# Supplementary material for: Evaluating flow modulating treatment response in intracranial aneurysms using black-blood MRI in vitro
Source: Commun Med (Lond). 2026 Mar 27;6:170. doi: 10.1038/s43856-026-01413-z (PMC13031954; doi:10.1038/s43856-026-01413-z)
Supplement: Supplementary file 10 — Supplementary Data 7 [file 43856_2026_1413_MOESM10_ESM.zip › Data_Figure_10a_Sup_Figure_7a/BA model 2/CN05_04_with (IFD3)/4_agar_right_array.txt]

117
122
131
139
139
141
145
152
152
151
147
154
152
140
133
133
146
161
162
155
148
147
146
148
140
132
131
140
145
147
144
140
130
116
110
118
132
141
137
126
122
126
133
138
138
132
122
122
135
150
72
94
118
138
145
144
146
159
169
171
160
149
139
131
126
127
132
140
143
141
137
137
138
140
136
127
130
147
162
168
164
161
157
151
146
145
146
136
119
105
113
129
140
138
132
124
122
133
144
151
53
82
116
139
145
144
145
152
160
168
159
144
131
132
139
144
143
140
140
138
134
130
130
134
134
128
132
147
162
168
164
162
168
172
170
161
151
136
120
108
115
130
140
133
124
124
130
142
143
141
83
105
128
140
140
136
133
135
139
149
153
147
146
148
156
159
158
152
149
147
140
127
121
126
140
143
141
143
144
143
144
146
155
157
158
155
153
147
134
123
120
128
128
124
121
131
146
149
140
128
124
136
148
145
137
131
131
134
137
144
148
157
163
165
160
151
142
142
150
158
145
125
115
126
150
160
151
140
127
124
129
140
145
143
143
150
155
150
137
124
127
131
124
114
116
134
153
154
140
122
137
152
165
162
150
141
142
148
148
144
144
152
160
162
156
139
121
124
143
158
147
125
114
128
150
156
144
132
123
124
132
139
137
139
142
151
155
140
124
119
131
135
126
105
101
122
148
154
145
138
142
156
166
164
158
150
150
150
144
139
139
144
150
153
153
143
132
130
141
151
147
136
129
132
138
134
124
120
123
132
139
137
133
132
141
148
145
124
111
119
141
150
133
110
102
116
137
152
156
160
151
152
147
141
142
151
154
147
132
127
135
147
151
150
149
152
153
148
139
137
144
146
142
136
128
122
116
121
126
136
140
137
133
130
136
136
132
124
117
133
153
160
150
139
134
138
141
147
154
159
161
146
136
128
134
149
153
144
125
121
137
156
159
150
146
149
151
145
135
132
140
146
141
133
124
124
133
140
140
137
136
136
133
128
123
122
123
130
135
147
159
164
163
162
164
160
150
142
138
138
147
138
140
149
154
155
151
141
126
123
134
150
153
149
144
141
139
137
139
142
146
146
137
130
126
132
146
156
154
141
134
136
133
127
120
120
125
132
134
142
151
160
161
159
157
152
145
133
125
122
124
125
143
163
169
160
147
140
136
137
136
133
130
132
139
140
139
140
151
158
155
144
133
128
132
139
144
145
143
137
138
140
141
135
132
133
136
136
132
131
143
156
157
144
134
132
130
126
118
119
123
123
131
143
151
150
147
144
149
157
151
130
115
117
135
147
150
151
156
160
155
145
132
130
137
146
139
123
116
122
136
147
146
141
140
147
155
152
136
129
136
150
155
143
132
127
131
129
123
127
148
142
128
124
134
148
149
146
147
157
160
145
124
119
136
156
158
150
144
146
151
149
136
132
138
146
136
112
100
111
125
134
131
124
129
149
165
164
147
134
128
134
144
143
138
138
141
140
135
139
159
156
141
133
139
151
150
141
142
155
164
159
143
133
138
153
153
142
133
136
143
143
139
134
136
137
129
114
110
119
127
119
108
104
121
147
165
162
146
132
129
131
129
129
131
138
140
140
135
135
146
142
139
142
152
155
146
137
140
155
166
163
150
141
138
144
140
133
127
132
137
139
138
136
136
128
118
114
131
146
145
125
106
106
129
149
156
146
140
141
146
141
126
113
113
126
135
129
117
114
129
117
120
138
152
153
142
134
142
156
163
157
146
144
149
149
140
123
117
126
132
134
135
137
134
122
108
112
135
157
156
137
123
121
130
133
128
125
135
148
154
146
127
115
120
129
134
128
113
106
124
105
109
129
148
149
141
136
144
153
158
146
143
149
163
166
145
118
103
114
130
137
135
132
129
121
118
123
139
145
140
133
131
126
116
102
99
115
138
147
147
140
134
138
140
142
141
134
124
120
124
116
125
139
148
144
137
139
145
150
144
136
135
147
163
168
150
124
112
117
132
142
136
127
118
119
131
142
143
134
120
120
129
128
111
97
103
126
144
145
137
134
140
144
143
134
133
132
130
127
125
134
147
156
151
141
131
138
150
154
141
123
123
136
148
149
145
142
141
138
133
132
129
124
116
116
133
148
147
135
118
114
126
131
128
122
130
145
148
141
133
136
144
141
126
113
112
118
120
114
135
137
145
155
156
142
133
137
154
159
141
122
118
127
136
136
136
145
155
143
126
113
118
122
120
117
122
137
147
142
131
124
127
133
136
143
148
151
146
134
126
133
141
138
123
109
110
114
109
99
147
135
131
136
145
144
137
134
139
145
137
124
121
130
139
135
129
131
136
130
116
105
112
123
126
121
120
129
143
151
151
143
139
140
140
142
141
140
133
124
117
124
129
130
120
112
113
115
110
100
151
145
136
132
137
139
133
121
114
118
124
124
125
135
142
138
127
116
114
119
118
115
120
127
132
129
128
134
141
150
153
150
150
144
138
130
126
125
128
127
124
124
126
123
118
117
120
123
122
113
147
156
159
150
135
128
117
109
103
106
116
121
126
135
140
136
120
111
117
130
133
130
126
130
138
143
140
137
136
136
140
145
148
142
133
124
122
126
133
137
139
136
129
122
119
125
127
127
125
124
139
148
159
157
143
129
119
111
117
124
126
122
123
129
134
131
123
125
137
148
144
132
124
127
141
148
147
138
130
124
124
133
137
137
128
121
121
126
133
137
137
139
134
136
135
133
133
125
121
122
131
130
134
144
153
148
137
129
136
145
143
136
127
127
132
134
136
141
147
149
143
130
123
125
133
142
145
137
129
124
126
133
138
138
131
125
123
122
123
124
125
131
137
140
139
133
126
123
119
121
135
129
124
141
152
156
147
141
142
151
154
146
135
128
131
134
139
144
146
147
143
133
127
121
124
128
129
126
125
126
134
143
150
152
149
139
125
116
114
118
126
134
139
138
133
130
129
133
134
131
136
143
143
140
135
133
133
136
137
139
141
139
132
125
119
122
127
135
143
146
143
136
125
118
117
117
114
111
113
125
137
144
148
149
147
142
125
113
112
126
142
150
144
131
126
133
141
149
148
147
136
143
146
138
112
103
114
128
132
126
122
124
129
123
109
104
109
124
141
145
138
126
112
111
115
117
114
108
111
123
134
132
126
125
131
131
122
111
112
127
144
146
136
131
132
140
145
144
143
146
139
142
142
128
110
106
125
142
145
134
126
128
135
130
116
101
97
110
133
139
132
116
103
106
115
121
119
113
112
121
129
127
115
113
119
125
121
114
115
127
135
128
118
116
120
126
120
114
113
122
142
144
141
135
132
136
151
162
160
151
141
138
140
140
134
115
100
103
115
128
128
120
108
107
113
121
122
120
114
117
124
128
127
126
129
127
122
117
118
133
138
128
108
93
92
100
104
101
101
108
133
137
141
151
155
152
151
153
154
148
138
132
132
139
143
134
120
109
110
119
125
124
115
106
99
105
118
128
123
119
122
131
138
140
135
127
113
105
112
133
151
142
111
85
84
99
115
120
120
115
128
126
135
149
153
139
124
123
132
135
128
120
120
129
139
144
141
132
123
120
120
121
119
107
96
97
114
133
138
131
127
130
136
139
134
123
108
101
105
129
150
145
122
102
102
118
131
136
134
131
132
129
130
133
133
121
111
114
127
133
128
123
122
127
136
144
146
144
138
127
118
116
122
122
116
111
117
132
144
142
137
130
132
135
133
125
116
113
117
127
138
137
126
118
117
116
119
123
132
135
144
140
132
126
122
122
124
128
128
128
126
125
133
141
139
130
124
126
131
129
123
122
132
140
138
127
121
126
137
142
139
133
130
131
132
126
122
119
120
122
122
127
130
129
122
108
108
116
129
138
138
143
140
130
127
133
138
138
128
117
111
121
137
147
141
123
105
106
122
134
136
132
136
142
141
132
122
122
128
135
137
132
128
127
128
128
124
117
113
112
115
122
130
132
123
112
114
129
143
141
125
138
142
134
127
129
135
137
127
115
109
118
125
134
134
126
119
121
132
141
141
137
132
131
130
129
126
124
125
128
127
126
124
128
135
136
128
117
109
110
114
119
125
129
123
117
126
140
147
143
126
138
142
134
125
123
124
127
126
127
125
121
119
118
126
133
137
140
144
143
135
123
118
117
124
128
127
126
126
126
126
124
123
128
143
153
144
130
119
116
116
116
114
114
116
115
125
138
145
140
150
154
146
134
124
121
120
128
129
136
135
126
120
118
119
124
129
134
140
143
133
119
111
115
123
130
129
128
129
131
129
126
122
127
141
154
149
134
127
125
123
116
105
97
101
110
123
138
144
139
163
164
151
132
119
117
125
135
139
144
139
128
122
118
112
107
108
117
134
145
144
134
121
122
130
137
136
132
132
134
133
130
126
126
131
133
127
124
126
129
128
119
110
101
105
116
133
141
145
143
148
154
148
128
109
107
120
140
150
151
141
130
122
114
104
102
105
117
133
147
154
146
131
120
117
125
133
134
131
131
127
128
129
125
114
103
102
114
130
135
129
123
118
120
124
128
133
137
141
147
128
137
138
124
111
112
123
135
146
144
140
135
129
122
110
109
115
122
133
146
151
142
121
101
94
106
125
130
127
117
116
123
129
123
106
91
97
120
136
136
127
120
123
127
128
123
115
116
125
144
125
133
126
118
123
131
132
132
132
134
140
139
139
132
127
122
117
124
135
147
150
138
119
102
96
105
119
124
121
113
114
128
131
121
105
98
112
130
138
130
119
117
124
130
126
113
105
103
111
123
135
133
117
114
129
148
152
139
128
127
131
132
136
141
137
123
114
121
143
157
152
139
131
123
119
119
117
120
121
121
124
128
132
120
115
117
130
138
135
121
112
117
130
137
131
121
117
118
120
118
138
138
124
115
128
153
161
152
136
122
118
122
129
135
133
119
109
116
139
153
146
135
130
131
130
126
117
115
120
122
123
123
117
118
122
136
143
143
138
128
123
127
138
145
140
130
130
139
144
133
136
139
134
128
129
144
160
158
139
120
111
119
124
130
123
114
107
112
122
127
124
118
119
123
121
115
111
110
115
121
123
119
113
115
124
138
143
142
142
141
138
139
141
145
139
133
134
146
155
144
128
135
143
136
130
135
148
151
136
121
114
123
133
132
120
109
106
109
112
108
109
118
125
128
122
112
106
109
119
126
129
122
117
121
125
129
132
135
138
137
142
139
134
133
130
130
135
140
140
133
127
134
141
142
134
134
141
138
131
123
127
139
145
134
118
106
103
108
112
115
119
130
145
151
142
128
120
126
136
141
134
126
123
126
128
123
118
119
124
126
132
134
128
121
116
123
131
129
116
109
131
135
142
148
148
146
140
134
128
127
140
149
147
134
118
106
107
114
124
128
134
137
145
152
149
138
133
141
149
144
129
117
117
127
130
121
115
112
112
118
126
133
131
122
114
118
125
123
116
111
133
137
143
151
159
158
147
133
128
130
141
146
140
129
125
122
123
125
128
129
128
123
121
127
131
131
129
133
137
133
120
113
120
130
128
118
113
113
112
116
124
136
142
135
123
118
123
132
139
143
133
135
142
149
155
149
138
129
131
133
136
134
128
126
132
138
136
127
118
116
115
114
111
112
116
117
118
121
123
122
120
124
131
135
127
114
111
116
124
126
132
141
142
135
128
126
127
137
145
156
142
142
147
156
162
154
145
133
130
136
146
159
162
153
137
131
139
151
158
156
155
159
163
161
157
152
149
147
136
128
133
149
156
149
134
131
141
151
151
138
127
122
117
121
135
140
135
127
128
139
89
96
121
155
171
161
145
133
132
136
135
139
142
142
136
129
133
140
147
149
150
150
155
157
154
144
135
134
131
128
138
154
161
152
136
131
138
143
135
121
118
122
127
130
139
142
141
138
140
145
69
80
106
137
157
165
159
153
145
137
130
127
133
140
147
148
145
142
141
141
141
140
146
150
152
145
135
133
135
138
143
155
160
154
143
135
136
136
127
117
121
129
134
133
136
142
145
145
141
139
109
111
111
115
131
158
177
177
163
150
141
141
147
153
160
159
154
144
142
146
146
139
137
142
148
150
147
145
141
139
141
142
148
151
147
140
140
137
132
130
132
137
132
128
130
136
147
145
138
132
162
156
134
119
126
156
180
184
168
155
153
156
162
163
161
152
139
132
137
148
147
134
120
122
136
149
151
146
139
128
125
126
134
143
149
152
151
139
131
133
142
143
131
116
114
130
143
143
139
136
173
174
161
147
147
161
168
166
153
145
144
146
151
154
155
147
134
131
143
151
145
126
113
118
134
145
144
137
129
123
120
121
127
138
148
154
147
123
110
119
144
151
134
114
109
121
135
139
141
147
158
168
167
162
157
157
150
140
130
129
134
134
134
136
147
154
155
160
164
160
143
123
118
130
144
146
134
128
126
131
135
135
129
132
145
150
132
102
93
115
147
159
146
122
114
120
130
136
141
154
155
159
153
143
138
140
140
134
127
131
139
144
135
130
137
157
174
183
176
161
141
126
124
139
155
155
139
134
138
147
153
147
132
128
141
149
136
113
105
122
152
163
155
139
135
138
138
136
139
143
164
153
137
124
116
125
135
136
136
142
156
160
152
139
140
157
170
172
161
146
137
128
127
138
150
156
148
146
147
154
155
147
132
129
141
153
152
135
119
125
145
154
150
146
152
154
147
137
131
131
154
143
136
132
131
132
130
130
129
136
150
156
155
150
151
158
159
150
140
136
136
138
138
140
146
145
145
142
140
138
137
137
133
132
143
152
151
133
113
107
116
127
133
139
146
148
142
134
126
126
132
126
131
144
145
134
125
122
125
129
135
132
132
138
148
154
150
139
136
139
149
154
149
142
141
142
141
135
126
122
126
136
140
144
146
146
136
125
109
102
106
119
127
133
134
136
138
133
126
127
127
123
126
127
128
126
123
129
136
136
134
123
115
120
131
140
140
134
133
142
155
157
146
136
134
145
146
139
129
125
129
136
141
143
141
141
140
136
131
123
121
123
129
134
138
143
145
143
134
129
150
143
130
119
120
129
137
139
141
143
148
141
127
125
133
144
143
134
127
131
143
147
133
122
125
139
143
141
139
142
142
131
117
112
122
140
155
156
148
134
126
125
129
135
145
152
153
144
133
130
159
159
147
135
138
148
148
140
134
143
157
161
157
151
154
158
154
135
121
122
129
136
129
121
121
125
127
129
139
151
148
125
93
83
109
141
160
157
139
124
119
120
122
128
139
151
148
136
126
128
147
150
150
149
156
158
148
133
130
140
157
167
169
163
161
159
152
137
124
126
133
139
139
136
131
123
113
117
135
153
156
135
104
92
111
137
151
142
129
123
124
126
124
123
128
144
144
130
113
111
132
129
133
145
155
157
151
140
133
135
143
151
153
157
155
156
151
137
131
134
138
141
141
143
143
136
124
122
136
151
159
146
130
115
115
126
134
136
134
137
140
140
134
128
131
142
143
133
114
106
135
125
121
131
145
154
156
151
140
132
129
129
130
135
146
157
155
143
132
128
133
140
138
140
141
142
140
139
140
145
149
144
138
124
116
114
125
138
146
147
146
143
138
136
136
137
138
137
129
117
144
140
137
139
145
151
152
150
144
136
131
127
120
123
138
156
167
152
132
122
128
138
135
128
125
127
133
140
139
135
134
136
135
130
123
117
125
139
145
142
137
137
137
138
133
129
132
137
140
134
145
153
155
155
148
141
140
145
155
161
157
142
127
123
135
152
165
160
141
126
123
129
133
126
114
114
123
133
138
132
124
127
133
131
127
124
126
132
135
127
120
123
133
137
131
122
126
132
136
127
140
145
151
152
145
135
133
144
165
182
175
157
139
134
138
146
154
157
153
132
121
121
127
129
123
120
127
137
144
140
129
121
124
127
130
128
133
137
138
127
112
115
127
134
130
124
125
127
118
102
138
131
129
134
140
139
136
145
156
166
160
146
138
134
140
140
140
145
146
135
124
120
128
136
137
134
133
139
146
142
129
120
119
124
132
134
137
145
148
138
121
112
118
126
128
122
122
124
116
97
142
131
126
130
135
138
137
138
135
131
131
124
124
130
137
136
130
126
130
132
131
131
132
137
137
137
136
133
131
127
126
123
127
135
141
139
139
142
149
147
134
122
116
116
117
120
122
130
132
121
147
147
147
143
136
131
128
129
125
124
124
123
123
125
129
127
117
109
114
128
137
138
129
128
134
142
142
136
125
121
126
141
152
154
145
134
126
128
139
146
144
135
126
117
115
123
132
143
146
141
150
153
155
153
145
135
126
127
132
143
145
137
128
127
127
126
117
111
117
132
139
138
129
127
136
149
153
143
130
124
138
154
164
156
138
120
111
113
121
127
136
135
129
122
123
127
137
144
141
131
148
140
135
140
149
149
141
132
140
153
157
148
136
130
133
138
136
134
136
140
141
141
141
142
143
147
149
145
142
141
143
151
151
144
132
120
111
111
111
111
115
120
126
128
126
125
129
137
138
124
145
136
125
125
136
145
146
140
143
150
151
145
139
136
140
142
147
147
145
147
152
156
159
155
147
138
134
133
140
146
144
136
136
141
144
140
131
123
122
123
122
120
124
126
122
119
124
136
142
137
145
149
138
121
108
114
130
144
148
141
138
142
146
146
141
140
143
142
145
149
153
156
155
149
140
132
120
117
128
143
143
133
129
138
154
161
154
141
135
137
137
138
136
134
125
127
135
147
159
162
145
154
153
126
95
92
120
146
148
136
126
135
144
145
134
126
127
136
142
148
150
144
131
127
132
130
122
116
121
134
142
137
128
134
150
161
154
140
128
128
137
145
148
147
143
145
148
151
155
158
145
154
152
131
103
101
125
148
151
141
136
137
140
135
126
122
124
133
144
149
149
140
123
125
131
138
133
121
117
129
142
144
138
135
144
152
147
128
113
114
127
135
141
141
137
137
134
131
130
131
141
148
146
139
127
125
136
147
152
152
146
140
134
126
125
126
128
132
138
146
149
150
141
132
131
133
132
125
120
126
139
147
146
141
140
138
131
122
121
123
129
130
122
116
107
106
106
108
115
120
132
137
141
149
148
139
134
139
145
147
144
135
130
127
131
138
138
132
127
131
142
151
147
130
112
108
119
130
130
126
125
133
137
134
124
117
113
118
126
140
147
132
117
99
92
98
107
116
121
129
125
128
136
148
151
137
130
132
140
142
138
131
130
131
135
143
149
146
129
120
121
132
138
125
103
101
119
139
145
131
123
122
127
123
115
109
109
113
125
140
150
147
132
119
118
125
131
131
129
135
134
131
131
136
139
138
135
139
141
140
137
135
135
133
134
142
152
156
144
125
118
126
135
133
123
122
136
150
151
141
133
132
135
135
129
125
123
122
123
128
139
146
149
144
144
143
143
136
129
129
143
138
130
126
130
137
142
143
139
137
135
138
140
138
131
126
133
142
147
140
134
136
143
142
139
137
139
143
145
141
140
139
146
148
142
135
127
123
121
117
120
128
135
135
134
130
132
134
132
131
143
144
138
126
123
129
135
136
129
127
131
140
144
142
129
114
108
120
136
147
151
146
143
137
130
127
126
128
133
134
134
136
141
144
139
131
118
116
120
121
118
110
109
112
116
116
127
137
144
143
130
144
142
126
113
113
123
131
130
130
135
142
144
139
127
114
111
120
135
144
145
141
138
131
120
117
120
123
126
129
127
128
130
137
137
130
118
116
126
133
126
112
104
114
125
128
132
139
149
148
126
145
147
130
112
109
122
135
144
150
151
145
141
133
124
121
127
135
138
132
123
119
122
129
133
133
131
127
126
126
128
128
129
136
143
144
135
127
130
135
131
119
114
124
135
139
138
139
140
135
137
159
154
136
124
123
133
143
151
156
153
144
135
127
122
126
130
136
138
131
120
111
115
131
148
155
146
134
125
126
130
132
135
141
148
148
139
126
123
123
123
120
118
119
127
131
135
138
137
130
152
164
158
139
128
134
142
145
145
138
134
127
127
126
126
127
127
128
137
145
141
131
125
130
143
153
148
135
125
122
126
135
142
148
142
132
118
109
109
110
113
116
114
113
115
119
130
134
134
134
149
157
145
127
119
125
138
139
131
120
118
124
131
130
132
128
125
125
135
150
160
158
140
127
125
132
138
133
127
123
124
132
141
143
130
112
102
103
115
121
116
113
111
115
120
124
127
129
131
138
137
140
132
117
111
117
127
134
129
121
126
137
144
142
136
129
126
126
132
142
156
157
143
124
118
119
130
131
131
129
129
131
130
126
119
114
118
126
140
140
129
116
114
121
131
129
124
119
124
135
136
140
131
127
128
131
132
133
133
137
144
152
149
145
136
129
131
132
137
141
136
137
132
125
120
125
127
129
133
135
140
137
128
117
117
130
140
145
147
139
128
118
119
126
131
128
120
118
122
133
141
144
142
145
156
160
154
146
141
145
147
142
135
130
128
128
132
143
151
143
132
124
121
121
124
127
126
124
125
134
143
145
133
119
121
137
146
145
135
124
119
120
125
130
131
128
126
130
135
137
140
142
141
147
159
170
166
153
144
140
133
128
125
125
125
125
127
138
144
143
130
122
121
123
124
124
123
116
120
133
144
147
137
125
125
134
140
137
129
122
118
122
128
133
134
132
133
143
149
148
130
132
135
137
142
154
161
157
144
128
122
124
133
141
137
126
119
116
120
124
128
129
132
131
127
126
121
120
125
140
147
144
135
127
126
128
130
132
135
134
131
128
128
132
132
130
132
139
145
142
126
133
139
136
130
133
146
154
142
128
124
134
150
157
150
128
112
101
103
111
125
138
147
149
143
135
129
129
139
147
149
140
132
127
124
121
119
126
136
142
140
135
126
117
113
116
121
125
125
125
130
139
147
141
132
127
135
141
138
130
129
136
148
152
139
121
108
103
107
115
129
145
157
162
155
145
135
136
144
146
143
133
130
130
126
119
113
114
123
130
137
139
130
111
98
101
116
120
112
104
134
138
144
141
137
134
134
137
134
131
129
132
131
129
121
115
110
112
117
124
130
140
147
152
149
139
135
135
137
133
120
119
127
134
132
124
115
114
115
121
131
141
139
123
111
114
123
126
118
105
134
135
134
137
141
144
141
135
133
132
130
128
126
125
129
126
121
115
117
121
124
125
125
128
128
128
126
129
124
114
103
107
123
136
138
131
127
125
123
123
130
142
144
139
133
134
140
139
135
125
135
131
132
135
139
140
137
135
133
131
127
125
128
133
139
136
125
116
116
123
125
121
117
116
121
124
127
126
122
114
107
114
125
134
133
131
129
130
132
136
139
143
141
139
138
143
144
144
145
143
140
135
138
147
153
148
143
135
138
143
150
160
166
163
151
136
136
141
145
150
155
159
160
159
159
159
157
151
138
133
135
151
160
158
149
149
156
165
166
164
158
144
131
122
132
143
145
135
129
136
108
97
111
148
171
164
144
132
131
139
145
156
166
165
162
151
149
151
154
152
152
148
147
150
152
150
143
134
118
110
112
127
138
139
136
143
157
166
165
156
150
142
135
136
141
147
147
142
139
142
115
105
118
155
189
196
187
171
154
141
139
143
152
161
162
162
165
163
160
153
147
140
140
146
148
145
137
128
117
110
112
121
131
138
139
141
146
148
140
133
134
141
141
141
143
147
144
138
136
137
143
137
139
160
194
225
236
219
180
143
127
128
137
144
152
156
157
155
152
150
149
149
151
148
143
140
137
138
134
132
130
134
143
147
146
145
143
136
127
124
132
145
145
142
138
134
131
124
124
130
156
152
144
151
180
217
234
218
178
141
124
125
135
146
155
156
146
133
126
133
148
157
154
145
135
130
136
143
145
140
135
137
144
150
149
149
147
138
130
134
144
153
152
145
136
129
126
119
122
131
144
142
138
144
163
185
191
178
154
142
139
139
144
153
164
165
151
131
120
123
134
147
150
145
138
133
137
140
139
135
133
136
137
139
145
151
152
143
135
136
146
156
155
150
145
135
126
120
125
139
142
144
146
150
156
159
154
147
147
155
159
154
145
145
158
167
166
157
146
137
129
128
137
147
154
150
139
136
134
133
135
137
133
131
139
151
153
145
137
136
143
146
145
144
145
139
131
124
128
139
156
163
161
154
139
136
135
137
149
160
164
159
141
132
137
153
167
175
171
154
131
117
121
142
156
152
139
134
138
145
150
142
130
127
138
153
155
144
137
137
142
139
127
121
128
135
136
131
131
133
165
166
157
139
121
117
121
129
139
148
156
157
142
133
134
148
163
169
162
149
132
116
117
133
147
147
134
129
136
146
150
141
129
127
142
158
159
143
134
136
140
130
115
106
115
129
133
133
131
131
152
146
137
124
115
120
127
132
131
134
145
152
152
147
150
158
159
149
140
131
130
133
136
143
149
143
129
119
117
126
135
135
132
133
146
160
156
139
120
116
119
118
109
110
118
124
128
130
129
131
136
129
124
119
124
136
157
168
158
142
138
146
154
157
157
156
152
134
125
124
137
147
153
154
155
149
140
124
114
117
129
137
138
140
143
145
140
128
115
108
103
102
105
117
131
139
139
137
136
134
145
141
131
120
122
143
177
202
193
158
139
142
151
154
149
143
137
128
123
128
143
152
146
140
139
147
151
149
142
141
143
143
139
135
131
128
127
126
126
122
113
104
105
123
144
158
158
149
141
134
156
157
147
127
118
135
164
186
181
157
143
144
152
156
151
145
138
126
119
122
135
141
132
121
118
131
147
159
166
166
157
143
126
121
126
128
130
131
132
134
131
122
119
129
146
155
150
137
125
130
155
157
151
136
125
129
137
142
141
142
147
154
160
162
162
158
143
126
112
113
124
136
131
119
109
115
129
146
163
164
155
138
120
117
127
137
141
137
131
125
130
136
141
142
142
141
131
119
117
128
140
149
153
148
139
134
129
131
132
142
147
154
160
163
162
157
146
130
117
120
132
143
141
128
118
118
128
141
145
147
146
141
133
123
125
132
142
138
126
117
118
135
149
143
138
135
132
132
131
137
139
149
155
153
144
142
148
157
156
147
142
143
147
148
146
145
147
144
141
140
140
142
139
129
128
131
139
142
141
141
146
147
139
120
109
121
144
151
141
125
122
130
139
137
130
130
134
144
145
137
158
160
154
148
142
145
158
172
169
148
133
129
132
132
132
141
152
159
158
144
136
130
127
129
133
140
145
143
137
141
148
147
133
109
102
118
149
165
155
139
131
128
125
124
123
124
131
140
143
135
170
163
151
141
141
145
160
166
158
146
135
134
132
126
126
139
156
163
154
141
130
130
128
129
133
139
135
131
130
136
143
144
131
117
115
127
143
150
145
137
130
127
125
124
123
126
129
136
139
135
162
158
147
141
144
151
159
158
154
153
153
152
143
129
128
141
154
155
141
129
128
130
132
130
128
131
129
125
125
130
135
139
134
133
129
128
129
127
128
126
124
126
130
132
135
137
139
143
143
141
147
148
142
141
146
154
158
157
157
161
161
158
152
146
143
146
149
147
138
132
130
129
130
126
126
130
133
133
132
133
132
133
133
131
128
121
123
132
139
139
126
125
133
142
142
138
140
142
144
138
126
131
133
136
142
148
149
151
150
151
148
146
147
149
150
145
143
143
144
137
131
128
128
131
130
132
133
134
136
132
127
118
117
117
119
123
132
149
161
155
134
125
134
147
146
134
125
129
132
127
112
119
129
136
136
134
137
141
139
139
139
140
141
140
141
137
134
142
145
143
141
137
135
135
133
132
130
130
130
129
120
113
111
118
129
133
139
150
160
154
137
124
131
144
144
132
121
122
130
129
118
130
144
147
140
132
134
143
148
152
149
147
139
132
130
129
132
137
141
146
152
151
143
135
132
134
134
134
128
126
124
124
126
137
145
142
134
129
136
142
141
131
127
129
135
131
133
137
143
136
138
149
155
158
151
144
144
150
159
166
163
153
139
134
131
134
136
135
139
148
156
160
152
140
135
138
140
138
134
131
132
134
138
142
144
141
128
117
120
130
138
133
126
117
116
125
135
145
147
138
155
155
149
147
150
150
148
145
148
151
151
146
139
141
144
143
141
138
139
146
154
164
167
159
146
136
134
137
142
140
136
130
125
131
136
137
131
128
128
131
132
128
124
116
108
103
110
125
135
132
152
145
127
117
121
132
138
137
133
128
127
132
140
148
149
142
139
138
138
142
147
158
167
163
147
132
127
141
156
159
142
123
120
128
136
139
138
138
141
140
131
125
123
120
109
97
94
105
119
128
141
136
121
104
99
109
127
139
134
122
121
132
145
152
145
140
137
138
136
137
141
143
145
142
135
133
137
151
165
165
144
123
118
132
145
148
144
140
139
136
132
128
127
128
125
119
112
113
122
135
142
142
141
123
112
116
133
141
138
132
133
141
144
141
140
143
147
144
140
136
138
138
127
125
130
141
151
154
157
154
146
133
129
136
148
156
150
140
131
128
132
138
140
141
140
139
138
137
137
138
144
153
156
144
129
127
134
138
135
133
142
143
137
126
131
148
165
165
151
139
138
138
135
136
141
152
155
147
141
145
149
149
141
138
146
156
154
143
129
124
132
144
152
152
145
138
138
141
141
136
143
150
153
146
133
125
119
117
119
128
137
140
132
123
130
150
169
170
155
140
140
151
157
157
153
148
141
139
140
148
156
155
146
138
140
147
146
137
129
126
130
139
143
145
133
122
122
129
136
136
138
144
145
146
134
124
114
110
114
122
128
133
133
128
131
145
157
158
144
134
140
154
164
159
139
126
125
134
147
152
154
149
142
135
131
133
132
129
129
124
122
121
126
127
121
117
117
124
133
139
140
140
141
146
141
129
124
125
127
126
128
132
135
131
129
140
146
143
132
125
136
153
162
148
124
115
123
139
149
147
143
137
134
129
123
124
129
130
126
117
114
116
124
127
127
129
131
131
125
127
139
135
136
141
141
136
139
140
140
139
138
139
137
130
123
131
141
144
135
125
135
151
157
145
126
124
137
143
143
137
133
135
134
128
125
127
134
133
124
115
115
128
138
138
137
139
143
133
114
109
141
140
133
131
137
138
140
139
140
143
146
144
134
122
117
121
135
143
139
135
138
146
143
132
123
128
141
150
142
131
129
135
141
138
130
124
126
124
126
124
125
134
139
137
134
137
142
135
120
114
146
147
137
128
129
135
137
136
138
144
150
148
138
124
116
114
121
132
138
139
140
140
129
115
106
117
134
149
147
134
128
132
143
148
139
120
103
108
128
139
133
124
118
123
132
135
136
135
136
136
147
148
141
129
126
131
137
139
142
147
151
149
145
134
122
117
119
125
132
134
135
136
127
116
108
115
126
140
142
134
129
131
141
150
144
121
99
103
130
151
139
116
106
120
135
139
135
133
137
143
139
145
140
130
125
129
137
144
150
152
152
148
144
136
126
124
126
127
126
124
125
130
134
138
138
134
128
124
123
125
133
136
139
141
138
125
115
114
128
144
137
119
114
129
143
141
133
129
132
135
131
141
140
131
128
133
141
145
147
152
152
145
138
130
127
128
130
129
125
121
118
118
130
148
163
161
141
121
110
120
133
141
140
134
128
123
119
119
124
126
125
124
128
134
141
138
131
129
127
128
133
141
140
141
147
152
153
146
142
146
146
143
135
130
131
133
133
130
126
122
119
115
124
139
156
162
148
129
116
116
128
138
143
137
124
117
117
117
116
113
115
123
131
133
132
123
123
123
122
120
135
139
142
146
153
158
156
145
136
130
131
137
142
142
147
145
140
132
128
123
122
129
133
138
145
146
143
132
127
125
128
134
140
140
132
123
122
123
126
123
117
119
125
131
131
122
116
110
110
114
135
138
138
144
146
146
143
139
129
120
122
132
145
150
152
147
145
139
132
122
123
141
154
158
150
137
127
121
130
139
143
140
132
128
131
136
141
143
147
145
131
120
118
126
135
132
120
112
111
117
138
137
143
144
144
138
130
130
127
126
128
135
141
141
141
141
146
146
136
121
119
135
152
158
148
133
115
107
118
135
149
145
130
118
122
140
147
146
149
147
138
123
115
120
128
130
125
125
130
135
141
146
148
156
153
141
130
126
136
146
147
143
133
128
127
132
143
149
142
124
116
119
127
129
127
125
121
112
108
121
139
148
134
119
120
131
133
128
129
133
134
125
114
108
112
117
122
131
140
146
134
142
150
156
153
143
130
126
136
147
152
142
130
123
124
129
135
139
137
133
130
132
127
120
118
126
133
127
122
121
137
147
145
130
124
119
117
113
115
123
125
121
115
110
113
117
121
127
134
141
125
131
139
142
141
139
132
129
132
135
138
135
133
132
132
129
123
123
129
141
153
153
145
133
131
139
149
148
141
139
140
144
144
136
129
122
117
117
123
124
122
121
119
121
124
126
124
123
126
129
126
132
138
137
132
134
139
141
136
132
132
132
134
137
134
129
123
119
126
143
157
155
144
134
137
148
155
154
147
144
143
140
139
133
130
127
126
128
129
128
126
127
128
124
122
123
125
124
122
124
132
140
142
135
129
128
135
138
139
136
133
131
128
128
129
126
120
119
126
139
146
142
131
131
137
145
143
140
137
137
139
137
135
133
128
126
123
126
124
124
129
135
135
124
113
113
122
128
128
127
133
140
139
131
122
116
120
132
138
137
132
124
122
122
124
123
120
119
120
126
132
131
131
133
134
133
130
126
124
127
129
133
134
133
129
124
127
126
124
124
133
141
141
128
117
117
126
129
124
117
130
129
124
116
109
110
116
128
136
135
128
121
125
131
136
129
117
108
110
121
126
129
132
135
134
129
126
123
121
124
124
126
126
128
130
134
136
139
138
138
139
139
137
132
134
139
137
127
116
108
134
128
118
112
109
112
120
128
132
129
123
119
129
142
144
132
112
102
115
131
141
138
134
136
137
137
134
131
130
129
125
122
122
125
131
138
145
146
145
143
140
133
129
128
138
147
141
129
120
119
129
133
140
150
151
145
146
153
159
154
141
137
144
158
160
155
145
144
144
150
154
151
148
143
137
135
132
129
136
143
148
140
136
133
135
141
147
151
153
154
158
153
145
136
134
135
136
136
137
141
120
106
113
135
153
145
138
142
155
159
160
158
159
161
163
160
151
148
147
146
145
135
129
129
134
134
134
134
137
138
129
120
116
124
133
149
163
168
168
163
158
153
147
141
138
133
129
133
140
145
132
120
129
157
175
168
155
152
155
161
165
166
163
161
156
154
155
150
146
142
137
127
127
130
135
136
137
139
136
135
124
118
123
135
146
154
164
163
159
150
146
150
149
145
140
132
126
126
131
138
141
143
166
200
221
212
191
170
153
143
142
145
147
150
152
151
150
147
141
137
143
146
149
146
139
136
138
143
141
136
134
137
147
157
155
153
148
146
139
133
135
147
152
147
138
129
123
119
119
122
124
139
168
209
232
226
198
168
142
128
127
132
143
152
162
162
153
137
126
128
141
163
171
158
140
132
134
140
137
135
137
146
155
153
146
140
144
145
137
132
136
147
156
152
142
132
126
121
117
117
112
117
141
174
195
196
177
158
143
140
145
152
156
166
173
171
154
132
114
113
134
157
172
164
144
134
134
135
131
131
134
141
143
137
132
140
156
169
158
143
136
143
157
162
159
147
134
128
126
127
134
133
138
145
151
153
154
155
161
168
170
170
166
165
164
158
147
133
123
118
125
142
160
166
158
147
137
135
133
132
135
137
134
129
131
146
171
182
171
148
133
130
142
154
158
150
140
134
136
135
164
166
163
148
129
124
131
149
165
170
170
166
158
151
147
141
141
141
145
140
133
132
143
152
152
142
135
134
139
143
139
135
131
131
132
144
158
164
160
149
134
124
113
118
129
133
134
134
137
136
165
173
170
152
127
113
117
131
144
144
148
148
145
139
136
136
139
146
156
153
143
135
135
137
133
126
122
130
141
144
139
132
126
125
128
132
136
140
148
151
144
124
103
94
101
113
120
127
132
130
147
147
137
132
124
127
134
139
137
131
136
145
148
143
139
140
143
144
148
146
143
138
137
137
135
131
127
127
127
132
136
134
129
125
126
133
137
141
148
150
147
132
117
111
113
115
117
121
125
123
135
128
118
113
125
159
199
212
189
153
140
147
158
156
152
148
148
145
144
141
140
141
140
142
147
148
142
129
124
131
143
145
136
129
129
140
151
152
148
143
134
128
124
132
143
143
135
130
132
134
146
143
132
121
131
178
243
276
245
181
143
144
158
162
154
151
150
147
143
139
141
144
141
139
144
148
147
138
137
143
154
150
141
136
137
144
145
141
136
134
131
125
122
133
149
157
155
145
147
153
155
159
153
136
129
155
208
242
225
175
143
141
151
156
150
147
149
144
139
134
137
142
143
137
131
131
134
136
139
144
150
146
144
143
141
137
131
125
125
132
143
147
140
134
134
140
142
141
147
157
151
153
150
134
119
123
142
159
162
151
146
143
143
143
144
145
146
138
124
121
133
143
146
134
122
120
128
133
136
133
135
142
150
154
145
134
129
126
128
130
147
164
163
141
121
113
116
129
142
154
142
143
142
137
123
118
124
134
144
153
151
147
139
138
142
148
146
136
122
124
136
148
147
132
120
122
136
147
142
133
132
145
156
155
141
128
133
137
134
126
130
146
154
140
119
104
115
133
148
150
142
149
156
152
138
130
140
162
177
173
158
149
146
148
152
151
147
141
133
132
137
145
142
132
124
128
142
150
146
138
142
151
154
136
119
120
138
154
146
125
114
119
128
132
125
122
123
136
145
143
144
154
165
160
142
136
147
175
187
175
156
151
160
166
159
151
146
145
143
136
131
131
132
135
133
133
134
134
134
139
148
150
135
111
102
120
145
157
151
134
119
115
120
129
135
134
128
122
123
126
151
152
152
148
142
142
155
167
169
156
147
153
164
167
156
144
141
145
142
138
132
132
136
139
143
139
127
122
125
136
147
143
126
109
111
133
150
151
143
135
133
129
127
130
138
142
135
118
107
111
160
150
135
134
144
157
172
168
155
139
138
149
157
151
144
140
140
139
138
140
143
146
139
139
139
141
134
125
123
129
136
138
130
128
134
142
144
138
135
136
137
136
134
134
140
146
148
135
121
117
165
158
142
139
150
170
182
170
152
139
137
142
145
144
145
147
139
132
133
144
155
150
135
126
127
136
139
134
127
127
132
136
139
140
139
134
130
134
140
142
138
134
137
140
142
146
148
147
147
145
153
159
157
153
156
163
162
155
147
143
140
142
146
152
151
147
137
129
133
142
148
141
131
125
126
130
133
135
136
141
141
138
137
132
125
116
117
131
145
145
134
128
138
154
156
144
135
140
151
159
125
140
154
160
156
148
142
137
136
141
148
154
157
156
148
138
134
137
142
141
135
132
132
129
126
122
121
133
146
159
154
139
124
117
117
112
109
117
133
141
131
125
135
156
161
145
126
130
147
152
109
123
146
158
156
145
138
136
137
143
150
156
156
150
135
131
138
145
145
143
138
140
137
132
125
119
117
125
142
155
151
130
113
116
128
130
119
114
126
139
137
128
129
140
150
142
134
135
144
141
120
134
150
160
158
152
148
148
149
147
149
149
150
145
133
136
141
145
144
148
152
156
151
139
129
121
117
119
126
132
130
118
110
119
140
149
145
134
136
144
144
135
127
124
128
133
132
137
140
137
141
155
156
154
150
145
145
144
146
141
136
135
143
148
147
142
139
137
141
145
154
160
158
149
134
124
119
118
118
121
120
114
111
122
138
152
157
154
150
150
149
140
132
123
115
110
112
120
131
138
143
151
146
139
132
129
130
130
125
119
119
128
143
154
153
142
135
136
140
140
138
142
148
145
134
125
124
136
142
139
130
124
126
136
138
136
136
135
136
140
140
139
135
127
116
103
100
105
119
134
137
133
125
123
125
128
127
125
120
115
118
131
142
147
142
137
137
142
143
137
132
129
130
129
122
123
136
159
170
160
139
130
137
144
139
119
103
100
107
119
128
132
129
126
119
115
116
118
120
128
137
128
124
125
137
147
148
139
130
126
135
136
134
125
124
135
144
150
145
136
133
135
134
127
121
126
141
159
164
152
135
126
131
138
134
119
103
99
105
117
127
129
128
128
129
130
138
140
135
128
139
137
138
138
151
161
163
147
131
130
139
142
134
121
123
141
158
154
140
127
130
139
144
142
135
133
138
139
140
137
132
124
118
118
127
131
131
131
131
132
134
138
139
142
140
140
142
144
141
131
134
140
143
146
151
156
156
139
125
117
130
140
141
135
136
148
160
156
138
119
119
131
146
153
148
137
130
133
139
148
145
131
119
116
126
140
148
149
145
139
136
140
150
159
155
144
135
138
143
135
136
140
144
148
148
149
144
133
119
109
117
131
139
138
139
146
156
156
146
131
125
133
146
150
143
133
126
133
150
164
162
147
135
131
137
143
145
141
137
126
120
127
145
155
151
138
128
134
140
137
142
140
142
147
146
144
142
135
127
117
121
128
135
134
130
134
143
150
145
144
145
148
147
142
131
128
125
133
143
153
154
148
141
138
138
138
135
131
121
109
105
116
131
136
129
123
125
132
134
129
138
135
138
145
142
143
141
139
136
134
137
138
137
130
126
129
136
131
127
130
145
153
147
137
127
127
128
129
126
126
132
135
137
137
131
132
133
129
115
108
110
126
136
127
111
112
122
128
121
116
132
131
131
136
139
144
143
140
141
145
152
150
140
131
125
125
125
120
112
111
124
138
141
133
124
129
141
140
130
118
118
131
139
139
133
126
123
119
120
121
128
138
142
133
118
121
130
133
121
116
136
131
127
131
141
149
147
141
143
149
154
153
143
133
127
125
124
122
116
113
116
125
127
121
119
129
149
160
151
133
126
133
149
156
146
124
105
110
123
135
135
130
133
139
140
141
140
137
132
129
149
134
127
133
146
154
151
145
144
147
148
145
141
136
134
133
131
131
132
131
130
130
125
117
114
123
138
152
153
141
137
140
149
160
151
125
105
103
123
137
131
118
119
137
147
141
130
126
130
134
151
136
127
132
145
152
148
143
141
142
143
141
138
136
136
138
141
135
134
137
139
136
131
127
127
127
121
117
119
131
140
143
141
138
134
124
112
110
125
132
126
117
117
133
140
126
114
114
126
132
141
124
117
126
143
148
143
136
135
140
146
145
138
132
130
135
137
134
130
127
127
125
131
140
149
143
121
99
97
118
137
142
135
122
116
120
123
126
129
129
125
126
130
132
132
122
117
119
124
130
131
122
119
132
147
152
145
136
135
143
152
151
142
130
127
130
134
132
126
117
110
110
124
140
153
151
134
116
108
115
128
136
133
123
119
123
134
140
139
132
130
131
136
133
126
119
115
119
120
122
129
125
133
149
163
160
148
140
139
143
146
141
140
135
133
134
139
144
136
120
111
115
130
141
145
139
130
125
125
123
127
131
130
130
132
139
143
145
145
138
131
128
132
132
125
117
110
109
110
111
129
129
143
159
164
156
145
144
143
139
125
121
125
134
140
147
157
162
152
134
126
138
151
154
140
122
109
104
114
127
136
136
132
130
134
142
144
143
146
144
133
124
122
127
128
123
114
114
116
118
129
132
145
154
150
140
137
140
146
138
125
115
119
127
135
146
158
159
151
133
129
140
153
151
134
121
100
88
93
117
139
143
133
123
125
131
131
129
136
144
138
125
116
117
126
126
126
131
136
136
127
133
143
148
144
135
130
133
141
144
140
134
129
126
128
133
141
142
134
126
130
137
140
132
125
127
123
112
104
112
128
142
135
123
118
117
118
117
126
140
143
132
118
114
116
121
125
131
138
138
123
129
141
146
142
130
116
114
123
138
150
147
137
126
126
128
128
123
120
123
137
147
142
128
125
137
152
149
134
119
122
131
133
129
123
119
115
115
122
132
138
133
124
116
115
119
124
126
127
124
120
127
139
143
139
126
110
101
106
123
140
143
133
123
125
128
126
122
122
137
154
159
145
129
125
139
155
157
146
130
122
125
129
131
132
131
129
125
124
123
126
129
130
128
127
129
129
129
124
119
127
131
136
134
132
126
120
113
112
123
136
135
124
116
120
128
130
127
137
152
157
144
124
110
116
130
140
138
132
128
127
128
130
133
136
137
139
135
127
119
116
125
136
140
140
140
145
144
139
136
136
138
132
125
123
126
129
127
130
136
140
135
122
114
117
126
129
133
140
150
151
130
106
97
108
125
128
124
123
129
138
141
139
134
133
134
133
131
124
116
116
128
140
141
137
138
142
146
146
148
134
137
129
122
121
123
125
128
132
139
144
136
129
127
126
126
122
123
128
138
140
133
121
115
120
128
128
127
132
141
149
150
140
132
124
122
122
123
123
122
125
131
136
135
133
130
128
130
132
137
132
131
128
126
122
122
123
127
131
132
133
133
140
145
140
129
118
110
118
126
131
136
138
139
137
135
134
135
143
152
153
146
130
120
120
125
130
132
133
133
130
127
126
128
134
135
131
123
115
123
134
131
128
128
128
127
127
130
127
125
124
131
143
151
147
132
115
108
115
127
135
135
140
143
145
143
138
134
137
145
144
134
122
118
126
136
143
140
133
129
122
118
117
126
138
143
136
122
116
125
144
152
166
176
175
158
149
144
145
135
124
119
128
144
158
162
163
160
159
161
162
158
145
136
129
121
109
105
117
134
139
132
127
132
138
138
139
137
131
125
119
124
133
140
136
128
128
138
149
159
135
134
139
146
146
135
130
138
143
147
139
131
130
140
146
149
150
147
149
157
158
148
137
136
133
124
115
115
131
147
149
136
123
122
123
129
141
153
154
142
130
125
130
138
139
133
128
134
143
157
140
132
134
136
132
118
110
119
138
151
157
154
148
145
146
145
142
138
138
144
146
141
134
139
139
138
135
138
145
149
147
143
139
133
124
126
143
162
171
162
148
142
140
141
140
133
126
126
132
143
142
145
157
171
164
130
102
101
124
149
163
163
161
159
158
152
147
142
138
139
145
146
148
146
145
142
145
149
147
142
139
144
153
153
139
129
138
155
163
156
146
144
143
140
134
129
129
126
126
128
138
144
171
201
198
156
110
97
115
141
159
162
163
165
163
160
156
153
147
143
145
152
156
151
145
142
145
147
144
137
130
136
145
148
136
131
141
152
151
137
132
134
138
134
128
127
134
139
129
118
139
139
155
175
178
152
125
113
122
138
150
159
164
166
161
155
151
150
145
140
140
146
153
152
147
142
147
149
145
137
132
129
131
128
127
135
154
161
150
130
119
126
135
134
131
134
143
147
138
119
156
145
139
128
122
124
133
140
143
139
138
151
160
163
153
143
138
140
142
137
134
140
153
158
157
151
149
152
150
144
138
136
137
135
134
144
158
163
149
131
120
124
137
143
143
139
140
146
143
134
163
161
147
124
103
105
127
151
157
143
136
144
156
161
154
140
137
143
147
144
138
145
153
159
153
145
147
153
160
151
143
144
152
151
139
138
140
145
145
135
128
127
130
136
136
131
129
135
142
145
149
156
153
143
124
113
121
139
152
147
141
144
149
154
149
139
138
146
156
154
149
148
150
144
135
129
136
151
159
153
142
146
149
147
133
120
119
130
143
146
139
127
117
118
119
117
119
126
138
145
133
133
132
130
126
126
132
143
151
152
145
146
147
144
139
137
139
148
152
151
147
140
135
129
126
129
140
148
150
146
144
145
141
130
123
122
132
145
157
155
142
128
118
122
128
127
121
122
129
136
133
125
112
105
113
138
169
185
175
159
145
146
149
147
142
140
144
150
154
151
143
134
128
126
132
145
147
144
140
143
149
148
138
128
130
144
159
162
157
151
144
135
135
143
150
146
135
124
125
135
148
144
130
115
113
149
201
227
206
161
142
144
154
152
149
151
157
161
158
150
144
139
138
140
147
149
144
138
134
142
150
150
142
138
144
160
167
156
139
135
146
156
155
150
150
148
140
130
131
147
154
161
157
144
134
150
187
209
193
157
141
144
153
150
145
148
157
163
156
146
140
144
149
154
151
147
135
124
119
127
140
145
143
141
144
149
148
138
126
132
155
177
174
148
127
123
132
141
146
152
154
155
155
152
145
144
149
154
152
148
145
145
142
134
134
142
156
159
149
139
139
145
151
150
147
142
137
124
115
113
121
133
141
138
130
132
134
136
131
135
155
176
172
140
105
98
117
142
153
151
150
147
144
140
139
138
136
135
138
148
149
142
135
130
140
153
160
156
145
138
141
148
151
146
140
138
142
137
127
116
117
130
139
137
126
123
131
138
140
137
140
146
145
129
107
98
112
134
141
138
148
149
147
144
139
135
138
147
158
161
153
144
143
154
166
169
162
151
142
139
143
148
151
147
137
134
137
137
137
130
130
136
143
141
134
127
132
138
140
135
129
125
126
132
135
131
123
116
115
124
141
153
161
161
149
137
139
158
174
168
155
151
167
182
182
167
146
142
140
140
138
146
153
154
146
134
123
126
132
138
142
146
145
140
138
135
133
128
127
132
129
128
131
147
164
159
134
107
96
108
137
149
157
161
151
145
152
164
169
158
149
153
171
181
174
154
141
141
142
141
140
145
154
157
149
137
126
122
128
138
143
142
136
137
143
150
145
129
118
121
128
134
141
149
158
157
137
112
96
102
154
151
147
145
148
155
166
167
156
143
137
140
149
153
156
153
149
145
145
152
156
158
154
147
146
141
137
131
128
129
131
129
130
137
148
157
152
131
117
114
123
134
136
134
136
143
141
126
111
107
177
176
161
150
149
158
167
162
152
143
138
134
129
133
147
155
152
144
146
163
179
172
154
142
142
146
145
140
132
127
126
128
135
140
147
146
138
129
122
120
124
125
124
124
130
144
150
141
130
128
188
194
183
169
163
159
157
148
150
151
150
144
138
141
151
151
142
133
138
155
172
168
154
147
143
143
146
148
146
145
142
141
141
139
136
124
115
115
126
135
130
122
121
128
141
149
153
148
149
154
167
169
170
170
167
159
147
141
143
147
153
155
156
155
147
138
131
129
130
134
139
144
152
152
146
138
133
140
159
173
172
156
142
137
133
118
105
110
129
143
139
126
123
133
146
148
143
144
152
157
133
124
129
146
157
157
148
141
134
130
134
150
155
150
136
128
128
129
126
118
115
128
139
142
135
121
112
121
146
174
179
159
143
138
140
134
119
113
129
145
145
131
126
132
141
136
130
133
140
141
123
114
116
128
139
147
148
145
135
123
121
135
140
137
129
127
128
128
123
117
119
127
129
127
122
116
108
106
120
143
158
155
144
143
146
149
140
129
133
143
142
132
129
130
138
138
134
132
133
130
140
148
145
140
135
133
136
144
146
135
126
129
134
135
130
127
125
125
123
128
130
131
128
124
124
127
123
110
105
112
130
142
144
145
142
148
147
140
134
134
134
136
134
135
141
150
151
144
134
133
150
166
166
161
148
134
132
141
146
145
138
137
142
148
141
130
126
132
136
135
131
130
131
137
138
138
136
127
120
112
119
134
144
147
138
130
129
127
124
125
131
139
139
139
140
146
152
148
140
138
139
146
150
159
161
152
144
142
146
144
140
136
141
145
141
135
136
145
152
143
132
133
144
151
142
136
137
140
144
131
121
127
140
145
135
115
104
103
110
120
128
137
136
129
125
130
140
145
142
136
131
123
126
139
159
169
164
153
147
141
138
130
127
123
125
131
140
150
154
150
148
152
157
155
139
125
127
141
147
139
122
122
131
135
128
112
99
101
110
120
125
125
125
124
123
132
141
143
139
131
130
120
122
128
152
170
176
163
148
139
137
134
127
122
122
129
137
137
139
138
145
150
151
144
129
119
118
126
132
130
120
111
111
117
121
119
118
119
124
128
126
121
122
129
140
147
144
140
136
130
134
129
125
129
145
164
172
160
145
133
134
141
145
140
137
133
134
134
129
126
124
124
129
129
128
120
116
120
126
129
122
111
108
113
125
134
138
141
143
138
132
127
137
148
160
153
143
138
135
131
143
136
130
133
144
156
157
146
133
119
121
133
144
148
143
137
135
137
138
134
125
117
117
127
133
134
128
129
137
144
141
130
125
131
137
141
144
147
147
140
133
135
150
162
159
146
137
139
144
137
143
137
136
141
145
150
149
138
124
111
113
124
135
139
141
143
148
151
149
150
143
130
120
126
139
148
143
139
145
153
151
140
135
139
144
140
136
133
135
130
129
139
153
154
136
123
128
142
152
146
131
134
144
148
146
148
144
135
125
118
125
136
140
140
144
147
154
151
145
145
141
132
126
130
143
150
146
138
136
137
136
132
134
140
145
141
134
126
118
119
127
140
147
134
111
107
123
142
149
144
123
128
134
142
142
147
143
135
130
130
142
153
158
154
146
145
144
139
129
122
120
124
132
142
147
150
148
137
128
123
124
131
138
148
149
144
134
126
119
120
128
138
140
128
114
116
131
142
144
132
127
116
116
131
142
148
143
135
132
135
142
149
153
154
147
140
131
131
125
115
112
122
137
147
149
147
147
143
136
130
130
141
154
163
160
146
133
127
128
130
130
130
133
135
131
133
137
142
138
125
141
117
111
131
148
152
143
134
134
136
135
133
137
141
144
140
135
134
136
134
131
132
132
136
136
139
140
140
139
139
141
143
148
152
150
142
131
127
128
129
124
122
130
144
144
128
122
129
133
129
149
128
119
137
154
156
144
135
136
138
136
130
129
135
142
144
145
144
150
153
151
139
125
122
123
128
122
119
123
135
143
140
131
128
133
135
131
125
123
120
117
118
133
145
143
123
106
115
129
134
148
129
122
136
151
155
146
136
136
141
149
146
139
137
140
143
144
148
151
151
144
134
123
125
130
127
114
105
109
127
139
138
130
124
129
135
136
129
125
122
122
127
134
139
134
121
116
120
129
132
143
128
122
132
146
148
140
131
133
142
149
156
148
140
132
131
137
145
150
146
133
129
131
141
139
126
113
106
108
118
132
137
138
138
140
141
143
141
138
135
134
134
132
123
119
120
130
136
133
130
136
126
128
139
145
135
125
125
132
140
141
138
137
132
127
125
135
148
154
146
136
137
145
142
133
118
111
110
114
117
124
133
139
142
145
146
146
143
141
137
134
132
126
114
106
115
129
139
137
129
129
129
142
153
145
130
120
128
141
141
126
115
115
122
126
133
143
157
157
147
141
141
145
133
117
108
108
109
111
116
124
130
132
135
140
142
133
129
130
133
131
126
123
119
114
116
128
137
138
133
129
134
148
151
144
130
129
143
151
143
125
111
112
121
129
139
148
151
149
143
140
139
136
122
113
115
115
110
106
112
126
135
133
129
133
131
127
123
127
133
131
128
128
133
137
135
133
136
136
133
131
136
146
147
143
143
145
148
145
141
135
129
127
126
129
135
135
132
127
128
134
139
135
127
123
130
131
126
118
119
132
139
134
127
128
130
131
133
137
142
142
137
141
146
150
146
140
136
130
123
127
133
144
150
152
150
144
132
125
129
141
148
140
129
127
129
127
116
110
115
129
140
143
136
132
137
145
144
138
137
139
140
133
129
129
133
135
137
139
143
147
148
145
142
139
139
138
134
126
113
121
128
141
152
153
145
126
110
108
124
142
149
137
123
123
127
128
122
110
114
125
137
142
138
133
134
133
137
140
141
140
134
128
130
134
139
138
132
127
129
137
143
143
137
127
129
136
139
128
115
128
130
134
136
134
128
120
109
112
128
143
144
129
117
119
128
132
128
121
120
125
128
127
126
128
126
122
120
124
128
130
126
127
133
137
138
138
132
123
116
121
131
140
139
134
134
141
145
139
128
140
138
127
117
118
125
124
122
126
139
147
142
128
121
122
129
130
127
127
134
137
132
123
122
125
126
125
123
121
125
126
129
132
135
137
137
136
133
128
121
118
126
137
141
137
135
139
141
139
139
148
140
126
117
123
135
140
134
127
131
137
139
139
137
133
129
124
121
129
139
148
144
136
128
129
133
137
139
139
140
138
136
136
136
134
132
132
133
134
129
124
125
129
133
133
130
126
127
134
142
143
136
129
131
141
149
146
136
123
116
123
136
147
149
140
128
120
123
130
136
136
139
141
142
141
140
141
148
151
153
148
140
132
130
132
133
132
130
130
127
122
118
119
124
130
132
127
127
135
144
134
132
135
141
147
151
147
137
124
115
122
135
147
150
140
130
124
127
126
126
124
129
138
144
146
143
139
134
133
134
136
131
126
128
132
137
134
127
123
121
121
118
119
126
134
138
137
136
136
141
152
161
171
177
175
165
154
144
138
138
144
149
150
146
145
153
167
174
173
174
176
171
154
144
136
132
126
122
125
130
131
133
139
145
145
140
138
135
134
127
118
121
135
144
139
132
133
142
155
158
145
158
162
158
155
151
148
140
135
133
137
147
148
146
143
147
154
164
173
182
178
165
151
148
150
144
131
123
128
141
150
152
147
137
119
106
115
138
149
141
124
114
120
135
142
145
144
141
142
151
151
153
144
135
132
132
132
133
133
135
142
150
154
153
152
151
151
158
162
170
166
157
147
147
151
150
146
139
138
141
151
161
156
137
104
88
108
144
167
162
144
127
129
138
142
144
136
127
127
136
157
153
144
139
133
120
111
120
136
152
157
160
159
160
161
162
160
159
160
161
158
152
148
147
149
149
152
152
148
139
135
140
146
138
118
106
120
148
165
158
145
136
136
140
137
130
126
125
128
138
159
149
149
155
146
121
106
110
135
156
163
162
159
158
158
158
159
162
160
156
151
150
151
150
148
147
151
161
163
148
128
113
119
130
133
134
143
150
149
138
129
131
133
127
119
122
131
142
142
140
160
146
142
140
133
116
107
114
133
143
149
156
156
154
148
145
150
158
158
151
142
142
143
149
150
150
154
165
170
160
135
114
112
126
140
148
152
149
143
128
122
126
127
122
113
121
137
151
145
138
159
146
132
110
98
106
124
137
137
130
128
141
157
157
149
144
150
157
156
144
134
130
137
150
157
155
154
160
164
157
143
138
139
146
147
148
148
145
137
131
129
136
140
136
127
126
132
141
142
139
147
146
140
118
102
110
135
154
153
135
127
140
156
163
157
154
153
158
157
147
139
137
144
149
152
149
151
154
148
141
143
154
168
167
154
142
138
136
137
136
140
146
149
148
138
129
122
126
139
147
135
140
147
143
132
127
135
151
159
157
146
144
152
159
156
153
152
156
157
153
150
149
148
145
139
139
147
152
147
136
137
150
168
164
146
132
129
134
138
137
134
130
134
140
139
131
124
128
143
157
132
127
128
131
130
127
131
145
158
164
158
151
149
150
146
139
138
143
148
150
147
141
138
133
133
142
151
156
149
141
138
145
151
144
130
124
128
136
138
133
119
110
110
122
134
139
135
137
144
155
143
126
109
96
94
104
122
142
153
158
156
153
150
146
140
138
135
136
142
140
135
129
127
130
139
148
154
157
150
145
143
145
140
132
128
131
138
140
135
128
120
117
116
122
132
137
134
126
124
139
157
146
128
102
88
100
125
144
147
146
154
159
160
151
140
140
147
150
148
145
137
131
131
141
150
153
150
145
143
142
146
146
140
136
139
148
153
144
129
128
139
151
147
136
127
127
124
112
106
117
167
166
162
146
132
128
137
141
140
142
154
168
168
153
140
143
155
165
164
156
145
139
139
145
152
154
146
136
131
134
141
142
139
136
140
150
156
147
130
129
149
171
169
142
124
120
126
126
116
114
164
166
170
170
169
161
146
137
134
140
152
162
160
149
142
146
160
168
168
159
149
144
140
142
147
150
145
136
126
125
130
131
123
119
126
140
149
146
135
132
143
158
158
140
121
121
137
145
142
126
156
152
153
158
165
163
153
140
136
141
146
144
140
140
150
159
168
167
165
159
152
147
140
139
142
145
142
134
124
122
123
121
117
117
127
139
141
141
135
135
139
137
135
130
125
128
135
139
138
129
153
153
148
145
148
149
149
146
148
147
144
138
138
148
162
167
164
159
160
159
157
149
144
144
142
143
138
133
130
127
125
123
127
139
150
146
136
124
125
135
138
131
127
132
139
140
129
120
116
124
158
162
162
156
150
148
149
155
161
157
148
144
148
158
160
152
146
148
155
157
153
152
156
159
153
142
134
134
138
140
135
132
143
160
172
159
135
113
113
126
134
134
133
141
151
148
130
117
112
122
155
164
165
163
155
152
159
162
166
157
148
147
153
156
154
144
142
144
152
153
147
151
156
162
153
142
133
134
136
139
134
132
140
157
168
164
144
119
109
112
124
139
147
151
147
140
132
129
130
134
153
162
162
158
152
152
156
158
155
150
145
143
142
144
152
156
156
154
152
154
154
152
152
148
143
139
135
134
134
130
127
127
133
141
150
155
149
131
115
110
121
137
150
146
134
130
132
133
135
138
158
167
166
157
149
146
143
146
148
149
150
143
134
139
155
167
165
155
155
166
172
164
149
137
138
142
145
142
137
131
127
129
133
138
141
140
138
131
124
125
130
137
135
132
132
137
137
132
121
128
172
177
171
158
149
143
139
144
151
160
161
152
142
142
153
156
152
148
151
166
173
166
159
153
153
154
152
152
150
143
134
132
133
138
142
137
133
131
139
148
153
140
127
119
130
144
147
132
119
128
171
162
154
150
148
146
149
152
160
163
158
150
148
147
145
140
137
136
140
141
144
152
163
174
172
159
151
150
155
157
149
137
133
139
147
145
137
132
143
160
159
143
127
119
126
136
139
132
131
135
151
131
123
131
142
148
155
160
156
147
137
137
141
139
135
130
134
134
125
115
116
131
153
167
165
153
144
142
149
161
165
158
151
155
155
149
137
127
136
149
154
141
130
125
124
122
121
129
135
139
146
127
121
126
136
141
150
156
151
132
122
126
130
130
128
132
136
133
121
111
112
124
132
138
140
145
140
135
133
149
166
171
169
164
156
145
128
116
122
134
137
135
133
132
130
133
133
133
134
131
162
156
150
145
139
136
142
151
151
143
134
130
129
129
129
132
134
132
125
124
127
126
122
121
127
142
146
134
123
124
142
159
165
160
147
136
130
122
124
129
131
133
134
137
148
162
165
154
136
122
167
172
167
164
155
146
143
152
165
166
156
145
142
143
138
130
125
129
135
135
129
128
128
134
137
142
141
133
122
113
120
132
142
143
137
134
144
147
143
139
139
140
139
142
150
168
172
161
140
126
142
148
154
165
167
162
152
158
165
169
158
144
142
146
143
134
128
132
137
135
129
131
145
156
152
139
128
128
131
125
120
123
126
126
128
132
145
158
154
145
141
144
145
145
149
151
151
145
141
139
121
123
134
153
166
167
163
161
161
155
139
126
125
133
141
142
141
135
134
132
130
134
150
158
152
137
130
138
144
143
135
130
126
125
126
130
137
145
145
138
131
131
136
141
147
149
145
134
136
144
131
126
130
136
144
150
151
150
151
147
135
123
119
126
139
142
141
138
136
134
133
134
140
142
140
138
139
144
147
142
135
129
127
128
128
130
128
129
128
125
120
114
119
131
147
153
144
133
130
135
159
144
129
120
122
127
132
138
145
148
143
137
134
137
140
140
138
137
139
138
136
131
129
131
137
142
144
143
137
129
121
120
125
133
138
137
131
131
131
126
120
115
119
130
143
146
142
137
132
129
168
147
127
114
116
121
126
130
136
139
140
138
143
148
145
141
135
135
139
141
138
128
126
135
145
150
147
143
140
137
128
123
132
144
148
143
139
142
144
140
132
132
139
145
143
138
141
146
148
137
151
144
129
125
130
134
134
130
124
119
122
129
138
146
150
147
140
138
140
143
141
126
122
136
156
162
154
152
151
153
147
135
136
146
150
146
141
144
148
145
140
141
152
156
148
138
144
155
163
154
138
145
147
147
146
146
139
130
117
111
120
135
143
146
149
152
157
157
153
147
135
119
117
132
154
162
153
145
148
154
151
135
131
142
148
148
144
142
143
140
136
138
146
148
142
139
145
154
159
154
139
148
155
149
144
140
136
130
120
118
131
150
154
149
147
151
161
168
160
140
118
111
120
139
150
150
135
126
128
136
138
136
131
137
145
148
147
143
142
139
134
129
127
127
130
137
142
148
149
139
144
141
138
139
139
135
130
129
126
127
132
137
144
145
144
146
150
159
150
131
112
114
134
148
148
139
125
116
116
123
131
138
139
139
142
143
143
143
143
142
136
127
121
120
123
130
135
144
145
130
146
131
123
135
142
138
132
130
131
131
123
113
121
135
143
141
137
139
143
136
130
133
138
145
144
139
131
126
122
125
128
132
130
131
134
139
138
139
143
141
133
128
127
131
131
127
125
138
144
136
148
131
126
141
152
148
137
135
135
134
122
109
116
133
143
141
134
134
144
152
151
142
133
132
138
140
137
138
136
136
131
124
117
121
131
138
135
132
129
126
127
131
142
149
142
129
121
129
140
140
150
142
137
140
147
144
137
133
135
135
130
128
134
140
144
142
141
142
150
156
155
141
134
132
135
136
132
128
133
138
137
130
124
129
137
139
135
127
122
121
124
133
143
148
145
135
130
129
131
134
149
143
139
134
132
126
124
126
128
132
135
143
146
142
141
141
142
148
152
150
145
143
144
146
140
130
116
111
115
125
134
138
139
140
139
138
134
126
125
125
128
132
133
133
135
138
147
148
142
132
139
136
137
139
129
117
109
109
119
126
128
136
137
134
132
135
140
149
148
141
137
143
149
150
139
127
118
112
109
113
124
135
139
138
135
132
130
126
126
128
129
130
128
124
125
137
152
163
154
136
129
132
144
148
135
116
105
109
120
125
120
117
120
125
129
133
139
143
139
134
130
138
140
134
125
127
134
128
117
110
113
121
127
129
133
132
127
125
124
126
127
129
133
131
128
134
141
151
150
136
133
140
150
150
138
122
119
128
134
130
121
113
117
127
133
137
137
138
134
130
129
131
130
121
121
129
136
131
118
113
114
116
119
126
135
142
135
129
124
127
128
134
145
150
145
139
138
137
132
127
150
152
149
146
140
137
140
144
141
135
130
128
130
134
136
137
135
133
132
131
131
130
131
129
132
132
127
118
114
120
129
133
128
130
139
147
148
142
136
132
133
139
149
153
151
147
141
139
132
125
150
149
146
147
150
154
154
147
137
138
148
154
148
138
132
133
132
130
128
128
128
130
136
144
144
134
119
110
117
139
155
155
142
138
139
142
143
141
137
138
142
145
144
140
139
139
141
141
133
123
134
137
141
150
158
158
149
138
134
143
161
168
153
132
123
126
130
130
124
117
119
127
141
154
153
138
119
114
129
150
164
158
143
136
137
137
130
123
125
133
144
146
139
128
123
125
134
140
133
121
127
132
139
146
146
142
134
133
136
146
156
154
139
123
121
126
131
129
122
115
117
129
144
156
155
143
128
124
134
142
142
134
129
134
138
136
127
121
122
130
135
137
136
130
125
125
129
134
131
121
139
144
142
135
132
128
130
134
135
141
141
133
125
124
130
134
135
129
124
122
128
138
146
154
151
140
133
135
135
128
119
112
120
134
142
139
137
135
136
135
129
129
131
133
129
125
125
128
131
129
152
153
144
133
128
133
138
138
133
127
125
125
128
135
138
138
134
132
131
134
138
142
143
142
136
131
131
135
135
125
116
112
124
139
145
143
142
146
149
142
133
125
124
128
128
124
121
125
134
140
151
148
139
128
128
136
143
141
130
116
115
125
137
141
137
130
129
135
136
135
133
133
139
139
133
130
130
131
131
124
119
123
134
143
146
141
137
135
140
141
135
125
120
124
127
126
124
129
138
144
137
135
135
129
129
133
141
141
130
116
119
130
143
142
127
119
126
136
136
131
126
129
136
141
139
137
133
128
122
119
119
125
132
139
140
134
125
122
127
139
139
135
129
127
127
131
136
139
139
135
148
153
157
154
154
160
169
173
171
168
171
172
164
148
142
151
167
174
173
174
179
173
156
141
137
142
152
156
155
152
143
135
137
142
143
139
135
133
134
134
139
145
152
147
141
139
142
145
144
138
149
165
169
160
157
162
170
166
152
147
160
176
178
163
148
150
159
172
178
178
170
159
144
141
144
152
156
157
155
149
144
148
150
147
135
120
120
133
140
141
141
140
140
139
142
151
159
150
138
134
156
164
163
156
156
162
167
159
142
137
153
172
178
169
157
156
160
167
172
173
166
153
139
136
143
151
154
154
143
138
139
151
161
150
128
108
115
135
148
145
144
137
136
138
140
144
145
133
125
131
156
156
149
150
155
159
163
162
155
151
152
158
159
158
158
163
166
166
165
166
163
156
145
141
142
148
151
152
143
134
128
131
142
142
131
121
127
141
147
140
135
135
141
144
141
129
123
121
126
142
154
149
146
149
154
155
161
167
170
163
154
148
145
147
152
157
159
159
158
158
158
161
160
158
153
149
148
154
159
151
131
113
116
132
144
146
145
145
144
137
132
137
146
148
138
125
120
126
140
154
150
147
142
142
143
147
156
166
169
162
155
152
155
156
154
153
153
151
142
139
142
149
159
167
165
154
146
151
162
163
143
119
116
132
147
153
149
145
146
144
143
144
149
146
134
126
127
137
144
154
146
145
140
127
124
133
151
161
165
161
160
169
173
171
166
160
157
149
137
127
124
130
141
152
158
153
144
137
141
146
144
138
137
143
145
143
139
141
150
156
157
156
150
143
132
126
124
128
133
143
139
142
143
138
131
133
147
155
162
162
164
171
175
171
166
162
161
157
146
135
132
132
132
135
143
148
145
133
123
120
129
143
150
150
144
140
138
140
148
156
157
155
150
144
137
130
122
119
126
140
137
142
148
153
152
147
146
149
158
165
162
162
159
161
158
159
159
158
155
152
151
148
144
138
139
145
147
141
123
114
120
136
150
150
144
140
136
137
139
142
142
140
139
144
143
139
132
132
138
144
144
136
132
137
146
147
146
151
157
160
157
153
154
155
157
155
150
149
151
152
153
154
153
149
148
148
148
144
133
125
123
133
141
139
132
127
129
129
129
129
126
126
125
131
140
142
147
148
149
147
154
135
118
108
115
129
142
147
150
153
154
157
156
155
154
154
151
148
145
142
140
140
144
150
155
149
142
137
131
128
130
137
140
134
129
123
124
125
124
123
123
122
119
118
121
131
143
142
137
136
163
149
129
112
110
120
137
143
146
152
163
169
162
155
149
151
157
159
153
148
138
130
131
140
147
144
137
131
129
130
133
140
140
137
135
135
136
133
128
127
129
131
125
116
118
125
131
123
114
119
171
162
154
147
140
140
139
141
146
155
167
174
169
155
147
149
160
168
169
162
149
135
128
130
135
140
141
139
137
137
138
136
135
136
141
147
148
139
131
129
132
133
126
119
121
134
138
128
112
111
169
161
164
172
172
166
157
153
155
161
165
164
160
155
149
150
158
165
172
171
159
146
132
124
129
138
146
146
143
142
142
136
130
129
138
148
146
136
128
130
132
128
121
123
135
149
154
145
128
116
153
152
161
167
172
173
169
170
170
163
153
143
143
148
150
155
157
161
168
169
162
151
136
129
132
139
141
137
135
139
142
136
128
126
140
150
143
130
122
126
131
124
124
128
138
146
149
143
138
130
153
157
160
157
158
163
169
172
169
159
147
136
135
141
150
154
157
157
162
162
159
149
140
140
143
144
139
133
134
140
139
133
129
137
156
159
141
123
117
124
130
129
126
127
127
130
131
134
139
135
167
169
163
153
152
158
163
163
159
153
146
140
140
141
144
148
152
155
156
153
150
144
143
149
153
150
143
140
144
142
136
127
129
143
163
162
142
124
119
125
131
136
131
126
123
122
129
134
144
142
171
168
159
151
151
154
157
156
152
150
148
145
144
143
145
146
147
147
146
145
139
140
141
148
148
144
138
139
143
138
130
122
127
139
151
152
143
136
136
138
141
144
146
142
129
124
130
141
153
154
152
151
150
149
151
153
150
147
147
149
149
146
144
147
156
157
147
140
139
140
140
139
136
133
130
129
133
135
136
133
127
126
129
129
129
131
139
148
154
155
152
156
163
156
145
132
130
139
151
157
130
136
144
149
152
151
146
142
145
148
149
146
146
152
161
162
150
139
141
151
151
141
131
120
121
128
136
141
142
141
140
140
135
131
126
127
136
147
154
157
156
155
157
154
149
141
130
125
127
140
131
131
138
140
142
145
146
150
152
152
150
147
147
152
156
156
148
144
149
154
151
139
131
134
139
144
147
147
148
147
143
140
135
133
137
143
144
146
146
149
154
153
141
134
134
138
133
121
113
125
146
139
137
136
136
139
148
162
166
161
150
142
143
145
147
145
146
148
149
142
133
132
143
158
164
160
154
149
142
136
129
127
125
130
138
149
152
143
139
141
149
151
141
129
127
130
130
127
124
130
156
154
154
151
145
139
151
167
172
160
141
131
136
136
139
140
148
150
141
129
120
129
145
162
167
161
155
148
138
130
125
125
125
129
135
140
143
135
131
136
146
150
152
143
132
126
127
133
138
144
158
162
168
166
156
146
150
163
166
152
135
129
129
133
140
150
154
151
136
127
126
136
145
151
153
154
153
148
135
127
126
129
133
138
136
133
130
128
133
140
146
148
152
148
142
138
135
138
138
135
159
159
158
159
155
151
149
155
154
148
138
133
132
137
145
153
156
147
136
132
136
140
143
140
141
146
148
145
135
129
128
134
144
151
148
139
135
137
145
151
149
144
138
138
141
145
146
140
132
123
154
148
139
143
151
150
148
148
149
149
148
146
145
143
143
139
136
134
133
135
135
138
138
138
136
129
128
131
134
135
132
135
142
148
150
149
158
163
162
157
150
143
138
138
142
148
146
135
127
122
142
134
135
145
152
151
147
145
147
150
147
145
143
145
141
127
120
118
122
125
123
126
133
139
136
123
115
120
130
141
142
141
136
135
138
145
162
169
164
153
149
149
151
155
158
154
144
129
125
135
130
135
143
153
155
153
149
147
149
150
141
131
129
135
142
137
127
116
111
110
111
119
132
141
144
139
133
132
135
143
146
144
136
130
132
142
151
156
152
145
140
141
149
158
164
159
143
128
127
146
141
148
153
152
147
140
136
140
153
157
144
127
119
129
143
150
147
134
122
115
114
121
136
150
159
163
162
153
146
142
142
143
141
140
138
141
143
143
137
132
126
125
129
135
146
151
141
130
126
136
162
154
153
146
137
121
116
127
149
162
155
137
125
132
143
152
155
150
141
135
133
136
148
157
163
168
170
167
154
143
137
140
146
150
150
146
141
135
133
126
120
117
118
120
123
127
135
134
129
127
164
153
143
141
136
124
117
126
146
159
153
140
136
142
148
148
147
144
145
144
141
145
150
157
157
152
154
157
157
148
134
136
146
157
154
144
135
134
134
131
128
128
131
127
122
123
134
142
144
135
153
151
143
143
142
140
135
136
142
147
147
142
145
149
151
146
138
134
137
142
141
140
141
145
148
143
137
146
152
153
143
136
140
147
147
138
130
135
140
139
139
138
144
143
140
140
146
149
150
145
151
157
155
147
144
143
142
139
139
140
145
152
151
148
146
144
143
142
141
140
133
121
122
132
142
140
131
129
140
154
152
138
129
132
135
137
139
145
152
152
143
136
134
144
151
152
148
144
140
142
155
174
168
150
132
128
134
136
138
140
143
150
148
141
139
146
156
160
153
139
119
113
119
132
138
134
119
116
126
148
151
140
125
115
120
133
142
147
155
155
143
128
119
126
141
145
136
130
131
132
157
172
165
147
131
122
127
133
141
141
136
128
126
131
138
146
156
161
151
131
115
120
134
141
134
122
115
120
126
135
137
135
124
114
115
120
130
142
151
154
144
127
113
115
128
135
131
129
131
133
152
152
146
143
139
132
129
136
145
144
128
108
110
131
141
142
140
139
138
133
130
137
145
146
136
128
131
136
136
129
124
123
121
120
118
120
124
135
145
151
145
129
116
118
128
135
137
140
145
144
147
136
129
133
137
134
132
142
146
144
127
110
115
135
143
138
125
120
129
140
145
144
140
139
140
144
148
148
146
136
125
118
122
127
134
135
133
134
141
146
143
133
124
125
131
137
138
140
143
143
147
141
128
123
121
122
126
135
142
141
132
127
135
141
143
135
125
124
131
141
147
144
142
143
145
147
144
142
142
140
136
127
127
131
137
139
136
135
137
138
138
135
131
132
133
135
133
134
133
135
146
145
137
126
115
112
119
126
134
137
137
142
144
140
140
142
142
140
135
133
135
139
145
148
149
146
140
130
125
129
134
137
134
129
127
128
130
133
133
131
126
128
132
141
142
139
134
132
131
134
139
144
147
143
132
121
117
119
125
132
136
141
138
133
135
144
152
148
135
124
121
133
144
148
146
146
144
134
119
115
124
135
134
124
115
116
124
131
133
130
123
121
132
148
159
154
141
135
135
137
132
140
152
156
144
130
120
119
124
130
131
130
128
129
132
140
147
145
135
120
117
129
137
136
139
145
153
145
126
114
116
123
124
121
116
124
130
132
131
130
127
128
139
154
161
156
144
138
136
135
135
140
150
149
139
127
123
127
130
133
125
118
122
130
135
137
138
139
136
130
127
127
131
132
136
140
145
140
129
118
116
115
116
120
129
137
139
134
129
128
130
137
146
151
145
139
139
140
135
132
151
148
145
135
127
124
127
137
142
141
131
125
129
136
140
138
134
138
143
143
135
129
132
140
141
135
124
115
115
119
121
119
119
127
136
145
143
132
126
126
129
138
144
138
127
124
134
143
148
146
161
154
140
131
129
136
141
144
146
149
152
154
152
148
143
136
134
137
146
147
140
130
132
141
145
134
110
97
103
121
135
139
134
136
140
142
135
127
125
130
133
136
136
129
124
125
135
144
151
149
154
147
137
136
142
149
150
149
150
153
164
173
166
149
136
130
130
134
143
145
141
131
130
137
143
139
122
110
115
129
141
146
141
140
142
138
130
124
128
138
141
136
128
124
127
131
135
139
137
137
138
135
137
140
145
147
149
148
150
152
156
157
149
136
128
128
130
133
140
140
137
133
130
134
140
142
138
135
135
137
136
130
130
136
142
140
134
131
135
141
142
134
127
123
126
130
131
133
133
133
131
138
146
145
138
134
134
140
148
148
140
130
122
124
130
137
137
137
137
135
132
131
132
134
135
135
137
144
145
138
124
114
119
132
139
139
135
136
139
141
135
129
123
123
125
126
126
131
138
137
136
152
157
146
131
122
125
136
147
143
131
119
115
126
136
144
142
141
137
133
130
131
137
136
130
122
122
132
134
130
119
116
126
135
141
135
133
135
139
141
135
126
123
126
126
124
122
130
141
144
143
154
154
137
119
115
126
142
147
138
128
126
131
138
138
138
139
142
138
133
131
134
141
140
131
119
113
114
115
118
120
130
139
149
146
135
126
125
135
144
145
135
132
134
132
127
123
124
130
135
140
149
150
133
113
110
125
146
148
135
124
128
141
148
139
132
133
140
139
136
134
136
142
145
139
135
130
125
120
120
126
137
146
150
146
133
121
120
131
145
152
150
141
132
129
127
126
123
121
123
156
164
162
155
150
155
171
190
188
174
158
153
153
153
157
163
170
170
167
165
169
169
161
149
145
145
150
162
169
166
154
140
133
140
147
151
147
139
132
133
142
148
147
143
139
148
153
146
136
131
150
163
166
159
155
160
175
183
175
166
161
164
165
158
153
158
167
171
164
154
149
150
147
140
137
138
149
164
169
161
143
128
127
139
153
163
160
145
135
138
151
164
155
140
138
152
167
163
146
135
148
159
167
162
159
161
162
160
153
155
166
178
177
160
153
156
162
160
151
147
145
147
141
130
126
135
145
153
153
139
127
128
133
143
151
156
156
148
140
141
151
160
151
140
135
140
153
155
146
141
145
153
163
164
162
164
164
160
155
157
166
172
165
153
151
156
162
158
151
151
155
153
142
134
133
139
146
146
137
128
127
130
142
147
149
145
143
142
142
138
137
141
147
144
138
128
126
132
141
145
145
152
163
168
173
177
184
185
179
170
164
156
151
148
150
155
159
157
157
163
162
162
155
154
155
152
145
139
136
140
142
142
147
151
148
140
135
138
142
138
133
137
149
157
147
129
117
119
137
149
151
156
163
168
171
179
188
196
191
176
167
161
158
158
158
159
159
155
152
153
155
157
161
166
168
157
142
129
133
150
154
149
145
145
143
135
134
139
145
148
148
149
154
161
150
134
122
122
134
149
153
159
161
164
165
167
170
174
177
176
179
179
175
170
165
163
161
150
138
135
140
146
147
153
158
152
139
123
126
140
148
144
134
129
129
129
131
139
150
158
154
151
150
147
141
132
123
120
128
141
153
155
159
162
161
157
151
150
159
171
183
185
177
167
161
161
160
150
137
134
137
139
135
136
143
147
141
133
128
133
133
129
121
123
129
135
137
143
151
156
152
142
137
137
138
134
128
123
125
137
148
147
154
160
162
162
153
150
155
165
176
175
170
161
157
160
162
157
150
148
149
147
145
142
144
146
145
143
140
134
132
128
125
131
143
150
147
143
143
149
150
141
136
137
142
142
140
136
138
139
151
141
139
146
158
168
171
164
158
156
159
163
167
166
170
173
172
167
156
154
154
158
165
164
156
147
139
135
135
134
134
139
144
147
149
150
143
136
133
140
149
155
150
145
145
145
147
148
147
138
155
143
130
133
149
169
174
170
157
152
153
159
165
167
177
185
185
177
162
153
150
154
163
170
160
144
124
113
113
120
131
146
155
155
151
147
141
135
130
134
144
155
157
149
144
146
149
148
141
129
158
145
139
142
152
168
170
165
153
150
154
158
158
160
166
178
182
174
164
154
145
142
146
149
148
140
124
114
111
115
125
136
145
151
150
146
142
138
133
130
133
138
141
141
143
151
151
141
129
128
156
141
140
154
164
170
167
161
156
153
153
152
152
157
162
163
165
163
161
159
151
140
134
133
135
139
142
141
138
132
126
126
133
141
147
144
138
133
132
136
133
122
114
121
143
157
154
135
123
128
149
135
144
162
172
174
171
172
172
164
148
143
149
160
163
158
152
152
158
162
163
154
145
135
134
140
148
153
153
149
143
136
133
134
140
137
126
122
130
140
136
122
110
120
142
157
150
132
124
128
145
142
156
169
168
170
175
188
187
169
146
137
143
156
159
157
154
152
156
161
163
163
157
147
139
141
141
141
142
145
152
152
140
131
135
138
130
126
127
133
135
135
133
140
143
143
136
130
129
128
152
158
161
160
157
160
171
182
177
161
144
135
135
141
151
160
165
163
154
151
152
154
155
149
147
144
137
128
128
139
147
149
139
131
136
143
143
132
122
120
129
139
149
147
139
127
129
135
137
133
166
166
158
148
144
151
156
158
152
144
141
137
135
134
147
165
174
165
147
136
135
140
143
147
150
149
138
129
129
133
134
133
127
128
136
143
142
135
125
123
130
141
145
137
125
121
132
146
150
143
170
162
148
141
140
144
146
142
140
144
147
145
142
144
157
167
166
151
138
132
132
135
138
140
145
145
139
136
135
133
128
124
123
124
124
129
136
142
149
151
151
146
139
130
126
127
136
145
151
150
153
150
146
145
146
145
143
140
145
148
152
148
146
153
162
161
147
132
131
137
140
139
137
133
130
131
135
139
140
137
132
129
127
124
119
121
134
154
173
175
164
151
144
144
146
143
137
139
147
149
134
138
144
150
153
156
152
150
150
147
145
142
143
152
159
157
140
127
128
139
147
144
137
129
126
130
138
141
142
141
141
141
137
133
130
133
143
156
165
162
153
149
151
160
159
147
136
137
144
146
127
128
139
151
156
159
160
161
155
146
137
133
139
149
157
155
146
136
131
133
133
132
131
128
132
140
144
142
139
138
146
151
147
141
139
147
153
147
136
125
125
137
149
154
149
137
134
137
145
147
137
137
145
153
156
154
160
165
161
149
136
134
140
149
153
152
147
142
139
129
124
119
124
130
138
143
146
142
133
130
139
150
148
138
134
142
151
144
124
109
116
134
147
146
137
130
130
138
144
149
152
160
170
171
158
147
149
162
163
152
139
134
140
147
150
147
144
145
146
138
131
124
127
133
138
140
143
142
134
127
124
131
131
120
118
129
148
154
140
131
133
146
155
156
147
141
139
139
141
146
151
160
169
168
155
145
147
157
158
150
139
133
136
141
149
150
146
145
142
140
142
143
145
145
141
135
134
138
135
127
120
117
120
123
124
132
146
157
160
156
151
149
156
160
159
154
146
139
135
137
133
134
134
137
140
146
147
150
149
143
136
133
135
139
148
157
155
143
133
131
138
148
157
155
147
132
126
133
138
140
130
128
136
150
150
146
144
153
159
157
149
143
140
146
147
146
140
134
131
131
131
123
116
122
136
148
148
141
129
126
129
135
137
139
142
146
144
137
126
127
133
141
149
151
143
129
121
129
146
156
155
153
158
165
164
150
144
141
140
141
141
138
136
137
137
133
130
128
128
134
147
142
136
137
144
149
148
136
122
120
128
138
140
134
130
127
124
122
124
128
135
136
137
138
135
128
124
128
141
154
159
161
159
159
154
148
141
135
130
135
140
141
140
141
141
138
132
123
122
133
158
159
157
148
148
149
147
139
135
135
142
143
141
131
128
123
120
119
124
130
139
143
140
139
138
139
134
125
122
130
142
150
149
149
149
146
142
137
133
138
144
143
143
141
143
142
135
124
116
125
149
158
160
156
150
140
139
145
154
162
159
149
140
136
136
139
139
136
132
133
139
147
155
155
156
155
150
136
125
122
132
145
151
152
151
152
153
150
145
140
139
133
130
131
135
138
134
127
118
120
136
149
160
167
160
143
133
140
157
171
164
148
138
140
147
152
155
155
148
139
137
146
159
168
163
156
155
153
147
142
142
154
162
164
157
150
150
148
144
137
127
123
122
123
120
122
129
131
130
127
135
144
160
176
174
152
134
136
153
160
148
134
129
139
149
150
154
157
152
144
140
147
156
157
146
135
139
153
159
150
140
143
156
158
147
131
126
131
134
131
129
128
128
123
118
118
128
136
140
140
141
146
158
170
170
154
141
143
156
156
145
133
132
141
146
144
142
145
145
143
143
146
145
140
128
117
119
135
147
145
135
133
135
139
132
114
109
118
132
139
142
138
134
126
122
124
131
136
139
141
154
156
155
146
143
142
144
153
159
163
160
153
147
145
144
142
140
139
141
143
142
138
133
131
128
122
117
120
132
145
146
137
129
123
123
120
122
131
143
152
152
140
131
125
128
134
132
131
133
138
157
169
160
140
128
128
140
150
159
161
158
152
147
144
146
147
146
143
139
137
136
136
135
136
138
133
126
127
137
152
155
143
127
120
121
125
134
136
143
151
148
134
123
122
131
133
128
124
128
136
154
171
166
151
138
129
132
138
149
151
140
129
127
134
144
149
149
143
136
132
133
141
149
149
140
133
135
145
153
151
142
135
127
122
121
124
128
131
139
142
142
128
118
124
138
142
128
123
129
139
144
152
152
149
140
131
130
136
150
153
141
121
117
131
143
145
139
133
131
132
136
146
153
149
137
132
138
152
152
137
126
123
128
128
125
122
123
128
138
144
144
128
116
122
141
149
143
134
135
144
136
130
126
125
127
128
134
145
163
167
154
134
129
135
141
138
129
124
129
136
139
141
139
136
133
133
136
144
142
133
128
128
131
133
129
125
124
131
142
154
150
133
117
116
129
145
147
141
139
140
138
128
117
110
113
124
137
152
165
167
158
149
142
140
137
136
131
133
138
141
143
135
132
129
131
134
137
136
139
136
138
137
136
133
130
128
127
134
143
153
151
136
123
115
114
124
133
136
134
137
145
143
134
124
121
127
141
149
152
154
158
157
148
137
135
138
143
144
141
142
146
141
135
129
131
138
142
142
138
132
135
136
134
130
126
127
127
133
140
140
138
131
127
125
121
117
114
116
129
140
145
152
153
148
143
141
143
145
147
152
157
156
143
133
133
140
149
146
141
140
144
146
142
129
128
140
155
154
140
125
127
135
134
128
123
124
129
136
141
139
130
123
126
140
147
135
117
111
124
139
141
150
157
157
150
146
145
147
150
154
154
147
137
132
133
140
145
146
142
138
139
140
140
130
128
139
154
157
143
129
132
140
138
127
121
126
136
143
144
140
130
122
127
145
160
155
139
123
123
135
139
142
147
146
142
137
140
149
157
157
146
132
128
133
136
137
139
144
145
140
132
131
135
135
133
138
148
151
146
136
135
134
132
125
123
127
138
143
141
136
130
129
134
139
144
143
141
138
134
134
144
139
136
132
127
127
132
146
157
155
134
122
125
135
139
137
135
140
146
143
132
129
135
142
144
138
138
139
139
134
124
118
118
123
127
132
134
131
128
128
129
134
140
137
126
122
129
141
149
147
158
148
135
127
123
127
133
142
150
147
135
130
137
145
145
137
131
135
144
146
139
132
132
134
135
133
127
122
122
121
115
115
117
128
136
139
133
129
127
126
125
131
137
136
129
124
129
139
148
148
165
155
139
128
130
136
143
146
147
142
140
147
157
158
149
135
128
130
142
149
148
132
114
107
113
126
125
118
111
111
115
119
126
135
144
148
144
142
139
134
133
128
127
130
136
138
134
134
135
139
158
148
138
135
139
145
148
147
146
143
145
152
156
154
146
134
130
130
143
152
151
130
105
94
108
127
134
131
122
118
120
120
127
134
141
149
151
146
141
142
142
129
120
120
131
137
135
133
134
138
140
136
138
138
139
138
138
141
147
148
147
144
137
135
137
138
138
138
144
149
148
133
117
109
115
127
137
143
141
137
132
126
125
129
131
135
133
134
135
138
141
131
123
119
127
132
135
139
145
144
136
139
142
141
132
128
129
136
148
149
144
132
124
127
138
145
145
142
141
141
143
142
144
139
133
128
131
138
145
143
139
136
138
134
129
121
117
121
127
134
135
132
129
129
133
133
135
141
145
142
138
150
155
145
133
126
130
143
152
147
133
129
131
140
145
146
145
142
138
136
140
148
162
160
147
135
129
128
132
134
142
148
150
145
139
128
118
118
125
133
139
138
139
138
137
134
131
129
129
130
142
149
155
150
136
126
132
149
157
148
130
127
139
156
157
151
147
146
143
140
141
146
151
151
152
148
137
129
124
132
142
150
150
146
139
136
130
124
127
134
143
144
140
134
130
129
128
121
118
123
170
170
169
164
156
147
156
171
177
169
158
152
159
167
171
170
170
168
165
163
166
167
166
164
161
153
142
142
148
157
154
145
137
140
151
163
165
156
152
149
155
149
139
133
139
156
163
155
146
142
163
159
157
154
153
157
172
188
190
178
159
149
151
158
165
171
176
172
161
149
150
162
167
163
152
141
140
149
162
162
147
129
118
127
151
177
184
166
148
145
156
164
151
135
133
148
163
163
152
144
159
159
162
159
159
163
169
177
179
176
174
165
154
145
148
160
170
165
152
143
144
155
159
153
143
140
143
150
153
145
132
121
117
126
148
169
173
159
143
140
152
165
155
140
132
136
153
163
157
143
156
161
167
165
164
164
164
164
164
171
177
176
159
142
141
155
164
161
153
147
148
149
143
135
137
142
146
149
142
135
134
139
141
145
145
144
142
140
138
137
139
145
144
141
135
131
136
147
153
144
151
159
166
168
165
166
168
167
169
171
176
175
164
151
148
156
163
163
163
162
157
146
133
131
144
152
148
140
134
141
154
164
166
158
144
131
125
131
137
135
132
128
134
142
141
133
125
132
146
150
149
156
164
168
168
167
170
177
177
175
172
167
161
155
154
159
166
170
169
167
160
148
136
140
154
158
147
133
132
149
169
174
166
151
140
132
130
134
137
133
128
128
136
145
143
133
121
123
139
151
157
161
165
169
169
166
162
162
166
168
168
161
150
144
146
156
166
169
166
159
157
152
148
149
154
152
143
132
135
154
162
152
138
130
136
143
144
143
138
134
129
129
136
144
141
134
126
127
137
146
162
164
166
169
169
165
155
150
152
160
166
161
151
142
141
151
162
159
152
148
146
148
147
146
147
146
140
137
150
158
154
128
110
117
140
158
156
148
144
138
134
129
131
135
139
139
137
137
140
144
157
158
159
162
165
167
161
155
152
159
167
171
165
156
153
157
162
158
148
142
139
143
149
151
148
143
138
143
162
169
154
129
116
128
153
166
160
148
145
149
148
137
131
132
140
144
145
146
144
141
152
150
148
150
159
167
172
169
162
159
166
175
178
173
172
176
176
169
152
142
142
149
160
165
155
146
138
141
156
165
162
153
148
157
169
167
155
139
137
146
157
157
150
142
142
139
138
137
138
132
153
150
151
153
157
165
169
168
160
157
166
174
174
172
176
185
185
175
154
143
147
155
165
168
160
151
141
138
138
148
158
165
169
170
169
164
152
137
130
134
149
163
168
162
154
144
138
132
124
119
154
152
158
165
166
164
155
149
148
147
156
162
163
164
172
177
174
163
148
143
148
151
157
159
158
156
151
142
136
135
139
148
155
158
162
158
150
141
132
130
136
148
161
164
161
158
145
132
122
115
147
138
148
166
173
170
156
143
135
131
134
143
155
164
171
168
157
147
142
144
148
151
153
153
152
155
154
152
143
133
127
129
138
148
153
149
143
141
143
141
137
136
139
150
162
161
149
133
126
130
141
128
138
160
171
174
162
152
140
127
119
130
153
175
177
162
150
143
143
149
154
156
159
155
150
150
152
153
151
142
134
135
137
139
140
140
139
143
149
156
150
139
140
150
161
159
141
131
130
145
145
143
151
161
162
164
160
160
152
137
125
133
150
167
169
161
156
156
154
151
157
163
166
159
150
144
144
143
143
145
153
155
143
131
127
136
143
147
149
147
151
156
164
171
163
148
134
131
135
144
153
153
156
157
149
146
152
159
156
144
137
133
135
141
150
165
175
168
152
142
147
156
163
157
149
147
141
128
123
130
149
156
144
129
122
136
146
148
136
131
138
161
182
180
161
142
136
141
141
139
162
157
154
145
140
139
143
150
151
148
144
137
129
127
146
168
183
168
143
132
136
146
149
147
150
152
141
125
114
116
132
139
141
133
132
137
144
138
128
121
132
151
163
156
138
131
142
149
149
140
171
167
157
149
142
136
135
139
148
154
155
148
142
142
154
167
169
155
143
142
146
149
146
142
145
149
144
136
130
127
131
133
136
137
134
134
135
135
134
132
134
133
127
122
122
130
143
147
149
148
171
181
177
162
147
134
130
138
151
160
163
155
152
153
157
160
152
144
144
151
158
161
156
147
143
142
144
142
143
142
141
138
135
136
136
136
139
144
149
147
141
127
116
118
129
140
142
146
151
151
157
174
179
172
152
140
138
145
156
161
157
147
141
142
152
157
153
144
133
134
147
159
161
151
143
140
140
140
137
137
142
143
140
137
142
151
155
154
150
143
137
135
138
148
152
145
140
147
157
153
143
152
167
171
163
155
154
158
160
157
149
136
130
136
152
166
163
144
128
117
127
143
149
141
138
141
143
139
128
126
138
152
154
149
146
151
158
152
138
124
123
137
154
165
157
139
134
146
161
156
141
141
151
165
169
167
165
161
160
151
145
137
140
148
160
165
160
143
133
129
133
140
135
128
131
140
147
148
139
140
154
172
172
157
143
145
154
153
139
121
116
134
149
155
143
132
131
143
158
155
144
141
144
155
160
164
160
157
153
148
145
147
152
159
159
153
142
137
146
157
156
146
134
126
130
137
149
163
167
169
173
178
172
155
140
143
157
169
160
143
133
133
134
137
139
138
137
140
139
142
141
135
132
136
139
147
148
149
147
147
146
145
149
149
150
142
133
135
149
162
161
153
143
137
136
135
143
161
174
177
170
164
158
153
146
146
155
169
170
161
148
135
132
135
144
150
148
138
132
129
135
127
121
120
127
137
146
145
146
144
143
140
136
135
140
144
146
144
143
143
143
144
145
148
144
138
138
151
165
168
158
149
154
157
155
143
138
142
145
148
143
136
133
142
147
150
141
137
134
136
146
143
135
129
130
142
150
149
140
135
135
136
130
127
135
150
158
150
138
130
133
136
141
145
148
148
146
153
162
166
161
156
153
157
153
139
125
119
122
128
130
132
133
140
142
135
131
133
139
148
165
168
157
143
139
146
152
146
129
121
126
137
135
130
131
141
148
145
138
139
145
147
141
139
144
151
155
155
158
163
165
161
151
149
147
139
131
127
124
129
133
132
129
128
127
126
127
128
135
140
166
170
159
143
139
141
142
137
124
121
133
147
149
138
130
127
134
140
145
156
167
167
153
138
137
146
151
142
137
142
151
153
148
146
147
150
147
141
141
144
142
135
127
121
124
126
127
125
120
123
150
153
151
146
139
133
132
133
134
138
147
158
162
153
142
136
138
146
155
161
166
164
155
143
138
141
141
131
123
127
138
149
151
157
156
157
152
146
147
146
142
133
126
124
127
129
129
129
124
125
135
143
152
155
145
133
128
134
146
154
154
153
162
161
157
148
152
159
162
154
146
146
150
153
145
140
141
138
133
133
140
152
161
160
152
146
142
144
145
141
134
129
127
128
130
129
131
137
146
146
131
136
150
161
157
137
129
135
146
148
139
135
140
148
152
149
155
161
157
144
134
136
149
155
147
136
137
144
147
139
136
142
154
151
136
125
125
133
138
136
132
129
128
126
123
123
129
139
150
149
134
131
144
156
153
139
130
135
144
143
129
119
122
129
135
139
142
148
147
141
139
146
154
151
138
129
129
137
142
139
133
135
137
134
129
123
123
131
138
142
143
136
128
120
115
119
130
139
141
139
145
139
141
145
147
140
139
141
145
144
135
125
124
128
131
135
136
140
142
146
150
148
144
138
133
128
127
131
138
142
143
140
135
133
132
133
134
133
138
144
148
142
129
118
116
127
136
141
140
139
150
153
148
149
152
151
147
144
145
145
140
135
133
139
143
142
140
141
145
152
154
149
142
139
142
142
140
142
145
149
143
139
135
137
144
145
138
130
125
130
141
138
132
125
129
137
142
144
148
150
147
153
155
161
164
157
148
140
142
144
142
131
133
139
148
149
143
139
142
148
151
149
152
153
154
151
153
157
158
149
131
123
129
139
146
144
136
126
120
124
132
132
134
138
141
144
141
141
147
150
137
141
150
155
157
150
140
136
141
146
145
136
130
135
144
147
142
136
134
136
140
144
152
153
152
148
151
154
153
140
125
121
130
137
140
136
130
128
132
133
137
133
132
139
148
148
139
135
142
146
132
132
136
139
139
139
140
145
155
163
157
142
133
133
137
142
146
142
140
135
134
133
136
138
137
135
137
139
137
134
135
140
142
136
124
118
121
128
136
144
144
136
131
132
138
144
140
137
140
143
143
142
139
135
137
143
155
162
165
165
159
154
142
133
134
140
152
161
159
151
143
133
124
122
125
133
135
135
134
134
140
149
148
135
120
111
107
113
124
139
146
139
129
122
122
128
136
141
141
142
157
156
153
145
144
150
159
160
155
151
155
156
146
135
133
139
151
159
162
163
162
149
134
120
121
132
146
150
145
132
131
134
137
135
129
120
110
109
118
136
148
144
128
113
107
115
128
137
141
141
158
162
161
154
147
153
159
156
150
149
154
152
144
135
134
137
138
141
146
161
172
167
146
122
116
129
152
160
150
130
124
124
129
131
133
134
130
125
130
142
150
142
125
112
111
119
128
131
134
138
153
154
153
146
146
152
160
164
163
163
157
149
141
137
137
139
135
135
140
148
158
158
144
126
115
126
147
157
151
138
134
138
138
130
126
132
140
145
145
145
144
129
117
116
126
134
133
126
127
135
149
147
142
143
146
150
158
166
174
172
159
144
138
139
142
140
141
144
146
141
136
134
136
129
125
130
142
152
149
141
142
146
147
132
124
127
138
147
147
140
131
123
123
126
136
139
134
125
126
133
150
141
138
143
145
142
143
149
159
160
145
130
129
138
141
139
139
144
147
135
121
121
132
138
136
134
140
147
146
137
129
133
136
134
129
130
138
144
143
132
124
125
136
142
141
128
124
124
127
129
156
146
140
138
136
132
133
138
145
142
130
119
123
137
141
135
132
134
136
130
123
124
130
134
130
128
133
138
140
131
119
116
122
130
138
142
146
147
142
126
119
123
138
148
142
129
124
125
127
124
165
159
145
135
131
132
138
144
142
134
124
124
136
146
145
135
128
126
128
132
135
132
125
116
115
123
126
129
128
127
124
120
120
125
135
147
155
152
141
127
121
123
132
138
140
135
129
126
125
124
169
162
150
140
138
142
145
144
139
133
134
144
154
159
153
141
132
130
138
148
152
141
124
112
115
127
130
128
122
125
130
132
129
124
129
140
148
146
137
135
135
131
129
129
137
138
133
126
127
131
168
158
146
140
142
146
146
140
134
133
142
153
160
158
155
150
141
139
145
157
162
154
140
130
129
133
134
131
126
127
136
140
138
132
126
125
128
128
131
140
148
146
137
133
137
139
138
131
130
134
162
152
138
137
140
146
145
138
135
135
141
146
151
153
153
151
147
142
141
144
153
159
161
155
147
139
137
139
138
139
142
150
149
139
129
124
121
121
130
138
148
147
142
139
142
144
144
141
136
132
155
148
140
139
145
148
146
144
143
138
136
135
143
151
151
148
146
141
135
131
137
153
166
165
160
153
149
144
140
139
145
149
147
138
130
132
133
132
132
133
137
141
140
136
136
141
146
146
136
127
146
140
141
150
157
152
147
148
153
145
136
129
136
150
153
147
143
141
136
130
135
140
148
151
154
154
150
140
131
135
142
142
131
123
125
135
146
143
135
131
133
138
136
127
123
132
146
151
142
129
168
160
157
161
155
144
142
152
168
176
179
179
179
174
166
159
158
163
164
165
164
163
161
161
157
152
140
131
129
137
144
144
141
140
142
145
148
150
153
158
159
152
141
141
148
157
157
150
147
150
175
156
149
151
154
156
166
183
192
187
177
167
166
164
166
166
171
171
165
163
161
168
172
173
167
158
149
147
149
155
154
150
141
137
141
150
154
150
144
144
148
146
138
133
136
142
147
148
145
143
182
166
157
156
162
174
188
198
196
186
176
164
151
143
145
157
171
175
170
163
161
166
173
176
171
162
161
167
168
166
156
148
141
141
145
150
153
143
135
134
141
145
141
136
131
134
144
148
144
132
187
178
167
163
168
180
184
179
172
171
176
170
153
137
136
151
166
174
169
161
156
156
156
156
155
156
159
167
169
164
155
151
145
145
145
144
142
138
135
135
136
141
141
141
138
138
146
149
147
135
172
167
164
162
168
171
168
160
157
165
175
178
169
159
153
158
166
164
158
155
149
140
132
130
136
147
152
150
149
150
154
154
147
143
140
140
138
141
139
138
137
135
137
141
143
140
140
145
149
148
146
147
153
160
164
162
160
159
161
170
173
173
167
162
161
164
169
163
157
152
145
137
127
125
134
146
147
139
140
149
159
158
145
137
141
149
151
146
138
133
129
130
137
142
141
136
133
139
152
160
131
141
156
167
170
163
159
159
165
169
167
158
147
141
146
160
172
176
167
153
148
145
145
145
147
150
145
139
147
162
165
155
138
137
152
167
165
151
133
119
121
129
138
143
140
135
137
146
154
158
144
153
163
170
169
164
162
156
156
159
160
156
146
137
137
152
169
175
168
153
146
147
156
161
159
147
140
140
155
169
163
142
127
135
156
172
165
149
134
123
125
130
136
136
138
143
147
152
152
142
165
167
165
162
162
162
164
159
151
148
156
164
167
160
154
158
166
169
163
152
147
144
155
159
154
145
137
140
153
161
153
132
121
133
153
159
152
142
138
143
142
135
130
132
141
148
149
147
139
129
167
167
165
158
156
156
162
160
152
148
155
173
180
176
170
167
168
165
157
152
150
148
150
148
151
149
148
145
150
152
146
134
132
138
150
151
142
133
134
145
150
142
133
133
142
144
137
131
129
126
153
163
169
166
155
151
154
158
157
157
164
174
175
170
170
167
166
160
150
148
152
155
152
146
151
156
157
156
153
153
150
148
145
145
148
146
139
128
129
136
145
144
141
140
141
140
134
130
131
133
150
159
173
172
161
149
147
148
152
158
164
171
172
167
166
163
159
152
143
142
150
154
154
154
152
155
155
155
153
154
157
153
149
147
147
145
142
138
134
131
136
138
144
146
145
140
138
140
138
136
157
156
161
167
166
160
150
140
139
142
152
164
171
173
168
161
155
150
144
142
147
149
152
151
149
145
141
138
139
141
142
142
146
153
156
157
156
155
148
139
136
138
148
154
153
148
143
144
146
144
165
157
157
160
165
166
154
141
129
125
132
147
159
169
167
159
154
158
157
153
148
146
149
146
143
138
134
132
132
131
136
140
146
146
152
160
168
169
158
146
139
147
163
171
169
157
144
146
151
159
165
160
159
160
160
158
152
141
133
125
126
132
143
148
148
149
154
159
157
153
148
148
149
144
142
143
144
144
142
144
153
157
147
133
133
150
165
168
156
147
147
157
171
176
173
160
150
150
155
164
160
158
161
161
154
148
150
150
148
144
139
132
130
129
133
149
156
154
147
141
144
151
151
147
148
153
160
153
144
145
153
161
149
133
130
145
157
161
151
146
152
164
175
174
166
157
153
154
154
154
158
157
160
159
153
148
149
160
163
162
154
140
134
130
140
156
160
150
139
138
147
152
150
146
151
159
165
153
140
132
138
144
149
149
146
149
152
147
143
143
153
165
169
160
150
144
149
151
149
141
169
175
175
168
156
147
146
155
161
164
162
153
150
149
152
158
157
151
148
150
158
155
150
145
146
152
154
149
141
135
138
139
146
152
152
155
154
142
136
137
143
150
149
140
132
131
140
144
143
139
169
191
193
178
157
142
137
142
155
164
162
162
158
152
148
151
154
156
152
151
152
153
154
149
142
140
140
140
142
147
152
148
140
140
148
158
158
147
134
130
132
132
128
123
121
126
133
141
144
143
154
177
186
175
153
135
133
142
157
168
169
164
151
142
139
151
161
161
145
128
129
149
161
159
144
137
135
133
132
140
152
152
143
136
143
158
164
152
139
128
130
133
132
133
133
131
134
141
149
149
142
152
162
163
153
140
138
148
162
173
169
154
140
132
144
164
175
162
140
121
128
149
159
153
142
140
141
137
132
132
143
153
151
142
141
152
158
152
141
130
130
138
151
159
153
139
135
141
151
151
145
141
144
155
159
157
152
149
154
162
161
149
137
140
156
170
168
153
143
145
155
159
151
138
136
143
156
164
160
152
155
161
161
153
147
146
148
150
143
135
131
137
149
157
155
140
134
140
148
148
149
140
136
142
157
164
155
144
142
149
155
150
148
151
158
155
145
140
148
166
172
161
143
130
131
139
160
181
191
185
179
177
176
169
155
149
146
147
147
143
137
134
129
129
131
135
137
140
142
138
151
143
137
140
154
162
154
143
137
148
159
156
151
147
144
142
135
139
150
163
162
151
139
133
133
139
158
180
192
187
177
174
175
173
164
152
142
141
145
150
149
135
119
109
119
132
139
140
136
133
155
155
151
149
151
153
151
147
149
158
163
158
145
133
136
145
152
153
153
151
145
140
134
134
140
151
162
175
173
163
150
150
156
162
160
148
131
128
139
151
153
145
130
123
126
130
134
136
136
139
164
169
162
149
142
142
150
151
154
158
159
154
141
131
136
154
170
167
154
145
143
143
140
139
148
165
174
174
165
151
141
136
139
143
146
140
131
131
140
151
152
145
137
134
130
128
126
131
140
148
161
167
155
135
127
134
145
146
140
135
139
147
145
139
141
155
166
158
145
143
152
158
152
143
147
166
174
171
163
164
161
149
136
128
134
141
146
151
153
151
144
134
127
128
128
127
127
134
146
153
155
155
146
133
128
130
134
131
122
115
125
143
151
151
145
144
146
141
139
144
158
166
157
141
140
153
159
155
155
165
173
161
139
130
136
149
156
157
154
150
138
129
123
123
128
133
136
142
151
156
156
155
149
142
136
129
129
126
122
119
128
144
157
159
150
139
133
137
142
146
152
149
140
129
132
141
145
139
138
147
159
156
141
134
138
147
148
143
143
145
139
130
126
129
137
141
142
148
158
161
158
153
150
145
135
128
127
134
139
141
143
151
161
164
154
140
137
141
148
147
137
131
126
129
139
142
144
137
132
133
139
143
140
136
135
133
131
131
135
141
139
134
132
136
142
141
139
147
162
166
146
140
139
131
124
119
124
136
146
150
148
150
154
153
148
139
139
142
147
142
134
135
142
153
158
154
147
140
135
133
134
137
139
138
135
135
134
134
137
140
137
133
131
132
132
131
134
144
153
152
131
121
122
127
125
120
120
132
140
141
138
138
138
136
134
131
132
135
136
135
137
149
162
169
165
154
145
139
137
138
141
142
145
143
147
149
150
147
143
139
134
130
128
125
126
128
134
144
148
140
133
122
125
141
147
141
133
130
130
130
130
128
126
127
127
128
130
133
135
138
145
152
156
158
151
148
142
141
142
143
147
146
147
146
152
154
155
149
141
133
128
128
129
128
129
135
145
151
151
145
138
131
136
154
170
167
150
140
135
137
135
131
129
129
130
131
134
141
150
155
152
146
139
139
141
144
144
145
146
146
139
137
141
151
156
153
144
134
127
123
125
129
133
136
137
141
153
158
155
153
139
132
137
155
172
173
157
144
140
141
145
143
140
139
142
143
141
147
160
162
151
139
134
136
142
147
148
153
154
147
130
121
132
151
159
152
137
128
124
123
129
132
136
139
139
142
144
151
153
148
140
135
139
149
156
155
148
141
136
140
144
145
140
140
144
147
145
145
145
145
139
134
137
145
149
151
151
156
157
147
133
125
135
148
155
149
142
137
137
137
134
134
135
136
135
131
130
136
147
147
150
154
154
150
143
141
139
138
137
140
143
143
141
137
140
145
149
147
139
132
129
133
140
149
151
153
155
155
151
141
141
145
150
145
140
136
134
137
138
136
129
130
132
134
132
127
123
133
144
146
160
169
171
160
148
145
147
148
146
143
144
146
143
136
134
143
152
158
153
140
131
134
140
146
152
157
159
153
140
132
136
148
152
145
130
120
118
119
120
119
121
124
129
131
132
130
133
138
143
144
159
169
169
159
149
147
151
152
147
144
142
142
141
135
132
137
149
156
155
149
142
140
142
142
147
153
156
153
140
127
124
130
137
137
132
126
120
116
113
120
133
138
131
123
118
130
146
152
143
130
155
157
154
146
139
144
151
152
148
141
139
136
134
135
135
137
135
137
139
144
147
147
146
139
137
136
144
149
144
130
122
120
124
129
133
137
137
131
128
139
152
152
131
109
102
122
144
151
141
127
155
152
142
133
133
144
151
155
153
151
143
136
135
139
141
140
136
131
135
140
145
148
145
132
121
119
130
144
146
141
136
134
129
126
126
133
143
145
142
145
152
147
127
108
105
120
130
135
134
138
158
152
141
137
142
146
151
153
157
155
153
146
143
145
145
143
140
141
143
140
139
138
136
126
115
116
126
139
141
141
143
148
148
137
125
128
139
147
145
139
136
129
123
122
126
130
127
121
128
141
159
149
143
146
150
147
137
137
144
151
149
144
142
142
143
141
139
143
146
140
128
125
127
126
119
119
125
136
137
136
137
149
158
153
143
138
145
151
148
134
123
121
130
141
142
135
128
122
125
128
151
145
142
143
141
136
131
134
143
143
139
130
128
131
132
133
133
135
135
128
122
124
132
133
127
123
125
134
138
135
133
137
142
144
143
144
151
152
144
127
117
121
137
147
145
136
130
133
132
124
148
147
142
137
131
132
136
143
146
142
130
121
123
128
131
132
130
127
127
123
127
139
143
146
139
129
128
135
142
146
142
134
127
124
128
138
147
147
136
122
118
125
137
143
141
133
131
135
137
134
151
153
146
137
133
137
143
144
141
134
132
135
140
145
145
141
134
132
132
136
145
154
154
150
144
134
131
134
139
145
149
143
132
121
113
123
130
130
131
130
129
133
137
137
141
139
133
128
129
135
163
159
146
137
136
143
143
137
128
127
136
149
162
167
163
155
145
139
140
145
152
155
154
149
141
132
128
125
124
129
140
150
146
136
125
120
122
126
133
141
149
147
140
138
144
147
137
122
113
121
166
156
142
132
136
143
143
135
129
130
141
156
170
174
168
158
149
142
137
134
133
138
144
146
139
131
127
124
119
119
125
140
147
143
134
130
132
135
137
144
151
148
142
138
144
148
144
129
116
118
160
149
135
134
141
146
144
142
142
142
143
150
159
165
158
151
146
140
130
115
111
123
139
146
145
143
139
136
128
124
126
129
130
125
127
133
142
146
141
135
138
142
141
135
132
140
149
151
141
129
151
137
128
139
152
151
145
145
151
153
145
140
145
151
147
139
134
131
122
108
107
122
137
147
148
150
150
144
138
132
131
126
115
106
111
129
145
152
144
132
131
137
141
134
127
134
151
162
155
136
172
161
161
167
166
158
152
153
167
176
184
187
182
169
157
156
158
162
157
153
155
161
159
153
150
149
145
137
130
133
140
146
147
145
141
135
134
135
138
141
144
148
153
158
160
150
137
131
136
144
176
166
164
167
166
160
159
165
172
176
181
182
179
167
156
155
156
159
161
165
165
173
173
165
154
155
156
157
153
153
154
155
157
150
145
140
135
135
134
133
135
132
136
143
146
143
139
137
140
143
181
172
164
162
166
173
176
175
171
169
175
176
167
155
148
153
163
174
176
173
167
170
173
175
165
159
164
174
180
178
168
164
160
156
149
147
144
141
137
134
133
130
131
134
136
137
141
144
142
139
183
175
164
162
170
183
181
169
157
160
171
174
167
153
148
156
168
176
175
170
163
161
160
161
157
154
160
174
183
178
162
152
146
147
148
149
150
149
149
148
146
143
141
141
143
143
148
147
143
137
177
168
162
165
173
178
171
158
149
159
171
174
171
169
166
169
168
164
160
158
161
159
150
138
134
141
148
157
159
155
147
138
129
131
140
152
157
157
154
151
150
149
147
149
154
158
153
151
144
140
152
153
161
172
178
173
164
158
162
169
173
170
170
173
177
178
172
159
149
153
159
162
150
132
124
134
145
146
144
145
144
139
128
129
142
161
167
158
152
145
145
145
147
149
154
156
155
154
151
145
130
147
164
175
177
170
166
170
175
180
177
170
164
164
169
176
177
171
159
154
156
161
157
148
143
145
147
145
145
151
155
153
146
147
156
169
166
154
136
129
135
142
146
144
143
143
154
158
156
143
143
155
166
170
168
167
168
172
175
177
179
179
172
165
163
166
176
179
171
159
155
160
168
168
164
158
151
143
142
147
155
159
160
162
161
159
152
141
136
131
138
141
141
137
137
141
153
155
145
127
173
174
169
161
157
158
163
164
158
157
165
178
183
176
168
164
169
172
170
165
163
160
163
166
168
164
153
141
125
123
132
143
152
150
144
137
132
135
137
143
144
139
135
134
142
152
159
151
134
118
174
174
171
162
155
154
160
159
149
139
143
160
176
176
171
164
162
162
165
169
172
161
148
143
152
162
162
143
122
109
111
121
125
129
127
128
128
132
137
146
147
138
133
143
161
172
165
154
140
135
151
162
171
170
159
156
161
161
153
141
139
152
165
169
168
163
160
157
161
166
169
160
146
135
140
151
156
147
137
130
126
124
120
121
127
131
133
132
135
142
144
136
131
140
157
166
163
158
161
159
147
158
171
168
160
158
164
168
162
155
154
161
166
166
166
161
160
161
160
161
158
154
152
149
143
138
134
138
146
159
158
150
142
137
138
139
141
140
141
144
141
136
130
134
139
142
150
159
166
168
168
167
169
162
158
159
163
164
163
161
163
167
164
160
159
161
169
174
171
161
154
150
152
151
143
130
119
123
139
158
166
161
157
154
154
155
155
155
147
139
139
145
148
142
139
136
146
159
164
159
187
180
170
161
160
162
160
153
152
153
152
149
144
139
146
155
167
174
173
161
152
144
140
139
138
131
126
124
132
144
155
158
156
150
154
164
167
161
146
134
136
148
159
159
151
147
149
158
159
152
182
180
174
167
164
161
157
150
148
144
137
128
119
120
131
143
151
155
156
154
151
143
135
131
134
144
147
146
143
148
155
155
145
135
136
152
163
158
146
137
138
142
145
149
152
156
155
156
155
154
160
166
170
169
162
159
159
159
157
149
137
127
128
131
143
146
143
137
138
146
151
149
144
141
147
157
168
168
161
151
153
151
143
134
132
145
149
153
151
151
150
142
137
138
152
159
157
153
153
157
153
156
162
167
160
155
161
169
168
155
140
138
150
163
170
165
154
140
139
145
152
152
148
145
153
163
175
176
164
151
142
141
141
146
146
146
148
149
154
162
164
158
153
150
154
154
151
149
148
151
149
155
162
165
162
154
156
160
157
148
142
145
159
174
176
172
162
154
152
148
146
142
140
142
148
154
158
160
158
151
144
137
137
142
147
152
151
147
144
150
159
167
169
161
148
142
135
137
137
134
142
154
161
165
161
155
149
146
143
143
146
154
160
160
155
155
160
163
155
137
128
130
139
144
142
133
127
129
140
149
156
149
139
133
141
156
165
150
140
134
139
149
152
146
135
129
131
132
132
126
134
144
150
153
153
146
145
145
147
151
160
168
164
152
138
142
156
164
153
126
119
135
158
162
145
125
111
109
121
141
160
162
147
133
139
158
172
165
146
132
129
128
129
127
126
130
135
135
133
133
136
138
142
144
143
138
139
145
151
162
167
168
159
148
141
147
156
161
151
136
134
151
164
164
147
137
130
131
134
143
156
157
147
136
139
153
165
163
151
137
131
129
132
138
143
145
140
136
134
137
149
146
144
144
145
139
133
134
145
157
159
150
141
141
150
155
156
153
150
153
158
158
153
144
140
141
152
163
163
157
150
142
139
140
142
145
144
143
140
137
138
141
151
156
156
148
139
134
130
135
166
163
157
155
156
147
132
126
134
148
155
143
134
136
145
151
148
144
147
157
163
156
143
129
125
131
146
164
169
160
146
141
143
149
149
141
127
121
124
134
144
147
147
142
139
137
136
136
133
132
168
171
169
169
168
163
147
132
137
151
159
153
140
135
139
146
148
146
143
147
149
147
139
131
124
127
137
149
151
143
140
141
149
158
156
148
132
121
127
144
154
149
128
115
115
125
135
140
141
137
162
169
171
171
171
166
157
149
152
163
171
166
150
138
139
151
158
157
145
142
144
146
145
138
135
141
149
150
138
126
125
135
147
157
159
154
141
134
146
162
168
152
129
113
115
124
133
142
146
148
146
153
156
158
154
153
153
152
154
161
166
164
152
143
144
157
169
163
146
138
145
157
155
147
144
153
160
153
139
128
127
134
143
148
154
151
143
143
157
170
171
155
132
119
118
123
128
136
147
150
137
135
139
143
140
139
142
144
144
147
149
151
150
148
148
157
165
152
137
134
151
166
164
151
146
151
154
149
147
149
155
154
144
138
142
146
145
145
153
159
155
144
129
121
121
123
128
139
148
152
139
135
136
137
140
142
144
142
136
131
135
144
150
151
150
154
154
140
128
130
146
158
156
143
139
144
146
143
145
162
178
169
144
130
135
147
151
145
142
144
139
132
127
124
131
136
143
153
159
156
155
147
142
139
143
143
145
144
139
132
133
141
149
153
149
145
139
130
126
131
139
139
134
128
133
142
143
137
138
154
172
163
138
123
132
148
150
141
136
137
138
132
132
135
145
149
151
157
161
162
164
155
142
135
131
136
141
145
148
147
141
143
144
146
144
137
128
124
132
141
140
132
121
125
138
148
146
135
133
144
153
146
129
123
134
148
145
134
133
139
143
140
137
142
148
148
143
144
155
162
155
150
141
131
125
127
133
140
148
151
155
155
150
145
140
135
127
129
136
147
148
144
137
142
154
160
150
139
137
145
150
145
133
134
144
152
146
134
133
139
143
141
138
141
144
141
138
140
150
149
142
141
140
139
137
132
132
135
140
146
156
159
157
149
142
138
132
130
135
140
147
153
158
164
169
165
154
145
145
148
151
147
141
141
146
154
152
142
136
133
131
130
134
139
140
134
138
146
152
148
140
138
140
150
153
147
138
135
135
142
149
153
152
148
143
141
138
136
133
131
139
149
157
162
162
160
153
151
149
149
147
145
144
143
145
148
147
146
140
128
116
123
133
140
141
134
139
149
156
152
137
130
134
146
157
160
153
147
146
146
148
148
145
140
137
136
136
137
135
134
133
136
141
144
145
144
146
152
153
150
144
141
145
147
142
137
137
141
141
131
118
122
131
139
137
138
140
145
146
146
134
123
121
132
147
159
159
156
152
150
149
149
144
135
130
129
131
139
146
147
140
133
129
132
133
136
139
150
159
160
147
141
148
157
154
138
129
132
140
141
132
126
128
133
134
135
138
138
132
125
140
131
125
129
136
145
150
147
140
139
147
152
148
138
131
128
130
137
144
147
145
138
136
136
133
136
141
153
161
160
148
144
153
161
160
146
134
132
136
140
134
128
124
126
125
126
128
133
131
125
158
156
147
139
133
134
138
137
132
134
145
154
154
143
133
129
130
135
135
135
137
143
149
146
144
149
155
159
156
143
138
139
151
154
150
144
137
135
134
123
115
114
120
128
126
122
122
132
142
143
159
166
163
150
135
130
134
138
139
144
148
154
155
144
134
130
132
136
134
129
127
141
153
158
157
154
159
158
146
130
124
129
139
141
137
136
140
141
132
110
97
102
120
132
134
131
130
135
142
145
142
154
160
149
134
129
132
139
144
147
147
149
144
139
133
132
135
139
135
127
122
132
150
161
161
152
147
141
137
127
122
126
131
133
133
137
147
149
138
119
111
116
124
130
129
132
138
139
133
128
138
145
145
140
130
128
132
137
142
143
141
137
134
135
137
138
138
139
136
128
122
131
147
158
154
139
127
126
132
134
134
130
127
128
132
140
148
150
145
140
139
143
137
123
117
128
141
143
131
123
154
153
142
132
127
129
132
136
139
141
141
138
137
138
140
141
139
138
136
137
136
138
145
146
139
125
122
128
138
142
140
134
130
125
125
131
140
145
143
143
150
150
137
120
112
125
138
140
134
133
163
157
144
133
129
131
133
136
139
143
147
146
144
142
143
142
138
137
141
150
155
151
142
132
123
123
127
135
141
142
144
143
140
127
121
119
129
138
139
137
137
135
131
126
129
137
142
139
135
138
154
148
142
137
136
134
133
135
139
143
146
145
143
144
146
144
138
137
144
155
159
152
140
130
124
126
131
137
138
139
141
149
151
140
131
126
131
136
137
132
125
124
129
136
143
149
146
142
134
132
139
138
140
142
140
136
132
133
140
142
140
135
139
143
147
147
139
134
140
144
147
147
145
143
139
134
131
132
131
132
137
140
145
144
141
139
134
133
129
124
122
126
136
143
143
139
140
145
145
142
132
136
140
139
136
134
136
138
140
136
131
127
128
135
139
141
136
132
132
132
135
144
152
157
152
140
133
133
135
137
137
135
133
131
132
134
131
127
124
122
125
130
140
144
138
132
134
143
156
157
136
139
139
134
130
132
137
140
139
132
128
126
127
130
134
135
133
132
132
136
141
145
151
154
147
139
135
139
146
148
144
141
135
127
123
120
124
126
131
131
130
130
133
136
143
142
139
141
142
142
143
148
141
131
126
130
134
133
132
133
135
140
142
145
143
141
137
136
138
142
139
135
136
136
134
133
135
143
147
144
139
144
146
141
131
125
128
134
138
136
129
119
118
126
142
150
145
131
118
118
151
154
148
136
132
132
131
130
133
140
147
152
161
164
159
154
146
143
138
129
117
114
118
124
125
125
131
139
137
127
124
133
145
148
142
135
137
141
138
133
125
119
117
122
135
142
138
125
116
119
153
151
145
145
144
138
135
139
149
154
156
156
162
166
161
155
151
146
132
110
95
101
119
131
129
127
128
136
137
126
119
121
125
128
126
131
135
139
138
126
124
124
131
135
131
130
130
132
136
140
150
139
133
140
147
145
140
144
152
156
152
147
154
157
151
145
140
133
120
98
92
109
134
144
141
132
134
139
142
140
132
125
122
120
118
119
128
140
142
136
130
130
143
149
143
132
126
133
144
149
177
173
175
183
182
172
160
157
159
167
173
177
174
169
162
161
165
163
155
153
162
173
175
167
156
153
154
150
142
141
147
153
152
150
149
147
143
138
136
135
139
147
157
161
158
142
125
117
124
134
170
175
180
185
176
163
154
152
156
164
171
175
174
167
163
162
164
162
163
168
178
185
180
170
155
148
150
156
157
155
156
158
158
151
148
146
145
145
141
139
137
136
146
157
160
148
140
136
140
144
162
171
175
170
167
163
158
152
147
152
167
175
175
171
170
172
174
173
170
167
168
170
169
164
152
145
147
158
167
166
161
158
156
154
148
143
146
152
155
150
144
138
143
148
147
144
144
149
154
153
159
165
163
162
166
172
167
156
148
154
165
172
173
173
177
181
181
176
169
160
156
151
150
151
147
146
150
161
165
161
154
152
148
147
146
145
149
153
157
155
152
151
148
147
145
144
147
150
150
152
165
165
163
168
174
176
168
160
159
161
167
166
167
174
181
184
179
169
165
169
172
170
156
147
141
146
154
160
158
153
152
149
141
136
140
147
152
153
153
151
151
151
149
148
151
156
160
153
144
140
170
171
172
178
180
175
168
163
167
170
168
163
162
175
184
184
177
167
171
185
197
195
171
151
137
145
156
157
153
151
155
153
142
133
138
148
154
152
150
146
145
143
142
146
156
168
172
158
141
128
173
177
181
182
179
174
171
171
175
176
172
168
170
178
184
184
178
170
171
181
191
191
170
153
145
149
158
153
147
148
155
157
153
147
146
148
153
153
152
148
146
142
141
141
149
158
164
156
141
126
178
180
177
171
165
168
173
177
178
177
179
183
185
182
179
180
176
171
167
165
171
173
167
164
161
162
162
148
134
126
142
161
173
165
152
145
148
155
156
153
151
146
139
134
134
141
151
153
141
131
181
179
170
157
153
160
167
169
166
172
180
187
188
179
172
168
169
164
159
160
169
170
166
165
166
172
168
147
116
103
124
157
176
166
149
138
143
152
158
155
151
143
136
132
136
147
156
157
148
141
165
168
164
159
156
159
162
160
156
156
162
172
175
173
168
166
163
159
158
163
169
170
161
153
158
170
170
146
117
102
115
139
151
147
137
135
139
140
144
147
145
139
135
143
159
174
180
174
163
155
149
159
164
163
159
159
162
161
155
152
154
158
165
168
167
164
162
161
163
167
167
163
155
149
150
155
154
144
135
128
126
127
127
132
136
140
141
137
139
143
141
137
135
153
174
183
179
172
163
156
149
157
162
159
154
158
169
171
163
154
152
156
165
163
161
161
164
170
173
169
160
153
150
151
149
142
135
140
149
157
152
141
135
140
149
151
148
144
146
147
146
143
144
149
156
159
158
156
153
151
161
160
158
151
152
159
170
174
166
155
149
149
150
149
151
159
166
174
176
169
160
151
149
152
152
144
135
141
155
171
171
160
152
151
153
154
148
144
145
147
155
159
156
146
138
139
147
155
152
146
164
163
160
159
159
164
167
167
163
153
145
135
127
129
144
157
164
162
162
162
161
154
148
147
152
150
146
145
152
163
167
162
152
147
145
147
143
138
135
140
153
162
157
143
135
141
152
157
151
141
163
168
172
173
171
168
165
160
157
150
136
123
118
131
149
159
153
143
145
156
159
153
146
142
149
154
152
148
146
147
151
151
144
135
136
139
139
135
135
140
145
146
139
136
139
146
148
146
145
141
160
170
175
173
165
160
162
160
154
138
122
118
135
159
175
167
148
138
142
154
156
151
145
146
153
157
157
152
145
142
140
140
138
133
133
134
135
139
146
148
143
130
124
131
146
151
143
138
143
151
153
158
160
157
151
150
154
158
147
122
106
119
155
185
198
179
157
150
153
156
152
144
143
149
157
162
162
161
156
146
140
135
135
135
135
133
133
139
152
151
144
131
131
143
155
155
147
142
149
157
143
139
145
153
154
155
153
151
142
123
113
125
156
182
193
185
172
162
160
149
138
132
138
149
156
157
156
158
158
151
145
138
134
135
137
134
131
134
143
149
143
143
148
156
158
156
151
148
150
152
139
135
139
151
162
159
154
147
142
139
140
148
156
165
166
169
171
169
159
141
131
133
144
154
148
140
131
132
142
149
152
147
142
138
140
140
143
142
141
140
138
143
147
150
152
155
153
149
144
136
144
139
140
148
155
155
151
148
146
150
157
167
172
165
152
149
157
164
158
143
137
151
165
166
146
123
107
108
120
139
152
156
149
144
145
154
161
161
152
141
138
133
133
136
144
152
153
146
137
135
149
149
145
143
143
143
145
144
146
147
153
164
174
167
153
143
146
155
156
152
150
158
168
167
148
129
117
119
130
141
148
152
150
146
146
154
160
161
155
145
142
139
137
139
143
149
147
139
131
133
153
154
157
152
142
135
131
139
146
146
147
145
152
152
149
145
145
150
150
153
149
150
153
151
145
139
142
146
152
152
146
142
139
142
144
143
141
141
143
146
151
155
154
149
143
141
138
130
122
129
160
164
167
163
153
138
130
138
148
154
150
140
134
136
142
146
148
147
146
145
147
150
145
137
133
136
141
145
147
148
145
143
142
143
147
144
135
134
139
149
158
159
153
141
131
130
130
126
119
123
161
165
166
162
154
146
142
145
153
159
156
149
138
136
138
147
152
155
146
142
148
155
155
143
131
125
125
125
126
132
143
147
146
147
152
153
153
149
150
157
160
154
140
131
127
130
136
140
139
135
148
152
152
151
151
151
153
154
154
153
152
151
151
147
148
155
164
159
146
139
144
161
168
155
134
125
124
121
119
127
140
150
150
149
155
161
164
161
161
165
162
148
132
126
132
141
147
156
162
155
131
134
143
151
154
156
156
154
152
147
142
143
147
148
150
156
160
152
138
130
141
161
167
153
135
126
124
124
123
131
144
154
155
153
158
159
155
148
154
164
164
150
131
124
129
138
144
155
164
162
128
129
144
160
168
163
158
155
154
148
139
137
137
140
146
152
155
145
133
128
136
155
157
145
132
128
127
130
134
144
157
167
163
157
156
153
138
128
134
152
163
154
133
122
119
126
133
143
145
141
137
130
138
154
166
167
164
159
157
154
151
147
142
142
146
154
157
151
140
134
143
154
152
141
134
136
142
138
136
146
164
173
166
154
152
150
140
127
126
138
152
149
137
126
124
129
134
140
135
125
143
135
128
131
142
153
160
158
156
155
154
154
151
150
149
153
153
149
144
144
151
154
147
140
141
148
149
140
136
144
163
169
158
147
151
158
153
139
131
135
141
142
138
137
136
140
139
139
133
128
150
144
129
122
125
138
148
149
148
148
151
150
147
148
147
147
140
136
142
153
160
154
139
135
143
152
147
138
134
146
163
160
145
142
153
163
157
142
136
141
143
143
138
141
150
150
141
136
134
137
152
156
149
141
138
140
143
139
138
143
148
151
145
144
143
140
130
126
140
158
166
155
137
133
149
155
148
142
146
160
164
155
140
140
151
160
151
139
139
144
145
141
139
145
154
155
146
141
140
143
159
165
168
163
155
153
148
140
139
145
153
155
152
147
148
147
140
137
143
155
160
150
142
145
154
161
161
159
163
164
161
149
140
136
143
144
144
141
139
141
141
140
143
147
150
146
144
150
154
151
162
165
163
157
155
156
153
150
150
151
155
158
158
159
160
162
159
152
144
139
140
143
148
153
160
162
164
168
163
154
146
143
140
139
136
137
140
144
142
137
134
136
143
145
137
130
135
150
161
159
154
150
143
139
142
150
157
158
154
150
151
153
154
153
154
157
156
145
132
125
126
136
146
151
151
152
156
159
154
148
140
142
149
147
139
133
134
145
149
145
134
131
136
138
133
124
127
140
149
149
139
135
130
129
135
147
155
156
151
147
149
151
149
141
132
133
134
132
128
126
132
140
145
144
139
137
138
144
145
145
146
148
157
161
148
132
125
137
150
154
139
131
129
134
136
135
132
131
126
122
134
128
126
132
138
146
148
144
138
140
150
155
151
137
124
121
126
132
139
141
146
152
149
140
131
128
133
138
142
142
142
143
152
159
153
134
118
123
136
148
142
132
130
135
141
141
139
132
125
122
138
135
133
138
140
143
142
139
137
142
152
161
156
141
126
122
125
134
143
149
151
156
152
139
125
122
132
145
145
135
125
126
136
144
146
137
129
127
130
130
128
130
133
138
140
139
138
137
142
141
138
138
142
145
141
139
139
139
141
146
152
157
155
145
134
126
127
134
140
141
145
154
155
142
123
118
130
146
151
136
123
118
123
127
131
138
146
149
142
124
113
117
132
141
138
134
134
138
144
146
134
138
144
146
141
137
136
138
143
148
152
155
154
146
139
135
134
136
137
134
135
145
155
149
136
121
125
134
146
143
136
128
125
123
126
138
154
161
153
135
119
119
132
136
134
131
133
135
134
138
136
141
146
145
139
136
135
136
138
145
152
157
155
147
141
142
142
140
137
134
135
145
154
158
150
135
122
127
138
144
147
138
131
128
129
135
144
151
150
143
137
138
136
132
128
130
136
137
132
127
151
155
151
142
135
134
135
133
135
140
151
157
154
145
141
142
142
139
137
140
146
152
151
153
152
141
133
131
138
141
141
135
133
130
128
127
131
136
141
142
143
143
138
128
127
136
149
151
138
124
154
158
150
138
131
134
139
142
139
141
146
149
148
144
143
141
136
133
137
151
159
159
147
146
146
148
152
154
150
143
135
132
127
124
117
115
122
132
136
136
137
138
135
128
131
145
162
161
141
122
138
141
140
135
132
138
147
151
147
141
141
138
143
148
155
149
137
130
139
156
168
163
149
141
148
155
160
160
153
144
138
133
129
121
114
113
122
128
130
131
129
131
132
132
137
149
159
156
138
124
128
132
139
141
143
142
144
142
140
135
133
136
143
158
169
165
144
133
137
150
159
159
151
150
156
159
157
147
138
136
136
136
136
137
138
134
127
124
123
125
131
135
136
140
140
139
140
140
136
138
136
141
146
145
142
138
133
129
129
130
130
132
141
149
159
155
143
133
135
141
145
147
149
151
154
153
144
136
126
128
134
137
141
146
150
144
131
121
119
126
134
139
143
146
143
137
132
132
141
147
147
152
151
143
131
126
126
127
133
138
136
133
129
132
133
132
132
130
136
142
144
142
137
137
138
141
142
140
137
135
135
137
141
142
140
135
131
130
130
132
134
135
139
144
149
149
142
141
142
136
151
153
150
141
132
127
127
130
138
146
148
139
129
124
122
124
126
131
139
148
148
136
125
123
126
136
149
160
161
151
140
140
145
144
140
131
136
140
139
131
121
118
125
136
146
153
151
146
137
124
153
151
151
153
149
142
130
130
138
151
153
146
142
139
139
139
139
141
143
140
133
126
124
126
126
133
148
166
169
155
140
136
145
151
146
140
139
142
135
122
111
113
122
129
137
141
140
134
129
130
154
151
153
159
158
145
130
131
143
151
151
147
148
153
152
152
153
150
137
122
109
113
128
136
130
127
134
152
161
152
134
129
134
143
141
135
130
131
132
123
114
114
122
132
135
131
119
116
123
140
151
143
140
144
144
135
130
134
147
152
146
144
147
151
151
150
151
146
132
114
105
115
135
140
133
124
124
136
146
147
136
130
134
141
136
123
117
127
138
139
128
117
125
137
140
130
108
104
120
140
168
163
163
172
173
169
163
162
166
170
173
173
173
170
168
163
165
171
173
176
178
181
177
170
163
158
156
154
151
152
157
158
151
144
139
138
138
135
139
143
150
151
149
147
147
145
139
134
136
140
164
165
168
171
167
162
157
161
163
168
170
172
172
171
172
174
177
183
186
188
187
186
182
175
169
160
151
148
149
158
167
171
162
149
137
131
131
139
145
150
151
152
153
159
161
153
142
136
135
137
161
167
169
163
160
164
166
166
161
153
158
164
168
174
186
191
185
178
172
170
169
170
167
167
164
157
147
142
145
153
162
167
166
156
145
138
139
146
151
151
149
154
166
170
163
148
141
141
143
142
162
169
168
161
163
171
174
173
165
157
156
160
163
175
191
199
189
170
154
147
148
150
151
154
157
157
152
152
146
147
152
156
160
158
150
144
145
144
141
137
140
155
165
163
151
142
140
148
151
153
167
171
171
172
175
176
175
174
172
171
166
159
161
175
188
191
182
168
160
157
160
160
157
153
155
160
164
161
154
150
153
159
156
148
144
142
141
138
133
133
138
147
148
145
140
144
151
153
152
152
176
178
178
181
182
178
174
171
174
173
168
164
166
178
185
181
174
168
173
185
188
183
170
157
156
161
163
161
157
160
165
159
146
134
128
130
137
136
137
139
142
141
134
136
144
157
163
156
146
140
184
184
181
181
181
178
175
170
165
162
161
165
174
184
186
179
169
163
168
182
188
182
165
155
151
155
161
158
154
156
156
152
139
125
121
128
141
149
154
154
148
145
140
141
153
161
162
153
142
139
191
186
172
161
162
171
175
171
160
155
157
165
172
179
179
174
166
156
154
159
166
166
154
145
145
155
162
159
147
136
141
146
145
139
134
139
154
168
171
163
157
152
144
143
143
145
149
151
147
149
182
176
161
150
151
163
168
164
161
163
174
178
170
161
159
167
167
158
146
146
159
163
157
148
147
157
167
161
142
125
129
146
162
162
153
151
159
170
171
164
158
151
141
130
123
133
148
156
158
153
166
166
160
158
160
161
161
157
162
181
195
188
170
156
154
166
172
168
159
153
161
171
170
161
155
160
164
158
140
127
131
146
161
163
154
151
152
152
152
150
148
142
133
122
122
134
150
161
159
152
159
164
164
166
164
161
156
156
164
184
197
189
173
160
157
165
172
174
170
165
165
169
171
167
161
159
157
152
144
136
131
132
136
147
152
152
147
141
137
134
136
138
136
138
143
147
149
148
142
138
162
165
163
160
159
159
160
161
165
173
178
178
170
163
158
160
160
165
169
168
161
156
155
158
159
158
153
153
151
147
135
123
123
139
152
156
149
142
137
135
140
145
152
157
157
152
144
135
129
132
149
148
148
148
153
161
171
172
164
153
150
153
157
158
158
157
153
151
157
163
158
147
139
144
154
159
160
158
159
154
142
131
130
141
150
152
146
141
140
148
156
160
159
153
149
149
148
145
138
136
133
134
145
156
166
172
177
174
165
152
144
144
147
156
162
161
152
143
145
156
160
151
142
141
153
159
160
160
157
154
149
146
144
146
147
142
136
132
137
150
165
166
154
142
138
149
155
157
152
144
139
149
166
175
175
174
172
169
164
154
143
139
149
162
175
169
154
142
144
155
158
153
147
148
156
158
155
151
148
147
149
151
151
149
141
138
132
132
139
148
156
156
149
144
144
149
151
151
151
154
160
173
179
177
167
162
161
158
147
132
122
132
156
180
186
170
153
148
156
161
154
146
146
155
161
158
147
139
139
141
144
149
148
144
139
136
135
140
147
148
143
139
144
154
156
146
139
136
147
153
165
174
173
166
155
153
153
146
128
104
97
118
155
185
189
166
151
156
166
165
149
138
144
161
168
160
146
139
140
142
143
146
145
139
135
132
135
147
158
152
141
129
136
151
155
149
139
141
151
154
157
158
163
166
165
158
155
150
138
120
113
126
150
172
177
165
156
159
164
160
149
143
147
161
165
159
147
144
146
147
146
144
145
141
139
133
132
143
157
155
142
128
130
140
153
155
157
160
161
159
155
152
158
166
172
165
159
158
164
163
157
150
153
157
161
162
161
159
158
157
157
157
159
160
151
150
145
147
148
148
146
146
151
156
152
137
129
134
147
152
147
136
133
140
155
166
169
166
159
156
168
161
158
160
158
155
154
161
171
175
173
166
161
156
154
157
160
163
161
158
163
170
168
158
145
138
139
144
145
143
144
148
158
165
158
139
127
127
138
148
152
149
150
152
155
165
165
158
152
150
170
170
162
154
145
140
149
160
161
155
151
154
158
162
155
156
159
165
164
158
158
159
161
160
147
137
136
139
142
141
142
147
157
163
154
139
125
122
131
146
156
158
158
151
147
148
150
150
146
147
155
162
162
156
146
143
150
159
159
148
138
138
148
155
154
153
158
162
159
150
145
148
154
157
152
145
143
140
144
148
148
151
155
154
149
141
129
127
137
149
161
163
157
142
129
133
143
149
143
147
136
141
149
152
148
145
153
169
170
157
143
139
143
146
143
144
151
156
148
141
142
148
155
157
155
156
150
145
144
157
167
165
155
150
150
151
152
152
158
165
168
164
152
138
127
133
142
147
141
138
134
136
139
137
138
141
153
167
169
160
150
148
149
144
136
138
150
156
149
145
148
160
166
159
152
153
152
146
146
161
176
172
157
148
153
169
178
177
174
171
166
157
148
144
140
141
143
145
142
137
142
142
139
132
129
138
147
155
151
144
140
144
151
149
145
145
154
164
160
152
151
162
167
157
147
140
142
141
146
160
173
170
155
145
153
171
183
178
170
161
155
148
144
149
154
149
143
148
156
154
146
149
151
146
141
142
146
148
143
131
124
127
137
145
148
148
153
155
153
144
139
150
156
149
134
127
128
137
145
156
164
165
152
147
155
165
167
160
153
150
149
143
143
148
156
153
149
151
162
164
146
146
153
158
159
157
152
152
151
145
132
120
121
130
140
146
147
142
138
132
131
139
147
143
134
129
132
140
147
151
158
165
165
163
161
159
150
143
140
148
155
152
146
145
150
151
151
148
148
147
143
137
140
149
160
166
162
159
159
160
151
137
131
131
141
146
147
144
141
138
141
148
150
144
139
148
157
159
147
145
155
174
184
177
164
152
141
136
138
150
161
161
149
141
139
143
146
143
133
126
140
134
128
132
148
161
166
160
158
158
162
158
151
146
147
150
150
150
151
153
158
162
157
153
152
159
165
161
143
140
153
175
186
177
160
148
139
136
142
151
157
154
145
138
135
135
137
137
126
121
142
141
135
136
145
157
159
153
145
145
153
160
158
156
153
151
145
142
148
158
166
163
156
153
153
156
151
144
136
138
150
160
165
160
152
145
139
139
145
149
144
136
133
139
143
142
138
134
131
127
148
151
151
150
154
156
149
139
132
134
143
150
150
149
148
142
131
128
139
154
158
152
143
142
148
150
145
141
142
149
149
147
143
144
146
144
142
142
149
147
139
130
133
144
155
156
150
144
141
136
158
158
156
154
155
156
153
143
139
140
146
150
148
147
145
141
136
137
143
152
151
141
137
140
148
152
153
156
157
153
147
146
143
144
145
146
147
146
149
146
141
140
143
148
156
156
157
155
154
145
166
162
152
144
147
158
165
160
155
152
151
152
151
148
149
151
158
158
158
151
143
140
144
147
150
153
158
160
154
144
141
146
156
157
155
150
147
145
144
143
144
145
147
145
138
134
141
152
162
156
161
156
147
142
146
156
162
161
155
149
149
151
153
152
153
160
167
163
152
139
135
141
149
152
151
151
153
146
133
127
132
147
159
162
155
149
144
146
147
147
145
143
142
138
130
123
126
140
152
154
146
143
144
149
152
152
151
146
139
139
145
150
152
150
151
157
160
152
138
127
131
144
150
148
146
144
138
130
117
116
125
140
152
157
150
144
138
143
155
159
149
138
134
136
138
134
128
130
137
146
136
135
142
154
159
154
142
136
136
145
153
153
150
143
146
150
153
150
142
138
139
148
149
143
140
138
135
130
122
119
122
129
139
146
147
141
134
142
154
163
156
146
140
142
143
142
138
135
139
146
134
132
142
157
163
158
144
138
143
153
156
153
145
141
143
146
147
150
156
155
154
152
149
139
128
125
135
143
143
133
125
122
128
136
147
146
144
146
150
154
156
157
154
147
139
137
139
142
145
150
137
135
145
159
165
161
150
143
144
147
145
141
142
143
145
144
142
144
152
156
156
156
150
136
124
122
136
152
162
154
136
126
125
133
144
153
156
155
151
146
147
153
157
147
136
131
134
142
144
142
141
139
144
153
160
160
154
147
142
143
143
144
145
146
146
145
143
141
139
142
152
157
154
143
129
127
140
154
164
163
150
136
126
126
134
143
153
155
152
144
141
141
146
142
137
131
133
138
137
135
145
142
141
146
154
158
157
149
141
143
155
165
163
151
143
146
147
141
133
137
150
159
157
151
146
146
146
151
158
162
156
141
130
125
127
130
136
142
146
145
141
136
137
136
137
136
140
140
136
131
143
148
146
146
151
156
158
150
139
141
156
174
168
153
143
144
144
137
130
137
154
162
155
146
146
150
151
152
153
150
145
138
133
132
130
129
127
132
139
139
138
136
135
130
131
138
147
155
142
126
140
148
153
148
148
153
160
154
143
139
148
160
161
152
146
143
137
128
126
138
152
154
143
138
143
153
158
160
156
147
139
133
133
133
130
128
130
136
138
136
138
138
136
129
123
133
149
160
146
124
134
141
147
147
146
150
156
155
146
140
141
143
147
149
151
146
137
127
127
136
141
139
135
138
147
160
171
169
160
147
138
135
135
132
129
133
140
147
146
142
140
142
140
132
128
133
145
153
143
127
136
139
145
146
144
141
141
141
139
140
142
141
145
148
153
153
146
135
133
136
136
137
136
144
154
166
171
161
148
139
138
141
143
143
144
147
147
144
142
141
142
144
143
140
140
139
137
136
132
131
145
148
150
147
139
129
122
121
131
143
150
150
146
146
151
152
148
139
140
144
146
147
143
142
151
161
156
144
131
130
137
147
149
151
155
155
147
137
131
132
140
145
149
153
155
146
137
130
127
132
158
162
156
147
134
123
117
120
135
151
159
153
144
143
143
144
141
137
143
156
162
151
138
131
136
146
149
139
132
133
142
150
148
141
138
137
138
133
130
129
137
149
159
162
158
148
140
139
139
135
161
157
155
151
144
136
132
132
141
155
160
151
137
132
132
132
131
131
139
153
156
146
133
128
133
142
146
147
147
146
148
151
146
138
127
130
137
142
137
131
137
154
170
167
152
141
143
148
150
143
157
149
149
156
162
155
140
134
140
148
151
146
135
132
132
133
134
132
134
138
137
136
135
139
138
139
144
152
159
156
149
147
145
144
143
138
140
143
137
134
139
153
164
155
141
134
138
146
143
144
155
147
147
156
157
148
129
122
128
136
141
142
141
141
143
145
143
141
135
126
125
131
139
144
141
137
139
147
157
155
142
136
140
148
149
140
131
128
133
139
139
137
134
131
132
132
131
126
123
127
151
145
146
146
143
132
124
123
131
138
142
145
150
151
149
148
149
146
139
133
131
136
143
143
140
135
135
138
144
142
136
132
137
149
148
130
118
120
133
144
137
118
107
111
125
133
130
122
115
118
167
159
159
167
169
168
167
172
176
176
173
171
174
178
176
172
174
180
189
188
176
167
163
169
170
169
162
158
158
163
165
161
149
141
136
131
129
133
141
151
153
147
134
133
146
160
167
165
165
163
166
161
159
160
162
162
164
171
173
172
170
167
169
171
173
175
181
189
198
198
183
170
165
175
181
173
150
130
130
150
168
178
169
150
134
119
117
125
139
153
160
156
152
150
157
158
153
148
148
149
168
166
157
151
154
165
174
177
169
158
156
157
161
164
170
174
173
173
175
184
182
173
165
168
177
168
148
125
122
141
162
175
174
162
147
141
138
141
137
140
152
162
175
172
161
148
143
138
138
139
178
172
165
157
160
172
184
183
172
158
154
152
157
163
171
176
171
157
153
158
168
170
164
157
160
159
151
143
141
147
155
160
161
161
157
158
156
146
132
124
135
153
173
170
153
139
141
145
149
146
177
178
178
175
177
180
183
181
175
169
166
163
163
166
171
175
171
163
153
152
155
160
158
154
152
149
149
152
155
153
150
148
146
147
152
155
154
143
134
130
136
146
153
148
139
139
145
152
153
153
169
177
182
189
193
189
182
177
172
171
172
174
174
175
174
171
169
167
165
162
158
157
157
156
153
148
146
150
154
156
152
141
132
129
133
137
139
138
137
142
146
148
144
139
140
142
147
150
153
155
164
167
173
179
185
190
182
173
165
161
163
168
178
185
180
170
157
156
159
165
165
160
158
156
154
149
146
151
158
159
152
136
124
117
123
133
137
137
138
142
150
153
156
154
151
147
146
147
150
157
169
168
159
157
164
176
178
169
155
150
153
159
170
177
179
168
152
141
141
153
161
162
158
154
151
150
158
168
169
161
148
131
123
126
131
139
142
143
143
145
153
163
166
163
154
148
144
146
147
151
181
173
158
147
152
165
166
160
154
153
162
162
161
156
160
168
165
152
140
140
152
162
161
155
149
149
160
173
173
160
139
130
136
146
152
153
151
149
153
159
164
167
159
149
138
136
143
150
144
133
177
173
164
163
168
170
164
155
156
171
184
179
162
151
156
171
182
176
158
148
152
165
173
169
155
148
149
158
156
146
136
135
152
167
169
160
155
154
159
163
164
157
143
127
120
126
140
148
141
127
173
169
169
175
182
180
165
155
159
175
188
183
166
154
159
171
183
183
173
165
163
172
180
178
165
151
144
143
143
139
135
137
150
163
168
162
155
153
151
148
147
146
143
135
127
129
138
143
140
138
172
166
167
172
179
179
169
159
159
165
174
176
167
163
164
165
166
165
165
168
168
170
171
169
164
158
153
147
149
145
137
134
137
147
155
157
153
145
139
132
136
146
155
158
154
146
140
136
136
143
160
156
161
168
176
177
177
171
161
154
156
162
165
166
167
163
151
143
145
155
161
155
147
147
155
158
157
158
156
150
140
132
135
142
149
148
144
142
139
137
143
152
159
162
159
151
145
134
130
133
145
147
159
169
177
178
181
177
167
156
155
161
165
169
172
168
155
141
137
144
150
145
134
135
145
153
156
156
157
152
143
139
144
150
151
144
139
138
143
151
156
156
152
148
149
152
151
141
132
133
147
153
167
175
175
172
172
172
168
164
161
162
166
172
173
170
159
151
148
146
147
143
142
144
149
150
147
150
153
150
147
148
155
157
152
144
141
141
147
153
155
151
147
144
148
151
152
150
147
151
162
171
175
171
166
163
161
159
155
151
151
157
170
177
174
164
158
159
163
158
147
142
147
160
162
154
146
143
146
146
148
152
153
149
144
141
145
153
158
155
152
150
152
155
152
147
143
146
153
159
171
182
178
172
163
158
157
150
139
131
134
150
167
177
171
157
152
160
170
165
149
142
152
166
170
159
146
138
139
142
147
150
151
143
136
138
149
168
175
166
156
149
152
154
146
135
133
140
149
149
166
174
175
170
167
162
161
158
148
140
138
146
156
166
160
153
150
156
163
166
162
156
158
161
160
156
147
138
138
140
144
149
152
147
141
139
150
167
180
172
156
143
140
141
139
133
135
143
149
146
156
157
161
166
167
163
165
171
174
169
158
147
142
143
147
152
152
153
153
164
175
175
164
152
147
153
157
157
152
144
141
147
157
163
153
143
140
148
160
162
154
143
138
137
137
138
142
148
153
156
156
151
151
154
156
158
165
176
182
178
163
144
132
133
140
153
157
155
154
162
174
174
161
148
142
155
170
176
167
149
139
145
158
171
165
146
126
123
135
147
155
153
150
146
145
145
148
150
153
158
167
165
159
155
153
152
161
170
169
159
148
136
132
135
146
159
169
168
164
157
160
159
156
153
153
158
167
167
160
148
141
143
157
170
165
146
123
115
126
145
158
161
154
146
140
144
152
156
154
153
162
164
161
156
151
152
159
167
162
147
137
134
140
146
154
161
172
173
165
150
144
147
155
161
163
159
147
140
141
145
148
148
152
156
157
147
127
121
131
147
159
159
152
138
130
142
157
163
157
152
139
139
137
137
144
150
162
169
161
145
135
138
147
152
148
148
155
160
151
142
140
148
157
162
163
158
146
137
140
153
162
156
149
146
151
151
144
136
141
151
157
155
149
140
140
148
160
165
157
145
133
125
119
120
130
146
160
170
161
146
137
141
147
144
132
126
135
147
145
140
142
150
155
157
158
161
161
157
158
171
177
168
153
145
151
156
152
143
143
148
153
151
150
154
157
152
153
152
150
146
149
146
138
129
130
139
148
154
148
140
137
141
142
134
119
117
132
150
155
149
141
145
152
156
158
163
169
171
171
175
178
172
159
149
154
159
155
145
141
140
141
144
149
160
163
152
141
137
145
152
159
164
156
148
139
136
135
138
139
138
137
137
138
135
129
127
137
154
159
149
133
136
149
160
161
162
164
168
168
167
161
155
151
149
157
158
154
146
138
132
126
129
145
160
168
156
140
136
145
153
152
153
152
148
145
141
138
136
141
145
140
135
135
141
146
142
135
141
145
140
130
135
150
162
161
160
160
165
163
154
147
144
148
151
155
154
153
148
141
134
129
131
145
159
170
168
155
146
145
153
146
139
134
138
148
153
150
146
149
153
148
137
135
140
147
142
132
125
130
136
139
145
150
156
155
157
162
166
159
150
148
158
167
164
154
148
149
150
154
155
154
151
150
156
166
166
159
150
145
146
141
138
137
144
158
169
167
159
156
154
151
143
137
138
141
137
130
127
133
143
154
157
156
155
149
153
160
163
155
145
148
171
184
173
150
133
134
148
167
176
174
162
153
150
148
146
143
141
139
137
142
148
153
158
168
174
169
156
147
142
145
146
147
143
139
136
132
133
140
148
151
156
158
156
152
148
149
151
147
138
140
154
169
166
145
127
126
140
160
166
160
148
142
144
143
137
134
135
136
134
144
152
154
158
159
157
148
138
127
124
136
146
150
149
144
138
134
134
138
138
136
140
151
154
150
143
137
142
140
132
123
131
147
154
146
132
131
139
144
138
126
121
128
142
148
143
142
144
145
140
154
149
141
139
142
144
142
132
126
126
135
146
151
149
144
137
135
139
140
136
130
133
143
148
145
140
137
140
137
128
123
130
144
155
150
144
140
138
131
120
111
115
130
144
151
153
153
154
151
143
160
151
141
141
149
157
160
154
145
145
147
148
150
148
140
137
142
150
156
149
139
139
145
147
145
140
138
137
132
127
133
145
159
158
152
148
144
140
132
125
125
130
136
142
147
146
145
143
142
141
155
152
149
154
164
168
166
158
152
148
146
146
147
145
142
145
156
164
162
152
141
142
147
150
145
142
138
131
124
126
138
152
158
156
150
149
146
144
142
142
142
137
136
135
135
131
128
127
132
139
143
142
147
158
163
156
145
137
138
140
143
142
143
147
151
157
162
162
154
143
136
138
143
146
144
143
140
131
125
127
135
142
143
144
146
149
148
148
152
154
147
138
128
124
125
121
118
124
136
148
141
139
145
156
158
144
132
133
144
146
147
140
139
147
156
159
161
155
149
140
134
134
138
141
145
148
146
143
136
132
130
130
132
137
145
151
151
152
155
156
150
140
132
124
120
119
123
134
143
154
145
144
149
156
156
146
142
149
162
164
153
137
134
144
155
156
149
145
148
145
140
136
137
142
148
154
158
156
151
141
131
127
130
140
150
158
155
151
149
149
150
153
148
137
122
118
126
137
141
141
144
146
152
157
159
159
155
158
166
160
147
132
131
141
149
151
148
142
145
145
144
142
144
148
155
161
162
159
156
149
139
134
135
150
162
165
157
146
141
142
148
156
160
148
128
122
125
130
129
124
145
144
144
153
157
160
158
157
155
151
147
141
135
136
142
148
152
148
140
140
146
151
152
153
158
164
163
159
157
158
153
144
139
145
154
159
154
145
142
142
145
149
152
147
139
132
129
129
128
123
150
141
135
141
153
159
160
153
146
147
156
159
148
134
133
146
155
148
136
137
151
165
160
150
152
162
162
156
157
164
164
152
137
131
136
142
142
145
147
144
140
133
133
136
138
137
133
134
135
131
149
144
140
141
151
159
162
156
143
143
154
166
153
138
135
144
146
136
126
138
159
171
158
143
141
144
148
153
157
165
164
151
134
126
129
135
139
141
139
135
127
123
123
126
130
133
133
138
139
133
144
149
153
152
150
155
158
152
140
138
146
156
152
142
139
142
141
132
125
136
150
153
140
130
129
139
146
153
156
160
158
149
138
132
132
138
144
144
138
131
126
129
131
128
121
120
130
141
142
133
146
154
158
154
145
139
137
136
135
138
144
151
146
140
137
142
144
142
135
132
127
125
123
125
132
141
149
154
153
150
149
148
149
145
141
143
152
154
147
141
139
142
142
132
123
121
131
144
146
137
148
151
152
148
139
127
122
123
133
145
152
151
140
130
134
144
154
153
147
133
126
124
129
134
137
146
153
153
145
136
136
143
146
146
148
149
151
153
146
141
139
140
139
135
133
134
135
141
144
140
150
149
147
143
135
126
121
124
136
152
160
155
144
135
139
148
157
157
154
148
145
145
142
139
142
149
153
147
136
129
134
142
141
138
139
145
147
143
134
127
128
131
137
137
137
137
137
138
140
141
156
153
147
141
136
133
130
133
140
151
158
155
150
151
154
156
155
154
153
158
159
151
141
140
146
153
150
141
132
133
142
147
140
127
125
134
144
140
132
127
129
137
145
142
134
131
133
140
147
149
159
153
145
142
142
146
148
146
141
144
145
144
144
146
151
153
148
140
139
144
144
138
139
143
152
153
145
134
132
141
155
156
142
126
120
128
142
148
142
137
146
162
167
151
126
115
128
149
162
163
157
148
143
144
150
155
155
148
139
137
138
135
133
133
138
141
141
134
128
126
129
132
141
151
158
154
142
130
131
141
152
152
142
131
127
135
142
147
143
145
159
171
168
144
116
112
131
152
161
157
153
148
146
147
150
151
148
140
134
133
137
138
140
139
140
142
141
137
131
134
136
141
148
157
160
156
143
132
132
138
142
138
138
137
144
139
134
129
134
146
159
158
136
118
110
124
142
153
147
133
148
151
151
149
146
148
145
140
133
134
143
150
155
153
149
146
144
141
142
145
150
153
153
155
157
158
152
140
135
135
136
133
134
136
141
136
126
118
129
144
151
139
114
105
115
140
160
157
141
119
181
180
178
177
177
173
173
175
176
175
169
167
171
180
184
182
177
179
182
177
165
157
162
171
178
177
166
165
169
172
168
160
150
144
142
143
146
151
154
156
152
140
134
140
157
167
169
166
169
168
179
181
178
171
165
164
167
171
172
171
168
164
163
165
168
169
173
176
182
180
170
160
163
175
180
173
153
137
139
155
167
169
160
148
140
137
137
140
147
156
160
154
147
144
153
158
157
160
166
174
173
168
162
158
158
166
169
169
165
161
161
162
160
158
154
153
154
158
169
181
182
174
167
167
167
162
144
129
129
144
162
166
160
150
147
147
150
145
143
145
154
158
152
141
135
139
147
155
159
162
169
159
153
157
166
175
174
170
162
159
162
163
161
158
153
154
150
151
156
173
185
184
166
154
144
140
138
138
143
151
157
159
152
147
150
159
163
156
144
135
140
146
147
136
130
136
148
154
150
145
168
167
167
172
178
180
177
170
164
165
168
170
164
155
152
155
164
164
165
168
172
171
159
145
133
130
134
145
155
156
153
145
143
146
154
161
164
160
150
143
139
142
141
138
136
140
147
150
143
137
164
170
179
183
181
179
178
173
168
168
172
175
170
159
151
156
168
177
177
172
163
161
158
152
142
133
135
146
153
153
145
138
140
148
157
161
158
155
152
150
148
150
148
149
145
142
142
145
144
144
157
168
176
177
179
180
180
175
169
163
165
170
173
171
166
157
155
161
168
171
170
169
170
165
157
147
140
149
154
151
143
135
141
150
158
159
151
140
137
142
150
159
162
158
150
143
140
144
150
155
166
168
167
168
175
180
178
171
166
161
159
163
171
181
178
163
149
141
149
160
171
176
178
176
162
146
142
153
161
157
142
130
135
147
155
153
139
125
121
133
151
164
169
161
153
146
142
147
150
151
186
180
169
166
172
178
174
164
160
157
156
157
164
177
182
177
160
146
140
146
156
166
177
175
160
143
137
152
164
162
143
126
131
147
156
150
138
127
131
143
156
166
165
157
153
152
155
151
146
135
190
184
172
169
176
183
178
162
152
145
145
152
160
171
179
181
179
169
157
144
145
156
171
175
160
141
133
144
158
158
148
139
149
165
170
161
149
150
156
165
167
164
155
151
152
156
160
157
145
132
179
174
168
169
179
188
182
164
146
136
140
149
159
167
174
178
180
178
171
159
157
162
170
171
159
143
134
139
146
156
156
158
164
170
171
165
161
165
168
166
160
155
149
150
152
156
159
157
149
143
173
168
168
172
181
188
183
166
148
138
141
151
160
165
171
173
171
166
165
166
168
174
176
171
160
148
140
141
149
157
160
162
159
152
149
151
155
157
154
145
141
147
155
159
157
152
147
143
140
142
172
169
171
174
181
183
182
174
161
152
155
160
162
164
169
170
164
153
148
155
165
173
173
168
160
149
144
148
153
158
157
152
149
145
142
141
143
142
137
132
134
146
158
163
160
149
134
118
109
115
169
169
172
175
176
175
177
177
170
161
162
162
162
163
166
169
165
153
140
141
152
161
165
163
156
148
144
152
158
156
150
145
145
149
147
142
140
140
141
140
143
146
152
154
155
149
134
112
97
101
160
161
165
168
167
166
168
170
167
166
167
165
162
160
160
167
167
161
149
143
148
155
159
158
149
144
143
151
157
153
147
142
145
148
148
144
144
149
154
154
151
146
143
142
146
150
147
134
122
127
158
157
159
159
163
162
162
162
164
168
171
168
161
158
157
162
166
164
160
150
147
150
156
156
152
148
147
151
154
150
146
144
146
146
145
143
151
162
167
164
157
149
143
140
143
148
152
148
143
148
167
165
156
151
151
160
163
163
163
167
171
167
160
158
156
160
166
165
166
156
150
152
156
156
155
155
154
153
149
144
144
148
152
149
144
145
152
163
167
163
159
154
154
146
141
141
144
145
142
141
166
163
151
141
144
153
164
167
163
161
161
159
157
155
155
160
165
164
161
159
159
161
160
152
149
154
158
156
145
139
140
149
156
152
143
143
150
158
157
148
146
152
156
150
137
124
126
134
139
136
153
144
134
133
140
153
166
170
164
154
145
142
143
147
150
158
160
156
155
159
170
172
161
145
140
149
160
160
148
137
138
147
155
152
144
145
150
156
150
138
134
142
150
146
134
120
118
130
143
152
143
132
129
134
148
160
169
173
165
154
142
132
128
131
142
153
155
147
147
155
163
163
152
141
139
155
165
162
149
138
137
143
149
153
153
156
160
158
153
144
140
144
144
139
133
125
128
136
148
158
155
149
146
150
157
158
163
161
159
153
144
133
124
124
135
149
155
151
147
151
150
149
147
150
160
171
167
158
145
140
137
137
142
154
165
168
163
158
158
159
156
148
141
133
132
137
145
150
149
146
166
165
158
154
153
153
149
145
144
146
143
142
138
139
143
150
156
156
151
145
142
145
150
162
172
171
159
143
138
141
140
135
137
149
165
166
155
143
146
153
155
145
137
133
134
146
153
154
148
136
164
158
144
139
145
150
149
147
141
138
138
143
151
154
153
151
155
156
148
142
141
147
152
160
160
153
144
134
137
147
149
141
134
142
153
151
136
122
121
130
134
135
135
141
148
154
156
154
149
145
160
144
129
127
139
152
160
159
150
141
135
138
146
146
140
136
141
146
143
139
139
144
151
150
146
146
143
139
144
154
160
156
149
148
151
147
128
114
116
123
129
131
137
150
163
158
152
147
149
155
158
150
142
138
143
150
154
157
152
145
139
135
133
125
119
118
128
139
142
136
132
136
148
153
157
158
158
156
154
157
160
164
165
165
161
148
132
122
126
132
131
130
136
150
160
155
145
140
147
156
153
155
157
154
151
149
144
141
143
148
151
148
141
138
129
126
132
144
151
140
128
129
149
167
173
170
164
162
161
157
152
154
161
165
161
151
136
131
132
131
127
123
130
145
155
151
143
139
144
153
142
148
153
155
160
158
142
133
137
148
158
162
163
164
163
154
145
147
155
148
135
132
148
165
169
163
156
158
161
153
146
137
141
145
148
146
142
140
136
129
119
117
126
144
155
154
145
142
146
155
145
143
141
154
166
169
154
142
143
151
155
155
158
164
166
155
144
143
152
155
149
143
147
150
147
140
141
153
158
153
147
143
142
142
145
146
152
152
151
144
135
132
137
148
156
157
151
147
148
156
152
148
150
159
170
173
164
156
155
156
152
143
138
139
140
137
134
140
150
155
156
154
153
149
142
137
142
153
158
152
147
152
156
157
151
148
154
159
165
165
160
152
148
149
155
153
147
144
146
150
153
154
160
166
170
165
162
158
155
150
146
140
135
130
129
129
136
144
149
149
149
153
162
163
153
144
148
155
157
149
140
145
157
162
157
146
147
154
161
161
156
146
142
142
142
139
138
139
142
144
154
155
161
163
157
150
146
140
135
130
132
138
147
150
148
149
150
151
142
135
131
141
157
166
154
142
144
153
152
135
121
128
148
159
156
142
138
140
142
137
127
121
123
129
130
130
134
140
146
147
157
153
155
156
151
147
141
135
129
124
126
137
151
163
166
161
153
144
137
130
126
137
149
151
142
132
135
145
146
132
118
126
143
151
147
135
134
135
131
121
110
107
119
129
136
139
139
140
143
149
155
154
154
157
160
156
152
149
145
141
139
138
147
155
155
150
144
146
146
143
139
141
146
146
138
129
133
141
143
135
136
142
142
138
132
131
136
138
135
128
121
120
127
142
151
151
139
129
127
138
146
150
154
159
161
155
149
149
153
152
144
137
143
148
144
139
140
150
160
155
142
141
147
152
146
139
138
141
144
148
152
153
144
135
131
135
143
145
144
143
141
137
137
146
152
148
131
121
121
134
142
143
147
150
149
141
136
139
146
145
140
134
139
147
145
140
140
151
158
152
139
133
140
148
150
147
142
144
148
150
152
147
140
137
140
147
150
151
150
147
147
143
139
137
136
133
129
130
137
144
147
149
147
142
136
138
141
150
153
143
128
120
130
145
150
143
137
144
148
146
136
127
130
141
146
148
145
146
148
146
140
135
135
139
144
148
151
151
148
145
145
142
138
134
129
129
133
141
145
143
152
155
148
139
133
140
157
173
173
154
130
115
123
141
150
144
137
134
141
143
135
126
128
138
148
153
147
144
141
139
134
131
136
142
147
145
137
134
133
135
140
146
150
147
138
133
134
138
136
127
145
149
147
139
135
140
157
175
179
163
143
126
126
139
146
148
141
140
142
142
136
129
133
144
157
158
149
140
135
136
139
141
143
151
152
145
130
119
119
129
141
150
159
156
148
137
132
130
127
119
145
140
138
139
139
140
144
154
160
159
154
146
136
134
139
149
159
155
143
140
142
145
144
147
155
157
148
136
131
139
148
154
157
158
157
147
132
124
127
136
142
145
151
149
146
137
131
128
129
130
153
141
135
139
143
143
139
140
145
152
156
152
137
127
131
149
161
158
140
141
155
165
157
146
144
150
144
134
130
143
155
157
152
147
149
149
150
147
146
144
139
132
130
131
136
136
132
131
136
142
157
148
142
145
145
144
144
146
146
147
150
148
134
127
135
150
158
149
138
147
164
173
161
145
141
143
140
134
133
145
155
149
137
133
136
146
155
156
149
141
132
123
119
125
131
134
131
131
136
144
152
153
153
148
141
139
143
144
141
142
142
137
130
131
142
155
157
150
140
145
153
155
150
144
141
141
138
135
137
144
152
148
137
131
133
145
154
155
144
135
128
128
130
131
133
133
132
132
136
143
149
153
154
147
139
131
129
130
136
140
141
137
132
132
146
161
169
165
152
142
137
134
137
138
137
137
138
138
138
140
148
150
148
141
136
139
148
147
140
132
127
130
136
133
131
133
136
143
145
145
147
149
149
146
140
132
129
130
137
145
147
142
138
137
146
158
170
170
158
142
132
133
138
139
134
133
137
143
139
134
132
139
144
141
135
134
133
133
128
124
123
126
129
129
129
131
138
146
148
146
151
148
147
145
144
143
144
146
147
150
147
144
143
142
147
153
157
160
155
146
140
142
143
143
138
136
140
147
141
128
119
121
126
129
131
131
130
127
119
115
114
115
115
114
117
125
135
142
144
144
158
155
148
144
141
148
152
151
145
140
137
140
143
148
150
152
153
154
152
148
144
140
142
146
150
151
148
144
136
128
123
124
127
127
130
136
143
141
131
127
123
124
120
113
112
117
131
140
142
144
161
157
148
140
138
145
155
154
144
131
127
131
137
143
151
153
154
151
149
146
141
136
141
150
156
154
144
132
125
129
138
142
137
127
128
139
152
156
147
141
139
141
138
125
112
113
131
150
157
154
158
156
148
140
140
148
158
159
148
135
132
133
134
137
146
153
156
152
148
146
144
142
147
153
157
153
138
122
120
129
142
144
138
126
128
137
147
150
147
144
148
152
144
130
113
118
140
164
172
161
155
159
157
151
149
152
163
163
153
148
146
146
143
143
145
150
153
151
148
148
151
152
151
152
155
153
140
126
122
130
138
138
133
126
131
138
139
135
136
143
153
152
135
120
114
127
152
167
166
148
148
159
157
151
148
155
164
164
154
148
151
154
155
151
146
146
146
145
146
147
151
152
149
147
150
153
148
138
131
134
136
133
129
124
131
139
137
129
134
143
152
150
130
118
119
138
159
166
156
135
188
189
180
173
170
174
176
176
174
171
169
166
160
160
163
169
171
172
172
171
168
169
170
174
176
173
168
171
174
169
164
158
153
150
149
148
151
156
158
157
150
142
143
155
168
167
153
144
141
144
190
193
184
172
163
167
171
173
173
170
168
165
161
161
164
171
173
173
170
166
164
167
173
175
172
163
161
165
173
175
170
166
158
149
145
147
150
152
151
150
149
143
140
149
156
159
151
145
154
165
180
175
169
171
172
171
168
167
167
167
168
166
165
165
164
164
160
159
161
164
169
171
169
167
161
154
152
150
153
159
167
168
160
147
140
142
148
147
146
149
154
147
134
120
124
139
150
158
158
166
160
151
155
170
181
179
169
163
162
164
169
169
168
167
165
161
155
151
155
165
173
172
163
152
148
148
145
138
138
148
160
167
157
145
137
142
151
152
148
148
149
144
130
115
116
135
155
160
154
143
158
152
157
166
173
174
167
163
161
165
170
171
163
154
154
159
166
165
167
170
174
168
157
146
141
143
144
142
145
152
159
164
158
150
143
146
155
160
157
152
143
136
131
131
141
152
156
152
140
130
161
169
175
167
156
155
164
167
165
165
168
168
160
145
143
157
172
183
182
177
174
169
158
150
146
145
147
153
151
152
155
161
168
166
162
159
158
160
162
155
145
136
137
147
157
157
152
146
140
134
166
177
181
174
158
157
167
170
167
163
163
165
165
154
150
154
165
174
181
181
178
174
170
163
155
148
150
154
151
144
147
156
169
176
170
161
157
156
156
154
150
146
145
148
153
152
149
147
150
150
173
179
183
182
179
175
171
169
165
161
159
161
170
174
170
158
149
155
168
175
174
177
178
173
160
143
136
141
144
142
140
145
154
164
167
158
151
145
141
144
148
151
150
145
141
145
148
151
154
154
185
181
178
180
183
180
175
167
162
158
154
154
167
183
184
169
150
147
157
164
165
167
174
174
161
139
122
136
150
155
149
138
138
149
153
151
144
140
138
140
147
151
150
146
142
147
150
151
153
158
190
183
171
166
170
178
182
174
162
147
141
147
162
178
181
169
156
154
160
162
158
156
163
166
158
139
131
144
163
170
160
145
140
146
149
146
142
142
148
151
150
150
151
150
152
153
151
149
151
159
185
180
165
152
154
173
185
179
161
145
138
147
161
171
169
164
160
161
165
163
158
155
155
153
148
141
139
146
159
167
163
157
149
144
143
142
145
154
160
161
154
148
144
146
150
155
153
148
147
148
181
177
164
152
155
170
181
177
163
148
148
155
162
166
165
164
164
165
168
165
163
161
160
153
145
139
135
137
148
159
162
155
146
137
135
139
145
154
153
148
145
144
143
143
145
151
152
144
133
127
181
175
165
157
160
169
177
176
170
163
159
159
160
160
162
168
171
168
163
163
167
176
179
172
158
143
135
136
144
154
151
148
143
140
137
139
139
139
134
132
137
144
146
146
145
148
144
129
113
105
183
172
165
164
164
168
173
173
171
165
162
160
159
157
160
169
174
170
163
162
168
180
188
185
170
153
143
148
153
154
147
140
142
146
148
143
137
132
130
131
136
145
150
153
148
147
137
122
109
110
170
165
160
165
168
166
170
169
167
163
163
162
160
156
158
167
172
170
162
160
166
176
175
171
160
153
151
157
159
157
147
141
142
146
148
145
145
148
150
149
145
146
148
150
148
147
137
125
122
131
159
156
151
157
163
168
169
166
165
166
168
162
156
150
154
163
168
164
156
155
161
164
158
152
147
151
158
163
161
156
148
144
146
149
151
152
155
158
158
158
152
146
144
143
148
152
151
138
131
138
160
152
141
140
155
165
170
167
167
170
171
160
144
137
149
162
170
162
151
151
157
163
156
145
144
154
163
168
159
151
145
150
156
162
162
157
154
148
144
145
146
146
145
145
150
157
161
147
136
138
163
149
133
128
138
156
165
163
163
166
165
155
144
141
147
161
168
163
154
153
161
169
162
148
143
153
164
169
155
144
140
148
158
163
159
155
148
136
125
119
126
144
155
155
152
154
155
148
141
143
157
144
128
126
136
150
158
157
152
151
150
152
154
154
156
158
165
164
158
157
163
164
155
143
137
144
153
157
149
138
138
146
151
149
143
145
150
146
128
115
120
143
163
164
152
142
136
138
145
157
153
141
134
139
146
151
154
151
149
148
145
146
149
151
152
154
155
155
154
153
151
146
134
129
132
142
147
143
136
134
140
145
145
137
138
148
165
167
152
136
135
147
157
158
148
137
130
134
147
159
155
149
144
146
148
147
145
142
145
150
148
140
134
132
136
137
137
138
140
145
141
131
126
134
147
159
156
143
134
134
141
144
142
140
147
160
169
171
164
159
152
147
144
142
139
137
134
139
147
148
161
158
150
147
144
143
137
135
140
148
151
144
134
129
129
130
130
132
138
142
140
133
135
150
164
175
166
150
138
138
142
142
141
146
156
161
160
156
155
156
149
139
132
131
135
138
139
143
146
140
165
160
155
154
155
155
148
141
142
147
150
149
150
146
144
141
140
143
142
143
142
142
147
153
157
160
156
147
142
143
144
144
146
151
158
158
146
139
137
138
133
126
128
138
141
142
138
139
145
147
165
158
153
156
162
165
160
156
152
149
145
145
149
151
152
152
151
149
147
143
143
146
149
150
145
141
137
135
139
145
147
149
153
161
162
157
146
139
136
135
129
125
130
146
150
148
139
137
145
157
162
157
154
155
158
155
157
158
154
150
140
135
135
143
149
151
149
147
144
140
140
144
149
151
149
142
134
130
135
143
148
157
165
170
165
156
146
144
150
148
140
130
131
142
150
149
145
142
148
160
156
158
158
159
155
151
149
145
147
149
147
145
145
148
150
150
151
147
146
144
140
138
145
153
152
145
138
136
141
149
155
160
163
165
156
146
144
148
154
154
147
133
129
133
137
144
146
146
151
158
152
158
161
166
170
166
154
141
140
148
158
165
168
168
167
162
157
158
161
155
145
137
141
146
146
141
138
143
156
161
159
154
149
144
142
141
142
148
152
152
145
132
127
127
131
139
145
146
151
158
156
156
161
171
182
181
163
148
144
150
159
165
169
170
169
164
163
173
177
169
153
140
141
144
141
137
138
148
159
162
155
142
135
137
146
151
152
149
145
143
139
131
126
127
132
141
146
147
153
162
159
156
160
168
173
166
157
151
153
156
156
152
148
146
145
147
162
175
182
174
158
152
154
158
155
147
147
154
161
158
145
135
136
145
160
170
165
151
137
130
131
129
126
131
142
153
151
150
152
158
159
157
159
163
154
148
144
149
159
161
155
148
141
137
136
144
158
169
169
161
151
153
161
170
168
159
158
163
163
153
139
133
142
152
163
169
163
149
138
130
129
127
125
131
141
150
151
148
149
150
154
155
160
164
154
148
147
155
159
157
150
145
149
154
163
164
159
151
144
141
140
143
154
156
154
150
153
162
163
151
138
137
144
152
156
151
146
148
153
150
144
132
122
121
127
137
142
142
146
147
148
154
163
168
165
160
158
159
160
153
141
137
151
169
186
181
159
139
131
132
138
141
143
138
130
131
140
158
163
153
142
139
143
143
141
136
136
148
163
168
156
136
123
121
128
131
134
134
141
150
145
156
164
165
160
151
149
155
160
152
135
129
141
160
174
165
150
142
142
146
145
145
146
141
133
132
142
158
164
156
152
143
139
133
130
131
136
148
164
166
152
139
132
141
147
142
133
127
136
150
145
156
155
149
140
131
134
145
158
154
143
132
142
154
151
142
139
149
162
160
146
143
150
157
154
152
152
160
164
158
151
145
139
133
132
133
141
148
153
151
147
147
152
164
167
158
140
132
138
148
153
158
147
135
130
132
141
151
159
151
143
144
154
161
149
136
133
148
164
160
141
135
148
163
165
161
155
157
157
152
145
143
142
140
138
141
148
154
151
149
148
156
164
169
169
162
154
147
145
145
158
161
151
137
133
148
163
174
163
143
129
132
150
161
155
140
131
139
152
153
139
131
139
149
152
148
141
142
144
144
141
139
144
144
142
142
150
156
156
151
149
155
160
163
162
158
155
151
147
142
153
160
155
140
133
149
171
182
166
139
119
118
132
148
152
144
137
135
145
148
140
132
132
137
138
134
128
127
134
140
142
142
146
147
144
138
138
145
149
152
148
150
154
157
157
153
151
147
141
135
146
148
146
136
131
134
150
166
162
146
132
125
131
139
146
148
149
147
146
144
141
134
130
134
135
134
129
127
132
139
142
147
149
149
143
132
120
121
131
142
144
147
151
154
152
147
145
144
142
138
146
136
133
134
132
130
130
142
150
149
149
144
141
139
140
150
153
150
142
140
142
139
132
130
131
134
134
132
130
134
141
149
153
154
148
131
118
115
122
136
142
142
143
145
143
141
140
141
144
145
155
143
139
144
145
137
132
137
146
152
152
147
142
137
141
152
156
149
137
138
147
151
142
132
130
136
140
136
128
126
134
143
152
156
153
143
135
131
134
141
145
140
131
129
134
137
135
136
142
149
162
157
154
149
147
143
143
149
151
152
148
137
128
132
144
157
161
153
142
144
153
157
151
144
145
150
148
137
126
120
122
129
139
147
151
151
154
151
150
149
148
142
132
131
135
138
134
131
136
147
154
156
153
148
144
144
148
151
153
150
142
128
121
131
148
163
167
161
154
149
150
147
149
154
158
159
150
136
124
119
124
131
136
138
144
151
156
155
151
150
147
143
136
136
137
140
137
132
135
144
137
138
140
144
144
147
152
154
153
149
141
132
130
138
154
167
168
164
157
147
137
134
140
148
152
152
143
134
128
130
139
145
145
141
138
140
142
140
139
140
144
139
135
134
136
141
144
143
141
143
135
134
138
146
152
158
162
162
160
152
145
142
144
151
157
161
159
157
151
143
133
131
137
141
139
136
136
137
139
141
142
146
143
138
135
132
128
124
122
126
130
134
133
131
134
140
145
146
143
143
149
148
149
150
150
155
162
169
166
155
145
142
147
153
152
146
140
143
145
143
134
133
137
141
138
135
135
142
145
140
132
129
133
135
135
132
123
118
117
123
131
135
134
131
133
138
141
142
134
130
159
161
160
151
140
141
150
161
163
152
138
134
142
146
142
135
133
139
145
145
138
135
141
144
141
137
137
143
140
128
121
128
137
143
144
139
135
133
131
134
138
143
142
135
135
136
137
137
130
123
157
160
158
149
139
135
144
152
153
150
143
139
141
142
141
139
141
146
153
152
151
147
147
146
141
136
135
134
127
125
125
133
143
147
145
145
147
147
144
142
142
149
148
146
138
138
138
143
143
133
156
159
159
153
147
146
148
154
154
157
156
152
148
146
149
153
155
155
155
159
162
161
154
145
138
133
131
129
126
127
131
136
139
137
142
143
148
149
146
141
140
141
144
146
146
145
150
158
158
147
158
161
162
160
154
151
151
156
161
166
163
158
155
152
153
154
154
153
153
155
158
154
147
138
134
133
135
131
130
130
133
133
131
131
138
142
144
142
142
142
140
136
131
135
143
149
155
157
154
141
156
161
160
153
147
142
146
153
158
161
159
155
153
152
149
150
151
151
150
148
144
140
134
131
131
134
138
139
136
134
132
128
126
129
137
143
143
142
142
143
142
138
129
125
129
139
145
146
143
130
179
173
159
153
159
172
176
174
172
169
171
166
154
144
144
155
166
168
168
168
169
171
170
164
161
164
167
170
171
165
158
156
160
164
161
149
143
140
143
148
148
147
150
159
167
166
152
136
130
137
186
178
164
157
163
172
176
175
171
169
170
167
161
159
163
173
182
178
168
161
164
171
175
171
161
158
165
174
179
176
173
177
173
163
150
145
145
149
147
148
145
140
138
145
159
162
148
127
123
136
189
178
169
171
176
176
173
172
171
171
171
170
170
175
175
176
176
172
165
159
163
170
172
170
167
164
166
164
158
159
172
190
184
161
140
133
139
147
148
153
154
150
142
139
144
151
149
138
133
140
181
172
171
177
181
179
168
164
165
168
170
170
173
177
178
173
165
158
157
159
162
165
164
166
172
177
166
147
130
136
160
181
176
156
139
134
138
142
146
155
160
163
154
149
148
155
157
154
147
142
169
168
171
174
173
168
165
159
161
166
169
168
164
160
165
171
169
164
156
157
160
159
157
158
167
173
162
144
132
139
160
175
170
154
140
137
141
144
149
154
156
150
146
150
161
167
163
156
148
141
160
170
177
173
161
156
161
162
162
165
168
166
155
146
154
171
184
176
163
157
158
160
156
151
152
157
158
151
148
152
166
176
170
154
142
139
144
149
158
155
145
131
126
141
163
170
163
151
145
145
154
173
184
177
161
156
162
167
164
162
164
167
162
153
154
167
179
177
168
162
162
166
162
154
152
153
156
157
153
155
166
176
171
156
143
142
150
159
163
157
147
134
131
142
154
162
157
151
150
151
156
169
180
178
167
161
163
165
161
159
162
166
171
169
164
157
160
163
170
171
167
167
166
164
159
155
155
159
156
159
164
170
166
154
146
146
156
160
161
156
151
151
149
144
144
146
151
152
153
152
164
166
165
168
167
164
162
161
161
158
161
164
168
170
162
149
144
154
174
179
171
167
166
168
164
158
156
162
166
168
162
153
150
148
145
149
152
152
150
148
151
156
156
148
140
133
133
139
147
152
179
173
164
159
159
163
172
175
175
173
165
164
161
158
149
142
143
159
177
183
174
164
160
161
160
159
156
162
167
164
152
140
134
133
137
137
138
140
141
143
147
151
152
148
139
130
122
126
143
161
184
184
170
156
152
161
176
186
187
184
177
168
162
156
147
143
151
165
178
179
169
157
149
146
145
147
152
154
152
147
144
138
133
129
131
134
136
138
139
142
147
147
144
141
134
131
128
130
141
153
184
185
170
155
150
157
171
180
182
182
177
172
166
159
153
151
160
171
178
174
164
154
148
144
141
142
136
135
137
143
142
139
135
131
133
139
140
140
139
143
149
147
139
128
129
143
154
153
142
134
184
178
163
154
152
158
167
171
175
171
164
160
159
157
157
163
171
179
180
174
164
158
159
159
159
145
135
131
136
143
142
140
140
144
149
147
143
135
134
139
148
148
141
127
130
149
169
168
153
133
184
173
161
159
160
165
168
170
168
164
159
156
155
155
159
169
181
190
190
182
170
164
162
169
167
158
148
143
145
147
143
140
143
149
154
152
144
136
135
138
142
146
147
143
143
150
160
162
156
153
177
171
167
169
171
171
171
168
165
160
160
164
165
166
166
174
183
187
186
182
174
167
158
156
159
160
158
157
153
152
147
144
146
151
156
156
155
151
147
143
141
145
152
157
153
149
140
139
151
159
166
164
163
168
171
173
172
167
163
160
162
165
166
168
172
177
174
168
166
169
172
167
153
143
147
155
161
159
157
157
156
154
153
155
159
162
161
160
148
146
142
144
150
158
156
149
138
129
133
151
161
157
150
152
164
174
170
164
161
160
160
154
149
153
165
166
159
149
150
158
167
168
154
147
148
156
160
160
157
158
158
156
156
158
162
163
155
147
143
145
146
145
149
147
154
160
154
141
134
144
159
152
144
146
159
168
163
157
156
159
158
149
143
144
145
149
151
148
149
153
164
168
163
155
148
154
157
160
156
152
147
146
150
157
159
158
149
142
139
142
150
155
153
149
155
164
166
153
142
147
155
150
148
154
157
156
152
146
149
156
157
156
150
144
140
141
149
157
159
156
154
152
152
149
143
147
153
159
155
149
141
144
147
151
151
151
151
149
140
141
150
162
165
162
159
161
158
151
146
154
151
150
153
157
151
145
139
141
146
149
150
150
150
148
144
143
150
160
164
154
142
135
130
131
134
143
150
157
154
149
153
157
157
149
143
145
149
148
140
136
143
159
167
168
161
152
140
140
146
157
152
152
151
146
140
134
134
140
145
145
143
137
136
138
142
142
141
144
149
149
139
130
123
129
136
148
153
155
150
148
157
168
165
150
140
139
144
144
135
133
137
145
152
156
151
142
135
140
149
155
154
155
149
144
140
141
144
143
145
146
142
135
131
134
135
132
127
129
136
145
144
139
135
138
145
155
157
155
147
146
154
164
165
155
142
139
141
144
144
141
139
139
142
145
142
138
135
143
156
158
149
151
152
156
159
160
158
149
148
149
151
148
142
138
134
130
128
131
140
144
145
144
143
145
146
154
159
156
150
146
149
156
162
159
154
148
151
159
162
160
153
144
144
145
139
134
133
140
149
152
145
150
159
171
175
168
159
151
151
152
151
150
150
150
148
145
143
144
144
145
145
146
148
148
145
147
151
153
151
147
146
149
157
160
157
158
162
168
167
160
151
146
150
150
141
134
131
134
142
149
154
154
162
166
164
153
145
147
151
149
145
142
148
152
157
156
151
147
145
144
149
151
150
150
148
146
145
141
142
146
146
150
153
154
153
154
161
163
158
147
141
145
150
149
142
138
139
141
144
148
173
171
165
158
149
141
141
145
147
146
146
145
148
150
153
153
152
146
146
150
157
157
151
149
149
147
145
140
139
151
161
161
155
144
139
142
150
159
156
151
148
149
148
144
139
142
149
149
148
150
175
177
169
159
150
149
154
150
145
145
150
158
159
153
151
152
154
150
148
153
160
157
150
143
145
151
149
146
153
163
172
166
151
138
138
142
148
155
161
166
166
154
144
136
132
141
151
150
149
153
160
166
166
164
162
160
161
154
146
145
151
161
162
158
155
161
163
159
152
148
149
150
151
148
151
157
160
157
159
163
157
147
140
141
148
153
152
149
152
156
159
148
130
121
125
138
147
148
153
159
147
150
159
164
159
152
149
150
147
146
145
149
152
150
151
160
170
172
162
147
138
141
150
159
164
162
161
159
158
152
143
134
136
142
155
160
155
141
130
130
135
129
123
120
131
145
149
152
155
159
144
145
151
153
148
143
143
147
148
152
152
148
146
144
142
152
163
167
164
152
141
138
145
156
163
160
151
150
151
149
144
142
142
145
152
156
150
138
125
122
126
129
127
135
147
159
161
155
154
151
138
141
150
154
154
150
154
160
167
170
168
156
151
152
154
153
148
144
147
148
145
136
131
137
144
144
139
140
146
149
153
152
147
146
144
143
141
138
139
147
150
149
140
139
150
160
158
151
144
145
131
141
158
165
164
160
161
170
177
178
168
154
153
162
174
166
146
133
135
144
147
140
129
125
128
134
138
142
149
152
154
150
147
145
141
138
136
141
160
175
173
159
144
138
138
141
141
137
140
146
140
154
161
163
156
147
149
156
165
164
148
139
143
157
171
164
151
143
142
148
151
145
142
141
139
145
149
156
155
153
151
148
147
146
144
136
135
145
163
175
169
154
145
140
133
132
133
136
143
149
158
159
152
141
133
134
139
146
151
151
139
136
142
153
151
144
143
149
159
157
147
145
150
159
159
159
160
162
160
153
147
146
149
145
137
132
137
147
159
156
150
148
149
152
149
143
139
143
147
146
167
161
142
126
132
146
157
156
153
147
149
154
158
156
146
133
132
145
159
154
144
139
152
165
169
165
163
165
163
154
148
148
152
146
133
130
140
155
158
151
146
149
156
160
162
159
152
148
143
142
160
162
151
140
143
156
170
169
159
153
153
163
171
167
157
142
134
136
148
151
145
145
152
162
163
157
152
157
159
154
151
152
156
152
141
136
150
167
167
154
145
146
152
156
158
156
150
140
136
142
149
160
164
155
144
149
158
167
161
152
151
159
165
164
162
154
147
144
147
151
149
149
152
156
155
151
146
147
149
153
152
153
156
155
152
153
160
170
169
157
143
135
134
136
137
136
134
134
137
146
144
151
156
151
139
133
139
154
155
148
148
148
151
148
145
146
146
146
147
150
149
147
142
145
149
148
145
143
145
146
147
150
152
154
155
155
156
158
154
150
139
131
128
129
129
129
131
135
141
147
150
141
141
142
137
130
131
142
147
148
146
143
142
137
133
131
131
133
137
140
141
137
132
133
136
142
148
151
150
145
139
137
143
151
151
148
141
136
136
139
140
134
130
128
128
129
132
137
142
144
160
150
144
145
146
141
138
142
148
150
146
140
139
138
139
137
133
125
122
127
134
137
133
129
130
138
151
162
158
143
131
130
140
152
151
143
131
123
128
138
147
145
138
132
131
133
132
133
136
140
164
163
157
150
151
154
152
151
150
151
146
138
134
138
148
152
150
141
134
132
136
137
136
137
139
146
155
164
158
139
128
131
145
158
155
143
133
128
133
144
154
153
144
137
135
133
130
128
131
135
157
160
155
149
150
156
158
153
149
150
149
145
140
139
141
147
152
155
153
147
138
135
137
142
146
151
154
154
145
135
130
140
150
156
154
146
135
133
137
149
156
154
146
139
135
130
126
128
131
131
141
143
145
146
150
157
159
156
151
151
157
162
155
146
134
129
133
145
155
151
137
130
131
139
145
147
141
137
133
134
142
148
150
148
147
144
135
132
137
150
157
154
147
139
135
131
132
133
135
134
142
141
147
151
152
156
158
161
160
155
155
159
159
152
140
128
127
136
148
148
138
130
129
137
142
141
136
132
134
144
153
152
145
139
139
141
137
132
136
149
161
160
149
141
138
144
144
142
138
139
146
151
157
155
148
144
155
164
168
159
144
141
146
152
154
144
136
139
147
149
141
134
134
138
139
138
134
136
142
150
154
151
141
135
135
137
137
135
137
151
165
169
162
154
155
154
150
143
138
137
141
149
158
151
138
134
143
161
169
162
142
136
141
148
154
145
138
139
147
150
145
136
136
139
137
134
135
141
145
147
149
152
149
142
135
134
135
135
138
148
162
173
175
170
162
153
145
139
135
132
133
144
153
152
144
141
145
157
168
169
163
155
145
145
143
140
135
136
144
149
149
145
143
140
135
132
136
143
146
144
145
153
159
154
143
137
137
139
140
143
150
164
173
171
161
147
136
135
136
134
139
144
153
163
164
157
150
154
164
178
180
172
157
150
145
139
133
132
138
145
151
155
154
145
135
132
138
145
147
144
142
149
156
155
150
145
145
147
145
142
143
142
146
151
153
145
137
137
138
138
154
147
153
167
167
155
142
139
151
165
168
163
158
158
156
145
134
130
135
142
149
154
154
146
137
134
140
146
146
140
133
132
138
150
153
148
145
144
147
145
139
130
126
131
143
148
145
138
135
133
153
149
149
153
150
139
126
130
144
149
150
149
151
155
159
152
144
139
140
144
148
150
149
144
137
135
140
145
142
134
123
122
131
147
152
145
140
137
142
142
138
130
127
128
135
141
141
136
132
124
175
166
158
158
161
168
168
163
158
157
162
161
153
146
150
161
171
167
163
158
163
167
166
161
162
166
170
173
170
162
159
159
163
168
167
160
150
145
143
147
151
150
147
143
145
152
152
150
146
150
174
169
164
168
175
177
177
171
166
167
169
169
165
161
163
170
175
170
160
154
160
169
173
168
162
162
168
171
169
164
169
178
179
167
152
148
153
164
165
162
158
150
142
140
146
151
146
130
122
130
178
175
173
174
179
179
178
177
175
173
172
172
173
176
175
171
172
172
169
166
170
174
174
170
165
166
171
170
162
161
170
188
186
165
143
141
150
158
161
161
161
162
158
160
164
160
148
131
124
130
185
182
177
176
175
174
171
168
170
171
170
171
174
178
173
169
164
169
173
179
177
174
168
167
170
179
174
162
146
143
161
178
179
162
150
144
144
139
141
152
160
168
170
173
175
168
158
148
147
146
180
176
177
176
176
171
163
158
160
166
170
170
168
165
167
172
171
171
169
170
169
166
161
161
170
176
171
153
143
146
159
169
163
158
155
155
146
133
133
148
154
154
149
155
168
169
160
150
148
149
164
167
176
179
179
173
164
159
158
167
175
173
162
153
162
180
188
177
160
154
159
166
165
158
158
158
158
152
149
156
168
172
162
151
152
154
154
147
148
154
152
140
129
135
153
161
154
146
146
147
149
164
176
180
175
171
168
166
163
169
178
176
165
153
160
180
190
178
160
153
161
176
177
166
157
155
158
159
156
161
176
182
165
147
140
150
160
162
161
158
157
151
145
146
153
156
152
148
150
151
150
164
169
167
160
158
166
167
164
165
173
174
171
162
160
166
170
169
163
161
170
179
181
176
169
168
168
169
166
168
176
178
165
149
141
149
157
160
157
157
163
170
170
163
156
154
154
156
154
150
167
166
163
159
155
155
156
159
160
164
171
171
168
158
150
148
155
164
169
171
169
169
171
176
180
182
182
178
170
161
160
160
159
153
152
150
150
146
143
147
161
172
175
167
157
155
155
157
153
148
180
177
173
169
164
158
156
160
168
174
176
170
159
147
141
146
160
176
178
173
165
159
159
163
169
178
177
167
152
139
140
145
156
158
157
153
149
141
136
139
147
160
166
162
156
153
151
151
151
151
178
182
184
185
176
167
164
171
182
189
185
172
160
146
143
151
170
180
181
173
162
154
151
150
154
162
161
150
136
129
137
146
156
159
160
157
153
144
138
140
146
156
159
155
151
148
148
147
149
156
166
174
176
180
173
168
164
169
177
182
179
172
166
159
157
157
167
177
177
170
160
151
149
151
155
160
155
143
138
144
152
157
156
157
160
161
157
148
142
145
153
159
153
143
139
148
151
152
147
147
165
166
161
165
169
166
165
163
165
164
161
160
164
165
163
162
168
176
179
170
159
148
147
156
162
161
151
143
145
155
157
153
151
154
158
162
159
151
148
152
158
159
149
139
138
154
170
171
158
147
169
167
162
165
169
169
165
161
158
154
155
156
161
164
167
171
181
189
183
171
158
147
145
154
160
159
150
143
143
146
146
145
146
151
157
161
161
159
156
153
153
149
148
146
152
162
174
174
161
152
169
173
175
177
174
172
168
162
159
157
159
164
169
168
173
180
189
191
183
172
162
150
143
142
148
149
145
141
141
143
147
149
152
156
157
163
169
170
162
151
141
144
150
159
161
161
158
157
158
158
167
170
173
172
169
168
167
162
160
158
159
163
171
177
183
180
177
172
172
173
165
154
143
143
147
151
146
141
145
156
160
159
154
151
154
160
164
164
158
148
141
144
152
160
157
145
134
133
143
160
164
161
154
151
153
159
162
160
160
156
153
152
161
173
178
168
156
151
161
164
162
153
147
152
160
159
150
142
151
163
167
157
142
136
141
147
149
147
149
152
155
155
154
150
141
136
129
128
142
159
161
155
144
145
152
156
154
157
159
157
153
149
150
158
157
149
144
144
152
157
154
146
148
157
163
159
151
145
152
159
157
145
134
134
141
145
144
145
154
172
179
172
156
143
135
139
143
144
145
151
148
152
152
154
153
151
149
153
158
159
153
148
148
141
137
133
138
145
152
148
139
136
146
154
157
153
153
158
158
155
146
143
145
149
154
150
151
153
164
175
182
176
159
144
137
144
153
154
147
147
142
153
157
156
149
143
145
154
153
150
146
142
143
139
137
136
140
146
149
144
136
135
143
151
150
149
156
166
166
157
151
155
163
166
158
154
152
152
152
154
159
163
157
149
145
146
147
147
146
146
152
157
155
148
141
143
149
155
146
137
130
135
144
152
156
153
147
143
145
144
143
146
149
149
144
142
151
164
165
158
156
166
172
163
154
148
147
143
137
131
134
145
151
151
149
144
142
145
150
153
157
157
153
144
143
152
160
156
146
133
130
137
148
162
166
161
152
145
143
146
150
156
158
149
139
136
146
159
162
158
156
164
167
158
148
144
148
149
144
137
138
143
146
151
149
144
141
147
155
156
145
148
151
153
153
157
161
154
148
145
144
147
149
151
149
147
146
146
148
148
153
159
160
151
141
137
149
161
166
160
156
160
162
155
147
145
158
170
171
165
160
157
155
151
145
140
140
147
151
151
134
139
152
163
162
156
151
151
151
151
150
151
151
149
144
140
142
145
145
146
150
157
157
152
145
149
160
167
168
161
155
153
155
150
143
145
159
174
175
166
160
161
163
153
142
133
137
145
146
139
144
144
157
167
166
153
147
148
151
149
149
154
155
149
143
142
144
145
144
146
149
155
154
151
149
153
159
160
160
157
152
146
142
138
134
141
153
159
152
140
140
152
163
154
140
132
139
147
144
135
163
158
157
158
157
152
152
153
147
144
149
158
157
148
139
141
145
145
145
152
163
165
155
147
148
155
158
153
147
155
158
153
143
132
130
140
149
152
143
135
138
153
161
152
140
144
153
156
145
135
163
161
156
146
141
145
157
155
147
142
151
162
160
145
136
141
148
145
143
153
170
173
155
142
144
157
160
153
147
156
163
159
145
137
139
146
151
151
150
153
161
164
158
145
142
148
157
154
143
138
145
156
156
146
134
139
150
154
146
141
148
158
159
153
151
157
158
146
130
134
152
161
150
137
140
154
161
156
149
151
153
147
144
144
148
153
153
152
155
163
166
162
151
139
136
143
146
143
141
145
138
149
157
148
138
138
147
150
145
139
142
147
152
158
163
169
166
151
129
122
129
138
137
136
140
148
150
148
146
144
143
142
144
145
148
148
148
147
149
151
150
147
140
137
134
138
136
139
144
150
137
145
150
150
148
148
152
152
148
148
150
149
147
147
152
158
161
159
151
141
132
130
132
138
144
143
137
134
134
141
145
149
149
145
142
142
143
140
136
135
138
142
140
143
148
149
149
147
146
148
135
140
147
151
155
161
161
157
159
163
167
161
151
142
139
141
144
157
167
166
152
138
134
142
148
145
132
122
128
141
153
156
151
146
144
146
139
132
120
124
138
152
158
159
163
164
162
152
144
143
134
142
150
155
157
157
157
158
161
171
177
167
156
147
144
143
144
152
163
167
158
146
140
144
149
148
137
126
130
141
151
154
151
149
151
152
140
125
121
130
146
159
165
161
158
158
159
152
144
142
148
153
156
158
154
154
149
148
153
159
163
160
155
151
155
154
152
149
145
145
146
145
143
144
146
147
144
138
135
142
148
151
153
150
148
145
139
140
142
148
151
154
155
147
140
138
148
153
151
145
160
154
144
141
151
158
154
145
137
141
146
146
144
139
142
145
145
139
131
127
130
137
142
144
144
147
147
144
141
144
150
153
155
149
136
133
138
153
162
157
148
144
143
138
131
132
141
151
151
139
158
145
128
130
151
167
164
145
133
133
139
144
141
134
130
132
131
129
127
126
132
140
148
152
150
149
150
154
153
155
152
155
157
150
134
125
139
156
163
153
142
138
137
139
138
137
140
141
139
133
147
146
143
145
153
159
157
147
139
144
152
158
154
147
141
139
133
129
132
137
147
156
163
164
162
158
161
167
166
158
153
155
160
156
146
138
143
155
155
146
138
137
141
143
143
141
135
129
129
137
136
153
168
165
153
146
145
150
152
158
165
170
167
156
151
147
142
140
142
150
159
165
168
165
165
166
167
171
166
157
150
153
159
162
159
154
155
157
150
138
133
134
138
141
141
136
130
124
126
140
141
157
174
168
149
137
139
154
159
162
166
168
159
144
132
129
132
141
149
158
159
155
153
155
160
163
161
153
149
146
144
146
151
155
158
160
164
161
152
141
131
130
135
137
135
132
127
126
129
138
153
158
160
156
144
135
139
148
155
158
157
154
146
132
121
113
119
129
144
154
151
145
140
139
146
146
143
142
142
145
142
139
141
144
150
156
160
160
153
146
145
141
137
136
133
132
130
129
130
134
163
157
150
147
143
139
135
137
141
145
145
143
139
137
135
131
125
129
135
142
143
140
138
137
135
131
135
147
160
158
147
138
140
144
147
147
146
145
146
150
157
153
147
138
135
134
133
132
132
133
163
160
149
146
149
152
143
132
126
133
141
142
145
145
153
152
146
144
139
140
139
139
140
139
133
128
135
156
172
169
157
150
151
155
150
140
131
130
138
146
151
151
144
138
135
133
132
132
132
129
157
159
150
145
147
153
148
133
126
131
147
160
160
149
143
141
145
150
153
147
142
141
142
139
133
128
136
150
162
160
155
154
160
161
152
138
126
128
133
139
142
141
141
139
134
128
128
132
134
130
157
160
155
148
143
140
138
134
130
140
160
177
174
149
123
114
126
145
158
160
154
152
147
141
136
133
136
139
139
138
145
153
157
156
150
143
135
132
136
145
146
145
145
142
136
127
123
131
139
138
158
162
162
157
144
134
133
134
135
139
153
165
163
148
129
120
128
145
157
163
161
159
153
146
146
147
140
132
127
132
146
151
147
142
143
146
147
144
148
160
167
164
152
144
140
137
135
138
145
154
151
159
165
160
148
136
135
138
141
138
133
134
143
148
151
147
149
148
153
158
158
156
150
147
149
152
145
135
130
142
153
154
142
129
132
141
147
150
151
161
174
173
158
148
145
149
147
143
147
155
132
143
153
154
149
145
147
152
149
141
133
127
133
147
157
159
153
147
149
152
149
141
135
137
143
148
145
139
139
148
160
161
147
126
121
132
141
141
141
147
159
167
162
155
150
150
146
143
143
147
131
140
145
151
155
158
162
162
161
160
153
147
145
145
145
147
144
141
145
146
143
134
131
134
139
144
145
147
152
156
164
167
157
139
129
133
139
141
141
141
144
152
158
156
148
137
134
133
138
140
148
142
144
154
165
168
163
158
159
164
168
162
153
148
144
137
132
134
137
140
138
140
143
145
147
144
145
152
159
160
160
159
158
151
146
143
144
147
146
145
143
140
140
138
135
133
131
134
138
141
154
141
142
155
165
158
149
142
142
148
151
152
151
151
147
137
126
122
128
135
142
150
157
159
150
144
145
152
158
155
141
135
142
149
150
145
144
144
147
148
145
132
126
126
131
137
142
139
139
141
150
139
139
147
153
145
137
135
141
140
137
137
148
154
151
139
126
119
126
138
148
156
159
156
146
141
144
147
146
137
128
126
134
149
150
141
132
130
135
141
143
139
131
131
135
141
144
140
137
136
172
169
172
175
172
163
152
147
153
161
165
164
157
150
151
155
158
158
156
155
161
169
172
172
172
168
165
161
160
160
162
160
156
150
151
158
163
165
162
161
160
155
149
138
132
140
149
154
151
150
164
169
177
185
182
173
164
159
164
170
172
172
167
158
155
153
152
149
145
146
157
170
173
167
161
159
162
164
165
164
166
167
161
152
146
158
171
183
183
179
174
167
158
148
143
145
149
152
150
146
158
171
180
179
177
174
176
179
177
172
168
168
169
166
159
154
152
153
159
163
169
174
171
158
147
149
160
168
169
165
167
170
163
155
151
158
168
174
174
168
166
167
169
172
169
163
158
153
151
146
170
176
178
173
169
171
174
182
179
172
169
164
168
164
161
157
158
169
179
185
185
179
169
154
146
153
161
166
165
161
158
160
159
159
160
162
157
149
146
150
152
153
155
163
170
167
158
152
151
149
180
174
172
171
175
173
166
162
163
169
175
175
175
169
165
163
167
174
182
185
185
182
172
164
160
159
161
158
153
152
156
157
156
160
169
169
158
138
137
146
151
142
133
135
147
156
150
146
148
149
176
167
166
176
186
178
160
147
152
169
184
185
176
164
165
174
181
177
171
173
181
185
180
171
163
163
161
157
152
155
163
166
160
158
166
169
162
149
145
152
159
151
135
131
138
145
143
142
144
147
171
167
170
179
184
178
166
156
159
170
183
178
162
150
161
180
190
179
166
168
179
189
183
172
163
166
167
167
161
163
171
175
166
153
153
160
161
150
144
148
160
164
159
152
151
150
148
146
149
150
173
175
172
172
171
175
177
173
169
169
171
165
154
147
158
176
185
178
165
164
175
184
179
170
163
166
171
171
165
162
165
168
161
152
148
151
153
143
135
138
151
160
161
157
153
156
160
161
158
152
180
180
177
172
171
171
172
172
169
168
169
163
156
150
157
174
183
179
166
158
161
167
173
170
164
164
163
156
147
143
146
154
161
155
155
154
149
140
133
135
143
145
144
141
151
168
180
180
167
150
178
180
184
186
177
163
153
157
164
170
171
166
159
154
160
174
192
191
174
156
149
156
164
165
161
161
154
141
128
126
136
150
164
168
165
161
159
151
145
139
141
140
139
140
153
171
185
183
169
154
163
170
186
194
183
162
150
154
166
175
172
166
162
157
162
173
191
192
175
159
152
153
156
155
154
160
155
145
134
135
149
161
167
169
164
164
167
165
157
149
146
144
145
151
158
169
171
165
162
163
143
155
172
186
181
169
162
165
170
168
166
164
166
166
166
168
172
175
170
164
161
154
153
151
155
162
164
159
154
160
164
164
162
157
158
163
167
165
160
155
151
150
151
154
155
153
150
145
149
158
142
144
157
166
175
174
170
165
161
156
157
165
172
174
171
167
167
166
164
161
159
155
154
155
159
162
160
158
160
164
160
154
147
147
152
160
167
167
162
156
155
154
151
148
153
154
152
146
138
141
147
153
158
166
172
173
168
160
153
152
159
170
176
175
174
175
176
173
162
155
153
153
154
154
153
150
150
147
150
150
150
150
149
150
151
158
169
172
168
158
154
152
152
152
157
166
167
156
135
123
153
168
176
179
175
173
167
158
155
158
168
176
174
170
172
178
180
174
163
154
152
150
151
150
147
140
141
146
150
149
151
157
158
156
149
154
167
178
175
159
151
149
153
156
160
165
163
155
140
126
159
171
178
173
169
167
165
159
158
157
160
164
163
164
167
166
163
161
163
159
153
148
147
151
151
148
144
146
155
162
163
161
158
152
145
145
154
164
166
158
153
153
156
158
151
143
138
139
143
149
164
162
157
150
149
149
153
153
156
152
145
144
150
161
164
154
149
152
163
165
149
141
143
158
164
161
148
144
155
168
167
156
144
137
140
139
142
145
151
155
156
157
158
155
140
125
118
129
146
162
165
155
142
132
134
139
148
153
160
153
145
142
150
158
159
153
149
159
162
158
139
130
138
157
166
161
149
141
150
161
162
149
137
135
140
140
136
135
139
153
160
162
157
146
134
127
129
141
148
155
164
156
142
132
133
142
155
167
169
160
152
149
151
154
151
148
148
152
149
140
128
123
136
152
156
155
150
149
151
157
152
149
149
150
146
145
142
139
146
156
161
162
155
142
134
139
151
155
150
142
163
160
149
137
138
149
168
175
166
154
146
144
148
150
144
137
134
131
128
125
125
132
144
154
153
151
154
163
162
158
151
153
161
161
158
152
150
153
155
157
161
161
152
142
137
143
153
155
150
144
164
162
153
142
146
160
173
172
154
137
132
139
149
155
155
145
133
124
121
122
130
146
158
159
149
144
151
167
173
163
149
148
156
160
160
163
163
161
157
155
156
156
150
145
145
146
149
151
152
151
158
159
153
147
148
158
168
163
146
133
133
140
153
161
167
167
158
148
138
133
141
156
168
160
145
135
144
163
172
165
152
144
148
154
158
164
168
164
156
151
147
147
146
146
149
149
150
152
154
152
144
149
152
152
149
153
156
154
149
145
145
149
154
158
162
166
171
166
155
148
152
164
171
158
143
134
142
155
165
163
155
152
149
150
153
160
165
165
161
154
147
144
145
148
150
149
152
153
153
148
140
148
157
162
159
154
153
156
154
152
151
153
155
149
146
149
158
162
154
151
155
166
164
153
141
136
142
150
157
158
156
152
151
149
146
146
154
163
163
157
149
149
153
152
147
144
149
155
152
144
142
147
159
171
172
169
165
161
154
149
150
156
158
152
143
142
148
151
148
149
156
162
157
148
137
136
141
146
149
149
146
147
145
143
139
143
149
156
155
151
149
156
160
154
141
139
150
159
153
140
140
137
144
160
173
176
171
160
147
142
150
162
163
149
138
143
152
155
153
152
157
159
150
138
135
139
143
142
140
142
143
137
132
132
136
143
149
150
147
145
152
162
160
145
134
141
156
164
153
138
135
128
131
140
152
163
166
154
139
137
152
164
162
144
134
146
162
164
157
156
162
160
143
129
130
142
148
141
136
140
144
140
133
134
139
149
154
150
146
148
157
164
161
144
137
145
158
159
147
138
136
138
138
134
131
140
149
151
144
141
150
157
154
145
141
154
164
159
151
153
163
158
137
121
123
138
148
141
136
139
145
145
145
146
149
155
157
153
151
150
154
164
163
154
143
144
145
142
141
141
148
157
155
144
132
138
150
158
156
150
147
145
146
147
155
162
161
148
140
143
152
149
133
120
120
132
139
139
136
138
143
148
154
153
149
145
147
151
153
151
147
152
155
153
145
139
134
136
141
144
155
161
158
148
149
159
166
166
161
159
152
148
145
148
154
159
157
150
150
147
145
142
137
137
137
136
135
135
136
138
140
146
152
149
144
139
141
143
143
140
139
140
141
138
137
138
140
145
144
144
153
155
150
148
154
167
168
162
157
157
163
162
154
147
143
143
147
160
169
166
154
146
153
161
159
148
137
136
138
141
143
144
146
146
148
151
148
138
123
120
132
142
142
139
140
147
155
152
146
141
152
149
145
145
151
156
154
148
143
152
165
168
160
147
139
139
148
164
169
168
159
155
159
166
163
151
144
140
142
150
152
150
146
146
155
168
163
143
119
115
134
156
164
156
151
154
161
161
147
139
155
148
144
144
150
154
148
142
139
147
161
165
157
145
141
148
152
149
144
139
145
151
156
150
147
145
143
141
144
152
157
155
148
144
148
160
162
156
144
134
145
158
168
158
147
148
159
167
157
143
158
148
141
144
156
161
151
140
135
141
150
153
145
138
139
145
146
132
115
112
128
140
144
140
135
137
137
133
131
140
149
152
146
139
133
139
152
165
162
152
144
145
148
143
134
135
149
166
163
148
155
146
140
148
163
167
154
137
128
133
140
145
140
135
136
138
133
120
109
109
125
139
144
142
139
138
136
135
130
131
131
135
143
141
137
138
144
156
161
153
143
137
137
138
136
135
141
150
154
146
147
147
151
161
165
163
149
135
125
129
137
143
143
142
138
137
132
124
120
122
133
145
152
149
143
142
149
155
151
135
128
130
143
155
159
151
143
142
147
147
149
153
154
154
149
142
139
137
134
140
145
155
167
168
162
155
147
138
134
134
141
150
151
146
137
136
136
136
135
137
146
152
152
144
137
141
153
166
164
145
133
135
147
162
162
152
143
138
139
146
154
163
167
168
164
157
145
133
128
135
149
162
174
166
157
151
150
152
149
147
152
158
153
139
128
128
135
141
147
154
157
155
146
136
132
135
143
151
152
145
143
145
148
150
144
141
145
149
151
150
155
158
161
163
161
157
149
140
134
135
154
162
165
158
152
149
147
148
152
156
162
162
154
138
131
128
136
145
155
165
162
154
144
135
135
133
130
130
139
148
150
150
144
138
135
141
155
165
170
168
161
156
154
154
153
151
147
144
141
138
152
156
151
150
145
140
137
135
139
151
157
158
152
149
149
147
144
147
156
164
161
151
144
144
145
136
129
132
147
159
161
153
143
140
143
150
155
166
173
173
168
155
149
145
145
145
146
146
144
141
147
145
142
144
143
141
136
131
134
139
145
148
152
153
158
157
149
149
152
153
149
146
144
148
144
135
131
143
157
165
162
154
149
150
150
149
149
153
159
159
151
140
135
135
138
142
147
149
148
143
152
149
146
143
140
140
139
134
133
137
143
147
153
150
148
149
148
148
153
153
152
152
152
148
139
132
135
145
154
156
155
152
154
155
151
144
144
147
152
144
137
126
127
132
135
137
146
151
152
145
162
164
160
149
138
134
136
136
134
137
145
156
156
146
139
137
148
152
156
159
166
175
170
153
138
134
140
144
142
137
140
149
154
153
148
146
147
150
152
149
141
138
141
142
138
132
133
144
153
154
159
165
167
157
143
133
132
133
131
135
146
155
157
146
139
142
149
152
153
158
170
182
176
157
146
148
152
144
132
128
137
150
152
143
142
145
150
155
158
159
158
155
147
145
139
134
132
137
151
159
153
161
165
159
149
142
136
133
131
135
142
148
150
146
144
147
150
148
148
153
159
166
160
151
151
161
159
145
127
129
145
157
147
134
132
142
147
148
148
153
159
156
145
134
137
141
139
140
145
152
154
159
158
154
152
152
148
142
137
137
143
148
148
145
142
145
147
148
148
151
150
143
137
138
149
160
155
138
128
134
154
163
147
131
128
138
143
136
128
135
145
149
139
130
132
139
144
143
143
144
169
162
154
150
152
158
158
150
140
140
146
149
149
145
143
144
148
151
155
154
147
137
130
135
145
149
144
136
132
141
154
159
146
134
132
140
144
138
127
129
136
139
135
129
129
135
144
146
143
141
171
162
149
147
151
156
156
146
140
139
146
151
152
149
146
146
148
151
157
154
145
138
136
139
144
144
141
140
144
146
148
142
139
133
135
142
148
147
140
132
131
135
133
129
129
135
141
144
144
143
158
148
142
143
148
151
151
145
142
142
145
152
153
154
149
145
145
147
147
145
142
141
144
146
145
141
140
143
147
146
138
129
127
130
135
141
146
147
140
134
131
131
130
132
133
139
144
145
142
144
151
142
135
139
144
148
152
153
153
149
147
147
151
154
149
140
133
133
136
138
139
142
146
146
143
139
141
144
146
141
135
134
133
133
135
139
143
142
136
132
134
140
144
142
141
143
144
143
139
141
169
169
176
186
182
166
155
153
161
171
176
175
166
151
141
138
144
156
163
168
169
172
174
173
170
166
158
155
154
160
163
163
153
141
142
151
164
169
167
161
157
156
155
150
146
145
149
153
147
141
162
170
181
191
183
170
160
159
163
168
170
172
168
156
142
137
142
151
159
162
167
170
171
167
157
153
156
160
164
165
167
167
157
152
153
157
166
171
168
162
159
160
161
155
149
148
156
168
166
148
154
170
179
180
171
168
173
179
176
169
161
157
159
157
153
149
149
155
158
162
166
169
168
159
151
150
156
165
168
166
162
159
157
157
161
164
166
167
164
156
152
153
159
164
165
160
160
169
169
149
166
173
175
169
164
167
176
186
184
172
161
153
154
158
159
159
157
159
164
168
171
174
170
161
151
152
157
166
165
159
153
149
150
158
167
170
165
162
160
156
148
141
140
150
155
157
157
158
158
150
182
172
167
165
167
168
166
167
169
172
172
171
170
167
165
162
159
160
165
169
176
180
179
172
163
158
158
158
156
151
149
148
153
158
163
167
164
160
161
163
160
150
140
134
136
143
151
156
156
150
183
170
165
171
176
170
153
143
147
164
176
180
178
171
167
165
166
165
168
173
179
182
180
173
165
164
164
163
155
153
157
163
162
158
154
157
158
154
154
158
163
162
148
136
132
139
149
156
157
152
181
173
172
179
184
173
156
145
145
158
166
166
161
158
164
175
180
181
179
179
179
176
166
156
159
166
177
175
166
161
165
171
165
155
149
149
146
138
131
135
147
155
154
148
148
149
154
156
156
153
179
178
178
183
188
191
183
175
170
167
165
153
143
143
160
177
188
187
181
174
173
167
154
142
147
162
175
177
166
157
157
162
160
154
151
151
147
134
123
124
130
132
134
135
145
152
155
155
151
149
176
176
177
183
189
195
195
190
184
178
173
162
149
147
160
175
183
179
167
161
162
163
158
150
147
146
152
151
144
138
141
147
149
148
152
155
156
147
140
135
132
125
113
109
121
141
154
154
149
145
166
167
175
179
175
168
165
170
178
180
176
167
159
158
161
171
179
174
162
157
162
171
172
164
150
143
137
134
133
137
142
143
140
136
139
149
157
162
157
150
143
128
111
106
116
139
153
156
154
152
157
162
175
179
169
151
147
156
168
173
168
163
163
162
164
168
173
172
167
167
174
177
172
161
150
145
146
148
150
154
154
145
137
126
124
134
151
162
167
158
148
133
125
126
134
146
152
155
161
169
152
160
171
176
167
162
161
166
169
160
157
160
166
168
165
164
169
169
168
172
176
175
166
152
146
150
161
166
169
168
160
148
138
130
128
133
147
159
164
160
149
138
140
147
154
153
149
146
157
173
150
153
155
161
165
169
173
170
162
153
156
164
171
169
164
163
166
166
163
163
171
170
162
150
148
151
159
164
164
162
157
149
145
147
147
149
153
159
160
158
153
151
152
156
158
153
147
137
140
149
150
151
153
154
164
171
170
162
153
151
165
178
177
168
163
165
167
165
156
152
157
159
160
155
151
150
154
153
153
151
153
156
157
158
153
154
160
163
160
153
154
158
162
158
154
152
149
141
128
121
155
164
165
163
168
173
170
160
152
158
174
184
177
165
161
165
165
160
153
149
150
154
157
158
156
153
157
163
161
155
153
161
164
160
146
142
152
164
163
155
153
156
158
154
149
149
154
150
138
124
160
169
173
171
174
174
168
157
151
155
166
171
166
156
155
152
152
153
155
155
154
155
158
161
161
157
160
174
176
164
153
155
161
159
146
139
146
160
168
160
154
154
156
155
148
143
145
147
149
145
162
160
159
163
165
163
154
146
143
147
147
150
150
150
150
145
147
153
163
164
157
156
160
165
163
155
155
162
167
161
151
148
149
158
157
151
146
149
157
157
152
152
158
160
153
142
134
137
148
151
165
156
146
146
147
147
145
145
147
148
144
143
146
150
151
151
156
165
169
164
153
152
157
161
159
151
145
143
147
153
153
151
152
155
158
155
146
138
135
133
134
143
156
162
154
147
143
143
145
142
180
160
145
136
139
149
157
162
160
156
152
153
154
154
153
153
157
161
163
155
144
138
141
149
152
151
148
142
142
151
157
162
158
154
148
145
143
136
126
122
129
141
152
156
152
153
156
157
149
138
185
168
148
136
140
159
176
180
168
159
152
156
160
158
150
140
138
138
140
136
134
131
134
142
148
153
155
155
154
156
158
164
163
156
147
144
145
148
147
143
145
153
150
148
149
153
159
160
154
148
171
161
148
140
145
163
175
173
161
152
147
146
148
146
141
136
128
124
124
127
129
133
140
146
148
150
156
166
169
162
154
151
154
156
157
154
151
156
159
162
161
155
149
147
149
153
155
157
156
155
149
147
148
147
150
156
160
157
152
147
144
138
133
132
138
143
145
141
132
128
131
140
151
155
151
147
151
157
163
159
146
136
140
150
157
157
153
147
152
154
153
149
145
147
151
154
154
154
154
153
139
147
153
155
152
152
153
154
153
150
149
146
139
135
141
154
164
163
147
134
139
152
159
159
150
145
142
139
139
141
140
136
135
145
153
154
148
141
140
139
138
136
140
147
151
153
150
152
154
154
144
159
169
169
160
154
158
160
157
152
152
155
158
152
147
152
163
163
154
148
154
161
162
155
145
140
137
133
133
137
140
141
145
149
151
149
144
142
142
143
140
140
146
152
155
150
150
154
157
159
149
161
170
173
171
166
166
163
156
147
148
157
162
159
152
152
156
160
156
153
157
162
157
146
138
136
136
135
136
138
141
143
149
152
151
147
145
145
151
153
152
154
157
157
152
148
152
159
162
159
146
143
148
159
170
171
166
158
146
141
150
158
162
155
150
154
163
167
159
153
152
153
148
141
137
137
138
138
136
137
139
139
138
142
144
145
146
147
149
154
160
160
156
146
138
143
155
165
163
156
141
127
127
141
162
170
165
153
144
144
156
161
157
146
144
156
174
178
167
154
147
141
137
138
145
152
148
139
133
134
139
136
133
132
138
145
149
148
147
149
156
160
153
137
129
140
156
166
161
152
142
133
131
140
151
160
163
157
150
149
155
155
147
135
137
150
162
165
163
158
153
144
137
138
146
156
153
142
134
137
144
149
147
145
144
147
151
150
148
146
151
159
156
150
141
146
158
162
158
150
153
153
148
144
147
155
162
161
159
155
148
143
133
133
139
144
146
145
152
159
162
155
144
138
139
144
147
145
141
141
145
153
159
160
151
145
144
149
151
148
144
152
156
154
150
150
158
161
156
149
158
160
154
146
148
157
162
160
157
155
149
145
144
147
151
147
141
141
147
154
157
155
149
142
134
132
138
146
148
144
140
145
154
156
149
139
138
144
146
146
142
142
139
136
135
145
155
160
156
147
159
157
148
145
150
157
156
148
144
150
157
161
164
164
159
150
143
145
149
148
143
143
149
151
144
136
139
151
155
148
137
132
139
146
150
151
149
142
138
139
143
144
136
122
121
135
151
156
148
141
158
153
147
145
148
149
148
142
141
146
160
168
170
163
154
149
148
150
148
143
138
142
151
155
151
149
149
157
159
157
145
136
135
140
153
168
170
159
139
137
146
156
151
135
125
135
148
155
143
136
156
153
150
148
147
145
143
142
143
147
155
158
154
145
143
147
152
150
143
140
146
153
154
151
148
150
152
156
157
156
156
151
141
137
146
162
174
166
150
139
144
158
164
152
139
137
150
158
152
141
158
158
157
156
152
147
144
142
144
150
150
152
147
141
141
145
149
146
138
139
151
157
156
148
144
145
146
143
138
143
148
146
139
131
135
145
157
161
151
141
139
144
150
148
139
136
147
162
165
154
160
162
162
165
159
153
147
141
141
146
149
155
158
155
148
142
140
138
132
133
138
144
147
145
142
139
139
134
130
131
130
129
130
134
139
143
145
146
146
144
138
135
137
140
139
138
143
151
159
156
161
160
163
165
164
159
150
141
135
137
142
154
159
159
150
140
137
134
127
118
120
127
138
139
132
130
138
145
145
134
123
122
132
152
158
155
145
139
145
151
152
151
149
150
150
149
145
141
140
138
162
160
163
163
163
163
155
143
130
127
135
149
153
147
140
138
139
136
127
120
120
131
137
132
116
119
139
158
162
148
129
126
143
159
165
158
147
144
150
162
167
168
162
158
159
160
157
145
134
129
163
165
161
157
160
165
160
147
131
130
140
152
151
142
137
140
146
145
138
136
143
151
148
133
121
124
140
155
157
150
142
141
146
150
145
142
147
152
163
169
168
163
157
155
155
158
160
156
146
141
161
162
156
152
157
159
158
146
136
143
153
161
156
149
147
151
154
151
149
152
157
158
152
146
144
146
147
153
153
154
155
151
145
135
131
135
146
159
171
172
165
154
149
149
151
151
149
153
152
149
153
152
151
149
149
148
148
148
153
159
162
162
158
154
157
156
153
150
152
156
157
151
147
150
159
162
156
151
152
153
156
151
143
138
140
144
150
156
167
168
159
148
144
150
148
146
143
143
149
147
150
150
151
148
142
136
140
159
174
171
159
149
146
149
152
150
146
146
152
157
155
147
143
149
158
161
154
147
147
146
143
139
139
144
151
153
150
148
149
149
146
140
137
142
146
146
148
148
151
148
156
157
158
149
138
135
143
163
177
169
147
134
132
139
145
145
145
146
152
157
159
155
148
147
148
147
149
146
143
138
137
134
140
145
152
150
147
145
145
144
141
136
134
136
139
144
154
162
159
155
161
164
161
151
140
140
147
160
163
154
142
135
135
141
147
150
150
148
150
154
162
168
160
147
140
142
150
153
149
140
139
141
146
143
141
142
146
152
155
153
150
146
143
138
137
138
148
157
159
158
156
158
159
153
146
143
145
147
148
150
152
155
150
146
145
149
149
144
139
143
155
165
158
143
137
142
155
154
146
139
147
154
152
137
128
133
146
157
162
158
152
148
145
142
138
135
134
139
146
149
153
156
157
154
148
144
142
144
148
159
169
172
162
147
141
140
143
141
137
139
147
149
146
139
140
148
153
147
135
135
151
164
158
140
132
137
145
150
150
149
149
145
142
137
137
136
131
127
132
140
170
167
157
151
147
145
146
145
150
160
171
174
163
146
135
133
142
145
148
147
145
142
139
140
146
153
148
136
127
134
154
163
158
147
145
145
142
131
126
134
146
148
140
131
132
137
139
138
135
139
179
170
159
151
147
146
145
142
138
143
155
161
157
147
141
140
143
147
149
150
147
142
140
141
146
150
141
132
126
132
143
146
142
143
146
146
142
127
120
128
143
150
139
128
125
135
146
150
148
142
164
165
158
151
148
145
142
135
132
136
144
151
155
151
149
149
147
146
143
145
145
142
138
137
141
140
138
133
129
129
127
127
124
128
135
141
145
137
127
123
129
134
134
127
124
134
145
152
148
142
150
157
153
145
142
143
143
143
143
146
153
156
160
162
159
154
153
150
146
141
137
138
136
137
138
138
137
135
131
127
124
124
126
130
137
140
149
143
129
113
106
115
126
133
136
139
143
144
140
137
151
151
145
137
138
145
154
158
158
156
158
162
166
167
160
155
155
159
157
145
139
139
141
145
144
141
139
137
134
132
136
142
149
147
146
148
154
152
134
116
109
117
131
140
144
144
143
137
132
135
158
162
173
187
196
194
183
167
158
161
169
174
171
159
148
145
155
166
171
169
164
164
169
172
168
165
165
168
174
173
172
170
166
160
156
156
161
161
159
153
146
149
153
159
162
161
159
158
152
142
164
169
177
185
187
185
181
173
164
160
163
172
171
161
149
145
158
172
180
177
168
165
168
171
172
171
171
172
171
168
166
167
166
167
164
161
157
156
154
147
137
134
140
152
155
155
159
165
160
145
167
170
175
175
169
169
175
179
175
165
159
162
165
163
160
161
164
173
178
175
167
164
165
171
176
177
174
171
166
160
156
156
161
164
166
163
157
157
156
149
135
130
138
149
152
154
157
163
162
151
168
168
168
165
162
164
171
180
179
168
157
152
155
161
168
170
168
164
163
164
163
165
168
174
176
175
171
169
165
159
152
149
153
159
163
165
166
171
169
160
150
145
147
153
154
154
157
164
163
153
166
165
160
159
161
163
162
164
166
165
159
156
158
162
166
164
158
155
152
154
161
167
175
176
171
167
165
167
163
158
155
158
161
158
157
160
168
175
177
169
166
167
165
154
142
141
153
167
166
155
165
165
164
165
165
161
152
148
150
158
161
163
166
167
164
159
158
163
167
164
163
167
175
173
167
163
165
168
165
158
159
163
165
159
151
152
162
170
168
162
164
170
165
149
134
135
152
170
169
157
166
172
175
178
177
167
157
152
156
161
163
165
168
169
165
163
171
183
188
182
173
166
163
163
163
164
172
175
167
161
159
165
164
156
151
150
157
155
150
148
151
154
152
146
142
146
156
166
165
155
171
175
177
182
188
186
176
173
175
175
173
169
167
167
165
166
171
179
186
182
172
162
154
152
157
164
176
176
168
157
153
156
155
155
154
155
156
152
145
145
150
150
149
143
146
149
152
151
147
149
171
168
165
172
181
188
185
184
183
184
180
172
164
162
160
156
153
152
159
165
169
166
157
151
154
161
169
170
164
155
150
149
147
146
149
155
158
153
148
151
153
157
149
138
131
129
130
131
133
139
161
157
155
160
165
167
168
172
178
176
170
165
158
158
155
151
141
137
143
158
173
179
174
162
156
157
162
164
164
161
157
143
132
124
129
140
150
152
152
151
155
156
148
132
116
113
123
131
139
148
161
162
163
161
158
153
155
163
166
163
157
157
158
160
156
151
148
146
151
165
182
189
182
166
156
157
163
171
175
171
159
142
127
119
118
124
131
145
157
157
156
153
146
134
125
127
137
150
162
167
169
175
175
169
159
156
160
166
165
155
154
159
162
161
155
151
157
157
159
168
181
187
177
161
155
158
166
175
178
171
159
149
145
143
136
126
127
142
159
168
165
155
152
154
153
151
149
156
167
175
166
170
169
165
158
159
161
161
158
152
156
163
162
155
148
149
154
155
155
160
168
174
168
158
155
159
164
166
163
158
158
163
167
168
157
146
140
146
157
164
168
166
168
168
161
152
143
140
146
155
162
159
151
146
153
159
160
154
142
144
154
162
158
148
143
147
151
150
148
150
157
161
160
158
161
161
161
156
149
148
155
168
174
172
161
151
154
153
152
149
155
164
169
166
153
140
131
129
132
140
164
160
146
142
154
166
166
152
138
140
151
159
156
146
144
149
151
151
150
152
152
151
154
160
166
165
164
162
153
146
145
157
164
166
156
147
153
159
156
143
139
145
153
153
149
144
143
148
152
153
166
160
154
154
164
173
168
150
141
146
161
167
164
157
155
155
155
157
161
162
158
155
158
163
165
163
165
173
167
149
133
138
152
160
156
147
149
159
165
156
141
137
143
152
154
150
152
162
168
161
158
156
156
163
171
169
156
143
142
154
168
172
164
157
155
155
157
161
164
169
171
173
174
169
159
150
154
165
164
149
132
133
148
159
160
155
152
156
162
158
146
143
153
161
160
149
145
150
153
146
158
151
150
160
166
161
148
138
142
152
161
162
155
148
146
152
156
164
166
167
170
175
174
164
154
147
146
146
145
145
145
150
153
158
161
161
157
153
149
147
144
145
155
161
156
150
144
143
141
131
169
155
148
156
161
161
156
148
147
152
157
157
154
149
145
145
152
161
165
165
164
159
156
150
150
154
150
140
134
144
157
165
162
156
152
155
156
153
144
135
135
143
150
150
152
153
155
151
145
138
172
163
153
155
159
165
165
162
160
156
157
160
163
159
152
143
144
152
162
166
160
147
139
139
147
158
158
149
141
147
157
166
163
156
148
144
152
157
155
147
142
144
147
146
151
157
160
158
152
151
160
157
155
156
157
161
163
161
163
160
157
153
154
155
151
144
144
150
156
163
157
144
135
139
147
157
158
154
148
148
152
159
157
155
149
141
145
153
161
162
155
148
149
152
155
157
157
156
154
155
146
148
151
154
154
154
154
156
157
157
151
139
130
130
137
144
148
148
148
151
152
148
143
146
151
157
155
151
142
143
146
145
148
148
145
138
131
135
146
154
153
149
151
156
156
153
149
151
154
154
142
146
149
151
150
152
153
154
155
154
151
143
132
127
132
143
151
149
141
140
148
152
154
156
158
161
155
143
136
139
142
139
136
139
138
134
126
123
129
139
142
144
150
153
151
145
144
148
157
158
148
152
152
151
149
151
156
159
156
151
150
151
149
145
142
147
153
152
144
142
150
159
161
161
163
165
159
147
139
142
145
141
137
137
138
136
131
127
129
137
137
139
148
154
154
148
146
151
163
165
151
155
154
152
150
149
153
160
156
148
147
152
159
159
153
153
157
156
153
150
152
158
159
161
163
165
162
158
155
156
157
155
153
149
149
147
143
142
143
144
140
143
152
159
162
153
150
152
161
165
156
153
152
153
155
151
152
157
158
156
153
154
157
159
160
159
162
162
159
153
149
149
150
156
161
165
162
157
154
154
157
160
159
156
149
147
144
145
147
149
148
150
153
154
153
151
152
155
158
161
157
148
145
152
162
163
158
159
163
166
163
158
152
155
157
159
162
160
156
150
143
138
143
157
166
170
163
154
144
144
153
160
159
150
139
135
142
146
148
149
153
156
148
139
138
148
157
161
158
156
153
147
147
153
162
163
160
159
161
161
158
155
151
150
151
150
149
149
147
146
142
143
150
162
173
175
166
154
146
145
150
157
159
150
140
134
141
147
148
149
153
157
148
138
140
153
170
173
163
153
148
147
148
151
154
158
156
149
147
144
145
143
146
149
148
144
139
139
141
147
154
157
160
162
160
157
154
154
153
151
151
156
160
159
152
143
145
149
152
153
154
153
151
145
146
157
175
176
166
153
144
144
147
147
149
146
139
135
136
139
143
144
148
152
152
146
138
135
142
149
156
156
154
143
137
131
140
151
159
157
151
149
156
163
160
152
148
148
150
153
155
155
152
147
144
154
164
168
161
151
148
145
146
149
149
144
136
133
138
146
153
155
157
162
160
152
142
142
144
142
140
135
133
132
130
131
140
153
160
156
145
140
143
150
155
154
147
141
144
148
156
155
148
141
139
145
148
148
146
144
155
158
160
158
153
147
141
145
151
157
158
157
159
161
159
154
151
150
147
141
129
124
130
138
149
152
153
156
154
146
139
135
135
142
150
152
148
140
138
144
153
155
146
137
134
138
142
140
137
136
159
174
181
172
155
147
148
157
160
157
153
152
148
146
146
150
155
161
159
151
144
140
143
151
158
162
158
155
146
142
140
140
139
141
145
151
151
144
141
142
148
150
146
137
132
135
140
142
141
138
157
174
182
171
154
146
149
156
157
149
147
149
148
146
144
145
153
164
169
166
159
153
151
152
152
155
153
152
148
150
153
154
147
143
143
149
148
145
143
143
142
142
140
138
137
136
141
145
146
143
150
158
163
160
151
148
151
154
152
145
144
151
160
159
150
143
147
159
166
162
150
145
144
143
140
141
145
151
156
164
165
158
150
146
142
144
143
142
144
144
139
134
132
138
142
142
142
143
142
138
149
149
150
153
153
153
154
154
150
146
145
153
160
159
151
141
144
151
149
138
129
130
139
137
129
129
140
154
163
166
161
153
148
152
155
153
145
140
143
145
140
133
132
142
150
151
146
141
133
127
158
157
154
153
157
159
157
154
149
147
149
149
153
147
142
140
146
147
136
123
122
136
150
149
136
134
145
157
162
153
142
138
146
157
165
162
151
142
143
146
145
142
140
144
149
153
149
143
135
129
167
166
158
153
161
165
161
151
139
142
152
155
153
144
140
145
151
146
135
126
138
154
166
166
160
157
159
160
155
147
138
138
146
154
161
159
152
147
147
148
151
151
147
146
144
146
147
144
144
143
168
162
155
153
160
168
163
149
137
137
152
159
154
146
146
150
152
147
139
137
146
156
164
167
171
174
170
163
152
145
144
150
148
147
144
145
147
147
147
148
149
151
148
149
147
141
136
138
144
149
165
158
155
154
155
155
157
158
155
151
153
151
149
145
145
148
147
145
141
143
148
151
151
153
161
169
168
158
147
142
145
150
146
141
140
140
141
141
141
143
143
145
148
154
153
145
132
132
140
145
165
168
170
161
145
137
146
171
184
174
155
145
139
140
140
140
140
143
147
155
155
152
146
146
150
154
152
145
140
135
134
134
136
142
148
148
140
129
126
131
139
143
150
156
155
148
136
134
140
144
166
169
171
158
139
130
143
172
189
177
153
141
137
140
140
138
138
142
149
159
159
154
144
145
147
150
149
144
140
137
133
130
136
142
152
152
142
129
126
132
142
149
152
152
149
144
146
149
151
148
161
159
159
150
140
139
145
158
167
162
151
143
142
146
150
148
142
140
143
151
152
147
142
143
146
154
154
153
151
149
148
144
142
138
138
139
141
141
142
144
146
149
148
143
141
139
146
153
151
147
156
153
152
150
147
147
146
147
153
158
156
152
147
149
153
151
142
137
138
140
142
142
138
140
142
145
150
150
151
151
155
156
148
132
120
123
140
154
157
151
142
139
140
138
136
133
133
138
140
140
156
155
154
153
150
147
146
149
155
166
167
159
150
146
147
145
143
142
142
142
142
141
140
143
140
139
138
138
141
148
154
162
152
136
124
128
141
152
156
150
140
134
137
137
136
131
122
122
130
139
155
155
154
152
149
148
149
154
161
166
167
159
151
145
145
147
148
150
148
144
142
145
147
146
143
140
137
137
141
146
154
157
153
146
142
142
141
144
143
147
147
146
141
138
136
135
130
128
130
139
148
151
153
151
152
152
151
152
152
151
153
154
150
147
144
145
144
142
135
133
137
144
146
146
144
142
141
143
144
145
147
144
143
145
147
143
137
131
130
142
152
158
150
137
131
134
142
148
145
141
141
149
154
156
154
151
149
147
144
146
150
150
151
149
147
143
135
124
117
123
135
142
143
143
142
142
142
145
142
139
135
133
137
142
140
136
131
125
127
135
144
147
143
132
125
130
144
152
152
142
145
156
158
152
146
146
146
146
144
146
149
151
154
156
154
148
136
128
128
134
141
145
145
142
143
143
141
135
127
124
129
139
150
154
147
138
131
129
129
125
121
122
125
126
126
132
141
147
145
142
151
158
158
145
140
144
150
151
147
144
144
150
159
163
159
153
150
152
157
156
156
152
151
151
149
145
140
132
124
124
135
152
165
171
165
153
148
146
140
129
116
112
116
127
136
140
141
140
142
143
140
148
154
162
177
193
191
172
155
152
162
168
168
162
159
165
168
167
161
157
158
165
176
178
172
162
162
174
181
182
174
169
166
165
165
161
159
156
157
154
149
147
153
159
161
160
159
163
163
162
163
166
167
170
178
189
191
180
170
165
165
170
170
162
153
158
164
171
174
170
164
164
169
175
177
180
179
178
177
170
162
159
161
165
169
168
162
159
159
155
145
137
142
151
159
159
159
160
158
149
176
169
168
171
173
176
176
176
174
167
165
169
170
165
159
157
162
171
180
180
168
161
161
170
179
182
180
178
174
169
157
151
151
159
166
166
164
164
164
159
148
141
145
153
158
158
158
159
156
149
163
158
158
160
162
164
163
163
160
157
157
161
165
167
167
164
162
165
173
174
167
161
162
168
175
178
174
177
178
173
163
153
154
156
160
163
165
168
169
161
153
157
163
166
160
155
158
161
158
153
148
151
153
155
157
162
160
157
154
155
157
159
158
159
161
161
162
163
164
162
160
162
168
172
170
164
168
178
181
177
168
163
162
159
155
155
162
168
167
157
155
167
173
166
150
143
152
161
160
151
147
159
164
162
158
160
165
167
168
169
167
164
162
156
150
148
160
170
168
161
156
164
175
180
170
162
165
176
178
168
160
162
165
162
156
154
162
169
166
161
161
168
169
152
134
132
147
160
160
149
154
170
174
173
167
162
167
175
183
181
177
176
174
167
154
145
154
175
182
172
161
166
177
183
171
161
160
163
163
154
148
151
156
157
157
161
169
171
170
166
171
172
169
147
138
140
151
161
161
154
169
173
173
174
169
163
160
166
178
182
179
180
183
179
164
149
149
164
177
177
169
165
169
173
168
163
160
158
157
155
151
151
152
152
155
159
166
167
164
168
172
177
173
160
148
148
153
157
158
153
172
168
162
163
165
160
153
149
157
164
168
169
172
175
169
156
147
149
160
170
169
164
156
155
160
165
168
170
169
167
163
163
157
150
149
151
153
152
148
152
161
175
179
166
151
142
144
151
151
146
168
161
152
151
157
157
153
147
148
149
154
155
159
163
166
159
151
149
153
162
166
163
154
151
157
167
175
178
179
174
170
166
160
155
151
148
145
142
141
140
150
168
176
165
145
132
140
152
157
148
163
158
150
147
151
156
159
161
159
150
149
151
154
157
159
157
154
151
149
155
161
162
158
155
158
164
170
172
174
169
165
161
161
162
158
146
139
141
150
153
156
163
170
162
148
139
151
170
179
168
159
157
152
149
150
155
161
167
167
160
158
159
158
154
150
149
151
149
144
150
159
164
162
160
160
163
164
162
157
156
158
159
165
169
160
145
136
142
157
165
168
167
168
167
157
152
156
171
183
177
155
155
153
151
151
154
158
163
165
164
166
166
160
150
143
140
138
135
137
148
159
167
165
163
166
165
161
150
145
149
155
161
167
169
159
146
140
144
153
161
163
165
166
165
158
150
143
145
156
166
153
152
148
148
152
155
157
154
150
148
151
153
148
142
138
136
133
129
134
149
161
165
162
164
171
167
160
150
143
147
154
164
167
166
160
153
151
148
149
146
145
148
155
159
155
146
133
130
139
155
157
149
141
143
153
162
161
150
134
127
131
135
135
136
137
137
137
139
146
154
156
152
154
162
170
168
159
153
151
150
152
161
167
168
163
159
157
159
155
146
139
136
144
156
162
156
149
149
156
168
160
150
142
144
156
167
165
150
138
138
145
148
145
139
142
150
152
154
158
158
152
148
151
160
165
159
155
156
157
152
148
149
158
164
161
155
153
156
161
158
143
137
145
157
166
160
156
163
172
167
155
148
151
155
164
169
159
151
153
166
177
174
161
152
153
156
156
156
158
154
150
149
155
161
159
154
153
159
159
154
149
147
151
157
155
151
148
150
155
157
155
152
154
157
154
144
140
151
157
150
148
143
149
159
167
167
154
147
152
169
181
175
159
152
151
154
154
153
150
149
149
151
153
154
155
158
158
159
156
154
157
161
157
156
154
154
150
147
146
151
156
157
154
148
137
130
131
141
146
145
145
140
147
160
171
169
158
149
146
153
160
157
154
150
145
144
149
150
151
150
151
151
146
144
148
158
162
152
146
149
160
167
162
156
154
154
154
151
149
153
157
157
152
141
133
135
140
145
146
148
148
150
157
168
172
168
162
156
154
153
154
152
154
152
147
143
147
153
161
167
165
156
145
141
145
154
157
149
139
145
154
161
161
155
145
143
151
158
162
162
160
156
153
148
148
152
152
150
147
149
159
166
173
175
170
161
158
159
162
163
157
154
155
160
158
156
155
159
165
171
170
162
150
142
144
151
153
149
143
144
150
156
156
149
139
136
146
162
172
167
158
155
157
161
160
157
155
151
150
149
168
171
170
163
157
153
153
157
162
163
158
153
153
158
161
162
162
160
164
170
172
165
154
144
146
153
156
153
148
149
156
158
153
144
135
133
142
155
163
159
154
153
159
162
157
152
150
155
158
155
162
155
148
144
146
154
157
157
158
157
154
150
149
148
150
152
155
153
153
159
170
167
157
150
152
159
160
156
154
161
168
162
151
141
133
134
139
144
148
145
147
151
157
156
147
144
148
162
169
160
149
142
133
131
142
153
161
162
157
151
148
146
146
144
145
149
153
152
149
149
159
164
161
160
164
166
164
160
157
163
168
162
149
137
135
139
142
143
143
141
141
145
153
153
147
143
149
162
166
157
143
136
132
132
140
149
158
163
162
153
147
144
145
146
150
154
158
154
149
147
149
154
158
164
167
167
165
161
157
160
165
163
152
145
144
148
156
158
150
142
137
138
149
156
158
152
148
148
149
145
149
144
143
143
145
147
152
160
169
166
157
149
147
151
158
158
158
153
155
153
152
151
150
152
156
160
162
160
155
154
161
169
167
158
152
154
161
160
152
145
143
146
152
159
163
156
148
141
139
145
157
153
152
155
152
146
145
154
166
172
165
156
153
158
160
154
149
147
155
158
156
154
148
145
145
151
157
159
154
150
156
171
173
164
154
150
151
153
150
149
155
157
154
152
154
155
154
146
146
153
157
159
161
160
155
145
140
144
153
159
157
155
160
163
162
149
139
140
147
151
156
160
163
157
150
149
153
157
157
152
152
159
164
160
150
145
146
147
147
149
154
156
149
139
144
154
163
161
153
151
154
159
163
161
153
143
137
138
143
144
145
150
161
166
158
148
140
137
137
141
150
161
172
168
153
146
145
155
160
157
151
146
150
154
153
152
149
150
147
145
144
144
144
140
145
154
163
162
153
148
148
148
153
154
151
143
139
140
146
146
145
145
153
158
157
150
144
138
137
139
146
155
160
157
147
142
145
153
160
163
155
145
146
153
159
162
158
155
151
142
139
140
146
151
154
156
153
152
149
147
144
142
146
152
153
149
147
152
160
160
151
141
141
151
160
155
150
144
144
143
144
139
139
142
145
150
150
151
156
159
156
149
146
150
155
155
151
150
151
153
149
147
148
156
164
159
147
140
142
147
148
153
159
160
156
153
154
164
171
166
153
140
137
144
152
155
155
160
161
154
143
133
134
145
154
158
154
148
148
147
146
146
145
148
150
146
138
136
146
157
160
152
146
154
162
157
143
134
136
145
157
176
183
172
156
152
158
169
169
163
150
143
140
144
149
152
160
173
175
163
146
137
142
155
163
160
151
146
145
143
143
148
152
154
154
150
138
135
146
157
162
154
144
141
145
149
142
135
135
140
154
173
181
170
155
153
157
162
155
146
144
147
151
150
147
148
157
172
178
168
150
142
145
154
157
155
150
149
150
151
154
160
160
161
158
153
148
147
149
157
159
155
145
142
143
144
142
136
132
132
135
145
155
155
154
156
157
156
148
137
139
148
156
158
154
148
156
168
172
166
152
144
142
142
143
145
149
152
158
164
168
169
164
158
154
154
153
151
155
156
156
151
147
147
147
148
143
137
129
127
130
134
138
146
150
154
156
155
151
146
142
141
149
157
156
154
156
165
165
157
148
143
144
141
134
136
145
153
159
164
165
164
156
155
153
155
155
151
150
149
144
145
149
154
152
149
140
137
136
135
152
152
148
149
150
152
154
155
156
155
148
143
147
150
151
152
155
160
155
147
143
148
156
156
149
145
145
149
151
153
153
148
149
155
162
162
156
144
138
135
139
144
153
160
154
144
135
136
144
147
168
165
158
154
156
156
158
153
154
154
155
154
151
147
144
145
150
151
146
142
143
153
163
172
173
167
157
148
142
142
147
148
150
156
162
163
154
140
130
131
142
155
164
165
156
144
134
136
142
148
166
160
157
158
164
167
164
156
150
147
151
155
151
144
140
142
147
146
142
141
144
153
160
169
173
171
161
148
139
137
146
153
156
155
153
153
149
139
130
131
144
155
164
166
161
154
147
142
143
142
157
157
157
161
163
165
165
160
151
144
147
148
146
141
139
140
147
146
143
140
147
152
154
152
152
154
152
145
137
137
147
155
156
151
145
144
145
139
134
135
143
150
156
162
162
158
150
146
145
146
156
161
167
161
151
147
154
160
157
148
146
148
146
142
138
137
140
143
144
144
149
153
152
149
143
141
140
141
140
141
147
151
152
148
145
143
143
142
139
141
145
148
153
159
156
147
136
136
146
153
157
164
165
154
140
133
144
155
154
148
148
155
157
152
141
132
132
135
139
139
142
141
146
152
153
149
143
143
144
148
149
147
147
147
150
150
146
146
144
144
145
149
153
157
151
138
128
132
146
152
155
153
150
146
140
140
143
146
147
147
148
153
156
155
152
142
136
133
135
135
126
124
136
154
167
163
151
142
145
150
151
149
146
146
151
152
152
151
148
141
138
142
148
153
148
138
133
137
143
142
154
151
148
147
148
150
148
145
147
151
147
141
142
150
158
156
145
139
140
139
131
126
137
155
166
159
145
138
143
149
153
151
145
141
140
142
148
152
149
140
131
133
141
145
145
137
137
139
141
140
154
152
154
154
154
153
150
150
156
156
148
133
131
145
159
162
155
149
151
151
147
145
150
154
150
140
132
135
143
149
151
150
144
137
130
133
142
148
151
144
133
129
135
139
142
138
135
134
138
140
140
148
151
153
153
152
151
153
157
156
150
137
135
143
150
152
153
153
152
149
147
147
153
154
144
129
129
141
153
153
152
149
145
141
137
136
139
144
150
146
141
137
138
141
143
141
137
132
132
137
136
135
139
148
153
155
153
151
151
152
152
150
149
145
145
145
145
146
139
135
135
146
151
153
144
134
136
146
152
153
149
148
148
146
143
138
136
140
144
147
147
146
147
146
146
144
144
141
135
135
147
142
139
146
153
155
153
149
149
152
152
153
151
148
144
140
137
134
135
135
141
148
152
152
147
143
141
143
144
144
145
148
154
155
147
136
129
132
142
150
153
154
151
149
145
143
147
151
148
141
160
157
151
145
145
146
149
150
151
153
149
148
146
147
145
140
131
128
139
154
156
155
150
149
148
146
142
141
138
138
142
151
162
164
151
135
125
130
144
156
156
151
144
140
140
140
146
154
158
155
158
159
156
148
142
143
145
147
145
143
142
141
144
146
146
140
133
134
151
164
163
156
147
143
143
145
144
141
138
135
136
146
156
160
155
140
131
136
154
160
155
142
133
132
134
136
145
153
159
160
151
154
145
138
146
163
171
169
171
178
181
171
157
146
153
159
162
159
159
164
172
180
189
186
171
156
147
149
158
163
160
155
152
155
160
162
159
158
160
161
162
156
157
157
156
154
156
162
166
172
156
160
158
155
156
160
164
168
175
179
179
168
156
148
151
154
155
155
160
167
173
177
175
173
166
157
153
161
165
167
160
150
146
152
166
172
168
161
161
164
167
169
164
161
160
159
158
159
157
156
162
161
161
158
159
160
162
164
169
173
169
168
167
164
157
149
146
153
166
177
173
165
162
160
160
157
157
165
179
182
168
148
139
150
168
179
172
161
159
164
172
175
173
167
165
163
161
159
154
150
157
154
152
154
156
162
160
157
156
156
161
169
170
169
164
151
147
155
170
177
170
162
158
160
161
157
157
167
180
184
171
150
142
150
162
168
165
159
161
159
160
168
173
169
167
161
160
160
155
149
157
159
158
155
156
164
164
161
152
156
164
171
167
158
155
152
158
163
169
169
165
163
165
166
163
157
159
170
178
175
161
151
153
158
158
154
150
155
158
157
156
157
164
163
158
155
152
154
152
147
165
172
170
163
160
163
168
172
171
172
175
173
162
151
146
148
158
167
166
158
155
162
172
174
165
158
161
170
172
159
149
151
161
164
159
150
147
155
160
162
161
158
158
152
146
146
147
150
149
149
169
175
174
168
161
160
166
178
182
182
178
172
167
161
150
146
153
163
163
156
152
160
174
178
168
157
153
158
160
153
148
151
157
160
158
154
153
155
163
169
171
168
158
146
141
144
151
156
158
157
170
172
171
168
165
159
154
160
166
166
166
168
173
170
163
149
151
162
167
165
156
158
166
170
165
157
152
154
157
160
160
156
153
149
147
149
152
153
155
159
163
167
158
146
138
144
153
159
160
155
168
168
167
167
166
160
149
140
140
145
153
162
169
170
167
163
166
175
178
174
165
158
156
157
160
161
163
164
166
170
170
170
161
154
149
148
147
147
145
144
147
153
159
153
145
144
154
161
157
146
165
164
160
158
162
161
154
145
139
145
151
159
162
163
163
167
175
178
177
173
164
155
152
151
157
162
165
163
164
166
172
177
178
176
167
157
151
149
146
141
138
148
159
162
156
151
157
164
160
146
160
154
144
140
148
159
167
167
162
158
158
156
156
155
156
163
169
172
169
162
158
152
148
151
156
154
148
142
144
151
160
173
182
186
181
166
156
155
156
154
149
149
161
167
162
155
161
173
176
161
156
146
138
136
145
158
170
177
177
171
163
158
154
151
150
149
150
152
151
155
155
150
151
155
158
151
140
127
128
139
152
158
164
169
166
159
154
154
158
158
154
152
160
163
158
152
157
171
180
173
153
145
141
145
155
163
170
176
179
175
167
161
157
154
151
148
144
139
144
154
159
158
156
159
165
161
148
135
133
142
144
140
141
146
148
149
149
150
151
149
148
147
147
147
148
147
149
159
170
177
148
144
145
155
163
166
170
171
168
162
160
158
159
157
153
148
143
140
145
156
165
164
160
162
168
167
158
150
149
152
150
144
141
145
150
151
147
145
148
148
145
139
139
143
151
153
153
150
160
173
143
139
143
153
162
166
167
164
155
145
145
151
154
155
150
147
145
143
148
155
159
159
157
160
165
161
154
151
156
163
164
160
160
162
162
156
147
143
150
160
161
151
146
155
167
168
157
150
156
166
147
140
144
154
159
165
164
159
152
148
148
149
148
144
146
146
146
147
149
149
145
143
150
161
164
157
149
144
150
162
168
167
166
167
163
155
144
139
150
164
168
162
159
165
169
163
150
146
154
153
150
150
152
159
165
169
163
155
157
164
166
159
148
143
146
148
150
149
147
142
134
134
145
161
168
165
158
151
153
158
163
164
162
161
160
155
144
136
138
152
160
161
159
158
153
142
136
142
148
145
147
143
147
156
167
170
163
151
153
162
168
161
155
154
157
158
155
152
149
143
134
133
138
152
164
171
173
164
159
160
164
163
159
157
158
158
146
134
130
137
151
158
156
146
135
130
135
146
153
155
134
127
133
145
163
169
162
151
147
146
149
148
150
153
155
155
154
154
154
148
146
141
142
142
150
160
166
164
159
158
159
162
160
158
156
154
143
132
131
140
155
162
157
146
137
137
141
150
158
171
138
137
140
151
161
165
161
154
150
145
141
137
140
140
140
143
150
154
154
150
152
158
154
147
142
143
150
149
149
150
153
159
160
156
147
140
137
138
147
158
170
175
171
159
150
147
148
149
152
162
159
162
164
162
157
153
153
157
159
158
153
146
144
143
142
143
153
155
151
149
154
163
165
155
145
142
146
147
147
151
154
159
156
147
136
133
144
160
168
167
167
170
169
162
155
153
153
152
151
152
174
175
172
162
153
150
152
157
162
164
160
156
160
162
160
159
161
159
155
151
155
163
160
153
145
149
155
157
158
162
166
165
157
144
135
139
158
175
177
164
157
155
157
155
150
153
160
168
167
158
165
167
159
154
154
157
157
159
160
160
157
157
160
163
162
161
161
161
162
163
165
163
154
144
143
152
160
161
160
161
169
168
160
147
139
145
157
167
166
155
151
153
156
151
144
147
164
181
181
161
152
150
148
147
152
158
163
163
160
153
148
146
147
148
149
155
158
161
162
164
164
162
155
146
144
149
151
150
147
150
157
162
158
150
145
146
154
156
154
146
147
152
156
152
143
142
154
171
170
151
149
150
148
145
146
153
159
165
162
154
148
142
143
145
149
153
157
158
157
155
159
159
156
153
147
147
146
142
139
140
150
157
155
152
149
150
158
158
150
143
142
147
153
153
148
145
145
147
146
138
151
152
150
147
145
146
151
157
162
162
156
151
150
153
156
153
151
152
155
156
157
158
153
145
137
141
146
148
143
141
145
155
157
154
151
158
165
161
151
143
143
149
154
155
157
153
146
137
135
138
154
153
151
150
147
141
139
146
155
160
159
156
159
162
159
150
143
148
157
165
165
161
147
130
119
126
145
158
154
143
140
151
158
158
158
160
161
156
147
146
155
160
159
157
158
155
149
138
136
149
154
155
155
154
147
139
134
140
149
151
152
153
158
160
156
147
142
145
156
161
161
159
149
135
122
125
143
156
154
144
134
135
146
154
156
155
151
146
141
142
153
156
155
149
149
151
150
141
139
146
156
157
158
154
143
136
135
146
152
150
147
148
150
153
153
148
146
146
148
148
149
156
159
155
146
141
144
152
154
147
135
125
132
144
153
153
151
148
144
140
135
137
143
146
148
149
149
145
139
139
157
154
155
152
145
141
151
164
166
159
148
144
149
155
156
153
151
145
139
140
147
155
161
161
159
154
153
153
155
155
150
139
134
142
149
153
154
156
154
143
127
122
135
149
157
155
153
147
141
138
150
147
149
152
154
158
167
176
176
161
144
138
146
159
164
157
150
142
140
146
153
157
160
159
158
156
153
150
154
159
158
151
146
148
151
150
150
159
174
170
152
133
140
154
166
161
150
143
143
147
148
148
149
152
156
161
167
174
168
153
139
132
142
156
165
157
149
147
152
155
156
155
156
156
153
146
139
143
151
159
160
158
156
157
155
147
143
155
178
187
176
153
146
157
167
162
144
133
138
150
151
157
159
155
152
152
156
157
154
147
141
138
143
150
153
152
151
156
162
161
153
150
153
157
153
141
133
141
152
157
157
157
160
163
159
150
145
151
163
174
173
162
155
159
163
159
143
129
130
143
153
162
166
158
152
150
148
141
140
140
149
149
150
147
148
148
150
157
163
159
150
147
151
159
161
151
147
148
152
151
150
152
154
155
152
152
151
150
147
153
160
163
161
159
160
156
146
133
125
130
149
157
159
158
160
159
152
140
136
142
150
152
153
154
153
149
151
155
160
159
152
149
151
156
161
162
160
153
146
140
143
147
146
141
142
152
156
154
151
149
155
163
165
162
157
152
145
138
131
133
148
150
150
151
160
162
156
148
149
150
147
146
151
160
166
161
153
157
160
159
153
149
148
147
150
154
153
149
144
139
142
145
141
140
146
155
162
159
155
151
153
162
167
166
151
141
134
139
148
159
159
154
149
149
152
154
155
154
157
156
148
142
150
160
166
159
155
156
160
158
149
143
142
143
143
145
143
141
141
150
153
148
142
142
150
159
159
155
151
147
150
158
168
168
153
133
122
137
158
178
166
158
157
156
155
153
153
157
158
153
146
144
150
154
153
145
145
151
153
149
143
138
140
144
147
147
142
141
142
154
156
151
144
143
149
154
152
143
137
140
146
156
165
168
159
144
135
142
158
167
153
154
158
163
167
164
162
161
156
151
149
148
149
146
142
140
143
146
144
142
141
142
145
147
148
148
148
147
147
149
151
151
147
145
148
152
149
141
132
133
143
154
158
163
164
165
163
157
155
150
139
146
155
162
168
172
168
162
156
149
150
151
149
143
139
139
145
147
144
140
143
149
152
151
147
147
152
154
150
147
149
153
152
148
148
150
150
145
138
138
146
151
151
154
158
165
167
163
155
150
136
147
154
156
157
161
161
156
148
143
148
156
156
145
137
137
142
145
141
136
140
147
153
154
150
150
156
159
156
152
152
154
153
148
143
142
146
151
156
157
153
150
147
148
148
148
141
143
151
159
146
153
153
149
144
147
147
142
130
129
145
157
160
147
133
128
134
136
135
128
127
133
148
158
165
163
158
155
154
153
154
152
149
143
137
135
142
151
162
162
153
147
146
150
145
134
117
123
144
160
152
155
151
146
142
143
143
140
130
130
142
152
150
146
141
138
141
141
137
126
119
122
140
161
174
168
152
142
141
145
146
143
143
141
139
138
143
150
152
152
144
143
148
155
152
135
120
124
141
147
154
152
149
148
150
152
151
149
146
142
142
137
139
147
156
159
157
152
147
139
130
128
141
158
168
160
143
135
138
142
144
142
143
144
148
148
147
146
144
137
135
140
148
154
153
144
139
140
143
144
154
150
149
152
157
157
154
153
156
154
146
135
137
147
162
167
163
158
156
152
146
143
148
154
151
143
136
138
147
149
148
145
144
145
147
146
144
141
140
136
137
141
146
148
151
153
155
155
151
148
154
149
148
153
156
155
143
140
147
156
157
149
142
143
149
149
152
155
157
153
146
147
152
155
148
140
138
146
152
153
147
144
145
144
140
138
139
141
143
143
143
143
143
144
149
153
157
154
151
151
159
151
145
148
154
153
141
133
139
153
161
162
154
142
133
132
142
154
158
151
146
150
159
166
159
148
141
145
145
143
142
145
149
149
144
143
142
146
149
148
146
144
144
147
152
154
153
150
147
148
169
156
145
145
152
154
151
147
149
156
160
159
154
143
135
133
141
153
160
157
150
152
160
167
163
151
142
139
138
136
140
146
152
155
153
148
147
151
154
154
149
147
149
153
156
155
152
149
145
146
166
157
149
147
150
153
154
157
164
166
160
150
143
140
139
137
139
146
160
163
159
153
152
153
151
148
144
141
142
143
140
144
150
153
152
144
142
149
158
163
158
150
146
152
155
153
151
153
152
148
153
155
156
154
149
148
148
152
158
166
160
149
140
138
140
140
136
136
147
156
155
146
136
135
138
145
149
151
151
147
137
132
137
139
142
138
130
137
155
167
164
156
150
148
145
144
148
153
157
151
175
171
160
150
147
148
152
162
177
194
189
170
144
130
133
139
147
155
169
181
181
178
173
170
163
151
142
140
147
151
154
153
152
155
161
160
156
154
160
165
165
161
156
153
150
150
156
165
167
162
159
161
161
154
147
144
144
150
169
180
179
166
153
147
152
151
145
149
160
176
180
177
173
163
154
140
135
140
153
164
164
155
149
152
164
168
158
147
148
164
180
183
173
158
151
151
155
158
159
158
154
161
162
155
148
144
145
155
164
170
168
166
167
168
169
157
147
147
158
170
172
171
168
165
155
144
136
145
166
181
176
158
148
154
169
178
162
143
137
155
178
185
175
160
152
153
154
154
156
155
157
166
163
155
149
149
157
159
160
162
163
167
171
170
167
156
150
151
160
167
167
165
168
170
165
152
143
147
163
175
174
157
150
156
168
172
160
148
145
156
167
167
162
156
155
154
155
155
156
154
169
172
168
160
157
162
166
163
160
160
164
166
164
158
155
157
157
160
162
165
165
164
166
168
163
157
150
153
158
160
157
156
157
163
166
162
153
152
164
170
167
159
153
154
158
159
156
155
156
155
171
170
169
164
162
164
166
165
163
164
164
162
157
155
157
162
163
162
160
160
160
161
161
160
158
157
156
161
156
155
153
158
168
169
164
153
147
151
168
175
170
156
147
149
158
160
157
155
155
158
167
167
166
163
161
161
162
162
163
162
160
158
159
164
168
167
165
161
156
152
152
156
159
159
159
158
158
162
161
162
166
170
171
166
158
148
141
146
155
162
161
150
142
142
147
156
156
154
153
157
162
164
164
165
166
166
164
158
154
153
152
159
166
169
169
166
167
164
159
152
149
153
161
166
164
162
163
164
163
166
167
166
162
155
149
144
141
142
145
146
146
143
139
138
139
146
153
152
146
149
156
162
167
168
176
179
173
160
148
146
155
165
171
165
157
160
170
179
176
163
153
156
162
169
166
164
165
164
161
159
158
158
155
153
150
148
148
148
150
148
144
140
139
144
149
150
151
148
140
137
154
164
166
166
171
176
179
172
161
156
161
168
169
161
153
156
169
180
179
170
163
160
163
163
160
158
156
152
149
150
155
160
164
166
167
163
159
160
162
157
148
142
143
154
163
161
154
149
140
133
155
162
162
161
163
173
179
180
172
165
162
161
162
159
157
158
164
169
175
174
170
163
161
160
156
149
137
128
133
145
155
162
166
169
172
169
166
163
163
159
151
147
149
161
164
160
155
150
145
140
162
161
159
163
171
177
178
176
169
161
156
156
158
162
163
162
162
164
170
174
170
161
154
154
157
149
134
124
129
144
153
152
147
151
158
163
162
159
156
154
151
149
152
158
156
151
148
152
152
150
166
159
156
165
176
180
179
174
165
157
152
156
160
167
169
167
166
165
166
167
164
156
152
157
164
162
154
145
146
149
144
136
130
138
148
153
155
151
150
150
151
151
150
146
146
148
153
159
164
168
157
150
151
159
167
173
175
174
167
157
156
162
171
173
171
170
170
167
162
161
159
154
153
158
165
167
164
159
157
153
146
135
133
142
150
151
142
137
145
155
162
156
144
140
146
156
161
162
167
177
147
141
147
152
154
159
169
174
168
161
160
170
178
176
171
168
166
164
159
159
161
160
158
159
162
161
154
147
149
152
153
153
150
154
158
152
138
128
141
161
174
163
150
144
154
165
161
158
162
169
148
145
150
154
155
159
163
165
161
158
159
163
169
169
166
165
161
158
155
155
158
159
161
162
162
159
149
138
138
148
156
161
156
155
159
156
141
130
141
159
174
167
156
154
162
164
157
146
146
149
160
157
155
159
164
165
161
154
152
151
148
148
148
152
160
162
158
155
153
152
151
153
159
165
169
167
160
149
146
149
154
155
152
153
159
160
156
147
143
152
160
160
155
154
154
159
157
147
143
139
159
152
151
155
164
169
161
150
141
139
142
141
143
153
159
162
161
159
159
155
151
149
153
160
167
173
171
165
158
156
154
152
149
151
158
164
160
149
144
144
148
153
153
147
149
154
158
159
152
146
145
137
133
141
156
166
163
152
139
135
138
144
154
157
160
158
161
165
165
159
155
153
153
152
154
159
163
159
155
154
153
153
153
157
159
155
147
137
135
140
148
155
156
150
146
150
156
161
160
163
143
135
133
142
153
162
161
151
141
141
146
153
158
152
145
146
155
160
159
153
153
158
161
156
150
145
144
143
145
147
152
157
163
164
157
145
136
132
135
143
155
163
161
155
149
148
151
153
158
170
150
145
147
147
153
153
149
147
145
148
154
157
154
143
136
140
153
155
146
134
139
158
170
165
152
145
142
142
144
148
155
161
164
160
150
143
146
152
153
153
153
158
157
150
148
152
154
155
156
160
156
161
160
159
155
150
145
144
148
154
155
153
148
143
138
144
153
156
145
131
135
150
160
159
151
151
154
154
150
150
155
160
159
152
145
146
160
173
170
157
150
146
146
147
148
157
163
166
157
153
158
166
172
171
165
154
148
147
153
157
151
147
146
147
149
150
157
160
157
148
143
145
144
144
144
153
160
158
147
136
138
146
154
150
146
147
158
165
162
153
149
149
150
150
148
153
161
167
160
150
162
174
179
171
161
155
151
153
156
154
149
146
147
149
152
152
156
162
167
163
154
145
140
140
145
152
155
150
136
124
125
143
152
152
149
145
143
143
145
145
148
155
159
155
148
143
147
154
159
155
166
179
179
166
151
145
149
154
156
152
149
151
154
155
153
151
152
158
164
162
157
155
154
154
150
153
151
145
137
130
134
144
151
152
150
145
142
137
135
140
146
156
157
154
145
140
140
144
154
157
165
174
174
162
150
145
148
153
155
155
153
156
165
165
159
150
148
153
158
158
157
157
159
158
151
148
150
151
147
142
142
147
149
150
149
150
148
141
135
137
143
147
148
147
145
145
145
145
149
153
156
157
157
161
162
160
156
157
156
156
154
157
166
168
161
151
147
151
156
159
155
155
150
145
138
142
148
153
149
140
134
136
142
148
153
157
153
144
137
138
143
146
146
145
146
147
145
140
141
146
150
145
149
158
164
167
165
163
159
154
150
152
157
159
157
150
149
152
157
157
150
141
134
132
135
141
149
153
148
135
122
120
132
147
157
156
151
146
143
143
148
148
150
149
147
144
137
134
135
140
147
143
144
146
150
155
163
166
163
154
148
147
146
146
147
149
152
154
155
152
147
137
130
135
144
153
155
153
150
140
129
124
132
148
155
151
146
150
155
156
151
146
151
153
152
144
138
137
135
137
148
145
146
145
143
147
158
169
167
158
148
147
148
151
151
152
151
151
151
151
149
146
141
143
150
157
158
155
154
153
149
145
147
153
154
148
145
155
172
171
154
143
147
156
157
151
148
147
145
138
150
150
152
150
151
151
159
165
163
152
142
145
158
168
166
154
145
138
143
146
154
158
156
150
146
146
150
149
152
155
155
156
158
160
156
149
146
158
179
183
163
145
146
154
156
154
150
147
144
141
150
150
153
155
155
159
160
158
153
139
134
141
160
175
173
155
139
134
141
148
154
159
159
153
141
129
131
141
149
154
154
154
158
163
163
154
149
160
177
181
168
154
150
155
158
153
142
135
137
144
149
150
152
154
154
153
152
147
142
137
138
143
157
169
168
153
139
138
145
155
154
154
156
153
140
126
127
140
151
154
152
151
154
157
154
151
153
160
166
161
157
152
154
164
167
159
144
128
127
137
151
155
156
155
153
150
141
135
135
144
150
151
152
152
153
149
139
139
147
155
153
152
154
156
151
143
143
148
153
152
148
148
146
139
136
138
151
155
151
139
138
148
155
162
165
160
149
138
130
132
157
161
160
157
158
155
146
133
138
152
160
155
151
148
150
146
137
136
143
149
152
152
156
161
165
165
162
153
146
141
144
145
140
129
124
135
148
150
142
132
137
148
155
153
150
148
148
145
143
137
165
160
154
155
161
161
156
151
154
161
160
153
152
155
151
142
134
136
142
147
147
149
154
160
165
169
161
147
139
137
141
143
139
133
138
149
153
152
143
140
142
150
156
155
144
137
140
147
155
157
165
156
152
153
158
159
159
161
163
161
152
148
152
158
151
139
134
139
150
150
142
137
138
146
150
153
147
141
139
142
145
146
141
144
151
158
156
155
155
152
147
150
156
160
152
138
134
146
164
173
160
154
155
158
159
155
158
162
162
155
148
147
152
155
147
136
133
140
150
146
137
129
128
132
134
137
137
143
148
154
153
148
143
144
149
153
151
153
157
154
145
144
149
158
156
146
140
149
164
172
149
153
159
162
159
155
155
158
157
153
151
153
155
153
145
137
134
136
137
134
132
134
138
137
133
131
138
150
158
157
150
145
142
143
146
149
149
146
146
143
142
140
143
147
153
151
151
152
156
158
143
151
157
160
164
163
160
154
151
152
154
157
156
151
145
138
135
133
128
125
129
141
149
151
145
143
151
160
161
153
145
140
140
142
144
148
148
143
137
138
141
143
143
145
150
153
153
147
147
153
146
149
152
153
159
164
161
155
148
148
154
157
153
147
141
136
137
135
132
128
130
138
148
151
152
157
162
163
157
148
140
138
138
138
140
140
140
137
140
145
149
149
146
147
149
151
146
140
143
152
153
154
152
149
150
152
149
143
138
143
155
157
151
137
128
133
140
146
147
142
140
139
142
148
153
160
162
158
145
141
138
136
136
132
124
118
120
131
146
159
160
154
147
146
145
140
134
131
141
153
157
160
156
150
146
143
140
135
137
146
159
161
152
135
131
139
154
158
156
151
150
148
146
148
151
154
151
143
135
136
137
137
137
131
121
113
115
131
148
160
162
157
150
148
143
135
126
128
141
149
158
157
153
152
151
150
149
148
150
154
161
161
156
147
148
154
161
162
159
152
151
151
152
151
150
145
141
136
134
141
145
145
145
142
136
132
131
136
144
151
154
156
153
150
147
142
140
141
144
148
158
151
149
152
158
161
160
159
161
160
161
159
158
157
159
159
162
160
159
153
148
147
149
153
149
145
141
138
143
151
154
152
147
144
146
147
147
142
141
140
149
152
150
148
151
157
159
159
155
153
161
152
149
154
159
160
156
153
156
163
164
159
155
152
149
146
150
158
162
158
147
144
151
157
162
157
154
150
148
150
151
145
143
141
143
145
147
144
140
144
150
152
147
144
148
159
167
167
163
162
165
158
151
150
156
155
146
143
149
161
165
159
150
141
136
138
147
158
164
160
149
148
155
167
173
171
159
150
144
139
139
139
141
142
144
147
144
143
141
143
151
151
146
142
144
150
157
159
162
163
164
158
151
150
156
156
151
147
151
161
162
154
145
139
137
140
147
156
160
157
150
153
161
169
172
166
155
147
140
136
133
136
141
148
153
153
149
147
145
144
143
142
145
145
147
148
150
152
152
153
148
152
154
159
161
158
156
159
164
166
160
151
143
141
141
142
146
152
152
151
152
154
158
162
157
152
149
147
144
141
135
133
136
148
155
156
152
152
155
151
143
136
141
147
153
152
149
149
145
139
141
150
159
166
163
154
150
154
163
167
162
151
144
142
144
145
145
146
144
146
150
149
149
150
145
148
149
151
150
145
134
128
132
144
152
151
146
151
158
158
153
146
146
152
154
150
147
145
144
137
181
172
167
166
161
152
145
149
161
171
166
156
142
132
133
133
138
151
166
176
168
159
155
159
156
155
152
157
163
166
166
167
166
165
167
162
155
152
158
165
169
163
157
149
144
145
153
165
166
159
171
168
166
163
162
156
152
153
159
165
164
160
157
158
157
153
147
151
160
165
163
162
168
167
161
151
143
147
157
169
170
169
164
161
162
163
153
144
150
164
176
176
166
151
144
145
151
156
158
160
161
170
169
160
151
151
156
159
161
163
161
161
165
173
174
171
161
156
157
155
157
164
173
177
169
155
143
141
151
167
174
174
168
164
166
164
154
140
136
152
169
173
162
149
144
146
148
150
154
165
161
175
174
161
151
148
155
160
161
163
161
160
162
166
168
167
161
156
156
157
159
163
169
175
172
162
148
139
143
158
174
178
174
168
170
167
156
141
141
152
162
163
154
146
144
146
148
152
159
169
156
167
169
164
161
160
160
160
160
160
159
156
156
160
164
167
162
156
158
162
165
163
161
162
166
165
156
145
145
157
172
178
173
170
169
165
157
153
159
165
169
161
151
149
149
151
153
156
164
166
150
146
153
163
167
165
162
159
158
157
153
151
156
164
171
173
166
160
160
166
167
162
154
150
159
164
162
158
158
168
176
177
173
168
166
161
156
156
167
175
174
162
150
150
154
155
155
156
159
159
149
144
151
158
162
161
156
155
152
151
151
154
156
168
174
175
167
161
160
163
164
161
156
157
162
167
166
163
162
170
175
174
170
165
162
157
153
153
156
161
161
153
147
149
152
157
156
154
152
152
152
155
157
159
161
163
161
155
147
147
153
160
165
162
161
162
164
161
156
154
156
162
168
169
169
169
167
164
160
159
159
161
162
163
159
153
147
148
149
150
147
144
143
149
156
162
159
153
146
146
155
163
165
162
162
171
178
169
153
149
156
167
171
160
151
153
162
162
156
150
151
160
169
169
164
162
162
163
156
146
141
145
154
160
160
153
148
152
154
153
148
142
142
152
165
167
162
153
144
143
158
170
171
165
162
172
183
183
167
154
155
163
169
164
158
157
163
164
161
152
151
155
159
156
153
152
157
159
156
149
144
146
150
156
159
161
161
160
164
164
160
147
143
151
165
167
159
148
143
142
156
170
178
176
171
175
178
177
167
154
151
155
168
176
176
172
166
164
166
166
161
154
147
145
149
152
156
155
155
158
156
149
144
147
156
165
166
162
160
160
157
150
146
151
155
154
146
142
139
140
150
163
177
187
189
181
170
158
148
144
149
156
169
179
181
177
170
167
167
172
167
155
148
149
156
161
159
154
153
156
152
142
134
137
151
162
161
156
151
150
151
152
152
153
152
148
143
139
139
141
146
151
163
181
186
178
162
148
138
141
148
158
169
176
178
178
176
170
160
154
152
152
152
156
164
168
166
159
153
148
142
135
136
143
152
158
155
151
149
151
155
156
156
153
151
153
154
151
146
146
150
154
160
159
157
156
158
154
150
146
150
159
168
171
171
175
177
169
154
140
141
149
156
160
165
168
164
156
150
146
144
143
146
153
158
157
154
149
149
155
160
158
153
148
150
158
162
158
154
153
165
170
162
150
138
142
158
169
164
152
151
159
168
169
167
168
171
166
156
152
155
162
163
162
163
165
158
146
138
142
151
155
151
152
156
159
157
148
147
151
158
154
144
141
147
161
164
159
156
158
174
176
163
154
142
148
158
166
161
151
148
154
164
166
166
168
167
163
160
161
167
170
165
160
161
165
160
145
137
143
154
158
150
143
148
159
160
152
148
150
155
152
142
139
149
162
167
160
152
151
170
165
160
155
153
155
156
154
149
145
142
140
147
158
165
168
166
161
158
159
160
158
155
153
156
165
168
158
149
149
154
154
147
141
144
155
163
165
164
166
166
156
145
140
148
164
172
163
149
142
162
160
158
157
159
159
156
151
147
143
137
135
142
153
160
162
160
157
155
153
152
153
150
150
152
160
166
162
156
155
155
153
149
145
146
152
160
168
176
177
170
160
149
144
148
161
173
164
147
131
157
160
162
164
165
165
161
156
147
145
148
154
161
161
158
154
153
154
156
155
153
153
153
153
152
151
151
152
153
153
151
152
154
156
152
151
152
159
164
162
155
153
149
148
147
156
161
159
148
135
158
161
165
168
171
170
166
158
146
146
159
179
188
179
160
154
155
160
159
154
152
156
160
159
154
146
140
139
140
145
147
151
157
162
157
149
147
149
147
143
137
139
144
148
149
153
155
154
149
153
151
156
160
167
170
167
159
146
142
145
157
174
179
168
155
151
158
162
157
148
147
155
162
163
157
148
142
139
138
139
144
150
157
158
154
149
150
155
151
141
133
134
140
146
153
159
158
150
147
154
150
151
156
166
168
160
146
141
143
148
149
150
148
143
139
146
157
160
151
141
141
151
159
158
153
152
152
149
141
137
139
147
154
153
149
150
159
168
164
151
140
136
141
148
158
163
160
146
135
140
156
161
167
173
169
157
147
145
150
155
149
137
133
134
138
146
154
157
150
141
138
143
149
149
149
154
159
157
144
132
132
142
150
150
148
150
158
163
158
150
143
143
147
153
160
158
150
138
133
137
166
176
182
176
167
156
150
152
156
156
151
148
148
150
150
149
153
158
158
149
139
138
145
152
157
159
163
157
146
132
129
140
148
150
149
148
147
145
142
143
145
149
154
156
157
148
139
134
141
151
164
174
177
171
157
150
151
155
156
153
151
154
164
163
157
151
152
159
164
156
143
141
152
165
170
167
162
157
151
145
141
143
146
148
147
144
141
136
137
140
147
151
151
151
147
143
143
145
159
165
154
159
167
167
157
154
155
158
158
154
151
157
166
167
160
151
151
157
162
158
149
148
159
172
174
167
157
151
150
150
151
146
145
146
149
150
146
141
140
142
146
147
144
139
141
144
153
159
164
161
148
149
159
167
171
172
170
168
163
156
152
156
166
168
161
152
151
155
158
157
151
149
156
161
166
161
151
148
147
147
146
143
144
150
156
159
154
147
145
145
143
140
138
139
142
144
150
153
156
154
151
149
154
167
180
188
185
176
164
153
151
156
164
166
162
156
153
154
156
155
152
145
143
144
153
157
153
151
148
146
140
138
145
157
161
159
152
150
153
150
144
139
141
151
149
140
134
139
148
150
151
150
151
162
175
184
184
175
162
153
154
158
161
161
160
155
154
153
156
155
150
138
125
128
143
157
160
158
155
151
145
143
151
162
160
149
145
152
168
168
154
145
151
159
154
139
130
135
145
146
147
148
153
158
160
161
164
163
163
161
160
159
157
154
152
153
153
153
152
151
146
133
121
123
139
153
161
160
159
156
153
152
158
165
160
148
143
154
175
179
164
152
153
157
152
142
140
144
145
143
147
150
157
160
153
147
148
157
162
162
158
155
156
155
153
151
151
152
149
143
136
134
134
135
140
146
151
154
153
152
150
151
159
167
167
155
147
148
159
164
162
156
154
153
146
146
147
149
144
139
149
152
159
160
154
148
150
156
160
155
147
148
158
163
161
154
148
150
150
143
137
140
147
148
141
139
142
146
146
140
139
145
155
163
166
159
153
148
145
143
145
150
152
154
151
150
147
144
138
138
149
151
157
157
155
154
159
161
159
151
141
146
159
168
166
154
146
145
150
152
149
146
148
148
142
136
136
144
147
141
141
147
155
155
152
152
155
162
155
141
135
135
147
156
161
158
149
143
139
138
146
149
153
154
153
153
157
158
157
153
148
149
155
165
165
155
142
139
146
152
153
148
145
144
142
138
139
145
148
151
153
158
157
148
139
139
153
168
168
151
135
132
136
145
150
150
149
145
146
146
152
152
151
153
154
154
153
153
156
158
156
152
150
152
156
152
139
132
132
139
143
147
147
149
148
146
144
144
144
149
154
161
158
149
140
140
150
158
156
148
141
136
136
133
131
135
144
152
155
149
162
158
154
154
157
157
156
159
163
163
159
152
145
143
141
138
133
131
128
130
137
146
156
161
162
161
151
141
135
138
144
152
156
155
153
152
150
146
143
138
140
142
143
139
137
139
146
154
155
144
166
158
155
156
157
158
160
164
166
161
154
149
149
143
133
124
129
135
141
143
144
147
154
159
162
161
152
141
134
135
139
146
155
160
164
157
151
147
146
145
140
141
147
157
159
157
155
154
152
144
158
158
158
157
152
153
158
164
161
155
149
150
155
149
136
125
129
142
155
156
148
146
148
149
148
145
144
143
145
142
144
148
157
163
163
154
150
156
167
161
145
139
146
160
166
158
149
149
152
149
152
159
161
155
150
148
148
151
151
150
153
158
161
158
146
136
132
141
148
148
143
143
149
152
146
137
136
144
152
153
148
151
157
160
154
148
147
155
166
164
151
143
145
155
155
147
138
140
148
152
155
160
159
156
156
152
147
140
142
148
155
158
162
162
156
141
133
129
130
129
128
137
151
156
148
138
136
143
148
148
143
144
145
147
147
143
142
142
149
150
150
151
151
153
153
149
140
137
144
149
157
152
151
154
162
161
155
145
147
153
157
158
158
158
155
145
137
130
130
129
132
137
145
146
144
141
142
142
137
135
133
133
135
139
141
140
136
135
137
144
153
153
150
152
156
161
158
151
144
147
158
153
152
154
157
157
152
149
155
164
165
160
156
151
149
147
145
142
145
152
154
151
139
131
132
142
148
144
134
129
129
133
135
138
138
135
132
134
143
156
159
154
147
144
149
160
162
152
145
147
160
160
158
155
151
143
139
145
158
172
182
177
163
150
146
148
154
155
157
167
177
174
155
138
134
143
149
145
136
135
138
142
144
142
137
133
131
137
150
162
162
155
146
138
138
142
147
145
142
145
159
160
161
159
155
148
145
148
161
174
184
183
170
156
149
150
157
157
158
164
177
181
170
154
146
146
144
141
138
146
155
157
150
142
137
135
136
141
146
153
157
155
145
139
139
142
145
140
140
143
154
153
156
160
162
163
164
168
172
171
169
169
171
164
156
151
152
157
159
160
162
167
168
162
159
156
146
137
137
152
164
164
150
137
135
142
147
145
139
138
142
143
142
143
150
157
157
149
143
144
150
148
150
157
160
166
171
179
178
166
154
150
159
165
161
154
152
157
162
163
159
153
153
161
166
167
154
142
140
148
156
153
141
132
137
150
156
148
137
132
138
141
140
140
149
160
161
154
149
149
149
149
150
150
150
153
159
164
165
160
149
143
147
157
160
158
154
156
162
161
157
151
150
153
160
164
158
149
142
141
143
142
137
135
143
153
151
138
129
129
140
146
144
139
141
146
153
156
157
154
147
150
151
149
149
148
146
146
149
151
146
143
145
152
158
159
157
153
153
155
157
156
155
153
153
154
153
147
140
138
136
135
136
141
149
148
140
130
125
133
145
154
151
145
142
143
149
155
158
158
142
150
155
156
151
146
145
145
147
146
144
145
149
154
156
156
156
155
151
153
157
161
162
157
150
147
145
145
142
139
134
131
135
146
153
153
145
143
146
150
152
151
153
153
153
150
148
149
151
151
139
148
159
160
152
145
146
151
151
146
142
145
151
155
152
149
150
156
155
154
156
160
160
159
151
148
148
149
147
144
134
130
137
149
158
156
155
158
164
158
155
148
152
156
156
151
145
143
143
145
170
165
164
163
159
154
149
149
153
154
151
150
152
154
152
145
140
146
154
153
154
160
166
167
161
155
155
163
166
169
169
169
169
172
175
175
165
156
154
159
166
170
169
160
148
141
147
157
160
159
174
167
161
158
160
163
162
158
152
151
152
153
157
161
159
155
154
154
155
149
147
160
174
183
175
165
160
160
163
163
164
167
167
166
166
166
164
158
156
159
163
171
167
159
153
150
150
152
152
156
167
167
164
157
155
160
162
158
152
152
154
157
158
156
157
158
163
163
160
151
150
163
177
185
180
171
163
156
150
150
160
169
169
163
159
158
160
158
155
156
160
163
161
159
160
164
158
152
148
157
163
170
170
164
158
158
159
156
155
156
161
160
159
154
152
156
156
156
157
158
160
165
169
171
171
169
162
148
139
145
161
174
173
164
158
156
157
154
153
153
157
159
158
160
161
163
160
153
152
160
156
161
167
169
168
164
160
158
156
156
157
157
161
166
167
161
154
148
154
163
168
166
160
157
164
168
160
144
140
153
171
176
170
162
155
155
154
149
149
154
158
160
159
158
155
154
154
154
157
160
152
149
159
169
173
167
160
157
154
151
147
150
162
172
175
167
157
155
159
166
168
163
155
156
163
169
164
151
152
165
173
169
158
151
153
156
153
149
151
155
160
160
160
157
151
146
144
151
156
157
151
150
157
164
166
158
149
147
146
148
150
150
152
154
152
153
156
162
167
169
168
162
156
158
167
171
168
160
158
163
168
161
154
150
154
158
155
152
152
155
158
158
158
157
153
148
146
151
156
154
154
158
162
159
156
151
148
146
147
149
156
156
150
134
127
136
152
159
162
167
169
169
165
164
162
163
163
161
159
157
154
155
156
157
157
156
154
153
152
151
147
148
152
159
163
162
159
157
159
155
159
170
166
156
149
151
160
162
156
152
155
158
153
144
144
148
152
154
154
158
167
170
165
155
149
151
156
162
160
154
151
153
155
156
154
151
149
151
153
151
146
143
146
156
168
173
170
164
161
156
169
174
168
157
147
151
162
169
164
152
148
149
157
168
173
170
164
158
153
152
154
152
143
136
136
148
158
168
166
160
156
152
148
144
146
150
153
153
157
156
155
146
141
146
156
158
158
154
156
156
162
168
168
161
152
151
156
160
160
151
144
149
158
171
177
174
167
163
161
158
150
137
127
126
139
158
172
175
171
162
155
149
140
136
144
153
159
156
153
154
155
146
140
139
138
138
138
141
151
159
139
150
162
164
159
151
147
144
147
150
152
155
158
161
162
164
166
162
160
156
151
146
138
141
150
165
172
170
160
153
148
144
141
141
150
157
159
154
150
148
146
144
142
140
140
141
139
143
150
159
125
137
155
162
157
147
138
135
142
152
158
159
157
154
157
164
167
159
145
138
143
150
155
155
156
161
160
157
145
142
140
143
148
154
155
159
160
157
155
150
145
143
146
151
154
158
157
153
148
145
147
159
165
161
147
140
139
146
151
153
155
156
155
151
156
164
167
157
134
124
134
149
159
159
156
155
150
143
140
143
149
155
156
156
158
162
172
172
160
152
144
145
149
154
161
167
164
154
146
137
182
198
188
163
145
140
151
159
161
155
150
151
151
148
144
146
154
155
147
139
139
146
153
156
159
160
156
148
145
154
165
167
157
147
151
163
178
175
160
147
142
145
147
151
153
156
156
152
148
143
193
201
185
160
148
148
155
162
161
154
149
148
151
150
143
142
151
159
163
160
148
143
143
150
161
167
168
156
152
160
172
172
157
143
141
156
168
169
158
148
146
148
147
140
140
143
151
153
151
150
170
168
160
154
152
153
156
158
160
155
149
146
150
156
159
157
155
159
162
159
149
141
137
139
151
163
167
160
154
159
169
172
162
147
140
142
152
164
168
169
168
160
149
139
135
145
156
159
152
146
148
151
158
162
160
155
152
160
165
160
151
144
146
156
160
161
153
151
150
150
148
145
140
139
143
154
154
156
155
156
166
171
166
156
144
142
150
164
177
182
176
165
152
142
143
150
162
162
149
134
153
168
182
184
170
159
157
166
170
162
153
149
152
155
155
152
150
149
147
149
151
153
152
150
145
145
145
149
153
155
160
164
164
158
148
144
152
162
172
166
157
153
152
153
152
157
161
159
146
134
165
184
196
190
174
165
164
170
165
157
153
157
166
165
157
153
156
160
158
154
152
155
159
158
151
145
141
144
150
151
148
147
149
150
145
142
147
158
156
147
138
138
149
158
166
165
160
153
143
137
165
176
179
176
169
164
167
166
159
150
148
156
166
165
158
156
163
168
165
159
154
156
160
161
156
150
145
146
147
146
141
139
142
143
142
140
149
155
155
146
138
138
145
156
166
168
158
145
136
136
154
158
159
161
164
163
162
163
159
152
148
149
152
150
153
156
163
165
159
154
153
156
158
156
152
152
152
151
148
146
142
143
145
144
144
147
156
165
160
152
146
142
145
151
160
161
152
137
130
133
148
150
155
161
165
165
162
162
162
162
155
149
146
145
147
152
159
159
153
145
148
153
158
152
145
147
154
156
153
151
153
157
155
149
147
151
160
161
155
149
144
143
147
153
159
154
144
133
133
139
153
151
156
163
171
170
164
161
161
162
157
150
149
150
152
153
155
156
153
146
144
151
159
155
148
144
147
153
155
155
156
157
156
150
150
153
156
153
145
140
137
139
148
154
159
151
145
139
141
146
153
150
153
161
169
167
164
161
159
155
150
147
150
156
157
154
155
158
159
152
145
148
159
166
160
150
144
146
151
156
155
151
149
149
152
154
155
150
146
144
145
144
146
149
153
154
155
155
149
148
143
137
147
156
159
159
161
162
161
155
149
146
150
153
155
152
155
160
162
156
147
147
157
169
173
162
147
141
146
151
151
145
143
148
155
160
157
153
155
159
162
157
151
147
150
155
163
166
161
152
138
135
142
153
157
159
161
163
162
156
151
151
153
153
150
149
153
159
160
156
150
150
156
166
170
165
153
145
147
149
146
143
143
151
161
163
158
153
154
161
162
161
158
158
157
155
160
166
169
164
154
154
152
158
164
169
166
161
155
150
151
155
158
157
154
149
152
153
156
156
153
153
155
157
156
157
154
152
153
153
151
146
148
156
161
159
152
150
153
151
148
148
156
166
165
153
148
155
164
165
167
170
168
171
175
175
169
158
151
149
153
159
161
161
161
155
150
144
148
153
155
153
147
141
143
145
152
156
158
156
151
149
153
159
158
150
146
150
155
151
141
138
152
164
163
147
139
144
157
161
164
169
173
173
173
170
163
157
159
161
164
161
157
157
161
159
153
148
145
146
147
141
135
136
140
146
153
157
159
156
150
148
151
156
156
151
148
152
158
157
150
146
149
151
148
140
140
144
151
153
156
158
162
165
157
151
151
158
169
175
169
158
152
151
155
160
165
162
153
139
126
125
134
141
145
149
153
156
157
153
149
145
147
151
156
155
152
147
143
149
156
156
151
145
133
139
145
150
150
148
150
154
158
156
148
143
149
165
171
170
158
152
150
150
150
158
168
173
161
140
123
126
138
147
150
151
153
154
152
150
149
148
149
149
151
154
152
145
133
133
140
151
149
144
140
145
151
153
151
147
148
152
156
155
148
148
159
170
171
158
147
144
149
152
153
154
155
159
157
149
140
137
142
148
150
151
149
147
149
149
151
155
154
150
144
143
149
153
148
138
134
136
141
145
149
151
150
148
153
152
142
148
153
154
151
153
163
170
169
156
145
142
150
156
158
154
149
144
147
150
148
144
143
145
146
146
142
141
144
148
154
161
161
156
146
143
150
163
169
161
146
137
139
141
142
140
139
145
157
161
146
148
152
154
154
154
160
166
166
159
155
151
151
155
159
159
152
142
134
136
142
147
146
144
142
142
139
139
139
145
152
160
164
166
159
152
152
161
168
167
160
151
141
136
126
123
131
146
159
164
161
160
158
158
156
154
156
161
163
160
158
157
155
153
153
156
154
144
133
130
140
152
158
151
145
145
144
143
140
141
145
153
158
162
162
157
152
150
152
153
155
150
143
136
132
134
144
156
158
153
173
172
167
158
152
150
157
162
160
155
154
158
160
155
148
146
150
147
142
143
152
163
168
162
157
156
158
152
145
140
141
145
152
157
156
153
149
148
151
147
141
139
143
143
148
154
157
159
151
138
168
169
161
150
138
144
154
159
153
149
148
154
159
155
146
142
146
152
158
161
160
162
164
165
162
163
160
157
151
143
139
144
152
155
152
145
147
155
165
158
145
138
144
154
160
157
154
154
148
140
160
158
149
141
138
144
148
146
143
146
147
150
152
151
148
144
147
155
166
163
153
148
155
164
166
160
156
154
151
146
143
147
155
158
153
143
144
155
170
172
161
152
155
160
159
149
143
148
149
145
156
149
145
148
152
151
144
139
141
150
153
153
153
154
153
151
151
157
163
158
144
140
149
157
158
150
144
143
145
144
145
148
155
157
153
145
143
151
165
169
169
165
160
160
156
151
147
150
151
146
153
147
149
159
163
159
148
145
154
164
164
158
158
162
164
157
153
153
154
155
151
148
147
145
143
143
144
143
142
144
144
149
152
151
150
148
146
151
157
159
158
152
150
153
157
162
164
160
151
145
154
149
154
160
162
160
155
158
169
172
169
160
161
165
165
159
149
145
148
157
165
164
155
142
139
146
155
156
153
151
148
147
149
150
151
153
156
156
157
150
135
128
132
144
154
163
166
159
149
143
157
155
155
161
160
156
154
159
170
173
170
161
160
162
161
156
148
144
147
161
173
178
167
152
145
151
160
166
163
157
153
149
148
150
152
155
157
156
151
139
127
123
127
136
143
150
154
152
144
141
157
162
164
166
160
151
147
154
166
171
171
165
162
160
158
154
152
148
149
159
172
178
171
161
157
156
160
160
158
157
156
152
147
145
146
147
143
139
135
129
127
128
132
137
141
148
153
148
141
140
151
159
167
172
162
149
147
156
165
168
166
167
169
167
162
158
156
156
157
162
170
172
170
162
160
159
153
146
142
150
158
156
145
138
141
147
147
137
125
123
128
133
135
139
148
157
156
149
142
142
144
153
164
161
154
147
152
165
167
160
151
153
167
175
173
162
157
156
161
165
168
165
156
153
153
156
148
136
135
147
156
155
144
137
144
157
161
151
134
130
133
134
134
139
147
154
154
150
144
144
146
153
156
148
145
144
153
161
155
146
139
143
158
170
171
164
153
151
156
163
167
162
152
142
140
142
139
134
134
142
148
150
142
139
148
165
166
156
144
139
140
139
136
138
142
147
150
151
152
149
151
153
152
148
141
140
142
143
138
133
134
144
155
164
166
163
159
156
156
160
167
163
153
142
133
132
132
132
133
138
141
140
138
140
146
152
151
147
144
147
153
154
152
144
143
145
148
154
156
153
150
153
152
150
141
137
139
141
134
128
131
144
157
165
163
163
169
174
174
172
168
164
155
148
140
138
136
135
136
139
136
134
136
141
145
144
139
141
144
153
155
159
159
154
150
147
147
148
152
155
146
147
150
147
139
137
144
152
150
136
133
144
159
166
160
158
166
177
185
177
167
158
156
155
154
153
150
148
147
146
140
135
136
143
146
143
141
142
149
146
142
143
150
154
154
148
143
142
145
151
165
165
163
161
157
158
159
160
159
157
153
155
164
170
168
160
152
148
145
146
153
165
171
170
166
163
160
155
148
148
151
155
155
161
170
178
176
160
147
144
156
174
186
177
160
145
146
151
154
152
169
166
160
156
158
159
160
157
151
150
151
155
162
160
156
152
152
152
152
146
150
164
177
184
181
178
175
168
155
149
150
155
158
161
165
168
169
161
147
143
151
167
174
169
158
151
156
156
151
143
166
165
160
155
158
162
162
154
145
150
161
168
164
152
142
144
153
162
164
162
162
168
179
184
183
183
182
177
163
154
154
159
161
158
154
155
160
163
155
147
147
155
162
165
163
167
166
158
142
137
165
167
163
158
161
167
164
156
150
156
171
181
174
157
146
145
151
158
164
165
169
173
175
174
174
175
178
169
159
154
157
163
164
157
150
151
158
164
162
152
145
148
157
164
168
173
168
153
139
136
170
166
165
166
169
170
168
161
157
155
160
170
176
172
166
156
150
148
154
163
169
171
169
166
167
168
163
152
146
151
158
163
159
152
149
151
156
159
158
149
142
143
154
163
165
164
155
147
141
142
173
167
168
173
174
169
165
162
154
147
144
150
159
167
162
155
153
153
156
160
164
164
161
161
164
165
159
146
142
149
156
157
153
150
151
153
154
153
149
145
143
144
156
161
158
150
144
142
147
154
168
166
171
174
173
163
154
151
149
146
145
145
141
134
130
138
156
167
168
165
162
160
155
156
160
162
158
150
148
152
154
154
154
151
155
157
157
156
153
148
146
154
162
163
156
144
136
143
154
159
156
164
168
167
165
158
152
150
153
156
159
154
136
119
118
134
155
169
172
173
171
165
157
152
150
153
155
154
155
158
162
162
158
152
154
156
159
160
155
150
147
153
161
164
158
148
145
151
160
161
157
162
162
159
157
152
151
155
162
165
166
156
147
141
147
153
154
154
158
168
172
168
156
147
147
149
153
158
159
161
164
164
158
147
144
146
153
156
153
146
144
146
155
162
161
155
156
158
160
157
167
160
157
153
146
143
144
152
160
161
157
152
150
163
171
167
154
150
149
156
158
153
145
144
146
154
160
164
163
160
162
162
151
137
130
136
143
148
147
143
141
144
151
157
156
153
149
152
153
153
167
158
154
147
137
130
135
147
154
157
150
146
142
145
149
149
151
154
154
152
151
149
147
146
150
162
169
170
167
159
159
161
151
139
133
136
142
148
149
148
145
144
147
151
148
139
136
140
152
161
153
152
153
145
130
128
135
148
159
162
159
151
136
122
120
132
150
157
156
152
154
160
160
155
153
159
164
167
162
158
158
160
160
154
148
144
147
153
156
155
149
143
144
147
145
141
137
141
155
170
143
151
153
147
140
135
143
154
165
171
168
158
141
126
128
143
155
158
148
146
155
165
165
157
149
147
149
150
149
150
154
159
163
158
152
151
155
161
160
157
149
144
145
149
153
156
156
152
152
153
153
162
163
160
152
149
150
156
165
168
165
157
149
146
148
157
162
160
149
142
143
149
152
149
145
142
142
142
142
145
151
156
155
150
150
154
162
166
159
151
149
151
151
154
156
161
161
156
147
138
173
182
177
168
161
154
154
156
160
162
156
156
155
150
146
144
155
165
167
155
139
130
135
146
153
155
153
149
148
154
157
159
154
148
149
155
163
165
156
149
149
159
163
159
150
145
147
150
150
145
180
185
175
165
161
159
159
160
159
159
156
158
159
152
138
130
144
166
177
166
141
129
136
151
162
163
155
151
154
160
165
165
159
152
149
151
156
159
154
150
152
160
164
159
144
135
135
147
155
157
166
162
158
160
160
160
162
162
165
165
164
162
163
161
153
142
148
158
166
163
153
145
149
157
163
158
150
146
150
159
165
165
163
158
152
148
149
154
157
155
154
159
159
155
143
137
143
155
157
155
146
147
156
164
163
157
154
161
172
172
165
159
157
161
162
159
154
153
152
154
157
157
156
156
155
149
146
144
147
153
159
162
163
160
156
152
152
155
157
155
153
154
155
153
147
150
157
161
158
155
148
152
167
169
158
142
144
160
173
171
159
147
143
146
152
157
158
156
152
151
154
159
160
157
149
147
146
148
151
150
151
156
160
159
154
152
154
156
157
153
151
151
154
155
158
159
160
161
158
156
165
171
173
166
146
137
143
164
173
163
150
137
136
137
144
153
162
163
157
150
152
157
163
161
153
149
148
152
155
152
146
148
153
153
147
140
145
153
157
155
152
151
155
161
166
166
158
153
150
152
171
175
171
155
143
141
159
172
170
156
143
139
141
143
146
155
163
166
159
151
152
157
163
165
159
152
150
154
157
153
146
143
147
146
141
136
141
152
156
157
156
155
155
157
162
161
154
143
137
138
156
160
156
152
150
157
165
174
167
155
149
150
154
157
158
161
165
165
159
154
155
159
163
162
157
154
155
157
158
157
153
148
145
144
144
147
151
153
155
154
156
157
154
151
149
152
148
142
138
139
141
141
148
154
159
162
163
164
162
162
159
155
156
158
159
162
165
162
158
157
160
165
165
154
144
145
154
159
161
161
161
158
152
146
147
153
158
156
147
144
148
154
152
152
149
151
150
151
153
151
142
141
147
158
167
167
162
157
158
163
159
153
150
151
156
159
159
158
157
159
164
170
168
151
132
126
136
151
158
161
163
162
156
149
149
154
159
157
149
143
141
145
150
155
160
159
158
156
156
150
156
144
147
158
170
171
162
159
160
159
154
149
146
151
156
157
155
154
155
158
165
171
167
154
135
123
125
136
148
154
156
153
152
150
153
157
159
159
155
151
149
149
152
155
162
163
163
157
145
137
154
143
142
153
160
163
161
162
162
159
154
149
148
150
154
155
156
157
157
157
161
162
161
162
157
148
140
138
144
147
148
145
146
151
158
160
156
151
153
161
165
164
161
160
161
162
163
157
147
139
152
140
136
139
145
150
154
158
158
157
155
155
153
148
148
151
158
163
161
154
145
146
154
166
172
169
160
152
149
148
146
142
144
152
159
159
149
138
141
156
170
177
174
166
163
160
161
162
162
159
164
156
145
141
144
150
151
151
150
150
154
157
153
147
145
148
155
160
158
149
140
142
151
159
162
159
156
155
155
151
146
143
144
151
157
156
147
137
136
145
157
170
172
172
168
161
158
162
167
168
174
172
161
154
150
152
151
147
146
149
153
151
150
149
149
149
149
146
149
149
148
152
159
157
150
143
141
147
153
151
146
141
143
149
153
155
151
148
143
144
149
156
163
167
167
158
154
156
160
163
173
171
163
156
154
156
153
152
154
157
155
149
149
155
161
160
148
143
146
150
155
159
161
158
151
144
139
145
150
148
144
141
142
146
151
155
155
153
151
152
155
156
153
152
149
149
149
151
154
158
167
161
156
155
155
158
163
163
164
162
157
152
152
159
167
164
161
155
151
149
149
152
158
158
154
149
146
146
150
152
149
147
143
143
148
155
154
150
151
156
163
158
147
132
126
135
145
151
155
155
159
159
158
155
153
156
164
169
167
162
157
155
154
155
158
161
166
167
157
146
136
138
147
155
154
149
144
146
153
162
165
158
148
142
143
150
151
149
148
152
158
156
143
128
124
133
144
151
156
158
151
158
163
158
152
150
159
165
164
159
156
156
152
144
141
148
157
163
157
147
141
140
146
152
154
150
141
140
149
163
171
164
152
145
143
146
149
151
149
148
147
149
143
141
141
143
144
147
155
161
143
152
162
159
153
149
150
158
160
157
158
156
150
142
138
145
152
153
152
152
151
151
150
153
158
154
145
140
144
157
161
160
154
151
149
148
149
152
152
152
149
150
154
157
154
146
141
145
157
165
145
148
156
159
155
152
152
156
158
157
159
160
154
148
148
155
157
153
147
151
156
157
154
153
155
156
153
145
146
153
156
155
155
154
155
152
150
150
155
159
161
160
159
157
150
140
140
149
162
167
157
159
162
161
157
156
160
162
157
156
161
168
168
161
161
165
169
156
144
142
153
162
159
150
143
147
156
158
156
155
155
155
153
151
150
149
146
149
154
160
163
161
155
146
138
136
145
158
166
163
170
170
166
158
152
153
159
161
154
150
157
172
177
171
165
167
167
155
140
136
148
160
161
151
139
144
155
165
164
158
155
149
141
135
136
140
145
148
152
154
154
151
148
141
137
144
154
163
164
156
166
164
155
146
143
147
151
150
144
146
153
166
169
166
165
164
163
154
144
140
142
149
156
153
150
150
158
166
163
153
141
135
134
133
136
141
143
146
150
150
147
145
145
143
144
151
158
163
161
153
159
147
139
137
144
148
146
142
141
148
152
151
147
148
153
162
165
159
157
148
138
137
144
151
154
158
162
166
160
148
135
132
137
145
150
149
146
146
150
153
152
150
146
145
147
149
155
161
159
150
154
143
139
146
151
152
144
140
148
159
157
145
137
137
153
164
171
177
173
164
148
140
142
145
151
157
164
165
158
148
143
146
153
157
158
156
152
153
158
158
156
150
144
146
148
149
152
158
157
150
150
147
154
161
159
149
139
143
154
164
160
147
146
151
160
168
174
178
177
169
163
155
152
145
144
153
164
167
161
156
155
156
157
156
155
155
159
164
165
158
146
137
139
148
153
152
150
153
154
151
148
148
158
162
159
151
147
153
159
158
149
144
149
162
166
165
163
163
165
168
169
172
167
156
150
152
162
170
173
169
158
153
152
151
151
152
157
163
159
140
121
116
133
150
157
153
150
150
151
151
151
148
150
154
158
158
159
162
161
154
140
135
148
161
165
161
153
151
153
157
161
165
167
163
157
154
161
173
178
172
156
144
143
147
151
150
150
150
143
121
104
107
130
147
152
150
150
151
150
149
155
157
158
160
160
155
154
155
158
156
146
143
150
162
165
162
153
151
150
152
152
154
155
157
156
155
160
169
173
165
148
135
138
147
153
150
141
136
126
118
112
120
134
142
144
147
150
153
153
150
156
168
179
176
160
139
130
137
151
157
163
164
166
169
168
166
160
157
154
154
156
154
150
149
150
155
159
160
157
152
145
138
140
148
156
156
147
136
132
132
137
143
141
141
142
146
150
153
155
155
154
172
184
175
153
135
129
136
147
155
162
167
173
173
171
167
163
160
158
158
161
160
152
144
142
147
149
146
146
148
149
146
144
149
159
167
162
154
148
153
157
152
145
140
143
145
151
152
155
157
155
165
170
160
146
140
143
147
143
143
149
160
167
163
160
159
160
158
157
159
163
163
156
146
137
134
134
134
136
143
147
147
144
146
156
166
169
168
167
165
161
149
139
138
143
147
150
151
153
153
158
160
155
149
145
146
153
151
142
132
139
153
160
157
149
149
156
162
162
162
164
163
156
147
139
135
129
126
128
138
143
144
142
143
146
152
157
163
166
163
156
143
135
136
143
149
152
152
150
148
155
153
151
150
147
147
152
152
144
133
134
149
158
160
152
152
161
173
178
174
166
159
151
147
148
147
142
133
134
140
145
146
143
141
141
140
139
142
148
148
144
137
135
139
143
146
147
146
146
148
146
144
148
151
151
148
150
153
153
145
141
148
158
163
161
157
161
173
181
178
165
155
151
154
161
164
157
147
143
147
151
149
144
141
138
132
129
128
128
126
124
127
135
140
142
142
140
140
143
148
161
163
162
161
162
163
164
162
162
160
159
164
166
168
166
161
153
152
155
166
172
169
161
156
167
176
175
158
143
142
148
154
150
146
151
163
167
161
147
142
150
172
182
174
162
156
159
161
158
148
162
166
164
164
163
164
164
158
154
156
164
171
171
164
152
146
149
152
159
166
167
162
158
158
172
183
182
168
151
144
149
157
161
160
161
162
163
152
139
135
145
166
176
167
152
151
164
170
163
148
166
169
164
160
161
166
165
155
147
152
171
184
179
163
147
145
152
160
165
167
167
164
161
162
167
171
174
171
166
160
161
163
165
161
157
154
155
149
139
134
138
154
163
155
149
152
163
164
151
135
172
169
159
153
157
167
168
159
149
155
172
186
183
169
161
157
162
164
167
168
169
170
172
170
167
166
167
168
168
166
163
163
161
157
152
152
157
160
156
143
134
138
148
151
152
155
158
152
137
130
173
166
156
152
155
165
168
165
159
155
163
171
173
170
163
159
159
162
162
163
165
170
170
171
166
165
164
162
158
159
158
159
158
155
153
154
161
169
165
148
133
129
139
153
158
158
153
145
137
138
170
163
161
162
163
165
167
166
159
152
148
151
154
153
148
149
155
160
160
161
162
166
165
161
160
159
158
154
150
148
153
158
161
162
157
156
160
166
163
150
134
133
148
159
160
155
147
141
143
152
164
163
167
172
173
170
167
164
157
151
147
146
142
135
134
144
159
166
164
161
164
163
158
152
147
148
150
148
148
150
156
161
165
162
157
156
160
164
161
152
145
148
159
165
159
147
137
135
144
156
160
162
166
169
175
174
170
165
160
160
161
158
150
146
151
159
167
168
163
160
159
157
152
147
145
147
148
146
148
153
159
163
161
155
148
156
162
166
161
152
147
154
165
168
159
145
133
133
145
154
153
147
154
161
168
169
165
162
164
168
170
165
163
167
174
171
160
154
151
152
149
147
146
150
159
160
153
149
150
154
160
161
152
140
138
149
160
163
157
147
144
153
165
169
159
149
143
147
151
150
153
140
147
157
160
154
146
146
157
163
162
158
160
166
169
160
150
147
146
146
145
145
151
162
167
165
159
156
153
154
158
159
150
139
134
135
145
148
145
142
143
151
166
172
166
157
154
160
158
148
155
149
155
158
153
142
139
143
152
159
156
151
145
141
140
139
145
152
153
149
147
153
165
169
163
159
159
162
165
163
161
165
162
152
139
133
134
142
148
150
149
152
164
173
171
160
152
156
157
156
163
170
169
159
149
144
151
160
164
165
162
155
141
126
122
134
151
161
160
153
155
164
171
167
153
147
151
165
173
174
172
170
170
161
148
139
139
149
160
161
156
155
160
169
168
156
147
143
149
157
165
174
171
160
155
160
168
173
172
170
167
161
152
138
134
146
157
164
164
159
160
164
164
154
148
143
148
162
166
170
170
168
160
156
150
145
142
147
153
158
159
160
159
155
155
152
148
143
143
144
156
156
156
159
164
167
168
164
161
162
161
160
159
156
152
151
160
168
173
167
161
155
150
149
149
152
154
154
151
151
152
154
155
153
150
147
141
135
137
148
161
166
162
151
143
147
151
156
149
142
144
138
141
156
167
170
161
153
152
152
154
158
163
163
156
150
159
179
190
180
158
144
145
153
160
160
156
149
143
140
140
149
158
162
156
149
141
138
143
151
162
171
166
155
141
140
148
159
163
160
147
141
140
152
164
168
164
161
157
154
156
159
166
166
156
147
154
174
188
178
157
148
156
165
164
154
143
143
146
144
143
146
161
167
163
152
145
153
160
164
158
159
164
161
149
140
145
155
164
166
161
153
150
155
161
165
166
165
166
166
166
165
168
168
160
150
153
158
165
162
159
163
171
172
163
146
132
138
149
158
148
143
147
159
162
158
156
158
162
155
143
142
153
161
156
148
151
156
160
156
162
153
153
158
158
156
151
151
159
167
171
170
164
159
158
157
158
156
152
155
161
170
173
170
159
147
137
141
150
155
149
142
141
148
158
160
157
153
150
143
139
141
150
154
155
156
157
160
159
156
155
148
151
154
151
137
130
133
149
164
169
164
152
143
148
157
164
163
155
150
154
160
164
161
155
151
152
153
150
145
146
148
150
152
153
155
155
151
146
145
149
151
151
150
152
155
158
160
160
161
154
148
148
146
138
131
135
144
156
162
162
158
150
140
141
152
163
165
155
146
144
155
163
162
154
151
154
156
152
147
147
158
166
162
152
149
150
152
155
156
157
156
152
149
153
156
156
154
154
162
158
153
151
145
140
143
157
168
168
162
157
156
153
150
146
152
160
163
153
142
144
157
166
167
160
153
154
158
158
154
151
156
163
160
153
149
150
153
156
157
156
156
153
151
152
154
151
146
146
155
154
154
152
153
154
153
161
165
163
157
156
155
157
156
154
157
162
163
158
155
156
163
170
170
165
159
159
163
164
159
153
149
150
152
154
154
154
151
146
144
151
156
154
152
151
154
153
146
148
152
143
149
155
158
159
150
142
140
145
154
156
155
154
156
159
162
164
163
161
163
168
169
170
166
160
158
161
164
165
160
154
148
147
148
153
157
157
149
143
141
145
151
154
154
158
160
159
155
151
152
144
149
159
164
162
149
138
137
146
158
158
151
150
154
158
159
157
156
158
163
170
170
164
151
142
142
151
157
160
158
155
152
149
146
148
155
159
159
155
151
149
149
153
158
164
167
163
156
151
149
154
158
162
167
170
165
158
158
161
163
161
153
151
154
158
157
151
143
148
158
167
168
158
143
134
135
142
151
153
153
153
152
149
146
146
151
158
162
166
162
158
154
155
158
165
167
162
153
143
142
163
158
159
164
169
169
167
165
165
164
163
161
157
156
157
155
152
148
151
157
165
164
158
154
156
154
153
151
149
150
150
149
149
149
151
150
150
148
152
158
163
162
157
155
159
161
160
155
146
143
163
157
147
148
155
161
161
158
156
158
162
164
160
155
154
154
159
161
161
156
153
152
158
166
172
173
165
155
151
149
149
150
151
154
156
153
142
128
129
143
159
164
157
150
146
152
156
158
156
154
172
160
144
139
142
151
155
152
151
153
157
157
153
151
151
155
159
164
161
151
139
141
152
164
165
160
157
154
153
149
147
148
150
153
157
157
148
132
125
139
156
166
159
150
144
149
154
155
155
156
170
160
146
139
140
147
150
150
151
156
156
149
146
148
151
153
155
158
158
149
140
140
151
159
152
146
145
151
152
148
143
141
144
151
157
160
157
149
142
148
160
168
163
156
152
156
154
153
149
150
162
154
144
141
146
151
152
152
156
160
156
149
147
151
155
153
148
149
154
157
155
153
155
159
154
149
146
148
148
144
136
136
144
152
158
160
157
153
150
157
167
170
163
156
151
155
153
152
148
146
161
151
145
146
157
165
167
161
159
157
155
153
153
157
157
150
143
144
150
157
157
156
157
159
156
152
147
144
144
142
142
144
151
157
160
158
154
152
154
161
170
166
151
138
133
140
147
151
151
149
166
161
157
157
162
171
175
167
160
156
156
161
159
158
152
146
144
143
150
153
154
152
154
155
153
144
136
135
141
152
161
162
158
157
158
158
155
153
154
159
165
160
146
133
127
132
142
149
154
154
161
164
167
162
159
160
161
158
155
157
166
169
160
149
141
144
150
154
154
153
150
150
149
151
152
144
132
130
145
164
178
172
157
152
155
158
160
156
154
154
158
157
155
149
144
144
145
149
156
158
151
157
164
159
154
149
145
145
150
157
169
170
158
144
140
148
157
157
156
156
156
152
148
151
159
159
151
144
149
165
174
167
155
151
152
155
155
153
150
149
150
156
162
162
160
158
157
156
159
160
144
148
152
155
155
152
150
150
150
154
162
165
154
145
145
155
161
157
152
156
158
155
148
150
161
169
171
162
158
165
166
161
155
151
147
145
142
143
144
147
149
153
156
157
156
156
157
161
164
160
146
147
149
153
157
163
167
163
154
150
154
161
156
149
151
161
165
156
146
146
151
153
146
143
145
156
166
168
168
166
166
160
155
148
140
136
133
137
142
150
154
154
152
148
145
146
153
162
166
159
147
148
152
157
160
166
169
160
149
147
154
164
162
155
155
163
166
156
141
134
138
146
144
138
131
134
143
156
164
167
164
157
149
143
138
138
137
136
141
151
159
159
153
147
144
146
152
162
164
158
147
146
150
157
159
159
149
139
136
147
162
169
165
158
159
164
166
155
140
130
130
139
144
142
132
126
132
149
159
155
150
142
142
144
150
150
144
137
134
145
156
159
154
146
144
150
158
165
162
157
151
144
144
151
155
151
140
131
137
154
166
165
159
156
161
168
167
157
145
135
134
138
144
144
138
137
146
157
159
151
142
138
143
152
159
158
151
138
129
137
146
149
146
141
141
148
155
159
157
155
155
150
151
151
150
147
140
139
147
160
160
152
146
152
165
172
171
163
154
145
143
143
145
144
143
152
162
167
160
153
148
148
152
155
158
159
155
146
141
138
140
137
136
138
139
142
143
147
150
155
154
160
163
158
146
138
134
139
144
150
147
140
144
152
165
172
174
170
163
154
152
154
154
154
151
154
160
164
159
155
152
153
151
151
153
157
158
157
154
147
139
138
137
143
143
140
136
140
149
157
149
157
163
162
153
142
135
139
141
137
134
137
146
156
164
167
170
171
167
159
153
157
164
165
157
148
141
147
155
155
151
145
144
147
149
151
154
154
154
145
137
138
149
152
152
143
140
145
156
160
145
145
149
154
156
158
150
146
142
137
135
139
151
159
162
161
160
165
163
156
152
152
162
167
157
142
131
142
155
155
146
141
143
150
150
142
138
141
146
141
135
138
149
156
154
145
145
154
163
159
148
144
145
150
159
159
155
151
147
144
142
147
156
162
162
158
151
152
154
153
151
150
154
156
153
148
146
154
160
156
145
142
149
157
154
141
137
139
144
141
138
141
150
152
147
141
144
154
160
158
154
159
163
162
157
153
147
147
147
150
155
160
161
163
164
163
159
155
152
151
153
155
152
149
149
152
160
164
163
155
146
144
151
159
158
153
148
151
154
155
156
155
153
148
141
136
138
146
153
157
158
171
176
171
159
152
146
144
146
150
158
163
162
160
165
171
174
166
156
151
154
159
157
149
144
148
154
158
157
152
148
143
143
152
157
158
158
156
158
162
165
164
155
145
140
136
136
144
150
153
160
167
169
162
155
156
159
156
151
148
155
160
159
153
156
166
177
171
159
152
156
162
163
154
147
143
143
146
148
147
144
140
139
144
151
152
149
146
149
161
162
154
145
139
141
146
150
150
149
146
158
156
150
147
149
158
169
168
157
148
147
154
156
152
149
153
162
167
161
156
157
160
159
157
152
150
147
143
140
142
144
141
142
143
144
141
136
136
147
153
152
136
126
130
141
151
157
153
147
143
153
148
147
149
152
159
164
164
156
147
144
151
156
158
150
148
148
154
159
161
160
156
151
150
158
163
158
145
139
141
149
152
147
141
139
134
133
139
145
149
139
131
122
127
138
147
149
147
144
145
146
142
151
163
167
160
152
148
150
148
149
151
155
160
160
153
149
150
157
163
161
155
150
150
158
166
162
147
141
144
152
155
151
142
138
135
139
140
140
137
132
130
134
135
138
139
140
140
141
145
157
159
160
161
161
160
154
150
153
161
171
175
166
159
153
150
151
154
166
181
185
173
156
156
170
185
183
165
153
156
168
171
165
152
149
152
160
158
149
150
152
159
161
154
151
160
172
174
164
156
158
163
166
166
166
166
162
158
156
165
176
181
172
159
150
147
151
157
168
181
180
161
142
139
158
173
172
160
153
156
164
167
164
159
159
160
160
155
146
143
148
163
170
163
154
159
170
178
173
159
169
171
166
162
162
166
165
157
151
156
170
176
171
161
156
159
162
162
164
166
164
156
144
139
145
148
149
152
154
158
160
162
162
161
160
157
154
146
136
135
143
157
167
162
153
153
161
165
161
153
176
170
157
147
147
160
164
157
148
147
154
164
166
164
163
165
164
162
163
163
161
158
157
156
150
147
144
148
155
158
159
159
155
154
155
155
156
153
144
141
141
147
155
155
152
152
156
156
150
146
166
160
150
140
142
152
158
156
150
150
153
158
164
160
157
154
156
161
165
164
161
158
158
160
159
156
155
157
158
158
156
158
157
155
153
155
159
162
160
151
145
146
151
152
152
153
154
152
147
147
154
155
153
154
154
154
155
155
154
155
161
164
163
153
144
142
149
159
164
165
163
160
156
153
152
152
157
161
161
157
156
159
162
160
154
152
157
164
163
153
147
148
155
156
153
153
151
149
148
152
160
160
163
165
164
164
161
159
155
156
163
166
165
155
149
152
158
159
156
159
162
164
156
146
140
142
151
157
159
155
155
160
164
160
149
144
151
160
160
151
145
150
158
160
156
149
145
142
143
151
169
165
164
165
168
172
171
166
158
155
157
164
169
172
174
171
165
155
147
146
152
151
150
146
142
142
147
148
150
152
152
154
154
147
143
144
154
162
158
149
144
149
156
160
154
145
140
136
136
144
166
161
158
162
169
176
175
169
161
156
155
160
169
182
185
175
160
153
146
142
135
135
143
150
156
156
151
147
149
148
149
149
147
142
143
154
163
166
158
150
145
151
157
160
154
148
147
152
151
144
150
146
155
165
170
170
167
163
160
158
155
156
163
170
171
160
151
154
155
150
142
139
150
163
163
159
153
151
153
153
154
154
152
152
153
155
158
156
153
152
151
158
163
164
160
159
169
179
172
152
144
148
161
169
169
163
158
158
158
160
159
158
161
163
159
153
153
163
164
156
145
146
156
164
158
148
149
156
165
165
159
158
161
163
158
154
145
144
150
156
159
161
165
169
171
171
175
181
175
159
155
169
172
169
164
160
161
160
160
161
162
163
163
159
157
158
165
170
169
157
145
145
151
155
151
141
144
159
170
169
161
156
158
160
159
155
145
142
148
155
158
160
162
167
172
168
163
160
157
154
167
180
177
168
164
164
164
161
158
158
161
163
163
158
156
158
164
171
173
165
153
146
149
150
149
148
152
164
172
170
161
154
152
155
159
157
147
137
136
143
155
162
160
157
158
159
159
154
146
145
161
163
164
165
171
170
165
154
149
150
155
159
161
158
149
147
156
169
176
174
165
158
152
153
156
160
164
164
164
161
159
156
155
156
159
156
145
133
126
138
156
167
159
149
143
150
158
159
154
148
142
138
144
159
171
172
164
153
150
148
152
156
161
163
156
151
157
165
173
170
164
160
158
159
159
163
163
160
153
146
147
155
166
169
160
150
143
138
145
151
158
163
155
146
138
143
153
160
163
160
139
134
138
152
162
167
167
163
161
155
153
153
162
170
171
164
159
159
160
156
154
156
160
159
154
150
149
154
152
145
141
149
164
172
162
149
147
159
174
169
156
147
149
151
150
146
149
154
159
157
155
149
146
150
156
162
166
165
166
163
157
156
159
165
167
166
159
155
149
148
150
156
159
156
148
140
142
153
161
160
147
143
151
161
161
156
155
167
177
172
153
140
147
156
159
154
152
151
146
141
166
160
157
159
160
158
151
144
145
158
166
167
155
149
149
156
159
156
151
148
153
158
158
154
146
143
144
151
160
163
160
149
145
147
154
155
152
152
157
159
153
149
150
155
157
156
155
152
142
136
160
156
157
160
163
157
138
124
127
146
169
175
164
145
139
147
160
162
156
150
154
158
156
150
144
145
149
152
154
159
163
163
157
149
150
152
150
143
138
142
155
159
154
150
151
155
156
155
147
141
153
145
146
154
160
158
152
142
141
149
163
176
170
157
145
151
162
166
159
149
148
153
154
148
142
146
154
158
155
155
161
169
167
159
154
156
158
152
141
140
149
156
153
150
153
157
159
157
156
160
153
147
147
149
155
160
168
168
164
161
161
164
167
160
151
152
161
165
160
152
150
154
155
152
146
149
157
163
161
156
154
157
160
157
156
162
167
160
147
139
141
147
152
154
158
163
160
153
154
167
156
153
154
156
156
158
159
163
164
163
160
157
156
153
151
152
157
161
162
159
159
159
165
164
160
156
160
164
163
157
151
147
149
153
156
160
162
154
144
137
140
146
152
156
163
165
157
147
149
160
153
157
165
167
162
150
140
138
149
163
165
158
153
152
154
155
156
158
161
163
164
162
164
167
166
162
159
159
159
157
154
150
150
154
159
159
156
151
148
146
146
148
150
156
165
166
156
140
135
147
148
160
171
174
167
152
140
139
149
163
165
159
153
155
158
157
154
154
158
160
155
151
152
155
162
162
159
156
157
157
156
152
151
155
159
158
157
156
158
158
154
149
148
156
165
167
155
140
133
139
149
162
174
175
172
165
162
162
165
166
166
160
157
155
157
156
153
151
155
154
152
143
139
144
157
164
164
158
156
156
155
152
148
145
148
154
159
163
166
164
160
156
152
155
161
165
158
149
141
146
158
163
169
172
171
170
170
168
168
165
165
162
156
152
151
153
153
154
158
159
155
146
143
151
161
170
167
161
157
155
155
154
149
144
145
149
156
157
157
158
160
160
154
152
154
160
161
158
155
154
165
162
158
159
163
162
160
158
157
159
159
156
151
150
152
156
155
157
161
164
165
163
161
165
167
166
162
156
154
153
156
158
157
152
149
150
152
148
144
148
157
160
151
143
145
153
158
158
156
154
167
159
150
146
150
157
156
153
154
156
155
148
147
154
163
162
157
155
160
162
164
164
166
166
159
153
151
154
154
152
153
155
156
153
153
153
153
149
143
148
152
154
147
141
140
146
150
150
148
148
161
153
148
148
152
158
156
154
157
162
159
150
146
153
164
164
160
160
162
159
150
150
155
158
153
148
151
158
157
149
142
142
147
152
155
157
157
155
150
153
156
156
151
146
144
150
149
145
141
137
147
148
150
156
162
163
156
153
160
169
169
159
151
152
154
159
157
161
163
157
146
137
142
150
151
152
157
161
158
146
133
134
144
153
158
159
156
153
153
158
162
160
157
155
155
156
154
150
143
138
151
150
152
159
164
162
157
154
159
167
168
162
157
153
151
144
142
148
155
156
149
138
142
148
152
154
153
158
154
144
138
139
151
161
162
158
153
150
153
159
164
163
159
156
153
154
153
153
154
148
162
158
154
154
156
158
159
157
157
155
157
159
159
158
152
141
132
135
150
159
155
148
142
149
154
151
146
143
147
149
151
154
157
162
161
156
152
152
155
160
164
164
159
157
150
147
148
153
157
154
165
162
155
151
151
155
159
156
153
151
155
160
161
160
154
151
147
149
154
159
159
147
143
148
157
157
148
142
146
157
167
164
159
156
155
153
154
157
158
160
164
166
165
162
150
147
149
152
155
152
161
159
154
153
155
157
156
153
148
151
161
167
163
158
155
158
160
157
156
156
153
143
138
144
159
166
160
154
155
160
165
162
157
153
150
148
152
154
156
157
157
161
160
152
144
144
150
154
154
149
155
154
151
152
158
163
161
153
147
151
162
167
162
155
155
159
160
154
149
148
147
140
132
138
152
165
168
165
163
160
161
158
157
155
150
142
139
143
148
147
146
142
141
138
138
139
145
150
154
151
150
149
148
151
158
168
169
161
152
150
154
155
153
149
155
160
159
153
147
148
147
140
131
133
141
151
160
164
164
161
158
157
157
158
150
139
135
137
141
143
140
135
135
140
143
142
140
145
152
154
145
147
151
155
161
166
166
157
149
146
149
149
145
145
150
158
158
155
152
150
146
142
135
137
139
139
143
152
159
159
157
156
157
157
153
146
141
139
142
148
147
146
145
147
149
148
146
146
151
152
144
146
155
162
164
158
148
136
135
144
151
154
148
144
147
152
155
156
156
151
146
146
150
153
147
139
136
145
156
157
155
155
156
157
156
153
149
144
144
151
158
159
154
149
149
151
155
157
151
149
148
150
156
161
159
150
138
130
135
145
154
158
159
156
152
150
154
155
155
151
150
154
161
160
152
145
147
154
157
157
155
156
156
156
156
153
151
146
142
149
157
161
157
151
148
151
154
154
149
148
157
157
155
150
146
142
140
142
144
147
150
155
160
166
167
160
156
154
154
152
154
157
161
160
155
153
158
160
158
157
157
157
154
151
150
151
151
144
141
145
154
159
156
151
148
146
142
140
140
149
156
159
160
151
142
140
143
144
143
142
143
148
158
165
168
162
160
158
154
151
149
153
161
164
161
156
155
152
154
155
155
153
149
147
149
155
155
149
146
149
158
159
153
144
142
140
138
138
142
151
151
161
167
165
157
150
144
136
132
138
145
150
156
156
156
158
159
159
156
147
140
144
157
165
162
149
134
132
137
144
147
145
143
146
152
158
157
153
154
159
161
158
150
142
139
140
141
150
154
155
147
157
166
174
174
163
149
138
133
140
148
156
157
152
144
144
149
154
157
151
145
146
154
162
158
144
127
127
135
141
143
142
147
153
154
152
150
152
159
162
161
157
153
150
145
143
150
159
162
157
143
144
149
157
162
162
158
151
145
143
149
157
158
154
146
142
143
150
153
154
158
160
160
158
154
147
143
142
144
145
147
157
167
164
152
138
142
153
163
163
158
156
158
158
150
141
141
148
156
155
144
142
141
143
152
162
169
167
155
144
145
152
157
160
158
156
155
153
152
155
163
171
167
158
153
153
158
157
153
148
153
163
169
159
146
137
146
158
164
160
153
153
159
160
150
138
128
131
140
150
156
150
147
148
156
168
175
169
155
144
142
148
153
157
163
167
171
164
155
153
161
171
168
158
150
152
156
157
154
149
148
148
148
147
143
146
157
158
155
147
149
152
156
154
145
139
134
133
137
141
161
155
150
150
159
169
174
167
154
145
144
148
152
154
164
170
176
166
155
151
156
162
164
157
152
152
154
154
151
147
143
138
136
140
144
146
144
135
134
141
150
152
146
139
140
146
151
150
144
140
158
151
147
147
154
162
167
164
156
150
148
151
156
159
163
164
162
157
154
153
155
156
155
153
156
162
161
154
146
143
142
140
139
142
143
137
124
116
127
146
157
150
138
131
138
148
156
155
148
143
151
146
146
150
154
159
159
159
156
152
151
153
157
161
161
157
152
152
154
158
158
153
145
145
154
167
165
152
140
138
139
140
139
139
137
134
129
130
141
152
158
147
138
133
139
145
149
149
148
149
147
144
150
160
165
160
155
149
150
153
155
155
158
159
160
156
151
151
157
162
161
157
150
145
146
156
156
149
140
136
137
140
139
138
137
140
145
152
154
152
146
142
143
143
145
147
144
144
144
148
164
167
165
163
161
157
150
147
151
163
170
168
158
150
148
151
155
158
162
168
166
158
152
157
168
173
168
158
156
165
171
170
165
158
155
152
146
146
146
145
150
153
149
145
146
152
157
160
161
159
163
164
166
167
167
163
156
150
153
166
176
176
161
150
151
160
167
165
165
168
168
163
153
154
158
161
158
152
156
165
170
165
158
154
156
157
157
152
145
144
150
159
161
156
155
159
161
160
160
161
165
164
161
164
164
165
160
153
152
159
167
167
158
152
155
162
163
158
154
158
164
164
159
156
155
152
150
149
154
159
159
154
148
146
151
156
156
149
143
142
152
162
167
166
167
165
160
156
156
160
165
160
154
154
158
163
161
152
146
147
151
152
154
153
153
150
143
142
149
156
161
160
161
158
155
152
148
148
152
155
157
156
151
150
152
156
155
152
148
148
155
163
168
169
170
166
160
155
151
153
159
159
155
156
159
163
159
150
143
145
150
154
156
156
150
139
134
144
161
167
160
151
147
153
155
153
150
149
151
154
157
160
159
155
154
155
158
158
155
152
156
162
165
161
157
157
158
156
151
149
154
160
162
162
161
160
153
146
145
154
164
173
173
161
150
145
146
157
166
169
160
148
143
147
152
153
152
153
154
154
156
160
163
159
151
150
156
159
158
151
154
159
160
154
147
150
155
159
154
150
162
163
163
161
158
153
149
147
150
158
171
179
174
167
163
158
159
158
157
159
160
157
152
149
150
152
155
158
157
153
154
159
163
159
148
143
151
158
158
151
150
156
158
153
143
145
152
159
154
150
180
176
166
159
155
155
156
155
154
154
158
163
169
171
171
168
163
155
152
151
153
154
153
151
149
150
155
158
157
151
150
153
159
158
151
144
149
157
157
150
146
148
153
149
143
143
151
153
150
148
189
187
174
163
160
167
171
168
160
152
144
150
161
169
169
161
159
155
158
154
150
149
149
151
150
149
151
155
156
153
150
153
159
162
160
158
157
156
155
151
148
149
151
150
146
146
152
158
154
148
183
186
178
166
165
172
177
175
165
156
148
149
158
164
161
151
150
156
167
163
155
151
153
156
152
148
148
150
155
157
157
159
164
169
171
169
161
152
150
154
158
160
155
152
153
158
167
174
170
156
161
168
166
162
161
163
165
164
164
162
160
157
158
163
159
150
148
156
168
167
157
151
155
157
154
148
145
147
152
152
156
158
163
168
170
167
154
142
143
152
160
162
158
153
157
164
173
179
174
160
148
153
151
146
143
145
146
148
154
159
161
158
158
162
166
162
160
163
172
167
155
149
150
155
154
150
146
148
148
147
143
144
151
159
164
164
151
139
138
147
156
160
156
151
154
163
172
174
165
154
153
162
157
148
142
144
144
142
145
153
155
153
154
158
159
163
163
167
172
170
157
150
150
153
154
153
154
159
158
152
147
148
150
155
161
165
162
150
141
142
152
160
156
148
149
160
170
168
159
151
168
178
179
170
160
154
150
147
145
150
154
154
153
150
151
154
160
162
161
159
158
154
153
153
153
154
160
166
168
164
160
157
153
153
158
166
167
157
146
142
151
159
156
148
147
156
167
165
158
152
171
181
184
180
171
163
158
153
151
157
159
158
157
156
157
158
158
150
138
135
144
152
152
149
148
153
162
168
164
160
157
156
154
151
148
153
158
158
152
149
150
154
152
148
146
149
156
156
154
151
161
166
170
169
166
163
162
162
164
163
158
154
155
161
170
175
166
150
133
129
138
146
146
144
145
156
167
167
161
149
146
149
155
154
149
146
148
157
164
160
153
148
149
152
154
152
152
150
147
147
152
153
156
156
158
161
162
164
167
163
156
144
143
154
170
179
172
157
146
143
147
146
142
140
145
159
168
168
157
146
145
149
158
159
154
147
147
154
171
171
160
152
151
157
161
159
155
149
144
142
154
156
157
160
163
163
156
151
150
158
161
156
151
148
152
159
161
157
153
154
155
154
146
143
144
151
158
156
151
150
153
160
161
158
153
149
147
150
158
163
164
159
155
157
159
156
153
148
140
135
160
159
159
164
171
168
155
139
134
148
166
177
172
157
145
145
153
156
155
155
160
164
160
150
143
141
145
149
148
155
166
169
162
153
153
157
156
148
139
146
158
162
159
155
152
153
151
149
143
134
159
157
154
157
164
168
165
152
143
144
159
173
177
168
156
154
161
166
162
160
164
174
172
158
144
143
150
156
157
158
166
168
162
156
158
169
169
155
136
131
146
158
158
156
156
159
159
156
153
151
160
154
149
147
153
160
167
166
160
152
149
153
160
162
159
161
165
168
166
162
163
168
166
156
146
147
157
164
161
155
152
154
156
152
153
162
168
157
142
131
137
150
155
158
163
165
163
157
155
165
161
159
157
155
155
155
158
163
165
165
159
154
152
150
151
154
157
160
161
158
156
153
154
152
149
149
153
153
152
150
149
149
148
145
141
145
152
153
147
142
141
146
152
157
161
161
155
146
147
159
161
165
169
171
168
161
154
153
162
176
180
170
158
152
152
153
154
152
158
156
152
145
147
152
156
153
143
138
142
151
154
154
154
153
150
145
146
150
152
154
151
149
150
154
157
152
142
133
133
145
159
165
172
173
169
164
159
156
163
176
184
179
169
158
157
157
158
161
167
166
157
146
146
157
165
162
147
138
145
154
159
157
155
159
163
161
154
148
150
157
159
157
154
154
155
151
141
134
134
140
159
163
164
159
158
160
164
165
166
168
171
169
161
155
153
159
167
176
181
175
162
147
147
160
170
171
161
152
151
155
159
155
150
153
162
165
158
148
142
151
160
164
160
156
156
156
154
150
148
148
161
160
161
158
156
157
160
164
164
163
160
154
146
143
149
158
166
175
178
170
158
145
146
153
166
165
161
154
155
157
159
157
151
148
152
158
158
151
142
145
157
163
163
158
155
156
160
159
157
154
161
159
159
159
158
158
157
156
159
160
155
144
138
145
157
163
161
157
159
161
157
149
149
154
156
153
150
153
155
158
160
161
156
150
147
151
155
157
155
151
156
161
161
158
154
154
157
158
156
152
156
155
155
157
159
162
159
157
158
159
155
145
145
158
172
172
158
147
151
160
166
168
166
161
153
146
148
154
158
156
155
156
154
150
146
148
155
165
171
166
160
157
159
158
156
153
150
150
149
146
148
151
154
159
164
168
164
158
158
161
160
156
154
161
173
172
162
157
158
161
169
173
174
164
151
144
150
159
160
152
143
143
147
148
147
149
157
170
178
172
163
156
154
156
156
152
148
145
142
140
144
152
161
171
170
168
159
154
157
163
166
165
162
161
163
166
164
165
163
162
160
163
165
159
148
142
149
161
162
151
136
135
144
149
150
150
156
165
174
170
161
154
150
152
156
153
149
145
144
142
150
156
164
172
163
154
145
149
155
162
164
162
161
163
162
162
159
161
163
162
158
151
151
152
149
147
150
159
162
155
142
136
143
150
152
150
151
153
159
162
158
154
152
156
160
157
152
151
157
159
159
159
159
156
150
141
141
149
156
156
150
149
158
170
175
166
155
154
161
166
160
148
145
151
156
159
155
157
159
156
147
140
142
147
148
146
143
147
155
160
161
159
162
164
162
158
153
154
162
164
161
161
155
150
148
150
154
157
154
149
144
145
161
174
178
168
158
156
160
165
158
146
141
150
162
172
165
155
155
153
148
144
144
144
141
134
137
146
157
162
165
167
169
164
156
151
149
150
149
147
162
161
157
155
160
164
165
156
147
145
148
158
165
170
166
162
157
156
156
156
151
142
139
146
159
165
163
160
157
151
145
145
150
149
140
132
137
151
161
162
163
160
158
152
140
136
137
139
138
136
164
162
160
161
167
170
164
152
145
149
162
169
168
164
160
155
150
146
147
150
147
142
138
141
143
147
152
159
159
152
143
146
156
159
151
141
140
151
159
157
150
145
142
139
135
130
128
130
137
144
163
162
158
157
161
164
159
152
150
159
167
168
164
162
163
157
148
145
149
160
158
147
139
137
138
139
144
154
158
152
143
146
155
160
156
148
146
152
158
152
143
136
137
144
148
142
130
130
142
153
161
160
157
154
155
156
155
156
157
160
159
155
154
159
165
160
149
148
159
168
162
151
143
147
150
152
152
156
157
153
146
148
153
155
153
149
151
158
162
156
146
136
140
148
153
150
144
144
150
153
158
160
160
158
155
151
149
153
153
149
147
143
146
150
150
149
146
150
160
164
156
150
151
160
169
166
161
159
157
154
151
151
152
148
144
144
152
163
167
162
154
145
144
149
151
152
153
153
151
148
156
160
160
159
152
145
143
147
148
144
138
140
145
146
138
131
135
151
161
164
153
152
157
164
167
165
161
160
158
155
153
155
153
147
141
142
150
160
164
161
160
163
159
154
154
153
154
151
145
143
153
155
155
149
142
140
143
147
146
142
141
144
151
152
141
130
136
153
167
169
160
158
161
163
162
160
158
158
157
156
156
157
153
148
145
145
149
149
150
156
165
169
170
165
158
156
153
145
136
137
142
144
144
143
141
146
148
148
144
143
148
153
158
156
149
145
149
158
170
171
164
156
158
162
163
162
158
155
154
155
157
155
150
147
150
152
152
149
149
156
165
167
157
150
154
156
155
148
138
135
146
150
158
160
158
160
157
148
143
146
156
162
160
151
144
145
150
157
164
163
155
148
150
158
163
164
161
155
152
151
151
147
145
147
154
161
161
154
152
155
158
152
142
139
144
154
157
156
151
141
160
167
173
179
176
169
160
150
146
151
161
166
158
141
130
131
138
149
154
152
145
141
143
146
154
159
159
155
150
145
143
142
144
150
156
161
163
158
156
154
151
147
142
144
147
150
154
157
158
154
161
164
168
169
165
163
163
159
156
154
160
163
160
149
134
134
140
148
152
150
147
144
141
140
144
149
157
154
147
143
145
153
155
155
152
149
152
158
161
157
151
149
154
156
151
146
139
144
152
155
157
150
147
147
151
160
169
171
161
150
149
160
164
161
154
152
153
156
154
152
155
157
153
145
144
147
156
154
146
142
149
160
162
151
141
138
150
161
165
159
152
151
154
156
151
144
136
138
145
151
157
148
146
145
152
164
173
168
154
144
145
155
164
166
161
157
157
159
155
154
159
162
159
152
150
154
157
154
146
141
146
150
150
143
141
146
162
167
163
154
149
148
149
148
148
149
152
151
149
146
158
152
150
154
159
165
166
155
145
144
148
154
162
162
161
158
155
153
154
154
157
157
155
151
153
158
160
153
144
141
143
145
143
143
150
156
160
158
153
152
152
150
146
138
141
151
161
161
153
145
155
153
154
157
159
159
151
147
147
150
155
156
158
159
160
157
153
151
153
156
156
149
141
140
152
162
162
150
141
139
143
144
143
145
151
151
143
136
142
155
168
161
147
137
139
145
152
154
154
149
152
151
153
158
160
156
148
147
153
156
157
156
155
154
155
154
155
155
156
159
156
148
139
141
151
159
156
146
137
135
139
141
140
140
143
141
135
130
138
154
163
155
144
139
139
141
142
146
152
156
152
151
151
155
158
158
159
160
155
154
156
155
154
152
149
149
152
159
162
161
158
157
152
148
146
145
145
142
138
134
135
136
135
137
139
142
140
136
138
141
143
140
139
142
143
143
143
144
151
157
174
174
170
165
161
159
162
168
169
163
156
148
142
142
148
154
159
160
156
149
145
142
146
153
155
154
147
150
157
163
161
157
160
162
161
153
140
133
135
142
150
154
157
153
147
147
150
155
160
164
163
164
165
168
167
163
156
150
150
153
157
155
147
145
151
163
169
164
152
146
149
155
160
161
158
151
146
149
157
166
168
160
151
144
143
143
141
135
131
140
154
161
158
151
149
152
153
153
155
163
152
151
156
167
173
167
154
143
141
152
162
163
155
148
149
151
151
147
145
148
157
166
172
172
165
161
156
152
155
162
165
158
144
132
132
141
145
143
139
145
161
168
164
160
162
163
157
149
150
161
155
154
158
171
178
174
159
148
147
157
164
163
158
151
144
133
125
129
143
156
162
164
167
170
165
161
157
152
152
156
161
163
157
148
147
151
153
153
151
155
165
168
165
167
173
171
160
151
148
156
160
164
169
176
181
183
175
163
154
158
163
164
160
156
149
139
131
139
157
165
161
153
151
157
161
158
150
147
148
151
158
163
163
156
152
154
155
156
155
153
154
152
153
156
162
162
159
155
152
153
162
169
170
171
174
177
174
165
157
159
163
164
161
159
161
156
154
156
163
165
158
147
145
155
162
159
150
145
144
150
156
163
164
159
151
148
154
157
156
150
147
147
149
148
147
151
156
162
159
152
158
160
158
157
154
155
153
151
155
160
163
161
158
157
162
163
162
159
159
160
157
152
153
160
166
164
155
152
151
152
156
164
170
167
158
151
154
160
160
154
157
163
163
154
142
144
155
169
166
151
162
156
152
150
149
145
145
147
154
159
161
158
156
158
161
163
163
164
163
161
157
156
160
164
168
164
160
160
158
154
154
163
174
176
168
157
151
156
157
159
163
171
168
156
142
141
152
165
161
150
180
176
163
154
151
153
154
155
155
158
159
157
161
160
160
160
163
169
168
165
158
156
157
159
156
156
159
161
160
157
156
163
172
176
172
159
148
143
147
150
158
163
162
153
144
143
147
152
153
151
200
197
176
157
151
157
164
163
161
161
160
159
162
159
156
152
152
158
167
164
158
154
155
155
153
151
153
156
157
157
160
166
170
170
167
160
149
139
140
147
155
159
156
152
155
155
153
153
152
155
187
182
162
147
146
154
162
162
164
165
164
156
152
152
151
147
141
147
161
167
164
160
158
155
153
150
148
147
145
148
159
166
166
161
158
156
150
141
139
148
156
159
152
148
149
155
157
157
155
157
150
147
138
134
140
148
153
155
161
168
163
151
141
144
150
149
145
149
162
174
172
167
164
160
157
150
146
144
139
142
148
158
161
156
153
154
152
147
144
150
158
160
150
134
130
142
157
161
157
155
133
135
135
136
140
147
151
150
153
155
155
146
140
145
154
159
157
153
160
165
166
168
167
165
157
153
153
156
152
148
148
154
155
154
152
155
159
159
157
156
161
162
153
134
129
140
158
164
159
155
150
160
160
151
149
153
154
150
144
148
155
154
152
151
157
163
161
149
139
138
149
159
164
161
154
152
156
162
165
160
154
151
150
151
151
158
165
168
162
158
160
163
159
149
147
153
163
166
160
157
171
182
182
172
163
159
157
152
148
153
162
165
160
156
159
167
163
145
126
123
136
150
152
150
151
153
159
165
163
158
153
148
142
140
147
156
162
160
152
150
156
162
162
161
161
163
165
164
159
158
167
175
178
173
166
162
158
158
160
162
163
158
153
154
164
176
172
158
140
138
148
152
150
151
156
169
177
171
159
151
148
149
145
143
148
152
154
150
147
150
157
161
159
158
161
164
165
164
160
161
148
153
162
166
165
161
160
163
167
165
158
145
142
152
169
182
178
170
160
158
160
157
152
153
166
183
189
175
155
144
145
154
159
157
152
150
148
150
154
160
162
160
153
153
155
158
162
162
160
162
149
154
161
165
167
164
160
159
163
162
160
156
154
159
166
166
163
158
155
158
161
159
156
156
160
170
172
162
144
136
144
156
160
157
152
151
154
155
159
163
162
160
153
152
149
148
151
153
156
153
163
165
163
166
169
168
161
155
151
157
165
174
175
168
155
148
147
146
145
150
161
170
172
162
156
149
152
148
141
138
145
153
157
155
155
161
163
158
152
152
157
160
160
156
150
142
142
148
151
144
171
168
164
163
166
166
163
154
148
151
161
170
172
164
155
152
153
154
150
152
163
184
193
180
159
148
150
153
152
148
148
153
157
159
164
169
166
155
145
145
154
161
162
158
154
148
147
149
151
148
167
166
162
154
153
156
158
158
154
150
149
152
156
156
156
160
162
159
153
151
160
175
183
175
160
149
151
155
151
148
149
154
157
155
152
154
154
151
144
143
150
155
157
157
157
155
156
151
150
150
163
165
164
158
155
156
155
156
157
155
155
151
152
153
154
156
155
150
144
143
148
151
155
153
147
145
144
142
143
146
150
155
155
146
137
136
142
149
148
148
147
150
153
155
154
155
153
147
145
146
164
167
170
169
167
162
157
153
155
162
168
167
159
152
151
153
153
148
146
150
152
146
141
141
147
149
144
139
141
151
157
157
154
148
144
141
145
149
150
151
151
155
156
155
150
145
143
145
145
144
166
165
163
159
163
165
160
154
154
163
176
177
165
155
152
157
161
162
166
170
173
165
154
154
158
161
151
144
146
156
160
155
150
150
159
159
153
144
142
149
159
170
171
160
150
142
145
150
150
148
165
157
143
137
142
155
160
157
154
160
169
172
165
157
159
165
173
175
180
185
186
179
172
165
163
162
152
145
147
154
156
151
146
149
160
163
153
136
128
143
161
179
178
165
156
153
153
156
156
152
160
149
138
134
138
149
156
155
153
156
158
157
157
158
165
168
170
171
172
171
170
164
161
162
158
151
141
140
144
151
155
155
151
151
155
156
152
138
132
140
155
165
167
163
158
155
156
158
157
153
157
150
150
151
154
157
156
154
154
155
152
149
153
160
169
169
164
157
154
152
146
143
148
154
153
146
138
139
147
152
156
160
157
154
153
154
154
153
150
147
150
154
160
158
154
151
152
154
155
152
157
155
157
157
163
164
162
159
156
156
155
153
156
162
169
167
160
155
153
151
148
149
155
158
154
148
149
153
155
155
154
155
154
153
152
153
156
163
168
160
155
154
157
157
154
148
148
151
152
148
156
158
158
158
160
167
169
163
154
154
158
160
164
163
164
163
161
158
157
160
168
173
173
165
155
148
152
161
159
154
148
149
152
151
150
150
156
167
175
174
166
159
156
156
153
149
148
148
147
143
154
158
160
158
158
164
167
160
151
145
152
164
166
162
161
160
159
158
158
163
175
188
186
167
151
141
146
157
158
154
150
153
153
152
150
149
154
166
174
175
165
155
149
148
152
151
147
143
142
144
154
159
162
162
156
154
154
153
152
145
147
151
159
163
163
161
160
158
161
168
174
176
177
164
151
142
142
151
157
155
151
148
149
151
150
148
150
152
158
159
156
150
147
150
155
154
148
140
143
153
157
161
165
163
154
147
146
153
157
153
145
142
153
167
177
173
163
163
170
174
172
163
159
159
158
153
149
152
158
157
149
138
139
146
148
145
144
145
147
152
152
150
153
159
163
159
151
145
146
155
160
163
165
163
158
152
151
154
157
152
145
144
156
171
180
174
163
162
170
177
170
159
154
156
160
161
157
156
157
156
146
138
139
142
144
140
139
143
149
154
153
155
157
162
164
161
156
150
146
150
158
162
162
162
161
160
154
151
146
146
149
155
164
168
167
160
155
157
161
164
159
156
154
157
159
159
155
156
158
152
143
141
148
150
143
138
140
149
157
158
155
153
153
155
159
158
154
148
144
147
157
160
160
161
163
161
151
139
135
146
159
166
167
163
156
149
146
147
150
153
150
154
156
158
154
147
147
153
155
149
140
143
154
157
152
144
146
154
161
159
151
146
144
149
153
152
146
143
145
151
162
161
157
156
156
155
147
140
144
154
166
169
166
163
160
153
144
143
150
158
157
155
155
154
148
141
141
147
150
146
140
144
153
157
155
150
151
157
164
160
152
143
142
148
152
149
142
142
148
157
168
164
158
152
148
147
147
151
158
164
164
159
158
164
167
160
145
144
151
162
162
158
153
156
153
149
147
148
149
145
142
145
151
152
150
147
151
159
166
164
155
147
145
151
154
151
146
146
150
154
167
166
160
154
148
144
147
156
164
162
151
145
150
158
162
157
145
146
150
151
152
150
153
158
163
159
157
153
149
143
141
146
150
149
143
141
148
159
166
162
154
147
148
152
153
152
152
152
150
147
160
161
160
155
147
141
145
154
161
158
146
142
145
146
144
138
141
147
150
148
141
145
153
162
163
160
156
153
146
140
138
142
148
146
141
140
148
156
159
150
147
147
151
152
152
153
153
152
147
141
149
151
153
151
145
143
146
154
158
157
152
150
146
141
135
133
138
149
155
151
146
147
150
152
151
149
149
148
142
137
136
142
145
145
145
146
149
151
151
148
147
146
147
149
152
155
155
153
145
138
136
140
144
146
147
154
157
157
157
156
157
158
152
144
137
136
142
150
158
161
160
155
149
142
143
147
151
150
144
142
146
148
148
146
148
151
151
150
149
150
149
144
141
143
152
158
158
155
149
142
145
146
146
146
152
166
170
163
156
155
161
164
158
148
139
140
147
152
158
159
158
153
145
142
146
159
168
165
156
146
146
149
148
149
154
158
156
151
147
147
145
140
138
144
153
160
159
158
156
151
165
165
161
155
155
165
171
166
158
156
164
169
162
150
140
141
150
157
156
152
147
144
140
138
147
161
172
170
158
146
139
138
142
149
159
164
162
153
144
136
135
137
143
150
154
156
155
155
158
156
180
172
166
158
153
160
168
169
162
160
165
171
167
155
142
142
152
160
156
146
139
134
135
133
135
143
155
157
153
146
141
138
142
149
154
160
162
156
148
142
142
146
147
151
150
151
149
148
150
153
170
165
162
158
155
159
163
166
162
158
161
168
169
162
147
143
152
160
157
147
138
138
140
134
130
129
139
147
148
146
150
151
149
144
143
151
159
161
162
158
156
148
142
140
143
149
151
152
149
150
157
159
162
159
158
159
159
156
151
149
156
166
169
162
147
143
150
157
157
151
146
146
146
146
143
142
144
147
145
144
149
152
150
144
143
149
160
165
164
158
152
143
134
132
139
152
162
164
159
151
154
158
163
162
160
157
152
144
145
148
160
168
166
156
146
143
146
152
156
156
156
150
146
146
150
156
157
149
142
137
141
146
152
155
155
158
158
159
155
152
147
139
134
134
141
149
159
165
159
154
154
159
163
161
157
151
144
142
149
159
169
166
157
148
144
145
152
153
156
159
159
151
140
141
151
158
155
145
138
138
145
150
153
159
164
160
154
147
147
149
148
141
139
141
142
141
143
150
155
154
156
160
160
156
152
148
146
148
154
160
163
159
151
141
140
147
153
156
157
159
158
153
150
148
152
153
146
140
140
150
158
156
152
152
155
152
145
137
139
146
146
140
139
140
138
134
131
141
151
156
157
159
154
147
145
149
154
157
155
152
151
152
149
140
135
140
147
155
158
155
154
157
163
164
155
145
135
136
142
151
158
155
146
141
143
143
138
131
132
137
139
135
135
133
134
133
132
138
148
158
158
159
164
167
165
161
170
182
186
175
159
150
149
149
150
152
158
162
158
150
149
155
162
160
153
146
144
149
156
158
154
154
158
161
161
155
147
142
142
145
150
154
155
153
150
149
153
159
164
166
153
153
160
166
170
166
163
163
160
152
150
150
152
152
152
157
165
164
157
148
143
146
156
157
153
146
142
147
151
153
157
158
156
149
143
142
142
136
131
140
153
163
155
146
144
148
153
155
155
159
154
151
155
166
173
167
154
142
140
146
154
157
158
155
150
148
151
155
159
154
150
149
153
157
155
149
145
147
148
152
160
160
156
144
141
143
146
138
135
142
159
166
159
152
152
154
153
148
147
154
159
160
163
171
176
171
155
147
149
158
168
167
161
155
145
136
136
146
158
164
160
159
158
160
158
151
147
148
150
155
162
166
163
154
149
153
152
152
152
156
163
164
160
158
161
162
154
149
150
160
160
167
171
172
175
175
173
167
165
171
173
167
160
152
148
144
143
148
158
164
162
162
162
163
160
153
148
151
152
155
159
163
162
152
145
142
148
153
158
158
153
144
141
149
156
157
153
151
158
166
157
165
166
158
160
169
174
171
168
164
163
154
147
146
152
157
154
151
156
159
159
158
160
162
161
156
151
151
152
153
156
160
160
149
137
134
143
154
158
153
144
134
135
145
150
154
154
158
165
164
151
154
154
150
149
154
157
158
158
160
155
143
137
143
152
157
156
152
154
159
159
156
158
162
163
158
153
152
153
155
158
163
164
161
153
151
157
161
160
155
153
155
158
159
155
153
156
164
165
156
144
143
147
151
153
152
147
146
154
161
162
155
148
148
154
156
158
159
164
164
159
154
156
162
164
160
156
155
158
158
158
161
168
168
167
163
158
157
152
154
164
174
173
163
149
143
150
157
159
151
146
150
149
151
154
153
148
146
153
163
172
171
164
161
157
159
165
171
170
165
153
148
151
158
162
160
159
160
161
159
156
158
160
164
164
155
146
140
142
150
162
171
167
154
143
139
140
144
151
151
168
165
155
150
152
154
151
146
151
163
172
173
167
162
158
159
163
165
163
154
146
144
147
153
156
157
159
160
160
158
158
159
159
152
150
144
141
141
143
150
158
159
158
153
149
150
146
143
148
153
176
171
158
150
154
158
156
150
153
164
168
161
153
147
148
148
150
152
157
155
153
154
154
153
150
149
152
154
155
155
161
169
163
151
142
144
148
150
151
152
157
157
154
149
148
151
148
145
147
153
161
157
154
157
169
176
171
161
160
168
166
156
145
141
144
145
145
148
155
164
166
168
165
158
148
140
144
152
155
155
161
168
164
154
145
145
151
156
154
152
156
156
146
131
125
134
147
150
150
154
142
141
142
154
169
180
176
163
155
156
161
157
152
149
155
153
150
145
149
154
162
167
170
165
153
145
148
157
162
160
155
158
160
156
149
147
149
153
155
155
158
156
143
127
120
129
147
156
156
156
140
138
138
141
157
176
175
158
143
146
158
165
165
162
161
159
154
143
135
138
149
163
168
164
156
151
153
161
165
160
153
152
155
158
154
149
147
149
155
157
159
158
150
142
144
154
165
168
161
159
145
143
142
145
155
169
167
154
142
147
161
168
168
161
160
161
157
144
138
144
155
166
166
161
156
154
154
156
157
154
150
148
152
159
159
155
151
148
151
156
160
160
155
157
161
168
174
172
166
162
146
149
151
156
160
163
161
156
154
156
161
164
160
158
158
163
163
158
158
164
173
172
168
163
161
161
157
156
154
151
150
152
154
158
160
157
155
149
151
157
163
162
153
145
150
159
167
170
167
166
146
152
159
162
162
160
159
161
164
161
158
157
157
161
167
170
170
166
163
166
170
171
167
164
165
167
168
164
156
154
155
157
156
154
153
155
159
156
157
161
165
159
143
128
128
141
154
164
167
167
153
158
161
163
163
161
160
162
163
161
159
158
166
170
170
169
165
159
154
150
154
159
164
162
160
163
165
165
156
150
151
156
155
149
150
155
162
164
162
162
162
158
148
136
129
134
146
158
163
158
165
163
163
166
168
166
162
157
156
159
164
166
167
160
154
152
153
151
145
142
145
157
165
162
155
151
157
160
154
146
144
148
153
154
155
160
164
160
155
154
159
160
160
157
149
140
144
151
156
149
165
163
166
171
173
168
161
152
150
156
164
165
155
141
134
142
152
154
148
145
150
166
177
171
158
150
152
156
153
146
142
147
157
165
166
159
151
148
148
153
159
162
162
160
153
145
143
146
150
148
159
161
165
172
170
161
155
150
148
153
162
164
156
145
139
146
153
152
147
147
155
169
177
172
157
148
149
148
148
145
145
151
157
157
151
144
141
143
145
151
156
157
156
155
153
152
149
145
147
147
156
160
164
163
158
155
152
149
147
150
156
162
162
157
153
152
152
147
144
148
157
165
161
156
153
149
147
144
143
145
151
155
153
143
134
134
143
151
151
150
151
153
154
154
154
155
154
148
147
146
158
161
162
159
157
159
156
150
145
149
154
159
157
152
151
153
153
148
146
154
166
165
155
147
151
157
160
157
152
154
156
154
149
141
141
148
157
156
152
148
149
157
164
158
153
150
154
154
150
146
159
159
157
156
160
163
159
149
143
149
156
157
150
145
149
157
158
152
151
165
179
179
162
153
153
165
168
163
159
156
154
148
143
145
153
157
155
148
144
145
153
164
168
162
153
148
154
156
153
147
156
154
148
148
157
162
158
148
142
149
161
161
159
157
164
168
161
150
150
165
183
186
173
160
155
157
158
154
151
148
148
143
141
142
148
148
144
139
142
149
158
164
164
162
159
155
155
156
154
151
154
143
138
140
150
158
155
147
142
146
156
161
168
172
173
168
157
147
149
158
171
178
174
166
155
148
142
139
140
145
148
151
151
149
144
145
146
148
155
156
157
154
158
164
165
161
156
155
156
154
156
143
138
142
149
155
155
150
143
142
147
153
164
167
162
153
151
150
154
155
154
158
165
167
162
155
145
140
141
147
151
157
156
155
156
154
153
156
159
154
148
148
153
163
164
156
152
153
155
153
161
156
154
152
155
158
158
154
145
139
142
152
160
157
148
147
153
160
162
158
148
146
154
163
167
166
160
156
153
150
151
152
153
155
158
158
155
147
142
143
142
144
150
152
149
147
148
150
151
148
167
165
161
155
154
161
165
162
149
141
143
157
162
157
148
147
156
162
164
160
158
157
158
162
163
166
166
162
155
151
151
152
152
152
155
155
152
143
138
143
151
153
145
137
137
145
151
151
147
142
163
162
159
152
151
161
170
166
153
145
151
165
170
161
152
152
156
157
157
158
163
171
168
159
155
157
160
158
151
150
154
159
158
154
151
153
153
147
146
153
160
156
146
137
139
150
153
148
143
137
157
159
155
151
153
159
166
164
157
151
154
163
164
161
156
156
157
155
155
157
163
167
167
162
155
152
150
152
149
151
156
160
158
156
154
155
154
150
145
148
154
155
151
148
149
152
148
140
130
132
157
159
161
161
157
155
157
158
158
155
150
148
149
153
157
157
158
159
161
162
163
165
164
160
156
151
147
149
153
158
157
152
151
154
157
157
154
146
138
140
148
151
153
158
160
158
148
138
130
134
158
161
165
165
160
154
152
154
156
153
145
137
141
151
158
158
156
158
164
172
173
168
164
159
155
150
148
153
159
160
156
150
147
153
159
158
152
144
140
142
148
150
153
160
168
170
162
153
148
150
155
157
160
161
160
156
153
151
152
149
147
146
151
155
160
158
155
154
160
168
170
168
165
163
160
156
154
157
159
157
155
152
152
155
158
156
152
148
148
150
150
150
148
154
167
175
175
169
166
167
153
153
149
152
158
159
153
148
146
149
153
158
161
159
159
156
153
152
152
153
152
155
162
168
170
165
157
153
153
153
152
152
154
155
156
153
152
152
152
152
150
146
143
148
156
163
165
164
166
166
157
155
151
150
153
153
149
145
143
150
155
158
158
158
158
155
153
149
149
147
143
145
152
160
159
152
145
145
147
150
152
152
155
153
153
150
149
151
151
151
149
146
144
148
152
152
149
150
153
155
163
160
155
153
152
151
147
146
147
151
152
148
148
155
158
156
154
150
148
146
147
148
150
148
141
135
135
140
146
148
151
153
154
152
149
144
141
141
149
155
153
151
150
153
154
154
150
148
147
144
162
158
155
156
154
151
150
152
154
156
151
147
149
155
161
161
157
152
147
144
149
157
156
153
143
140
143
147
145
143
142
148
153
154
149
143
139
141
147
154
154
155
156
157
157
157
154
152
147
143
156
152
150
154
156
154
152
154
160
162
159
154
153
155
160
161
160
154
145
140
144
156
165
163
159
156
154
149
141
132
131
139
147
149
149
147
145
145
145
143
140
140
144
149
152
155
155
153
149
143
154
150
149
154
157
158
156
157
161
167
167
160
155
153
154
156
155
151
140
138
143
154
161
157
152
150
148
144
137
132
133
139
142
142
146
150
151
149
144
136
132
128
130
138
145
148
151
155
156
149
153
156
156
157
159
165
166
162
161
166
164
162
156
151
150
151
149
143
137
139
148
156
156
141
134
134
139
141
137
138
145
151
147
143
146
150
150
147
144
142
137
131
132
141
147
149
149
159
168
162
162
161
156
152
155
166
173
167
159
155
161
166
161
155
153
152
150
146
138
140
150
156
152
139
132
135
144
146
144
142
144
152
154
153
153
152
149
145
143
144
144
144
145
150
154
149
150
161
171
170
165
161
150
142
145
162
171
168
157
154
161
171
171
165
157
156
160
158
150
141
143
148
153
152
148
149
154
155
151
144
140
143
152
160
161
159
152
147
142
142
143
145
147
150
149
148
151
157
161
157
165
159
149
143
147
159
166
165
159
156
161
168
169
162
154
153
157
161
154
143
139
147
157
157
150
143
143
148
152
149
146
143
146
151
155
157
157
152
145
139
142
142
140
137
140
147
151
151
146
140
162
159
156
156
158
160
162
162
160
159
158
157
156
149
140
139
148
158
156
146
141
148
160
157
141
126
126
136
149
159
161
156
146
139
141
149
155
154
150
148
146
140
131
128
136
145
150
146
137
134
161
163
164
164
162
162
158
159
157
155
155
154
151
146
140
138
148
157
157
150
146
152
160
157
144
130
129
138
146
152
156
156
149
141
140
145
148
150
150
151
145
135
127
128
136
142
144
143
142
145
159
166
167
162
158
158
157
156
151
150
157
157
152
146
144
151
157
158
157
154
154
157
160
156
150
146
145
143
142
138
138
142
149
154
155
151
146
143
142
139
130
128
128
134
139
139
138
145
154
155
159
165
163
154
148
149
153
156
151
155
161
161
153
145
145
153
158
156
156
158
160
162
159
151
150
151
147
146
143
139
133
137
149
160
167
158
149
145
138
131
123
124
132
144
143
136
133
143
156
155
157
160
154
143
138
143
151
154
156
158
162
160
152
143
141
147
153
152
153
158
162
163
158
151
148
148
144
145
151
158
157
151
150
153
161
158
151
145
142
140
133
129
136
143
143
136
133
137
147
146
157
159
151
139
135
137
149
155
154
152
152
155
151
144
138
136
143
148
152
153
154
154
153
152
152
146
144
146
155
169
170
163
149
144
147
149
146
144
146
150
146
141
136
135
136
134
134
133
136
145
137
145
162
173
170
159
157
164
173
175
175
173
170
163
154
153
157
164
160
155
155
171
184
177
155
141
139
145
149
151
150
155
157
154
151
155
163
167
160
148
142
141
142
147
150
152
155
160
161
158
151
151
158
163
165
159
159
164
165
160
158
161
165
163
155
154
164
177
175
162
151
152
159
158
150
142
144
147
144
135
140
153
159
158
155
155
159
156
148
143
148
150
148
144
146
150
153
153
150
147
168
159
158
159
159
157
157
158
156
149
149
152
159
158
153
151
161
175
177
167
153
144
143
145
147
143
145
149
145
139
143
155
160
162
160
160
158
148
138
141
151
158
154
149
148
149
149
147
147
146
170
167
164
160
157
154
154
153
154
156
156
157
156
153
149
147
152
160
167
166
160
155
155
152
147
141
143
150
155
156
158
162
163
165
162
159
157
153
152
153
157
160
157
156
153
151
147
150
157
164
159
165
163
157
150
150
150
150
153
160
167
166
156
147
145
147
149
150
155
157
161
166
167
160
147
140
144
156
162
161
158
158
158
151
145
140
144
154
161
163
155
146
146
151
152
149
146
151
163
171
152
160
157
148
146
148
150
147
148
156
165
163
153
145
146
148
149
149
151
154
160
166
164
156
146
142
149
160
163
158
152
150
149
142
134
132
140
153
159
157
145
134
135
146
151
149
148
151
161
165
155
161
160
154
153
155
152
147
146
152
157
157
154
149
149
150
146
148
152
159
161
159
155
151
147
145
149
157
160
158
153
149
147
147
151
154
159
158
154
146
140
138
141
149
153
153
152
153
159
160
155
162
166
168
169
166
157
150
149
155
158
159
157
154
151
149
146
150
160
166
163
152
147
148
150
149
148
154
160
160
156
149
146
149
161
166
164
159
148
144
143
149
150
150
149
148
151
151
157
156
143
156
165
170
170
166
157
150
153
160
164
164
160
155
152
150
151
156
164
166
158
148
145
150
154
157
156
157
162
162
156
148
145
148
154
155
154
151
148
148
154
156
154
146
141
140
144
149
153
152
140
149
158
165
165
161
153
148
151
159
166
164
158
154
151
151
156
160
161
158
153
149
150
154
156
159
159
162
162
160
154
150
149
150
149
148
149
153
156
159
158
157
155
150
147
147
148
148
151
152
150
152
156
162
166
164
154
146
147
156
163
161
156
151
148
149
153
155
156
153
149
154
161
160
155
153
154
158
160
155
152
154
155
155
152
151
153
157
157
156
156
156
157
154
156
154
154
151
150
152
169
164
163
170
178
178
161
147
144
153
162
162
157
151
147
145
147
151
154
153
150
154
165
163
152
145
146
156
162
157
156
155
157
157
155
155
154
154
151
148
151
152
154
153
151
154
158
156
153
153
174
167
164
170
180
182
171
153
143
150
161
166
165
159
153
148
148
151
154
152
148
150
154
157
151
144
147
159
168
164
158
154
157
159
158
153
149
148
148
150
150
146
142
140
147
157
164
164
158
154
163
156
151
155
169
181
176
159
145
149
161
171
170
164
158
153
153
153
157
158
154
151
150
152
150
148
152
163
169
164
155
153
160
165
162
150
142
144
152
156
151
141
136
139
151
167
174
169
160
154
147
143
139
143
157
174
174
161
150
149
160
168
168
160
158
154
153
154
161
169
172
169
161
154
150
146
145
151
155
153
149
152
165
176
166
150
140
146
156
158
152
142
137
139
153
161
164
158
155
152
145
146
146
149
156
163
165
161
156
151
157
164
168
162
157
152
151
153
163
172
177
175
167
158
149
139
136
139
142
143
146
153
164
171
164
153
149
154
158
159
155
147
139
134
135
140
145
151
154
154
159
162
161
155
154
157
160
163
160
156
155
163
171
171
164
156
153
157
159
159
162
167
165
160
149
140
138
143
150
150
153
156
158
156
155
156
161
163
162
161
159
154
140
123
120
131
143
153
157
156
166
164
159
154
155
158
161
165
163
158
158
162
170
170
170
166
169
168
160
151
149
154
159
157
148
141
144
156
162
164
163
160
157
151
153
160
168
168
163
161
160
158
149
136
131
140
152
161
159
155
160
150
147
153
159
163
164
162
158
160
162
160
155
148
153
164
171
172
163
150
145
151
155
153
145
143
150
161
170
166
161
161
163
165
165
164
162
156
151
148
154
158
160
158
154
154
154
154
154
148
146
145
148
159
166
166
161
153
153
158
164
160
143
129
130
149
168
172
165
158
154
155
155
152
148
147
152
160
160
155
150
155
166
172
168
159
147
140
135
140
147
155
161
163
161
156
150
147
148
150
145
149
161
166
167
160
151
144
144
152
163
166
159
144
141
151
164
168
166
165
163
162
158
155
154
152
153
152
148
145
146
151
155
153
148
141
139
141
142
142
149
154
152
152
153
154
150
145
148
158
151
154
161
162
158
153
148
144
143
149
159
170
171
165
160
161
164
164
164
166
169
168
160
158
160
160
158
149
144
145
148
149
140
129
126
134
147
155
154
153
153
155
153
151
152
154
152
149
151
159
155
156
157
157
154
155
157
157
155
154
156
159
159
156
157
160
162
160
158
165
172
171
163
156
159
167
168
159
151
148
148
147
138
135
139
147
157
160
156
152
152
157
164
161
155
153
153
152
150
152
155
157
158
160
163
163
161
160
156
157
156
150
146
146
152
159
158
153
150
160
171
173
161
154
155
165
170
165
155
146
143
143
144
152
155
155
153
149
147
148
149
153
158
159
153
152
153
152
148
144
156
161
168
173
175
170
158
149
150
157
161
154
150
152
158
162
158
149
147
156
169
174
166
157
154
160
164
159
149
143
141
146
151
154
152
143
138
141
147
154
151
142
140
144
152
154
153
150
147
142
157
158
163
167
170
163
154
146
146
152
158
158
155
158
159
156
152
148
150
160
171
177
175
167
162
161
164
156
148
145
147
154
156
150
141
132
137
149
163
167
157
146
144
158
164
162
155
150
148
145
158
154
149
148
149
151
152
150
146
144
146
148
150
149
145
143
147
155
162
166
171
176
178
175
175
172
167
157
151
149
152
156
155
148
143
141
148
157
167
166
157
155
163
178
180
169
157
148
145
143
157
156
153
149
146
146
150
151
146
137
129
134
145
145
141
141
152
164
169
167
164
164
169
175
179
180
173
161
151
149
149
147
144
147
152
156
154
149
149
151
153
154
161
167
166
167
159
150
142
140
156
162
165
164
155
150
153
155
150
139
137
142
149
153
149
152
159
167
169
165
161
159
158
164
170
179
174
162
149
145
144
144
142
144
153
157
151
138
134
144
152
153
145
137
144
159
166
158
144
141
158
161
165
166
160
160
160
162
160
160
160
164
169
163
158
158
161
165
165
161
159
156
154
155
160
168
168
159
148
148
155
158
149
145
149
154
153
142
137
144
156
159
146
132
134
153
165
160
147
141
158
156
156
155
158
161
165
163
162
167
175
180
176
166
158
159
162
161
154
148
147
152
153
152
154
158
158
157
152
156
162
166
159
148
150
156
159
152
141
143
155
161
157
148
142
147
148
146
141
137
157
156
155
155
157
159
160
159
157
158
162
162
160
155
155
159
161
158
148
141
145
152
155
155
153
151
153
157
159
162
164
161
156
152
155
159
160
150
140
141
151
158
162
160
153
150
144
140
136
136
157
159
161
162
160
158
156
155
153
150
143
139
140
145
153
157
157
152
146
150
158
165
165
159
156
155
157
160
163
162
158
153
150
152
158
161
156
147
141
145
152
155
154
157
158
158
156
153
150
151
157
158
160
162
163
164
166
165
160
150
142
135
139
147
156
157
153
147
146
154
165
169
167
165
163
166
165
161
159
159
155
151
149
152
159
161
155
148
145
151
155
152
146
147
155
161
165
166
166
166
156
156
153
155
160
167
170
169
164
154
151
151
155
157
156
155
151
147
148
150
154
155
158
162
166
168
163
155
154
160
162
159
154
152
157
160
156
151
146
150
151
151
149
148
152
154
154
159
163
166
157
156
153
152
156
161
160
157
151
153
157
162
163
160
156
154
153
153
149
147
144
142
142
148
150
151
148
148
155
164
173
170
159
152
152
155
152
147
143
143
146
150
152
153
153
149
147
149
151
153
157
157
155
156
159
159
154
147
143
146
153
160
161
158
156
154
155
155
151
147
146
143
139
135
132
136
143
151
157
163
167
162
155
150
148
148
146
141
140
143
149
151
150
154
159
159
154
149
144
141
156
155
155
158
166
170
164
154
148
149
152
157
159
159
157
157
159
156
152
148
149
153
152
141
138
144
156
165
158
150
145
147
148
148
149
148
146
144
145
153
154
149
145
150
161
172
169
155
145
138
160
152
146
154
167
173
169
159
152
152
155
158
159
160
161
163
162
157
151
147
153
164
168
161
158
163
170
167
156
144
140
143
146
146
150
158
158
153
148
153
152
145
139
140
154
163
164
156
149
143
166
155
146
151
164
170
164
153
149
154
158
160
159
159
161
163
162
155
149
148
155
168
174
170
166
165
165
160
152
151
156
157
150
144
148
158
159
150
142
139
140
141
142
145
149
149
146
153
159
155
168
161
155
159
164
166
160
149
148
152
157
159
157
156
156
158
156
151
148
149
158
166
166
157
151
150
149
148
150
156
165
165
153
144
147
150
149
142
138
137
135
141
149
158
159
146
140
150
164
168
164
164
161
162
161
163
163
156
151
152
156
160
160
157
155
155
153
149
146
145
152
156
157
146
143
145
146
146
149
153
159
158
156
152
152
149
145
142
143
147
146
147
150
156
153
144
141
152
165
165
158
160
157
153
155
160
167
165
155
152
154
160
164
160
156
155
156
151
145
140
141
147
156
154
151
147
146
148
149
150
151
153
158
162
158
153
150
148
153
156
153
149
144
137
132
132
140
151
155
151
154
156
152
150
153
160
164
162
156
153
152
155
160
159
155
152
151
149
146
140
142
152
166
168
161
149
145
147
149
149
151
154
153
151
151
152
154
151
148
144
142
140
134
128
125
130
139
146
143
138
156
159
156
156
159
161
159
157
157
157
153
149
150
153
151
148
147
150
153
151
153
161
173
172
158
144
139
142
147
155
162
158
147
136
138
146
151
149
142
136
136
137
135
135
137
138
136
135
131
135
168
166
164
162
163
163
162
161
160
159
151
144
147
151
152
150
152
154
156
153
154
163
174
170
156
141
137
141
146
155
157
155
145
136
136
144
149
152
150
145
141
140
143
147
147
139
131
126
130
141
170
170
165
158
157
161
168
166
156
149
146
146
149
151
155
159
159
155
153
150
153
161
170
169
156
145
141
145
148
144
138
139
143
145
146
147
148
154
155
149
144
143
147
150
144
135
130
138
148
148
165
164
156
144
144
153
164
160
147
139
143
150
154
151
154
159
157
150
145
147
154
161
165
161
156
148
147
149
152
142
131
127
137
147
153
149
148
150
149
142
134
139
146
149
143
136
140
152
159
152
152
151
143
135
135
144
153
155
147
143
152
159
157
150
144
148
149
147
146
151
156
157
152
148
144
149
148
152
156
153
143
136
140
145
151
152
149
149
147
141
136
138
143
146
144
142
144
149
150
145
152
148
145
137
135
139
148
154
155
153
154
157
158
153
145
141
143
146
149
154
154
149
138
137
142
153
154
153
154
157
158
153
144
141
146
153
155
155
154
153
152
147
140
140
142
144
144
137
137
142
142
149
163
172
167
153
142
138
141
150
156
165
168
162
157
157
167
174
168
157
153
163
172
166
147
132
126
135
144
149
157
159
156
145
145
152
163
167
159
148
144
149
156
165
167
164
158
157
157
153
155
154
158
156
151
147
149
155
156
153
151
154
155
154
151
153
164
175
173
162
156
161
166
161
150
142
147
152
147
142
143
152
159
155
151
152
158
161
156
150
148
149
150
157
162
163
155
150
148
149
168
165
161
156
150
150
160
169
166
157
149
146
148
149
149
150
161
164
164
158
155
156
159
157
150
152
157
163
156
144
142
151
160
162
157
151
152
150
149
149
152
148
148
151
155
151
147
147
149
157
167
170
167
159
150
147
153
157
158
155
152
151
153
152
152
153
159
154
151
150
151
156
158
155
146
141
144
154
160
157
156
159
162
161
157
152
152
155
155
150
150
152
156
156
153
147
144
151
161
166
162
166
165
158
147
143
141
140
142
151
161
164
160
154
152
153
155
152
149
148
151
157
161
154
141
131
138
153
160
157
153
154
158
156
152
148
151
155
158
150
145
145
155
157
152
144
142
149
159
159
159
164
161
154
152
152
149
142
139
149
164
175
169
158
151
149
151
154
154
155
154
154
154
150
143
141
148
160
159
149
140
142
149
152
151
151
151
153
153
147
143
140
146
149
150
144
142
146
148
150
158
164
160
159
165
169
165
152
143
146
160
172
172
165
155
150
148
152
160
162
159
150
147
149
151
158
163
163
160
149
142
142
147
153
159
161
160
153
150
148
148
145
144
146
149
151
148
147
150
156
160
168
171
170
171
171
168
156
150
146
149
158
166
166
160
152
145
147
159
167
165
153
147
150
156
162
163
162
161
158
155
148
148
154
160
165
163
159
151
150
151
148
145
145
149
155
154
153
156
159
159
169
174
172
167
162
158
158
155
150
147
148
157
164
161
153
145
146
159
171
172
165
153
155
159
161
159
161
163
162
156
150
150
155
157
160
161
161
156
151
147
147
147
146
148
151
155
156
156
155
148
160
169
170
165
161
158
157
157
153
150
151
157
161
159
153
149
152
160
171
172
168
165
166
164
160
159
161
163
160
150
147
152
160
161
159
158
161
158
148
143
144
150
153
152
153
154
155
155
154
147
147
151
156
160
161
159
154
153
152
153
156
161
162
156
151
150
156
160
160
159
163
168
175
170
162
157
159
160
151
144
144
153
163
165
160
158
156
149
143
140
144
152
159
159
157
154
155
154
155
153
147
145
149
154
156
153
148
147
150
155
160
165
162
154
147
148
154
161
157
149
149
160
169
169
159
151
154
158
154
146
145
149
159
160
158
155
151
144
142
143
147
156
164
169
167
162
157
155
154
170
162
154
151
152
153
150
147
146
152
158
161
164
160
153
146
148
157
165
162
151
145
148
156
155
148
145
150
158
161
156
149
146
147
155
155
154
153
154
155
149
146
149
161
175
180
173
163
157
154
173
166
158
155
155
158
156
154
156
156
158
158
158
157
155
153
155
165
177
175
161
147
145
148
149
144
145
149
158
162
156
152
150
151
154
150
151
156
164
162
152
142
143
155
166
167
162
157
153
152
163
165
160
155
156
162
167
162
158
154
155
154
155
158
158
158
163
170
176
172
163
153
151
152
150
146
146
152
156
154
151
153
163
167
160
147
146
156
161
156
143
139
145
152
151
143
138
141
147
150
163
167
163
157
154
159
167
166
159
151
151
155
160
165
162
158
160
163
165
165
160
156
157
158
153
148
147
149
150
147
145
155
168
175
164
152
151
158
159
151
142
144
149
150
143
136
137
144
150
153
166
171
168
158
154
157
166
169
162
152
153
162
172
171
161
154
154
158
162
158
157
158
160
160
155
149
146
146
147
146
148
155
161
161
161
161
165
166
160
151
147
151
151
148
146
153
160
163
161
158
166
165
159
153
153
159
167
171
166
160
160
165
168
166
158
157
161
165
162
158
158
161
163
161
154
147
145
148
151
155
159
159
159
154
159
165
167
162
155
150
150
153
151
148
152
162
169
163
157
152
161
150
142
142
151
161
166
170
168
164
164
162
156
152
156
166
172
171
164
156
159
161
163
160
152
147
147
155
159
164
164
164
164
165
166
164
157
148
138
137
146
154
157
156
156
161
157
149
146
147
157
150
145
144
150
156
156
156
156
159
163
162
155
152
161
172
176
172
165
159
157
157
156
154
150
151
153
158
159
158
159
163
168
172
168
160
150
138
130
131
146
156
161
161
159
157
152
146
145
149
156
155
158
157
153
150
146
144
144
149
158
164
166
165
167
174
177
175
169
164
158
154
151
151
155
160
159
157
152
153
155
158
157
153
149
149
150
145
142
143
152
157
158
152
152
155
153
149
149
155
156
158
162
161
155
148
145
145
145
149
155
163
167
167
169
173
176
175
171
166
161
155
152
155
163
167
164
154
147
150
153
152
142
133
131
141
153
158
156
155
156
156
154
150
151
153
152
148
149
158
161
159
161
159
155
151
154
160
159
158
156
154
154
154
157
162
169
168
165
162
162
159
158
157
162
165
162
155
151
148
148
145
141
138
141
147
155
160
158
154
153
156
161
162
159
155
150
147
148
156
166
163
162
159
157
156
158
165
171
170
161
154
150
149
152
156
160
159
156
157
161
162
161
158
158
159
160
156
152
145
142
143
148
156
157
153
150
149
152
152
152
154
158
162
160
155
150
147
147
151
167
166
165
168
167
162
156
156
164
170
165
158
151
149
149
153
157
161
161
160
163
165
165
163
160
160
161
158
150
144
141
150
157
162
157
147
137
138
148
157
158
153
144
142
145
148
149
147
146
145
164
165
164
166
167
161
154
154
162
165
162
155
147
145
146
151
160
167
169
169
170
173
172
169
166
167
166
161
153
150
155
158
160
156
144
135
132
140
154
163
163
153
144
138
140
144
144
144
142
140
160
164
163
161
152
147
148
154
161
161
151
144
140
142
149
156
165
169
172
173
174
179
178
175
173
175
171
165
157
156
159
163
161
154
143
139
143
153
163
164
160
155
157
157
158
155
148
143
139
138
156
163
167
159
146
134
138
152
161
158
145
137
143
154
164
168
168
169
168
168
172
176
177
177
178
179
174
165
157
156
158
159
158
155
155
156
158
164
168
165
159
155
159
164
171
170
163
153
141
140
152
163
172
168
153
138
137
149
158
157
148
144
150
162
168
169
166
166
166
165
169
171
171
170
175
178
172
165
155
153
155
157
156
155
159
160
160
160
163
162
161
155
149
150
162
172
173
163
147
145
152
157
168
174
167
153
145
149
157
160
158
155
154
157
156
157
160
163
167
167
165
166
164
161
162
167
168
162
155
154
162
163
157
150
151
154
154
149
149
155
161
163
153
143
143
156
162
158
151
150
154
152
157
164
166
162
157
154
156
159
161
160
156
153
153
154
159
158
157
156
158
161
159
153
150
152
159
162
161
165
168
168
159
149
147
152
153
150
145
149
158
166
164
152
141
142
145
148
150
154
157
155
156
160
162
163
162
157
155
156
158
162
160
157
158
161
163
157
148
142
149
158
161
153
149
150
158
164
166
166
165
163
157
150
153
157
160
156
150
150
155
160
161
154
145
141
139
143
152
156
159
159
161
163
163
164
163
159
155
151
153
157
159
159
162
169
170
158
144
140
148
162
167
163
159
159
163
167
166
162
157
154
152
150
156
159
161
159
157
156
156
152
145
145
145
145
149
151
155
159
160
161
162
165
165
166
166
163
156
151
147
149
153
154
157
159
157
151
143
144
154
161
162
161
160
163
165
162
159
159
155
149
146
147
150
155
157
156
156
158
156
150
142
141
146
150
153
155
156
154
158
159
157
159
160
165
166
163
157
151
148
151
153
152
147
143
140
140
143
148
153
154
151
150
152
155
153
151
153
162
167
162
153
147
149
153
155
151
150
151
153
156
158
158
154
151
149
152
153
153
153
156
156
155
158
160
158
156
151
151
157
163
164
158
151
143
143
144
148
150
150
147
143
142
146
151
150
149
153
165
181
176
163
154
154
158
156
150
145
144
149
158
169
170
160
151
143
146
151
154
151
156
157
157
157
158
155
152
150
154
163
173
176
167
155
147
147
153
154
153
151
147
141
139
144
154
159
157
155
159
166
166
159
154
156
161
161
152
147
146
151
153
153
154
158
158
154
149
146
146
158
159
157
158
160
162
161
158
154
156
161
169
172
166
155
147
146
153
156
155
153
151
141
138
141
155
170
168
156
147
146
147
145
143
151
163
165
158
154
155
157
147
132
133
151
167
171
156
144
138
172
161
154
155
161
164
164
158
154
153
155
157
160
159
153
147
147
151
153
152
153
154
151
144
144
155
165
163
153
148
151
151
145
140
148
163
167
160
154
155
160
154
139
134
148
160
165
155
145
139
172
159
149
153
160
161
152
143
142
148
153
155
156
155
153
150
150
153
152
151
153
156
156
157
157
161
162
157
152
157
166
166
155
145
149
160
161
150
142
145
151
156
154
154
152
148
143
143
146
150
159
154
150
154
159
155
142
135
138
148
153
154
154
153
151
149
150
151
154
155
155
153
151
154
162
167
164
158
155
160
165
163
153
146
149
153
150
144
139
137
139
143
155
166
164
146
129
127
144
159
154
151
152
156
158
155
149
150
154
153
153
152
149
147
146
145
147
150
153
156
153
145
137
141
153
164
165
160
156
156
156
149
147
146
149
151
148
148
151
148
143
139
144
154
155
144
133
131
142
152
156
156
155
155
156
159
165
168
165
158
153
149
148
146
145
146
148
149
151
152
147
143
138
140
148
153
153
149
149
150
152
149
148
150
152
153
153
157
160
159
153
147
139
135
131
134
137
143
145
146
159
161
160
158
157
161
164
163
159
155
153
151
152
152
153
153
151
150
149
149
152
150
149
149
151
152
151
145
143
146
151
153
149
146
147
152
157
155
149
148
148
149
142
133
124
128
135
145
147
149
161
166
163
161
162
160
154
150
151
154
156
157
160
164
163
158
155
152
152
152
155
157
158
157
155
154
154
148
144
143
148
151
146
137
140
150
157
154
141
135
138
146
151
148
140
133
132
138
146
150
163
164
163
164
164
161
153
150
154
159
159
161
163
164
165
158
157
154
155
156
153
156
161
162
157
151
151
153
154
153
152
151
145
138
138
146
156
159
151
144
141
149
158
160
157
145
139
140
145
144
164
161
160
157
159
161
162
161
159
159
159
162
162
159
157
152
150
151
153
152
151
152
159
165
160
149
147
153
159
162
157
150
145
140
135
139
149
162
166
157
151
154
162
159
150
144
148
156
154
143
162
158
152
145
147
155
160
158
150
146
154
163
162
155
146
144
144
145
146
147
149
151
158
166
163
153
147
150
158
161
157
149
145
141
136
136
142
152
156
153
149
155
159
151
140
140
155
170
165
148
157
155
150
145
144
146
148
144
138
141
152
163
162
153
144
140
142
145
146
148
150
150
152
158
159
155
150
150
153
155
154
149
144
141
140
143
146
151
147
144
146
151
151
145
139
143
157
167
165
159
152
151
152
151
148
145
144
141
141
143
150
156
160
158
153
150
150
151
151
152
150
150
149
152
156
157
153
149
148
150
151
148
142
139
144
153
158
158
155
153
152
149
147
141
142
147
154
155
157
159
166
165
159
154
153
152
151
141
132
127
131
139
148
156
158
160
166
172
169
159
153
150
149
148
142
139
137
138
145
156
162
163
156
149
151
159
159
151
145
148
160
175
182
183
175
167
160
160
158
158
159
161
157
151
148
152
156
159
155
144
138
137
139
141
147
152
158
160
161
159
160
164
164
157
153
151
158
160
160
158
159
160
158
151
148
146
144
149
153
154
158
160
159
163
168
166
159
153
152
159
153
159
162
157
151
153
162
170
167
157
150
145
140
140
145
152
155
152
148
147
158
167
168
163
157
160
166
166
162
157
156
159
160
152
139
132
138
150
158
156
152
144
142
146
153
152
147
145
149
160
152
163
166
161
152
150
153
159
160
158
157
156
154
154
159
165
166
155
142
140
147
161
167
163
154
148
149
152
153
152
155
160
163
153
141
137
149
159
160
149
138
137
145
151
151
146
143
148
156
162
162
167
166
160
152
147
144
146
148
154
159
163
162
160
162
163
163
157
150
142
144
151
157
157
151
144
141
148
148
145
148
154
161
157
152
151
158
160
155
140
134
140
156
160
152
145
144
152
159
158
164
168
162
158
157
160
159
153
149
151
159
163
163
159
154
151
153
157
159
156
148
144
147
153
155
156
157
160
155
145
139
148
160
163
162
159
154
153
149
145
147
155
162
160
152
147
148
150
151
149
158
156
156
158
166
177
179
168
154
148
149
158
163
161
155
148
148
155
162
162
154
145
146
153
163
172
174
169
160
150
144
152
160
165
161
154
146
140
146
155
167
171
165
158
154
154
153
150
146
150
148
150
154
157
162
168
171
168
158
149
145
150
162
169
166
157
148
150
157
164
161
156
152
156
167
175
174
167
162
158
156
157
161
163
158
154
148
148
152
160
166
168
161
157
158
161
159
153
148
152
148
151
155
156
151
150
155
159
160
151
145
150
160
173
176
163
149
142
148
164
172
168
163
163
166
168
164
164
162
159
155
155
157
158
158
157
162
165
160
154
147
145
153
157
160
161
161
157
153
153
158
153
154
153
153
155
157
161
159
153
148
152
160
171
171
163
151
148
155
168
172
172
168
168
166
164
161
163
165
159
148
143
147
154
155
155
162
168
161
144
133
138
150
156
159
157
157
156
153
155
158
149
145
147
154
163
169
167
162
156
154
159
165
171
169
163
163
167
173
173
167
161
164
169
168
163
158
163
167
162
151
143
145
150
151
152
157
158
151
141
134
137
148
156
158
155
152
151
151
155
148
144
141
142
148
157
165
168
166
162
159
162
168
173
168
163
166
174
180
176
165
157
157
165
164
159
151
153
160
166
161
152
145
146
148
151
154
153
149
145
141
141
146
156
162
160
151
145
147
154
148
144
140
141
143
144
153
160
166
164
160
159
166
168
165
155
153
163
176
177
166
158
157
158
155
146
134
134
145
159
160
153
143
136
143
150
155
155
156
157
149
144
146
160
173
172
153
142
146
156
154
152
148
145
145
145
149
153
161
160
156
153
154
162
161
151
147
153
166
171
165
158
157
157
150
140
129
128
139
151
156
152
143
136
141
148
152
158
160
160
150
148
152
165
171
161
145
139
147
161
164
162
157
152
150
150
153
155
158
156
153
151
154
162
163
160
161
165
165
156
147
147
155
161
156
147
143
143
150
155
157
157
158
153
149
148
150
157
156
150
149
153
163
164
153
139
132
141
155
163
164
169
165
157
152
154
161
164
160
154
153
157
164
169
166
168
173
172
167
152
142
142
153
162
166
165
162
161
162
161
157
159
164
167
162
158
159
160
156
150
149
157
165
160
148
143
147
159
164
162
161
169
169
161
154
156
166
170
164
154
156
164
170
167
161
160
163
166
166
161
155
154
156
161
169
169
166
160
159
156
151
153
158
161
163
164
168
163
156
151
150
154
153
154
157
167
175
173
164
157
160
163
161
161
159
162
167
169
162
158
159
163
162
155
153
152
152
153
158
163
168
168
165
164
167
165
155
146
145
149
150
150
146
146
149
154
154
150
151
149
150
150
149
149
157
166
168
160
149
149
171
163
158
158
161
163
160
157
154
156
160
161
155
153
154
156
155
150
148
156
165
171
170
166
161
155
148
143
144
151
155
154
148
141
137
136
136
139
140
146
149
152
155
152
153
153
147
143
141
147
179
171
162
158
158
158
153
148
147
151
158
160
163
166
170
169
162
153
149
151
155
161
165
161
155
154
154
158
158
157
158
158
155
149
140
137
138
142
144
150
161
166
163
157
150
150
148
146
146
150
167
165
161
159
157
154
152
149
149
152
157
162
167
168
170
168
166
163
159
154
153
155
154
155
153
155
161
165
163
158
157
158
158
152
150
150
153
152
152
155
165
171
165
154
152
155
157
154
149
149
153
155
159
160
156
151
151
157
159
157
157
159
156
153
155
162
164
163
160
158
155
155
155
155
155
156
159
158
159
158
158
157
151
149
151
153
157
156
153
154
161
160
160
155
155
157
154
148
146
146
158
161
164
161
153
145
146
154
158
159
157
153
150
149
153
158
162
160
155
153
154
157
160
160
157
155
152
151
155
160
158
151
145
143
146
151
157
160
156
152
150
153
160
164
163
156
148
143
146
153
171
170
165
158
147
141
144
153
161
162
159
157
156
157
156
156
160
158
153
148
151
158
165
166
162
154
152
154
158
162
158
151
148
147
153
153
157
161
159
155
153
155
161
167
163
155
148
145
148
154
169
163
151
147
146
147
150
156
160
162
162
161
165
161
156
154
158
162
161
155
154
162
170
171
166
162
160
162
162
162
158
156
155
155
157
154
153
154
157
162
166
165
158
152
150
150
150
148
147
147
160
148
143
145
151
158
158
157
157
158
156
158
160
159
154
154
161
169
171
167
167
171
174
173
168
166
163
162
162
162
160
160
161
159
158
153
150
150
155
161
168
164
151
136
132
143
151
152
147
145
160
154
152
155
157
158
155
154
157
157
154
152
155
159
165
168
168
170
171
171
174
177
176
173
168
165
164
164
164
165
165
164
164
163
160
155
154
154
157
159
156
152
145
136
135
144
154
158
158
156
166
168
170
163
156
147
146
151
158
159
157
152
158
170
179
179
170
164
162
165
169
173
174
173
169
168
166
169
168
170
169
169
168
168
165
162
161
166
166
161
153
145
147
148
154
158
163
165
165
163
166
168
169
162
152
142
140
148
156
161
159
155
159
169
175
170
164
160
159
160
164
169
170
168
167
169
170
171
170
170
170
170
169
168
166
160
158
161
167
162
155
151
153
160
165
167
164
163
161
159
159
156
155
157
153
145
140
147
152
151
148
145
147
153
154
153
152
155
159
162
165
168
166
162
160
162
169
168
167
168
167
170
170
166
158
150
144
147
153
157
159
161
163
163
162
159
154
152
150
154
156
152
154
159
159
154
148
148
151
148
141
138
140
142
141
140
142
149
153
160
164
169
167
159
155
157
162
169
168
167
165
168
167
163
155
148
141
141
147
154
160
165
168
164
154
148
147
150
153
158
157
157
160
164
165
161
156
153
155
157
156
159
155
155
152
149
149
148
149
150
158
166
169
165
158
158
166
169
169
166
164
162
163
162
158
155
154
154
158
157
158
160
159
153
146
143
148
155
161
165
158
160
163
164
165
161
158
156
156
162
173
182
176
163
157
160
164
161
151
146
151
160
165
165
162
160
163
164
165
163
160
158
159
159
160
161
164
166
168
161
155
146
141
139
142
142
148
156
162
160
157
158
159
157
155
154
153
152
151
155
167
176
173
160
155
160
167
163
153
146
148
153
155
155
156
155
153
153
156
159
159
160
154
150
149
154
159
162
163
156
153
145
140
141
146
148
152
154
153
148
156
158
156
151
148
147
148
147
144
143
148
153
156
155
151
154
156
153
149
147
149
150
148
145
148
150
150
148
148
154
163
164
158
149
144
143
150
151
150
148
149
154
158
159
156
150
151
152
152
148
155
160
159
155
150
148
151
152
150
150
148
149
153
154
152
149
149
149
150
150
150
150
149
153
159
164
159
151
142
147
160
167
164
158
155
149
148
147
145
144
150
161
168
167
156
145
144
150
156
158
156
162
163
159
153
151
154
159
162
162
161
161
161
159
153
147
146
151
154
155
152
152
155
164
172
180
171
155
141
139
149
155
160
158
158
162
160
150
146
149
155
161
157
150
144
142
143
149
153
157
162
163
161
159
152
147
147
153
162
165
164
160
161
157
152
145
145
152
157
157
154
154
155
160
166
168
166
154
141
138
147
149
146
143
152
161
162
153
148
152
160
160
145
134
139
147
154
153
146
142
166
162
159
159
154
146
140
146
157
164
161
154
150
152
151
147
148
153
155
154
152
153
152
149
148
148
147
144
143
148
158
159
149
138
140
150
156
149
143
150
160
161
152
139
143
149
157
153
144
136
162
157
156
159
158
148
138
141
154
163
160
153
151
153
155
154
153
153
151
148
141
141
142
145
147
146
145
144
147
155
165
165
155
145
142
146
148
144
143
149
155
157
156
148
145
142
138
139
141
146
157
153
153
156
157
149
143
148
159
166
162
156
155
157
158
154
150
149
148
145
141
135
134
141
149
158
158
156
154
151
148
147
148
146
145
145
146
149
155
153
146
141
140
146
145
135
119
118
133
152
159
154
152
153
151
150
150
163
168
167
161
156
154
157
157
152
148
148
152
155
152
139
130
136
148
158
159
156
153
149
141
133
133
141
146
147
147
150
157
155
143
135
134
140
146
138
128
120
129
149
171
159
154
153
152
155
161
169
168
163
158
154
152
149
150
152
152
155
157
160
158
150
137
137
145
154
153
148
148
151
152
144
136
138
145
148
148
145
145
146
147
148
145
146
151
150
145
142
141
148
168
159
156
155
157
161
163
162
157
155
157
157
154
149
148
155
162
162
159
158
156
153
145
142
146
151
151
147
146
152
157
155
142
137
142
150
150
142
133
135
147
158
157
152
144
145
147
147
149
148
155
156
157
160
164
164
157
148
144
150
160
166
163
156
152
157
163
163
157
151
150
150
149
146
146
150
155
156
151
151
151
151
145
139
142
150
151
145
136
135
143
153
159
151
140
134
137
149
152
149
149
154
160
165
166
163
153
146
146
154
164
167
164
158
156
156
159
161
157
153
150
150
150
150
147
147
153
160
161
154
149
148
147
145
145
147
148
147
144
139
139
146
153
149
141
138
143
154
155
148
149
155
160
167
166
161
158
157
158
163
169
168
163
156
152
151
154
161
166
164
156
151
152
157
152
147
146
154
163
165
158
150
149
144
138
134
138
145
146
141
139
148
155
151
141
143
156
166
160
146
158
157
162
164
162
158
159
159
161
163
169
168
163
156
147
144
149
158
167
167
160
153
156
164
165
155
148
150
159
166
166
159
150
142
133
131
138
146
144
142
144
153
157
146
137
142
160
168
160
148
160
158
161
162
160
154
149
146
148
150
156
163
162
157
149
143
146
151
156
156
153
155
161
169
170
160
153
150
155
160
163
157
148
141
137
144
150
151
146
144
147
152
150
141
135
144
158
164
160
157
157
154
157
161
159
153
144
139
137
139
147
153
157
159
156
152
151
152
152
148
146
150
160
167
164
158
153
151
154
152
148
144
142
139
144
152
158
158
155
153
152
149
146
140
140
146
153
157
159
162
182
178
164
153
153
161
165
161
152
146
145
148
153
157
158
156
154
155
158
160
154
143
135
145
161
175
169
156
145
149
156
158
157
157
166
172
165
152
143
145
158
168
172
167
160
157
160
163
160
159
178
179
167
156
156
161
168
167
161
154
154
156
156
155
151
151
152
152
155
163
164
158
148
150
162
174
175
165
159
156
157
157
155
155
163
166
162
153
148
150
155
158
153
149
152
155
161
160
156
154
163
168
166
159
157
158
165
166
161
157
160
163
160
157
155
157
161
160
159
164
170
170
163
159
160
167
167
163
158
156
156
159
158
154
149
152
159
161
160
153
148
143
140
139
145
148
149
146
145
150
156
162
163
160
155
153
153
155
158
158
162
162
159
159
164
170
172
165
161
160
163
166
166
162
160
160
156
152
146
146
153
162
165
157
148
151
162
171
167
150
138
134
139
144
146
145
145
145
150
157
157
161
161
158
154
150
148
151
155
158
157
154
154
158
163
167
163
160
158
156
153
154
158
160
161
158
153
150
144
143
150
162
172
168
163
159
164
174
167
151
140
141
149
154
150
147
151
159
161
159
161
159
159
158
157
158
157
157
158
154
148
143
148
156
159
154
152
155
158
158
155
151
153
157
158
157
158
158
153
148
151
160
169
171
165
159
159
161
159
156
153
159
161
158
152
151
157
162
163
157
154
153
156
161
165
165
168
166
162
155
146
144
151
159
160
155
153
154
161
162
160
158
157
156
154
156
158
162
161
160
157
157
161
162
157
148
143
142
145
151
160
166
164
159
155
157
159
156
150
151
144
143
150
159
163
165
166
166
166
163
157
154
160
168
167
161
154
154
155
161
162
162
158
156
155
157
158
161
162
161
157
155
155
155
154
149
145
145
143
145
149
155
159
158
160
161
159
151
143
147
141
138
145
151
153
153
156
159
164
168
169
164
161
165
166
162
152
144
144
151
158
158
155
155
157
159
158
158
156
153
152
150
152
153
152
154
159
163
157
145
137
142
151
157
161
161
158
152
146
148
157
144
141
142
151
156
157
156
157
162
164
162
157
159
161
159
154
148
148
152
157
155
153
155
158
157
157
157
154
150
147
146
148
146
144
150
161
171
167
154
142
143
151
156
160
160
157
154
150
151
166
157
146
147
157
165
165
160
154
155
161
162
160
159
162
167
169
170
171
169
162
157
154
156
157
155
153
157
164
160
154
150
147
141
138
142
156
168
170
162
155
149
150
154
158
156
153
149
147
152
164
160
159
162
165
167
168
166
166
164
165
168
172
173
174
175
179
183
185
178
168
160
159
161
159
150
149
157
168
171
167
157
148
142
141
147
154
160
163
162
157
149
145
150
158
158
150
140
142
152
150
150
156
163
166
166
163
163
166
168
167
170
175
179
174
166
159
160
168
173
171
169
166
161
154
144
141
146
155
164
165
157
148
142
146
151
153
151
150
155
154
148
143
151
160
161
147
136
141
154
150
145
145
152
161
161
156
155
160
164
165
169
174
177
171
154
144
141
149
156
162
167
167
161
149
138
130
131
141
155
161
158
151
145
146
150
151
145
142
147
152
152
155
157
160
157
145
141
147
160
162
156
151
151
155
154
152
151
156
160
164
169
173
175
168
158
153
152
153
152
149
155
160
162
152
143
134
136
146
159
166
164
158
151
150
151
152
149
146
149
157
165
165
158
152
145
148
153
161
163
162
161
160
155
152
149
152
155
157
158
162
167
172
171
168
168
171
174
170
160
151
150
154
160
160
155
150
149
157
163
166
163
158
158
158
158
157
152
152
157
164
166
160
149
146
148
157
163
162
158
153
159
163
158
152
150
154
156
155
153
156
162
165
165
164
166
169
170
170
169
165
157
154
158
164
163
159
154
155
156
151
148
148
156
160
159
153
149
155
161
166
160
149
143
149
159
164
160
150
147
154
155
158
160
159
160
156
152
148
149
154
159
158
153
154
156
154
152
157
164
168
166
160
160
164
160
152
143
142
147
149
144
142
143
145
143
138
138
153
163
164
157
149
152
156
160
153
146
143
146
170
164
161
164
168
167
156
145
141
146
153
157
154
151
152
151
148
145
148
158
165
167
165
163
163
156
148
142
144
152
154
149
142
135
128
126
133
143
159
166
165
160
161
164
160
152
144
142
147
156
173
167
164
167
171
167
157
151
149
150
154
155
154
151
151
149
150
153
153
158
165
168
167
163
159
155
157
160
162
159
157
151
144
135
129
131
143
159
167
170
170
168
167
161
154
149
147
153
158
161
156
155
158
162
166
167
167
164
163
164
159
157
152
146
141
143
147
155
163
168
168
171
170
163
154
153
162
171
169
159
150
146
146
147
148
152
156
159
162
169
174
174
166
155
151
152
157
156
153
153
143
145
154
159
163
167
170
172
173
172
170
161
150
143
138
140
145
154
160
167
171
172
172
164
153
147
153
160
162
156
148
145
145
149
153
155
155
151
149
156
170
172
164
157
155
155
154
148
145
148
147
157
164
163
158
156
156
159
164
170
169
164
158
154
153
154
155
154
153
156
163
170
172
166
156
147
143
147
153
158
155
151
145
143
145
150
154
154
151
153
157
160
160
158
156
152
146
143
145
149
160
169
168
161
149
146
150
155
159
159
161
163
166
168
168
166
163
157
150
149
153
163
172
170
162
154
151
154
160
169
168
160
150
144
142
150
160
164
161
154
151
153
157
156
154
153
147
146
147
150
162
160
153
145
142
146
152
159
157
153
154
160
168
171
166
160
160
157
153
149
156
167
175
175
169
165
166
167
168
171
168
162
156
154
155
161
167
169
163
156
153
153
155
153
156
159
158
152
146
144
157
141
132
134
147
157
164
161
152
145
149
158
168
170
163
154
156
159
159
162
166
174
178
178
173
171
170
168
166
163
158
160
162
163
164
166
167
165
158
156
158
158
156
154
156
164
167
160
148
143
156
143
138
148
163
173
166
153
139
140
147
158
166
169
163
156
155
159
165
168
171
174
174
175
172
169
164
163
166
163
159
153
154
161
163
163
160
158
154
155
155
158
156
154
154
160
165
165
164
161
166
163
159
162
170
174
165
150
139
139
147
155
163
166
163
158
154
157
160
165
165
166
167
168
169
166
165
167
173
175
165
153
149
152
156
154
153
154
156
154
150
151
154
155
152
152
156
164
170
173
169
167
159
156
156
162
162
153
147
144
146
151
159
163
161
157
154
155
156
157
154
158
161
164
165
166
171
176
180
180
166
153
147
150
152
149
151
155
158
154
148
146
155
160
157
152
149
153
160
162
166
161
151
139
140
146
153
154
154
151
147
148
156
160
159
156
154
155
155
153
154
156
161
163
164
171
175
177
175
170
162
152
151
151
152
148
147
153
158
155
147
148
160
167
165
158
150
149
148
147
163
159
153
145
139
139
141
149
156
157
153
152
157
162
159
153
151
152
154
155
157
163
168
169
173
176
176
175
172
167
160
153
153
155
154
148
144
147
157
155
152
151
161
167
165
158
156
156
156
150
160
162
164
162
156
146
142
148
156
163
165
167
166
161
153
148
147
150
153
155
158
162
166
172
176
175
171
167
167
167
163
158
156
157
157
151
147
149
155
156
157
158
161
162
156
149
154
161
169
163
155
160
163
165
163
161
156
153
156
164
177
185
175
159
146
145
148
155
156
154
155
157
160
165
171
168
162
158
160
165
165
161
160
159
159
157
157
155
156
155
159
163
164
160
150
144
148
158
166
161
152
156
157
155
154
155
155
153
152
157
170
179
174
159
151
152
159
159
157
154
155
156
154
156
158
159
154
151
151
155
160
163
163
161
158
158
160
159
152
149
155
161
162
159
151
149
151
156
154
148
154
159
159
153
145
143
145
150
151
151
152
156
160
159
162
164
163
160
156
154
157
156
153
152
150
154
157
152
145
143
151
162
164
161
155
153
153
153
147
142
144
151
155
155
153
152
156
157
155
147
159
164
164
156
150
147
150
154
157
154
150
145
147
154
160
163
161
158
154
153
154
155
155
154
159
166
165
155
144
138
145
156
161
157
149
144
146
147
144
141
144
150
154
150
146
147
152
159
160
157
161
164
165
161
158
159
162
167
170
164
156
146
145
150
151
152
154
156
155
152
151
154
159
168
170
170
165
156
145
141
145
151
149
146
145
145
146
146
145
147
153
160
159
150
142
140
143
153
159
158
155
157
160
163
163
159
161
166
170
169
162
149
146
149
151
151
154
156
156
153
153
156
165
171
171
165
159
155
149
149
153
151
146
139
139
145
148
146
145
149
159
167
164
155
147
143
142
147
149
149
151
152
159
166
166
158
147
153
167
171
163
150
145
150
155
157
158
157
156
153
153
155
162
164
160
156
154
156
161
162
163
161
151
142
138
140
143
141
139
145
155
165
164
157
150
145
143
147
147
142
154
153
159
170
169
158
148
152
167
173
165
153
148
153
160
163
161
158
155
151
149
150
148
147
145
144
148
158
164
166
164
163
158
149
139
134
135
141
145
147
150
150
152
147
143
139
139
145
149
147
164
160
159
164
166
161
161
165
171
172
166
158
157
159
164
165
162
156
152
150
149
147
146
142
140
137
143
152
157
155
150
150
153
150
140
133
135
150
160
159
150
141
137
135
136
135
136
142
146
150
177
170
160
156
156
156
164
170
171
167
163
161
163
166
168
166
163
158
153
154
156
156
150
143
141
138
142
145
152
150
143
139
141
143
141
136
136
147
155
155
146
138
137
141
144
146
144
141
142
147
177
168
159
154
151
149
156
160
159
159
160
162
161
160
161
163
166
163
155
155
159
159
154
147
146
149
150
151
155
159
157
146
136
136
139
139
134
127
128
133
143
149
152
154
156
156
152
143
141
145
160
155
152
154
154
154
152
148
147
153
160
165
159
148
144
154
164
165
157
150
152
153
153
149
149
155
159
161
164
172
173
160
145
137
139
140
135
124
118
129
144
156
162
160
157
152
148
144
147
146
147
144
146
152
159
165
158
149
142
146
159
165
157
140
134
144
160
163
155
147
145
149
153
152
150
152
158
162
165
168
168
164
153
147
144
142
137
136
135
138
144
153
158
152
146
135
135
145
152
147
148
150
153
156
163
166
165
156
145
145
153
157
153
145
144
152
160
162
156
150
150
155
158
156
149
145
146
153
155
148
145
149
155
162
157
145
136
138
139
138
137
141
144
140
132
125
132
148
156
153
149
155
163
167
167
163
161
157
153
149
151
152
153
153
160
163
165
165
167
165
162
162
160
158
150
144
145
151
152
143
133
136
151
162
156
145
134
137
137
135
134
140
146
142
132
131
141
150
154
151
147
152
165
173
172
164
160
160
161
159
156
154
156
159
165
165
164
166
168
170
165
162
158
156
153
153
153
155
155
148
140
139
146
147
148
146
142
142
139
137
141
149
152
145
139
142
150
151
146
147
147
149
160
171
170
163
160
160
162
162
158
155
158
159
161
157
152
152
155
157
156
156
157
157
159
160
160
160
157
151
144
143
144
144
145
148
153
151
148
145
148
152
151
144
143
148
152
147
141
145
151
149
152
157
161
158
157
153
152
153
152
153
155
156
156
151
150
150
150
146
145
149
154
157
158
160
164
167
160
150
139
138
145
148
148
150
152
153
153
153
151
149
146
145
148
149
147
143
143
147
171
176
176
171
162
160
160
162
169
173
176
172
164
158
155
152
147
145
148
152
152
140
135
149
176
195
188
165
146
143
149
153
156
159
165
169
165
155
147
143
145
147
152
151
151
156
160
159
155
149
179
185
179
169
163
161
163
162
160
170
184
192
184
166
152
145
147
149
156
163
162
156
145
151
171
184
178
162
148
146
149
151
153
160
175
186
180
161
144
139
144
149
151
143
142
151
163
169
161
149
181
182
173
161
158
158
155
150
147
156
173
188
186
170
156
151
153
162
171
179
177
168
158
152
157
162
161
158
153
151
151
152
153
161
173
187
184
169
151
144
146
153
152
144
141
147
161
167
163
153
176
168
159
155
157
156
153
150
150
156
158
162
166
167
162
157
155
162
173
179
174
164
153
153
155
160
160
157
152
151
152
158
163
167
172
175
178
172
161
151
147
148
146
145
146
147
155
161
162
158
165
160
155
156
158
157
155
156
161
159
154
147
153
166
170
162
154
153
160
166
163
155
154
158
161
161
160
154
146
144
150
162
174
174
171
170
171
172
169
161
152
145
145
148
149
150
153
159
161
157
155
155
158
161
162
159
158
161
164
162
150
144
154
169
177
168
157
151
155
159
162
161
160
160
158
153
149
148
145
145
151
160
168
168
167
166
167
170
169
161
154
147
148
148
147
150
156
160
158
153
149
150
160
167
166
161
155
157
164
163
152
149
158
171
176
169
161
154
154
159
164
172
170
160
148
139
141
151
158
156
152
146
149
155
159
164
167
164
157
149
142
145
149
148
144
146
153
155
154
151
150
152
160
170
168
163
156
156
163
169
168
162
160
165
166
165
162
157
156
157
162
166
165
156
147
141
147
156
163
162
153
144
144
147
155
160
162
155
144
134
135
144
149
149
149
147
150
150
148
151
159
156
156
161
165
165
159
156
162
174
182
172
159
155
155
162
163
159
154
154
154
154
152
153
153
155
154
154
152
150
151
152
153
155
154
154
155
151
145
140
141
147
152
153
156
154
151
148
144
149
167
157
150
148
156
164
161
154
156
166
175
167
154
145
153
161
163
155
150
152
152
151
150
153
156
158
155
149
138
137
148
160
168
164
153
147
151
158
161
160
157
156
153
155
161
161
157
151
146
147
166
161
151
150
155
162
159
150
147
154
161
159
150
145
153
163
163
158
154
154
155
156
155
156
158
157
155
153
146
141
145
157
164
162
152
147
156
168
174
176
171
162
154
155
162
166
161
153
147
150
161
162
164
166
165
163
157
149
149
153
159
161
156
154
157
160
160
158
155
155
157
159
161
161
159
158
163
169
167
158
150
153
158
159
155
154
157
163
168
174
174
166
156
153
160
166
160
151
148
153
157
157
163
170
174
167
156
150
152
158
162
164
168
167
162
155
150
149
151
153
157
163
166
163
155
154
159
168
171
164
158
154
156
158
160
159
155
148
150
159
170
168
158
153
157
159
157
149
146
149
162
156
155
165
171
167
156
151
154
162
166
167
170
170
164
155
151
149
150
152
159
165
167
160
149
144
150
157
159
161
162
161
159
158
161
161
154
143
142
154
168
170
163
155
154
154
152
150
146
145
165
158
153
159
163
163
153
152
155
162
167
170
169
167
163
158
158
164
166
167
166
166
162
153
146
144
146
149
152
157
162
161
156
151
156
160
155
151
150
158
167
169
162
154
154
156
156
154
147
146
163
161
158
157
155
154
152
153
154
158
161
161
164
163
162
162
167
173
179
179
172
163
156
151
149
151
149
147
148
151
152
147
146
150
155
155
153
146
152
161
167
162
151
148
152
161
161
153
146
148
157
158
159
156
153
152
154
153
151
148
151
157
160
163
165
167
168
171
173
178
172
163
154
154
157
154
147
142
143
145
144
144
147
157
159
149
136
131
142
161
166
158
147
147
157
162
158
148
144
146
158
153
154
155
159
162
159
153
147
149
154
159
160
162
164
166
164
159
158
162
165
162
159
160
161
152
142
135
139
148
150
151
156
161
160
150
135
136
149
163
165
159
160
164
166
159
151
146
147
151
158
151
148
154
163
167
162
155
152
155
160
159
156
154
156
159
159
156
157
159
163
163
163
164
162
154
146
143
149
157
158
156
156
157
158
156
157
162
168
166
163
161
171
179
170
153
146
151
160
163
154
150
150
154
162
166
165
163
163
162
159
153
148
147
147
150
154
160
166
168
165
166
167
166
163
160
160
163
164
160
154
149
147
151
158
164
171
178
176
167
163
162
166
166
159
149
147
155
166
169
149
151
153
156
163
169
172
172
170
164
157
148
143
142
140
139
146
158
168
171
169
168
171
170
164
162
165
170
167
155
144
138
142
150
158
166
167
163
162
164
166
164
160
154
147
147
150
153
156
155
151
156
158
160
166
174
178
174
168
164
161
154
152
151
143
141
145
155
163
169
169
170
173
170
163
155
153
156
153
147
140
140
145
149
155
152
149
144
145
159
171
173
160
147
143
146
149
146
144
147
153
159
162
165
167
172
175
170
166
164
166
166
164
164
159
159
157
158
163
167
169
171
172
167
159
150
146
146
148
149
150
150
148
145
141
140
141
142
146
155
169
171
158
147
143
145
145
143
144
148
157
162
164
160
156
161
170
170
167
163
163
162
162
164
164
166
166
164
163
166
171
174
173
166
159
156
154
155
156
155
158
160
155
150
143
144
149
152
152
154
157
157
153
147
146
147
148
147
147
150
161
162
155
148
146
153
168
174
170
160
151
149
151
156
160
162
163
160
159
163
172
177
175
169
164
166
169
167
159
157
159
164
166
163
158
157
162
160
155
149
147
148
151
150
152
160
159
153
147
146
160
157
149
145
150
158
166
167
163
156
151
153
154
157
156
156
157
158
158
162
168
174
176
174
173
173
170
164
155
152
156
161
165
164
160
157
160
158
155
148
145
150
155
163
164
162
161
151
142
135
156
154
153
158
165
170
165
151
144
148
155
163
165
159
153
151
154
160
165
167
166
167
168
173
174
172
163
157
153
153
153
148
150
148
147
146
148
152
152
150
151
158
166
168
164
157
151
145
139
135
156
160
161
166
173
177
169
150
139
141
149
157
161
157
150
147
153
161
169
168
162
161
163
168
171
170
165
164
165
164
153
138
129
133
141
144
145
145
149
152
157
162
164
162
154
147
143
141
141
142
159
164
160
159
167
177
178
165
152
142
144
150
156
156
149
148
155
160
162
161
158
159
162
166
170
175
177
179
180
175
156
134
122
128
141
149
153
155
156
156
158
155
157
157
154
150
147
144
143
148
162
162
154
150
151
164
173
173
164
156
150
151
158
160
160
159
158
159
156
154
154
158
165
170
176
182
184
181
178
173
158
139
128
130
142
152
162
168
168
157
146
141
149
157
158
157
155
152
150
149
163
163
156
150
147
149
154
159
164
165
162
160
164
168
171
168
163
158
156
154
154
155
164
172
179
184
178
168
166
166
161
146
137
136
142
149
155
162
163
150
136
131
144
157
158
154
154
158
157
150
161
164
162
157
151
147
148
152
160
165
165
165
163
164
163
162
160
158
158
158
155
151
150
163
175
179
170
158
159
165
166
154
144
142
145
147
145
145
145
142
139
147
158
162
156
145
144
156
163
158
158
162
163
162
163
163
163
160
159
160
164
166
160
153
149
149
150
154
155
159
156
148
146
154
167
173
168
160
161
166
165
159
151
147
150
153
151
145
141
143
156
174
183
175
157
143
142
152
160
163
153
161
166
166
165
166
168
165
160
157
158
162
159
155
151
149
146
143
149
157
161
159
155
156
161
166
169
162
155
155
159
160
159
158
158
161
160
153
144
143
159
178
183
175
158
150
148
152
155
157
152
163
169
169
163
156
154
155
157
156
155
155
158
159
159
153
148
144
146
156
166
170
164
156
153
158
162
156
148
143
149
159
163
161
156
156
159
156
147
141
144
153
159
158
155
155
157
157
153
147
154
161
169
167
162
150
146
150
153
156
153
150
152
154
155
152
151
152
152
155
162
166
161
149
140
142
151
155
148
143
147
156
160
155
142
140
146
151
149
141
141
145
147
148
149
152
160
160
155
146
155
156
159
163
165
163
163
165
165
160
155
151
150
149
149
150
155
158
157
153
155
159
158
148
137
137
147
156
159
157
155
155
151
143
137
135
144
150
150
148
148
149
152
151
151
150
150
154
156
152
155
153
156
162
168
175
182
182
179
171
162
156
155
153
151
151
153
156
155
152
154
158
160
153
146
143
150
159
168
165
161
155
149
144
142
148
149
152
150
148
151
155
164
166
159
147
137
140
149
156
156
157
162
166
171
172
174
176
178
174
165
160
158
156
153
151
147
144
146
150
154
157
156
152
147
146
154
165
170
168
161
156
154
154
154
151
153
151
148
144
145
151
161
167
158
146
134
137
148
155
161
161
165
171
172
171
163
164
165
167
163
159
155
151
150
150
146
145
148
151
154
156
151
147
143
142
151
163
169
165
161
160
159
157
152
146
141
148
147
144
141
144
154
158
153
145
142
150
154
152
164
160
160
164
171
175
174
167
159
155
156
156
152
148
150
155
161
160
156
155
158
161
160
150
142
136
139
148
157
161
162
163
162
154
140
131
137
148
157
154
147
146
151
151
149
150
159
163
157
147
162
156
155
156
164
172
177
170
156
151
152
156
155
150
152
163
171
168
157
154
158
164
164
155
144
136
137
145
155
158
159
158
155
147
139
133
138
145
153
151
147
149
152
147
147
153
160
161
152
144
159
157
157
155
155
154
156
157
152
152
156
159
156
151
151
160
165
163
152
146
150
157
158
151
147
149
152
156
160
161
158
151
145
141
141
142
139
139
135
137
143
150
154
153
150
148
148
144
148
148
154
158
160
157
153
147
142
146
148
155
160
164
157
147
141
146
152
153
148
144
145
149
149
147
149
155
166
173
173
171
169
159
152
146
143
141
138
137
134
138
143
153
160
164
157
143
135
140
150
157
159
162
160
157
157
155
154
150
147
150
159
164
158
145
138
141
149
152
149
147
147
150
150
151
152
156
164
169
171
169
168
166
165
160
149
137
134
140
147
147
144
151
163
169
160
140
133
143
156
161
167
165
161
156
157
164
166
159
145
141
148
156
156
150
148
152
154
152
149
150
153
156
159
157
152
150
153
157
153
147
147
154
169
172
158
139
132
139
147
145
139
142
152
158
151
137
133
143
156
159
159
159
159
158
157
161
163
156
144
134
138
148
153
157
163
165
159
152
148
152
160
164
160
155
149
149
151
153
146
133
128
138
158
169
160
146
137
138
142
141
136
138
142
144
138
135
136
142
147
151
137
143
155
161
160
155
150
150
149
146
147
150
154
159
166
166
158
149
146
151
160
161
155
146
147
153
161
160
150
138
132
139
149
154
152
147
144
143
143
142
143
146
146
144
141
142
144
141
139
143
137
144
157
162
162
157
155
158
162
163
159
154
154
159
164
161
153
147
145
148
152
152
149
146
150
161
167
163
153
143
143
151
152
152
147
145
147
149
149
149
150
153
153
154
152
153
150
141
138
143
153
152
151
154
158
160
160
163
166
167
162
155
154
157
157
154
150
148
148
147
145
147
149
153
157
162
167
165
154
143
139
149
158
159
151
146
145
150
153
155
152
151
152
157
158
154
147
140
142
149
142
153
164
167
161
155
155
159
163
171
178
173
164
156
152
151
154
152
151
151
154
154
149
154
166
178
178
168
159
157
158
161
160
161
156
151
150
155
157
153
146
146
150
151
152
153
159
154
150
146
144
154
159
163
160
158
158
158
159
168
180
186
179
162
151
149
150
153
154
155
156
157
157
157
162
161
155
148
147
149
153
155
158
162
166
168
163
154
145
140
146
156
160
153
145
148
163
174
168
151
161
159
154
152
155
157
153
148
149
156
168
180
178
165
151
141
143
152
160
163
159
155
151
150
148
145
144
149
154
154
152
148
148
158
168
174
167
152
140
137
149
161
166
157
147
149
167
185
183
168
176
163
152
150
155
156
153
150
152
157
162
163
165
166
154
141
137
148
163
170
164
153
149
148
150
151
155
160
160
157
151
146
149
159
168
171
163
150
144
145
152
158
160
158
156
157
165
174
177
168
170
161
155
156
160
162
158
161
167
169
163
159
163
170
170
156
147
150
161
169
164
157
154
158
161
161
158
157
151
148
147
146
152
161
165
161
151
147
149
154
156
155
155
157
159
156
154
157
160
155
155
155
158
165
166
164
162
164
169
170
163
157
163
175
178
170
160
154
155
159
159
160
162
162
161
158
153
147
140
137
139
145
153
159
161
160
154
151
154
156
154
154
153
153
152
149
151
153
153
150
150
153
160
169
168
163
159
157
160
158
152
150
157
164
170
167
161
154
150
147
152
160
164
160
152
148
152
153
150
143
140
144
150
156
160
167
169
166
162
152
152
155
154
148
140
142
147
152
154
153
159
161
162
165
166
162
157
153
153
155
154
152
155
156
161
165
163
159
152
150
153
159
161
156
152
152
159
165
159
149
147
149
153
154
155
161
165
163
157
153
155
160
155
145
138
141
149
153
154
155
173
171
163
157
163
164
160
154
154
159
167
164
156
156
164
174
176
170
163
160
159
161
160
158
159
164
167
163
153
148
153
163
166
158
150
147
147
149
150
158
167
165
156
150
147
149
151
149
148
150
169
170
159
153
158
165
163
156
154
161
170
167
154
154
166
181
181
172
164
161
163
163
162
161
164
170
172
163
151
146
154
168
174
168
154
146
146
150
157
166
170
164
155
154
160
161
155
147
143
147
156
160
154
151
155
161
161
157
153
156
158
155
148
149
158
169
167
157
151
155
160
161
158
159
160
167
174
174
160
146
145
156
169
170
162
156
158
164
168
168
165
160
154
157
165
165
158
149
146
152
147
151
154
154
153
154
156
154
154
154
148
140
141
146
151
150
147
144
147
150
153
155
156
156
157
160
170
177
168
152
141
147
163
168
166
161
161
163
165
165
165
162
158
157
160
160
158
153
152
158
154
154
154
156
155
151
149
150
153
152
143
137
138
145
149
150
148
148
148
149
150
154
159
160
156
151
157
166
164
157
152
155
161
165
166
162
157
151
151
161
168
169
163
154
150
151
153
154
152
150
162
157
153
155
156
153
148
148
153
154
148
140
139
144
150
155
161
164
162
153
154
160
166
163
153
147
150
157
160
158
158
157
156
156
161
162
156
150
150
160
169
172
165
154
149
149
152
154
149
142
165
158
152
153
157
158
154
153
155
158
154
148
143
144
148
155
163
169
170
169
167
165
164
156
147
147
158
162
160
155
147
142
139
143
155
162
164
161
159
163
167
166
159
155
156
157
156
153
147
148
165
159
154
153
155
161
162
161
159
159
157
154
151
149
153
157
161
166
174
174
170
164
157
148
144
151
161
167
159
149
137
132
134
144
155
159
157
153
154
159
160
154
150
153
162
165
159
151
148
155
166
165
160
156
155
162
166
164
160
157
157
159
162
163
163
162
160
159
164
167
166
160
156
152
150
150
153
154
153
147
142
146
152
160
158
154
140
133
138
147
153
151
148
155
164
164
156
149
149
154
166
165
161
159
162
167
167
163
158
158
161
163
162
163
164
162
158
153
153
154
155
158
160
164
161
152
144
142
148
152
155
161
165
167
165
154
142
135
137
144
148
152
157
162
162
156
149
151
155
155
161
156
154
156
163
168
167
164
162
163
163
158
156
154
156
156
156
153
152
152
152
155
162
167
166
158
150
149
154
157
155
153
153
158
166
168
163
156
150
145
146
152
163
166
159
147
145
153
161
158
157
154
151
152
157
164
166
167
168
166
157
150
146
147
153
156
155
156
158
156
150
150
157
164
165
164
161
162
162
157
148
140
142
153
166
174
171
162
152
145
145
150
155
158
153
146
146
152
158
157
161
165
157
150
153
162
168
168
164
154
144
144
147
155
162
158
153
154
156
154
145
140
147
161
167
167
163
162
159
155
150
149
151
157
166
171
163
151
143
144
147
148
148
147
148
148
148
149
148
148
166
171
162
154
156
167
171
164
150
138
139
145
157
167
166
160
154
153
153
151
143
142
151
163
167
163
156
152
151
154
157
162
162
161
160
158
152
144
141
147
153
151
146
144
145
149
148
145
144
143
162
160
157
154
159
169
172
164
149
139
141
147
157
162
162
161
160
161
164
163
159
157
158
162
162
157
152
151
153
155
157
162
161
157
155
153
150
148
148
154
160
157
149
145
145
147
146
143
144
148
161
154
149
148
156
167
171
167
159
147
143
143
145
149
156
161
165
167
171
175
176
171
162
156
155
156
159
161
159
156
153
155
157
158
156
154
152
153
155
159
163
160
152
148
147
147
147
146
149
157
166
162
152
148
152
161
168
168
163
154
144
138
138
144
153
162
164
162
162
171
176
173
162
155
155
161
166
164
159
155
156
161
164
164
157
152
151
154
156
158
159
157
153
150
147
146
146
148
151
156
168
172
166
157
159
160
163
162
162
161
156
151
146
149
153
158
159
159
158
162
167
169
163
160
165
167
164
157
149
151
161
170
166
157
146
141
147
153
153
152
149
150
152
152
147
142
142
147
150
148
161
171
174
167
163
155
149
150
159
167
171
165
161
154
152
154
158
163
166
166
165
163
163
166
169
168
160
151
144
150
159
164
156
143
135
137
143
151
152
150
146
147
152
152
147
141
138
138
138
135
157
168
174
169
160
150
148
152
159
167
169
166
161
154
150
152
161
171
177
172
166
163
162
164
167
170
166
162
159
158
156
148
141
142
142
144
146
144
147
150
154
156
154
152
149
147
146
139
136
134
161
167
169
166
162
164
168
169
168
163
155
153
156
154
150
153
161
169
172
168
164
163
162
165
170
177
180
179
177
174
160
147
140
144
153
155
150
144
144
153
160
162
157
152
154
164
164
154
145
146
160
162
163
166
175
185
188
185
172
161
151
151
154
155
153
154
158
160
161
161
160
162
166
171
175
182
180
177
177
178
173
162
148
147
154
156
153
145
144
146
152
154
154
154
158
166
169
162
155
152
152
151
156
164
176
184
183
175
167
162
157
152
151
153
155
157
157
155
155
156
156
157
161
166
170
171
164
154
155
167
172
166
157
152
153
153
150
145
143
138
133
137
146
153
154
152
154
157
158
152
149
150
154
159
163
165
164
163
163
163
159
149
145
148
152
158
157
156
154
155
154
150
144
148
157
163
157
149
150
159
167
164
158
154
154
151
148
144
138
134
128
132
144
154
150
141
140
149
154
151
160
159
157
154
152
159
162
164
161
158
152
146
142
145
151
156
155
152
149
149
149
144
138
140
152
164
170
169
165
165
163
159
155
153
153
156
150
145
139
136
139
147
158
159
154
144
139
140
149
153
162
163
163
158
158
162
166
166
161
154
150
148
147
151
154
155
150
141
138
139
143
145
146
151
160
167
173
173
170
165
161
157
152
149
148
152
153
149
145
141
144
153
161
163
159
153
144
141
144
153
153
160
168
172
167
159
156
155
157
154
152
152
157
158
157
152
147
139
135
137
143
153
159
159
159
157
156
156
152
149
152
157
157
150
143
142
148
154
151
145
145
150
156
159
158
155
148
143
144
144
150
157
169
176
167
153
140
139
148
154
156
156
157
156
151
149
149
150
148
143
150
159
162
155
146
136
142
147
147
144
148
158
162
156
142
137
146
154
155
150
145
146
149
150
150
151
151
152
149
143
155
158
164
164
162
153
149
151
155
156
156
157
157
152
148
147
152
156
155
154
157
163
160
148
132
129
142
156
158
156
156
159
162
159
147
140
147
154
155
151
147
144
144
146
147
148
149
153
152
150
164
164
162
157
155
160
168
175
172
163
159
160
162
156
149
147
149
152
153
154
158
162
157
145
135
134
144
158
166
164
160
158
159
158
155
153
152
154
152
147
143
140
144
148
150
147
143
142
150
161
174
173
166
160
155
161
170
176
171
163
161
164
165
157
148
141
137
139
145
153
157
158
152
146
142
142
145
150
151
152
151
151
154
158
160
161
158
155
149
143
138
139
149
158
155
146
136
136
148
161
169
170
167
163
160
162
165
162
157
155
160
164
161
151
145
141
141
141
145
149
153
154
151
149
148
147
145
141
139
141
145
150
156
157
157
156
155
155
151
143
140
144
156
163
155
145
138
140
148
150
156
154
155
159
167
174
173
163
154
150
155
158
155
148
145
153
161
158
149
144
147
154
160
161
159
152
147
142
144
152
160
164
160
152
144
143
152
156
154
148
146
150
157
158
151
147
150
154
150
141
140
137
139
152
167
180
184
170
154
147
152
154
152
147
146
158
167
163
150
142
145
154
160
162
157
153
149
148
151
159
166
167
158
146
141
143
153
155
152
149
148
151
154
148
143
143
150
153
152
145
146
142
144
152
162
168
168
162
155
151
151
150
150
146
145
148
153
153
148
142
144
150
153
150
149
149
152
155
155
156
157
157
155
149
147
151
154
154
150
145
145
150
153
149
140
136
137
147
153
158
160
162
162
160
157
151
148
153
155
156
156
154
154
150
148
145
145
146
148
148
149
149
148
146
146
149
155
161
158
152
152
156
161
162
152
148
149
151
152
145
142
149
159
162
152
138
135
145
158
165
176
181
178
167
156
152
151
155
155
156
157
160
160
161
158
153
148
147
148
149
150
149
145
145
148
153
162
166
162
155
152
160
170
168
150
134
132
144
152
146
140
146
164
177
170
152
140
147
159
161
179
181
175
163
157
161
164
159
151
148
153
160
164
163
160
157
151
146
145
147
151
149
145
143
148
154
162
166
163
157
155
157
162
160
143
130
127
138
148
145
139
140
154
168
168
154
147
149
154
154
167
164
159
153
151
158
163
157
146
143
150
157
158
153
150
151
149
143
142
147
153
155
149
145
148
156
164
165
161
157
154
150
148
145
140
134
133
138
143
144
142
139
142
146
147
146
146
146
147
148
153
152
154
149
146
145
147
146
145
148
152
154
151
145
145
147
147
143
142
147
156
158
155
151
156
164
168
162
155
155
160
161
152
145
139
139
142
143
145
147
147
145
143
142
142
142
144
144
143
144
156
156
158
154
151
144
144
147
157
161
159
152
148
148
152
154
152
149
149
150
153
153
153
156
163
167
165
150
146
154
166
178
169
153
141
139
143
148
152
153
151
150
148
149
147
148
149
147
145
144
168
168
161
157
156
160
160
161
162
163
159
154
153
158
165
165
160
156
153
152
149
149
152
158
164
162
155
144
142
153
165
175
170
157
145
141
144
151
157
157
151
149
150
155
157
155
152
152
152
152
141
147
154
156
158
157
160
161
161
157
158
161
165
164
164
166
166
163
157
153
156
161
164
161
157
159
158
162
160
159
159
158
161
161
153
146
148
157
164
162
157
154
155
154
149
147
146
147
148
149
136
137
144
151
156
159
166
169
166
161
158
161
164
163
163
165
167
163
156
148
143
150
155
156
151
143
143
148
156
160
159
161
163
161
152
144
145
153
160
159
157
159
165
159
147
139
145
154
156
149
148
142
141
146
153
158
164
167
168
166
161
161
161
159
154
153
155
158
156
146
139
141
147
151
146
140
139
150
159
162
156
152
153
155
153
148
148
150
150
148
151
159
169
163
152
145
150
161
163
154
161
154
145
146
151
155
156
162
169
172
171
165
160
156
148
144
145
154
160
161
155
151
152
156
154
153
156
161
165
164
154
143
142
152
159
159
149
143
138
140
150
157
164
166
160
156
155
160
163
157
160
156
151
151
155
155
155
160
169
175
175
168
161
157
151
146
152
161
168
171
167
162
163
162
163
163
162
165
167
163
154
144
140
149
160
157
143
128
129
141
154
159
161
162
166
158
153
152
155
155
153
152
154
157
161
161
159
160
162
164
162
159
160
156
154
154
159
167
171
171
163
161
161
162
163
163
166
168
165
158
153
152
151
156
157
152
140
128
131
146
160
164
161
158
155
153
150
150
152
153
155
154
157
158
162
164
163
159
154
151
149
149
151
152
153
153
160
167
167
159
153
152
153
155
155
162
170
172
162
149
150
161
170
165
156
151
150
150
152
157
167
169
160
148
142
148
154
158
155
152
163
165
159
155
157
161
161
157
153
151
147
148
151
153
155
158
161
166
163
159
155
156
156
155
156
163
172
173
155
144
149
167
175
167
151
147
151
160
163
167
174
170
155
138
133
143
160
163
158
151
168
173
165
155
154
158
158
155
154
155
157
158
154
158
167
174
174
169
164
163
165
166
164
161
162
167
172
168
154
149
156
168
169
154
143
142
147
154
161
169
174
168
152
137
136
144
155
157
155
150
160
171
167
162
160
161
159
155
152
155
160
161
154
157
169
182
181
169
163
165
168
172
166
162
162
165
172
170
165
162
161
160
153
145
142
145
148
152
156
164
167
163
154
149
153
154
153
149
149
152
153
160
163
163
164
165
163
159
154
155
155
153
151
155
166
174
171
165
162
165
167
166
160
154
151
158
170
179
176
165
152
148
147
148
152
156
159
159
160
158
156
156
157
161
164
160
152
148
150
156
150
154
157
157
156
158
160
166
167
159
148
142
147
156
164
165
162
162
164
165
163
159
154
150
148
151
161
172
169
156
146
144
149
154
155
158
158
160
160
152
149
150
157
159
158
154
149
152
155
157
154
156
154
151
145
145
151
163
167
159
145
137
143
156
163
163
163
165
165
161
155
154
159
162
158
148
145
150
155
157
153
154
156
156
151
147
148
149
150
144
145
148
151
150
145
144
148
156
159
154
155
154
149
147
145
145
150
155
157
154
144
137
138
144
157
161
166
169
165
154
149
155
166
169
160
149
139
144
152
159
160
156
149
143
142
143
144
146
145
143
145
149
150
150
145
144
151
159
160
155
157
150
142
142
147
152
158
159
157
153
149
143
139
141
147
156
162
165
161
153
152
159
166
162
150
144
148
160
165
160
150
139
133
135
138
146
153
155
153
155
154
153
152
154
157
157
155
157
160
161
166
156
142
139
146
157
165
164
162
159
160
158
156
151
151
154
156
159
158
155
155
160
161
151
141
142
157
173
174
159
145
136
137
143
151
157
158
154
153
151
154
154
154
158
162
162
157
154
157
162
172
170
158
148
151
160
165
165
164
165
168
169
166
162
160
156
154
153
154
153
153
156
157
152
146
147
156
167
168
157
149
151
154
157
158
157
153
144
137
138
146
152
153
155
156
154
153
151
154
155
171
174
169
162
162
166
164
161
160
162
165
163
161
159
156
153
149
149
148
147
147
152
158
161
160
154
155
159
161
156
152
153
153
153
153
152
148
139
130
129
137
148
152
149
144
142
146
152
156
153
167
170
168
171
174
171
164
159
157
160
158
154
147
146
146
146
145
145
145
146
145
149
156
163
164
160
156
158
159
156
148
140
135
139
144
149
148
142
136
134
140
148
152
149
143
140
144
152
155
152
170
172
167
168
168
165
163
159
159
158
154
147
145
150
155
154
151
149
152
152
148
147
149
157
161
161
158
158
159
156
148
141
139
141
147
150
146
141
138
140
145
148
150
149
151
149
148
148
145
147
175
176
165
153
151
157
162
160
155
149
145
148
157
168
175
171
157
152
153
154
149
146
147
154
161
162
158
155
156
157
159
160
157
156
153
152
146
140
137
141
143
143
146
149
154
158
152
147
144
144
173
173
160
146
143
154
163
160
150
138
138
148
162
175
181
173
161
154
152
153
150
148
151
158
163
163
157
153
153
158
166
167
164
158
155
154
152
148
143
140
140
137
138
146
153
156
152
148
148
149
160
158
150
145
148
156
162
158
148
136
136
144
154
161
164
163
161
157
155
154
153
153
153
157
159
158
156
157
158
159
157
156
154
152
153
156
163
163
157
153
143
136
138
145
150
149
144
145
151
160
161
153
148
148
155
161
161
155
147
140
138
142
144
148
157
161
161
160
158
160
160
158
152
150
151
153
158
162
164
160
151
142
143
147
152
155
161
165
166
160
155
148
145
147
148
145
141
141
148
161
174
164
153
155
161
166
161
151
145
142
144
146
149
157
163
163
162
158
158
162
165
162
153
147
152
156
161
161
161
162
157
153
149
149
149
152
155
156
161
165
163
157
150
149
147
143
141
144
151
158
177
171
162
160
164
166
160
150
145
147
151
154
159
162
164
161
159
157
160
167
172
170
162
160
162
165
164
159
158
163
170
167
159
146
145
148
153
152
155
154
154
152
149
148
145
141
143
149
157
159
165
168
167
163
160
154
149
152
158
161
163
160
160
159
158
158
157
160
164
171
177
178
171
164
164
168
166
161
157
163
171
172
162
147
144
149
156
159
157
149
145
145
146
145
144
141
145
153
157
156
160
167
170
164
151
138
139
155
170
173
165
159
156
157
156
158
162
166
167
167
171
170
162
157
157
164
168
166
162
163
169
169
161
152
150
151
155
154
152
148
149
148
146
146
145
147
150
155
151
149
162
163
164
162
154
149
155
166
172
167
159
154
154
156
156
160
165
169
167
164
162
156
155
154
158
165
167
170
172
175
174
173
165
161
159
155
144
134
133
143
154
158
155
151
152
163
167
159
149
147
152
150
153
161
171
181
180
173
166
157
153
153
154
155
155
156
160
166
169
166
160
155
155
161
163
167
166
166
173
182
186
181
172
169
166
156
139
121
117
135
153
162
161
156
157
167
171
166
158
153
143
138
145
160
180
189
182
169
162
157
155
153
152
153
152
153
156
160
166
167
166
165
165
165
162
163
160
156
158
168
174
180
179
175
171
159
144
128
129
136
149
157
158
155
153
153
156
160
159
153
143
142
149
158
164
165
162
163
163
162
158
151
147
148
151
155
157
156
155
158
166
169
166
158
153
158
161
162
155
153
156
164
175
178
171
160
149
146
146
145
143
141
145
146
149
146
147
153
152
144
158
157
151
146
142
146
155
162
162
159
153
147
143
146
154
158
159
154
146
144
153
161
160
155
153
162
171
176
169
159
153
158
162
167
162
155
148
147
149
145
138
130
133
143
151
150
147
144
138
132
163
159
151
146
144
150
159
163
160
153
148
146
148
152
156
161
162
157
145
137
134
143
154
160
161
162
168
172
172
165
160
155
152
151
147
143
144
147
147
144
136
129
133
146
155
153
141
133
129
131
156
153
152
153
158
159
161
161
158
154
153
154
159
159
159
162
164
163
150
135
127
137
152
163
162
159
155
156
157
157
155
153
152
150
146
143
145
150
151
147
142
138
147
154
154
143
132
125
132
138
153
151
156
160
161
155
151
153
160
163
161
161
163
161
160
161
165
165
152
137
131
141
156
160
159
155
155
152
151
146
147
152
158
160
156
149
149
153
155
153
147
147
148
152
150
142
135
138
144
144
156
159
160
159
151
144
145
153
162
165
162
161
162
159
157
159
163
161
150
143
145
154
157
154
152
152
158
161
157
152
149
154
160
163
161
151
151
151
152
151
147
145
144
145
147
152
154
155
153
150
161
164
164
156
150
149
156
160
160
157
154
156
158
154
152
156
161
159
152
151
155
157
154
149
149
153
155
158
156
154
158
158
158
153
150
147
149
148
147
146
143
140
139
140
149
157
162
159
151
148
164
168
166
160
153
157
165
165
158
152
150
155
155
149
148
154
162
164
164
158
156
155
152
153
155
158
152
141
139
147
155
157
154
149
145
147
149
151
148
144
141
139
139
145
151
153
154
149
144
142
161
166
167
162
158
160
166
163
156
151
154
156
154
149
149
158
168
170
164
154
151
151
153
159
166
164
153
137
130
138
151
157
154
150
150
154
159
157
152
145
141
142
146
150
149
143
138
138
140
138
154
155
156
158
159
162
164
160
155
154
155
157
154
151
155
164
172
163
150
142
142
149
154
159
165
165
156
146
143
149
157
159
154
148
151
159
167
162
154
148
146
148
150
149
143
137
134
138
145
142
146
143
145
153
163
169
167
160
153
151
152
152
151
151
156
160
160
153
145
140
142
148
151
152
152
153
151
150
153
159
163
160
150
143
146
156
164
159
152
148
149
151
151
147
142
137
138
145
151
155
151
144
145
155
166
173
168
160
154
152
151
149
150
152
152
149
149
149
150
148
147
148
148
147
146
144
141
145
149
155
158
157
154
149
147
151
155
155
151
147
148
152
154
151
144
140
142
150
157
161
162
159
157
158
161
164
162
159
157
156
154
152
153
156
155
150
148
151
156
155
151
149
150
149
147
144
141
143
144
145
148
156
165
162
152
144
146
151
152
146
141
145
152
155
147
142
144
149
155
154
169
168
163
158
154
155
156
157
159
158
157
156
158
163
168
166
159
153
152
151
151
150
150
148
148
148
151
154
153
147
148
154
164
162
149
140
140
148
151
145
136
136
145
151
148
143
143
149
150
141
165
164
160
153
152
157
160
158
156
154
156
158
159
160
166
165
161
151
145
145
147
146
145
145
148
154
160
166
166
164
154
147
140
137
137
135
135
141
146
145
141
140
143
146
146
145
148
148
146
142
164
163
156
148
149
159
166
163
154
150
153
154
149
146
146
150
150
146
143
145
148
147
143
145
153
161
166
169
173
176
166
147
125
119
127
137
139
138
141
146
150
149
144
143
144
146
150
152
153
150
174
168
157
147
147
158
166
163
156
150
152
150
144
135
135
141
146
148
149
151
152
151
149
153
162
168
166
163
163
174
175
164
142
132
137
142
144
143
146
151
152
148
143
143
143
146
150
154
155
150
174
171
160
150
150
157
162
159
154
151
151
149
146
143
147
153
154
154
157
157
155
152
153
161
168
167
157
147
151
168
179
180
165
152
143
144
146
149
154
156
150
141
137
138
140
145
151
153
151
144
166
167
160
155
155
162
165
161
151
149
150
153
155
158
165
166
163
158
156
156
155
154
156
162
166
160
145
135
146
165
176
175
160
151
143
144
146
153
159
158
148
138
136
137
143
147
151
152
147
143
166
162
159
159
159
158
161
161
161
155
153
158
164
168
169
167
167
164
159
153
152
157
163
162
158
153
147
149
149
151
150
152
159
161
162
162
162
163
161
158
154
155
156
155
149
143
145
149
154
155
164
161
158
158
158
158
162
167
165
158
151
154
161
166
167
167
165
164
157
149
141
140
147
155
156
154
152
158
161
163
161
163
165
164
158
149
155
167
178
173
161
158
162
160
150
138
134
140
144
145
165
161
158
158
158
162
168
170
168
163
155
155
158
161
163
164
163
162
156
150
142
142
146
154
157
158
158
161
163
163
159
159
162
162
155
147
152
165
175
170
160
157
162
163
156
141
137
140
142
139
161
159
157
157
158
162
165
168
169
167
167
159
155
153
155
158
161
163
161
158
156
157
157
157
156
157
159
162
166
162
155
152
152
156
159
158
157
157
155
152
151
154
158
160
155
148
145
147
148
147
151
152
152
154
155
155
155
155
159
165
167
161
155
148
146
150
160
165
166
163
165
164
162
160
154
153
159
167
172
173
165
154
147
150
160
168
159
144
135
137
146
153
155
153
150
148
149
151
152
153
150
148
147
152
156
156
153
151
151
152
155
157
154
148
143
145
155
168
173
170
164
162
159
154
150
155
164
176
183
181
173
165
155
151
154
158
152
137
129
138
151
157
152
145
144
148
152
154
153
151
158
153
149
153
159
162
161
156
152
151
151
154
154
151
147
147
155
170
179
176
164
157
156
155
156
162
171
180
179
167
164
166
166
156
148
145
148
146
145
152
163
162
150
138
139
152
165
165
156
147
162
165
162
156
157
160
161
160
158
156
155
155
156
157
156
156
163
172
179
175
165
156
157
159
162
166
172
172
161
149
151
164
169
157
143
143
151
156
156
160
164
162
149
132
133
149
167
172
161
148
160
174
176
165
155
152
155
158
159
159
161
160
158
161
166
170
171
170
168
165
162
160
160
162
163
161
159
156
149
146
153
161
158
146
144
151
158
158
154
152
158
158
150
133
129
139
155
164
163
156
157
170
177
173
164
157
154
155
155
159
161
161
157
159
166
174
172
166
160
157
160
163
162
159
153
148
146
148
149
156
159
154
143
140
145
157
162
156
152
149
152
157
157
148
140
142
148
155
160
160
157
159
168
174
174
166
157
153
154
157
160
158
156
155
162
166
167
164
160
160
163
166
164
156
147
142
144
151
159
161
155
147
138
139
148
157
160
156
155
154
157
160
160
160
156
151
150
154
159
155
160
158
165
169
168
163
159
157
159
159
158
155
157
160
163
164
166
167
167
166
166
167
166
162
152
146
148
158
165
161
150
142
141
143
149
153
153
155
159
158
158
158
159
159
154
149
151
160
161
152
158
162
166
165
157
154
154
162
163
160
157
156
160
164
165
164
167
171
172
167
161
160
166
170
163
156
153
160
167
163
155
148
145
145
145
144
145
149
152
152
150
150
149
148
144
145
154
165
165
154
155
160
164
161
155
154
157
162
161
158
156
158
162
163
165
165
167
169
165
158
150
153
162
169
163
153
149
158
169
171
165
156
147
141
140
138
140
143
145
145
145
145
147
147
148
147
155
165
165
157
154
156
158
157
154
159
163
164
159
154
154
158
160
161
162
164
165
163
157
148
147
154
164
163
150
139
143
159
172
174
167
158
148
138
135
137
141
144
146
147
149
149
153
157
159
156
155
159
161
158
162
159
155
151
151
156
160
160
154
151
152
157
160
158
159
161
162
160
155
151
152
160
165
158
142
135
145
163
171
167
162
158
154
145
143
145
148
146
143
146
153
159
160
161
163
159
153
152
153
152
171
171
158
150
150
153
157
156
154
153
154
156
157
157
157
156
156
157
158
155
155
159
163
156
147
148
156
166
168
159
157
157
156
154
152
155
153
147
139
139
150
158
157
154
153
150
150
150
151
148
168
167
160
156
159
163
162
160
159
157
158
157
157
157
155
151
150
153
157
157
153
153
156
158
157
157
158
163
163
159
156
155
154
152
153
155
153
146
137
134
143
150
151
147
143
145
151
154
155
151
164
162
162
168
173
171
167
163
162
162
160
154
151
153
154
149
146
149
155
158
153
150
153
156
156
153
152
156
159
158
155
153
152
148
146
146
147
145
144
144
146
149
149
146
146
150
154
155
154
154
165
164
163
168
170
166
162
159
160
161
158
152
150
154
158
154
152
151
157
165
167
162
157
156
155
150
147
150
155
157
157
159
157
153
146
141
140
145
151
158
160
154
151
150
152
153
152
148
146
149
168
167
162
154
153
156
159
159
158
156
157
155
156
164
169
168
161
157
161
170
177
174
168
161
158
157
152
151
152
154
159
163
161
155
148
142
142
146
153
160
161
157
151
152
156
156
151
145
144
149
164
164
155
147
146
154
162
164
161
157
157
160
164
171
174
172
163
157
158
166
172
172
167
161
162
163
160
155
154
155
156
159
157
152
149
147
148
150
155
157
154
153
148
151
156
156
149
147
153
159
159
157
154
151
152
156
162
166
166
162
159
161
160
163
163
161
158
154
152
153
156
156
155
155
157
160
159
161
160
157
154
149
146
146
147
149
153
160
159
156
147
140
143
149
153
150
145
148
160
170
160
155
154
161
162
160
159
161
166
164
162
159
158
158
158
159
156
153
151
151
153
153
152
150
151
153
156
161
163
160
153
144
141
142
146
149
154
159
160
155
146
140
142
147
152
150
146
147
156
164
171
160
153
158
166
165
160
155
153
159
160
159
162
164
165
162
158
155
155
159
164
165
161
158
155
154
156
159
161
162
156
147
143
143
148
152
153
152
149
149
145
143
145
148
153
153
149
148
151
153
176
164
151
150
161
166
162
155
151
148
152
158
162
167
166
161
157
156
161
171
181
178
171
164
159
163
162
161
161
162
162
153
151
150
156
163
155
146
138
139
142
146
149
152
153
153
152
151
154
154
168
164
156
151
154
158
162
162
156
150
147
147
155
161
161
158
155
155
161
171
179
179
170
159
156
163
167
165
162
164
166
163
159
157
162
164
158
149
140
138
142
147
152
154
151
146
145
152
158
161
159
160
160
160
157
155
159
169
169
158
147
144
151
157
159
160
156
153
148
152
161
165
158
151
149
155
159
161
161
168
173
173
165
159
154
153
152
152
151
148
146
146
150
149
148
145
145
150
152
154
150
150
153
157
156
155
159
167
167
157
150
147
151
157
160
160
160
154
147
146
146
149
150
150
151
153
154
157
165
175
182
180
169
158
149
147
146
146
147
147
148
148
147
146
149
151
151
149
146
147
147
141
140
147
153
159
160
158
156
153
151
151
155
157
158
158
160
164
163
158
150
148
151
154
155
156
158
159
170
180
184
179
170
163
160
156
148
140
132
137
147
152
153
150
152
157
155
151
146
148
146
142
142
146
152
157
157
154
154
153
153
155
159
159
158
157
162
172
178
176
169
166
166
161
154
156
164
173
174
170
169
165
168
168
168
162
150
141
136
142
152
156
156
154
152
153
153
153
155
152
151
152
152
150
150
151
153
156
159
159
158
157
159
161
161
160
163
169
169
170
175
183
183
167
154
158
171
180
173
157
150
156
165
166
162
156
147
146
152
158
159
158
154
152
150
149
154
158
152
146
156
157
155
150
145
148
155
160
162
159
157
156
157
159
160
161
161
157
154
157
168
179
184
172
162
161
169
175
168
155
147
152
160
157
150
145
142
148
157
162
158
153
149
148
151
154
156
154
144
127
157
155
152
147
146
154
161
164
161
155
152
154
156
157
156
157
159
160
155
156
158
164
168
169
164
160
162
162
163
161
155
150
152
152
150
148
146
148
151
151
150
145
144
147
151
153
152
145
136
123
153
146
140
144
152
159
166
166
163
157
154
157
160
159
153
154
160
165
164
156
150
149
156
163
162
159
156
157
162
160
155
147
147
154
164
166
159
151
148
145
144
142
144
148
149
143
137
137
136
135
152
140
139
145
153
157
163
166
171
168
163
162
164
162
158
158
162
166
159
147
143
145
152
156
159
164
166
166
162
155
148
143
148
158
169
169
161
151
145
142
143
143
146
151
152
148
140
138
140
140
154
144
145
151
152
155
158
164
167
168
167
167
166
165
163
164
163
156
146
139
142
148
153
152
158
169
172
171
161
154
151
149
153
157
163
163
156
150
146
145
146
145
146
152
157
162
159
151
143
140
156
154
156
158
160
162
163
161
159
158
161
164
164
162
162
166
168
160
152
149
151
154
154
153
161
170
169
163
158
159
163
162
154
148
146
149
153
150
149
148
147
145
144
147
154
164
170
157
141
132
154
162
163
163
166
171
170
164
157
152
153
157
157
152
152
162
173
178
170
160
155
153
154
158
166
171
166
158
153
158
166
167
155
145
141
147
153
154
151
148
145
142
138
142
149
159
165
156
141
134
154
160
164
163
164
164
164
163
157
153
151
150
148
146
149
161
176
180
171
158
150
149
151
158
166
170
165
158
151
151
157
159
153
148
147
151
156
157
151
146
140
136
136
143
147
152
151
150
145
140
155
157
158
157
154
150
148
150
152
152
151
146
145
149
154
162
166
161
152
145
145
147
147
145
150
156
160
159
154
151
153
151
148
148
156
165
163
153
146
143
139
135
139
148
153
152
146
145
149
151
155
156
156
156
155
149
143
143
149
151
151
148
147
151
156
159
153
148
146
147
147
147
144
140
140
144
153
154
156
157
155
148
142
144
152
161
157
147
142
144
145
145
146
154
159
155
149
148
152
155
158
159
157
158
163
164
156
152
151
156
156
152
150
151
153
150
148
150
158
159
154
150
149
148
146
144
141
148
152
157
158
154
150
147
145
144
143
144
143
146
149
151
151
155
159
156
153
151
151
150
163
163
158
156
164
168
164
155
153
157
158
156
154
152
150
148
149
155
164
165
159
158
158
158
152
146
141
143
146
148
152
158
163
158
148
140
141
145
147
146
144
145
147
148
149
152
151
149
145
140
157
156
149
151
154
158
158
154
151
154
156
156
154
152
152
153
157
160
162
161
158
163
166
162
152
147
146
145
145
146
150
155
160
157
149
147
146
149
148
144
137
134
132
133
134
138
141
140
137
133
149
146
142
141
147
155
156
153
152
152
155
154
150
149
156
161
161
158
155
152
153
156
160
159
154
154
153
154
156
155
153
145
137
138
145
151
152
146
143
144
143
142
139
132
131
135
139
143
140
141
156
152
144
141
148
160
167
164
157
154
154
151
148
151
157
160
158
152
149
145
141
138
141
148
156
159
156
156
160
167
159
143
124
125
142
152
148
140
141
149
156
155
150
144
142
146
153
156
156
151
173
170
156
145
151
169
180
175
160
154
152
151
151
156
158
156
150
148
147
144
138
133
134
146
155
159
155
152
158
166
162
149
137
137
148
151
145
139
146
155
159
155
149
145
146
150
157
164
166
155
173
172
158
149
152
164
174
165
154
148
150
152
156
160
161
159
154
151
153
157
153
150
149
150
155
157
153
153
158
162
159
152
150
153
153
150
142
142
152
160
156
145
137
139
142
146
152
157
156
149
156
156
154
153
155
160
160
154
146
144
150
155
158
160
162
163
159
155
155
160
164
163
160
158
158
158
153
150
153
158
153
145
143
150
151
147
141
142
152
156
149
141
135
136
138
142
144
142
139
137
163
158
156
162
162
156
148
150
160
163
159
157
156
155
154
151
151
[truncated: 209,926 more chars]
