# Supplementary material for: Evaluating flow modulating treatment response in intracranial aneurysms using black-blood MRI in vitro
Source: Commun Med (Lond). 2026 Mar 27;6:170. doi: 10.1038/s43856-026-01413-z (PMC13031954; doi:10.1038/s43856-026-01413-z)
Supplement: Supplementary file 10 — Supplementary Data 7 [file 43856_2026_1413_MOESM10_ESM.zip › Data_Figure_10a_Sup_Figure_7a/BA model 2/CN05_05_wo (without device)/1_aneurysm_array.txt]

159
151
89
53
29
176
262
144
59
57
56
220
220
54
2
55
82
268
298
222
131
68
16
255
344
222
130
130
114
55
279
211
32
2
85
127
84
16
176
53
4
4
56
93
55
17
87
42
3
2
20
37
32
15
37
78
58
28
19
15
12
7
18
58
57
35
21
12
4
9
12
14
7
233
217
106
177
347
397
339
223
109
26
315
349
236
180
201
172
83
7
177
284
149
8
1
104
149
100
32
149
157
17
5
5
49
86
57
32
62
97
45
11
8
13
22
25
22
7
60
95
61
38
23
17
8
1
27
60
54
43
28
16
7
9
11
18
16
8
189
306
296
161
38
250
386
429
403
302
148
34
175
338
296
196
207
256
209
97
7
218
239
58
0
22
119
163
100
31
157
106
2
3
3
47
75
53
57
76
91
41
24
16
10
13
16
17
23
83
91
54
33
21
17
11
5
45
64
48
40
29
20
12
9
23
33
23
11
107
240
343
343
211
62
111
303
392
406
421
359
188
45
217
333
230
146
220
293
230
100
10
221
176
8
7
49
137
159
91
14
146
62
6
2
18
46
59
53
31
76
87
40
36
24
14
12
18
21
45
104
89
47
24
17
19
16
6
65
70
44
31
24
20
14
18
37
42
21
10
143
265
341
350
243
89
134
323
370
354
406
390
224
54
223
310
183
111
218
311
246
105
9
207
135
6
6
62
145
157
96
7
137
54
8
16
23
34
60
62
24
85
93
45
45
29
15
17
34
20
59
120
100
43
14
15
24
26
17
36
87
86
50
28
21
18
14
29
41
54
45
17
8
150
262
313
323
244
102
128
305
326
298
366
388
242
67
204
271
145
81
195
310
259
112
12
192
117
3
5
54
140
167
105
13
144
64
5
33
26
19
69
77
20
108
107
55
55
34
9
20
45
35
73
134
109
46
8
13
31
40
24
36
100
101
56
28
24
28
18
40
63
62
43
19
5
139
242
282
287
219
96
108
264
276
249
317
355
234
71
178
225
109
51
158
292
268
119
69
181
103
4
4
36
131
191
122
13
63
159
68
0
46
28
9
82
97
26
31
132
119
56
64
40
6
24
55
42
98
149
109
49
16
22
37
45
26
49
116
115
63
40
41
39
23
55
77
67
47
32
16
126
224
260
257
189
79
92
224
235
212
270
311
211
66
161
188
86
35
128
271
272
125
83
173
87
0
0
27
128
218
143
13
78
167
63
4
67
36
13
101
118
30
44
158
129
52
71
52
9
28
62
45
27
127
168
110
52
32
37
45
44
68
135
129
75
56
67
56
20
65
86
72
58
48
31
121
211
242
235
167
62
90
202
207
186
238
277
189
59
152
168
82
43
121
260
276
129
102
168
74
6
31
48
138
243
166
16
95
180
55
11
95
62
31
123
139
38
55
184
140
49
80
69
23
44
75
47
37
152
196
121
64
50
63
60
43
87
158
154
99
80
82
62
18
72
100
87
67
50
122
199
220
215
152
54
89
192
188
163
216
259
177
54
54
145
156
90
66
139
269
284
129
113
162
64
28
86
97
169
272
185
112
192
53
26
128
96
57
152
165
64
209
160
59
88
80
40
69
99
32
165
227
141
79
71
88
78
51
90
177
185
136
115
103
67
72
120
118
84
45
120
182
194
192
139
45
85
183
172
143
196
246
169
49
50
134
145
95
85
162
293
296
121
115
154
59
50
126
145
220
307
192
118
203
66
43
144
124
94
190
190
65
224
191
84
95
84
59
99
118
20
169
254
168
90
85
109
97
55
81
187
212
167
141
121
68
65
139
148
99
38
106
163
172
169
120
34
72
168
164
133
183
231
154
40
115
135
100
92
182
318
299
100
103
140
63
52
124
170
275
344
183
104
196
97
51
129
125
142
241
209
45
217
227
122
98
87
86
134
136
4
162
269
199
112
103
125
103
57
69
185
224
184
152
123
63
57
143
151
100
32
77
141
162
157
98
24
51
146
171
153
190
216
130
26
93
136
117
109
203
336
287
73
80
128
87
53
93
177
330
369
162
69
174
145
64
97
122
208
297
215
15
186
258
172
125
114
140
178
149
138
273
244
165
147
150
109
54
56
174
222
189
155
115
50
122
119
75
37
113
152
145
78
26
110
176
185
210
199
102
12
69
140
140
131
222
333
252
45
44
126
127
66
62
180
361
360
130
29
149
191
97
80
135
270
326
198
13
141
266
223
178
172
206
212
148
97
248
280
236
207
175
114
50
36
139
198
183
150
102
36
67
64
39
8
67
123
114
54
4
62
146
181
200
164
68
46
122
133
135
217
291
189
109
152
81
60
180
336
292
80
115
206
127
96
161
283
283
139
84
229
239
222
216
224
191
112
37
174
257
255
219
166
96
75
141
141
116
76
7
23
65
67
29
6
26
79
122
146
110
37
29
77
88
123
198
220
114
83
134
93
112
213
274
182
73
170
146
161
215
246
180
25
142
201
225
217
183
117
8
68
164
194
162
108
53
16
55
71
55
34
20
17
10
23
51
77
59
20
30
60
145
201
150
48
7
82
115
244
309
218
68
0
95
153
270
306
207
69
0
47
133
199
194
125
49
2
57
92
69
41
16
12
7
4
8
10
24
19
15
65
222
243
95
6
136
418
446
174
2
132
366
393
178
16
55
149
162
90
28
15
35
19
5
82
308
291
58
143
540
547
123
85
377
417
129
58
95
57
