# Supplementary material for: Evaluating flow modulating treatment response in intracranial aneurysms using black-blood MRI in vitro
Source: Commun Med (Lond). 2026 Mar 27;6:170. doi: 10.1038/s43856-026-01413-z (PMC13031954; doi:10.1038/s43856-026-01413-z)
Supplement: Supplementary file 10 — Supplementary Data 7 [file 43856_2026_1413_MOESM10_ESM.zip › Data_Figure_10a_Sup_Figure_7a/BA model 2/CN05_05_wo (without device)/2_vessel_array.txt]

145
229
245
244
238
190
101
126
241
254
196
172
186
209
205
144
188
211
129
62
39
41
86
188
245
180
204
123
18
7
13
2
5
76
197
241
201
143
51
36
45
31
8
11
76
216
223
165
73
36
33
13
1
96
212
217
251
162
103
96
88
139
238
228
211
231
231
228
208
236
266
213
219
187
76
134
139
121
138
230
250
241
234
194
102
123
232
256
202
168
181
211
206
142
184
201
132
77
49
44
87
188
246
183
197
117
25
24
32
10
6
74
195
243
191
144
57
43
55
41
11
14
70
213
225
170
72
39
42
14
3
100
212
214
252
164
108
101
93
152
256
237
206
234
233
227
212
252
277
206
208
184
80
144
146
124
135
232
254
236
230
200
105
115
223
256
205
163
173
209
205
136
181
195
136
90
58
45
84
186
249
189
193
119
29
35
46
17
5
74
197
245
184
145
56
37
55
48
14
17
66
211
221
170
65
36
49
25
6
98
213
208
256
171
113
109
104
159
264
252
212
250
240
226
219
265
284
196
197
88
150
149
125
134
231
250
230
230
207
110
105
215
254
202
156
171
207
204
141
178
196
139
92
60
43
77
185
258
194
203
129
27
27
41
17
5
78
201
247
182
151
47
13
36
47
16
14
69
209
218
170
55
25
53
38
14
99
222
204
266
184
122
116
117
165
268
259
225
273
254
227
227
275
288
91
144
148
128
134
228
240
224
234
212
111
98
214
251
195
153
170
199
201
152
176
201
142
89
58
40
68
183
269
201
216
146
26
12
29
11
8
85
207
245
186
165
43
4
16
40
27
2
74
209
220
176
50
15
53
50
22
103
230
200
275
198
131
125
127
173
271
263
234
289
264
231
233
284
289
85
135
148
139
78
140
223
226
223
244
215
109
101
223
250
185
151
170
193
198
164
175
209
145
84
55
38
61
182
277
204
219
160
33
6
20
7
9
88
208
243
186
181
55
3
9
34
32
3
73
209
227
188
57
17
54
53
26
106
235
195
276
204
139
132
135
182
278
264
230
290
266
235
243
296
289
81
132
155
151
82
153
222
220
228
253
214
104
110
239
250
176
150
172
185
195
171
172
215
145
81
56
37
55
180
282
205
212
165
42
12
24
9
4
78
203
243
183
189
74
6
12
36
21
9
63
209
237
200
71
27
58
47
20
108
236
190
273
207
147
138
140
191
286
260
220
285
268
241
251
300
289
86
143
167
158
83
164
227
222
236
258
213
103
116
254
248
170
151
174
184
197
177
168
221
141
79
59
41
53
178
287
213
204
166
41
17
34
14
3
68
201
251
183
192
82
13
21
37
14
14
61
213
247
211
80
33
60
39
15
116
241
190
278
210
154
144
144
200
294
252
216
282
277
253
258
299
286
94
158
179
159
85
163
230
227
241
257
211
108
121
260
243
163
149
174
185
201
181
177
227
131
72
61
45
55
180
289
217
211
166
30
12
39
21
3
64
200
257
185
194
77
7
23
40
13
15
68
222
252
219
80
32
62
36
17
134
249
196
291
219
161
153
150
208
300
245
221
287
291
268
265
295
279
100
170
185
159
93
159
231
228
236
251
213
121
124
259
233
152
141
166
185
208
182
198
227
116
61
57
44
60
187
288
213
232
165
19
6
39
26
4
70
203
256
190
197
72
1
21
46
18
18
79
233
255
230
82
32
65
39
27
152
263
202
306
229
167
160
158
216
307
245
225
292
303
281
273
295
274
106
173
182
159
101
163
236
223
223
243
215
134
127
257
227
141
125
153
185
217
184
211
221
105
52
48
35
64
196
286
201
243
166
18
3
33
25
10
82
207
248
188
204
81
1
18
51
21
14
93
241
257
243
91
36
72
45
34
164
278
203
312
236
176
170
163
219
311
251
218
293
309
288
280
299
272
119
173
175
161
105
179
248
217
210
235
221
145
35
127
261
232
133
110
142
188
227
190
79
208
217
103
49
39
25
63
200
282
188
235
173
25
2
27
17
8
85
207
239
182
214
102
10
11
47
20
13
99
247
261
254
101
40
72
46
35
167
289
198
305
242
187
176
162
217
310
255
204
291
315
292
283
299
266
129
175
176
165
110
194
259
213
198
234
230
159
42
126
269
241
130
95
133
192
238
193
78
202
219
113
53
40
23
62
198
278
185
224
178
38
9
26
16
5
74
198
239
177
222
121
17
6
39
18
15
95
251
265
258
106
41
68
44
38
170
292
294
247
200
183
165
219
308
248
291
324
296
284
294
40
128
183
188
175
117
196
258
210
196
235
237
169
44
128
277
247
129
88
131
198
245
196
71
205
226
123
60
43
30
64
191
274
192
227
179
47
15
29
22
7
59
186
248
175
224
126
20
1
32
18
18
91
253
265
260
109
37
63
45
48
180
288
284
253
213
190
174
230
308
290
333
304
289
290
35
121
191
203
180
125
187
244
206
198
234
238
174
41
134
281
239
121
84
127
200
250
199
67
220
233
119
52
40
34
67
190
278
204
237
179
45
9
23
22
6
50
183
264
171
223
123
19
3
23
17
18
94
260
264
264
110
35
61
52
65
197
288
283
260
222
200
191
249
315
288
340
313
300
293
34
123
197
208
181
125
186
233
204
202
230
230
172
40
142
282
222
111
84
119
191
255
205
68
228
233
105
37
29
28
63
195
293
220
238
180
38
2
12
16
0
45
193
283
167
223
125
20
7
17
15
18
100
272
266
274
118
38
66
60
74
208
294
289
265
228
211
208
264
322
285
337
314
306
298
35
38
43
131
202
211
181
123
198
232
206
206
224
217
172
46
148
282
205
103
82
106
177
263
228
80
219
232
89
26
19
13
54
205
315
234
224
187
33
5
6
6
4
47
207
298
165
229
131
23
7
19
17
21
108
288
269
284
125
46
80
69
73
209
302
293
267
232
224
220
268
323
281
329
310
304
296
47
46
60
143
209
219
190
126
30
214
234
205
208
222
211
173
64
149
284
195
97
78
93
159
264
249
100
200
234
81
23
17
0
40
205
326
244
208
199
34
3
5
5
4
47
212
305
242
139
24
4
26
18
21
110
297
278
288
127
52
94
74
68
207
306
294
263
232
233
224
262
317
276
323
306
295
285
61
56
23
74
155
216
235
212
138
32
75
226
237
202
213
230
213
170
78
148
291
191
93
77
89
146
260
258
116
191
241
80
28
23
0
33
197
325
245
202
212
42
2
13
10
6
46
207
302
258
151
27
3
34
20
21
110
295
285
292
130
58
105
78
70
212
305
294
260
236
242
227
260
314
266
319
307
287
272
73
65
36
82
167
222
244
229
149
33
78
234
237
195
212
241
219
165
82
150
296
185
83
74
87
140
250
255
117
193
248
77
26
26
2
28
189
318
243
202
224
47
4
17
11
7
45
202
296
270
161
30
3
32
20
21
113
291
286
301
137
63
106
81
81
225
303
296
263
238
246
231
264
318
253
310
308
283
263
83
69
40
95
181
228
249
237
156
33
84
240
239
188
207
243
226
166
74
157
297
177
72
68
84
136
247
251
113
197
251
68
16
23
3
24
185
316
242
201
230
44
3
10
8
6
43
200
294
274
168
32
7
19
16
20
115
289
284
310
152
69
102
78
89
236
300
301
270
240
246
230
265
320
237
293
301
278
253
91
81
44
109
195
236
251
241
162
34
91
247
246
190
202
238
231
173
72
162
297
173
67
62
76
135
252
258
113
203
249
59
6
18
3
20
181
323
248
207
228
40
4
5
2
3
39
201
298
276
171
33
6
9
9
18
114
287
282
317
166
77
99
72
90
240
294
305
277
243
244
226
262
316
221
274
288
269
62
104
95
57
115
207
252
264
248
172
40
89
251
256
201
202
234
235
188
81
157
294
174
68
58
69
132
262
273
118
206
241
51
4
18
4
17
177
329
257
229
215
37
6
7
3
4
34
198
304
276
174
36
6
7
8
18
115
288
284
317
177
85
100
72
95
241
285
303
282
248
247
228
264
312
211
262
279
263
63
118
111
74
112
213
271
280
258
182
45
80
251
261
212
205
230
238
199
92
143
295
175
69
53
61
128
267
282
126
204
236
46
2
17
5
15
170
328
262
237
207
36
6
10
5
3
26
189
309
276
180
41
4
4
8
17
117
293
282
319
184
91
101
74
105
246
277
296
282
251
247
232
271
310
257
273
60
131
127
87
110
220
287
296
265
188
52
78
255
264
217
207
229
239
205
100
137
302
172
63
45
58
127
269
283
125
196
239
42
6
12
4
16
165
321
259
221
208
37
5
10
4
2
19
181
310
269
189
53
2
2
7
16
122
297
273
324
193
95
97
78
121
256
271
288
285
253
241
232
278
310
62
144
139
90
113
231
301
304
267
189
52
82
264
266
213
203
227
241
207
100
145
308
162
47
31
54
130
270
281
119
193
244
38
8
4
1
18
160
313
253
196
205
37
3
6
1
0
13
173
308
257
195
64
1
1
7
16
123
296
260
328
204
99
92
83
136
264
264
285
291
255
232
230
285
308
68
158
151
90
120
245
313
313
269
189
51
92
271
269
208
196
226
244
210
96
166
312
149
31
18
51
137
275
278
114
205
245
35
5
1
2
20
159
308
250
203
198
35
1
1
1
1
7
163
304
246
193
67
1
0
6
14
117
286
252
329
213
103
91
87
146
265
254
284
298
256
222
228
289
303
79
171
164
93
16
128
260
327
326
277
193
52
92
273
271
209
198
231
253
216
93
180
307
136
21
13
52
146
285
281
115
230
239
30
5
1
3
25
164
306
254
230
193
37
3
3
3
3
1
155
300
249
194
65
2
1
7
12
111
278
252
328
219
109
94
93
154
265
245
281
305
261
221
231
298
302
272
338
338
286
200
268
273
212
202
235
259
223
176
299
127
19
12
52
151
292
282
241
240
29
5
1
3
28
170
305
254
245
207
43
5
6
3
2
1
157
299
157
263
198
57
1
2
8
12
114
280
253
326
220
114
97
95
161
271
241
124
275
307
265
223
234
306
306
137
106
195
221
211
205
201
129
278
339
340
294
209
264
269
207
200
232
256
229
159
292
118
14
11
48
147
292
282
230
246
29
5
1
3
28
171
300
248
236
228
50
7
7
2
0
6
171
302
149
279
204
48
4
3
9
10
132
289
249
325
219
119
101
96
171
286
243
114
267
309
270
225
235
311
314
134
99
189
218
207
200
195
129
283
333
331
297
221
264
263
196
189
222
252
236
150
286
105
7
9
40
135
287
282
217
242
25
3
1
2
23
163
297
246
219
240
51
6
6
1
2
15
186
302
126
293
209
46
6
5
6
6
164
290
244
326
219
124
106
100
183
299
237
106
265
311
278
230
236
310
321
129
97
188
214
200
191
191
125
288
327
322
300
232
270
256
183
177
212
249
244
158
282
85
1
8
33
122
282
293
227
219
12
3
2
3
15
153
297
254
223
235
48
5
3
0
1
19
194
298
112
300
215
47
6
5
2
20
189
280
236
326
221
131
117
112
195
306
219
98
265
319
290
241
242
310
319
119
102
191
210
197
188
188
123
299
329
320
304
240
279
253
180
172
204
248
251
179
277
70
4
7
26
112
283
309
140
260
190
1
5
5
4
9
146
302
266
239
223
45
4
1
2
2
21
199
294
109
299
220
48
7
7
1
33
203
264
227
331
226
135
126
125
206
309
203
87
266
323
300
253
251
312
313
109
103
192
210
199
189
184
117
166
309
335
320
307
244
283
255
184
169
198
247
257
192
279
63
5
4
19
107
286
321
155
263
195
1
6
6
4
7
145
308
271
244
225
48
5
2
2
3
25
206
290
106
294
223
50
8
8
1
43
213
256
217
339
235
138
131
135
216
311
198
262
322
305
262
260
314
309
184
209
201
188
175
175
317
336
318
308
248
283
256
184
164
193
251
264
148
184
283
57
5
2
10
109
291
325
157
225
236
8
5
5
5
10
150
311
269
225
242
56
6
2
2
6
33
219
289
98
290
227
53
9
10
1
51
223
256
204
347
246
142
131
142
226
317
198
251
321
308
266
265
311
302
171
205
202
181
162
179
319
327
309
310
259
279
248
177
153
188
257
271
146
172
271
44
5
5
6
109
295
324
150
176
259
14
9
5
5
12
148
308
263
197
261
64
8
1
3
7
38
226
288
92
287
236
58
8
11
2
54
232
260
196
349
254
147
131
146
233
321
198
237
323
313
268
265
306
294
155
196
196
177
153
188
321
317
301
315
272
275
236
162
141
183
261
278
150
195
233
27
2
6
4
102
292
328
151
182
229
12
15
9
8
8
142
302
262
181
264
66
8
1
3
8
40
231
286
84
285
245
60
8
12
2
59
241
261
189
340
256
152
133
148
236
321
194
224
323
316
267
264
304
285
147
187
191
174
149
214
220
190
320
310
299
321
281
281
226
147
132
178
258
282
162
253
184
18
2
4
1
89
286
338
162
273
121
31
13
8
8
3
134
299
266
178
254
67
9
0
2
9
43
237
281
75
282
254
61
8
13
2
65
253
258
180
330
254
156
137
150
240
323
188
216
321
319
268
267
307
277
142
182
185
177
151
222
227
189
316
305
299
326
284
284
215
138
127
173
248
281
175
268
163
23
6
1
8
75
279
345
173
233
68
16
5
3
5
3
131
303
267
177
240
65
8
1
1
10
53
251
275
71
277
257
59
9
14
2
75
267
251
173
327
253
162
144
159
248
328
181
210
317
322
271
272
312
271
142
179
182
176
151
220
227
197
186
306
297
296
325
284
122
131
284
206
133
125
167
238
279
184
249
170
26
6
2
11
68
277
346
171
163
51
13
4
3
4
4
137
307
259
176
228
62
7
1
1
11
64
268
265
66
273
259
59
8
15
4
87
282
242
168
329
255
171
156
173
261
337
175
208
316
327
279
279
316
268
137
175
177
170
146
219
228
200
190
299
288
290
324
286
131
145
280
194
128
122
162
235
283
192
255
144
24
7
2
12
67
277
344
162
95
16
9
3
1
1
8
142
306
247
177
223
58
7
2
2
12
75
285
252
275
266
61
8
16
12
102
298
236
167
331
258
182
169
187
271
344
167
204
314
333
289
286
313
261
127
167
170
162
133
224
231
210
202
298
283
285
320
289
142
160
273
182
123
118
155
234
291
200
247
101
5
4
0
12
64
278
344
157
106
9
10
5
3
2
10
141
302
242
191
224
55
4
2
2
15
85
300
249
279
276
63
7
20
18
115
315
238
169
331
261
190
179
195
276
347
165
196
309
336
294
288
301
247
114
158
161
148
116
227
235
218
213
299
278
278
316
292
146
176
267
175
114
103
142
232
300
208
234
65
15
3
3
10
58
272
348
158
143
5
11
4
3
2
8
135
298
236
219
221
49
3
3
3
15
97
313
245
63
285
282
66
8
22
22
128
329
242
171
329
260
193
182
194
270
338
167
186
302
330
291
273
277
219
107
147
148
132
161
228
240
225
214
297
269
267
311
297
148
191
267
168
97
83
126
229
306
211
233
52
12
2
2
9
51
264
350
160
156
2
13
4
3
3
5
130
293
222
242
215
42
1
4
4
9
115
318
215
64
290
279
63
8
25
31
143
336
222
171
328
256
189
179
190
260
320
153
181
293
316
280
253
246
183
101
137
134
168
237
248
234
224
298
260
258
308
303
150
201
270
162
84
65
113
230
308
202
212
38
9
1
2
9
48
257
344
158
127
16
16
4
11
5
13
138
280
197
257
207
33
2
4
7
4
148
309
144
69
302
267
56
7
28
47
163
330
165
177
324
244
180
175
189
254
294
122
177
281
301
263
233
217
147
193
253
263
241
121
247
308
259
256
306
301
147
215
265
158
76
60
111
231
297
185
162
14
2
5
2
11
52
251
318
151
101
9
8
15
32
3
50
170
249
161
271
194
21
2
7
10
32
199
266
61
80
319
247
45
3
27
62
186
305
90
185
310
221
169
170
194
253
265
77
167
265
281
246
221
193
113
221
271
270
238
115
281
321
268
259
300
282
127
229
252
150
75
68
117
225
275
170
104
11
6
7
7
14
58
236
274
81
3
6
27
50
40
128
208
183
105
295
187
13
2
8
17
74
243
176
18
96
344
228
36
5
24
72
213
263
59
194
292
204
166
171
199
255
228
158
252
269
236
212
176
83
235
275
261
218
98
87
290
318
263
254
282
248
92
231
230
133
72
74
122
215
248
150
64
22
9
8
10
17
62
221
226
75
4
6
33
59
66
176
181
33
319
179
8
3
8
22
120
243
86
117
366
214
32
6
22
86
237
212
206
281
201
176
178
204
254
177
155
253
272
239
205
162
229
260
233
184
86
276
294
241
236
255
206
58
221
203
108
59
68
124
208
216
111
45
13
6
9
9
10
81
220
193
69
5
5
44
67
79
199
99
12
332
162
1
4
11
29
160
202
50
147
376
204
31
8
22
106
250
144
220
282
212
189
184
207
248
126
165
266
289
249
198
143
211
235
199
148
82
255
266
216
211
228
166
37
207
181
88
46
59
129
205
187
68
23
6
4
11
9
14
119
218
140
51
8
11
66
75
104
192
64
17
325
124
15
5
12
55
190
147
16
171
373
188
28
8
24
134
237
80
236
288
219
191
183
205
227
79
177
273
296
254
190
119
187
209
171
120
83
239
245
198
192
204
136
23
189
168
85
45
57
137
203
150
35
7
3
2
15
12
39
163
194
64
23
12
23
88
78
131
191
53
17
286
92
7
5
21
91
210
104
13
187
359
167
23
8
28
162
195
43
246
289
214
178
175
199
196
42
184
266
287
249
179
95
161
180
149
96
86
223
227
188
177
180
104
165
149
89
52
63
137
191
104
23
6
2
16
7
65
187
133
31
10
15
34
101
78
161
191
48
18
219
55
1
12
44
125
223
83
16
199
344
147
18
8
33
179
147
8
253
285
204
163
169
197
162
186
253
268
236
167
137
154
130
79
197
202
177
165
155
68
136
123
88
60
70
131
165
63
27
7
4
17
12
78
178
77
4
6
16
44
102
85
190
179
36
13
129
21
7
14
57
156
219
69
18
204
335
136
18
7
38
181
109
20
257
281
199
158
168
197
136
186
249
252
223
154
121
136
114
168
174
166
154
129
41
109
96
73
61
76
126
127
34
23
6
11
28
36
100
135
37
19
8
21
66
109
110
215
139
13
9
55
20
6
19
74
183
192
47
14
208
326
126
19
7
41
173
86
27
261
275
197
159
171
193
113
189
251
244
209
135
113
128
104
149
151
155
147
110
36
95
81
55
51
75
119
88
31
19
4
31
71
82
125
44
13
11
31
90
126
142
222
88
17
6
25
16
1
34
100
203
152
24
9
218
308
108
15
7
42
156
71
271
272
199
164
174
178
86
203
259
241
194
111
123
92
140
137
146
145
103
30
90
83
49
35
67
109
79
27
15
3
61
97
128
72
3
12
12
40
117
138
170
209
70
19
29
14
7
58
123
216
118
0
240
283
85
11
5
49
130
54
97
291
280
203
171
176
157
56
96
232
271
243
184
95
114
140
136
144
141
99
73
99
56
27
58
109
82
30
18
23
98
108
114
34
8
12
12
55
145
136
182
190
55
20
33
12
22
81
141
217
89
18
270
262
70
10
6
62
95
26
141
321
296
210
180
184
147
39
134
269
289
252
185
85
110
144
143
144
131
96
35
122
63
31
55
107
85
6
15
56
129
99
63
4
3
21
9
12
81
166
120
185
163
38
20
34
23
15
36
93
162
202
66
18
301
254
68
9
8
67
62
9
185
352
310
221
192
200
153
174
304
312
270
192
111
117
155
155
142
123
86
55
134
78
37
55
105
83
18
20
111
127
57
17
1
7
33
9
36
131
169
110
186
131
15
2
10
15
16
59
103
184
171
38
10
87
319
252
69
10
2
57
54
10
225
365
312
228
207
210
159
200
323
334
286
196
140
132
99
181
179
154
126
80
96
157
93
45
59
105
80
21
44
148
109
31
8
9
10
40
10
51
170
169
112
191
100
11
11
8
27
18
105
111
200
133
13
5
96
323
245
69
8
7
35
39
21
243
355
302
233
220
217
156
201
320
342
295
195
160
141
125
211
199
165
136
82
133
183
105
54
70
112
85
19
65
170
92
25
8
10
7
50
10
61
196
170
123
193
81
20
20
4
29
57
135
118
202
97
9
22
91
310
240
71
9
11
23
32
43
235
330
284
232
227
218
152
183
299
334
294
193
160
136
149
232
206
167
143
92
157
197
113
63
87
132
93
11
90
174
82
18
9
6
19
85
15
70
218
169
138
187
73
19
23
5
27
120
138
133
187
74
14
28
75
286
252
86
16
10
23
55
77
217
306
266
223
226
226
154
159
272
311
282
193
146
117
165
238
200
160
144
101
36
171
195
112
69
103
150
104
2
116
175
65
10
9
9
52
122
18
75
233
168
144
172
60
16
27
7
44
155
145
147
164
57
11
29
59
264
278
115
24
7
26
76
97
200
292
257
210
220
239
161
142
246
282
265
197
113
131
101
170
232
192
154
142
99
45
176
185
107
74
115
161
111
16
138
171
41
8
9
8
91
130
18
77
241
165
141
149
49
14
31
9
52
176
151
150
138
42
9
32
252
301
141
30
5
30
87
102
188
289
257
202
217
249
166
132
229
260
254
201
108
123
96
164
222
186
153
141
94
52
170
177
107
82
120
160
105
21
144
160
25
9
11
17
108
121
17
73
235
160
133
130
40
14
33
9
54
181
145
143
119
32
8
34
248
307
153
36
5
35
95
103
175
286
261
207
226
258
158
125
219
256
261
208
99
117
102
154
207
179
153
142
91
48
161
174
110
87
120
154
99
17
133
150
22
9
12
21
117
111
13
64
217
161
126
118
35
13
32
9
55
176
133
130
107
27
7
35
240
301
156
41
8
46
101
99
158
281
266
222
245
267
143
116
217
264
280
217
87
107
100
140
191
168
150
144
92
40
150
172
110
85
119
156
103
8
112
143
23
8
17
30
139
96
10
51
192
168
127
115
32
13
29
7
49
160
127
123
105
27
8
31
221
287
157
48
17
62
110
99
139
275
270
235
262
278
137
108
216
274
298
226
96
123
173
156
145
147
102
33
134
165
106
80
122
174
120
1
92
135
21
6
16
46
166
90
6
36
160
170
128
119
37
13
31
4
31
122
124
120
118
32
10
23
193
268
157
55
26
75
126
106
122
267
271
239
270
289
150
106
212
275
302
233
87
99
155
147
142
154
121
22
113
155
105
75
129
201
146
8
77
120
15
8
7
72
187
91
5
19
111
156
120
140
60
17
29
4
10
48
86
99
142
53
13
9
164
246
159
64
36
92
147
111
105
253
269
237
269
300
173
102
200
263
291
235
82
91
75
138
142
141
167
150
88
148
115
80
137
224
177
61
103
10
9
5
83
199
101
7
48
123
98
162
104
5
10
6
22
10
44
134
96
12
5
136
225
168
80
52
108
165
108
79
226
257
234
264
305
188
84
176
239
270
229
65
87
59
125
140
139
170
176
83
71
143
121
86
140
238
208
49
94
14
11
10
82
206
113
7
22
79
83
140
183
73
1
30
8
10
14
58
148
38
21
101
207
178
102
70
118
173
100
43
185
239
227
252
296
190
131
204
244
218
45
69
49
112
129
128
162
181
101
62
138
120
79
125
234
227
74
45
89
15
5
12
90
219
135
7
11
38
70
110
204
178
38
43
7
10
2
17
126
136
61
62
180
176
115
82
119
171
99
19
127
208
214
237
276
188
83
162
207
199
26
44
96
111
108
140
166
103
55
123
109
70
101
209
225
95
37
74
6
2
12
107
228
152
6
8
15
51
82
182
239
101
52
6
8
4
8
89
177
82
31
144
162
119
88
115
169
106
78
174
196
216
250
199
51
47
125
167
178
93
83
95
93
114
141
100
40
97
103
69
85
179
214
111
26
47
1
4
16
117
225
164
15
8
14
40
67
156
249
141
67
13
9
5
7
65
179
123
21
111
150
125
98
115
177
129
47
151
183
201
234
225
82
99
138
163
117
72
87
89
97
121
97
77
97
80
78
149
198
120
22
28
5
7
25
114
214
170
43
3
14
39
60
135
249
181
35
84
36
9
11
7
51
176
171
38
93
148
138
114
118
187
163
33
140
176
196
231
249
125
82
122
161
139
88
90
90
106
94
57
96
95
77
127
183
127
36
20
20
35
102
204
182
48
10
11
37
51
112
245
225
60
59
26
26
9
35
174
214
64
78
144
154
126
114
185
194
54
22
122
172
192
230
261
154
64
111
163
154
82
93
92
95
85
46
97
105
86
119
172
130
44
38
32
41
95
194
198
67
26
6
31
43
93
233
266
87
66
34
34
13
25
170
253
90
52
129
154
133
106
171
213
78
92
156
187
224
258
173
46
99
160
160
77
94
96
91
74
40
95
111
95
119
165
129
51
44
34
49
96
184
203
88
36
7
24
47
82
212
280
115
68
34
43
25
24
160
275
115
26
102
146
137
103
156
225
99
60
137
177
218
250
195
29
85
153
167
71
103
103
92
75
96
115
106
123
158
128
59
48
36
59
100
170
190
92
55
6
26
59
81
188
264
133
71
41
51
41
26
145
276
144
20
87
141
142
101
144
234
130
36
120
172
211
246
219
19
76
145
177
102
105
96
79
100
115
110
125
151
127
51
74
60
38
63
101
153
166
84
78
9
27
70
83
165
235
132
82
51
57
50
25
126
265
165
25
89
140
142
96
131
241
165
31
114
169
199
242
240
100
16
72
140
185
129
97
103
96
78
105
116
114
123
143
125
52
75
43
64
100
143
150
75
92
19
23
71
85
149
210
125
86
56
52
51
25
112
253
180
30
90
138
137
86
119
247
197
30
111
164
183
234
261
134
14
72
136
193
156
92
104
90
66
106
120
114
112
133
123
53
89
52
59
92
136
145
71
29
10
59
82
136
190
119
53
41
46
24
97
238
186
80
128
130
76
103
246
220
22
105
160
168
217
279
173
17
74
129
192
188
85
111
85
52
94
130
120
95
113
123
53
97
68
55
79
136
152
76
42
3
40
72
123
177
120
51
35
42
22
76
218
194
61
117
126
69
80
235
240
9
94
156
159
196
291
216
18
75
124
191
221
82
117
86
42
78
139
129
84
102
125
66
104
88
57
64
131
168
97
66
9
25
57
106
168
130
30
57
38
42
15
46
190
207
60
51
107
125
69
54
210
267
92
7
83
157
157
181
296
264
16
77
125
191
247
156
72
114
88
43
70
140
132
81
98
132
82
114
106
62
55
124
182
122
94
27
16
41
86
156
152
45
68
39
36
6
14
148
227
90
45
94
119
70
29
168
294
129
5
67
151
158
171
289
311
15
78
131
195
268
203
58
94
89
58
34
129
128
91
104
135
95
116
115
74
59
116
180
144
103
43
17
34
68
137
73
35
24
8
1
99
45
80
109
74
15
123
6
58
139
161
163
13
73
133
195
44
68
77
74
47
113
120
105
117
133
96
104
112
99
49
78
57
94
