# Supplementary material for: Evaluating flow modulating treatment response in intracranial aneurysms using black-blood MRI in vitro
Source: Commun Med (Lond). 2026 Mar 27;6:170. doi: 10.1038/s43856-026-01413-z (PMC13031954; doi:10.1038/s43856-026-01413-z)
Supplement: Supplementary file 10 — Supplementary Data 7 [file 43856_2026_1413_MOESM10_ESM.zip › Data_Figure_10a_Sup_Figure_7a/BA model 2/CN05_05_wo (without device)/3_agar_left_array.txt]

154
155
158
159
162
164
164
163
166
170
176
175
170
164
162
162
162
164
166
173
185
187
185
176
171
169
169
168
162
155
157
169
177
181
178
176
176
182
187
188
188
185
178
164
150
145
153
161
169
177
161
164
164
161
163
164
164
161
156
160
168
176
178
175
169
162
161
160
160
163
168
174
177
174
169
167
166
163
155
145
148
163
180
184
177
177
178
184
187
187
184
182
177
167
157
153
159
165
169
175
162
164
160
155
154
155
158
158
155
154
159
169
176
179
175
169
163
157
149
150
158
167
175
176
173
169
167
165
160
148
141
147
161
169
171
176
179
187
187
183
178
176
177
173
171
168
169
172
175
177
157
152
151
150
148
150
154
160
160
158
156
162
171
177
178
173
168
161
152
153
161
170
177
181
178
173
173
175
173
156
135
129
140
149
158
167
179
191
190
182
174
174
179
180
181
180
178
179
182
182
150
142
145
155
159
157
158
164
165
159
154
157
165
173
176
174
171
168
168
170
170
172
174
176
173
171
175
183
180
160
137
129
129
138
143
151
176
195
197
187
176
172
177
181
183
185
185
184
184
185
146
137
146
164
173
168
166
168
166
158
151
154
161
166
165
167
169
172
174
176
175
172
166
165
166
170
178
183
177
164
152
149
146
141
137
141
170
194
200
191
179
171
172
176
181
185
185
184
183
182
144
141
152
167
175
172
172
174
169
160
153
156
160
164
161
160
164
168
172
175
174
170
165
164
169
174
178
176
172
166
167
166
158
145
144
152
174
189
193
187
180
173
171
174
179
182
182
181
179
177
148
156
167
170
170
171
176
179
174
166
161
165
166
167
164
161
164
166
170
172
172
170
170
173
178
180
177
172
169
169
172
168
159
152
159
169
180
186
184
181
179
175
173
172
176
178
176
174
173
174
153
170
176
170
164
164
172
175
172
167
167
173
175
174
168
166
166
170
172
171
169
168
173
179
184
183
177
173
172
171
169
166
165
167
173
178
182
185
183
179
177
175
173
171
172
173
170
170
170
173
153
164
172
168
159
155
159
165
166
163
164
172
178
176
170
166
169
175
174
168
161
163
168
175
179
178
179
181
179
172
168
171
180
184
181
176
178
182
183
179
174
172
171
170
167
169
169
172
175
179
152
155
163
165
160
156
156
161
166
164
164
169
175
175
170
167
170
176
172
163
149
152
159
168
169
169
177
185
186
178
172
177
189
193
186
177
175
179
178
173
162
154
151
152
156
167
176
180
181
185
155
153
158
163
164
162
161
167
173
172
168
167
170
174
172
169
169
170
167
158
146
149
157
166
166
167
172
182
186
183
175
174
179
184
186
185
181
179
173
161
144
130
117
124
143
167
184
188
185
184
162
159
160
163
165
164
166
171
174
174
171
165
166
172
175
172
168
164
160
158
154
159
166
170
171
170
170
175
180
181
175
168
164
172
182
191
189
180
166
149
133
119
114
124
143
169
185
191
189
186
162
162
160
161
163
164
165
167
169
169
168
163
163
168
171
172
170
166
163
167
171
170
171
171
173
172
169
167
170
178
179
172
166
169
182
193
192
182
163
144
133
128
134
147
158
173
181
187
189
188
156
155
154
156
160
164
164
164
166
166
167
165
162
162
165
173
176
174
172
173
174
172
170
169
171
172
170
169
173
185
189
186
177
173
179
187
191
181
163
146
138
140
150
159
166
172
173
175
172
169
153
149
147
152
156
163
166
167
168
169
170
169
166
166
170
179
181
179
173
170
171
172
171
171
174
179
183
181
178
178
180
174
163
151
147
156
174
180
169
153
144
144
147
155
160
163
159
156
143
138
158
158
156
154
152
155
162
164
165
168
170
169
169
172
176
181
180
174
169
169
172
178
179
175
179
181
183
177
164
152
145
141
132
118
113
124
147
173
176
168
155
147
147
149
155
161
154
144
138
127
162
170
172
160
149
145
149
151
154
158
163
164
164
167
174
178
175
167
164
167
173
173
168
161
157
159
154
147
134
123
119
121
120
115
116
127
150
170
177
176
169
160
155
160
170
179
174
165
157
150
158
170
171
155
136
128
138
146
150
153
163
168
171
170
168
167
164
160
159
161
157
148
139
132
128
129
125
127
128
130
133
139
141
142
152
164
174
176
175
177
176
173
169
173
183
189
185
177
168
174
156
165
163
145
124
123
142
154
157
155
164
173
174
167
160
154
152
148
145
142
139
131
122
118
119
126
133
144
153
160
165
165
163
168
179
190
189
179
173
174
176
174
169
168
172
174
171
167
166
180
166
167
163
148
134
140
155
163
159
149
150
155
156
149
141
136
137
138
137
137
142
145
142
141
143
151
160
166
171
173
174
173
171
171
175
179
177
171
171
174
172
162
152
151
159
161
159
158
165
170
178
180
172
160
154
158
163
163
154
143
138
137
137
135
134
136
140
145
148
153
161
166
168
168
170
169
168
166
165
166
169
171
172
172
168
161
158
162
172
177
169
156
147
152
162
169
170
171
174
171
178
181
172
164
163
169
169
163
152
145
144
145
149
152
157
160
161
163
166
170
169
167
169
171
174
171
165
161
163
167
170
172
173
174
171
163
160
162
170
176
173
165
162
167
178
183
189
189
184
171
166
166
162
161
167
174
173
163
153
150
157
161
168
171
175
177
175
172
169
169
166
161
160
165
170
172
169
166
170
175
177
174
174
177
181
180
173
168
168
172
178
183
186
181
178
178
182
186
182
170
156
151
150
158
170
177
171
162
154
152
157
165
167
167
168
169
171
168
163
162
162
163
164
166
171
174
175
171
171
172
173
173
174
179
183
185
180
175
170
171
176
185
189
182
169
160
164
175
177
164
154
151
152
159
167
169
164
158
155
157
160
162
160
157
158
165
168
169
163
159
161
165
170
170
172
174
173
166
159
159
165
172
175
176
173
173
175
179
179
177
174
173
174
173
166
161
162
171
174
162
160
161
162
161
161
161
162
161
163
166
168
169
166
165
166
172
175
172
165
159
160
163
168
171
175
173
166
156
152
155
163
170
172
169
163
162
164
176
184
183
175
168
166
169
172
172
175
177
176
165
165
169
166
160
159
165
172
176
173
172
174
176
180
180
179
176
173
169
166
162
161
160
164
171
179
176
166
158
159
163
167
165
160
158
159
157
159
165
173
178
177
174
172
174
176
177
178
176
175
168
163
164
159
154
157
169
181
185
178
171
170
174
177
177
173
168
166
167
164
169
168
163
162
166
173
176
171
166
165
167
166
160
158
159
164
165
162
160
161
166
172
178
180
180
176
172
170
171
172
168
159
155
150
148
152
162
173
178
175
169
163
161
161
161
160
162
165
169
171
177
177
169
165
161
164
168
171
171
167
163
162
163
170
173
172
172
171
169
164
161
164
172
179
180
174
170
171
175
178
174
160
153
147
145
145
150
159
169
171
170
162
158
155
158
161
167
173
173
171
170
170
168
166
162
160
163
168
171
168
163
165
173
182
181
173
170
175
180
177
167
162
167
175
180
177
175
179
184
188
185
168
163
155
150
148
149
156
164
168
168
162
160
162
166
173
177
178
172
165
158
158
161
165
167
167
166
168
170
171
173
175
180
183
178
170
168
174
182
182
174
169
172
178
182
181
179
180
184
189
190
175
169
162
159
157
158
162
164
163
161
160
163
169
174
179
178
174
167
160
155
155
157
164
170
174
172
169
168
171
177
180
181
178
173
168
168
173
176
174
172
172
177
180
180
178
176
174
175
178
180
167
165
161
158
158
160
162
164
161
159
161
165
171
173
174
172
168
162
159
158
159
160
163
168
174
174
171
167
169
173
178
178
172
169
167
169
171
169
165
165
170
175
175
173
169
166
164
162
160
162
156
160
162
159
156
157
158
159
159
159
166
169
169
165
166
168
167
164
162
163
164
165
166
168
171
172
171
169
168
171
173
174
170
168
167
170
171
167
164
165
171
173
166
159
156
153
154
154
150
148
158
166
171
170
168
163
159
154
150
155
165
170
168
161
161
166
169
168
166
166
167
169
169
168
169
168
169
169
169
171
172
174
173
172
172
173
175
173
174
178
182
178
162
146
139
145
151
155
150
142
168
173
176
175
174
171
164
155
146
148
160
168
169
165
165
168
171
172
171
169
167
167
169
169
168
167
168
169
170
169
170
173
177
177
177
175
177
180
186
192
195
184
164
144
136
143
152
156
151
141
170
172
170
166
165
167
165
158
152
153
159
164
169
170
170
170
172
175
176
172
168
168
167
169
166
163
167
171
172
168
165
168
174
176
171
168
172
179
189
193
192
182
166
151
146
152
156
155
147
140
162
165
164
160
158
159
159
159
160
163
164
163
163
164
167
168
170
174
178
178
177
175
172
170
167
164
169
174
177
173
167
167
170
169
161
156
163
173
178
178
174
172
168
162
161
162
163
156
144
139
157
162
166
164
162
159
159
161
165
170
171
163
156
155
160
166
168
170
172
178
184
184
179
173
169
166
169
174
179
179
177
175
174
167
157
153
160
169
170
166
164
166
169
169
168
167
167
162
152
142
159
161
165
167
166
168
169
168
167
169
171
165
156
154
161
169
169
166
167
172
182
183
178
172
170
169
170
172
175
177
179
182
182
176
165
158
162
170
173
170
166
167
170
169
167
165
164
166
165
153
162
161
160
162
166
169
171
167
161
160
163
163
159
155
162
173
176
171
166
167
171
175
172
168
169
170
174
175
172
169
169
174
180
180
173
165
165
173
180
180
174
169
168
169
167
164
162
165
169
165
163
160
159
162
165
162
159
154
151
154
160
163
159
156
161
173
181
179
172
167
168
170
168
165
165
169
177
181
176
166
158
159
168
175
176
173
172
176
183
183
178
171
169
173
174
171
165
164
168
167
163
161
163
167
166
158
149
144
149
160
167
165
158
155
160
169
175
174
172
170
172
173
170
166
163
165
172
178
177
169
159
157
164
171
176
177
177
178
180
179
175
173
174
178
180
178
174
170
169
168
162
160
165
175
174
164
152
149
159
170
174
169
161
160
162
166
164
162
163
170
174
175
171
168
164
163
164
167
168
168
166
166
169
171
172
174
174
173
171
170
170
175
179
181
180
178
177
176
173
170
158
157
165
173
176
170
164
164
168
172
173
169
165
164
165
165
163
161
163
166
171
169
167
168
168
167
163
159
158
162
165
168
169
169
168
167
166
164
162
163
167
175
179
178
177
175
175
175
172
168
159
157
159
162
166
171
175
175
172
169
168
167
166
165
165
167
170
171
170
168
165
163
163
168
173
172
167
160
156
157
159
163
166
168
170
169
165
160
158
161
165
170
174
175
175
172
171
169
167
166
165
163
157
150
153
169
179
180
174
167
165
165
163
161
163
171
176
179
175
170
167
165
165
168
171
172
169
164
159
159
161
165
167
169
173
174
169
163
161
163
167
169
172
174
177
173
169
167
167
167
173
170
162
156
160
169
178
180
174
169
166
163
159
157
161
171
175
178
177
172
170
168
166
166
167
169
167
165
163
166
170
174
169
164
165
170
170
167
165
168
172
173
172
172
174
174
174
174
171
168
172
176
173
175
175
171
169
169
169
170
169
165
161
158
160
163
171
176
178
175
172
170
168
167
168
168
166
165
166
171
179
179
168
155
152
161
167
167
167
172
177
176
169
165
168
176
180
178
173
166
156
154
149
147
151
161
164
162
161
165
169
167
164
165
170
172
168
161
162
170
178
180
173
166
165
170
178
180
174
165
162
170
180
181
177
168
170
175
179
182
188
191
185
166
141
128
130
144
160
175
161
162
157
152
159
166
168
162
155
156
164
171
172
173
174
173
171
166
161
165
171
175
173
169
170
177
186
182
162
142
141
157
178
180
172
163
169
179
183
184
186
188
185
166
146
136
138
148
158
172
161
163
156
149
150
154
161
163
160
161
164
169
175
177
176
175
171
169
165
163
163
168
172
177
178
178
177
168
151
133
126
136
154
163
165
168
177
184
184
182
183
185
185
171
157
148
147
152
161
172
156
151
146
142
138
144
155
169
174
171
166
168
176
180
181
177
173
172
170
166
160
164
170
179
179
174
168
164
158
142
124
115
124
137
155
168
178
185
182
180
180
183
185
179
169
161
158
162
170
178
152
138
138
143
149
155
164
178
183
175
169
169
178
182
181
180
175
175
172
167
162
164
167
173
174
171
170
174
174
158
134
115
111
118
133
147
165
179
183
182
179
177
178
178
176
174
172
177
183
185
153
138
143
153
164
168
170
175
177
171
168
170
175
176
175
174
178
174
172
167
166
167
169
171
173
173
177
182
181
169
152
137
124
117
121
130
151
173
185
185
178
169
168
173
178
183
186
187
189
187
157
155
158
163
171
170
170
169
168
166
167
170
171
167
165
167
173
175
172
168
168
171
174
176
176
178
181
183
181
174
168
159
147
131
127
137
156
176
185
184
177
168
166
170
180
187
189
186
184
182
160
174
177
170
168
170
174
172
166
161
165
171
172
168
163
163
167
171
172
172
170
171
175
179
179
179
179
182
181
177
175
168
159
148
150
159
174
182
183
180
178
174
171
173
178
183
179
175
174
176
157
176
179
171
164
169
179
176
165
158
163
174
180
176
168
162
163
168
170
172
171
171
172
175
174
173
176
180
182
177
172
168
166
165
168
176
184
186
182
180
180
180
179
176
176
175
167
164
167
172
151
161
169
168
163
164
170
168
161
156
163
175
182
179
170
162
159
160
167
169
170
170
168
167
164
165
172
179
180
173
167
169
181
185
179
176
178
181
181
179
177
177
177
175
173
172
169
172
171
171
150
153
162
169
166
160
157
157
160
163
167
171
175
175
169
163
158
159
163
167
167
166
165
162
159
160
169
177
180
173
169
175
189
193
182
172
168
173
175
173
165
159
157
160
164
175
184
183
177
174
155
155
162
171
171
163
154
153
162
170
169
167
167
170
170
167
163
161
164
167
166
162
160
163
163
166
171
177
181
179
176
179
183
182
180
172
171
172
170
160
148
134
129
134
156
177
190
188
182
178
159
161
165
170
171
166
160
158
163
168
166
162
162
168
172
171
168
165
166
169
169
164
162
165
170
173
173
174
177
179
179
175
170
168
175
176
178
175
166
151
136
124
121
133
154
177
188
189
187
184
158
163
165
164
165
167
165
162
162
163
164
161
161
164
169
172
174
172
171
174
174
171
168
167
170
171
167
164
166
174
178
174
168
170
179
190
193
186
168
147
133
130
138
151
165
176
184
189
192
190
155
162
161
159
160
164
164
163
162
163
166
164
160
158
162
169
176
178
176
176
177
175
175
171
170
165
161
158
164
179
184
180
175
177
187
204
209
196
173
150
137
139
153
165
170
173
175
181
185
183
156
163
160
158
158
162
164
164
165
167
170
170
167
164
164
168
173
175
174
171
172
174
177
177
176
172
170
173
180
186
184
175
166
160
163
178
188
190
177
157
146
146
152
157
157
157
155
157
157
153
161
167
168
161
157
159
165
167
166
166
167
170
172
172
171
170
169
168
166
166
169
174
180
180
180
181
182
185
179
169
159
151
136
121
116
127
149
166
173
169
162
157
149
145
142
146
142
143
139
134
162
171
173
164
156
154
163
166
163
161
161
164
166
170
173
174
172
166
164
165
169
170
167
162
159
165
165
161
148
135
125
127
124
112
109
119
138
158
169
176
175
166
158
152
154
161
160
161
160
156
158
166
169
160
152
151
158
162
161
162
165
167
167
168
171
174
171
163
158
158
158
152
140
131
131
137
146
138
129
126
129
135
139
139
147
158
163
166
168
173
178
176
169
168
175
182
183
186
190
189
157
161
162
156
150
150
153
158
158
162
172
179
175
172
166
163
157
148
140
140
140
136
125
118
124
135
149
151
157
160
162
163
162
166
175
186
185
176
169
170
173
172
166
167
173
179
180
183
188
190
167
167
163
156
153
151
153
153
150
153
163
171
165
154
144
140
138
134
129
130
139
143
142
141
145
153
164
170
175
178
181
181
175
172
173
177
176
171
170
172
170
163
157
157
163
167
165
163
164
167
180
180
170
160
157
156
156
149
143
143
144
149
146
136
131
132
137
139
141
147
155
164
167
167
166
166
166
168
170
170
174
178
177
173
166
159
158
163
172
177
173
164
156
158
167
172
169
161
160
165
179
179
172
163
158
159
158
152
145
141
139
142
144
144
148
152
155
157
161
166
169
170
171
169
168
165
161
160
162
164
167
172
175
175
170
162
160
163
172
178
178
174
170
172
180
187
182
173
167
170
164
168
165
159
158
159
160
159
154
153
153
156
160
165
169
170
168
168
169
173
172
167
161
162
163
163
162
163
167
169
169
170
172
177
180
179
173
168
169
171
176
180
181
181
181
185
187
181
174
171
158
158
154
154
156
159
160
161
161
162
165
167
168
168
168
165
165
165
168
173
175
169
163
162
165
168
169
164
165
166
167
168
171
177
181
182
178
172
167
167
169
175
177
175
171
172
176
177
172
168
163
159
156
155
158
160
159
158
160
166
170
168
163
156
157
161
165
168
170
175
178
175
171
168
170
173
170
159
153
152
162
170
173
175
174
172
173
174
172
171
170
169
167
165
164
164
168
172
171
169
171
169
162
160
162
163
162
160
163
167
171
168
160
154
156
161
165
168
169
170
176
175
174
172
174
176
168
152
143
146
163
173
174
169
164
163
167
173
178
179
176
171
165
163
164
166
168
173
173
175
169
170
166
163
165
168
170
169
167
168
171
171
166
160
158
158
158
154
156
163
170
168
168
170
175
177
169
158
154
162
169
169
160
154
155
159
164
169
173
177
177
174
168
165
166
168
170
173
175
177
159
163
161
160
163
168
171
172
170
166
168
171
171
165
159
156
154
153
154
163
165
164
161
165
173
179
175
168
165
167
166
159
148
145
154
163
168
169
168
169
173
174
172
168
166
166
168
172
177
176
154
154
152
152
155
160
167
172
169
164
162
164
164
162
158
160
163
168
169
168
169
166
161
161
169
176
176
171
165
161
156
151
150
153
162
168
173
175
172
169
170
173
174
172
169
170
174
178
182
178
157
153
150
149
150
156
166
173
172
166
161
158
159
160
162
168
172
173
172
168
168
166
165
166
167
170
172
169
163
157
154
156
163
166
167
169
173
179
179
174
172
173
176
178
176
177
181
184
184
182
163
160
158
156
159
165
173
175
173
166
161
160
162
164
165
167
168
167
165
161
160
163
166
168
169
167
167
166
165
164
164
168
173
173
170
169
172
178
181
177
177
179
181
180
178
178
179
180
181
182
165
164
163
162
164
169
174
174
170
163
160
163
168
168
163
158
158
160
161
161
160
161
164
166
168
166
165
164
167
170
173
174
174
173
171
172
175
176
176
176
181
184
183
179
175
172
170
172
174
176
164
164
163
160
159
162
167
171
167
162
160
164
169
170
165
161
159
162
163
164
163
162
162
164
167
168
167
167
168
171
173
173
172
171
171
174
176
174
171
171
175
181
181
176
170
164
162
163
164
166
162
164
164
160
156
157
162
169
169
166
165
167
168
169
169
170
170
168
167
164
161
162
164
166
169
171
171
171
171
172
174
173
171
169
169
171
173
172
168
169
174
178
175
169
166
163
162
159
154
151
166
169
170
168
167
164
165
170
170
168
169
170
169
168
170
172
173
171
167
162
161
165
167
170
172
171
172
172
173
175
176
175
173
170
168
170
173
171
172
176
181
180
169
159
158
164
165
157
147
139
172
171
169
170
174
172
171
172
170
167
166
169
172
173
172
170
169
167
165
164
166
171
173
173
168
164
165
169
173
174
174
174
174
172
170
170
173
173
176
182
188
183
169
157
156
162
164
156
143
135
171
166
161
160
163
168
172
172
170
165
161
163
170
176
175
169
164
162
164
167
172
177
179
174
163
153
156
165
171
170
167
167
172
173
170
167
170
173
178
180
181
180
172
164
161
163
163
154
142
138
164
163
159
158
161
167
171
174
174
170
162
158
161
169
172
168
163
162
165
171
177
181
181
174
163
154
157
166
171
168
161
162
170
174
171
166
168
173
172
169
169
175
178
176
171
167
164
158
149
144
158
162
165
168
172
173
173
174
176
176
170
162
154
156
162
166
165
165
168
174
178
180
178
174
170
166
166
170
172
169
165
167
175
179
175
169
168
172
170
167
167
173
180
179
174
168
168
166
160
153
159
162
168
174
181
179
174
170
171
175
177
168
158
154
160
167
168
168
170
173
176
177
173
172
173
174
173
173
172
171
172
175
181
183
177
170
169
172
173
172
171
173
175
174
170
168
168
171
171
163
163
162
165
170
175
173
167
161
162
168
171
168
163
160
165
172
172
170
168
169
172
172
169
169
171
173
175
176
174
172
171
172
177
178
175
170
169
174
179
179
175
171
170
172
171
170
168
170
173
171
164
162
163
166
167
163
157
154
156
162
165
166
164
165
171
175
171
165
160
163
167
170
169
168
167
169
174
178
178
170
164
161
166
171
173
172
172
175
179
178
173
168
169
174
177
174
168
167
170
172
161
159
161
164
164
157
154
153
159
168
169
167
164
165
170
171
163
155
157
164
170
172
170
169
167
167
170
173
175
169
161
159
166
172
174
172
169
169
170
168
167
168
172
178
179
175
170
167
168
170
159
158
162
167
166
160
155
157
165
173
174
170
165
164
164
162
157
155
161
170
176
174
170
169
168
167
166
166
166
166
164
166
172
176
173
166
161
159
157
157
159
167
174
178
178
177
174
172
170
169
160
161
167
171
173
166
159
157
161
166
170
169
166
163
162
161
162
164
168
177
176
169
165
166
169
168
164
161
161
163
164
167
169
170
167
163
160
158
155
154
154
161
170
177
179
179
178
176
173
170
166
168
168
170
173
172
168
162
158
158
163
165
165
163
163
165
168
169
172
171
166
163
160
163
168
169
166
162
160
160
161
161
162
164
167
169
168
166
162
159
157
159
167
176
180
177
175
172
171
171
169
171
166
166
170
173
176
171
163
160
163
164
163
162
164
168
168
166
166
165
164
163
161
164
168
170
166
161
158
159
162
164
165
165
171
175
174
170
167
167
168
168
173
177
176
168
162
161
166
169
163
165
161
158
163
171
175
174
168
165
165
165
163
162
164
167
165
162
162
165
168
168
167
167
169
170
166
159
158
163
171
175
170
163
166
170
172
170
170
174
179
181
179
175
169
161
154
154
158
160
154
159
162
162
164
168
169
168
167
165
165
164
163
161
161
162
164
164
170
171
172
172
172
172
173
170
165
160
161
169
177
178
167
156
154
161
167
168
169
176
182
182
175
169
166
168
168
163
158
152
159
156
149
147
154
163
166
164
161
164
167
164
162
166
172
172
163
155
157
167
170
169
165
165
168
175
181
181
175
167
161
162
171
172
167
157
162
170
176
181
188
195
192
173
147
127
124
139
156
172
156
158
153
149
154
166
170
168
163
164
166
166
166
170
176
180
176
167
161
164
170
172
169
169
173
180
184
176
158
141
137
147
158
161
155
148
160
175
180
183
187
190
186
166
146
136
139
142
150
166
153
160
157
149
150
153
162
171
171
170
168
168
170
172
174
175
176
178
179
174
169
171
174
177
180
180
175
162
143
126
118
125
135
148
156
160
175
183
181
182
184
186
179
161
149
145
144
141
141
158
165
170
161
144
134
140
156
175
178
173
167
166
173
175
170
168
171
178
185
182
174
168
173
179
181
175
168
159
147
133
118
110
115
127
148
165
177
181
177
178
182
183
179
166
155
151
149
148
152
166
187
182
165
145
136
145
161
177
180
171
165
167
175
179
175
168
168
174
176
173
167
164
170
176
178
174
171
170
167
155
133
112
103
109
127
143
158
168
172
177
180
179
177
173
163
160
157
165
174
182
183
176
163
152
151
157
163
172
174
169
167
170
175
176
174
172
171
167
158
156
157
162
171
175
175
172
174
176
182
175
154
128
112
104
109
122
141
158
173
180
180
174
171
173
173
172
173
180
187
189
163
158
156
157
162
164
164
165
166
168
171
175
175
168
166
167
168
165
155
147
152
164
174
177
174
169
170
178
185
181
170
151
133
119
115
125
143
160
173
180
179
173
170
171
177
182
185
185
185
184
156
156
154
155
162
169
172
169
164
165
171
178
178
169
161
161
162
167
164
160
161
167
173
175
171
166
168
177
185
182
176
168
156
144
139
147
160
168
173
177
178
176
172
172
176
183
185
181
180
178
155
158
155
151
159
170
179
175
163
158
165
175
180
176
166
159
157
163
168
171
170
168
169
168
166
164
170
177
182
179
173
168
165
161
162
167
176
178
177
177
178
179
177
174
176
181
184
183
178
176
152
154
155
156
160
167
171
167
160
158
164
172
177
178
173
163
155
157
163
170
172
170
167
164
160
161
169
176
178
174
166
161
161
165
170
178
186
185
183
180
177
176
176
177
180
184
187
183
176
173
153
154
159
166
169
163
156
152
159
167
171
172
172
174
174
168
159
156
162
169
174
173
170
166
162
163
167
174
178
174
168
164
164
169
177
184
189
189
183
178
170
164
163
174
182
189
188
180
171
172
157
156
163
172
176
165
153
149
159
174
180
175
171
172
174
170
165
164
168
174
176
172
171
168
169
170
171
174
177
178
178
177
177
176
181
185
184
181
175
167
155
144
144
162
179
189
187
178
172
176
159
159
163
169
171
167
159
156
161
171
178
176
174
172
173
172
171
172
175
177
175
167
163
166
174
178
175
172
173
177
183
184
180
176
177
176
178
176
167
153
139
127
128
146
172
186
188
184
180
181
154
158
160
160
160
164
164
162
162
165
167
170
167
166
169
171
174
177
177
176
173
165
159
162
169
173
168
160
158
166
175
180
177
175
177
179
182
183
172
151
133
125
136
154
171
181
188
190
191
189
150
158
159
158
158
161
163
163
163
164
166
165
161
157
159
165
172
176
176
173
171
168
163
163
163
163
158
153
153
158
166
175
177
183
187
194
201
199
183
160
139
137
155
166
173
174
178
188
192
192
153
163
165
165
165
163
164
163
164
167
170
172
169
162
161
163
168
172
172
169
170
172
173
171
167
164
164
170
177
179
178
175
174
175
177
183
187
189
178
158
147
148
157
159
158
155
155
164
168
168
162
169
171
168
164
164
165
164
165
166
170
177
179
176
171
167
167
167
166
165
166
172
178
177
172
172
179
189
192
186
174
166
160
151
147
148
150
153
150
151
154
154
153
144
138
140
144
148
146
143
163
168
169
165
160
163
166
166
165
165
167
170
172
173
173
172
169
164
160
159
163
168
168
163
160
161
165
167
162
152
147
141
137
134
133
134
134
133
142
154
168
166
156
144
142
150
159
166
165
157
158
161
163
161
162
164
166
164
163
166
168
168
164
165
170
174
171
162
151
150
157
154
145
136
136
141
143
138
129
125
125
132
137
142
150
157
156
154
156
167
178
176
166
159
162
171
181
192
201
193
158
157
160
164
170
169
164
157
158
167
175
175
168
160
163
164
161
153
148
145
145
140
128
124
128
137
145
145
136
141
148
155
158
164
174
181
178
171
169
173
177
174
169
167
170
174
180
189
200
202
164
161
161
165
170
165
157
147
149
161
177
183
170
155
145
143
142
141
138
143
142
143
141
141
145
151
158
166
170
175
178
177
176
174
175
176
172
168
167
170
171
168
164
164
166
167
165
165
172
180
169
165
163
162
164
158
151
144
144
153
166
169
156
142
132
132
136
138
142
146
153
161
164
164
163
164
167
172
176
177
178
180
180
175
168
162
160
159
162
168
172
172
167
163
166
167
160
156
155
167
165
167
168
165
161
157
152
151
151
153
155
148
145
140
142
146
150
154
158
163
167
170
170
167
165
164
166
169
170
168
168
173
177
176
171
163
160
160
164
171
176
179
175
171
172
171
167
162
158
164
161
169
176
172
164
158
156
159
163
163
158
153
152
154
159
163
164
166
169
172
171
167
163
162
163
164
166
169
170
167
163
166
174
179
179
176
170
167
168
171
174
176
176
174
175
178
176
172
165
164
165
173
178
172
163
159
158
162
167
171
173
168
168
168
169
167
162
163
164
165
167
164
160
161
165
168
170
172
173
169
163
165
171
179
181
178
173
169
168
167
167
167
169
170
172
177
180
178
171
165
172
175
170
164
161
159
157
158
164
169
174
172
169
170
167
165
161
156
155
158
163
165
163
165
168
172
173
174
172
169
166
169
173
176
173
168
165
165
166
167
167
167
165
166
166
171
177
178
178
176
173
172
165
160
161
162
159
157
158
164
168
167
163
160
161
161
159
152
148
152
161
166
169
168
171
175
173
170
165
165
169
176
178
174
166
161
161
166
171
174
174
173
168
165
162
165
169
177
183
187
168
167
165
164
165
165
162
155
156
159
164
165
162
157
154
154
153
148
144
148
158
166
171
172
175
178
173
167
161
163
170
175
176
169
162
161
165
171
174
175
175
173
168
163
161
162
164
172
181
184
160
162
164
164
164
163
159
154
155
157
163
168
166
160
153
151
153
152
148
148
156
165
171
173
178
181
176
168
164
165
166
165
162
160
162
166
172
175
175
173
172
170
167
166
165
166
165
170
175
175
157
158
160
158
156
156
157
158
160
159
163
168
168
162
157
159
163
161
156
154
158
164
167
171
177
181
177
170
166
164
160
154
151
155
165
170
174
175
174
172
173
173
170
170
173
175
178
175
174
172
159
161
160
157
153
156
164
168
166
163
163
166
167
164
162
166
168
166
163
158
159
162
163
168
172
176
174
169
166
163
158
153
155
160
168
169
169
169
170
171
174
175
172
171
174
179
181
178
173
173
160
164
164
162
161
165
173
176
171
165
164
166
167
164
162
163
166
165
164
161
161
162
161
163
165
168
169
166
165
163
161
160
163
167
170
169
168
165
163
167
171
172
170
169
171
174
175
174
172
174
158
162
166
166
167
170
175
174
169
165
164
168
169
164
158
156
158
164
166
167
167
166
161
157
157
160
164
165
163
161
160
161
165
169
171
173
173
170
167
167
167
169
172
171
170
168
168
168
171
174
160
161
164
164
163
164
167
169
166
164
165
170
172
168
162
160
161
165
169
172
173
171
165
159
157
160
165
167
164
160
159
161
165
169
172
176
178
177
172
169
171
174
179
177
173
168
163
163
166
170
164
164
163
161
159
158
161
166
165
166
167
171
173
172
170
169
168
167
169
170
172
171
168
166
166
166
168
169
168
165
163
166
168
170
173
175
176
175
172
172
174
179
181
177
173
167
161
158
156
157
166
165
163
162
161
161
163
167
168
169
169
171
171
172
172
172
171
170
167
166
167
170
171
171
170
167
166
167
169
170
171
172
173
172
172
172
172
169
168
170
177
180
177
171
169
164
162
153
145
143
167
163
160
161
162
166
169
171
173
170
167
167
171
174
173
170
170
169
166
165
167
172
174
173
166
160
159
163
169
172
174
173
173
173
173
172
169
163
162
164
174
178
175
172
171
166
165
153
141
139
169
164
158
158
161
166
170
174
175
169
163
163
172
177
175
169
166
164
165
165
169
175
176
172
163
155
156
164
169
170
169
168
170
173
175
173
169
163
159
161
168
177
181
183
181
175
170
158
147
145
170
165
162
163
165
166
169
173
173
167
160
162
170
178
175
168
163
160
161
163
165
169
172
169
165
161
164
168
168
163
157
160
169
177
180
178
171
168
163
162
168
178
187
190
184
175
171
164
160
159
165
167
168
171
171
170
169
169
168
166
162
165
168
170
170
166
163
162
163
161
158
158
159
166
169
170
171
170
167
160
155
161
174
184
185
178
174
171
170
169
172
178
183
180
174
170
170
171
170
168
163
165
168
172
173
171
167
165
165
165
165
165
163
164
164
166
167
169
171
169
163
159
160
167
172
171
169
169
169
168
168
171
179
184
182
175
172
172
174
174
175
176
175
172
169
168
171
174
174
172
164
163
165
168
170
167
164
162
164
166
164
163
162
164
167
169
170
171
172
171
169
166
168
172
172
169
165
168
172
176
176
175
176
175
174
171
171
172
174
173
173
170
170
172
173
173
172
173
174
173
165
161
162
165
165
164
163
165
169
169
167
164
164
168
174
174
168
165
162
164
167
168
172
174
173
169
167
168
173
173
171
168
168
168
169
170
171
173
173
169
166
166
170
175
177
175
171
170
172
174
160
158
158
160
162
161
164
171
176
175
172
168
166
170
177
176
168
160
157
160
164
165
169
173
173
171
168
167
169
165
163
163
168
171
170
168
168
169
168
164
163
166
172
176
176
173
170
168
170
174
158
158
160
160
158
158
161
171
177
174
173
171
168
169
172
172
167
163
162
164
164
163
164
169
172
170
167
165
165
164
163
166
172
175
171
165
164
165
162
160
161
167
172
175
175
175
174
171
170
172
165
169
169
168
162
158
157
159
161
165
167
169
167
165
165
165
165
165
166
164
162
161
162
167
170
170
166
164
165
166
166
167
169
171
171
170
170
169
163
159
158
162
168
174
176
178
178
175
172
172
170
175
175
175
172
164
158
154
155
157
161
164
164
162
161
163
164
163
161
159
159
159
160
163
167
169
167
165
164
164
165
164
164
166
172
178
179
175
167
162
158
158
165
173
177
176
173
171
171
172
161
166
169
171
172
167
161
157
156
159
163
164
163
162
164
166
165
161
158
158
162
162
161
161
165
169
169
165
161
161
163
165
166
168
174
178
179
175
171
168
166
164
170
175
173
165
156
155
161
166
143
150
156
157
161
163
163
161
161
162
165
168
167
167
169
168
165
161
160
165
169
169
166
165
168
172
171
166
162
163
168
173
172
168
169
170
171
171
172
173
174
175
177
176
168
157
142
141
145
151
136
139
145
148
151
159
164
166
165
162
162
167
173
174
171
165
163
162
164
169
171
171
170
170
172
173
171
166
165
168
173
176
171
166
163
164
167
169
171
173
175
177
176
174
169
161
153
147
142
139
165
162
155
153
160
166
167
163
160
163
165
163
160
166
170
164
155
151
160
169
168
163
165
171
180
181
178
175
175
170
163
157
153
166
167
172
172
177
179
181
186
193
189
177
154
130
120
131
151
168
155
157
155
153
156
163
166
165
165
164
163
158
159
167
173
175
167
156
155
158
164
168
172
176
182
181
173
163
154
145
140
139
143
160
171
177
182
182
179
178
178
176
171
164
151
142
138
136
146
164
143
151
155
152
152
153
160
165
168
166
163
160
162
167
172
174
173
168
161
160
168
175
179
181
180
175
166
154
138
127
121
120
127
145
162
179
188
187
180
176
172
163
153
149
148
158
154
139
136
154
157
165
162
151
143
143
154
164
168
166
163
163
168
171
171
168
171
176
176
174
175
177
179
180
178
173
167
156
142
127
117
112
114
122
140
162
177
183
177
176
174
167
156
147
146
157
158
146
143
156
192
194
176
155
142
142
155
166
168
164
161
164
170
175
173
169
171
175
176
172
168
168
171
176
178
178
174
170
161
144
127
112
104
103
115
132
152
165
170
176
178
174
167
156
148
152
156
157
161
169
195
192
177
160
152
151
158
166
169
165
160
161
165
171
172
172
168
165
158
155
152
156
164
172
173
172
173
175
175
165
146
120
103
94
99
112
131
149
165
176
179
177
172
167
156
153
155
165
175
180
168
161
158
159
162
162
165
164
168
167
166
160
162
164
164
162
157
153
146
142
147
158
167
171
167
160
162
170
178
174
160
138
122
108
107
117
134
150
164
175
179
178
174
171
170
168
170
177
183
185
150
140
144
153
163
169
169
167
166
168
173
173
169
164
157
149
146
146
151
154
159
166
172
171
165
158
160
166
173
172
169
161
151
138
132
138
152
161
168
174
177
176
173
171
173
179
185
187
187
183
150
144
144
150
161
171
172
167
164
166
172
174
174
171
164
156
153
157
163
168
169
171
171
171
168
167
170
172
172
171
170
168
164
157
152
156
163
173
177
177
174
172
170
171
176
185
197
194
186
178
154
153
154
157
166
170
166
159
160
166
169
168
168
173
176
174
171
166
168
171
172
171
169
170
172
174
177
177
176
174
168
156
149
151
161
170
178
182
185
181
173
168
167
173
182
189
192
186
177
172
157
158
162
170
176
168
158
152
161
172
175
166
163
170
177
181
175
169
170
174
175
173
171
171
172
174
175
176
179
178
171
153
146
153
173
187
194
194
188
182
172
163
164
176
186
191
179
166
163
170
160
159
162
170
175
168
158
156
165
177
183
175
169
171
176
176
172
170
173
177
175
171
168
170
174
175
173
172
176
179
178
172
168
175
185
199
198
188
179
171
162
153
153
167
183
189
179
166
166
174
159
156
156
159
164
164
163
164
167
172
177
180
178
175
176
175
174
175
177
176
169
162
160
166
174
178
174
169
170
177
184
184
181
180
183
187
181
178
169
156
142
133
135
152
175
187
185
179
174
178
151
149
149
149
150
159
165
169
168
165
163
166
170
170
171
175
177
178
178
174
163
156
150
160
169
173
169
161
160
166
176
182
182
176
172
167
171
177
174
158
140
129
138
157
174
187
191
190
186
185
142
143
148
153
154
161
167
170
168
163
158
156
157
159
163
168
173
175
174
171
168
165
157
160
161
161
159
156
154
157
167
175
180
178
170
167
172
188
187
176
158
152
164
174
181
186
188
192
193
192
146
148
157
169
173
172
170
169
167
165
165
165
163
162
162
163
167
169
169
169
170
171
172
168
163
161
162
166
169
170
172
177
182
183
179
171
176
184
184
175
166
164
171
173
173
170
170
171
172
172
159
160
166
174
177
175
171
167
165
167
172
177
178
175
169
166
165
165
163
161
164
170
176
175
171
169
174
183
189
186
179
174
172
171
167
161
158
156
150
150
153
155
157
153
149
149
150
148
144
142
165
163
165
168
168
171
168
164
164
168
173
177
176
174
172
170
167
162
156
154
158
166
172
170
167
165
167
169
168
162
155
150
143
146
147
147
142
131
130
142
155
157
153
143
140
144
152
158
156
152
164
160
161
166
168
172
168
162
164
170
173
171
165
163
168
171
171
165
158
155
157
159
155
150
147
140
137
133
130
127
125
128
131
141
152
155
150
142
148
161
177
176
167
158
156
159
164
175
184
185
159
156
158
168
179
177
169
161
162
171
175
171
163
159
161
167
169
168
167
165
154
146
137
134
133
133
126
124
128
125
124
134
152
164
174
175
166
164
170
182
188
184
177
172
172
173
174
180
192
198
157
153
155
164
172
171
163
156
158
169
180
181
170
159
151
151
153
152
154
150
144
141
139
142
144
144
144
146
151
152
154
162
173
179
182
178
169
165
169
175
176
174
171
171
174
175
173
171
173
181
155
152
153
157
158
157
154
151
154
162
173
175
164
152
141
139
138
141
140
143
145
149
156
161
162
163
166
172
175
174
174
176
178
175
171
166
162
158
155
159
165
167
164
166
169
173
170
165
162
168
155
157
161
162
159
156
153
153
155
157
157
153
149
142
138
140
146
153
156
156
157
161
164
166
168
170
174
177
177
172
170
173
176
174
167
162
160
160
160
164
170
174
172
169
169
172
171
168
165
169
160
168
178
182
175
163
156
157
159
158
153
147
146
146
150
154
164
169
172
170
166
162
161
163
165
168
172
176
175
169
164
167
175
179
176
172
167
168
171
175
177
179
176
173
172
174
173
172
170
171
167
174
185
188
180
164
156
156
160
162
159
160
161
164
168
170
170
168
164
159
152
154
156
162
166
168
171
176
178
172
165
165
173
181
180
172
166
167
170
171
170
170
170
171
174
175
177
176
172
170
168
171
171
168
165
160
155
155
157
161
166
168
171
177
179
176
167
157
146
141
141
148
154
163
166
167
170
177
180
175
169
167
173
177
174
165
159
159
162
163
164
167
169
170
172
177
181
183
180
177
165
162
158
157
160
161
160
158
158
161
164
166
169
174
176
172
166
157
148
144
144
153
157
164
165
167
169
173
172
170
169
172
176
176
169
161
158
161
164
166
168
172
173
172
171
172
180
187
191
187
166
161
158
159
163
165
165
163
162
162
162
164
164
164
162
164
168
171
165
159
159
161
164
165
166
166
167
169
167
165
167
175
182
180
172
166
167
171
174
172
171
173
174
174
171
168
168
177
184
184
169
164
163
163
164
165
165
165
165
163
163
164
163
159
155
158
168
172
167
162
162
167
170
170
168
168
167
168
166
167
168
174
180
183
181
177
175
177
177
174
171
170
173
176
175
171
164
166
171
175
169
168
166
159
157
155
158
162
163
163
164
168
167
161
158
161
166
167
163
160
163
168
171
172
171
171
168
166
166
168
168
168
170
176
179
178
173
170
171
172
173
173
173
176
178
178
175
168
167
171
166
172
169
160
153
150
154
160
162
163
167
170
169
165
163
167
169
167
162
161
164
168
167
167
170
173
170
166
165
166
166
164
164
168
173
172
166
160
160
167
173
173
170
170
174
178
178
173
166
169
160
169
171
166
160
156
158
162
165
165
168
170
168
163
163
168
172
170
168
167
169
169
164
161
164
170
172
168
164
162
163
162
161
163
166
167
166
160
159
162
165
166
163
162
166
171
173
170
168
169
155
161
167
168
166
162
163
164
166
167
168
170
166
160
159
163
170
170
169
170
175
174
166
157
157
166
173
172
165
159
158
159
160
159
160
166
170
171
168
164
161
160
160
162
166
168
167
168
171
174
158
159
163
166
165
163
161
161
162
166
169
172
168
162
159
162
166
168
168
171
178
178
170
161
159
165
172
174
166
158
156
159
160
161
163
169
175
177
174
170
166
167
170
173
172
167
163
163
168
175
163
162
162
162
161
159
157
157
158
164
170
174
173
169
167
167
167
167
168
173
179
178
172
166
166
166
168
169
165
161
160
164
167
169
172
174
175
174
173
170
172
176
180
179
172
161
152
150
153
161
163
163
160
159
159
159
157
158
159
163
168
170
171
170
169
169
170
170
169
171
174
172
170
168
168
163
161
161
163
165
168
170
171
173
175
175
173
171
168
169
173
177
180
177
168
155
142
139
139
144
161
158
157
160
162
164
163
162
165
166
166
166
168
169
167
168
173
174
171
169
169
169
167
167
164
160
159
160
164
170
173
172
170
171
173
172
168
163
161
164
170
176
179
177
170
158
148
140
138
143
162
158
159
166
169
169
166
164
165
164
165
168
172
170
166
167
174
178
173
168
166
166
165
164
164
165
166
166
167
169
170
168
167
170
173
171
164
156
153
157
167
177
183
185
177
171
163
154
150
154
163
161
164
173
172
168
162
160
158
158
162
171
177
175
168
166
171
176
173
166
161
159
159
162
167
173
177
173
168
163
160
161
168
174
177
172
164
157
157
161
168
177
183
185
181
176
173
168
167
170
160
162
166
171
168
164
160
156
155
153
157
167
176
175
169
165
166
171
170
164
157
154
156
162
168
172
174
172
167
161
157
162
173
181
181
173
168
166
168
170
172
174
175
173
172
172
173
173
174
178
156
159
163
164
161
161
165
168
164
157
155
159
166
169
166
163
165
171
172
168
161
160
162
166
166
162
161
165
169
170
170
172
178
181
177
171
169
171
174
176
175
172
168
168
168
170
172
174
175
175
157
157
159
160
161
163
169
177
174
165
158
158
162
164
164
164
166
169
171
168
164
166
170
172
167
159
155
162
172
179
180
178
176
174
172
169
169
170
171
171
171
170
171
172
173
173
172
173
173
173
163
158
158
161
163
165
169
174
175
169
166
164
163
164
167
168
168
165
163
161
161
164
169
173
171
164
162
165
173
176
174
172
171
170
169
169
171
172
169
164
163
168
175
178
177
173
170
170
172
174
163
160
159
161
164
166
166
168
169
170
169
168
166
167
172
174
172
166
161
158
159
160
165
170
172
170
168
168
168
167
164
165
169
170
170
171
175
178
171
163
161
167
174
177
176
173
169
168
169
174
164
166
165
163
162
163
163
164
166
166
167
167
167
169
175
177
174
170
166
161
158
158
162
167
170
170
166
166
165
163
162
164
168
169
171
175
181
181
172
164
163
169
172
172
173
174
174
170
169
174
168
173
174
171
164
160
159
162
165
165
166
167
167
168
170
173
172
169
165
161
158
158
162
166
168
167
165
164
165
166
166
166
166
167
173
180
184
179
167
163
165
172
171
169
171
175
175
172
171
174
156
162
171
174
171
163
159
162
166
168
167
167
165
164
165
168
170
168
163
157
157
158
160
161
164
167
168
167
166
166
166
165
166
168
175
181
180
173
165
164
168
170
169
168
171
174
173
170
171
172
138
142
153
164
170
166
161
161
165
169
170
168
163
160
162
167
170
168
165
163
163
161
158
156
161
169
173
172
167
164
163
164
169
174
177
177
173
170
170
170
167
165
166
170
174
173
169
162
162
164
129
134
140
151
160
161
162
162
165
168
171
170
165
161
162
166
167
167
167
171
171
168
162
160
164
171
175
174
169
165
163
165
171
174
175
172
168
170
173
172
167
165
168
174
175
169
160
152
151
152
141
142
144
147
147
156
164
167
168
168
170
172
170
167
163
161
160
161
165
170
171
169
166
165
170
172
174
174
171
169
167
169
172
174
173
169
167
170
173
171
167
167
173
177
175
163
157
149
147
146
168
167
162
162
164
167
164
160
159
162
163
162
161
167
169
164
156
157
166
174
169
165
169
177
185
181
171
169
174
173
166
157
158
168
184
196
192
187
183
181
181
183
181
173
156
131
116
123
145
165
159
161
158
158
160
161
163
163
163
161
156
149
154
165
171
168
157
150
152
158
165
170
177
184
192
185
170
157
151
150
145
143
147
165
192
206
196
185
178
176
174
171
171
163
151
132
118
124
143
166
149
152
154
156
158
156
159
161
163
161
157
151
156
166
174
175
170
161
153
156
169
179
183
183
182
177
167
150
135
128
124
124
131
150
173
195
196
186
179
176
169
160
150
148
144
145
138
128
136
157
148
151
155
157
157
154
153
155
161
164
163
164
164
169
175
181
184
178
171
169
175
182
182
175
166
168
165
152
132
117
113
113
116
123
142
161
180
188
183
180
174
162
147
136
136
148
147
138
135
151
158
159
160
162
159
152
150
155
162
168
169
169
168
170
173
181
186
186
177
170
167
167
168
166
166
169
168
161
141
120
110
106
101
99
107
124
149
168
174
178
176
168
154
139
132
136
142
143
145
154
170
166
164
165
164
155
155
159
166
170
169
165
164
167
173
176
177
176
171
161
153
153
155
162
166
168
168
166
152
135
119
106
95
88
90
102
123
143
160
173
176
174
166
152
140
133
140
151
161
167
168
160
157
160
163
161
162
163
168
171
168
161
159
164
168
166
159
154
158
158
156
157
159
163
163
162
164
168
162
154
141
122
108
99
100
111
130
146
161
173
177
178
175
168
156
151
157
169
178
180
154
145
145
153
161
165
164
163
169
173
173
169
166
164
159
151
143
144
152
160
167
170
171
167
164
163
166
167
166
162
157
147
138
128
126
137
155
169
176
178
177
177
176
174
173
172
175
184
186
181
150
145
146
157
166
168
163
159
165
174
178
173
170
165
164
158
154
154
159
166
172
175
174
172
171
174
175
170
166
163
167
169
166
156
150
153
165
178
183
182
175
170
170
174
178
182
185
183
178
172
155
155
159
172
181
174
162
155
163
174
176
168
163
164
172
175
174
171
169
170
171
171
171
172
175
179
180
175
172
171
173
175
173
167
160
161
163
170
180
182
174
163
160
171
181
186
177
166
160
164
162
164
167
175
182
175
163
157
164
175
173
161
155
160
170
174
172
170
170
173
171
168
167
169
174
177
176
174
175
177
176
172
168
170
174
170
168
168
177
181
175
162
159
171
184
188
173
160
157
166
163
163
164
168
170
168
164
162
168
173
172
162
157
158
158
156
154
156
168
173
172
166
164
168
173
174
172
170
173
178
178
172
170
176
183
187
179
174
175
176
171
162
158
170
181
187
178
169
166
173
160
158
155
154
151
159
164
167
168
167
164
163
165
165
161
156
155
160
171
175
170
163
162
168
174
175
171
168
169
176
180
179
175
176
179
185
178
175
172
164
155
150
151
160
170
181
183
181
177
178
153
150
147
146
144
154
164
170
167
160
155
160
165
168
168
171
172
173
176
176
169
165
164
166
170
173
170
165
165
170
177
180
178
173
167
165
168
174
173
164
155
152
154
160
168
181
188
188
185
183
148
144
146
151
152
159
166
169
164
156
148
149
155
163
167
170
172
173
174
173
172
172
170
164
162
161
160
159
160
163
171
178
181
174
166
153
161
175
185
185
177
171
174
178
185
188
193
192
192
193
148
146
156
168
174
171
169
168
163
158
151
150
155
162
164
166
167
167
167
167
168
170
170
167
161
158
157
159
161
164
170
178
185
185
178
166
168
180
187
191
189
181
182
184
187
183
181
175
174
176
156
153
164
177
184
180
171
164
163
164
164
163
164
167
167
166
164
163
161
160
162
167
172
173
170
168
168
169
167
168
172
176
176
179
177
172
168
169
171
169
163
159
159
159
159
156
153
147
139
141
162
160
164
173
180
179
169
162
164
170
175
174
172
169
169
168
165
161
158
157
160
167
173
175
175
175
173
172
170
167
160
153
146
149
152
156
155
153
148
145
148
147
147
143
140
139
134
130
127
129
164
159
160
168
176
178
169
162
164
173
177
175
169
167
169
171
170
168
168
167
167
165
163
161
159
160
159
158
156
150
137
132
132
135
144
148
149
147
149
158
166
166
162
155
151
149
143
146
151
157
162
158
158
165
172
175
169
163
165
173
175
172
167
165
169
171
173
176
177
173
161
150
142
140
138
135
133
134
135
133
128
135
151
163
170
167
160
160
171
183
188
185
181
177
175
172
167
169
174
178
158
155
155
158
160
163
163
164
165
170
169
173
169
166
167
166
162
162
160
152
140
134
135
140
141
139
138
142
145
144
142
155
173
184
187
179
169
169
174
180
179
175
174
177
183
184
183
176
173
177
156
154
153
155
152
152
156
161
161
162
160
163
163
159
155
151
147
142
137
130
127
137
147
156
161
163
166
169
170
166
166
171
176
174
171
169
167
166
166
162
158
156
157
166
175
181
184
178
173
173
157
155
158
160
157
154
154
156
154
151
146
151
150
146
140
135
137
142
146
146
148
152
157
162
167
172
176
177
176
173
171
173
172
166
160
157
161
166
169
165
164
163
164
166
171
177
180
180
179
178
162
160
167
172
172
165
158
155
152
148
146
146
147
146
143
144
148
159
167
170
167
162
159
160
163
166
170
173
175
173
170
171
173
172
166
158
160
167
175
179
180
179
175
174
175
177
177
176
177
178
166
164
169
175
175
166
158
154
154
154
154
155
158
162
162
163
164
168
171
171
165
160
158
162
163
162
163
168
174
173
168
167
173
178
176
167
161
164
170
173
172
173
174
176
179
179
177
173
170
171
162
158
159
163
162
160
155
154
157
161
162
164
168
174
176
173
166
164
163
161
157
156
159
166
167
163
160
162
169
170
165
164
170
176
174
167
160
159
158
156
160
166
172
176
180
183
183
179
173
169
158
154
154
157
160
158
158
161
165
166
164
165
169
173
171
166
166
168
169
167
161
158
159
166
167
163
161
163
165
164
163
164
169
172
169
163
161
160
158
157
162
170
177
180
181
183
186
188
185
177
163
159
158
161
164
164
167
174
173
169
163
163
165
166
163
161
168
178
182
175
165
161
159
163
162
160
162
167
168
166
165
169
173
175
170
164
165
167
169
166
168
173
179
182
181
178
177
181
184
180
173
166
162
163
165
167
172
180
175
168
162
159
159
159
158
161
170
179
180
171
166
163
162
161
159
158
163
169
172
172
171
174
177
178
173
168
167
170
173
171
168
170
175
180
180
174
167
170
174
178
176
171
164
159
159
160
163
165
165
163
160
157
156
157
158
163
168
167
163
164
164
167
166
164
164
164
165
166
169
172
174
175
175
176
174
171
165
164
168
170
170
170
172
175
178
176
171
168
169
175
168
171
167
161
157
153
153
156
160
163
165
163
160
158
161
167
169
167
163
165
168
171
168
166
168
171
170
164
161
165
168
171
170
171
171
172
168
164
166
171
174
174
170
170
172
175
174
170
168
169
157
164
169
168
162
155
152
157
164
169
170
165
160
157
161
167
172
170
168
171
175
176
168
163
165
172
175
169
161
159
164
168
166
164
164
170
174
177
179
181
181
176
169
166
167
169
171
170
168
166
153
158
166
170
167
160
157
160
167
171
169
164
157
153
157
163
170
169
168
168
174
175
169
161
161
171
178
177
168
163
165
167
163
156
155
163
175
185
190
188
183
174
167
164
165
166
167
169
172
173
158
158
163
167
166
163
159
159
161
165
167
164
160
154
158
164
168
168
165
163
161
167
165
163
165
172
179
178
172
168
169
169
164
157
155
162
172
178
180
179
176
170
168
166
166
163
163
163
167
173
163
163
163
164
163
161
158
155
154
158
165
167
166
162
165
168
170
169
166
161
158
156
158
165
172
176
176
172
169
169
171
171
168
165
165
168
170
170
169
168
169
172
173
173
166
157
150
144
146
154
162
164
163
163
163
161
160
157
156
159
165
166
167
164
167
170
171
169
165
163
161
160
160
166
173
175
170
165
166
170
173
171
168
167
169
171
171
171
169
168
168
173
178
177
166
149
134
128
128
136
157
159
162
168
169
167
163
161
163
165
167
166
164
160
163
169
173
171
165
162
163
164
162
164
168
170
166
163
166
172
176
170
164
163
167
169
170
170
170
171
172
177
182
180
169
148
132
127
129
140
156
154
161
175
182
172
161
158
160
164
170
173
168
159
158
167
176
177
170
163
163
162
160
161
166
170
168
165
167
171
174
168
162
161
166
167
163
159
160
167
174
181
184
182
173
160
143
142
145
154
157
156
165
178
181
169
156
150
151
158
168
177
174
165
160
166
176
181
174
166
163
159
158
161
169
175
175
170
166
166
166
164
165
168
170
166
160
154
156
163
172
178
182
182
179
173
166
163
162
164
154
159
167
173
170
164
158
157
155
155
160
168
173
169
163
163
169
175
174
168
167
164
165
165
169
173
175
171
167
163
163
165
171
175
173
167
163
163
167
171
171
171
171
173
176
178
177
175
172
173
150
156
163
163
161
163
170
175
170
158
152
156
164
166
162
161
164
168
170
168
167
169
172
169
164
161
163
168
171
170
170
171
175
176
172
167
166
170
176
179
174
168
164
166
172
176
177
176
175
176
152
154
157
156
158
163
174
183
178
165
156
157
161
161
160
159
162
164
164
162
162
167
170
168
160
154
156
166
175
178
178
176
175
173
169
166
166
169
173
176
175
171
169
170
172
173
173
174
174
177
161
158
156
157
160
163
167
169
170
166
167
168
165
160
158
161
164
162
158
156
158
162
165
166
163
159
161
168
176
177
175
173
172
171
170
169
170
170
168
167
168
173
179
180
177
172
170
171
173
175
167
163
161
162
164
166
162
153
154
161
169
171
166
161
160
164
168
165
162
159
160
162
164
167
166
165
166
169
171
169
167
167
168
169
171
176
180
179
170
162
161
170
179
182
179
174
171
169
169
172
167
169
169
170
174
170
163
155
156
159
165
167
165
163
164
166
169
169
168
166
165
164
165
166
166
166
166
166
165
165
164
164
165
165
171
181
189
186
172
162
162
169
173
173
174
175
174
170
169
172
153
161
172
176
176
170
165
165
166
165
166
166
166
166
167
167
169
170
171
169
166
162
161
161
162
163
164
165
165
165
166
165
164
164
170
179
183
177
167
165
171
176
173
168
169
174
174
173
173
176
132
137
152
168
173
169
167
168
172
173
172
170
167
165
165
167
170
171
171
170
166
158
155
153
157
163
166
168
168
167
167
167
169
169
171
172
170
167
166
173
184
183
174
167
171
176
177
175
175
176
122
119
134
152
168
171
168
167
171
174
175
171
164
160
162
168
172
173
173
173
169
163
154
151
157
165
170
171
170
167
165
166
172
175
174
169
165
167
174
181
185
177
170
170
178
182
178
170
167
167
136
126
135
149
165
171
170
167
167
172
174
171
162
157
159
166
169
171
172
175
175
171
163
161
164
168
171
171
169
164
160
160
169
176
176
171
167
171
178
179
175
167
166
173
180
180
174
162
158
156
153
151
148
154
162
167
171
170
169
171
174
173
168
160
158
160
164
167
170
172
171
169
169
169
172
172
171
171
170
165
159
159
167
175
177
173
169
170
174
173
168
167
172
178
178
172
166
159
157
156
162
163
163
166
167
164
159
157
160
162
163
163
167
172
175
172
166
168
175
179
177
175
175
177
177
173
167
167
170
170
166
159
162
167
181
193
194
189
184
182
180
176
172
168
156
135
120
126
147
168
161
160
158
159
160
161
162
165
170
167
159
154
158
167
174
172
166
163
167
173
177
179
179
183
192
186
172
156
146
144
145
144
149
168
182
187
180
177
179
184
188
186
175
165
149
122
110
120
146
171
166
160
155
157
160
160
161
165
170
170
163
155
156
164
174
176
175
171
169
172
178
181
179
179
185
184
171
146
125
120
124
130
141
158
173
178
177
179
183
188
188
181
167
149
134
118
108
115
136
158
157
154
157
162
169
163
157
157
163
171
171
165
159
163
171
177
182
179
172
173
177
180
176
168
167
168
162
140
114
105
108
112
119
127
143
161
180
193
195
190
181
167
149
132
122
117
113
117
126
144
148
146
156
168
173
164
154
150
159
171
175
170
163
161
167
174
179
179
174
168
167
168
164
158
157
160
155
136
109
97
94
95
97
98
111
133
159
179
185
182
175
164
147
130
118
116
118
125
129
144
149
147
156
165
171
162
155
153
161
173
177
171
165
164
169
171
170
171
169
165
159
156
153
153
158
162
160
147
124
106
95
90
87
86
93
107
133
151
166
174
175
171
159
141
127
121
127
139
149
158
154
149
151
155
159
160
159
159
166
174
175
171
168
170
174
170
162
158
162
166
165
160
154
154
159
167
170
164
147
132
118
106
96
92
98
113
134
151
166
177
179
177
172
159
146
138
144
160
169
170
154
148
147
150
155
159
159
161
168
174
175
171
168
171
173
165
157
150
157
166
172
170
165
159
161
171
176
172
162
152
142
132
122
117
122
139
159
175
182
182
180
179
179
175
166
160
164
171
175
172
153
149
149
157
163
164
159
158
166
175
177
173
170
169
169
165
157
155
155
163
171
173
170
164
165
174
178
172
164
159
159
158
154
150
152
163
174
180
181
182
178
175
175
178
179
177
173
170
168
166
156
155
159
169
176
171
161
158
164
174
175
169
165
164
167
167
167
167
161
161
164
167
167
165
168
174
178
173
169
167
171
177
180
184
180
168
162
160
172
180
178
170
164
172
182
185
173
163
160
164
163
163
166
172
179
171
164
160
165
170
169
161
156
158
160
160
162
163
160
161
162
163
165
166
168
172
173
171
171
174
178
182
188
188
179
167
151
152
168
182
181
170
162
168
182
188
182
172
168
170
163
164
166
166
167
166
165
166
168
166
161
156
153
153
151
145
144
148
159
166
169
166
167
170
171
170
167
165
169
175
178
177
173
173
172
165
159
164
173
181
180
174
167
172
180
187
188
183
178
177
159
163
161
159
156
161
166
169
168
163
159
159
160
160
152
147
143
153
165
175
176
172
170
171
172
171
167
164
167
172
175
174
170
168
166
167
169
173
174
172
170
173
172
171
171
176
183
184
182
179
162
161
159
155
151
157
164
166
164
161
162
167
169
167
161
156
156
164
172
180
180
175
172
169
170
169
168
166
166
169
172
172
172
170
167
166
166
170
171
168
166
173
173
166
161
162
172
182
184
184
169
163
159
157
151
154
158
158
157
158
159
165
169
166
164
163
166
168
173
174
174
172
169
166
162
160
160
163
165
167
171
174
176
175
171
165
164
168
176
179
179
180
178
169
162
162
171
182
189
194
167
164
165
165
159
157
156
154
156
155
151
150
154
161
163
165
166
169
170
169
168
168
168
165
159
154
154
156
161
166
170
175
182
185
183
175
170
174
182
189
189
181
174
166
163
165
168
172
175
182
158
161
167
172
173
167
161
157
161
160
151
145
149
159
165
166
165
166
166
166
167
169
170
169
165
161
159
160
164
166
170
173
177
181
185
182
176
175
175
174
170
162
157
155
156
157
155
149
143
144
156
157
163
171
178
175
167
162
164
167
162
156
158
163
169
168
163
160
162
168
171
173
174
173
173
175
175
173
171
170
166
157
151
151
156
161
165
162
157
149
145
142
142
142
142
143
137
132
127
128
157
156
157
163
172
175
171
165
167
170
171
170
168
168
171
169
164
164
169
174
176
172
167
165
164
165
166
165
165
161
158
145
136
130
134
142
150
152
151
148
149
149
151
150
148
146
145
150
150
152
160
159
157
158
162
168
169
167
168
171
172
171
170
169
170
170
171
174
176
176
167
157
147
146
144
141
138
139
141
144
149
151
152
157
153
150
155
161
166
172
171
171
174
175
173
168
167
172
177
180
163
166
165
159
152
152
157
166
170
173
170
167
166
167
170
172
171
170
167
156
145
137
136
141
141
138
138
140
141
146
155
165
175
179
177
169
169
174
176
175
172
173
177
181
182
179
179
180
183
186
162
167
169
163
151
142
149
161
167
167
161
157
160
159
160
159
155
148
139
133
131
137
141
150
157
162
165
166
166
165
165
174
179
176
172
170
170
175
174
170
163
161
161
167
175
178
182
180
181
180
160
160
164
161
155
148
147
152
155
153
149
152
152
149
144
137
130
124
126
137
145
150
153
158
166
173
177
178
177
177
176
174
171
165
160
157
160
165
170
168
164
161
159
164
170
176
180
179
180
181
164
157
157
158
162
162
160
157
153
147
146
149
151
148
140
131
124
129
142
161
166
165
162
161
163
165
167
170
175
177
175
172
169
166
160
155
155
160
167
171
172
170
169
171
175
180
179
177
175
177
167
157
151
155
163
168
167
167
160
155
152
154
157
158
154
148
146
156
170
179
177
171
163
163
162
159
158
162
169
172
171
169
170
172
170
164
158
160
162
166
168
170
173
176
181
182
178
169
166
169
162
155
153
158
162
161
160
166
170
167
162
160
162
165
167
162
162
170
181
184
177
167
162
166
168
164
159
159
163
165
164
165
169
173
173
169
163
160
156
153
158
166
174
178
181
182
176
166
161
164
157
155
160
166
163
155
152
162
173
171
165
161
164
166
164
158
158
165
178
180
172
163
162
167
172
169
164
160
161
160
160
162
165
168
168
165
162
158
152
149
158
170
178
180
180
180
178
173
170
171
160
160
166
171
166
157
155
162
170
168
162
160
163
164
159
153
151
158
169
173
167
161
160
163
168
169
167
167
168
167
165
164
164
166
163
160
158
158
158
158
164
173
179
181
179
178
178
179
179
179
168
165
164
164
164
162
162
163
161
159
157
157
159
162
162
160
156
159
163
165
163
160
160
162
165
166
167
170
174
175
173
170
169
166
162
156
155
159
166
167
167
169
172
175
174
173
172
175
180
180
169
163
157
155
160
161
161
157
154
156
158
156
156
159
163
166
164
160
159
160
162
164
164
165
167
168
168
169
171
175
176
175
171
166
161
157
158
163
169
170
166
162
163
167
168
168
167
171
177
178
164
157
155
157
161
160
156
154
158
163
165
159
157
158
162
166
164
160
158
161
167
170
167
167
170
172
171
168
166
169
173
176
174
170
164
167
169
172
174
174
169
166
163
164
164
165
165
170
175
173
157
155
159
166
168
162
157
159
167
172
169
159
157
158
161
163
160
159
161
165
170
172
168
166
166
170
174
172
168
167
171
175
174
171
167
174
178
182
183
183
181
179
171
168
165
165
168
173
175
172
154
155
162
172
171
165
160
164
171
173
166
158
156
160
161
160
161
164
166
164
163
165
166
165
164
167
172
174
173
171
172
173
170
165
165
172
180
184
191
192
189
182
175
169
167
167
167
174
177
174
158
158
163
169
169
166
163
162
163
162
160
158
161
163
165
165
168
169
168
160
153
152
159
167
169
171
172
173
173
174
176
174
169
162
162
167
174
176
178
182
182
178
172
167
166
164
163
161
161
164
163
164
165
165
166
166
165
160
155
153
157
162
167
167
170
170
172
170
167
157
149
148
155
169
177
180
176
170
170
174
178
176
169
163
164
168
171
169
167
168
170
171
169
165
162
153
144
136
134
138
163
167
167
166
166
166
167
162
156
154
158
163
164
164
168
172
171
167
162
157
156
156
159
168
178
183
177
169
169
174
177
174
167
163
165
170
173
173
171
169
168
169
169
167
158
139
125
116
117
125
159
162
164
167
168
164
163
162
161
161
163
162
159
158
164
171
171
164
156
156
161
163
161
164
172
176
171
166
168
174
176
171
163
162
166
171
174
175
175
175
175
175
175
172
159
137
119
115
120
133
159
156
159
168
169
161
154
155
158
165
170
168
162
157
162
171
174
167
156
155
160
161
159
160
168
171
166
162
167
174
176
169
162
164
170
171
169
165
166
173
178
181
181
177
167
150
132
133
140
150
161
159
162
171
170
159
149
150
156
165
173
173
168
162
162
169
173
168
160
158
160
160
159
163
170
173
169
165
167
173
173
166
161
164
170
170
163
158
160
167
174
179
181
180
177
170
166
161
161
161
160
166
170
174
172
165
158
160
163
164
166
167
166
165
164
165
167
167
165
166
166
166
167
167
170
175
175
173
171
169
167
161
160
164
167
165
163
164
169
172
172
171
172
176
180
185
190
183
175
168
158
167
171
171
170
168
170
173
171
161
155
156
160
164
163
164
164
165
166
168
169
171
171
166
164
169
173
174
174
169
166
163
164
165
164
162
163
170
179
182
175
166
162
167
174
182
187
183
178
174
160
164
164
162
162
166
173
176
171
161
154
156
159
159
161
164
166
165
163
162
164
167
166
162
158
160
166
172
174
172
170
169
169
169
167
164
164
169
176
181
178
170
164
166
169
174
175
176
177
178
168
166
160
158
158
162
167
167
165
163
165
166
162
156
157
163
167
165
158
157
161
165
164
162
159
160
164
169
173
174
174
172
171
171
171
170
169
168
168
171
173
176
177
177
174
173
172
174
176
178
172
171
164
162
163
166
166
161
161
163
170
171
164
155
154
161
166
165
162
163
167
170
170
168
164
163
164
167
170
170
171
169
168
168
172
176
178
174
167
164
166
174
180
181
178
174
173
174
175
175
152
158
166
170
175
174
171
165
163
164
167
167
163
157
155
158
162
165
167
170
172
173
172
168
165
163
164
164
165
165
166
166
165
165
170
177
182
179
170
165
166
171
174
175
174
174
173
174
174
174
126
133
150
165
175
176
173
168
167
165
165
165
164
161
158
157
159
163
169
173
171
166
160
158
159
161
163
165
164
164
165
166
167
166
168
171
174
173
169
171
175
176
174
171
172
174
174
175
176
177
113
114
129
149
167
172
170
166
166
168
169
169
166
162
160
159
161
164
170
172
168
161
152
153
156
162
164
167
169
168
170
171
172
171
169
166
165
166
170
179
186
185
176
173
176
179
178
176
176
178
128
119
124
143
163
172
168
163
163
169
173
172
166
161
162
165
166
167
170
173
173
170
163
161
164
165
166
168
171
172
173
174
175
175
172
167
165
169
178
186
188
182
174
174
180
184
179
172
169
168
149
137
141
155
170
176
170
163
161
167
172
172
167
164
166
170
170
169
170
173
177
180
179
176
172
168
166
168
170
169
167
167
170
174
175
171
170
174
180
181
177
170
168
172
180
182
177
168
161
159
155
148
154
163
174
176
172
166
163
165
168
171
170
169
171
173
172
173
173
172
172
174
176
178
177
171
168
167
167
164
160
160
166
173
176
174
172
172
173
171
168
166
168
173
177
178
175
169
165
160
161
159
162
167
167
163
158
159
164
167
166
166
170
174
177
175
173
172
174
178
181
183
180
173
164
165
167
169
169
168
165
160
159
163
169
177
183
185
182
181
178
174
170
167
158
144
132
133
152
173
161
159
158
159
159
159
160
167
174
174
171
166
166
169
173
174
173
174
179
183
184
183
176
171
171
174
171
159
146
142
148
155
166
173
175
167
163
168
176
185
189
186
176
165
150
131
120
128
148
172
166
163
159
158
158
158
159
167
175
177
173
165
160
162
165
167
169
173
176
179
181
178
172
172
181
183
171
144
118
114
126
141
158
166
169
165
167
172
181
188
188
181
166
149
131
113
109
119
137
156
166
164
162
165
170
165
160
162
166
173
173
167
160
158
158
159
162
164
168
171
173
175
173
174
179
177
161
133
103
99
107
116
125
132
145
162
179
191
194
190
179
167
151
133
117
103
100
110
124
142
156
157
162
169
176
171
163
158
159
168
172
169
162
159
157
156
156
155
158
164
167
170
169
167
169
166
151
130
105
96
93
91
90
99
116
141
168
187
193
188
175
164
149
133
117
105
101
109
123
143
149
150
156
163
170
169
164
158
158
168
173
170
163
161
161
161
156
154
157
164
166
164
160
158
161
164
157
142
119
101
88
83
81
86
100
123
144
163
180
186
182
173
158
140
124
112
112
123
137
153
150
149
150
153
158
164
164
161
163
170
173
169
164
165
168
166
162
157
161
169
171
165
157
153
159
170
171
157
137
117
101
94
88
91
103
119
139
157
175
186
186
180
166
149
131
121
128
143
154
161
155
152
147
150
154
163
166
164
166
169
170
168
168
172
172
167
159
155
160
168
174
171
163
156
160
174
177
167
151
136
125
117
109
110
122
141
159
168
176
180
182
179
174
165
152
143
148
159
166
165
157
153
151
156
163
167
166
163
163
164
166
169
173
174
169
162
155
153
154
159
167
171
165
160
161
171
176
171
163
155
149
143
138
142
153
169
176
174
172
174
176
175
175
177
176
172
170
170
170
170
158
157
158
164
169
168
163
161
161
162
165
168
172
169
163
158
158
155
153
151
155
164
165
162
163
169
175
173
169
164
163
165
168
175
181
183
172
164
167
176
177
172
167
173
182
187
185
178
175
173
160
161
163
166
164
165
163
164
164
163
162
164
165
165
162
160
162
161
156
152
154
162
166
167
167
169
172
172
172
173
173
175
178
183
183
173
161
160
170
181
181
172
163
167
179
188
191
183
179
177
159
161
163
164
164
165
167
170
171
166
161
159
159
164
166
165
164
163
161
161
165
168
172
173
171
168
165
166
170
175
177
176
174
170
166
162
161
167
175
182
181
175
169
171
177
184
189
185
182
179
157
161
163
163
165
168
172
173
174
170
165
160
160
166
169
167
161
159
162
171
173
172
172
171
169
165
162
162
166
172
174
174
171
166
162
161
165
173
175
176
176
177
179
177
171
171
176
181
181
179
166
167
165
164
167
167
167
166
168
171
175
174
172
168
167
164
159
159
164
170
170
167
166
165
164
162
162
164
166
168
170
168
168
168
168
166
167
170
171
171
172
178
181
174
162
155
157
174
180
181
178
175
167
163
159
157
155
153
158
168
182
182
175
165
163
163
164
166
168
167
163
162
163
165
162
160
161
166
168
169
168
166
165
169
173
171
168
168
170
173
176
178
175
168
155
151
156
172
182
189
178
176
169
164
155
151
149
149
155
162
166
164
160
158
160
164
169
173
173
169
165
167
169
168
161
156
157
162
167
169
169
168
170
176
183
182
176
173
176
180
182
175
167
161
155
157
164
172
177
184
166
168
167
165
159
155
155
157
161
161
152
143
145
156
164
167
168
170
171
170
173
175
175
171
163
158
158
162
167
170
173
172
173
180
185
187
180
175
173
173
171
164
157
154
156
161
164
161
156
156
159
161
162
163
163
165
167
168
169
166
153
143
149
161
169
167
160
154
155
166
175
177
176
172
167
167
168
170
173
175
175
168
159
156
160
165
167
163
156
149
144
142
142
143
146
149
156
153
139
136
158
158
157
159
164
172
175
175
173
169
163
159
162
166
169
163
152
146
149
163
174
177
174
169
165
164
164
163
166
169
170
161
143
128
128
139
150
150
142
134
127
135
142
145
146
149
154
154
153
151
159
159
159
159
161
168
172
174
175
173
170
168
167
166
164
160
158
161
170
174
174
169
163
156
151
145
141
139
142
148
161
163
150
132
127
135
152
156
152
144
144
157
166
168
166
163
165
173
183
184
159
163
169
167
158
152
154
164
174
179
177
170
165
163
162
167
172
175
176
176
167
156
144
141
138
138
137
138
139
146
162
176
174
164
153
158
165
171
171
168
168
174
179
179
177
171
173
180
190
195
158
166
175
171
154
137
132
147
166
178
180
170
161
159
165
171
167
159
155
153
149
143
138
142
148
156
162
164
164
166
172
179
181
176
170
169
169
173
173
171
170
171
171
172
172
172
170
175
178
181
159
163
167
164
152
139
135
144
155
162
166
161
156
153
151
150
141
127
125
134
142
148
148
153
165
174
178
179
179
178
176
175
172
169
165
163
161
160
161
163
164
162
160
164
169
174
177
174
173
174
164
159
155
155
155
156
158
158
154
150
149
151
150
145
140
134
128
125
133
145
157
165
167
170
174
175
174
173
176
178
174
169
164
164
164
162
157
154
155
158
159
161
162
167
174
180
182
178
175
173
165
157
151
154
161
168
174
175
165
155
150
150
149
147
143
143
147
155
164
170
173
172
171
170
170
166
164
165
169
172
172
169
168
169
170
168
163
158
155
155
160
164
167
172
177
180
177
171
170
172
160
155
157
163
167
167
170
175
173
166
161
157
157
156
158
159
166
174
179
179
172
164
159
162
167
167
164
163
165
167
168
170
172
172
170
168
164
160
154
151
157
165
170
172
173
172
161
159
161
171
155
157
166
174
168
159
156
162
169
169
166
162
165
168
169
164
162
166
169
170
164
157
151
159
168
172
170
167
166
165
165
166
167
167
164
161
157
152
148
148
157
167
172
172
170
169
160
160
163
175
157
161
169
172
165
155
150
153
160
162
161
162
167
172
172
162
151
149
157
165
164
159
156
162
169
172
170
169
170
169
166
162
161
163
163
159
153
148
148
151
162
171
176
175
173
173
173
173
175
180
162
162
162
161
160
157
154
150
151
155
160
164
169
174
174
165
154
153
158
166
167
164
163
166
169
169
167
168
171
173
169
164
161
163
163
161
155
155
159
162
166
169
172
175
174
173
175
178
181
181
165
158
153
153
159
161
158
151
150
158
167
171
172
173
175
171
165
159
161
165
167
167
166
169
170
169
168
169
171
173
173
171
167
165
162
159
158
165
170
169
164
160
161
166
166
165
163
171
179
180
166
155
149
155
163
165
159
155
158
167
171
170
168
170
173
171
166
159
159
162
167
168
168
169
169
169
170
172
175
177
178
178
176
171
165
162
164
171
173
169
160
154
154
156
158
158
158
169
178
181
163
155
155
165
170
167
161
162
168
170
165
157
159
168
170
163
157
155
158
160
163
165
168
170
168
166
169
174
178
178
176
177
178
177
174
174
173
173
171
168
164
161
162
162
163
164
169
178
184
183
159
156
162
172
173
167
163
166
171
167
154
150
158
170
170
159
153
157
162
160
154
156
165
171
168
164
164
170
174
174
171
171
172
176
180
183
179
174
171
172
177
176
173
171
171
173
179
182
184
180
160
160
166
172
171
168
166
166
167
160
152
155
165
176
171
162
159
164
167
161
152
153
165
172
171
164
162
163
166
170
171
170
169
172
179
184
179
172
169
175
179
178
174
171
170
169
165
160
159
162
165
166
167
168
168
168
169
166
161
157
156
163
170
174
172
168
166
166
167
166
165
163
168
170
171
168
164
163
165
171
175
174
171
169
174
180
178
171
168
170
173
172
168
164
158
147
136
127
126
133
166
168
165
163
162
164
168
165
159
156
159
164
168
170
171
171
167
163
165
172
176
173
167
165
169
171
168
166
167
172
175
175
170
168
171
175
176
174
172
171
172
171
165
158
146
128
113
107
107
118
164
163
159
154
151
154
161
161
159
156
157
160
162
165
170
171
168
163
164
172
176
170
162
162
170
174
169
166
167
171
173
171
170
171
174
176
176
176
175
176
178
177
171
162
149
127
112
109
114
127
164
159
155
148
145
144
150
156
158
158
158
160
159
162
168
171
170
165
162
166
167
162
158
163
172
174
168
164
167
172
173
169
169
175
182
179
173
168
169
174
179
180
176
169
160
144
135
128
134
146
167
163
158
153
146
147
149
157
164
167
168
165
162
162
167
170
170
164
161
163
163
160
160
166
174
175
169
167
172
176
172
164
160
167
177
175
166
161
163
169
175
178
176
175
173
168
164
159
157
162
167
167
165
164
163
158
157
163
171
173
172
165
163
165
167
168
167
163
162
164
165
164
163
165
170
174
175
175
177
175
168
156
151
155
161
161
160
163
169
174
175
174
173
175
177
182
189
186
177
168
165
165
165
168
170
168
165
167
169
168
165
161
162
166
168
169
168
167
166
167
168
166
161
160
165
174
178
176
173
168
163
157
155
155
157
157
159
168
178
183
179
172
167
170
172
178
187
183
177
172
168
165
163
164
167
168
168
166
164
161
160
159
160
161
166
171
174
172
168
167
168
166
161
159
164
173
176
171
167
165
167
166
166
166
165
163
163
168
176
182
179
173
167
168
169
173
174
176
176
175
177
176
165
160
161
165
169
169
166
164
165
163
159
156
160
170
176
173
168
166
168
168
166
165
167
171
171
167
166
168
172
173
172
172
173
173
170
168
169
173
176
176
175
174
173
173
173
174
176
177
163
175
166
162
161
166
171
172
170
169
169
166
160
154
158
167
170
167
164
166
172
174
172
170
169
168
167
166
166
169
171
171
169
169
173
176
174
171
168
170
174
177
178
178
176
174
174
175
177
175
132
146
150
157
163
171
174
171
168
166
167
165
161
159
160
163
162
162
163
167
172
173
171
167
164
164
165
165
165
164
164
164
166
167
170
172
174
175
173
174
174
176
177
177
176
173
172
175
177
175
109
110
126
144
161
174
174
165
160
159
162
164
163
163
162
161
159
159
162
165
167
165
162
160
160
162
164
166
165
162
161
162
166
169
169
168
170
173
175
176
177
177
177
178
175
171
171
173
178
178
120
112
117
135
157
172
171
161
154
157
163
166
164
162
162
161
161
161
162
164
165
164
164
164
165
164
165
167
170
169
167
167
169
170
169
166
166
169
174
177
179
179
177
178
178
176
172
171
175
178
148
138
135
145
160
171
167
158
154
161
169
170
166
162
164
165
166
163
163
166
170
173
177
179
175
169
166
168
173
175
176
175
173
171
169
167
167
170
174
177
178
177
174
175
178
180
174
169
167
168
161
155
155
160
168
171
164
157
155
162
170
171
169
166
168
169
167
164
164
168
174
180
184
184
178
170
167
168
172
174
177
179
175
172
170
169
172
174
174
171
170
168
168
172
178
182
177
171
164
161
152
152
158
165
170
169
162
156
155
160
164
168
170
172
172
171
168
168
168
170
172
176
176
176
172
168
168
168
168
167
170
177
175
173
172
173
176
175
171
165
161
161
165
171
176
182
181
178
169
163
165
161
163
167
168
165
162
163
169
170
168
166
166
167
169
173
175
173
171
172
178
180
176
167
160
162
169
173
172
172
172
170
167
164
169
174
180
181
176
172
171
171
171
169
160
147
136
138
156
175
164
162
161
162
161
159
158
162
168
170
170
170
168
166
164
166
169
171
171
172
176
175
169
159
156
161
169
167
157
154
160
173
181
179
177
175
175
173
171
171
174
177
174
165
154
143
133
131
142
163
164
165
163
163
158
155
155
158
165
170
171
171
168
164
158
158
162
167
169
170
172
171
168
166
169
173
167
150
129
126
137
155
170
174
174
173
173
174
173
173
174
175
166
151
137
128
122
126
134
147
163
165
166
165
162
158
159
161
164
167
169
170
169
165
159
155
156
158
161
163
167
172
174
180
184
177
159
135
113
110
112
119
129
138
151
164
177
185
186
181
171
163
153
138
124
112
109
117
129
144
161
164
163
162
163
165
167
164
161
163
168
171
169
166
162
158
155
152
155
162
168
172
175
177
181
173
153
134
117
108
98
89
89
102
122
143
167
185
194
190
176
164
153
140
123
106
97
106
125
148
160
162
159
157
159
167
169
164
159
163
168
169
164
161
163
163
160
156
159
166
172
170
167
168
172
170
158
145
123
107
91
78
75
86
104
124
146
168
187
194
187
174
159
142
122
102
94
107
126
150
162
160
153
153
158
168
170
163
162
165
167
164
159
157
162
164
163
161
165
172
176
170
165
164
169
175
170
153
128
107
91
83
82
92
106
122
138
156
175
188
188
178
161
141
117
101
102
120
139
152
163
157
150
153
164
172
174
167
164
163
164
163
162
161
160
159
157
158
164
174
177
176
170
166
169
176
173
158
136
119
109
102
100
110
125
142
155
162
170
177
177
171
162
150
134
127
132
146
156
159
162
157
153
157
168
177
178
171
164
157
158
165
170
169
162
153
150
153
159
166
174
177
172
166
163
167
169
162
152
141
138
132
130
140
152
168
175
174
171
171
168
165
164
168
169
167
167
169
171
171
161
161
161
164
168
172
175
170
162
153
154
165
173
171
161
153
153
155
157
158
163
171
170
164
159
162
168
168
165
159
158
156
159
167
176
179
180
177
173
174
169
165
164
174
182
185
182
176
174
177
161
163
166
167
166
166
170
170
164
158
157
163
170
169
164
162
164
167
164
160
162
169
171
168
165
166
171
174
172
169
168
167
169
175
180
178
173
172
175
177
174
167
165
170
178
182
182
176
174
175
160
161
163
164
164
166
170
173
173
169
164
162
164
168
170
174
174
173
168
165
166
170
172
173
172
169
170
173
176
175
173
170
169
171
173
172
168
171
175
177
175
170
170
171
174
176
178
178
176
174
162
159
159
161
165
169
172
175
179
178
171
160
157
166
178
182
174
165
160
163
163
164
166
167
166
162
163
168
175
176
175
172
172
172
170
168
166
171
175
178
177
176
177
176
172
169
174
178
178
174
168
164
161
162
167
169
168
167
173
179
175
161
155
162
174
179
171
156
152
153
155
156
159
161
158
156
159
167
174
175
173
170
171
171
171
168
166
169
174
178
178
180
182
179
171
166
169
175
178
176
171
170
167
165
167
164
158
154
160
171
175
168
157
157
165
173
171
165
160
153
153
159
164
166
160
157
161
168
173
173
169
165
162
165
170
171
171
170
172
175
177
177
177
177
173
170
169
174
179
182
169
169
167
165
163
159
154
149
153
163
170
169
161
157
160
168
174
175
172
165
164
170
177
174
165
160
161
167
172
172
169
164
160
164
174
180
179
175
174
174
176
175
171
171
171
175
177
178
180
183
166
165
165
163
159
160
160
158
159
162
165
164
161
161
163
168
171
171
168
166
167
176
179
174
166
161
162
166
171
173
174
170
168
170
174
183
180
176
171
172
172
169
164
161
163
168
173
173
169
167
164
163
163
162
161
164
169
173
173
169
161
157
160
164
168
166
160
151
147
151
162
172
176
173
168
165
165
169
174
177
178
172
165
159
159
164
164
161
155
150
148
147
145
145
146
149
152
153
149
145
163
162
162
164
167
171
176
182
181
173
162
158
160
164
165
160
151
145
145
150
161
173
177
177
172
166
163
163
168
171
173
164
149
135
133
142
148
145
137
129
128
135
137
139
140
142
147
146
146
146
159
157
160
166
169
171
173
175
177
174
166
164
164
162
159
154
155
162
169
172
173
174
172
168
160
153
148
145
147
152
162
160
143
126
125
137
147
147
142
142
146
154
158
160
161
162
162
165
172
175
155
155
160
167
165
161
157
157
167
174
172
170
166
163
163
164
169
174
178
178
172
163
148
141
136
137
138
139
138
144
159
165
161
150
147
153
159
162
164
168
174
179
180
178
177
176
173
176
179
183
155
158
164
165
158
146
135
142
156
172
178
172
165
165
171
178
177
168
161
158
153
143
126
121
129
143
151
157
157
160
166
174
177
173
167
165
166
170
174
178
180
181
178
176
175
174
171
170
172
176
160
162
166
161
154
142
136
143
152
161
170
166
160
158
166
171
167
152
138
137
139
141
140
147
159
169
173
172
171
173
173
173
172
169
167
165
163
161
162
163
164
166
165
168
172
175
173
171
170
171
163
163
164
159
155
151
153
156
155
153
153
152
148
141
141
144
149
144
139
142
150
160
172
181
186
184
177
174
174
175
174
168
163
163
166
168
165
155
148
144
148
155
161
168
175
180
182
179
177
175
161
161
163
163
161
162
164
166
162
155
152
149
142
129
129
137
148
156
159
157
163
171
181
184
181
174
168
167
170
173
174
171
169
169
172
174
169
158
149
143
147
157
164
170
175
177
177
177
177
179
158
159
165
171
170
169
168
167
163
161
162
161
155
146
146
156
167
173
170
161
160
163
166
166
165
165
164
165
169
171
174
175
175
174
170
166
161
154
148
147
151
161
166
169
170
168
161
161
170
179
158
158
165
172
172
171
169
165
162
164
168
171
170
174
174
172
172
170
166
160
156
154
152
157
164
167
168
170
173
173
171
170
169
167
162
154
149
145
144
147
156
164
167
167
167
165
160
162
169
179
158
159
161
163
165
167
168
163
159
161
166
170
174
182
179
171
163
160
160
164
163
161
157
162
165
168
169
171
174
174
168
161
159
162
164
159
150
145
146
152
163
170
172
171
169
170
171
174
177
179
162
162
158
156
159
164
164
160
158
162
168
171
173
178
178
169
159
157
163
169
171
169
166
166
166
166
165
167
171
172
165
158
156
163
170
170
160
154
154
159
165
170
175
177
175
172
172
176
180
179
167
163
157
156
160
163
162
157
160
169
176
175
172
174
177
173
167
163
166
171
170
169
167
167
165
164
165
167
170
170
167
164
164
166
167
164
160
161
163
162
160
161
167
176
176
169
164
168
175
178
170
162
157
161
167
168
162
158
164
172
173
171
167
170
174
176
173
168
168
168
168
167
167
169
166
163
166
171
176
175
172
172
174
172
167
161
161
165
167
163
156
152
158
168
172
169
163
167
175
180
167
159
158
167
172
170
164
163
167
167
160
154
158
166
170
168
165
163
164
163
161
162
167
172
169
164
165
173
178
177
171
171
176
177
176
172
170
169
169
166
161
159
161
166
171
174
175
180
184
185
164
160
164
172
173
169
165
167
169
161
149
143
154
166
166
158
152
155
159
155
151
153
164
172
170
165
163
166
169
168
164
164
170
178
185
186
178
171
168
169
171
171
170
171
173
178
180
184
182
182
163
166
170
174
172
166
165
168
171
162
152
146
154
166
165
156
151
154
158
154
149
151
163
167
165
161
159
159
161
163
164
165
169
176
186
188
179
169
165
168
172
173
171
169
168
165
160
155
157
167
167
167
166
167
165
164
165
168
171
168
162
160
162
167
167
162
159
159
162
165
165
164
165
161
158
157
158
161
165
169
172
173
172
174
177
180
175
167
164
166
169
170
167
161
154
140
123
118
125
144
167
162
156
154
153
159
165
166
166
166
166
166
168
171
171
168
163
162
166
175
181
174
164
159
158
161
165
168
171
173
174
175
174
173
173
174
174
171
169
170
174
176
170
157
140
118
101
99
108
127
165
160
152
146
148
155
164
164
161
157
160
164
168
172
172
168
163
165
174
182
182
168
161
163
170
174
172
171
169
168
169
171
174
177
177
176
176
175
174
176
181
185
177
161
139
117
103
103
112
125
166
165
158
152
151
155
163
165
161
154
154
158
163
167
168
166
165
170
181
185
176
164
161
170
180
180
172
168
167
166
166
167
173
180
183
179
174
171
171
175
180
183
177
167
153
137
130
120
124
135
169
169
166
158
155
154
158
167
170
164
159
159
160
162
164
166
170
176
182
180
172
164
163
170
177
176
169
167
170
171
166
162
166
174
176
172
164
162
165
170
175
176
173
171
170
163
152
140
137
150
167
160
157
156
155
154
156
166
174
175
171
164
163
163
164
168
172
175
176
173
170
167
164
166
168
171
169
171
173
173
167
159
156
161
163
158
155
158
165
172
175
175
175
176
175
172
160
153
152
160
163
148
146
152
157
159
157
161
169
175
175
170
167
168
170
171
172
170
168
167
168
167
162
164
168
175
175
170
167
166
165
160
157
159
159
155
155
162
172
179
179
178
177
176
171
168
166
165
169
166
158
145
149
156
164
163
160
160
164
170
174
172
169
169
171
174
175
171
167
166
167
166
165
168
176
182
178
166
160
161
165
168
168
168
166
163
161
166
175
180
180
178
177
174
170
167
169
173
173
173
152
157
158
161
162
162
163
165
167
168
170
170
168
166
169
175
177
173
168
166
168
168
169
173
180
184
177
166
160
162
169
174
174
174
173
171
168
168
170
175
176
175
174
174
174
173
173
173
173
172
137
151
155
157
157
160
164
167
168
168
168
167
166
165
170
174
174
168
165
166
168
169
169
169
173
177
176
169
164
164
167
170
172
173
174
173
171
169
169
174
176
175
175
177
179
178
175
173
172
170
111
124
133
145
154
162
165
162
160
161
164
164
164
167
170
170
166
161
160
163
166
167
164
161
163
168
172
173
168
163
161
163
167
172
173
172
172
174
176
177
177
176
177
179
178
174
171
172
174
172
115
115
121
136
156
169
168
157
149
151
159
162
163
165
169
169
164
160
159
161
163
163
160
159
159
162
167
172
171
165
158
156
164
170
171
170
171
176
180
178
176
175
177
177
172
166
166
172
178
178
147
141
137
142
158
172
172
157
146
147
156
162
162
163
166
168
167
164
161
161
162
163
166
167
165
162
163
169
174
172
165
160
162
167
168
167
167
171
175
176
174
173
173
171
167
164
166
170
176
177
169
164
157
153
159
170
169
160
151
152
160
162
161
161
164
167
167
165
162
162
163
168
172
175
173
167
166
169
173
175
172
167
165
165
165
165
166
168
170
171
173
173
171
170
171
171
170
169
168
170
167
168
163
160
162
165
164
159
155
157
161
162
161
160
161
162
162
162
162
163
166
168
170
170
168
169
170
170
169
169
173
175
173
168
165
168
172
172
168
165
166
169
171
175
179
180
176
173
168
167
157
157
161
164
165
163
159
156
156
156
158
159
161
164
162
158
158
159
163
165
167
166
164
160
159
166
173
173
167
163
170
178
178
172
168
173
179
177
169
160
159
163
171
178
181
181
179
177
174
169
162
161
161
163
162
161
160
161
164
164
163
161
162
164
166
172
173
173
170
167
171
172
171
166
164
165
170
173
175
177
177
178
175
172
175
180
182
181
174
168
167
171
172
168
158
146
139
147
161
177
164
164
163
164
164
161
159
159
160
161
162
165
164
163
159
162
165
166
161
157
157
162
161
159
157
162
170
172
168
167
173
182
186
182
179
181
181
178
171
167
170
178
177
168
158
150
143
137
143
157
165
166
169
169
163
158
157
159
161
162
164
169
169
164
158
157
160
163
163
158
158
163
164
165
164
165
166
158
145
140
146
163
174
179
177
178
179
178
173
170
175
182
176
160
146
139
135
129
132
144
162
167
171
168
159
154
157
161
163
164
167
172
173
168
160
159
160
163
163
164
166
171
176
175
174
168
157
142
124
116
115
122
135
146
157
168
177
182
182
177
175
171
163
148
133
120
114
120
131
148
162
166
165
158
152
153
160
163
161
162
167
173
173
169
164
162
164
164
166
168
171
173
173
174
174
167
152
138
123
112
98
89
93
109
129
147
165
180
189
185
174
164
154
144
129
111
100
109
129
150
166
165
158
152
150
158
163
162
159
160
165
169
168
165
165
166
167
167
168
171
171
167
165
169
174
171
158
146
132
116
95
78
73
86
107
126
145
165
184
190
182
169
156
143
124
105
93
103
124
146
170
162
152
150
156
165
169
163
160
162
165
165
162
161
162
164
162
164
170
173
172
168
167
174
180
181
171
156
136
118
101
85
80
90
106
121
138
154
174
186
185
172
156
141
117
102
98
110
126
143
168
159
149
151
162
173
176
170
166
166
167
165
162
159
157
153
153
158
168
174
176
175
176
179
182
181
174
160
142
124
113
104
104
113
125
138
152
161
174
178
173
164
155
145
133
125
125
134
145
153
165
159
152
155
165
174
179
175
169
164
165
164
165
164
158
152
152
157
167
174
180
182
180
174
169
167
165
159
149
138
134
133
135
145
152
161
172
180
182
173
161
154
157
161
165
162
161
163
167
170
163
163
163
163
166
170
176
174
166
157
153
162
167
169
164
163
164
168
171
175
179
181
177
168
159
157
157
158
156
152
155
156
162
168
172
176
182
190
188
176
162
157
163
175
182
179
173
170
172
177
164
169
170
169
167
166
170
169
163
155
154
162
169
169
168
169
173
177
177
175
175
175
172
168
163
162
163
165
165
164
165
165
169
173
177
178
180
181
180
175
168
166
171
177
179
174
166
166
170
173
167
167
166
167
166
166
167
168
168
168
165
166
167
166
165
164
168
169
170
170
166
166
167
169
169
168
172
175
176
172
168
165
167
173
178
177
172
171
171
173
171
172
174
175
174
171
169
172
173
171
168
161
157
159
161
165
165
168
176
181
177
165
160
162
164
165
158
153
154
155
156
156
159
162
163
163
169
176
181
177
171
167
171
179
181
175
166
166
170
176
177
176
175
175
173
173
176
181
179
173
166
159
156
158
162
164
163
164
174
182
176
160
150
156
167
168
160
149
144
147
151
154
158
160
157
156
161
172
180
179
175
172
175
180
180
173
165
166
172
179
180
177
176
175
174
177
183
183
180
175
161
159
162
165
168
167
160
155
160
170
171
159
151
156
164
169
166
159
152
149
154
163
168
167
160
157
161
170
177
177
174
170
168
170
174
174
172
172
173
174
175
174
174
176
176
180
184
182
178
178
157
163
167
169
173
170
161
151
149
159
169
170
165
158
159
167
171
168
160
155
159
170
176
173
164
162
165
170
173
173
171
166
160
160
168
176
179
177
172
171
172
174
175
176
178
181
184
184
182
182
157
164
166
168
172
171
165
156
153
161
170
177
173
164
163
166
172
171
162
157
159
168
172
171
166
165
166
171
172
171
171
166
162
160
164
174
177
175
172
172
175
174
171
169
170
173
177
178
177
174
158
163
167
170
172
170
168
168
169
169
168
170
167
166
168
171
174
173
166
157
157
162
168
171
168
165
165
169
173
174
173
168
166
163
160
164
163
162
163
164
161
155
149
145
144
145
148
152
153
150
158
157
164
172
172
170
169
174
175
171
163
159
161
164
166
168
171
174
172
164
160
163
171
176
175
169
165
167
171
171
167
161
156
152
151
150
146
143
143
149
150
137
131
129
131
132
128
133
136
137
158
152
157
167
172
170
167
166
168
166
161
160
163
165
163
160
164
170
173
172
169
169
172
172
168
164
160
158
156
154
150
142
141
137
140
142
140
136
138
148
153
152
148
148
154
159
157
154
149
150
161
152
151
159
167
168
162
152
154
158
162
166
168
168
166
164
165
167
173
174
172
165
154
147
140
143
144
142
139
138
139
146
150
148
150
152
151
150
158
169
180
183
178
176
180
183
187
177
171
172
165
158
153
156
162
164
157
146
147
153
162
168
168
169
174
178
176
170
164
160
156
147
132
125
129
133
138
138
137
140
152
163
169
169
165
164
164
169
177
185
192
192
186
181
180
181
178
175
173
174
165
164
162
159
159
158
156
149
148
152
159
163
159
159
165
172
172
160
149
143
142
140
138
143
149
156
159
159
160
163
167
172
171
168
165
163
164
164
169
170
173
175
175
176
175
173
171
171
172
172
161
165
167
163
157
154
153
156
153
153
156
155
149
142
142
147
151
147
144
142
144
150
163
175
180
177
174
172
173
175
175
172
166
164
164
165
163
154
145
143
148
159
167
174
175
175
174
174
176
176
160
164
168
166
158
155
154
154
157
156
157
155
147
131
123
132
141
148
152
152
157
166
180
184
181
174
168
167
171
175
176
174
171
170
171
172
164
151
139
132
141
155
167
175
177
176
175
174
176
176
162
165
167
166
164
162
160
156
156
158
163
163
157
140
133
139
149
158
161
155
159
166
178
177
172
164
161
164
170
175
176
176
176
175
172
168
158
148
142
141
149
160
167
172
174
173
170
169
172
175
164
163
162
163
168
172
171
164
159
161
168
173
166
156
151
156
162
166
163
159
159
163
171
173
170
167
166
170
175
178
175
172
171
171
167
159
152
149
149
153
161
165
167
168
169
170
169
171
176
178
161
159
156
157
166
176
179
173
166
166
170
172
168
161
158
159
161
162
162
163
165
168
173
173
171
169
169
173
177
177
171
165
163
165
166
163
157
154
158
163
169
171
171
170
168
168
169
176
182
180
161
161
157
156
162
170
175
174
171
173
174
171
165
161
161
160
158
158
161
165
168
171
171
171
167
165
166
169
171
170
165
161
159
164
169
169
163
158
160
162
168
171
174
175
171
168
168
174
181
178
166
165
162
160
161
165
165
168
172
178
175
167
160
161
166
168
165
162
163
166
167
169
168
167
163
161
163
166
168
165
163
162
162
165
166
164
161
160
160
159
160
164
170
178
179
173
167
168
172
174
168
164
162
164
166
166
162
162
168
173
170
161
156
158
166
174
175
172
169
168
168
167
167
168
165
162
164
169
172
170
167
166
169
170
166
161
159
162
163
162
160
162
168
178
183
180
172
170
171
173
162
157
159
166
170
169
164
162
164
164
160
158
156
160
165
171
172
172
169
168
165
163
166
169
169
167
166
170
174
173
167
167
171
174
174
169
166
167
168
169
166
168
170
174
179
181
180
179
180
178
157
159
164
169
169
166
163
163
165
162
158
156
158
165
164
163
159
157
159
158
156
153
157
163
165
166
165
165
166
165
163
164
169
174
177
177
172
169
168
171
171
172
171
170
169
171
172
175
177
177
161
167
170
171
165
160
158
163
171
168
162
154
157
165
164
158
152
151
152
150
147
148
149
155
158
162
163
161
161
162
163
165
167
171
175
173
169
165
162
166
168
168
166
164
160
152
143
145
154
165
166
166
166
164
160
156
157
164
174
175
167
154
153
161
165
162
158
157
157
154
151
149
152
154
156
161
167
169
170
170
170
169
170
170
170
168
165
162
160
162
165
166
164
158
149
130
110
111
127
151
163
156
151
154
156
159
162
164
171
173
167
162
159
164
169
167
164
163
167
169
162
156
157
160
164
169
175
178
179
175
173
171
172
172
171
171
170
168
166
166
170
175
171
157
135
109
90
95
112
134
159
156
154
157
165
170
170
167
167
164
165
166
168
171
171
167
162
165
174
177
168
161
159
166
175
178
178
177
174
169
166
169
172
173
173
174
177
177
174
173
177
184
179
159
130
103
88
95
109
125
162
169
174
177
178
178
173
171
167
162
161
164
169
169
166
161
159
167
178
179
170
162
163
171
178
176
172
169
166
162
162
166
172
173
172
173
175
175
173
174
177
181
177
164
146
124
105
101
109
128
168
175
175
175
171
164
165
170
172
167
163
163
163
161
158
159
166
175
181
176
169
166
167
170
170
166
164
164
165
164
164
167
173
174
172
165
164
163
165
168
170
172
173
173
169
155
125
105
106
133
169
163
158
151
151
150
157
165
172
173
168
164
160
157
157
164
173
179
176
170
168
170
170
168
165
164
164
166
166
167
168
168
173
172
170
162
156
157
161
165
168
171
176
180
180
169
141
121
121
144
163
150
146
147
150
152
153
159
165
171
172
169
165
163
165
169
173
172
167
163
166
170
172
171
170
171
168
165
162
164
166
165
167
169
168
162
158
161
167
171
172
175
180
180
174
165
153
153
154
162
148
142
148
157
162
157
154
156
161
167
172
173
174
176
175
173
172
168
163
160
163
168
173
176
180
178
171
162
157
157
162
165
167
167
165
161
160
166
172
176
176
176
176
175
170
166
166
171
172
171
122
133
153
162
163
158
154
155
160
165
169
174
179
182
181
178
174
168
163
162
164
168
172
176
179
178
172
164
158
158
162
168
170
170
166
163
162
166
170
175
174
172
170
173
174
175
174
173
171
168
108
121
139
153
157
155
154
155
160
163
166
170
174
177
179
179
175
168
164
163
165
167
167
168
169
174
175
172
167
163
164
169
172
173
171
168
165
165
168
172
171
169
169
175
180
181
176
171
168
165
114
118
129
144
154
158
158
155
155
159
165
166
166
168
171
172
170
165
162
164
166
164
160
157
161
168
177
178
175
170
166
168
172
175
175
173
171
172
173
173
171
169
170
174
175
174
173
172
172
169
141
139
139
147
157
165
163
154
149
153
161
163
161
160
163
166
165
164
164
165
166
162
159
156
158
163
170
176
177
175
172
171
173
176
176
173
173
178
181
178
173
169
168
166
162
162
168
175
178
176
171
168
160
157
160
168
168
158
149
149
156
159
158
157
158
163
163
164
165
164
164
162
159
157
157
159
163
170
175
176
173
169
171
174
172
168
168
175
180
179
175
169
165
159
155
158
167
174
176
175
174
174
167
158
159
165
168
163
154
149
152
154
156
157
160
162
163
163
163
162
161
159
156
155
158
162
166
170
171
171
169
165
167
169
168
166
166
168
171
173
173
171
168
165
165
169
171
172
170
169
165
166
163
158
158
163
167
166
159
152
150
151
154
158
159
160
161
162
162
161
159
156
153
153
159
167
172
172
165
161
161
163
165
166
168
170
171
169
166
165
169
173
176
177
178
176
174
172
172
171
162
159
161
162
164
165
164
162
158
154
152
152
155
162
161
161
160
160
161
162
158
157
154
154
157
167
176
174
164
157
159
165
168
167
168
174
178
174
167
163
165
171
179
183
181
175
170
175
179
179
157
159
159
158
155
156
156
156
154
150
150
154
163
170
175
177
177
176
174
174
172
169
170
170
172
172
172
173
175
176
175
175
173
174
177
181
183
184
179
176
176
177
175
171
159
149
149
162
176
180
160
161
163
162
160
158
158
159
158
157
155
155
158
162
163
166
168
170
168
160
156
159
162
165
168
170
173
174
175
175
177
181
181
178
176
177
179
179
174
171
179
185
181
170
160
155
155
159
166
175
161
164
168
168
163
157
159
163
164
163
163
163
162
159
157
159
162
166
165
162
158
163
167
168
168
168
168
165
157
154
156
166
173
174
172
174
178
179
175
174
184
197
188
171
157
151
151
150
154
164
160
166
171
166
158
152
155
162
164
164
166
171
169
162
156
158
163
167
169
169
172
172
172
170
167
163
159
151
137
127
122
130
142
152
160
172
175
179
177
176
180
186
178
162
145
133
129
132
141
158
162
166
166
159
152
149
154
159
160
160
165
171
172
163
159
161
166
170
172
173
172
170
168
166
164
159
154
147
135
122
105
97
104
119
137
151
164
174
180
178
174
167
159
149
138
123
113
118
132
150
166
163
158
152
151
155
161
160
157
156
161
167
170
166
165
165
166
168
171
171
168
164
162
165
167
162
156
152
147
133
112
89
80
90
110
130
149
166
180
185
177
166
156
145
136
123
113
114
126
144
169
161
151
148
155
165
171
166
161
158
160
163
169
170
168
162
158
161
168
170
167
164
166
171
174
171
165
161
156
144
123
97
83
88
103
120
142
160
179
186
183
173
162
153
139
128
116
116
123
140
171
159
149
148
157
169
175
173
169
167
168
166
168
167
162
153
150
156
166
171
170
171
172
175
177
176
173
169
159
146
128
112
109
115
123
133
150
164
179
179
174
167
163
159
150
142
134
131
136
150
169
161
154
153
157
163
168
171
172
172
171
167
164
162
160
156
156
161
169
174
176
178
176
172
168
170
173
168
160
147
137
134
141
150
155
157
166
175
182
171
158
153
159
166
166
162
158
156
161
169
166
165
162
159
157
154
158
164
168
168
164
162
160
163
167
172
176
176
175
177
181
180
174
168
163
161
162
160
158
152
153
156
165
172
173
175
178
186
186
172
158
154
162
173
176
172
167
169
175
180
164
167
167
165
162
159
159
161
164
163
161
162
163
165
168
171
173
174
175
175
174
172
169
167
164
161
158
159
161
162
164
166
169
172
175
177
180
184
181
172
165
164
170
177
175
170
167
170
176
179
167
165
164
166
167
167
163
161
164
167
172
170
169
165
160
155
155
159
163
165
164
162
163
165
165
165
165
167
169
171
168
166
167
172
175
175
173
172
171
169
168
170
172
175
174
171
171
177
178
174
168
161
158
162
168
168
164
161
167
176
179
180
174
168
159
150
143
146
152
157
157
157
159
163
164
165
170
173
175
173
169
167
170
177
180
175
166
163
164
168
169
170
171
173
174
176
182
185
182
174
164
158
157
162
168
167
161
159
167
178
180
178
171
168
164
155
148
147
149
154
158
160
163
164
163
164
169
174
176
175
173
173
176
182
183
176
167
164
165
167
169
169
171
173
174
177
184
184
181
176
158
159
163
167
170
169
162
158
161
173
175
171
165
161
161
156
154
155
155
156
160
166
170
169
164
165
169
173
175
175
174
173
172
175
177
177
173
170
167
167
167
166
169
173
174
175
177
175
174
178
156
164
168
170
174
173
167
160
156
164
172
172
165
157
155
157
160
161
159
157
160
166
170
169
166
168
171
173
172
171
169
165
160
158
166
174
177
174
170
167
170
171
173
176
177
178
177
173
176
182
155
165
169
171
173
172
168
159
156
163
171
172
168
161
159
163
170
170
166
162
160
162
166
167
166
167
169
171
171
168
164
160
156
155
162
170
173
173
172
175
178
177
174
173
175
177
180
180
180
180
154
158
166
170
170
166
163
159
160
164
165
166
166
166
171
176
185
188
181
171
162
160
162
165
165
163
163
168
170
170
166
164
166
171
170
166
163
164
171
178
174
163
153
149
149
147
150
157
157
156
151
149
158
167
168
162
159
161
165
164
159
158
161
166
170
176
185
190
189
177
164
160
162
167
168
165
164
169
171
172
167
166
171
177
173
159
147
147
154
161
155
139
127
123
127
128
125
128
133
134
157
148
151
160
166
163
160
159
164
161
158
157
160
165
165
162
167
171
175
172
166
163
166
171
172
170
168
166
165
161
155
153
155
161
158
148
136
130
135
145
149
140
132
135
144
147
148
144
144
148
166
155
149
155
165
168
163
156
154
156
159
162
165
166
165
162
163
165
169
171
172
170
170
164
161
156
154
151
147
141
142
145
149
153
157
152
145
140
143
158
168
170
165
166
174
181
184
176
171
171
171
162
154
156
167
172
164
150
146
152
158
164
165
168
171
172
171
167
168
169
172
169
162
151
140
136
137
137
137
138
144
151
159
163
165
164
162
161
168
178
188
191
188
183
181
183
184
183
180
177
166
165
162
161
167
172
164
153
148
153
158
160
158
160
165
169
169
163
159
155
151
148
148
144
140
142
146
148
151
153
157
163
166
166
164
161
160
160
168
172
179
186
185
180
173
170
168
173
176
176
158
163
164
164
163
166
162
159
155
156
160
158
153
150
148
150
152
149
150
145
139
137
140
149
156
164
164
166
168
168
169
170
166
164
161
156
152
145
143
147
157
170
174
175
170
167
167
171
175
176
159
162
162
160
157
159
161
160
159
157
159
159
159
152
143
135
138
144
151
152
149
150
155
165
174
173
167
167
169
171
172
171
169
167
167
161
153
142
135
138
151
164
170
173
173
173
173
174
173
174
166
166
162
157
155
158
161
162
161
159
161
162
161
155
144
139
140
148
157
161
162
163
170
175
178
171
165
163
168
171
172
172
172
173
174
170
159
148
145
148
157
165
168
171
173
176
176
174
172
169
169
168
163
159
161
165
168
167
165
166
166
164
161
155
148
145
148
154
160
163
165
166
174
179
178
175
168
166
169
173
173
172
173
174
173
169
164
159
159
164
167
167
167
168
170
171
171
172
173
172
164
165
162
162
167
172
174
173
172
173
173
170
162
154
150
152
155
156
158
158
161
166
174
178
175
173
171
169
169
170
170
171
171
171
170
168
166
166
168
171
172
170
169
168
168
167
167
172
178
178
159
162
162
161
164
170
174
176
178
179
176
171
163
157
156
157
157
157
156
156
160
165
172
171
166
166
167
167
164
161
164
168
167
165
164
165
166
168
170
170
172
172
170
169
167
167
168
173
177
177
161
162
162
160
159
162
167
173
177
178
171
164
160
160
162
163
162
160
157
158
162
167
170
167
161
159
162
165
164
162
163
165
164
161
160
162
164
165
167
167
169
170
169
169
168
171
171
172
172
171
162
161
161
160
160
160
161
165
170
171
167
162
156
158
164
169
170
166
163
165
168
173
172
168
163
161
163
167
170
170
167
165
164
164
163
162
161
162
163
165
167
170
169
170
172
176
175
174
172
169
159
158
161
163
163
162
161
161
163
166
169
167
164
162
166
172
173
167
164
171
177
179
172
167
165
165
166
169
173
173
169
166
167
168
168
165
162
162
162
165
168
172
173
172
173
175
176
177
178
175
156
162
165
164
162
160
159
160
163
167
174
181
183
179
174
170
165
158
158
168
178
176
164
159
161
165
166
165
166
166
166
166
167
168
168
166
163
163
162
165
168
171
173
171
167
167
166
169
173
176
161
167
167
163
157
154
155
161
169
172
174
178
181
181
174
165
157
153
153
158
163
164
158
156
159
164
165
164
163
163
164
165
166
166
166
164
163
163
163
165
166
168
168
166
160
151
142
146
153
164
166
165
164
161
157
154
155
162
172
174
169
159
158
163
168
164
159
157
157
156
152
154
156
162
165
168
171
171
170
168
166
165
167
168
168
167
166
166
166
167
167
167
164
158
147
131
117
119
132
148
163
160
162
166
171
166
163
163
169
172
164
153
149
156
165
167
166
166
168
166
159
155
159
167
171
172
175
178
178
171
167
165
168
172
174
175
174
171
169
168
169
170
165
150
128
104
89
99
115
132
157
156
166
176
181
178
170
165
168
169
165
160
157
162
167
168
165
166
172
174
167
160
160
165
169
169
171
172
171
166
164
165
169
170
171
175
177
175
171
169
171
174
167
147
119
90
75
86
105
123
154
158
170
177
176
171
168
168
170
169
168
167
167
166
164
161
158
160
164
168
167
163
160
160
160
162
166
167
163
161
163
168
170
165
162
168
173
173
170
168
171
173
168
155
136
111
88
87
104
129
159
161
166
163
157
157
160
168
172
171
168
167
165
161
157
157
158
157
156
156
160
166
164
158
153
157
164
166
163
162
167
175
175
168
163
163
166
167
166
166
167
170
171
170
166
148
121
105
113
137
167
164
159
152
150
152
157
165
168
168
166
163
160
154
154
159
165
164
156
151
158
167
167
160
155
157
163
167
165
165
170
175
178
176
171
167
165
165
165
166
166
171
176
181
183
172
154
135
135
149
168
168
164
159
156
158
159
161
162
162
162
161
160
158
159
165
170
168
161
154
158
165
168
165
162
162
164
165
164
164
166
167
170
173
172
169
166
166
168
170
169
171
175
179
178
176
172
166
162
163
150
156
160
165
166
161
157
156
157
158
159
162
167
172
169
169
169
167
163
158
159
165
170
170
167
164
164
165
164
163
161
161
164
165
166
164
163
166
171
173
171
170
170
172
172
174
177
177
173
170
119
129
149
161
164
159
153
152
156
160
162
165
171
176
175
173
169
166
164
162
164
170
175
174
169
164
166
170
170
166
162
164
166
166
162
160
160
164
169
172
172
170
168
170
172
177
175
174
170
166
113
116
136
152
159
158
155
153
157
162
166
167
168
171
173
174
173
168
165
165
168
174
176
173
167
166
170
176
177
171
166
167
169
169
164
162
161
161
164
168
169
170
169
172
176
177
174
171
167
163
138
135
138
149
158
162
161
158
159
163
168
167
162
159
164
171
172
170
167
168
170
172
171
169
166
168
172
176
177
173
170
170
171
170
169
167
166
166
166
168
169
169
168
169
170
172
173
173
170
167
164
164
155
154
159
164
166
162
160
161
165
164
158
152
152
159
165
168
169
168
169
167
165
165
166
168
171
171
172
175
177
176
177
174
172
170
170
173
176
176
172
168
165
162
161
166
172
175
174
171
170
171
167
160
158
161
165
163
160
158
159
159
155
151
147
149
159
163
164
166
166
165
161
161
164
167
169
169
169
171
175
177
181
181
176
170
169
175
181
181
175
169
164
161
161
166
172
174
171
169
164
169
166
160
156
158
164
165
162
156
153
154
155
156
157
158
160
161
162
163
164
162
158
158
161
168
172
171
168
166
167
171
175
179
177
172
169
171
174
176
174
171
169
167
170
171
173
171
168
166
169
170
167
160
157
160
165
167
164
157
153
154
158
163
168
169
167
165
163
161
161
159
158
158
158
164
171
172
168
162
160
161
165
170
174
175
173
168
167
169
171
174
176
176
176
172
170
170
173
173
173
172
168
164
163
164
165
163
161
159
159
161
164
168
173
174
171
168
166
163
161
162
162
161
159
161
166
169
165
161
158
157
159
164
169
174
174
169
167
169
173
176
178
178
175
169
167
173
183
185
167
170
169
167
165
164
160
155
151
147
147
151
163
176
180
175
170
171
174
176
174
172
173
176
179
178
177
179
180
177
172
169
169
172
173
175
177
180
181
181
183
183
182
178
169
162
159
168
175
178
165
166
168
166
162
158
158
158
158
157
153
149
153
161
168
169
168
169
171
174
172
170
171
174
175
175
176
179
183
183
181
180
176
173
171
174
175
176
174
174
181
184
179
168
160
156
164
169
177
184
158
157
158
160
156
155
158
163
166
165
162
157
156
157
160
162
164
166
169
170
173
172
171
172
170
169
170
171
169
167
167
171
171
168
165
169
175
175
170
169
178
186
179
167
160
159
163
169
172
181
154
152
155
159
155
153
158
164
166
165
165
167
166
160
158
161
165
169
171
169
171
171
171
171
168
165
163
159
152
142
138
142
150
154
158
161
169
170
168
168
174
182
178
167
156
152
151
153
158
165
161
161
160
158
156
156
161
163
161
158
161
169
171
166
162
164
169
171
171
170
168
168
169
170
168
163
161
158
151
139
124
116
119
129
142
152
160
167
171
173
173
171
167
158
150
141
136
138
144
152
166
165
161
157
157
159
165
165
159
154
155
163
171
173
170
165
165
166
170
170
168
167
168
170
166
159
158
161
162
153
131
109
100
105
119
137
153
167
178
182
178
170
163
155
149
143
136
132
137
150
170
164
156
152
157
163
170
169
163
156
154
159
170
177
173
162
155
158
167
171
171
170
170
168
162
154
157
163
168
161
141
118
101
100
110
127
149
165
180
184
182
177
172
165
156
152
141
133
135
150
174
165
154
152
159
166
170
169
167
162
160
163
169
172
166
156
150
156
165
172
174
171
168
164
159
159
166
170
169
160
142
128
122
124
129
138
152
160
169
172
173
174
176
172
164
157
147
140
141
154
173
165
157
157
160
160
160
162
166
169
170
167
165
164
161
159
158
160
164
169
173
171
164
163
165
172
181
181
174
160
144
137
147
156
161
162
161
158
158
159
159
161
165
169
167
162
158
157
158
168
165
162
160
160
159
153
153
156
167
174
175
166
159
158
162
166
167
164
163
166
169
169
165
166
169
178
183
183
176
163
153
150
158
169
175
177
172
170
166
164
158
157
161
166
167
166
168
171
176
180
161
159
158
160
160
160
158
160
170
176
175
165
156
156
161
164
162
161
162
165
167
166
164
167
168
170
169
171
172
171
166
162
161
167
172
175
177
181
178
171
164
161
162
166
166
168
171
177
181
181
163
157
155
160
167
169
167
165
169
173
175
169
162
162
160
158
154
155
160
166
166
163
163
165
165
165
162
164
167
172
172
169
166
167
168
171
174
177
174
169
164
162
164
168
169
171
176
181
181
174
164
158
156
163
173
172
167
162
164
168
174
176
178
177
170
160
154
154
159
165
166
166
166
167
167
167
168
168
167
169
171
172
172
170
169
170
170
170
167
164
161
163
168
172
173
175
182
185
183
173
162
159
160
165
171
168
160
157
163
169
174
176
180
183
176
161
155
154
159
164
168
170
172
172
172
173
175
173
169
169
171
174
175
174
174
173
171
169
164
162
161
165
172
176
175
175
177
178
179
177
160
162
164
164
165
162
158
161
168
176
177
172
166
165
161
156
153
157
161
165
166
170
174
175
174
176
176
174
171
171
172
172
172
172
176
177
175
171
166
163
162
164
170
176
175
171
163
159
166
176
161
166
165
162
162
164
165
169
175
179
176
169
162
154
151
153
156
162
165
166
165
165
170
173
173
173
172
171
169
170
168
165
162
164
170
176
176
173
170
169
168
168
170
176
178
175
168
160
166
179
161
163
163
160
162
166
168
168
168
169
171
169
164
159
159
162
166
171
174
171
165
162
164
170
170
167
163
164
167
168
163
160
159
163
171
174
172
172
174
179
179
175
172
175
181
185
183
179
178
183
157
154
155
157
159
161
162
162
160
161
163
165
166
168
172
174
171
172
174
175
167
162
162
164
163
159
155
159
165
167
164
164
169
178
179
173
166
169
177
184
180
168
158
157
162
168
169
165
164
162
154
148
150
154
156
157
158
161
161
161
158
158
160
165
170
171
167
167
170
171
165
160
158
159
159
155
156
161
167
170
169
172
180
188
182
168
156
156
163
168
160
144
134
132
135
133
130
130
135
136
157
153
152
155
156
156
158
163
165
164
159
155
156
159
160
159
161
163
167
167
164
160
159
163
165
166
164
165
169
169
171
171
174
179
174
160
147
141
140
141
134
130
125
129
134
135
130
134
139
143
162
159
156
157
160
159
158
160
161
163
162
160
160
161
161
159
161
164
170
172
171
170
174
169
168
164
161
159
159
161
160
158
157
159
162
158
149
141
136
135
140
145
152
155
161
167
166
167
167
167
162
160
160
162
166
164
158
151
152
161
166
165
165
167
168
168
168
168
172
176
178
177
178
166
154
147
145
146
148
148
149
150
153
157
161
161
157
149
146
154
166
179
181
179
178
182
187
187
182
177
154
158
161
166
172
170
160
152
153
162
167
166
162
163
166
169
169
167
168
166
162
158
155
147
137
137
142
147
149
148
149
153
158
161
162
160
154
148
148
159
171
180
180
176
171
170
173
179
179
177
152
158
161
163
168
170
166
161
160
164
166
163
159
156
154
155
156
158
159
153
141
131
126
133
144
150
157
160
160
159
159
161
164
165
164
157
148
140
141
150
161
169
169
168
164
163
167
173
177
178
159
161
159
155
158
163
169
172
167
164
162
162
164
165
159
147
141
147
155
155
144
132
130
148
166
174
170
166
166
165
166
167
167
169
169
164
154
144
143
149
161
168
168
167
166
170
174
177
177
176
166
165
160
154
153
158
167
171
170
165
161
162
171
180
173
152
137
140
155
167
164
156
155
168
182
187
173
164
164
168
170
169
169
172
174
172
165
158
158
162
169
171
169
168
171
176
179
178
173
168
168
169
165
160
158
159
164
169
171
171
168
167
175
182
177
163
146
143
156
169
171
166
162
171
179
179
171
163
161
166
169
171
172
174
176
174
171
168
169
171
171
168
166
166
169
172
171
169
166
163
165
167
168
166
165
164
166
169
172
175
173
172
176
179
176
167
158
152
156
156
157
159
158
162
166
170
169
164
159
160
166
172
174
173
172
170
170
170
171
170
169
166
165
167
168
168
165
164
166
168
159
162
165
164
164
165
169
172
174
174
173
173
175
174
169
165
163
161
155
150
146
153
156
158
158
162
166
166
159
158
163
171
172
168
164
166
168
169
169
169
170
170
168
167
170
171
171
169
170
172
157
159
161
160
158
160
166
172
174
170
167
170
172
169
165
163
161
160
156
153
156
162
166
162
157
158
163
166
165
163
166
169
168
163
161
164
168
169
168
170
173
173
168
164
165
171
175
174
171
170
160
161
162
160
157
158
161
167
170
170
169
170
168
164
164
165
165
161
159
163
170
177
174
167
160
158
161
166
170
171
169
166
164
163
164
165
166
166
166
167
171
173
167
160
159
168
175
177
175
169
169
171
168
163
160
159
160
163
166
171
175
176
171
164
167
170
170
164
162
171
189
192
180
166
162
161
163
168
172
173
169
164
163
166
167
165
162
161
162
163
167
170
169
165
163
167
171
177
177
174
176
175
168
162
158
158
161
163
165
171
178
182
181
175
172
170
167
161
162
173
193
193
178
163
160
162
164
166
168
168
167
164
163
165
167
165
162
161
161
163
166
170
173
171
167
166
166
168
172
176
173
170
163
156
154
156
162
167
168
170
174
179
182
178
170
164
159
154
157
166
178
180
173
164
161
163
164
165
165
165
164
163
165
165
167
167
167
168
168
168
170
172
173
171
163
159
159
154
158
165
170
167
163
159
157
161
164
167
168
169
167
171
171
169
165
161
156
154
156
159
161
165
169
167
166
163
163
165
166
165
163
162
166
170
172
174
173
173
173
174
174
172
168
159
147
140
138
138
139
148
168
166
167
169
173
170
167
164
165
167
163
157
154
158
163
164
163
164
166
165
162
162
165
168
166
162
158
160
163
164
162
162
168
176
180
178
173
169
171
175
176
172
161
145
126
110
106
108
118
128
163
161
167
173
175
172
166
162
165
167
164
156
151
155
163
165
165
166
171
174
169
165
162
162
160
159
159
160
162
162
164
168
173
176
178
175
168
164
166
175
178
173
158
139
117
96
82
86
102
120
155
148
153
158
160
161
161
164
168
169
166
161
158
160
162
162
162
160
161
168
168
165
159
154
154
160
166
166
163
162
168
176
176
171
167
167
167
165
167
174
179
174
161
146
131
110
89
86
105
131
151
141
147
152
153
154
159
167
171
168
164
162
164
164
164
162
159
151
146
151
162
165
160
153
152
162
172
172
166
164
172
181
179
168
162
165
169
170
170
174
178
175
169
159
152
139
123
117
132
150
157
157
162
161
161
160
164
168
169
164
160
160
163
167
166
165
162
153
143
146
156
164
161
156
154
161
169
170
167
167
172
177
176
169
166
168
171
172
172
174
176
175
172
168
169
167
166
161
159
162
155
168
168
170
171
169
170
169
166
162
158
159
161
162
161
164
164
161
158
154
156
160
160
160
157
159
162
166
168
170
169
167
167
167
168
169
170
169
169
171
171
171
170
171
174
180
188
183
171
166
136
153
160
166
169
168
168
167
165
162
161
159
159
158
156
157
161
164
165
163
159
160
160
164
161
160
162
168
174
174
169
164
165
166
168
168
167
166
167
168
168
168
168
171
174
180
185
181
175
170
124
131
144
156
163
163
161
161
162
164
164
161
157
155
153
155
159
164
167
168
167
168
169
169
165
163
168
176
181
178
170
167
169
169
168
167
165
165
166
168
170
170
171
172
173
175
175
175
172
169
134
130
138
150
160
162
160
157
160
165
167
164
159
156
157
165
165
165
167
169
172
176
181
175
169
166
170
176
178
174
167
166
168
167
165
165
164
163
164
167
172
176
175
173
172
172
171
172
169
166
159
148
145
152
161
166
166
161
161
165
168
168
161
157
159
168
171
170
168
168
171
175
179
177
172
168
167
167
167
164
161
161
162
162
161
161
161
161
161
167
173
178
175
171
170
171
172
172
170
168
166
164
157
157
161
167
170
167
164
164
167
167
161
154
153
159
166
168
166
165
168
170
173
174
175
172
168
164
161
159
159
159
160
162
162
160
162
165
168
171
173
173
171
170
170
171
172
172
170
170
158
162
161
161
161
163
167
168
166
163
162
163
160
155
151
153
159
162
162
163
166
168
169
170
174
176
174
167
162
161
164
166
169
169
168
165
166
171
176
177
172
169
169
171
172
171
170
169
167
168
160
163
166
163
160
159
163
165
167
165
162
161
161
161
160
161
162
161
160
162
166
169
169
167
168
172
174
170
166
164
166
169
173
175
174
172
171
173
175
176
173
171
172
173
173
170
169
167
165
163
172
178
173
165
159
159
161
165
167
168
166
164
165
167
170
172
170
167
164
163
165
169
170
166
160
158
161
167
171
171
168
166
167
172
176
176
173
170
170
172
174
175
175
175
172
169
167
166
166
164
182
184
174
166
161
162
163
164
165
169
172
172
171
170
172
174
173
170
169
168
169
169
169
165
157
151
151
162
172
174
167
161
160
166
173
174
171
168
170
174
176
175
174
173
171
168
167
168
170
171
183
189
186
182
179
174
166
156
151
154
159
160
163
168
169
165
161
162
167
171
173
177
182
186
183
180
180
184
186
181
174
169
168
169
168
169
170
174
177
181
182
185
187
188
185
179
172
169
170
172
178
180
181
179
173
169
162
157
157
159
159
155
155
161
167
168
165
165
172
179
180
179
179
180
178
175
178
184
191
191
184
177
173
169
168
172
175
175
175
176
180
183
180
173
167
166
164
167
172
178
165
160
160
161
165
166
165
165
165
165
162
156
157
162
167
168
168
170
176
179
179
174
170
171
170
169
171
177
183
184
181
178
173
169
167
172
177
174
170
167
170
175
173
164
161
162
164
167
169
174
159
154
154
160
163
167
169
168
166
164
162
164
168
169
170
170
172
173
174
171
166
166
167
170
169
168
167
170
171
169
165
164
161
160
160
162
169
168
164
162
167
172
172
166
163
162
163
165
165
164
165
160
161
163
164
166
170
167
162
159
159
166
173
176
174
172
171
172
170
166
162
165
172
177
176
170
168
168
168
161
150
142
139
143
145
153
159
165
169
172
173
172
169
164
163
161
158
159
162
161
170
171
167
164
160
161
164
165
161
157
157
162
170
175
174
169
165
166
168
169
168
171
178
179
175
168
167
169
170
166
148
133
125
124
130
143
155
164
175
180
180
174
168
162
160
159
155
156
160
167
171
171
165
159
156
157
161
163
163
160
157
159
167
173
172
165
158
160
167
174
176
176
174
170
165
162
164
169
169
163
153
142
133
130
132
140
155
162
168
175
178
178
174
168
162
158
156
155
157
164
170
166
159
157
159
161
162
162
163
160
158
162
167
171
168
162
155
159
166
173
177
175
167
160
159
164
170
173
171
164
155
151
150
151
153
157
158
156
153
159
168
176
176
170
163
161
158
155
154
162
166
158
155
159
166
168
163
161
161
161
164
166
166
166
163
161
160
160
163
167
172
171
164
162
166
176
183
183
178
169
160
155
157
169
176
175
165
154
148
154
162
169
169
168
164
162
162
160
160
167
160
153
152
159
167
170
165
161
164
170
174
168
162
158
159
162
162
160
159
162
165
166
164
167
174
182
187
189
183
175
165
154
157
168
178
178
168
161
161
164
166
166
165
165
165
165
167
169
171
177
162
154
151
156
163
169
168
168
173
181
179
168
156
152
156
160
160
160
162
165
165
164
164
167
172
176
180
180
178
175
169
160
160
165
171
173
171
172
174
173
169
164
161
163
164
168
171
174
176
178
168
157
148
152
161
169
170
174
179
181
175
163
154
154
158
161
162
163
166
169
168
164
162
164
166
170
171
171
170
171
170
169
167
166
165
169
173
178
176
171
166
161
159
161
163
168
174
177
177
174
167
157
150
151
158
164
167
172
175
172
163
156
158
166
170
165
163
164
167
170
171
171
167
167
168
172
173
171
167
168
173
177
175
167
163
167
173
179
175
168
163
162
162
163
164
169
178
182
182
175
163
159
154
151
152
152
157
162
170
168
158
155
160
170
174
165
160
160
164
168
172
177
178
176
175
176
178
175
169
170
175
178
176
169
165
168
174
178
174
167
163
164
167
170
168
167
168
174
179
178
162
162
157
152
147
144
149
160
175
177
171
162
160
164
162
157
156
159
164
167
169
175
180
181
177
174
173
172
171
173
174
174
173
171
173
174
176
176
173
168
163
163
168
173
172
164
154
153
162
175
165
162
157
152
150
150
155
167
177
180
175
168
163
160
159
156
159
164
170
171
168
167
171
176
175
169
164
166
171
174
173
170
169
173
178
179
177
175
174
171
166
164
165
173
175
168
156
148
158
175
165
156
151
152
157
163
165
167
169
171
170
168
167
168
167
164
164
168
174
174
168
162
164
171
173
166
158
160
168
173
170
167
168
175
180
179
175
175
177
179
176
170
167
173
181
182
178
168
171
182
161
150
146
150
158
166
167
165
162
161
162
165
166
169
170
168
161
159
165
170
168
163
162
165
168
162
154
155
164
168
166
168
169
175
178
176
171
173
179
184
181
172
165
165
172
174
172
168
168
168
159
153
149
151
156
163
164
163
160
158
159
159
159
161
163
162
155
152
156
163
164
161
158
158
158
156
152
154
160
163
164
168
171
177
178
174
168
166
169
172
168
157
149
147
146
144
139
139
144
141
160
161
159
157
154
155
160
164
163
161
159
157
154
154
156
157
157
157
160
162
161
157
156
155
155
154
155
157
163
165
166
169
172
177
178
172
163
155
150
148
147
141
136
132
129
126
124
129
135
136
161
165
165
161
153
148
152
157
162
164
163
162
160
160
159
160
161
165
168
170
167
165
162
163
161
158
157
159
163
167
167
165
164
165
167
166
159
149
142
142
145
149
148
146
150
152
154
158
159
157
155
161
163
162
155
147
146
149
156
165
169
169
170
171
170
168
167
168
172
176
176
175
174
166
159
152
154
156
160
161
160
157
155
155
158
158
155
148
144
152
161
169
172
172
174
180
187
188
181
175
144
154
160
161
157
152
148
148
155
166
173
172
170
172
172
172
170
169
172
174
170
165
156
147
141
139
148
153
155
153
151
152
154
158
160
158
153
147
147
153
163
169
172
174
174
177
183
183
180
177
151
158
160
156
157
156
155
155
160
169
172
169
164
161
158
158
159
162
164
162
148
136
129
128
135
144
153
159
158
155
153
156
162
169
170
164
156
149
149
153
158
161
164
167
166
167
167
172
174
176
163
165
162
155
154
156
159
162
166
171
171
168
163
157
150
143
140
146
154
155
144
131
126
139
154
168
169
167
166
164
164
165
169
174
177
173
166
158
159
161
164
166
168
169
170
171
172
174
176
176
169
168
162
157
154
155
158
163
168
172
171
170
175
176
166
148
132
134
148
163
162
154
150
160
177
185
175
168
166
168
170
171
173
175
178
175
171
169
170
171
171
171
172
172
174
175
179
178
176
171
164
165
163
159
157
155
156
161
166
171
170
172
181
190
185
166
145
142
152
167
172
168
164
165
173
175
171
164
161
164
168
171
174
175
176
173
172
172
173
173
170
167
166
168
169
170
170
169
167
163
159
161
163
161
158
156
157
160
164
166
167
170
178
187
184
173
165
162
161
162
160
159
155
157
161
166
168
165
160
160
164
170
174
174
174
171
170
168
168
168
165
163
163
166
168
168
165
162
161
164
156
158
160
160
158
158
162
164
164
161
161
168
174
172
168
166
168
168
161
154
149
152
153
153
156
162
167
168
165
163
165
169
171
171
171
170
170
166
164
165
166
168
169
170
172
174
172
167
167
169
157
158
160
160
158
158
163
168
168
165
165
170
172
169
163
159
159
159
157
153
154
159
161
161
160
161
165
167
168
169
168
170
169
169
170
171
171
169
166
166
171
174
174
172
174
177
178
175
172
171
161
164
165
162
158
158
160
166
170
172
172
173
172
168
165
163
162
158
158
158
162
167
167
164
162
162
163
164
167
168
168
168
169
171
171
169
170
169
169
169
171
173
172
169
168
172
175
177
175
170
169
172
169
164
159
157
157
161
168
173
177
174
168
163
163
169
171
167
164
165
168
169
165
162
161
163
163
164
166
167
165
165
169
172
172
167
164
166
169
170
170
170
169
166
166
167
169
173
172
170
178
173
166
160
158
158
161
162
163
167
171
169
163
156
158
166
172
173
169
171
171
170
165
161
161
162
163
165
168
167
165
163
166
169
170
168
165
167
169
171
171
170
170
170
168
169
168
168
166
169
174
167
158
154
157
163
168
169
164
163
165
168
165
161
159
162
165
166
166
168
169
168
166
163
161
161
162
166
169
168
165
163
163
165
168
171
172
173
173
172
173
173
170
166
163
164
162
158
158
165
170
163
155
152
159
168
171
169
163
164
166
171
171
168
164
161
159
156
157
159
161
163
165
164
162
159
159
163
167
167
165
163
163
166
170
173
175
175
174
175
176
172
166
155
145
140
142
140
145
154
168
164
158
156
164
170
169
164
161
164
168
169
169
165
163
161
157
153
153
157
159
162
164
166
162
158
155
158
164
166
167
167
168
172
174
172
166
165
171
180
183
175
160
145
127
114
113
111
123
133
169
164
157
156
161
166
165
161
160
163
166
163
160
158
159
160
159
159
159
163
164
164
164
164
163
162
161
161
162
168
173
176
177
179
179
170
157
153
167
185
192
180
159
140
122
104
90
90
104
122
164
157
153
154
156
159
160
163
164
164
163
159
157
158
159
162
164
165
166
169
168
165
160
159
165
169
170
169
167
169
178
184
183
180
177
170
160
156
167
185
193
182
161
142
128
112
94
89
104
131
154
153
158
162
158
155
159
166
169
163
158
156
161
167
173
171
168
164
162
167
167
166
160
159
167
174
177
173
169
170
177
183
180
173
170
171
170
168
171
181
186
179
163
147
137
130
121
117
127
149
146
155
169
173
166
163
163
167
169
163
156
156
164
174
183
179
171
162
158
160
165
166
165
164
169
173
174
172
170
172
175
175
171
166
165
170
174
173
171
173
175
172
163
153
151
154
155
153
153
159
137
154
166
172
170
168
169
170
169
165
159
159
163
171
173
170
166
163
160
161
161
165
170
171
172
169
166
168
174
177
176
170
165
164
167
170
171
168
165
165
166
165
164
161
166
171
179
177
170
166
133
143
154
162
167
171
174
173
171
168
165
163
161
157
154
152
159
164
167
165
161
161
165
172
171
167
164
170
179
181
176
170
168
169
172
172
170
166
163
161
162
164
167
169
173
175
181
179
177
174
142
140
146
154
164
171
174
172
170
168
167
165
160
155
153
153
158
164
169
169
165
161
162
168
169
168
168
173
178
177
173
171
171
172
173
172
170
169
166
165
167
169
172
173
172
171
173
176
177
177
159
150
147
153
162
170
170
164
163
164
166
166
161
157
158
160
162
164
167
168
168
165
164
166
168
168
169
168
168
165
164
165
167
168
168
169
169
168
167
168
172
176
177
174
170
168
170
173
173
174
165
158
151
155
163
169
168
159
157
161
166
167
164
160
160
164
166
166
165
165
166
166
168
169
170
169
165
162
159
157
156
158
160
163
163
163
163
163
162
165
172
177
177
174
172
170
172
172
170
170
157
157
156
159
166
169
167
162
159
161
167
170
167
160
158
161
164
165
162
162
163
165
167
170
173
171
166
162
160
158
157
156
158
160
163
161
161
162
162
164
168
170
172
174
174
172
170
168
169
170
155
158
162
165
170
170
168
166
163
164
169
171
169
163
159
159
161
162
161
161
164
165
166
167
170
172
169
164
162
162
163
163
162
161
163
163
165
168
169
169
166
166
170
174
175
170
166
165
168
172
160
163
167
169
171
169
167
166
166
168
170
170
168
166
163
162
163
163
161
162
166
166
166
164
163
164
163
163
164
167
168
168
166
164
164
166
169
172
174
174
172
171
173
174
173
169
166
165
167
168
166
164
167
166
167
167
167
166
169
171
171
168
165
165
165
167
166
165
163
162
163
165
166
165
160
154
153
160
169
173
172
169
167
169
171
170
171
172
172
174
175
175
176
175
173
170
168
166
163
160
163
162
161
161
161
165
168
167
167
169
170
168
165
164
166
169
169
167
165
163
162
162
164
165
161
154
152
162
175
179
173
168
167
172
174
173
169
168
170
173
175
173
173
173
173
171
170
165
160
159
180
181
178
174
174
173
167
156
153
159
166
169
163
162
163
166
170
171
173
171
172
179
191
191
184
177
175
178
178
174
171
170
171
172
170
170
173
176
179
178
179
180
180
182
182
182
178
175
174
175
176
175
172
170
173
173
167
158
155
159
163
166
162
162
166
168
171
174
179
183
182
181
183
182
178
175
177
182
183
179
175
172
172
170
169
173
179
181
182
180
181
182
183
182
180
177
175
172
171
174
171
170
168
169
172
172
169
165
163
163
164
164
167
170
173
173
175
178
183
184
178
171
167
170
170
170
174
180
184
185
184
182
177
175
173
179
183
185
181
177
175
176
177
173
171
171
169
167
165
168
168
170
169
170
171
171
169
167
166
165
164
163
170
175
176
174
174
176
177
175
165
162
163
168
170
170
172
175
181
185
185
182
177
173
169
174
174
176
179
178
172
171
171
170
168
167
167
167
166
166
170
171
170
171
169
167
164
162
163
163
162
163
167
171
171
168
167
169
170
168
162
162
169
176
178
175
174
176
179
177
172
165
160
158
154
158
163
168
176
179
177
171
167
165
165
163
165
170
174
174
171
174
174
170
165
159
157
159
162
164
164
163
164
166
167
164
162
164
168
170
168
168
173
178
180
179
177
177
175
170
163
157
153
150
148
150
158
164
171
178
180
175
168
163
161
161
164
172
179
182
169
172
171
167
162
157
156
159
164
166
165
163
164
167
168
166
163
164
168
174
175
174
171
170
172
179
179
176
171
166
164
163
162
160
158
159
162
161
161
167
176
178
174
167
162
162
165
171
175
178
163
160
160
162
164
163
164
164
165
164
163
163
165
169
170
169
168
167
169
174
177
176
169
164
167
176
178
174
167
167
170
173
175
173
175
174
168
161
155
158
168
175
175
170
164
164
165
168
167
169
157
146
148
155
166
172
172
168
163
160
161
164
166
167
166
168
169
168
168
171
174
177
172
170
172
177
177
173
169
171
175
179
180
182
182
179
170
163
161
163
167
169
171
173
169
167
165
165
163
166
158
149
147
154
165
174
174
168
162
162
165
167
164
161
160
164
166
167
167
168
170
173
173
175
177
178
176
173
173
174
173
172
172
176
178
174
168
166
170
174
172
169
168
173
174
172
167
163
164
170
169
162
157
158
164
169
168
163
165
170
172
167
159
154
155
160
164
165
166
166
166
165
166
171
174
176
174
173
172
171
168
165
168
171
171
169
167
169
174
176
173
168
167
170
171
171
168
165
167
174
174
170
163
157
160
162
163
168
176
178
172
161
152
149
154
159
163
165
168
168
165
161
159
162
167
174
176
175
170
168
167
170
170
168
165
166
168
172
172
171
169
165
163
163
162
165
166
168
171
174
168
161
154
150
152
155
164
178
187
183
169
153
145
148
154
161
163
167
169
170
170
168
162
162
166
174
180
178
172
169
173
178
177
168
162
164
169
174
173
169
166
162
158
155
156
161
166
171
176
177
162
157
150
145
144
147
160
176
186
183
165
152
149
154
157
158
159
164
167
169
172
176
176
172
171
174
180
180
175
173
177
181
178
169
162
164
171
177
177
171
165
160
156
153
155
157
160
167
173
177
163
159
153
149
142
141
149
161
176
178
169
163
162
164
159
155
156
161
165
167
170
176
180
179
174
170
170
173
174
175
176
176
173
171
168
169
174
179
178
172
164
158
156
158
158
154
148
149
159
171
166
158
154
154
155
151
150
156
166
171
169
168
171
174
167
161
158
163
169
169
167
167
171
175
174
168
164
168
174
177
176
173
171
173
174
174
174
177
177
171
163
158
160
165
165
157
142
143
155
172
164
152
152
158
163
164
162
163
163
165
165
166
170
174
173
168
162
163
168
171
167
162
161
169
174
174
170
173
178
180
177
172
171
172
173
174
174
175
176
173
167
164
165
171
176
171
160
160
169
181
159
149
150
157
166
170
170
167
163
162
160
161
163
166
169
167
163
160
162
168
168
163
161
165
174
180
180
179
176
175
170
167
165
166
170
173
174
175
176
176
174
170
168
172
178
178
172
169
172
175
156
155
156
160
166
169
168
165
159
158
159
160
157
157
159
162
161
160
161
165
166
165
161
162
165
172
175
171
169
165
160
158
157
164
172
175
173
170
171
172
171
167
161
156
154
151
148
151
153
149
157
161
164
163
161
162
162
159
156
156
160
162
159
156
155
158
161
164
166
166
164
162
160
158
156
153
154
161
164
162
159
158
161
169
176
177
171
164
157
158
159
155
144
133
122
117
121
130
137
134
160
166
166
161
151
148
152
154
156
159
162
164
164
162
159
159
161
165
168
169
164
162
162
161
158
154
155
160
166
167
168
166
165
167
169
168
163
156
150
151
154
153
146
136
124
126
141
152
154
151
160
167
163
154
141
136
143
150
156
161
164
167
171
170
168
167
165
165
168
171
171
171
171
167
162
159
160
164
167
170
169
167
163
159
158
154
156
155
154
156
160
162
163
165
166
172
181
185
180
175
158
165
161
147
134
133
141
148
155
161
166
171
175
176
174
172
169
167
169
174
177
175
169
161
157
158
161
164
162
159
157
158
159
160
159
157
158
160
161
162
164
167
174
181
183
185
185
184
180
177
162
167
160
149
138
137
145
150
155
162
167
170
171
169
164
162
162
163
166
169
166
159
149
143
143
148
157
161
158
154
152
154
160
168
172
172
167
165
165
165
164
165
173
179
178
171
165
163
165
171
167
168
161
155
150
150
151
154
159
165
168
168
162
153
145
140
139
146
153
154
147
141
134
135
141
153
159
162
164
162
161
162
168
175
179
177
173
169
169
170
168
169
173
178
178
171
166
166
170
173
168
166
162
160
158
156
154
155
161
168
171
168
159
150
142
135
133
133
141
149
152
152
149
147
155
162
166
166
167
168
170
171
174
176
175
172
170
170
172
171
167
167
172
177
176
173
171
174
177
178
161
160
161
160
158
155
153
154
160
168
170
167
159
152
147
147
146
144
149
159
166
166
167
162
166
167
168
167
165
164
168
172
176
175
171
166
167
170
171
168
162
164
167
171
170
167
167
169
174
173
155
156
159
158
154
152
153
156
158
162
164
163
157
151
149
155
166
170
168
168
166
165
168
164
165
167
168
167
165
164
165
169
174
173
171
166
166
168
169
167
164
163
165
167
166
164
164
165
168
169
154
156
159
158
154
154
158
161
161
159
159
160
156
151
151
158
170
179
178
168
163
161
165
163
165
165
166
167
168
168
166
166
168
170
172
171
169
168
168
167
168
169
171
172
172
173
172
170
170
171
159
159
160
160
158
158
162
166
168
165
163
163
162
161
158
160
161
165
166
164
163
162
164
164
166
166
165
166
168
169
168
167
166
168
173
172
172
171
170
170
172
175
179
181
182
181
179
175
175
175
162
162
162
161
159
157
159
165
172
174
171
169
170
173
171
168
164
160
163
160
159
159
160
163
167
169
166
164
164
165
167
171
173
174
173
169
170
171
172
171
172
175
179
181
179
177
174
174
174
173
161
161
162
161
158
154
153
159
167
172
172
169
169
169
171
172
173
173
168
163
154
152
153
161
167
169
167
163
161
161
166
173
180
182
175
166
165
168
172
172
171
171
172
172
170
170
167
168
166
167
160
159
161
160
159
156
155
156
159
162
163
163
160
155
156
166
178
186
182
170
159
156
156
161
165
166
165
163
162
162
166
170
176
178
174
169
167
168
172
172
172
169
165
163
163
170
171
167
161
161
164
159
158
159
163
165
163
158
158
159
161
161
155
150
152
162
174
182
180
171
163
159
159
162
163
163
163
163
165
166
168
167
166
166
169
172
175
175
172
171
171
168
162
155
152
165
166
162
157
160
167
158
153
154
164
171
169
163
161
165
169
168
163
159
160
163
165
167
165
164
160
159
159
161
164
164
164
164
168
171
172
168
161
159
162
171
177
177
173
173
171
167
160
150
141
138
135
142
148
158
167
159
150
150
162
170
170
163
160
167
173
173
170
166
162
161
157
153
151
156
158
160
162
165
168
169
169
167
172
176
178
173
165
160
162
166
167
167
172
178
179
172
161
148
128
112
102
114
130
146
168
161
152
150
159
167
166
160
157
161
168
170
168
163
159
158
157
156
157
159
163
165
167
169
171
171
170
170
175
178
181
178
171
169
170
166
157
156
168
184
189
178
159
142
124
105
94
98
115
135
165
165
161
158
158
159
160
159
157
157
159
162
162
161
159
162
166
171
174
173
169
165
164
166
170
169
167
168
171
175
179
177
174
174
175
170
160
157
167
182
188
177
156
137
124
114
103
101
113
135
155
166
173
170
157
151
154
160
161
157
155
156
160
166
169
172
174
177
177
174
170
163
159
161
169
170
168
165
168
172
175
174
171
171
173
173
171
168
168
173
176
169
152
135
129
127
124
120
124
143
142
158
172
172
158
148
153
161
165
161
155
155
162
172
179
179
174
172
171
169
167
164
163
166
173
174
171
169
171
174
175
172
168
168
171
174
176
173
168
165
166
163
153
144
144
146
146
142
145
155
137
151
162
165
160
156
158
164
167
164
160
159
164
172
176
175
171
168
166
165
164
166
174
178
180
175
170
172
179
181
178
172
168
170
173
176
174
169
164
160
161
162
159
158
162
163
165
164
166
169
148
151
155
160
164
166
169
169
169
166
164
165
169
173
171
169
166
168
168
166
162
164
175
177
177
171
168
173
180
182
177
171
169
172
174
176
172
167
163
161
162
164
167
170
172
170
173
175
179
180
163
160
158
159
166
173
178
175
169
165
164
168
174
175
171
166
164
166
169
167
162
160
161
166
169
168
168
169
172
173
170
169
169
170
170
171
172
172
170
167
165
167
171
173
171
167
170
174
178
181
170
166
161
160
166
173
176
172
166
162
163
167
170
170
167
164
162
164
166
166
162
157
156
160
165
168
168
167
166
166
164
165
166
167
167
167
172
175
173
168
166
170
174
174
169
165
168
173
173
172
163
162
157
160
165
169
166
160
159
160
164
165
164
162
162
162
162
164
164
165
163
159
158
162
168
169
168
166
166
166
165
165
166
169
170
170
172
171
167
163
164
168
173
173
170
168
170
171
170
167
158
158
158
162
168
166
159
151
154
161
167
168
166
162
161
162
164
165
165
166
164
161
161
164
169
169
167
166
168
171
172
171
171
173
174
174
170
168
163
160
160
163
168
171
172
170
168
168
170
171
160
161
163
169
173
169
161
154
155
162
169
171
170
167
165
163
164
166
168
169
166
162
161
162
165
165
163
163
166
172
175
173
170
168
168
168
170
170
168
165
163
163
166
171
174
171
167
166
172
176
163
163
166
170
174
173
167
162
160
163
168
170
170
167
165
163
163
166
170
171
168
163
161
161
162
160
157
159
163
170
173
171
166
162
161
164
168
173
174
173
170
169
170
173
175
174
171
170
172
176
161
156
160
164
170
172
171
167
165
165
166
166
166
165
164
163
163
165
168
169
164
160
161
165
165
160
156
159
165
171
171
169
166
164
164
165
168
172
174
174
174
172
173
174
175
176
176
174
171
170
155
147
154
159
165
170
172
169
165
163
163
162
162
163
165
167
168
166
164
161
158
157
161
167
169
164
159
164
171
175
173
170
170
173
173
170
167
167
167
169
169
170
173
174
174
174
175
174
170
167
169
164
156
152
158
166
167
160
155
161
170
174
171
166
166
172
180
183
180
169
165
165
171
175
174
172
175
176
173
167
167
170
178
180
175
175
175
180
181
177
174
173
171
170
172
176
178
178
177
175
166
165
158
154
159
166
167
159
153
156
165
175
176
170
165
170
179
186
187
184
175
176
180
178
175
174
178
179
174
167
167
171
179
178
174
172
176
180
178
174
173
174
177
177
177
179
179
176
173
170
164
167
168
166
165
164
162
160
159
161
166
173
177
175
172
173
178
183
186
184
176
173
174
174
174
175
178
176
174
174
176
178
178
177
174
174
176
178
179
175
172
173
175
176
175
174
173
171
169
168
161
168
172
174
169
162
159
161
167
171
169
168
169
172
172
170
170
173
179
178
169
165
168
173
175
177
178
176
177
181
183
184
180
176
171
171
170
173
178
179
174
170
169
170
169
168
169
169
170
172
162
165
169
171
167
161
158
160
169
174
170
164
160
160
161
159
160
166
173
174
165
161
164
172
177
179
180
179
182
183
183
180
176
172
164
162
162
166
174
180
177
169
165
165
165
165
167
169
172
175
166
166
168
168
166
163
161
161
168
172
170
163
158
157
156
155
158
164
173
175
170
164
165
170
175
177
179
180
181
179
176
174
170
167
162
161
163
164
169
174
178
174
169
165
165
165
168
171
175
179
166
167
169
169
168
166
166
166
168
168
166
165
162
162
164
165
165
168
172
176
174
170
165
167
170
173
173
173
174
174
175
172
169
168
167
171
169
167
166
168
175
179
176
172
167
169
170
173
179
181
161
161
164
165
167
169
170
170
168
166
164
164
164
167
169
171
172
172
172
175
177
177
171
168
168
171
169
167
167
169
175
174
173
173
172
175
172
169
167
167
171
175
178
178
172
169
168
171
177
179
157
151
152
156
163
170
173
172
166
163
162
164
164
165
166
169
173
175
173
175
178
181
178
174
173
172
169
166
164
167
171
174
176
176
176
172
169
170
173
172
168
167
173
180
179
172
168
166
169
170
161
157
153
153
160
168
170
168
160
159
162
165
164
161
159
163
168
173
173
173
175
177
179
179
177
173
168
166
166
167
168
171
174
176
174
169
167
172
178
178
169
163
169
179
185
181
174
166
161
159
171
172
170
164
163
163
162
158
156
159
165
164
159
154
152
157
163
167
167
167
166
167
171
174
174
171
169
168
168
167
166
169
172
171
169
167
167
172
177
177
172
165
167
175
180
179
174
165
160
159
171
180
180
177
169
162
158
159
165
170
170
162
152
145
147
153
158
160
161
162
162
161
161
163
167
171
174
174
171
169
169
172
172
166
162
162
166
169
171
170
169
166
165
167
167
167
165
163
163
167
162
165
173
176
172
164
165
174
185
186
175
162
149
144
147
153
159
162
163
165
167
166
162
159
163
172
181
181
176
171
173
177
175
166
157
158
163
167
168
165
165
162
161
159
160
161
159
159
164
173
156
157
163
167
168
166
170
180
189
185
176
166
157
154
152
155
160
167
168
170
172
174
171
167
168
174
181
181
176
171
174
178
175
166
158
157
162
170
172
169
166
160
157
156
158
160
156
155
161
171
161
159
161
163
165
163
163
167
170
171
168
167
168
168
164
160
162
167
170
170
170
173
175
174
173
174
175
174
171
170
173
175
172
166
159
159
166
175
178
174
168
161
158
158
159
158
151
149
155
166
165
161
163
165
166
163
158
159
161
161
161
165
172
176
172
166
162
165
167
168
166
166
168
173
175
174
172
170
170
172
175
174
171
166
159
160
169
177
177
171
165
161
162
163
161
155
148
153
162
171
164
160
163
167
167
164
162
165
166
162
158
160
166
172
174
171
165
163
165
168
166
163
161
167
174
180
180
179
178
177
176
173
168
160
158
162
170
176
173
166
161
162
166
170
170
166
163
165
175
182
159
158
163
166
165
163
164
168
168
165
159
156
157
162
167
170
168
164
163
167
168
166
161
164
173
184
192
192
185
178
171
163
157
155
160
168
174
175
171
166
164
167
171
177
182
180
174
171
175
178
155
158
165
165
163
164
163
162
159
160
161
161
159
157
160
165
167
167
166
166
168
169
166
166
169
175
188
191
182
173
162
152
149
154
165
175
178
173
169
169
170
170
167
165
162
159
154
154
153
151
151
156
163
164
166
166
163
156
152
154
162
167
167
160
157
159
164
167
168
167
165
167
168
166
162
158
163
171
177
171
162
156
156
164
171
178
174
167
162
163
165
162
152
132
117
111
115
129
133
130
152
156
161
160
160
158
159
157
156
156
162
166
166
161
158
159
160
163
165
164
161
163
168
166
161
157
160
171
176
175
171
168
167
167
167
166
164
159
156
155
154
151
143
126
114
111
121
138
145
143
161
164
163
153
144
144
151
159
163
163
162
161
160
162
165
165
163
162
163
165
165
168
170
169
167
166
169
174
175
175
172
171
167
162
158
155
158
160
160
157
154
154
157
160
160
161
166
173
175
172
171
177
166
148
134
134
147
158
162
163
161
163
166
169
171
172
169
167
168
174
180
182
182
176
173
170
171
170
165
161
159
160
161
161
159
159
162
169
169
167
164
168
177
188
190
186
184
182
180
178
171
173
162
146
135
142
152
158
156
155
159
166
172
172
169
167
168
169
172
177
182
182
176
170
165
160
158
156
154
151
149
150
155
163
168
170
171
173
175
177
177
180
183
190
185
178
168
167
168
171
162
159
153
149
151
155
161
160
156
152
157
163
168
166
159
154
154
154
158
162
163
158
154
146
147
148
149
151
155
156
154
153
157
165
171
173
172
173
175
175
172
174
177
182
177
171
165
165
169
173
158
153
154
155
160
160
161
160
158
157
158
160
155
147
142
141
138
136
137
141
144
145
140
139
142
149
155
159
163
164
164
165
166
168
167
165
165
169
170
168
163
167
172
177
174
170
167
169
174
178
161
161
162
160
159
156
156
158
160
165
166
162
151
142
140
143
146
141
139
140
146
154
153
151
154
160
165
168
167
165
167
172
176
172
165
158
159
164
167
162
158
164
171
175
170
165
164
168
173
175
160
167
166
159
153
152
155
160
163
168
169
167
153
141
141
151
165
171
167
159
159
158
163
162
166
167
168
168
166
164
167
173
177
173
165
158
159
165
168
164
161
165
170
171
166
164
165
168
171
172
159
163
163
159
155
156
160
164
165
165
165
163
155
146
146
158
172
185
185
175
166
160
162
164
168
168
165
164
167
168
167
167
168
168
166
163
165
169
172
170
167
166
170
172
171
174
174
174
173
172
162
159
158
158
159
161
163
166
167
166
162
160
158
158
164
165
167
172
176
174
169
162
160
162
166
168
165
167
171
173
170
164
161
165
167
168
170
172
174
173
171
169
172
178
182
184
182
176
174
174
165
159
155
156
158
159
161
167
174
173
166
163
167
178
180
173
165
161
164
169
168
164
160
162
167
171
171
173
175
175
174
171
170
170
169
168
168
169
171
171
170
170
173
178
181
181
175
170
169
171
164
161
158
157
156
154
155
163
172
172
167
164
171
183
183
174
168
164
168
167
166
164
164
166
169
172
172
171
170
172
175
180
184
181
174
167
165
165
167
167
168
169
171
171
173
171
167
166
163
165
160
161
162
161
159
156
155
156
161
162
161
160
164
166
165
166
171
175
175
168
165
164
167
168
170
169
167
164
161
164
171
178
181
180
176
172
169
167
165
165
168
169
168
165
166
172
173
170
162
161
160
160
161
165
166
165
161
156
157
159
160
160
156
151
152
160
169
177
178
171
165
162
164
165
168
166
163
159
157
161
169
171
169
167
170
175
178
174
168
165
165
167
164
161
162
170
172
170
163
162
164
159
155
160
168
171
166
159
161
167
169
166
159
155
157
161
166
172
174
171
165
160
160
163
168
169
166
161
160
166
172
170
161
156
161
172
180
178
170
165
163
162
160
156
147
145
143
150
156
162
166
158
150
153
164
170
167
162
163
170
172
170
166
165
163
162
160
161
165
170
167
164
164
166
171
173
172
168
169
172
177
172
164
157
160
168
173
171
169
167
166
163
158
147
129
113
105
120
141
158
164
158
152
155
163
168
166
161
160
163
165
167
168
168
165
162
160
162
168
171
172
170
170
170
171
170
171
170
171
174
173
170
167
164
167
167
165
163
167
171
172
166
154
137
117
104
100
110
130
147
158
158
161
163
163
164
161
158
155
154
157
162
167
167
164
163
166
171
174
175
174
170
167
167
166
164
162
163
168
168
166
162
164
168
171
170
166
165
167
172
173
165
148
129
115
112
114
119
125
138
147
157
166
166
157
153
153
157
156
153
156
160
164
164
162
164
168
173
175
175
171
163
157
159
162
161
160
160
165
167
165
161
162
166
171
172
172
172
172
170
170
160
142
125
121
125
127
125
124
136
144
154
162
160
151
147
151
160
162
159
159
161
164
164
164
165
167
171
172
171
167
159
154
157
162
165
165
166
170
171
168
165
167
170
173
175
175
175
173
170
167
159
146
137
136
140
136
133
136
149
154
154
156
156
151
148
154
163
166
164
163
163
165
168
168
168
169
170
171
168
165
162
161
164
166
167
169
172
176
173
169
167
171
175
177
176
171
168
168
169
169
165
159
157
158
156
149
151
160
171
167
163
159
159
157
157
161
168
166
164
163
166
171
173
172
169
169
170
170
167
164
164
168
168
167
165
167
171
177
173
166
165
170
175
176
173
168
165
166
168
170
172
172
173
173
168
163
167
175
178
170
172
168
164
163
165
169
171
166
162
162
169
176
176
170
166
165
166
166
164
163
163
166
165
164
164
165
169
172
171
166
166
168
170
169
167
169
173
172
169
168
172
177
179
176
168
166
168
171
171
165
172
170
166
165
168
172
173
168
163
164
169
173
171
166
160
160
162
164
164
163
162
162
163
165
166
167
170
172
172
170
169
169
167
167
169
175
178
175
167
163
169
177
179
172
165
167
169
167
162
161
165
167
168
168
167
167
168
167
166
166
166
166
164
162
160
160
162
164
166
165
163
163
165
168
171
172
173
175
176
175
172
171
171
174
176
178
176
170
162
160
167
174
175
169
165
169
172
172
167
162
162
164
169
169
164
158
155
160
165
166
164
163
164
164
162
161
163
166
168
165
162
162
164
168
170
170
171
174
177
177
174
172
174
176
178
176
171
165
161
162
165
169
171
169
167
169
172
176
178
164
162
163
167
169
163
155
150
153
159
164
165
166
166
166
163
163
166
171
172
166
161
160
162
166
166
165
165
169
174
177
175
172
169
169
170
172
171
169
167
167
166
166
169
170
170
168
168
175
182
164
163
164
165
168
165
160
155
154
157
162
165
168
169
168
165
164
171
178
179
171
163
161
165
168
166
162
160
165
172
176
174
169
162
161
165
171
175
176
174
172
170
168
169
172
174
172
171
172
179
164
164
164
166
167
167
165
162
160
160
162
164
168
169
171
169
169
174
180
181
172
164
165
171
173
169
163
162
166
171
172
170
167
162
161
165
171
175
176
174
172
170
170
170
172
175
176
176
174
176
167
167
168
167
168
168
167
165
163
162
164
164
165
167
171
173
174
175
177
177
171
165
167
172
174
168
162
163
168
172
171
170
169
170
171
169
169
169
169
168
167
168
170
171
172
173
175
177
176
176
162
157
149
145
152
161
167
164
160
163
173
182
182
177
173
176
178
176
169
157
144
138
135
142
154
165
176
181
180
173
170
175
184
186
182
179
178
180
180
178
176
174
172
170
167
168
170
173
174
172
165
165
159
151
153
160
164
161
154
156
168
181
184
177
167
170
178
179
174
165
160
163
164
166
164
171
178
181
179
173
174
179
187
187
180
174
172
173
171
169
168
169
171
170
168
169
171
174
176
171
162
169
168
165
162
159
159
158
158
160
168
177
178
172
166
168
173
176
173
169
171
176
180
177
177
177
178
174
172
171
177
181
183
180
174
167
167
168
168
167
166
165
169
168
168
168
172
174
177
177
153
156
165
168
167
160
157
161
169
177
176
174
172
168
166
166
167
170
172
169
169
171
176
177
179
179
178
173
170
172
176
178
176
171
166
162
162
164
168
170
167
164
165
167
168
169
172
173
175
177
152
150
154
161
164
163
162
166
174
180
179
172
167
164
162
161
161
166
173
173
168
164
166
171
176
177
178
176
177
179
179
178
173
168
162
159
158
160
164
169
168
165
164
167
170
172
173
171
168
171
159
154
152
157
163
168
169
171
171
172
172
167
166
164
162
160
159
165
174
178
171
164
163
167
171
170
171
176
184
186
182
177
170
165
160
160
160
159
161
166
169
169
168
168
171
173
174
170
167
171
164
161
160
161
165
170
171
170
167
164
163
165
167
167
167
164
163
166
173
178
176
171
167
167
166
163
161
170
181
186
182
171
164
161
161
164
165
165
165
166
169
173
175
174
174
171
170
170
175
180
163
162
163
164
165
166
167
168
166
162
161
164
167
168
168
167
167
168
171
175
177
175
171
168
164
161
160
165
172
175
172
165
162
164
165
167
167
170
171
169
168
171
178
182
176
167
163
168
180
187
162
160
160
160
162
162
164
165
164
163
164
166
167
168
167
167
169
170
171
173
175
176
173
169
169
167
165
167
167
164
162
161
167
173
173
169
167
170
175
172
165
165
176
186
182
170
164
167
175
176
166
165
160
158
160
163
164
163
161
162
165
167
166
164
158
163
166
170
171
172
172
173
174
173
172
171
169
169
167
164
161
163
168
173
171
168
166
170
175
173
166
163
172
182
185
182
178
174
167
156
169
171
167
162
164
166
166
162
160
163
168
167
161
153
149
154
160
164
166
166
167
168
171
171
170
168
168
169
171
169
168
169
168
165
161
162
166
171
175
174
169
166
170
175
179
182
184
177
165
149
164
169
175
175
171
168
166
164
164
168
172
167
153
142
140
147
155
159
160
163
165
167
166
163
163
164
168
173
175
173
173
175
171
161
154
156
165
171
173
171
169
168
169
170
171
171
172
169
165
161
156
162
174
180
178
171
168
168
171
173
173
167
155
146
145
151
157
160
162
166
171
172
167
160
159
166
175
179
177
173
173
177
173
162
153
152
161
167
169
167
166
165
167
167
167
165
159
157
161
169
155
160
170
177
178
174
172
173
171
171
168
167
163
160
159
160
165
167
167
170
174
176
171
165
165
173
180
180
174
169
172
175
173
164
155
153
158
165
168
168
167
165
165
166
169
168
159
151
154
168
159
162
168
172
174
172
174
173
167
162
161
165
168
171
170
169
170
171
169
168
168
170
171
170
174
179
179
175
169
168
173
176
174
165
155
155
162
169
174
173
172
170
166
165
166
168
163
155
156
164
164
166
170
171
168
168
170
172
168
161
158
162
170
175
174
172
171
170
168
166
164
165
167
172
176
179
176
171
167
169
175
177
173
161
151
156
169
177
178
173
170
169
167
164
162
162
164
164
168
169
165
170
174
171
163
159
162
170
171
165
157
158
164
170
172
171
170
168
168
168
166
164
163
166
171
176
173
171
169
171
174
170
162
150
146
156
172
180
175
165
161
163
167
168
165
163
167
171
177
179
163
172
174
168
158
151
155
164
168
165
159
155
157
162
165
168
168
167
167
167
167
165
161
163
167
171
171
172
174
173
168
158
147
142
148
160
174
176
170
162
161
166
171
177
179
178
175
173
175
177
161
166
168
164
158
156
158
159
159
160
160
162
162
161
161
163
165
166
165
163
163
165
166
166
165
164
166
172
175
172
163
153
145
148
157
168
173
171
167
166
169
172
174
177
176
172
163
157
153
151
156
159
161
161
163
166
165
160
156
156
164
172
173
167
161
160
161
162
161
159
159
165
170
170
165
158
160
171
175
172
164
159
158
161
165
168
169
165
164
165
167
167
163
160
148
138
130
129
126
124
150
151
159
162
165
163
164
164
162
162
165
170
173
168
165
161
160
158
157
156
156
163
169
170
164
160
164
173
176
172
168
166
166
164
162
161
161
160
159
156
152
151
148
147
138
124
120
127
131
129
155
159
166
164
160
152
155
166
170
170
165
161
159
163
167
166
162
159
158
159
160
165
168
169
168
168
172
175
173
168
165
165
162
157
154
151
156
156
156
151
148
148
153
159
157
152
151
156
160
160
168
171
171
163
155
147
153
165
169
169
164
160
156
160
166
169
166
165
165
169
174
177
179
177
175
172
168
167
164
161
158
157
155
154
152
153
156
159
158
156
156
162
170
179
180
178
178
179
179
179
168
167
164
155
151
153
160
163
160
157
160
164
166
164
164
166
168
172
175
179
183
183
184
181
176
164
155
151
151
151
150
148
149
154
159
162
165
167
166
167
167
171
177
183
182
179
180
177
176
176
153
149
149
148
151
158
164
162
154
147
153
163
170
167
162
158
158
162
166
171
170
171
168
166
161
152
145
144
149
152
149
146
148
155
163
168
170
175
176
173
169
171
174
176
174
172
169
168
169
172
153
145
146
148
150
156
160
161
156
150
152
159
167
169
163
152
145
139
142
147
147
143
140
141
144
148
151
154
159
160
157
155
156
159
161
162
165
170
171
167
165
169
173
175
172
167
164
164
166
169
161
163
161
156
150
151
155
161
163
163
161
161
168
170
167
157
144
135
132
133
137
136
135
139
146
156
163
166
167
165
166
170
171
167
159
153
155
161
162
160
161
170
177
177
170
164
164
165
167
167
165
174
168
160
153
153
157
164
168
170
172
172
173
172
169
166
159
152
146
147
150
147
149
152
159
165
167
167
166
165
170
176
178
171
159
152
154
160
162
159
160
168
173
173
167
164
166
169
170
169
160
164
164
160
159
162
164
164
164
166
169
174
172
169
169
168
169
173
169
164
160
153
153
160
166
167
164
161
163
166
169
171
172
169
162
158
160
165
167
165
162
162
166
168
169
173
175
175
172
170
160
155
156
158
163
166
166
165
163
163
164
163
165
166
169
168
167
170
171
171
165
159
156
159
164
166
163
163
170
173
169
164
163
164
166
165
165
166
169
168
165
161
161
168
177
186
185
176
169
169
166
159
156
157
160
162
164
168
172
170
163
159
163
173
176
171
163
160
164
170
171
167
161
161
163
166
169
177
183
183
174
166
163
164
167
168
166
164
164
166
165
161
161
166
176
185
184
173
166
166
170
170
163
159
155
155
160
172
178
174
164
161
167
179
181
169
160
155
159
166
171
173
172
168
167
168
172
181
186
184
179
174
170
171
171
170
167
163
160
161
164
164
164
165
171
176
174
170
165
165
165
168
166
162
157
156
160
168
170
165
160
160
166
171
169
163
156
156
158
162
166
171
173
172
168
167
168
172
174
174
174
175
174
174
174
174
174
168
162
160
164
168
170
170
171
172
173
172
168
166
160
162
163
164
166
167
165
165
162
160
159
161
162
161
158
157
158
160
162
163
164
166
167
168
167
166
164
161
161
163
168
168
168
168
172
176
179
174
167
162
165
170
173
175
178
174
174
171
167
167
161
159
157
162
170
173
169
164
163
165
165
165
163
161
160
159
160
166
169
171
168
165
164
165
167
167
165
159
156
159
163
163
161
161
168
174
178
175
169
163
161
163
166
167
165
159
156
159
164
168
165
159
154
158
166
170
167
165
167
169
167
164
165
168
167
163
161
165
171
176
174
169
166
166
167
168
167
162
158
159
163
165
166
166
169
173
173
170
167
162
159
158
155
149
139
129
128
138
152
164
162
157
156
160
167
168
168
168
169
167
162
162
167
172
171
165
161
164
170
174
173
170
169
168
167
166
166
163
159
156
162
167
172
174
173
172
171
168
167
165
163
159
148
133
115
107
109
121
134
146
155
154
159
165
172
172
174
173
167
161
159
163
168
170
166
163
162
164
167
170
170
167
166
166
166
165
164
162
159
157
160
165
171
173
171
170
172
173
173
172
170
162
144
120
105
106
114
118
118
120
150
153
160
163
166
169
172
171
162
157
160
166
167
163
160
160
161
164
166
169
169
163
159
160
164
165
164
163
163
162
161
162
166
168
168
169
174
179
181
179
175
161
138
116
109
117
120
118
113
114
157
155
158
155
154
154
158
166
161
160
164
168
166
160
158
160
163
165
169
171
170
163
155
157
162
165
166
166
167
164
162
162
166
170
171
171
173
177
181
182
176
160
140
128
128
130
124
121
125
138
165
157
156
153
148
147
151
162
162
164
166
167
165
161
160
161
165
167
170
172
169
163
157
158
161
164
166
166
164
158
157
160
169
175
176
172
167
167
173
179
177
166
155
151
154
148
135
135
149
164
165
159
159
155
150
148
150
160
163
165
165
166
164
161
158
158
163
165
168
167
165
163
162
162
161
162
162
161
157
151
152
160
170
176
176
170
165
164
167
173
176
176
175
174
172
165
153
151
160
171
157
164
166
161
155
151
154
161
162
162
164
166
165
159
153
151
155
161
163
164
163
164
165
165
164
161
160
160
160
159
161
166
171
172
170
168
170
172
171
169
169
175
181
181
176
167
162
161
160
162
155
167
173
169
162
158
159
164
165
165
166
169
170
162
155
153
156
161
164
165
165
167
168
167
166
165
164
166
168
170
170
171
171
170
170
171
175
178
174
166
163
171
179
178
170
163
167
168
165
159
159
167
172
173
169
165
165
169
170
169
169
169
169
167
163
161
161
163
166
167
167
168
168
168
167
169
171
174
175
174
172
170
170
173
175
175
176
174
170
165
165
171
175
172
165
161
169
175
175
171
164
165
166
167
167
165
165
169
170
168
166
164
165
167
166
163
158
158
161
165
165
165
164
164
166
170
172
174
174
172
169
168
169
173
175
174
171
167
166
167
171
173
171
167
163
162
168
174
180
183
165
162
159
159
160
160
160
161
162
163
162
161
163
165
165
161
154
153
161
165
164
161
160
162
165
168
169
170
170
170
170
169
168
167
168
169
169
167
168
171
174
173
168
165
164
164
166
168
175
183
162
162
160
158
158
158
157
156
157
159
161
162
165
168
169
166
163
166
171
173
168
163
161
165
168
169
168
167
169
171
174
172
168
163
162
166
171
173
172
172
172
170
167
165
165
167
168
168
170
176
162
165
166
164
162
160
158
157
158
161
165
165
167
170
174
174
174
176
180
180
173
166
165
168
171
170
168
168
170
173
173
172
168
162
161
167
173
176
173
169
167
169
169
168
168
171
173
173
170
172
169
172
171
167
165
164
163
162
162
164
167
165
165
167
171
174
176
177
181
181
178
171
170
170
170
167
166
167
169
169
168
168
169
170
169
170
172
173
172
167
165
167
169
170
171
172
174
174
172
171
156
161
159
156
153
158
165
168
168
169
175
183
188
187
182
181
179
170
157
142
124
119
121
133
148
159
168
176
180
178
177
178
182
186
186
184
182
182
183
182
180
179
177
174
168
164
163
166
171
171
162
166
164
159
157
159
164
165
163
164
172
180
182
177
171
172
174
167
155
144
142
151
157
160
164
168
173
177
179
178
180
184
189
191
187
180
177
175
176
178
178
178
176
171
164
161
164
170
178
179
164
164
165
165
166
165
163
161
159
163
172
177
173
165
160
165
170
166
156
151
163
174
179
176
174
174
174
173
172
173
177
182
184
185
180
175
172
170
172
174
175
174
173
170
165
164
168
175
182
186
161
158
160
165
168
166
161
160
162
170
178
181
175
164
161
165
169
168
163
158
168
176
179
177
175
174
173
170
168
170
173
175
174
174
171
169
167
168
169
170
170
169
170
170
171
171
173
176
179
182
159
155
156
160
164
164
162
162
166
174
181
183
181
172
167
165
167
169
167
166
166
167
169
170
171
169
169
170
173
175
175
174
169
168
167
166
164
164
164
165
166
166
168
171
174
175
175
174
173
173
161
156
155
158
162
166
166
166
165
168
172
177
180
177
172
167
163
164
167
168
167
164
166
170
170
166
165
171
180
185
181
174
168
166
163
159
158
157
158
162
163
166
169
170
172
173
174
172
170
171
160
159
158
160
164
166
167
166
164
159
160
164
172
174
171
167
162
161
165
170
170
168
169
172
171
166
165
171
180
185
180
171
165
161
158
154
156
158
162
163
163
167
172
172
169
165
166
169
172
178
160
160
161
163
163
162
162
163
163
160
159
162
169
172
171
167
164
163
165
168
169
168
167
168
168
167
166
170
174
173
168
166
167
168
166
161
162
168
172
169
165
168
176
180
173
163
158
165
174
182
164
163
162
162
161
158
157
160
163
163
165
168
172
175
173
170
167
166
166
167
167
166
163
164
166
168
169
170
167
162
159
162
169
176
174
171
167
170
175
172
168
170
181
186
179
168
162
169
177
178
168
163
160
159
161
162
162
161
163
166
171
173
173
170
170
166
166
166
166
167
167
167
166
166
168
168
169
169
166
161
159
161
165
166
164
161
161
163
166
168
169
174
180
183
179
177
180
181
178
170
167
160
156
156
162
170
172
169
165
169
176
176
168
156
151
156
162
165
166
167
168
169
170
168
166
165
167
169
170
168
168
168
163
152
145
149
156
160
164
166
170
174
177
175
174
179
187
188
179
165
162
157
155
156
162
170
172
170
166
168
176
174
163
145
138
147
158
165
169
170
172
172
169
163
158
158
165
171
175
173
174
176
171
157
145
148
159
168
171
170
171
172
173
171
169
172
177
179
174
168
160
160
160
159
160
164
165
162
163
164
168
170
162
150
144
150
159
166
169
172
176
176
169
157
153
158
168
176
176
174
174
178
177
167
156
155
162
170
172
170
169
169
171
171
169
167
162
162
165
170
160
162
162
163
161
165
167
164
163
160
161
165
165
163
162
165
166
166
164
168
174
175
168
158
158
166
174
177
174
172
174
177
177
172
165
158
161
163
166
167
168
168
169
171
171
168
160
155
159
168
161
163
163
163
164
170
175
175
170
164
161
164
167
171
174
174
171
166
161
162
165
167
167
164
167
174
178
176
173
173
175
178
175
169
163
159
160
162
165
168
170
170
169
170
171
170
166
161
161
166
163
166
167
165
164
168
174
179
175
168
164
165
170
172
173
173
171
168
164
162
163
164
166
167
172
177
176
174
172
174
175
175
167
157
153
158
167
172
172
169
169
169
168
165
163
164
165
166
167
166
165
172
174
168
160
157
162
169
172
167
161
163
168
170
168
166
167
170
170
169
167
166
164
166
170
172
172
170
169
171
170
164
152
142
143
156
171
179
174
166
164
167
168
164
160
160
164
169
173
172
166
173
174
167
158
151
153
160
164
162
158
159
163
164
162
161
163
169
171
169
166
163
161
163
165
163
159
159
164
168
166
157
144
136
140
152
167
172
170
165
165
169
171
169
169
170
172
171
173
174
167
170
166
162
159
159
161
162
161
160
161
162
164
163
160
160
162
164
164
161
157
158
162
165
163
157
149
150
161
166
165
158
152
149
152
154
162
164
165
165
167
171
170
174
181
180
177
166
161
158
167
166
161
160
162
168
170
168
164
163
167
173
174
169
165
161
160
159
157
154
153
160
167
169
164
157
154
156
162
164
164
164
165
166
165
159
161
163
164
163
162
159
159
165
169
166
160
145
133
126
161
165
167
167
166
163
164
165
167
168
170
174
179
176
170
163
159
158
158
158
160
164
170
170
166
163
163
165
165
162
163
165
168
167
164
159
162
163
161
153
146
142
143
151
146
141
135
126
124
120
159
165
175
175
167
153
151
157
167
169
166
166
171
171
168
164
158
157
159
161
163
163
167
169
169
169
169
170
166
162
160
161
159
155
150
149
152
152
149
145
141
141
145
148
149
141
140
144
146
146
161
164
174
174
166
153
151
156
162
164
163
162
162
162
161
160
157
157
160
161
160
159
164
170
173
171
166
164
162
161
159
157
149
146
143
142
143
143
140
142
146
152
156
161
161
165
170
173
174
175
161
162
168
169
163
157
157
157
156
157
162
165
164
160
158
159
160
160
162
162
159
157
162
171
173
165
154
150
153
155
153
149
146
147
148
151
151
151
150
151
154
158
164
171
176
180
183
182
178
179
159
162
164
162
158
156
157
156
154
152
158
167
169
165
160
158
160
164
170
171
165
157
159
164
163
154
145
143
148
151
148
143
144
151
158
162
165
169
167
164
161
161
164
170
173
175
173
170
167
172
160
163
163
158
153
151
153
157
158
155
156
162
167
169
165
157
151
155
163
170
164
150
143
146
150
149
148
149
153
155
152
151
153
157
161
164
166
170
168
166
166
168
170
171
170
168
165
162
162
167
162
163
161
158
152
150
153
162
166
163
158
158
165
173
171
157
144
138
144
153
154
143
135
138
146
154
159
163
165
165
165
167
166
163
158
157
158
161
160
161
166
174
177
173
169
166
166
167
167
168
160
161
161
158
157
156
159
165
168
167
166
166
172
177
175
165
148
136
136
147
154
151
146
148
155
163
167
168
168
168
170
174
171
164
156
152
155
157
156
157
163
171
173
169
166
165
170
173
172
170
155
157
159
160
163
166
166
163
162
165
170
174
177
178
175
168
159
151
147
152
158
160
160
160
164
167
164
160
158
161
166
169
170
164
158
156
158
159
160
161
162
164
164
163
165
168
174
175
172
170
158
158
160
162
166
169
166
161
158
163
168
169
169
166
169
167
164
162
159
159
162
164
166
166
167
164
158
150
150
154
161
164
163
164
163
162
160
160
162
166
167
164
160
162
169
177
182
177
171
169
168
169
167
164
163
162
161
163
165
167
166
162
161
163
166
166
161
160
162
165
168
168
167
166
164
161
158
157
158
161
163
162
161
163
166
167
163
159
159
165
168
165
159
161
170
184
188
182
174
170
173
176
172
164
157
155
158
167
172
171
164
159
161
166
167
162
156
155
158
165
169
170
168
166
163
161
165
172
178
174
169
166
161
162
167
171
169
163
159
161
163
163
159
160
167
177
181
179
174
172
166
170
168
163
157
156
159
167
170
166
161
160
165
170
168
159
153
153
155
160
165
170
172
169
163
162
168
176
181
175
170
167
166
167
170
174
175
171
165
161
162
165
165
165
167
169
169
169
171
171
159
163
163
164
166
167
168
169
165
161
160
163
168
169
165
159
156
156
156
156
163
169
174
171
166
163
166
171
171
167
164
163
165
170
171
173
176
175
172
167
167
170
173
175
174
171
165
165
167
170
160
161
162
166
174
178
174
170
165
161
161
164
167
169
165
162
161
161
161
161
167
173
174
172
167
164
165
166
166
162
159
159
164
169
171
171
171
172
173
171
169
170
174
178
176
171
167
166
168
172
163
161
161
166
172
173
170
169
168
164
162
162
165
169
168
164
163
164
165
168
168
172
172
170
167
166
166
166
163
161
160
163
167
171
172
170
169
169
172
170
167
164
164
162
156
151
151
154
162
167
162
159
158
161
166
167
167
169
170
166
162
161
165
169
168
163
161
162
164
165
164
164
166
166
166
167
167
164
159
159
166
173
176
174
171
169
171
173
173
170
167
161
151
137
124
118
123
130
137
146
160
157
157
158
162
166
170
173
170
165
163
165
167
165
162
160
159
160
159
160
160
159
162
164
167
169
166
161
159
161
170
177
179
174
168
168
174
179
179
176
174
165
147
123
103
105
110
112
111
116
166
164
161
158
161
167
170
172
166
164
166
169
166
160
159
162
163
161
157
158
161
162
163
165
169
169
166
163
162
163
168
173
173
170
167
168
175
182
184
182
178
164
140
117
108
111
112
107
101
107
171
171
167
161
158
157
158
159
159
164
169
170
163
157
160
166
169
164
160
163
167
167
168
167
170
171
168
166
165
163
163
165
167
170
170
171
174
178
183
182
177
158
137
126
126
127
118
112
111
123
166
166
166
162
154
147
142
146
154
164
168
167
161
158
161
165
167
163
164
168
170
167
169
170
172
171
167
162
158
155
156
160
167
172
173
172
171
174
180
178
172
157
146
146
149
146
130
125
132
150
156
156
159
157
147
139
138
142
153
162
165
162
159
157
157
156
156
158
162
167
166
164
166
170
171
169
162
155
148
147
152
162
169
172
172
170
171
174
176
174
169
165
164
164
165
160
147
143
149
164
153
157
160
156
145
138
139
146
155
159
160
160
161
159
154
150
152
158
164
165
164
163
164
167
167
163
157
152
148
153
161
166
169
168
167
169
174
177
174
170
168
171
174
172
168
164
161
160
159
163
157
164
168
165
155
145
143
149
156
158
161
165
168
165
160
159
162
166
169
168
166
166
165
165
164
162
160
160
161
162
167
167
167
168
168
170
173
175
172
168
167
170
173
167
162
163
172
174
169
165
160
166
167
167
162
156
154
156
159
161
165
170
172
171
168
167
171
173
171
168
168
168
168
164
163
165
168
169
168
166
165
166
170
175
175
171
167
166
169
171
172
170
167
162
158
161
171
175
175
172
163
161
158
153
155
160
163
168
167
166
166
167
167
167
166
166
166
165
164
164
165
168
168
164
163
168
172
172
170
165
163
166
173
178
178
172
164
161
168
176
178
172
165
160
159
162
168
171
174
177
164
160
153
147
149
158
166
172
171
169
165
163
162
163
163
161
158
156
158
160
163
164
164
163
163
167
171
172
170
166
166
168
172
174
174
170
164
162
167
176
178
172
165
162
162
165
167
167
169
173
163
162
158
153
153
157
161
164
167
169
167
164
162
164
166
165
163
161
163
166
164
162
159
159
162
166
170
171
170
168
169
170
169
167
166
167
167
165
163
166
169
169
167
166
166
168
169
169
168
168
159
160
161
159
159
159
158
158
164
169
170
166
164
165
169
171
170
168
167
169
167
163
159
158
161
166
171
172
170
168
167
168
168
164
162
166
170
168
163
157
160
165
169
169
169
171
173
174
171
167
156
156
156
159
161
162
162
163
166
168
167
164
161
162
166
168
168
167
164
166
166
167
163
161
163
167
173
173
169
163
161
164
168
169
167
167
170
170
167
162
160
164
169
172
173
174
175
174
171
168
150
161
170
169
161
160
168
177
178
174
174
179
187
191
189
184
182
174
158
141
126
126
138
153
162
163
162
160
164
172
176
176
178
183
186
188
185
182
180
180
177
177
176
175
171
167
165
168
174
176
151
161
170
170
164
160
165
168
171
172
174
176
178
178
178
177
175
168
154
143
140
151
158
167
170
169
166
165
167
171
176
179
182
187
190
189
185
181
181
182
182
181
179
176
170
165
164
171
180
183
161
162
169
170
171
168
163
158
159
165
174
176
170
162
162
168
173
170
159
156
165
174
175
172
171
170
169
169
168
170
173
176
180
184
183
179
176
175
176
179
181
182
182
178
172
167
166
171
179
183
171
170
169
169
170
170
164
156
154
162
176
181
174
161
158
166
174
175
172
168
174
178
177
173
169
167
168
169
170
170
171
172
173
177
174
170
170
171
172
174
177
179
179
178
176
171
171
174
177
178
176
174
173
168
166
165
161
155
157
165
178
186
181
172
166
169
172
173
170
167
171
172
171
169
166
163
163
167
171
174
171
170
170
172
175
175
174
175
174
172
172
174
175
174
173
172
174
176
177
175
165
168
171
168
165
161
159
158
161
167
173
176
178
173
171
170
167
164
159
161
164
166
168
170
171
166
164
166
173
176
173
171
170
172
174
176
176
176
175
171
170
171
171
169
166
165
169
174
175
174
157
159
163
167
166
160
157
161
165
164
162
161
162
167
169
169
165
160
159
160
164
166
169
174
176
175
171
169
170
170
170
171
171
170
167
161
167
171
173
172
170
172
172
168
163
160
162
168
170
173
158
157
160
163
164
159
158
163
168
165
160
158
160
164
170
169
166
163
163
164
166
166
167
170
175
176
173
170
165
163
164
169
173
173
168
163
165
174
178
176
173
176
179
177
170
163
162
166
168
170
166
161
158
159
161
159
160
164
170
170
167
166
169
173
174
170
168
166
166
168
167
166
165
165
168
172
171
167
162
158
159
165
171
173
171
168
171
175
177
176
176
180
185
184
179
173
172
173
173
172
168
160
156
157
161
163
164
164
168
172
176
177
174
174
172
168
166
165
166
168
169
168
166
165
166
168
168
165
161
158
159
160
159
153
151
154
160
162
165
166
170
178
182
181
178
178
183
184
181
175
166
158
155
157
162
168
168
165
166
173
182
183
175
159
154
157
162
165
167
169
171
171
170
167
165
165
166
166
166
164
164
164
155
140
129
131
143
150
156
160
166
171
172
170
170
176
185
188
185
177
165
160
157
158
161
167
168
165
166
170
179
182
172
152
142
149
159
167
170
171
173
172
170
163
159
159
164
170
173
171
171
173
169
154
141
139
148
157
164
165
168
169
169
166
165
169
177
182
181
175
167
165
161
158
157
162
164
163
164
166
170
174
169
156
148
152
160
166
169
170
172
171
164
155
151
155
165
174
177
175
174
179
180
175
165
158
160
165
169
168
169
170
172
171
167
164
163
167
171
171
167
166
161
158
157
162
166
167
167
166
168
168
167
165
165
166
165
163
161
163
166
164
155
148
148
156
166
174
177
177
175
177
179
180
177
171
164
161
162
164
166
169
173
175
172
166
159
158
162
168
165
162
158
156
159
167
172
173
172
170
170
167
167
169
173
173
169
162
158
158
162
159
153
149
152
160
168
173
176
178
174
171
171
170
170
165
160
156
156
160
164
167
171
174
173
169
164
161
162
166
165
163
160
160
162
167
171
173
173
172
171
170
170
170
171
170
167
163
161
162
164
163
160
156
159
166
172
175
176
176
171
164
157
154
154
158
161
159
159
160
164
168
169
169
167
165
163
165
164
165
166
167
166
165
162
161
164
167
170
169
167
167
169
168
165
161
162
165
167
169
170
169
166
162
164
167
174
176
174
172
168
161
151
144
145
154
163
166
165
165
167
170
169
165
159
159
162
166
168
167
166
167
167
165
162
160
160
165
168
166
164
163
165
164
161
158
160
166
169
169
169
167
164
163
163
163
165
166
169
169
168
163
154
147
147
153
162
166
166
166
169
170
168
162
158
163
169
171
172
171
167
164
162
161
162
164
166
169
169
169
166
163
163
162
162
162
163
164
164
162
159
158
159
162
163
159
157
159
164
167
166
164
162
159
157
159
162
165
165
163
163
162
157
156
158
167
178
173
172
169
168
166
162
160
162
166
169
170
171
171
170
167
165
164
165
165
164
163
160
158
157
159
161
164
164
160
159
160
163
164
164
165
172
172
169
168
169
170
166
155
146
137
139
145
151
158
161
158
157
153
167
171
170
166
162
160
162
165
168
168
167
168
169
168
165
159
159
162
166
167
167
165
167
168
167
165
165
165
164
163
163
167
172
174
172
173
174
172
162
147
137
125
126
127
128
129
131
133
132
130
165
171
174
171
163
153
148
154
162
162
160
163
169
168
161
153
153
160
170
175
171
165
166
170
170
169
167
166
164
163
165
167
168
166
163
163
163
160
151
143
138
135
129
120
117
121
127
133
136
137
162
167
173
171
164
153
150
152
154
156
158
163
167
164
158
152
150
157
165
165
158
154
158
167
171
169
165
161
162
163
163
162
156
152
149
147
146
143
142
145
148
148
142
140
142
149
158
159
160
162
163
167
175
172
165
158
155
154
153
157
164
170
169
164
160
158
155
158
162
160
151
147
150
162
168
164
158
154
155
156
153
149
145
144
143
141
141
142
144
150
156
156
156
161
169
178
180
178
175
179
167
179
183
175
166
158
157
157
159
165
172
173
170
165
162
160
159
162
169
172
167
155
152
160
162
156
148
144
146
148
145
142
143
147
149
150
150
155
157
158
159
158
162
169
174
177
176
172
171
177
168
179
182
175
163
154
155
160
166
169
170
166
163
160
159
158
156
161
174
183
179
166
158
157
155
150
144
141
144
149
150
152
156
158
159
160
161
166
166
164
162
162
165
169
170
170
167
166
167
173
164
167
170
168
162
155
154
162
168
169
164
158
155
154
154
154
149
151
161
171
172
164
155
150
151
153
153
154
156
160
163
165
165
164
162
164
164
166
164
165
167
168
168
168
168
171
171
171
171
174
157
153
160
164
164
161
158
162
166
168
166
161
155
154
155
154
147
140
141
149
158
156
152
150
154
162
167
170
168
167
165
164
159
155
154
160
163
162
160
162
167
170
166
165
168
172
175
175
174
174
155
155
158
162
166
165
161
160
163
168
171
167
161
158
160
160
152
142
136
142
153
160
163
160
162
167
167
166
162
161
161
158
152
147
150
156
160
160
160
163
169
171
166
163
164
168
174
174
173
173
159
160
162
163
164
163
160
157
160
166
170
168
163
161
163
163
158
150
147
151
159
165
171
170
168
164
156
146
141
150
160
161
158
155
155
158
159
159
161
168
174
175
168
163
163
166
171
175
176
177
166
170
169
167
162
158
156
155
158
164
165
162
160
161
162
160
156
153
157
163
166
168
170
169
166
158
150
141
142
151
161
165
164
163
162
163
162
160
163
169
176
175
170
165
166
171
175
180
183
181
165
170
172
169
162
156
154
155
161
163
161
159
161
163
161
156
151
153
159
167
169
168
167
164
161
157
157
158
159
160
162
164
164
164
164
167
168
167
166
167
168
168
166
166
168
172
176
180
182
180
158
164
168
168
164
157
156
158
162
162
161
161
165
167
163
157
153
155
160
164
168
170
170
167
162
159
161
166
167
163
161
162
163
164
164
167
171
172
171
167
165
163
164
164
166
168
170
173
174
174
159
162
164
168
168
164
161
162
163
161
161
163
167
169
165
161
160
158
157
158
165
174
178
176
168
162
163
166
166
163
159
161
165
169
167
166
168
172
173
171
168
166
166
165
166
166
163
166
167
170
164
163
164
170
174
172
168
165
162
159
160
162
165
166
164
164
164
161
155
153
163
175
181
179
172
166
166
168
169
165
162
162
167
171
170
165
165
168
173
176
174
172
172
175
175
173
170
167
168
170
163
163
164
169
175
173
169
165
162
160
160
161
162
162
161
163
164
163
158
156
162
170
173
172
169
170
172
174
173
170
167
166
167
169
168
165
166
170
175
177
175
172
173
175
171
167
163
162
168
170
162
161
160
161
165
166
167
165
163
161
162
163
163
159
157
159
162
164
165
162
164
164
163
163
165
170
173
173
174
175
174
172
170
166
165
166
171
176
178
176
173
169
164
156
147
139
136
140
150
161
166
163
158
153
148
157
162
161
163
163
164
166
164
159
157
159
162
163
163
161
161
161
161
161
164
167
167
165
166
171
177
178
174
167
165
168
176
179
179
176
175
168
152
134
122
112
113
115
123
141
178
176
165
155
147
153
157
160
162
166
169
169
163
158
160
166
167
162
154
152
155
162
165
166
166
164
161
160
164
168
173
175
173
170
169
172
176
178
177
175
174
163
143
122
112
114
111
106
107
122
179
181
174
168
160
154
146
150
158
169
173
169
161
157
165
174
172
162
149
147
153
165
170
171
169
165
163
163
165
166
165
166
168
170
171
174
175
177
178
174
169
153
138
128
127
127
122
113
111
123
164
173
174
171
162
147
136
137
152
167
172
166
158
158
166
172
168
159
154
155
160
165
170
173
172
169
165
164
165
165
163
163
166
169
169
171
176
182
184
175
163
147
139
141
146
145
136
128
130
143
156
160
162
158
146
133
128
133
149
162
164
160
159
163
168
165
159
158
162
168
167
164
166
171
172
168
162
162
165
168
169
167
167
165
164
168
177
186
186
176
164
153
151
155
159
157
152
148
152
163
160
158
156
148
135
126
129
139
151
157
157
157
164
173
173
164
159
163
169
171
168
163
162
165
167
164
160
160
166
171
170
167
164
162
163
169
177
183
179
173
168
166
164
163
162
166
170
171
169
169
163
161
159
152
143
133
135
142
151
154
156
161
171
178
176
170
168
170
172
170
165
160
158
159
160
161
161
164
166
169
168
164
162
164
166
169
170
171
170
170
171
172
169
163
163
169
179
179
173
168
160
160
158
156
155
150
146
147
152
156
161
168
173
173
172
172
178
177
172
165
163
161
159
157
158
162
165
167
167
166
166
166
169
172
173
168
162
162
168
173
175
169
164
160
162
170
177
175
168
165
159
157
154
152
152
157
159
159
161
163
166
168
168
165
165
170
175
173
167
162
163
166
165
161
161
164
167
168
166
165
167
171
176
179
175
167
160
161
173
181
179
168
160
159
165
172
172
168
163
163
163
161
156
149
150
158
166
170
172
170
168
165
163
162
164
168
170
167
163
162
163
167
168
166
166
167
169
169
167
166
169
173
175
174
171
165
161
164
174
183
178
167
161
163
168
172
170
166
162
162
166
165
161
155
154
159
164
169
173
174
171
165
162
164
168
169
167
164
164
166
165
165
164
163
164
168
171
171
169
166
167
169
169
166
164
164
164
165
168
169
168
165
164
166
169
171
171
170
168
164
161
163
161
160
159
161
161
163
171
176
173
166
162
163
167
168
166
164
165
168
168
166
161
158
158
165
172
172
169
164
162
165
165
163
162
164
168
167
162
157
158
163
168
169
169
170
173
175
173
167
158
153
156
158
160
162
161
164
171
175
172
164
159
160
162
163
163
162
162
165
169
168
163
158
158
163
170
171
167
161
159
162
165
166
164
164
167
169
166
161
159
164
170
172
171
171
174
175
174
170
149
160
172
172
164
159
168
181
179
172
168
173
181
185
184
182
182
177
166
155
146
149
158
167
173
175
170
166
167
173
177
176
175
176
179
179
177
175
174
174
174
174
177
179
177
173
170
172
178
180
148
161
175
176
167
152
153
161
168
169
169
169
170
175
178
179
177
174
168
161
159
159
162
167
170
170
167
165
167
171
175
175
175
178
182
185
185
182
180
175
173
173
178
181
178
171
165
168
176
180
157
169
177
177
170
161
151
150
155
161
168
169
166
167
171
174
174
173
170
173
171
171
170
168
167
167
168
170
171
171
170
170
173
175
176
175
175
176
176
173
169
171
178
181
180
171
165
166
170
174
167
177
179
175
171
169
162
155
153
157
169
173
171
168
168
172
176
180
179
177
180
176
174
171
167
165
168
171
172
170
167
167
170
173
171
165
166
168
171
172
170
172
177
178
177
173
171
170
170
171
167
173
175
172
169
169
166
163
158
161
171
176
174
170
169
174
175
177
177
177
177
175
174
172
170
166
165
166
169
168
165
166
170
175
178
175
174
174
175
174
173
173
173
172
171
172
175
176
176
173
157
160
167
170
166
161
158
160
164
169
174
173
170
167
169
172
172
171
168
171
173
173
172
173
174
170
165
163
164
164
164
165
170
177
183
187
186
184
181
178
175
174
171
167
165
165
168
175
176
173
156
155
161
167
164
154
149
157
167
172
171
165
160
160
166
170
169
167
166
169
171
173
172
172
174
173
168
163
159
158
161
165
170
175
179
182
184
185
184
181
179
178
173
167
161
160
163
168
168
166
163
159
160
164
162
156
153
161
170
173
167
160
159
160
163
168
168
168
168
171
172
174
171
168
170
171
167
163
157
156
159
165
171
172
173
176
180
182
183
183
184
185
180
172
166
165
167
168
165
162
169
163
160
160
162
162
165
171
175
175
168
163
162
161
162
165
166
169
171
173
174
173
170
165
164
168
166
163
158
157
160
163
165
168
169
172
176
182
181
177
179
182
182
178
175
176
180
178
171
165
168
163
159
159
162
166
168
170
173
177
176
172
166
160
157
161
165
168
171
174
174
172
167
164
165
168
167
165
163
161
163
161
155
145
145
155
165
170
170
167
167
170
173
176
178
182
188
184
176
169
164
163
164
165
165
164
163
164
169
178
183
182
171
157
150
155
162
165
169
173
173
171
168
165
165
168
168
168
168
167
167
163
152
135
125
130
147
159
163
162
161
160
163
168
171
178
184
185
181
173
163
167
173
175
169
164
161
164
169
177
182
184
174
159
151
154
159
163
166
169
170
169
168
164
162
163
167
171
174
172
171
170
166
153
140
136
145
156
162
165
164
163
163
164
165
169
177
184
185
176
165
169
173
177
173
168
167
168
172
174
174
175
171
164
158
158
160
161
159
160
163
162
163
160
157
159
166
174
178
177
173
175
178
175
168
158
156
158
163
165
167
169
170
169
165
163
166
173
177
172
166
167
166
167
170
170
171
172
173
173
171
169
167
166
168
168
165
161
157
156
156
154
151
150
150
156
164
173
180
181
175
172
175
180
180
172
162
158
158
160
163
168
173
176
170
163
159
161
164
165
167
163
159
160
165
169
170
169
171
171
171
167
166
168
173
174
170
164
160
160
159
153
145
142
145
152
160
171
179
181
175
167
167
170
173
168
160
154
153
157
161
166
171
174
174
168
162
160
161
163
167
163
160
160
165
169
168
167
169
171
170
167
165
167
171
171
167
164
163
166
167
162
152
144
144
153
163
172
177
178
174
166
162
159
158
157
156
154
155
160
165
169
169
170
171
169
168
167
165
163
166
165
163
164
167
168
167
168
171
172
168
164
163
165
165
163
161
161
162
168
174
173
165
152
150
158
170
175
175
173
173
170
164
154
150
155
159
161
163
167
170
170
167
164
164
166
169
169
167
165
168
165
163
162
164
165
166
168
172
174
169
163
159
162
163
163
160
159
161
166
174
176
168
159
155
160
169
173
172
169
169
169
163
156
152
158
165
169
172
171
170
165
158
154
153
162
167
169
169
168
169
165
162
159
160
160
161
166
172
176
172
164
157
160
165
167
164
160
159
163
168
168
164
160
158
159
165
171
173
168
161
159
160
159
159
163
171
174
171
164
160
164
158
150
149
153
165
172
175
174
170
167
163
159
157
157
159
165
169
172
170
162
156
159
165
168
166
162
161
162
165
163
159
158
159
160
165
172
174
167
158
154
159
166
169
172
177
176
163
148
151
169
183
169
149
138
149
168
172
168
166
167
166
159
157
157
163
167
167
165
161
159
156
159
161
161
162
163
166
168
169
165
161
160
160
160
165
170
173
168
163
162
167
171
174
179
183
176
157
141
145
167
180
161
128
114
124
144
148
143
163
167
165
160
157
157
163
166
161
156
155
159
163
163
155
152
156
164
172
173
169
166
163
163
161
161
163
165
167
168
168
172
174
172
173
179
178
170
155
146
145
144
138
121
106
103
111
122
127
124
164
167
167
163
159
157
158
157
153
152
157
165
169
165
156
152
156
164
172
172
166
162
160
163
164
163
163
161
162
163
165
169
167
165
164
165
160
153
150
152
152
137
125
115
120
130
136
137
143
142
166
170
172
167
163
160
158
157
156
161
169
173
171
165
160
157
158
162
167
173
168
161
158
160
165
165
167
161
159
159
154
152
150
149
148
146
141
139
141
151
158
154
146
146
158
168
170
164
166
172
166
172
176
171
166
164
163
163
166
173
177
174
168
162
161
159
157
160
167
176
175
169
161
160
162
162
161
156
154
152
147
144
142
140
139
136
137
139
145
151
158
158
163
172
176
178
177
175
176
179
166
171
176
171
165
161
162
165
170
173
175
169
162
160
161
160
157
159
165
176
181
175
171
163
159
155
148
141
141
145
150
153
155
153
148
149
154
161
162
161
160
161
166
172
171
172
170
170
170
172
165
167
171
170
165
160
157
159
164
168
169
164
159
156
157
159
157
156
154
163
168
168
165
159
155
151
145
139
139
145
155
164
165
163
162
167
171
176
174
171
167
164
161
164
168
172
171
167
166
168
164
164
166
170
168
162
155
154
160
167
168
164
155
151
153
156
153
149
143
143
148
153
153
151
152
156
159
160
157
155
156
160
159
160
162
169
172
172
170
170
169
166
161
163
171
176
174
168
165
169
163
161
162
165
165
160
155
155
161
168
169
164
155
153
156
157
152
146
140
141
147
152
151
152
156
162
168
171
170
166
160
156
149
150
154
163
165
164
162
165
169
169
165
165
170
173
170
167
167
171
160
159
159
160
157
157
156
158
162
167
166
163
161
161
163
159
152
147
148
154
160
162
162
161
161
161
162
167
169
168
165
161
156
155
157
162
164
162
162
166
170
172
169
168
167
165
165
166
172
176
152
155
161
161
157
156
156
157
160
162
161
161
165
169
166
156
148
148
159
167
170
169
167
165
160
156
156
158
162
166
167
167
166
163
163
165
167
166
166
167
170
173
173
173
170
165
163
169
177
179
147
154
165
170
167
159
156
156
159
160
159
160
166
169
164
153
145
149
161
170
171
170
167
163
159
156
157
157
158
160
162
164
166
164
162
165
167
169
169
167
166
170
174
176
173
169
167
172
178
178
149
156
167
175
170
160
155
155
159
160
159
158
163
166
162
154
149
152
160
166
169
172
172
170
166
162
160
158
156
156
157
160
162
160
158
159
163
168
169
168
166
166
167
168
168
168
170
174
176
172
159
159
164
171
168
159
153
155
159
160
158
157
161
163
162
159
158
157
157
160
166
175
181
180
175
168
161
156
156
158
161
163
164
162
160
159
161
165
167
168
167
164
160
156
159
164
169
172
169
167
167
161
160
163
162
159
156
156
158
158
159
159
161
162
162
164
165
162
157
156
163
173
177
179
175
170
164
160
160
163
168
169
169
169
168
164
163
164
166
168
168
166
161
160
162
167
174
171
169
167
165
161
159
160
163
166
164
161
158
158
161
164
163
160
161
164
166
165
161
160
166
170
167
166
168
173
174
169
166
166
169
169
170
170
171
170
168
169
170
171
171
169
167
171
168
165
166
167
174
174
164
163
160
161
164
171
169
164
159
158
163
167
165
159
158
163
166
167
168
170
172
169
160
157
162
174
179
175
171
168
169
168
167
168
170
173
173
175
176
175
174
170
166
159
151
140
140
147
164
176
170
169
164
162
163
167
167
163
159
160
165
168
166
161
160
162
165
166
168
171
173
169
163
159
162
169
172
169
168
169
172
171
169
168
171
175
177
176
176
175
175
167
150
134
121
116
114
120
136
158
173
171
167
166
164
161
159
159
161
166
169
169
166
164
165
166
166
162
159
161
165
169
168
167
164
162
162
162
167
169
171
170
170
171
174
178
178
174
171
170
169
157
135
117
110
111
108
107
112
134
165
166
167
170
169
160
148
151
161
172
173
169
163
164
168
170
167
159
152
152
157
165
169
169
163
159
160
164
167
166
164
164
168
170
172
174
176
177
173
168
160
146
130
121
121
123
120
116
117
129
156
163
165
165
162
146
135
139
156
171
172
164
159
163
169
171
167
161
157
155
158
161
164
165
160
158
162
168
171
167
161
161
166
166
164
166
173
182
181
172
155
141
135
137
141
142
142
141
143
148
159
162
159
151
140
126
123
134
154
166
165
159
158
166
172
170
167
167
171
170
164
160
160
162
161
159
164
171
175
173
168
163
164
163
160
162
172
184
186
176
160
147
145
150
156
160
163
165
166
168
165
161
153
140
123
114
122
141
157
162
158
155
163
174
177
172
167
170
174
173
167
159
158
161
163
163
165
172
178
177
171
163
162
163
165
169
174
178
178
173
167
161
157
159
163
171
177
178
175
173
161
157
152
144
133
127
136
151
159
159
155
157
169
177
175
169
165
165
169
166
160
154
154
158
162
165
167
171
176
175
171
163
162
167
172
174
173
170
169
169
170
170
166
165
169
177
183
179
172
167
154
154
156
156
156
150
151
156
160
159
159
164
168
168
165
163
162
162
161
158
156
153
151
154
157
162
165
168
170
172
171
168
168
170
171
171
168
168
170
172
172
169
167
167
173
180
181
173
163
160
155
157
160
163
165
160
160
159
161
162
165
167
166
162
161
163
166
164
160
158
158
159
157
157
159
161
162
163
166
171
174
174
172
169
165
163
164
171
178
179
174
165
162
166
173
178
176
168
159
155
160
164
164
161
161
161
163
165
168
168
168
167
166
165
167
169
168
166
164
164
164
166
168
168
169
167
164
163
166
171
174
174
169
163
159
159
163
173
181
182
172
164
160
164
170
173
172
167
162
158
162
165
164
161
160
161
166
170
173
173
169
165
165
170
174
174
170
167
168
169
170
170
172
174
175
171
169
167
169
170
170
167
163
159
158
161
167
172
176
175
168
164
163
165
167
169
170
171
169
167
164
166
165
164
162
164
166
169
175
175
170
162
161
165
171
170
167
167
169
172
174
174
172
169
168
168
170
171
172
171
167
163
161
160
162
166
169
171
169
166
165
166
168
168
168
168
171
174
174
172
167
169
167
166
164
163
163
166
175
176
171
162
158
160
163
163
163
166
170
176
178
175
169
163
159
159
162
166
171
173
169
164
162
162
164
166
168
169
169
167
167
170
172
171
168
168
171
175
174
171
156
162
167
164
160
157
162
167
165
161
159
164
172
177
179
181
184
186
180
173
168
167
166
167
171
174
173
171
172
176
179
178
173
171
171
169
170
172
172
172
173
177
181
183
181
174
171
172
177
180
157
165
172
168
154
143
141
153
159
159
154
154
162
170
177
179
180
181
180
177
173
168
165
165
167
168
168
170
174
177
177
174
170
168
170
172
176
178
178
172
167
168
176
182
181
172
165
165
171
177
160
172
178
173
158
144
142
145
155
157
155
158
164
174
181
179
175
172
172
177
174
168
166
164
165
165
169
174
177
175
171
167
167
168
169
170
174
178
177
170
161
158
167
176
179
173
166
164
167
172
157
172
178
175
169
167
162
157
154
155
157
162
170
177
182
178
173
170
171
173
171
171
171
172
171
169
169
171
172
170
166
166
170
174
174
169
169
172
174
172
165
160
164
170
174
175
174
172
170
171
148
155
164
170
173
174
171
164
156
156
160
166
170
175
177
175
173
174
177
179
180
177
177
179
180
175
169
166
165
165
164
165
172
178
180
174
171
170
174
175
171
167
165
167
172
178
181
179
175
174
147
143
152
164
168
167
162
160
160
163
168
172
173
172
173
173
173
177
181
186
187
181
178
177
179
176
168
164
162
162
161
161
166
172
178
178
177
176
178
178
176
171
167
166
170
177
180
178
175
173
158
153
156
161
161
155
149
154
163
171
176
178
177
174
173
173
173
175
179
184
183
179
172
166
166
167
165
164
161
159
157
156
159
164
174
180
182
181
182
182
181
178
171
165
166
169
173
172
170
167
168
166
163
164
161
155
152
158
166
171
173
178
177
172
168
167
169
172
175
176
176
174
167
159
154
156
161
162
160
157
156
157
159
165
175
183
184
181
180
180
183
182
175
168
163
165
171
173
169
165
170
167
164
163
164
164
167
169
170
169
167
167
167
162
157
158
164
171
173
173
173
171
167
160
158
159
161
163
161
161
161
161
161
165
172
177
180
177
171
169
174
179
177
171
166
168
176
177
172
166
166
164
161
161
164
168
172
174
174
172
168
165
161
156
151
155
164
171
174
175
173
170
166
163
164
166
165
166
167
169
170
165
159
154
154
163
168
169
166
163
164
169
171
173
173
175
179
178
172
165
161
162
164
164
163
162
164
170
175
178
176
172
165
158
154
158
164
168
172
175
173
169
165
164
166
167
167
168
172
175
174
169
157
145
139
146
155
165
169
167
164
164
168
172
175
179
182
182
177
168
157
162
170
173
168
161
160
167
176
181
180
177
171
165
162
163
163
164
165
168
168
167
166
164
163
164
165
169
174
174
172
170
166
156
147
143
152
163
171
173
171
169
169
169
170
175
184
188
187
176
158
162
169
175
174
169
166
168
173
176
173
171
169
168
168
167
164
162
159
160
161
162
165
164
162
164
167
172
176
174
170
171
174
172
167
160
158
160
166
170
170
171
170
168
166
168
176
183
184
175
161
162
165
169
172
172
170
169
170
169
166
165
166
168
171
170
168
164
160
159
159
158
161
161
161
163
168
174
179
178
175
171
174
178
177
171
162
158
159
162
165
167
168
168
165
164
164
168
169
166
164
162
160
162
166
169
168
166
167
166
164
163
165
170
174
175
172
167
164
165
164
159
154
150
151
156
163
172
180
184
181
176
174
174
174
169
162
158
159
161
166
167
167
167
167
165
164
164
163
161
164
165
162
163
167
169
166
165
166
166
164
162
164
169
174
174
171
166
164
168
169
162
152
143
142
151
161
170
177
181
183
183
177
167
163
162
164
164
166
169
172
172
170
168
170
171
173
171
168
163
165
165
165
166
170
170
165
164
166
169
167
162
160
164
169
169
166
161
160
166
171
169
159
146
143
151
164
170
171
173
177
181
173
162
155
160
169
176
179
175
174
171
168
165
168
174
181
176
171
166
169
166
164
164
166
164
159
160
166
172
170
163
158
161
165
165
161
156
155
162
171
174
167
154
148
153
164
169
168
166
167
167
163
156
153
161
173
182
183
176
168
161
155
151
156
161
168
169
168
167
174
169
164
160
159
154
152
155
166
175
173
165
158
161
165
166
161
153
153
162
172
176
171
161
153
153
161
169
172
166
158
153
154
156
157
164
175
179
172
161
159
166
169
160
150
145
154
166
172
174
173
170
165
159
156
151
151
157
166
171
170
163
158
161
167
170
163
155
155
163
172
174
169
162
156
154
160
171
177
170
157
148
152
161
164
169
176
172
152
138
158
208
235
209
161
132
142
172
181
176
164
165
161
156
154
154
157
161
162
162
162
162
162
165
170
172
165
160
158
164
170
174
168
162
157
156
163
173
178
171
163
159
163
167
170
173
178
169
145
133
159
217
243
208
148
116
128
155
160
151
160
162
159
155
154
157
161
162
154
152
157
163
168
169
167
166
165
163
161
163
169
172
169
164
158
159
165
171
171
168
166
168
169
169
170
176
178
170
154
148
152
167
164
139
111
100
106
122
123
115
163
164
161
159
158
158
158
155
148
150
159
168
171
167
158
155
160
163
165
167
169
171
167
163
161
164
169
170
168
164
165
168
168
167
169
171
167
160
155
152
143
123
102
97
105
115
117
116
116
125
167
167
167
166
163
162
159
156
154
158
166
171
168
160
151
152
155
160
165
171
172
169
161
158
161
169
174
175
172
166
163
162
159
157
157
157
147
142
141
143
136
121
114
120
142
151
151
145
150
163
164
164
167
166
166
166
165
164
164
167
169
168
163
156
154
155
156
158
162
171
175
172
161
157
160
168
177
177
176
171
158
150
142
139
140
140
139
136
135
136
143
145
155
164
169
174
177
175
177
177
161
159
162
162
164
166
167
165
165
165
164
164
162
159
162
163
162
160
158
163
172
173
168
160
157
161
164
160
153
152
150
145
136
131
135
144
154
156
151
152
158
165
174
175
172
171
174
176
175
168
161
160
161
164
165
165
161
157
156
158
163
165
166
165
166
167
166
160
152
151
161
168
167
159
155
152
147
137
132
133
143
153
154
150
149
159
170
178
173
168
167
169
170
169
167
167
168
167
165
165
163
162
162
167
168
164
157
150
151
158
165
168
169
166
164
162
160
155
148
143
149
154
155
152
151
150
148
139
134
138
149
161
167
168
166
168
171
173
172
170
168
167
165
167
171
173
171
164
162
166
164
161
161
165
166
163
159
155
156
161
166
168
170
168
160
155
152
150
149
149
150
150
149
148
149
153
158
164
163
159
159
162
170
173
172
170
166
164
164
165
165
164
164
170
174
173
168
161
160
168
158
156
156
158
158
161
163
164
164
164
163
165
170
172
164
154
148
150
156
165
162
158
155
153
150
153
161
173
182
175
164
162
165
173
174
172
167
164
164
163
161
162
164
170
172
166
161
157
161
168
148
150
157
159
158
159
163
168
168
166
163
164
170
174
168
155
148
155
163
171
170
166
163
160
154
153
160
168
175
171
164
161
164
169
170
171
169
168
166
163
159
161
166
172
171
164
157
157
164
169
141
150
164
169
165
159
159
163
167
166
162
161
165
169
167
159
155
157
164
168
168
167
165
163
159
158
160
163
164
162
160
163
165
166
165
164
165
166
166
162
160
163
169
174
172
166
160
163
168
171
145
154
169
174
168
159
155
158
163
163
159
157
160
164
164
160
157
158
161
164
164
166
167
169
168
165
162
159
159
159
161
163
163
160
158
158
160
164
166
166
166
167
166
166
164
163
163
167
170
170
156
156
163
169
165
157
153
156
160
159
157
156
159
163
162
160
159
160
161
162
164
168
170
173
173
167
161
157
158
163
166
165
161
158
158
161
162
163
165
167
169
166
158
149
151
158
165
169
169
167
164
156
155
158
159
159
157
157
158
158
159
162
164
165
163
161
162
163
165
167
168
170
170
167
169
168
161
156
156
163
169
171
168
165
166
169
168
165
162
163
166
163
155
148
145
156
167
172
173
169
165
158
153
153
156
163
164
161
157
156
161
166
169
169
166
166
166
166
168
172
174
171
164
159
164
171
170
161
152
157
166
174
174
172
173
174
171
167
164
164
166
164
160
153
149
152
158
168
177
178
166
163
159
159
161
168
169
164
158
157
162
168
169
168
169
169
169
167
169
175
178
172
161
157
164
176
179
168
154
152
164
171
173
173
174
174
170
168
170
172
172
168
161
153
143
134
135
147
166
179
167
165
164
166
175
173
170
164
160
160
164
167
167
167
167
168
167
166
168
176
179
173
164
161
167
173
175
168
161
160
166
170
169
169
171
172
170
169
173
177
175
165
144
127
116
111
112
121
140
159
157
158
162
169
175
172
163
161
164
167
166
166
166
168
166
162
160
161
167
175
178
173
169
167
166
165
164
164
164
163
165
166
167
167
170
173
174
173
172
172
167
151
125
106
100
101
105
108
117
137
148
146
156
164
167
158
150
153
163
170
167
164
165
168
166
158
154
159
168
174
173
169
168
166
161
159
162
166
167
162
160
162
167
168
168
171
176
179
174
164
151
137
121
110
109
114
117
118
121
133
152
149
154
155
150
139
134
142
159
170
168
161
162
166
167
163
162
164
171
170
164
162
161
159
156
157
166
173
170
160
154
157
166
168
164
165
171
178
176
162
144
134
130
132
134
137
141
146
149
153
161
162
155
147
133
124
125
139
159
170
166
160
159
164
169
170
170
173
173
168
160
156
157
158
158
161
169
175
174
162
153
156
164
167
164
162
166
173
174
165
150
140
141
147
154
160
165
172
173
171
162
162
155
145
128
119
128
148
164
168
162
154
156
162
169
171
171
175
172
167
158
155
159
163
165
166
169
172
172
166
160
159
164
170
171
170
170
170
171
168
158
150
148
154
164
172
175
175
173
171
155
154
153
149
140
134
145
159
167
163
155
151
155
160
164
165
163
165
165
162
157
155
159
165
167
167
167
167
169
167
165
164
167
171
175
175
174
173
171
169
164
161
159
163
171
178
178
172
166
163
151
153
157
158
156
153
158
163
165
159
154
153
158
159
158
155
154
156
158
157
157
156
156
159
162
164
165
165
169
170
171
169
169
168
168
171
174
176
175
171
168
167
168
171
175
179
178
171
163
159
155
161
164
166
165
160
160
160
162
160
160
160
161
160
159
155
154
156
159
162
162
160
156
157
159
161
162
165
170
174
175
174
169
164
161
164
171
176
176
170
167
167
170
172
174
175
176
171
164
157
158
164
166
165
163
160
159
160
164
165
166
165
164
165
164
162
161
163
167
170
169
167
165
165
165
164
163
165
171
175
175
171
165
161
160
164
170
174
173
169
166
165
166
167
169
171
173
173
167
159
157
161
162
161
161
161
163
166
169
169
167
164
164
168
172
168
166
166
169
171
171
171
173
175
174
169
167
168
172
175
171
165
160
159
163
169
171
172
171
170
168
166
166
167
168
170
173
174
172
167
159
163
164
164
164
167
169
170
174
171
166
160
161
165
170
170
167
166
168
170
170
171
172
173
172
169
168
170
175
177
172
164
159
161
166
171
170
169
168
169
171
172
171
171
171
172
173
175
175
173
166
169
171
172
170
168
168
169
174
170
164
158
157
161
165
166
164
165
167
169
171
169
166
165
164
163
162
166
175
181
177
168
163
164
170
172
168
167
167
171
175
176
174
172
171
171
172
173
173
171
169
168
166
164
163
164
162
159
158
157
158
163
164
168
177
183
190
192
190
184
180
177
172
170
170
171
169
166
168
172
177
177
173
171
173
174
174
174
172
170
170
175
179
180
177
173
172
172
172
173
164
164
164
161
156
152
154
158
158
154
149
152
162
171
179
182
185
188
186
183
177
173
170
168
169
170
171
173
173
173
173
171
170
169
169
168
171
175
177
173
168
167
172
177
176
171
167
165
167
171
159
165
169
166
155
152
154
159
158
154
150
153
167
181
187
184
178
177
178
177
173
168
166
166
167
169
172
176
177
173
170
169
170
173
174
171
172
178
181
176
165
160
164
171
176
174
170
167
167
170
153
166
172
171
168
166
164
159
155
152
154
157
169
181
187
182
173
170
174
176
174
170
170
172
173
172
172
173
174
173
172
173
177
182
182
179
175
178
180
177
168
160
159
164
172
177
178
175
172
172
146
150
160
167
173
175
169
156
151
150
153
159
166
176
180
177
172
173
179
184
182
178
177
181
181
178
171
167
167
169
172
174
177
180
180
179
174
174
176
176
172
165
158
160
166
177
182
178
174
175
147
142
148
158
167
170
165
156
153
154
157
164
170
176
178
176
174
177
184
189
188
180
177
177
178
176
170
165
164
166
167
166
165
164
166
166
170
174
176
178
177
169
161
160
168
178
182
177
174
174
160
153
151
156
160
160
157
158
159
164
168
175
180
184
180
176
174
176
182
183
180
173
166
163
164
166
167
167
165
162
161
158
155
154
158
160
168
174
180
183
181
174
166
163
168
178
182
178
173
170
165
163
161
163
162
159
157
160
164
167
173
180
183
179
169
163
166
171
174
172
169
164
158
155
154
159
164
166
164
160
158
157
158
160
165
170
173
173
175
177
178
176
171
166
166
172
179
179
175
168
162
162
163
167
166
166
167
167
166
165
168
175
176
165
153
152
160
169
171
168
164
163
161
159
159
161
162
163
163
163
164
163
163
165
171
177
174
166
161
161
167
174
175
169
162
161
169
174
173
167
158
157
158
161
163
167
172
174
172
167
164
166
165
160
152
155
163
170
171
169
167
165
166
166
167
165
161
160
165
169
171
168
163
161
164
169
167
162
156
155
163
173
178
174
165
159
162
169
170
165
157
156
155
156
158
160
166
173
177
175
167
164
164
165
164
166
167
168
169
171
169
167
166
168
168
165
159
159
167
173
173
168
161
156
155
155
160
164
166
166
169
176
180
176
171
169
173
176
174
168
160
158
160
162
161
158
159
167
176
177
172
167
167
171
171
170
167
166
166
167
168
166
165
165
165
163
160
160
166
168
168
168
165
160
156
154
160
169
176
178
178
179
178
175
174
177
185
188
184
175
160
159
163
168
169
165
162
164
170
172
168
166
168
171
174
173
169
168
167
167
166
164
163
164
165
166
166
165
165
164
165
168
171
170
166
162
163
167
172
175
177
176
173
170
172
178
186
190
185
174
157
157
161
167
169
170
167
165
166
165
164
163
167
171
174
173
173
172
171
170
168
165
163
161
162
166
170
170
170
170
172
175
176
176
172
168
163
160
161
166
170
171
168
164
166
172
177
177
174
168
156
158
159
161
162
164
165
165
166
166
162
163
166
171
176
176
174
172
171
171
171
168
162
155
154
159
166
173
177
181
184
184
180
176
173
168
164
159
159
163
170
171
167
163
162
166
170
169
168
165
158
163
163
161
161
161
161
161
164
167
166
163
164
170
176
176
173
170
168
169
170
166
159
149
148
155
164
171
175
179
186
187
180
172
168
168
170
170
169
172
172
175
172
167
164
167
174
174
172
169
161
166
165
165
166
162
157
155
159
167
169
165
163
165
169
172
171
168
165
165
166
163
158
151
151
156
165
167
165
167
174
177
173
163
160
166
177
184
183
178
171
172
170
168
168
171
177
176
174
170
164
165
164
166
168
162
155
153
159
167
171
169
165
164
165
165
165
163
161
163
164
166
165
158
154
156
163
165
163
161
162
162
161
156
155
163
177
184
183
175
163
159
158
161
163
164
161
165
165
165
166
163
161
163
164
160
155
155
164
170
171
169
165
164
163
161
160
157
158
163
169
174
173
167
159
154
158
165
169
168
163
160
160
159
158
163
172
174
171
156
148
153
160
161
155
148
150
157
163
165
165
163
160
160
158
155
153
156
164
168
167
165
161
163
165
165
161
157
158
165
174
181
178
174
164
157
158
168
176
175
168
169
172
170
166
167
171
167
144
127
136
170
192
181
153
137
149
171
177
174
162
162
159
156
154
151
148
149
153
158
163
165
164
171
175
176
169
160
158
165
175
184
183
179
173
168
170
176
178
174
168
169
172
172
169
169
171
165
140
125
140
179
201
180
140
128
147
171
172
160
161
161
158
154
153
151
146
141
139
148
159
168
174
177
180
178
170
161
158
163
173
182
182
179
178
180
182
182
177
168
164
164
165
166
166
168
170
165
153
147
146
160
156
139
124
119
126
136
133
124
162
161
159
158
157
155
151
143
140
147
160
169
173
172
167
164
163
159
159
164
170
175
172
169
171
180
185
183
175
166
164
163
162
163
165
168
166
162
159
155
138
115
100
102
112
110
108
108
113
123
164
163
164
165
164
162
158
154
151
154
163
167
167
159
152
152
154
158
161
166
168
168
160
157
163
175
183
183
177
171
170
168
164
164
165
165
157
153
149
143
126
98
91
104
122
122
121
121
135
153
165
165
166
167
167
166
164
162
161
162
163
164
161
154
150
154
160
161
161
162
167
166
158
153
158
169
181
183
181
176
169
160
151
150
153
156
149
142
136
135
131
125
126
133
143
151
155
160
166
173
163
160
160
163
166
169
167
165
163
164
163
164
162
157
156
165
170
168
159
158
166
171
164
157
156
166
176
173
163
155
149
140
130
128
137
146
149
144
137
137
148
159
166
164
161
165
176
186
186
175
156
153
153
160
166
170
166
162
160
160
165
169
169
163
164
168
172
167
158
156
165
170
168
158
154
157
159
151
140
130
130
132
130
129
137
147
156
156
151
153
161
175
181
174
165
165
176
185
183
174
152
149
152
161
168
170
165
158
155
158
167
174
175
170
165
164
164
162
158
158
158
158
158
154
151
148
147
138
130
127
137
150
159
158
154
157
162
163
166
163
165
173
177
176
170
168
170
171
173
172
155
151
154
162
168
170
168
164
159
159
165
173
178
173
163
153
152
155
157
156
152
150
150
150
147
144
144
144
147
145
151
162
177
181
173
165
163
166
169
168
166
167
170
173
172
168
165
163
164
168
159
156
156
160
165
170
171
170
165
161
162
167
173
170
157
147
148
153
157
157
154
153
155
154
148
144
150
162
168
163
157
159
171
180
176
169
163
165
169
168
164
164
165
168
168
163
159
157
160
165
161
160
160
161
162
166
169
172
170
166
163
163
164
161
157
154
158
162
163
161
157
161
164
161
155
151
157
166
169
166
158
158
165
172
171
167
163
164
165
163
160
159
163
167
165
160
156
156
161
167
158
164
167
165
162
159
161
166
170
168
164
160
158
158
163
169
176
174
168
162
160
164
166
163
160
159
162
165
166
166
164
165
167
169
167
163
161
162
163
162
158
157
162
166
164
160
156
158
164
171
157
164
171
169
161
154
154
160
165
165
163
160
161
163
167
174
177
174
168
163
160
161
160
159
159
161
163
165
168
170
170
168
166
165
164
162
162
164
168
169
165
160
159
160
160
159
157
160
165
169
157
161
166
167
162
157
156
159
163
162
161
163
165
165
164
165
165
169
167
165
162
159
156
155
155
158
160
163
168
171
170
164
160
160
162
165
166
169
172
173
171
165
157
153
152
155
160
162
166
168
161
157
159
163
164
164
164
163
162
159
160
165
168
165
159
157
161
166
169
168
167
163
161
156
157
159
159
160
160
164
166
165
162
158
161
168
170
171
170
170
169
167
160
151
148
152
161
168
173
174
164
159
157
159
164
166
166
164
159
155
157
163
166
165
160
159
163
167
169
171
172
170
166
161
162
166
166
159
153
158
168
174
169
163
161
165
169
168
166
165
166
167
165
157
151
147
150
162
174
179
166
162
158
155
157
163
164
162
160
156
157
158
161
165
166
167
168
168
168
171
173
172
167
165
168
174
173
162
154
159
172
178
172
163
158
160
163
164
166
168
168
166
159
149
136
127
130
144
161
169
163
160
157
154
154
156
160
163
164
162
159
156
158
163
167
168
169
168
169
172
172
168
164
163
168
171
170
163
158
161
170
173
167
159
155
157
162
165
170
173
170
157
138
121
109
105
110
123
140
155
154
155
156
155
154
152
153
163
167
166
160
155
158
163
163
159
159
165
170
173
170
164
162
162
162
162
162
161
160
160
163
165
164
160
158
162
170
174
174
170
159
141
117
98
91
96
105
115
126
139
152
153
156
157
155
148
149
158
166
166
159
156
161
165
160
149
150
161
170
172
168
162
162
161
158
158
163
166
164
159
159
163
168
167
164
167
176
181
175
159
143
129
114
103
101
107
115
123
129
138
158
158
157
157
153
146
148
157
166
171
166
161
165
167
162
154
153
161
169
168
164
161
161
160
159
163
171
174
169
160
157
161
169
169
166
167
174
177
169
152
134
127
125
125
127
131
137
145
152
156
163
162
160
158
153
149
148
157
169
175
171
166
165
166
167
166
165
166
167
165
160
161
162
163
164
168
175
175
169
160
157
160
166
169
168
167
170
170
166
154
141
133
136
144
151
155
157
163
168
170
161
161
161
160
155
150
152
159
169
171
166
161
159
161
167
171
170
168
165
164
161
164
168
169
169
169
169
166
162
158
158
162
167
169
170
169
170
171
170
164
151
141
142
153
164
169
169
166
165
166
157
157
159
158
154
155
159
163
166
161
153
150
154
159
164
169
169
166
163
164
165
168
172
173
170
166
163
159
157
158
162
166
169
168
167
167
171
176
175
170
161
154
153
160
171
175
171
163
159
157
157
159
160
159
154
156
161
164
164
157
150
150
154
159
164
166
166
164
163
167
169
171
171
170
167
164
163
162
163
162
165
170
170
166
160
162
169
174
173
168
167
166
168
170
173
174
171
167
162
158
159
164
165
163
160
157
160
161
162
159
155
156
158
160
162
162
163
167
172
174
173
170
165
162
160
162
165
170
172
170
169
171
170
167
162
163
169
170
166
163
167
172
174
173
171
171
173
172
167
160
158
163
164
164
161
157
155
156
160
164
165
164
161
161
160
159
161
168
173
175
173
168
162
158
156
159
166
174
177
175
170
168
167
168
169
172
171
167
161
160
165
169
172
170
169
171
174
173
167
157
156
158
160
160
161
159
158
160
164
166
166
165
163
162
160
159
161
164
168
169
167
166
165
164
161
162
167
172
176
176
170
164
161
164
172
177
173
166
161
161
165
169
170
171
172
175
175
172
166
157
156
159
161
163
165
166
167
167
167
164
163
163
163
164
164
163
162
163
163
162
162
163
164
168
169
168
167
168
171
174
170
165
161
162
170
174
170
165
163
164
167
169
170
172
175
175
174
170
168
165
159
164
169
171
171
170
169
168
168
163
161
160
162
164
166
167
165
164
161
159
159
159
160
166
171
171
168
166
169
173
172
168
166
167
172
172
167
164
164
167
170
171
170
170
171
170
169
168
170
171
172
167
165
168
175
173
164
158
157
160
166
166
163
164
169
176
180
182
180
180
179
179
179
177
176
175
173
170
169
172
176
179
178
179
180
180
177
174
170
167
168
171
172
172
171
172
174
173
168
165
162
158
158
162
169
171
167
162
157
154
153
159
166
172
175
178
181
184
183
182
180
178
175
172
173
176
177
175
172
168
169
173
176
178
177
172
171
173
175
173
169
168
170
171
171
169
168
166
164
164
156
158
161
163
167
170
171
164
156
149
147
154
169
179
183
182
181
183
185
184
181
174
169
167
169
174
178
178
175
172
171
174
179
181
178
171
169
173
180
179
172
166
169
173
177
175
171
167
165
165
157
163
166
167
169
171
171
163
155
150
150
153
166
177
183
182
178
180
183
186
182
175
169
167
169
171
173
174
174
176
178
182
184
185
182
177
175
176
180
178
172
166
167
169
174
176
175
173
169
168
162
164
161
162
167
173
170
160
153
152
153
156
160
171
180
180
176
177
183
187
185
178
173
172
172
171
169
167
168
173
179
181
179
175
175
177
178
180
178
175
171
165
161
159
160
166
168
170
170
171
163
159
152
152
160
167
167
162
158
157
156
158
164
174
181
180
176
177
181
185
183
176
173
172
173
171
168
165
164
167
173
175
168
158
157
163
173
180
181
179
175
168
160
155
153
160
163
167
168
170
162
156
152
152
155
159
161
163
165
164
160
164
173
179
179
176
171
172
176
177
173
168
168
169
171
169
168
166
164
164
168
170
165
153
146
150
165
179
187
187
182
174
166
162
165
173
176
173
169
167
158
157
159
161
160
158
159
163
166
166
168
172
177
175
166
159
160
167
171
169
165
161
162
165
167
168
168
166
164
163
165
166
166
158
153
155
166
177
183
182
179
174
171
169
172
177
181
178
171
165
153
155
163
168
167
164
164
166
167
166
171
177
176
167
153
150
157
166
168
165
161
159
160
163
166
167
166
163
162
162
164
165
165
163
164
170
171
171
168
164
166
171
174
172
168
166
170
172
169
164
154
154
158
164
165
165
169
172
171
169
170
175
175
168
160
161
165
168
167
165
162
162
164
166
168
166
162
159
162
164
163
160
158
161
166
172
170
166
158
155
161
171
177
173
164
157
159
166
168
165
162
158
156
157
157
158
164
171
173
171
166
167
171
174
173
172
169
167
165
163
163
165
167
170
170
166
160
160
164
167
164
159
157
157
161
163
165
167
164
163
166
175
179
175
167
163
166
171
170
166
168
164
161
159
157
155
158
165
170
169
162
161
165
172
174
173
167
164
163
165
165
165
167
169
170
168
164
162
164
165
163
161
160
157
157
159
166
171
173
172
172
175
176
173
172
175
181
182
175
168
167
164
163
165
164
163
162
165
168
168
162
161
163
169
172
171
170
169
169
170
167
165
164
164
167
169
167
162
160
160
163
165
163
159
157
160
166
171
172
173
174
174
171
170
174
181
186
185
178
168
158
158
162
166
169
170
170
172
173
171
166
163
166
169
172
173
175
177
177
175
172
167
163
159
160
164
167
165
163
164
169
172
169
163
160
163
165
163
162
166
172
174
171
170
174
178
180
179
176
169
154
157
158
160
162
165
169
173
176
175
171
166
166
169
173
175
177
179
177
175
174
172
165
157
154
158
165
169
171
175
181
181
177
171
167
166
165
159
155
158
167
174
174
171
169
169
172
172
172
172
158
161
160
156
154
156
160
166
171
174
172
167
164
165
169
173
176
178
176
172
172
171
166
158
157
161
167
170
171
174
180
182
179
174
170
168
169
165
159
156
163
172
174
170
162
161
166
171
174
176
163
165
163
160
159
159
158
160
164
169
171
168
164
162
163
168
174
178
176
170
166
165
166
165
164
167
170
167
161
160
165
170
172
168
167
168
173
172
166
161
162
168
170
167
162
160
162
168
173
173
161
161
163
166
170
167
164
163
163
165
169
170
168
165
163
165
170
177
176
170
165
166
169
170
167
166
167
165
161
157
157
160
162
161
161
164
169
172
174
168
160
160
163
164
165
163
155
158
159
161
156
153
160
168
172
172
169
168
167
165
165
166
167
166
164
163
166
173
174
170
169
173
175
174
167
163
162
167
169
168
164
163
164
163
162
161
164
168
169
163
152
143
146
155
161
161
155
150
151
154
156
154
159
164
165
164
162
163
164
164
161
160
160
162
163
163
164
167
169
169
172
178
181
180
175
168
165
170
175
175
172
173
174
173
165
161
164
166
163
148
130
127
130
139
148
155
160
163
164
165
163
162
160
159
158
155
152
153
154
158
160
159
158
160
167
168
167
165
165
166
171
178
182
185
184
180
176
177
176
173
170
171
174
173
167
163
165
165
156
142
129
129
132
135
142
154
173
178
178
172
166
164
159
156
155
153
149
147
148
155
161
163
164
168
173
175
171
165
164
165
169
173
177
182
185
185
184
181
175
169
164
164
165
166
164
164
165
163
159
154
149
148
146
145
146
151
161
166
164
156
162
160
158
157
156
156
155
152
151
155
162
166
168
170
171
171
169
165
165
165
166
166
166
168
173
179
180
177
171
167
163
161
160
162
164
167
166
165
167
167
155
141
136
139
134
128
119
118
123
127
161
160
162
163
161
159
158
158
156
157
164
168
169
164
160
161
166
165
164
164
163
161
159
159
163
171
173
170
167
166
168
166
163
165
168
170
166
164
169
166
148
122
110
113
116
110
97
97
109
127
165
166
167
168
166
163
161
161
161
164
171
174
170
158
153
159
167
166
161
159
163
166
164
161
162
167
171
167
161
161
166
167
165
165
165
163
157
152
148
145
134
119
111
110
119
121
124
132
145
157
167
166
164
166
168
168
166
165
167
171
179
179
169
157
152
161
169
167
159
157
167
174
175
166
162
167
170
168
159
154
152
151
147
149
148
150
146
139
133
132
136
139
141
138
140
149
166
182
182
176
160
154
155
162
168
172
171
169
172
177
182
179
170
161
159
165
170
169
163
163
170
174
173
164
160
161
163
158
151
141
136
133
131
132
136
142
145
141
137
139
150
168
174
167
161
163
180
193
192
177
151
147
151
160
166
170
170
170
172
174
173
174
171
167
165
165
166
167
166
165
165
162
161
157
153
151
149
144
137
129
130
136
142
142
144
147
155
160
160
159
163
173
180
177
167
164
170
178
179
173
154
150
154
160
163
165
166
167
166
163
163
166
168
167
162
157
157
159
160
158
155
152
152
152
148
144
142
140
138
135
139
150
162
166
162
159
162
170
175
174
171
173
175
173
166
163
166
169
170
168
164
161
158
160
162
164
165
165
161
156
157
159
159
157
152
150
153
155
153
149
149
153
157
155
150
146
148
154
156
152
149
155
168
173
169
162
161
167
172
173
172
172
172
169
165
162
164
166
166
166
169
164
159
159
162
166
167
163
158
155
156
158
154
148
148
156
164
166
160
154
156
162
167
164
158
155
158
165
168
166
161
161
166
170
166
160
160
161
163
165
167
169
169
168
164
162
162
164
166
169
170
167
161
159
160
163
164
162
160
159
160
161
158
154
157
169
178
180
169
162
162
167
170
167
165
162
165
168
172
174
174
171
168
167
166
163
160
161
162
163
161
160
162
164
163
161
160
161
166
170
167
168
167
162
157
156
158
161
163
164
165
167
166
162
164
172
178
177
170
165
163
162
162
161
161
162
164
168
173
177
176
170
166
166
167
164
162
164
168
167
160
154
155
162
166
164
161
160
164
168
162
167
168
164
159
156
158
162
165
165
166
169
168
163
162
164
171
173
169
164
160
157
154
152
153
156
161
166
170
171
167
161
159
162
165
165
164
168
173
173
165
157
157
164
171
168
163
162
166
169
160
163
166
166
164
164
163
164
163
161
161
163
162
157
154
158
167
172
168
162
158
157
157
154
153
156
160
161
161
159
159
156
157
157
160
165
168
173
175
173
167
165
166
171
171
166
162
166
172
175
163
163
165
166
165
165
165
164
162
156
155
155
154
151
151
157
167
172
167
161
159
164
166
162
161
163
164
161
157
159
166
168
162
154
154
161
168
173
173
169
167
169
171
170
161
149
148
157
168
174
168
165
162
158
156
156
161
165
165
159
155
151
152
155
160
164
169
170
165
159
160
167
170
168
167
169
170
164
162
167
177
178
166
154
150
158
166
171
170
167
163
162
156
147
135
124
126
138
152
163
167
164
158
148
141
147
156
166
169
164
157
153
155
161
165
167
169
169
165
159
158
162
166
166
165
166
167
165
165
169
176
176
168
158
155
161
169
172
169
165
157
146
130
114
103
100
109
123
139
151
163
162
157
149
141
147
155
166
170
164
157
155
160
165
165
164
167
170
167
158
154
157
159
160
159
159
162
165
166
166
168
171
169
165
162
166
174
177
170
157
144
130
111
95
87
93
106
122
135
144
162
164
162
158
155
155
161
169
170
165
159
159
166
168
163
156
160
167
168
161
156
158
160
160
158
158
163
168
167
164
165
170
173
170
165
167
175
178
169
151
134
122
109
99
96
105
118
131
139
147
165
164
164
165
168
166
169
173
174
173
168
168
170
169
162
155
155
161
167
167
165
165
165
162
162
165
170
171
168
165
165
168
169
168
166
168
173
175
166
150
135
126
121
119
120
126
136
146
156
162
166
163
165
168
173
173
171
171
174
177
175
171
169
167
165
161
158
159
164
169
172
170
168
163
165
169
172
171
166
164
165
165
165
164
166
170
173
172
168
158
144
134
131
138
143
147
151
159
167
171
165
163
165
168
173
171
168
162
163
165
166
163
162
165
169
170
164
159
160
166
173
173
171
167
166
167
167
163
160
161
165
166
166
165
166
170
173
175
174
167
153
143
140
150
160
164
163
162
164
165
165
164
164
164
163
165
163
160
157
155
154
155
158
165
173
173
166
159
158
164
173
176
177
171
167
164
161
158
157
160
165
170
169
164
161
164
170
175
174
168
161
154
154
161
169
172
168
162
159
155
163
165
163
160
156
159
164
164
162
159
157
158
161
166
172
173
169
165
163
168
175
179
179
175
169
164
161
163
163
164
166
171
170
163
158
158
163
167
166
166
166
168
169
170
172
172
169
163
159
157
160
165
165
161
157
157
161
167
168
169
170
167
165
166
169
172
172
172
174
176
177
177
174
169
163
161
165
171
172
169
166
169
169
166
162
159
160
160
160
164
171
175
174
171
170
169
169
166
163
161
158
163
165
164
160
156
157
162
168
172
174
171
166
164
164
165
168
172
176
176
173
171
165
158
153
157
167
175
176
171
167
167
168
168
167
166
164
162
163
167
170
171
169
169
170
171
169
165
160
156
158
159
162
163
161
158
157
159
163
166
167
167
166
164
160
159
161
163
166
168
167
167
162
157
155
159
167
172
171
170
167
167
165
164
166
169
170
168
167
167
166
164
165
169
173
174
168
161
154
149
157
158
161
162
162
162
163
163
162
159
160
163
167
165
162
159
160
162
162
162
164
166
165
165
167
169
170
166
163
165
167
168
166
162
163
167
171
170
167
162
160
158
161
166
170
169
163
159
158
156
156
160
164
166
164
163
165
166
163
158
159
165
167
167
165
164
165
165
163
162
163
166
167
170
175
177
174
167
162
162
166
168
168
166
166
168
168
166
163
159
158
157
160
163
164
163
162
162
167
169
165
160
158
165
171
169
161
156
159
165
172
171
167
166
166
169
169
171
175
177
178
177
174
173
170
171
176
178
176
175
177
182
184
184
181
177
174
173
172
173
175
174
172
169
168
172
176
172
166
162
161
156
157
163
169
169
163
157
156
157
162
168
172
172
170
170
174
178
180
183
184
178
172
166
164
171
177
176
172
168
169
173
179
181
179
175
173
174
175
174
173
172
172
173
172
171
171
170
167
165
158
157
158
161
166
168
165
158
152
149
150
159
171
176
175
175
177
181
185
189
187
180
171
165
167
173
178
177
174
172
172
174
177
178
177
172
170
173
177
177
174
173
178
182
181
175
171
172
172
170
160
160
160
160
163
168
169
161
153
149
147
151
162
171
179
179
179
179
184
189
189
182
172
166
168
171
175
173
172
175
179
179
178
175
175
174
172
174
176
176
174
174
180
184
180
172
170
173
174
172
167
164
158
155
159
169
171
166
158
155
152
150
154
166
178
182
179
177
179
185
185
179
171
167
168
170
171
168
167
170
177
179
175
166
165
172
178
181
177
173
170
171
174
174
166
161
164
169
171
169
169
165
156
152
156
166
170
168
165
160
157
155
160
170
178
180
177
176
177
180
178
173
171
170
170
170
169
167
164
168
174
177
170
156
152
162
176
186
183
176
171
171
170
166
159
157
161
163
164
166
162
161
157
153
153
155
163
166
165
162
158
161
171
177
177
173
168
169
173
173
169
168
174
177
177
172
167
167
167
171
175
177
169
153
145
150
168
184
189
183
178
175
173
169
168
168
165
164
161
164
154
156
160
161
157
154
157
161
162
161
160
165
173
175
170
161
160
163
168
167
165
164
172
177
178
172
166
165
167
169
172
172
166
155
147
151
166
181
189
184
177
175
175
174
174
175
172
168
163
162
151
155
162
166
164
159
161
164
166
165
167
170
173
171
165
159
160
165
166
164
162
161
164
167
169
168
166
164
163
162
162
161
158
157
158
164
173
180
180
175
169
171
172
172
172
171
171
168
165
163
158
156
161
165
165
164
167
170
171
170
171
175
176
172
168
167
169
169
166
162
161
160
160
160
162
166
168
169
165
161
157
153
152
157
164
172
176
176
171
166
164
168
171
171
168
168
168
167
166
164
167
161
161
161
160
160
165
170
171
168
168
173
176
174
172
171
172
170
166
162
162
162
164
164
165
170
175
176
172
166
160
156
155
158
163
167
171
172
169
165
165
169
171
170
168
170
172
170
166
164
169
166
163
160
156
155
160
167
168
162
158
161
168
171
170
168
168
166
164
164
164
165
168
170
172
174
177
177
174
168
165
164
159
156
156
159
167
172
172
168
166
167
168
167
168
174
177
175
168
164
168
166
164
163
161
161
164
170
172
166
159
158
161
166
168
167
168
168
167
167
166
167
168
168
169
171
171
169
167
166
167
165
158
147
147
156
168
174
173
169
167
166
164
165
169
176
179
179
173
167
164
161
162
164
168
170
173
181
181
176
167
160
159
164
168
172
174
176
175
173
173
172
168
162
158
160
162
163
163
166
170
166
156
144
148
159
169
172
169
167
167
169
168
169
172
174
175
176
175
173
161
158
156
159
165
169
174
180
183
181
173
164
160
162
167
173
178
181
180
178
180
179
171
161
154
155
160
164
168
171
175
173
167
159
161
166
169
167
162
160
163
170
176
176
173
168
167
170
175
178
162
159
154
152
154
161
168
174
177
177
173
167
160
158
161
167
176
181
180
177
177
177
173
168
164
166
169
169
168
171
175
178
178
177
173
170
169
166
161
157
160
168
176
174
166
159
160
167
175
180
164
161
157
155
155
160
167
171
171
170
170
167
163
159
159
163
171
177
176
173
167
168
173
174
176
179
178
172
164
162
166
172
177
176
172
168
167
167
167
163
162
165
168
166
159
154
157
166
175
176
162
162
163
165
167
168
172
172
169
165
163
165
167
165
163
164
169
174
174
170
165
168
173
176
176
176
175
171
165
161
161
165
168
167
165
162
162
165
170
170
166
161
158
160
161
161
161
163
167
165
161
163
167
172
174
172
171
172
169
161
157
158
166
168
166
165
168
172
172
171
170
175
177
176
172
170
168
170
169
166
163
162
163
163
161
156
155
161
169
176
167
155
149
155
166
168
164
155
154
157
167
168
169
170
168
166
166
167
166
161
156
155
159
163
163
163
165
168
170
170
171
175
177
176
173
169
166
169
170
168
165
164
166
166
162
155
154
161
168
174
164
149
140
147
161
168
160
154
154
162
174
173
169
165
163
160
161
164
166
164
160
156
156
157
159
161
163
166
167
166
165
169
174
177
177
174
170
170
170
168
166
166
169
169
164
158
157
161
164
169
161
147
139
147
164
171
173
174
170
174
171
170
165
161
160
159
159
165
168
166
163
157
154
157
161
165
167
167
166
163
159
162
168
173
175
171
168
169
171
170
166
165
167
167
166
162
162
163
164
169
167
166
166
169
171
173
177
175
171
166
162
161
158
157
157
157
158
164
162
162
160
157
156
159
165
170
172
170
168
163
158
156
160
166
169
166
163
165
170
171
168
164
161
162
165
167
168
170
172
176
176
171
172
171
162
151
142
135
136
129
159
158
158
157
155
153
155
158
158
159
162
163
162
160
162
168
171
169
165
160
158
157
157
161
163
164
160
159
163
165
166
163
160
162
167
170
170
172
175
177
170
157
151
146
139
120
102
98
101
105
163
162
162
161
159
156
157
159
160
163
171
174
170
160
157
162
167
163
156
154
159
163
166
163
163
163
160
158
155
158
163
164
165
168
170
169
164
162
159
156
147
132
125
120
118
114
109
112
117
128
167
165
164
165
166
167
168
166
166
170
177
180
171
160
156
160
164
160
154
154
164
175
178
172
164
163
161
161
159
160
163
168
168
166
162
157
152
146
140
133
129
123
127
126
135
143
151
158
160
159
166
163
164
166
170
174
175
173
172
175
176
176
168
162
162
165
167
165
162
165
173
178
178
171
164
160
157
159
161
160
159
157
154
148
144
143
141
141
136
133
136
140
150
156
157
160
170
182
179
172
164
163
165
166
166
167
169
171
173
171
166
161
162
165
168
168
167
168
170
174
174
172
169
166
160
156
152
149
148
145
141
139
138
135
135
136
142
152
156
154
157
166
171
168
160
158
164
171
172
168
168
169
167
163
157
154
159
164
167
162
156
153
154
161
165
165
162
162
165
169
169
162
156
154
153
151
148
144
139
134
133
135
138
143
146
148
154
165
169
171
173
175
175
170
161
159
163
166
167
165
171
169
164
159
154
153
157
158
157
153
152
152
150
152
156
159
159
157
155
159
162
159
151
146
147
151
153
152
149
145
144
146
154
159
163
165
167
169
169
171
173
175
174
171
167
167
170
169
168
166
167
161
156
154
157
161
161
156
149
146
153
158
154
151
153
162
168
166
160
158
162
162
160
155
153
159
163
164
165
165
164
163
165
167
168
169
168
167
165
165
167
171
173
172
169
169
172
172
170
169
164
155
152
153
159
165
164
158
150
150
159
166
165
156
155
165
173
173
167
163
163
165
168
166
167
168
167
168
171
177
177
171
166
165
166
166
164
162
161
160
160
162
165
168
167
165
166
168
170
169
164
161
158
156
158
160
162
163
162
162
166
170
169
162
156
158
162
165
165
163
162
164
168
170
172
168
164
165
170
174
173
166
161
163
166
165
160
158
159
158
154
153
157
165
169
165
164
165
168
168
162
165
165
160
158
157
159
164
166
166
166
167
165
160
155
156
158
161
163
160
158
159
160
163
165
162
160
160
163
164
161
158
159
165
169
167
162
160
161
160
153
152
157
170
179
174
167
167
170
171
160
165
167
163
160
159
159
161
160
160
159
158
157
155
157
162
172
173
165
158
155
155
156
157
159
162
162
159
156
155
156
158
162
165
166
167
167
168
170
167
161
161
166
174
180
169
163
164
172
175
164
167
168
165
161
159
159
159
159
155
155
154
155
157
162
169
176
176
166
156
154
158
160
161
162
167
169
165
158
156
162
166
165
160
158
162
169
175
177
171
165
164
167
164
158
146
145
152
164
171
170
169
167
162
158
157
161
165
164
157
155
156
160
164
165
167
170
169
161
152
154
163
168
167
166
171
174
170
165
164
170
172
167
158
155
163
171
178
177
168
159
153
147
137
125
117
123
132
146
157
170
168
165
159
158
158
164
171
169
160
156
160
168
170
167
166
168
167
159
150
153
164
171
169
164
166
171
173
170
169
172
173
170
163
162
168
174
178
173
160
148
136
123
108
97
96
105
119
134
144
165
166
165
163
163
164
166
170
167
160
158
163
174
175
171
169
172
172
166
156
156
164
169
167
161
160
166
172
172
169
170
174
174
170
166
169
175
177
167
150
134
122
109
95
89
94
106
121
131
140
163
165
167
168
168
168
166
168
165
162
161
166
174
176
172
171
174
176
173
166
164
167
168
164
161
161
165
170
170
168
169
173
174
171
165
166
171
173
165
148
132
119
106
97
97
107
123
136
143
149
165
164
165
166
168
168
166
165
166
168
169
170
171
170
167
166
166
169
172
173
172
170
166
161
160
163
167
169
168
168
168
169
168
166
165
166
169
170
166
156
140
126
114
108
111
121
136
150
159
164
168
165
164
164
167
167
164
161
161
168
171
169
165
163
164
163
159
159
164
171
174
169
162
156
159
164
168
167
166
167
167
165
163
163
166
170
172
172
171
166
152
137
124
123
127
134
144
157
169
173
168
165
164
166
169
167
162
154
151
157
163
162
160
162
166
166
160
155
158
164
169
165
158
155
159
165
167
166
164
165
167
166
164
163
165
171
174
175
174
170
159
146
139
143
149
153
155
161
168
169
166
165
164
165
168
166
162
154
150
154
158
159
159
164
169
169
161
155
154
161
165
164
162
161
163
165
165
164
165
166
169
169
167
163
162
169
173
173
171
166
161
156
157
159
165
167
165
165
164
160
163
165
163
161
160
161
162
161
162
165
168
167
165
167
170
169
163
158
160
165
168
169
171
171
168
164
162
164
168
169
170
170
166
162
161
166
168
166
163
164
167
168
168
168
170
171
171
166
162
159
161
165
164
159
155
156
161
168
172
179
181
177
170
169
170
170
167
165
169
171
173
174
177
175
168
162
162
165
170
170
169
167
164
162
163
163
162
161
163
169
173
172
169
168
170
172
169
165
162
162
162
167
168
163
158
155
161
169
175
181
182
177
172
171
170
171
169
170
173
175
177
176
173
167
163
162
167
169
168
167
167
168
166
163
161
161
161
164
171
177
173
166
163
166
173
174
168
161
160
163
161
165
168
166
161
158
163
169
171
169
166
169
172
172
171
168
168
169
171
174
176
176
170
162
161
166
172
171
164
163
167
171
169
162
158
160
165
171
176
175
166
158
159
167
176
175
166
158
157
159
156
157
162
162
159
160
165
167
164
157
156
163
170
171
167
165
165
167
168
171
174
176
172
167
167
172
173
167
160
159
167
173
171
164
158
162
170
174
172
165
157
154
157
165
171
170
162
159
158
159
154
155
158
158
157
158
164
165
161
153
155
165
170
167
162
161
165
167
168
169
172
177
175
172
173
174
174
168
163
163
167
170
170
167
165
166
169
168
163
155
154
157
161
164
165
164
164
165
166
167
162
156
154
157
157
158
157
159
164
168
170
170
171
173
178
182
184
183
179
176
176
176
173
166
161
161
168
173
171
168
169
174
179
180
178
175
174
175
176
177
180
178
177
176
176
176
176
172
167
165
159
154
155
159
160
158
156
156
159
162
168
172
175
173
171
173
176
179
178
178
179
175
169
160
155
156
163
169
169
166
166
166
168
172
174
175
176
176
177
176
175
174
177
179
178
176
176
177
175
171
158
155
156
158
157
156
153
152
153
156
161
167
172
171
167
165
169
173
178
183
183
179
173
168
166
168
170
171
172
173
171
167
165
167
173
174
173
175
177
177
176
177
183
186
180
173
172
178
183
180
158
156
155
154
153
153
152
152
152
153
154
156
160
166
170
170
169
170
178
185
187
183
177
174
175
177
176
173
173
175
175
170
167
167
170
172
173
175
177
178
177
182
189
189
179
167
167
176
185
181
159
157
155
154
155
161
161
157
156
156
153
151
153
163
173
177
176
175
178
183
183
179
174
172
176
180
180
175
170
170
172
172
168
163
163
171
176
181
180
176
174
179
186
186
173
162
165
174
181
177
161
160
158
159
167
169
169
162
158
156
155
157
160
167
173
177
177
176
177
178
176
170
169
170
175
178
176
174
171
171
173
172
166
157
156
166
178
184
180
172
169
174
181
180
171
165
166
168
171
172
158
159
161
164
168
168
167
163
157
154
156
163
172
174
171
169
169
171
173
172
168
166
172
177
178
174
169
170
174
176
177
172
163
154
152
159
170
179
175
170
168
174
178
177
173
170
166
163
162
168
153
155
159
160
159
158
161
161
158
155
156
164
173
176
173
164
161
164
167
167
165
166
176
180
177
169
162
164
170
173
173
170
162
155
153
156
164
172
171
170
170
173
176
175
174
172
169
164
162
166
151
152
155
156
156
156
161
164
164
162
161
162
169
173
173
168
165
165
165
164
164
164
168
169
167
164
161
163
163
163
162
161
159
159
159
161
167
172
175
173
170
170
171
171
173
174
173
169
166
166
157
153
155
157
160
161
166
169
169
168
167
167
167
168
169
171
174
172
168
164
163
161
159
156
157
162
167
169
165
160
157
157
160
163
165
168
171
174
175
175
172
170
168
168
170
173
175
172
168
167
161
158
158
160
163
164
170
173
170
166
165
168
171
167
165
169
176
179
174
168
165
163
161
156
157
167
176
180
172
164
162
165
169
169
168
168
169
173
174
175
173
170
168
167
169
173
175
169
167
168
160
160
162
162
160
162
167
172
169
160
159
164
172
170
164
166
171
178
177
170
167
167
168
166
165
171
179
181
174
167
168
174
178
171
164
162
165
171
173
173
171
169
166
166
168
171
173
170
168
169
162
163
164
163
161
161
165
170
170
163
159
161
167
169
167
167
169
173
173
171
167
170
170
167
165
166
170
172
170
167
169
171
171
161
155
156
165
173
175
172
168
166
164
164
165
168
171
174
172
172
166
161
161
164
167
169
169
170
172
172
166
160
159
163
168
170
170
171
172
172
174
175
171
162
156
154
158
161
164
167
169
166
161
152
153
159
169
175
175
172
167
165
165
166
166
166
167
172
175
175
166
157
153
160
170
175
173
171
173
175
170
161
154
158
164
168
171
172
175
180
184
183
173
162
155
153
155
158
161
167
169
168
163
160
165
167
171
172
172
168
165
167
171
174
170
164
163
169
173
177
164
155
149
154
162
170
171
170
171
172
170
165
159
158
160
162
166
169
174
179
181
178
171
166
166
168
169
166
164
166
170
173
175
178
176
172
171
170
170
168
165
168
173
175
169
160
160
168
175
179
163
158
155
154
156
163
168
168
168
167
169
167
168
165
161
160
161
162
165
164
163
165
166
170
177
182
182
176
169
167
169
174
177
177
173
169
168
171
172
171
167
165
166
165
161
159
164
172
180
180
165
165
165
164
162
164
167
169
168
164
164
165
169
168
165
163
161
157
154
153
157
164
168
172
175
179
180
175
170
168
169
171
170
166
165
164
166
168
171
173
169
163
157
157
159
163
169
176
180
177
173
173
171
170
167
166
166
168
168
163
160
161
165
167
166
165
161
157
155
156
166
174
175
173
169
168
169
169
168
167
167
165
163
161
162
162
161
161
166
174
175
169
159
157
164
167
167
166
168
169
179
179
173
168
164
163
163
167
168
164
161
160
163
164
162
160
160
161
164
168
173
176
176
171
163
160
162
163
164
163
162
161
162
164
165
164
158
156
163
175
182
178
169
166
168
167
159
154
157
164
177
178
173
168
164
160
160
164
168
167
164
161
163
163
161
158
159
164
168
168
167
169
170
169
162
157
161
163
164
162
161
163
166
170
171
167
161
159
164
175
182
180
173
171
170
168
162
156
160
166
170
172
171
168
164
159
158
161
165
166
163
159
160
161
162
162
164
166
166
163
158
161
166
170
167
161
161
165
168
168
166
166
168
170
171
170
168
168
170
174
177
176
172
170
169
171
174
174
169
164
161
161
163
163
161
157
154
155
157
158
156
153
153
157
163
167
167
166
163
158
155
156
163
169
170
164
163
167
172
173
169
165
163
163
166
171
175
175
175
176
175
175
173
169
164
166
169
168
157
143
157
155
154
155
155
154
153
153
154
153
152
152
152
155
162
167
167
162
157
155
155
156
159
164
167
167
165
166
170
170
165
159
156
159
166
171
174
175
173
173
172
172
169
164
155
147
140
134
128
117
161
157
154
152
153
158
161
161
159
156
156
157
157
159
161
165
164
157
152
152
155
156
155
159
161
164
164
165
167
165
161
156
157
164
172
175
173
167
163
157
150
147
151
152
145
133
120
110
108
114
166
164
161
157
159
166
172
171
165
159
157
159
161
161
162
165
164
158
153
152
157
160
160
159
160
160
161
164
170
172
170
169
170
173
173
172
164
157
149
137
127
128
135
147
148
144
134
125
128
137
172
173
171
167
168
174
174
172
165
157
156
158
162
163
165
167
166
164
163
165
170
173
172
169
164
161
159
163
172
181
180
177
169
162
155
148
143
142
134
130
128
135
146
155
157
156
157
158
161
164
176
179
177
171
169
168
169
166
160
155
154
158
164
168
169
168
166
166
172
180
185
181
177
172
168
163
158
157
160
162
159
154
145
139
133
128
128
129
132
141
151
162
168
165
158
156
159
162
166
167
177
181
177
168
163
161
163
162
160
156
155
159
162
167
169
166
161
161
168
183
190
178
166
159
159
158
154
148
144
142
137
132
129
132
137
138
139
140
145
158
169
175
175
169
161
157
155
158
160
164
172
174
170
163
159
157
160
161
157
155
156
159
160
160
163
164
161
158
160
171
177
166
147
137
143
152
153
146
142
141
140
139
141
150
162
167
166
164
162
166
169
170
170
169
166
164
163
161
161
165
163
161
160
159
159
158
158
157
152
151
158
162
158
155
156
164
167
165
161
161
163
158
142
136
147
157
158
155
153
155
160
161
161
166
171
180
176
171
167
165
163
162
164
166
167
168
170
171
169
169
159
155
155
157
159
160
159
157
152
153
161
166
164
157
153
160
169
170
165
161
160
160
160
163
167
168
163
160
162
166
170
169
166
166
167
166
166
163
160
160
159
159
160
161
160
163
167
174
175
171
161
158
157
159
159
160
162
164
164
162
163
166
166
161
153
153
159
163
164
161
160
163
167
173
176
170
161
157
160
166
166
163
161
163
166
166
160
154
152
153
155
158
158
158
157
158
165
171
176
173
163
163
163
161
161
160
163
166
168
165
161
160
162
162
158
154
153
155
158
160
160
161
164
168
171
166
158
155
157
161
162
160
161
166
171
171
164
156
153
153
155
159
161
163
164
165
166
170
175
174
162
166
166
163
161
160
159
158
157
157
156
157
158
163
164
163
160
160
160
160
159
158
157
159
165
167
164
159
156
157
162
166
168
170
171
171
168
164
162
160
160
163
168
169
168
161
159
159
165
170
164
167
166
162
160
159
156
151
147
151
155
160
165
168
169
169
167
163
161
160
160
157
156
158
165
174
176
169
159
156
164
170
171
167
163
163
166
170
172
168
163
162
160
153
145
137
135
141
148
156
167
167
166
164
162
161
160
157
152
152
156
165
173
172
168
164
163
162
159
158
161
163
164
163
167
175
179
173
164
161
164
168
166
160
157
159
167
175
176
169
159
149
138
122
109
103
108
117
127
137
164
165
167
168
167
165
165
167
162
154
155
165
175
173
165
161
162
163
160
158
162
170
173
168
165
168
173
173
169
167
167
166
163
155
155
160
171
178
175
162
148
133
115
99
89
90
96
106
114
125
157
162
169
173
171
166
163
165
163
156
156
162
172
172
167
165
169
172
168
163
166
172
176
169
163
162
167
171
171
170
170
170
166
160
158
162
172
176
170
154
137
121
106
96
92
97
105
115
123
132
158
162
168
170
168
161
155
153
157
158
161
164
169
171
170
171
175
179
177
172
169
171
171
167
164
163
166
169
169
169
170
171
170
166
162
163
168
171
167
152
133
117
104
97
99
109
122
135
142
147
163
164
163
161
154
152
147
148
153
161
166
167
166
166
168
170
171
173
176
175
171
167
161
159
159
162
165
167
168
168
167
168
168
168
167
167
167
169
168
159
140
122
106
100
106
120
134
146
153
160
166
164
159
156
152
151
149
149
152
162
168
167
162
161
164
165
163
161
164
169
168
160
151
150
154
160
164
166
168
168
166
164
164
166
168
170
169
171
172
167
152
135
119
114
115
129
139
151
162
168
163
160
159
159
158
158
156
151
151
160
166
163
158
158
161
164
161
158
160
162
157
151
146
148
155
162
167
169
169
167
166
164
163
162
163
169
171
173
174
169
160
150
141
140
142
143
149
158
167
170
159
157
160
163
166
163
158
154
156
163
166
162
158
158
162
163
161
162
165
162
155
146
147
153
161
166
168
169
169
168
168
167
163
161
161
169
173
172
170
167
164
161
160
159
161
162
165
169
171
167
160
160
161
162
161
160
158
158
163
167
167
163
160
161
164
163
161
164
168
167
160
152
156
163
167
166
164
165
168
170
171
168
162
161
164
173
174
170
166
167
168
167
165
165
167
171
174
173
171
164
166
167
164
158
154
155
159
162
166
165
165
163
162
164
166
166
162
162
166
169
168
165
167
171
170
166
161
161
165
170
171
167
161
162
166
174
172
168
168
171
171
166
163
165
170
174
173
171
169
166
170
173
169
162
156
158
164
168
168
165
163
164
166
168
169
169
165
164
168
172
176
174
172
171
171
170
169
165
163
165
168
168
165
164
166
169
165
167
173
176
170
162
161
167
176
177
171
167
167
169
167
169
170
167
163
163
169
173
171
167
162
167
170
172
172
172
170
169
173
178
180
177
170
166
168
175
178
172
163
161
166
171
172
169
167
166
163
167
172
174
168
160
161
170
181
180
172
165
165
169
157
159
163
164
162
162
165
169
166
162
161
167
171
172
170
170
169
170
172
175
178
176
170
163
165
171
174
171
165
162
166
172
173
171
168
167
166
165
166
165
163
162
163
170
178
177
173
166
164
165
152
152
156
159
160
162
164
165
160
156
159
167
170
167
163
162
162
164
168
171
173
175
172
167
163
164
164
166
167
168
169
172
172
170
169
168
167
165
160
159
161
167
169
171
172
171
172
168
164
163
160
156
155
155
154
155
158
161
163
164
166
169
174
176
181
186
189
186
180
173
173
177
184
182
173
166
168
169
168
162
162
165
169
173
175
177
179
176
175
175
177
177
179
180
180
178
176
173
170
168
154
150
152
157
158
157
156
157
159
162
165
170
174
172
169
172
174
173
173
171
171
174
178
177
168
163
164
166
170
168
164
160
159
165
172
176
178
178
177
176
176
176
178
179
179
177
177
176
175
173
153
151
154
160
160
158
154
153
155
159
164
167
168
165
160
157
158
163
171
174
174
175
176
177
176
171
169
170
174
176
171
164
160
163
171
174
174
175
178
179
178
178
181
181
176
168
167
176
182
179
153
153
155
159
157
154
151
151
154
159
162
161
161
162
162
160
160
166
174
181
180
177
176
179
181
181
178
178
178
178
172
166
163
167
172
173
172
174
178
181
180
181
184
183
174
164
164
177
186
180
151
153
155
155
153
152
150
151
155
159
162
161
160
164
170
174
175
175
178
181
178
172
170
175
182
188
187
183
179
174
170
167
165
167
170
173
176
179
180
179
177
180
184
182
176
168
169
178
182
178
151
153
157
159
164
160
159
155
155
157
162
165
167
168
171
175
178
179
179
176
170
164
165
171
179
185
183
181
178
175
172
168
164
163
168
174
179
180
177
172
173
176
180
179
176
173
172
174
175
174
151
153
157
164
172
171
167
162
156
155
162
168
171
168
164
165
168
172
174
171
166
165
167
172
176
173
171
171
175
178
176
170
164
161
165
171
173
171
166
161
165
173
177
176
176
174
171
167
165
169
150
149
151
154
159
163
167
166
161
159
162
168
170
167
162
159
159
163
168
170
170
170
173
175
170
164
160
163
169
174
173
170
168
166
166
165
164
162
158
157
162
170
174
175
175
174
171
168
165
168
149
146
143
144
148
155
164
167
166
167
166
165
164
163
164
165
165
165
166
167
169
170
171
170
164
160
157
160
161
163
163
167
171
171
168
163
162
163
164
165
166
168
170
172
175
176
176
175
173
171
151
147
145
148
152
157
164
167
167
168
167
162
158
159
164
172
177
176
170
165
164
164
164
162
158
159
160
160
158
157
159
164
171
172
168
165
164
168
172
176
173
169
167
168
171
173
176
175
174
173
154
153
155
159
162
164
167
169
165
163
163
162
161
159
162
171
181
185
178
170
167
167
165
160
157
162
168
167
161
157
162
168
176
177
170
167
165
167
174
177
176
172
167
166
167
167
168
166
168
174
155
158
162
165
167
167
169
168
163
159
159
165
169
166
163
166
174
185
181
174
170
171
170
163
160
164
173
173
165
158
164
174
185
183
174
165
161
163
168
171
171
170
168
168
167
163
161
161
166
173
157
159
163
166
168
167
166
163
160
160
163
169
172
171
166
165
169
174
173
170
167
169
167
163
159
160
170
172
166
158
162
173
185
184
171
161
159
164
169
171
167
167
169
170
168
163
162
164
168
171
160
158
159
166
173
172
165
158
158
166
170
169
166
166
168
167
166
166
166
167
165
166
164
160
157
156
158
162
160
157
161
168
176
178
170
161
160
167
175
176
171
168
168
169
166
164
164
168
170
170
163
154
153
165
177
180
169
159
161
170
172
168
161
161
165
165
161
160
168
176
179
171
163
161
162
163
157
154
153
157
162
166
170
174
173
166
164
168
174
178
175
170
170
170
167
164
164
168
170
171
163
154
153
164
175
177
170
163
163
169
171
170
166
164
164
159
156
157
168
177
180
171
162
162
167
174
168
161
157
161
166
168
172
176
176
170
167
167
172
177
174
171
170
171
168
164
165
169
172
174
164
160
161
165
168
169
166
164
164
167
170
173
175
171
167
161
157
155
159
162
164
163
159
162
169
177
177
173
168
169
170
171
170
171
171
170
169
169
170
172
170
168
167
168
166
166
170
176
180
180
168
168
169
168
166
165
164
164
164
166
169
171
173
170
168
166
162
155
150
147
150
161
165
168
171
174
175
173
171
172
173
171
166
162
164
170
174
171
167
167
166
165
164
163
164
167
173
181
185
183
171
168
167
166
165
165
164
164
166
167
168
167
166
165
165
166
163
158
152
152
159
168
173
173
170
167
167
165
166
169
173
170
163
159
164
174
177
169
163
166
168
171
167
165
165
166
168
173
178
178
171
166
162
162
162
162
161
164
168
169
168
167
167
165
161
157
158
162
165
168
171
172
171
167
161
160
161
161
162
163
167
167
164
164
170
177
176
167
163
169
175
177
173
171
169
166
161
161
166
169
169
167
166
166
163
159
158
162
168
169
167
167
169
168
161
154
156
165
171
173
170
168
164
160
152
153
160
164
162
160
160
162
166
170
175
180
178
173
171
173
175
176
172
169
167
164
160
159
161
162
164
167
173
173
167
157
153
157
163
164
163
163
168
169
166
161
162
165
167
166
162
162
163
162
156
157
163
168
166
161
159
161
165
168
172
178
183
182
177
172
168
166
163
159
157
164
170
172
168
162
157
160
167
169
165
156
151
152
156
160
160
160
162
166
168
167
164
161
160
157
157
161
166
168
166
167
168
170
167
162
158
159
161
163
167
175
183
183
175
167
163
164
163
158
158
170
181
184
177
165
155
155
157
159
162
161
161
159
157
157
156
156
158
164
169
168
163
157
155
157
158
162
166
170
171
171
171
170
169
164
156
154
155
160
167
175
178
176
170
165
166
169
170
166
162
165
169
169
161
149
160
156
154
151
155
166
174
174
165
158
156
155
156
162
168
168
164
159
157
159
160
160
160
164
166
167
167
170
172
168
158
151
155
164
173
174
170
166
166
163
163
162
160
160
154
146
137
130
125
121
168
170
162
150
150
161
173
175
166
159
157
156
155
159
165
169
168
164
163
163
161
160
158
160
161
161
163
168
174
172
166
160
164
171
175
172
163
160
157
148
142
142
145
150
149
140
124
116
116
123
176
179
170
156
152
157
162
163
157
157
159
159
160
160
163
167
167
167
169
166
168
166
164
166
165
163
162
165
172
176
174
172
170
168
163
155
149
142
137
133
133
139
148
157
156
150
144
141
141
150
178
179
172
164
164
163
160
153
149
154
163
174
175
169
164
163
163
166
172
178
178
174
170
170
169
168
163
163
163
165
164
160
154
148
142
132
127
121
122
133
145
160
168
166
161
156
157
161
163
167
173
172
169
168
173
174
169
159
152
156
165
178
181
175
168
163
159
162
168
179
184
176
167
162
164
164
158
153
151
150
145
139
137
136
137
134
129
125
132
147
162
171
176
172
165
157
154
158
162
166
164
164
166
169
175
176
170
164
158
159
165
171
172
167
166
164
162
160
162
169
175
169
155
150
153
155
150
144
142
144
141
137
138
146
155
159
155
155
160
164
165
162
164
167
165
160
155
155
159
166
158
159
164
166
167
163
161
160
159
161
164
166
162
156
157
162
167
165
161
161
164
161
152
150
154
155
150
145
144
149
153
154
157
162
166
169
167
169
171
170
164
157
157
161
164
164
164
165
168
170
159
159
163
164
161
155
154
157
159
160
162
164
161
156
153
160
169
170
167
162
161
161
160
162
163
162
156
151
154
159
164
168
168
166
165
163
162
162
164
167
166
163
158
156
157
162
169
176
178
174
163
163
164
164
161
157
159
164
165
160
157
159
162
162
159
160
166
169
169
165
163
164
167
168
168
164
159
156
158
163
165
166
166
164
165
164
161
157
157
162
168
168
161
152
151
158
168
176
180
176
164
165
165
164
163
162
164
167
166
158
152
154
160
165
165
161
160
160
162
164
165
165
164
165
166
165
161
160
160
163
164
164
162
164
168
169
167
161
157
160
167
169
163
155
154
159
164
167
169
172
163
164
163
163
163
163
160
157
154
153
153
155
158
164
165
161
155
155
156
161
163
161
158
159
165
170
171
166
161
162
165
166
165
166
169
171
169
165
161
161
165
168
167
161
154
153
148
146
147
158
163
163
161
160
162
161
156
147
145
150
158
163
162
162
159
157
153
155
156
161
163
159
155
158
168
177
178
169
160
159
163
165
165
165
166
164
166
166
165
164
164
164
158
144
130
124
121
119
120
129
161
161
162
162
162
161
157
152
151
155
162
170
170
164
156
155
155
159
161
164
165
162
158
161
169
176
176
168
162
161
163
161
156
156
160
160
167
170
169
165
161
150
133
110
94
90
92
94
90
99
155
158
165
167
164
160
160
165
165
164
164
168
169
165
158
156
159
164
166
165
165
166
165
163
166
170
169
166
166
170
170
160
149
144
154
160
172
175
172
163
150
130
108
86
79
82
88
95
94
103
150
156
166
169
164
158
158
167
171
167
161
161
164
163
160
160
164
168
167
164
163
164
166
166
166
167
166
166
168
174
176
167
154
148
154
162
173
177
173
159
140
117
97
86
87
94
102
111
118
127
153
158
164
164
159
154
154
158
164
165
161
160
162
163
163
164
168
172
171
168
163
163
164
168
168
167
166
166
167
170
171
169
165
161
161
164
170
174
173
160
137
114
98
93
98
107
118
130
141
150
161
162
160
157
155
153
152
153
158
163
165
165
164
164
165
165
166
170
172
172
168
163
162
163
163
162
161
163
165
165
165
167
169
169
167
166
168
173
174
163
142
120
104
101
108
119
133
142
152
161
164
163
158
155
154
155
156
156
157
164
168
168
166
164
164
163
162
163
167
170
168
164
159
158
157
156
157
161
165
166
165
166
167
167
165
165
167
173
175
166
151
134
120
117
128
137
142
148
155
165
159
158
157
157
158
160
160
160
162
166
169
166
162
160
161
162
162
163
164
164
160
157
156
158
158
159
162
166
167
166
166
166
165
162
160
162
167
171
172
168
162
156
148
142
147
151
154
155
161
166
156
155
158
161
162
162
161
162
165
168
168
161
157
156
159
162
165
168
169
164
155
152
155
160
164
166
168
169
167
166
166
167
165
162
163
167
170
170
169
169
169
170
166
161
158
159
164
168
171
169
160
159
161
163
163
160
159
162
166
169
164
157
155
157
162
164
166
170
175
169
160
154
156
163
167
168
168
167
166
166
167
167
164
164
169
175
176
171
168
169
171
170
168
166
165
168
173
177
176
169
167
167
165
163
160
160
161
163
163
163
158
155
155
159
165
165
163
162
166
170
167
164
160
163
166
166
164
162
164
168
170
168
163
163
168
174
173
170
169
170
169
166
165
167
169
170
172
174
173
167
171
170
166
163
164
167
167
166
159
158
157
158
158
160
165
165
158
152
156
166
171
170
162
161
166
170
167
163
163
167
170
169
167
166
170
172
166
164
167
170
169
164
164
169
174
173
170
168
169
168
165
164
165
165
168
171
168
164
160
163
165
166
162
160
164
162
157
152
157
165
173
170
161
159
165
175
177
172
166
165
165
168
172
176
178
173
163
158
162
169
171
166
163
168
176
178
173
168
167
169
158
158
162
165
167
166
160
158
159
168
174
170
166
163
164
164
161
158
161
166
170
168
160
156
159
167
175
176
172
167
163
165
170
176
179
173
165
157
159
166
170
167
164
168
174
178
177
171
167
165
156
156
160
163
166
163
159
158
159
166
171
169
167
165
164
162
161
159
162
164
166
165
162
159
155
154
158
167
172
171
167
166
167
170
172
170
167
162
161
164
168
170
168
168
170
171
172
168
164
163
154
155
156
158
161
163
160
155
151
150
157
168
176
176
171
170
174
181
179
173
171
175
187
191
185
175
175
177
178
177
174
171
169
170
174
177
177
175
173
175
177
178
176
174
172
169
170
172
173
172
150
148
152
159
161
163
159
154
151
152
158
167
172
169
163
157
159
166
172
173
174
176
185
188
184
174
172
175
178
179
175
169
166
168
173
176
176
175
176
179
180
180
178
176
174
169
165
165
168
170
153
151
156
165
174
170
161
153
150
153
159
164
166
163
157
150
152
160
170
176
177
177
178
181
180
175
173
176
180
180
175
171
171
174
176
175
174
175
177
180
178
176
176
176
172
164
159
163
168
170
156
155
157
163
170
168
160
153
151
156
162
165
165
163
161
159
161
166
173
177
177
172
171
175
179
180
180
182
183
178
172
170
173
178
177
173
172
174
176
176
173
172
174
176
174
168
166
171
173
172
154
154
154
153
152
154
154
154
156
161
167
170
169
169
169
173
174
175
175
174
168
164
166
172
179
185
186
186
183
176
169
170
171
175
176
175
174
176
176
175
172
172
174
177
179
180
179
179
175
171
150
152
153
153
149
149
152
156
160
164
169
172
171
170
171
175
176
176
174
171
167
163
164
169
177
182
181
179
179
178
176
173
168
167
172
176
177
178
177
175
175
176
176
176
180
184
183
176
169
167
150
151
155
159
155
154
156
159
160
164
169
170
168
165
163
165
167
167
171
175
175
171
166
167
170
172
170
170
173
180
181
177
171
165
169
174
175
174
171
170
174
177
175
173
174
176
174
169
163
162
152
150
151
153
154
154
158
160
163
167
171
170
166
160
156
154
156
160
169
177
180
178
172
167
165
164
163
165
168
173
175
178
176
172
172
172
172
170
166
163
166
171
172
170
170
171
171
170
167
165
151
148
144
142
147
151
156
159
165
171
174
170
163
158
159
161
164
165
168
171
173
175
172
169
165
162
161
162
161
161
162
169
176
176
172
170
169
170
168
165
163
165
169
171
173
173
174
175
176
174
150
149
146
147
151
153
154
156
161
168
169
163
157
156
163
174
180
178
170
164
162
166
168
169
166
163
161
160
156
155
157
162
169
171
169
167
166
169
171
170
167
166
168
172
174
173
172
173
176
178
155
155
156
159
161
158
155
154
158
162
163
160
155
157
165
174
182
181
172
165
164
167
169
167
166
166
167
162
157
155
160
164
167
168
166
165
163
164
166
167
167
166
168
172
173
167
162
161
167
174
158
160
161
164
164
162
158
156
156
160
162
162
161
162
163
166
169
170
167
167
169
173
171
166
163
167
173
170
162
156
161
168
173
174
171
165
161
158
158
159
159
162
168
173
172
163
153
154
161
170
157
159
159
163
167
167
162
157
157
162
167
168
167
165
163
162
162
163
162
163
164
167
167
163
163
167
176
176
167
156
159
168
180
184
176
167
161
160
161
158
159
162
168
173
171
164
159
159
163
166
156
154
154
162
172
173
165
157
158
166
172
171
166
165
165
166
166
164
163
162
157
158
160
164
169
174
175
170
162
155
157
166
179
185
178
167
162
166
173
176
172
169
170
170
168
166
165
167
167
164
157
151
152
163
176
178
167
159
161
169
173
171
166
164
168
168
166
165
169
171
165
159
158
166
178
182
173
160
155
156
161
166
173
179
176
168
163
166
177
184
184
177
171
167
164
164
167
169
167
166
158
153
156
168
176
176
167
162
164
168
172
171
169
168
169
166
162
161
167
174
174
166
160
165
175
180
172
162
160
164
168
168
170
173
175
170
165
164
172
180
184
178
170
166
165
165
168
170
169
169
159
159
164
172
174
172
166
164
165
167
170
171
172
170
169
165
161
158
158
164
168
168
164
165
167
172
172
171
171
172
172
170
168
169
172
172
170
165
165
169
173
173
171
169
168
170
173
176
176
173
160
162
168
173
172
168
164
163
165
167
171
170
169
168
168
169
166
160
154
153
161
167
172
172
169
168
168
170
172
173
174
172
166
164
167
174
175
168
162
161
166
170
171
171
171
172
175
179
181
177
161
159
162
167
169
167
163
162
165
170
173
171
168
165
166
168
168
165
161
158
159
166
174
177
176
170
166
163
164
167
173
173
167
162
165
173
177
171
164
163
167
172
172
172
171
170
171
174
179
179
159
153
155
163
168
166
161
161
165
171
174
172
170
167
161
157
158
164
169
168
165
163
165
170
172
171
167
162
160
163
170
171
168
164
166
172
177
175
171
170
172
173
173
173
171
168
165
167
172
176
157
153
159
167
168
163
158
161
166
168
169
169
170
168
159
151
153
163
171
172
167
161
158
158
158
162
167
167
164
161
163
165
165
164
166
171
180
182
178
173
169
170
172
172
170
166
165
165
167
169
156
158
167
172
167
156
153
160
168
168
163
162
167
168
163
157
158
164
168
168
165
163
160
157
153
157
165
168
163
156
155
158
160
161
164
173
184
186
178
167
161
163
169
168
167
167
171
173
170
165
155
158
169
169
162
154
154
163
171
169
164
162
166
171
170
166
162
162
162
162
162
165
168
167
162
163
165
165
158
151
150
155
159
161
167
178
187
185
173
161
157
162
167
169
167
172
182
187
181
172
158
160
165
165
163
166
171
175
173
168
167
167
168
172
173
170
166
163
163
163
164
167
172
174
171
168
165
163
159
154
152
155
159
164
169
176
177
175
170
165
165
168
171
170
170
175
182
182
176
166
164
166
162
159
166
177
184
181
170
164
164
166
166
166
168
169
169
169
171
169
169
168
173
174
171
165
162
165
169
166
158
154
159
165
170
166
163
163
169
174
176
171
165
162
161
159
158
151
143
135
168
172
163
153
152
162
172
171
163
162
165
165
160
159
162
167
170
173
174
174
171
167
170
170
167
160
158
164
173
172
164
158
161
166
169
164
160
160
166
170
168
156
147
141
141
140
132
123
119
116
171
172
162
149
138
142
148
148
152
161
169
168
159
156
157
163
168
171
173
171
169
166
166
167
167
163
160
162
167
168
167
165
165
167
166
162
158
153
148
146
143
139
137
133
134
140
135
132
131
136
172
168
160
153
150
151
147
143
147
159
172
175
167
158
156
160
164
166
169
166
164
164
164
167
169
169
164
161
160
162
164
164
163
162
154
148
139
131
128
130
136
145
153
157
155
154
154
156
160
164
168
160
156
160
171
172
165
155
152
160
172
178
174
164
160
161
164
164
164
163
165
166
165
165
167
167
163
159
156
157
155
153
152
151
145
135
128
126
132
141
148
157
168
173
172
167
167
166
169
172
159
155
155
164
178
179
172
164
161
165
170
174
172
165
164
165
167
164
162
163
169
169
166
164
163
160
155
151
152
153
148
142
142
147
148
143
143
150
161
166
163
156
166
173
174
168
164
163
166
167
156
155
159
165
170
168
165
164
164
166
168
169
167
162
162
165
168
167
164
163
166
167
167
164
160
155
149
146
149
152
150
147
148
154
157
159
162
170
178
177
169
161
163
167
169
165
163
165
168
168
158
160
164
166
162
157
157
160
163
163
162
163
163
162
161
164
168
169
168
164
164
164
165
163
161
156
152
151
154
157
159
160
160
161
162
163
165
169
173
174
172
170
166
166
167
167
168
173
174
171
160
164
167
166
161
156
159
165
164
156
152
155
161
165
164
164
168
169
169
166
165
165
164
162
160
160
160
161
163
163
165
167
165
161
161
162
164
164
165
170
174
173
167
163
165
169
172
174
173
172
161
163
165
164
161
159
162
166
163
154
149
152
159
165
165
163
163
163
163
164
165
166
163
160
160
163
169
170
167
166
166
166
164
161
161
163
166
164
164
168
173
171
165
159
160
162
159
157
158
163
162
160
159
160
160
159
158
158
156
155
155
155
156
158
160
159
159
157
156
160
163
164
160
158
161
168
174
171
165
163
162
162
162
163
165
167
169
167
165
167
170
171
165
155
147
142
136
129
131
147
163
158
155
156
158
158
154
150
151
158
162
161
154
151
154
157
159
160
159
162
162
160
156
158
165
171
172
166
160
158
157
156
157
165
173
175
173
168
165
165
169
167
155
133
118
114
115
108
106
120
161
157
157
157
157
157
154
154
157
165
169
168
160
156
154
158
162
166
168
168
163
157
155
160
168
172
167
161
159
161
161
154
151
159
172
179
178
170
166
164
164
152
129
100
88
97
106
103
88
91
155
155
159
161
158
156
157
164
170
173
173
171
168
164
161
161
164
168
170
168
162
155
154
160
168
171
165
160
164
173
175
162
150
152
167
178
179
175
170
163
153
131
102
77
77
89
102
101
91
88
150
152
158
161
159
159
163
171
175
173
169
166
167
166
163
163
164
167
167
164
158
154
156
162
169
170
165
161
166
176
179
169
155
154
164
173
177
176
173
164
144
117
90
78
83
93
100
108
112
117
153
152
156
158
160
163
167
170
169
166
164
162
163
163
162
163
165
168
167
164
160
160
161
168
170
169
165
162
162
167
169
166
163
163
166
170
171
174
175
165
142
115
94
89
96
103
110
123
139
150
161
159
157
157
161
164
165
164
162
163
164
165
164
163
162
162
163
168
170
169
168
169
171
172
169
165
162
160
160
160
161
165
167
167
165
165
168
174
176
166
144
121
104
101
109
120
130
140
155
168
164
163
159
159
160
163
164
163
161
164
166
168
168
166
163
160
161
164
169
171
171
173
176
174
167
160
157
159
160
162
164
167
168
166
161
161
166
174
175
167
153
138
123
117
124
137
146
149
158
169
161
162
161
159
159
162
165
165
165
164
165
165
164
163
162
162
162
164
166
165
164
168
173
172
166
160
159
161
161
163
167
169
168
165
162
163
167
170
169
167
165
161
150
141
141
145
153
154
160
166
158
159
160
160
159
161
164
166
167
166
162
159
157
158
161
164
165
165
164
160
158
166
172
171
168
167
167
166
162
160
163
168
169
168
169
173
172
168
164
167
172
176
170
160
153
152
157
163
168
169
160
159
162
163
161
160
162
167
170
170
162
155
154
157
164
168
169
166
163
164
164
172
173
169
167
168
171
169
163
161
162
166
168
169
173
178
177
170
165
167
172
176
175
170
165
164
167
172
174
171
161
161
163
166
166
164
164
167
170
172
167
157
156
159
169
172
168
160
160
169
179
180
172
163
161
163
166
165
164
165
168
169
168
166
168
171
171
169
166
167
170
172
174
172
169
166
167
170
172
169
159
157
160
166
170
171
166
162
160
166
169
163
159
161
171
172
162
150
153
169
183
178
166
157
157
160
162
161
163
168
172
172
170
168
167
166
163
162
164
168
170
170
169
169
169
166
165
166
168
168
156
154
157
163
170
172
162
152
151
163
173
168
160
159
166
165
154
142
145
163
173
172
162
156
159
165
168
166
166
167
168
169
170
174
176
171
162
157
160
167
172
167
163
163
167
169
170
169
169
171
159
157
158
161
167
167
156
146
151
168
178
170
159
155
160
159
149
140
143
153
162
164
158
157
157
164
172
177
176
170
164
163
166
173
178
175
167
159
160
166
169
166
160
160
166
172
176
173
170
170
164
162
161
162
165
162
153
150
157
170
174
167
160
159
161
158
151
146
146
150
154
156
158
160
157
159
167
178
181
175
167
164
164
168
171
171
169
165
164
166
168
168
165
164
166
169
170
170
169
168
150
153
156
160
166
169
164
154
145
146
154
167
175
175
171
166
171
176
180
178
172
169
170
172
171
169
169
174
180
185
186
184
177
172
169
167
169
171
176
181
181
179
174
169
164
163
166
171
173
172
152
152
155
162
166
167
162
154
149
149
156
164
168
168
166
162
162
168
175
180
178
175
176
177
175
171
170
175
180
184
182
182
180
176
174
172
171
173
177
183
185
183
177
173
169
165
160
163
168
170
159
156
159
165
170
171
163
152
147
151
160
165
165
164
163
161
161
165
172
180
182
180
180
179
177
176
177
178
180
178
177
182
186
186
182
177
176
175
176
177
177
175
174
173
171
167
158
159
163
168
162
158
158
162
171
175
165
151
146
150
162
168
167
164
164
165
165
166
171
176
177
176
176
176
176
179
183
185
181
174
172
181
188
189
182
175
175
175
172
169
166
165
168
172
176
176
173
168
165
169
157
155
153
154
157
165
163
156
152
154
161
168
168
168
168
168
169
169
169
170
169
170
171
171
173
177
181
184
182
177
176
182
182
178
173
170
172
175
172
169
166
166
169
174
182
188
186
177
167
167
152
152
154
155
153
153
155
158
159
161
162
164
165
166
168
169
169
168
168
171
172
170
168
167
169
172
174
175
178
182
186
185
177
166
164
166
173
176
176
176
176
176
174
174
180
187
188
176
163
160
152
153
157
159
155
148
148
155
162
165
166
164
162
164
167
168
165
164
170
178
183
177
168
164
166
169
169
169
173
181
187
186
175
162
159
165
175
178
179
180
182
183
176
169
170
175
175
171
162
158
156
156
155
153
152
147
147
152
162
169
170
169
164
163
164
163
161
162
170
180
188
183
173
166
165
167
168
167
169
173
174
176
172
165
163
168
175
178
176
174
175
177
172
165
162
165
169
170
167
164
159
156
149
145
148
150
151
153
161
168
172
170
163
160
163
165
166
166
167
173
179
182
178
172
168
166
167
166
164
162
160
162
165
167
168
170
173
173
170
166
165
167
168
167
165
166
169
173
174
173
160
157
151
150
153
154
152
151
157
165
169
165
159
158
163
171
176
171
165
164
166
173
175
175
172
169
167
164
160
157
155
157
161
166
168
168
168
167
166
164
162
164
169
173
174
171
168
170
174
176
161
160
159
160
160
154
148
148
155
164
166
161
156
159
167
174
175
169
162
162
164
167
173
171
173
173
172
166
160
158
159
160
161
164
165
166
165
163
162
160
160
163
170
179
180
173
166
163
167
171
161
162
161
162
159
154
147
149
156
165
166
162
158
163
169
170
164
162
158
162
166
168
168
167
168
173
177
172
165
161
163
165
165
164
165
169
169
164
160
156
156
160
169
178
179
173
166
162
164
165
159
158
156
158
159
160
156
155
160
166
169
165
162
164
166
165
163
159
160
162
164
164
164
165
167
173
178
176
169
163
163
166
169
170
172
174
176
172
168
162
160
161
167
173
174
172
168
167
165
162
156
154
151
153
159
165
163
161
162
166
168
165
163
164
165
166
168
171
169
165
161
158
161
168
173
176
177
172
168
164
163
166
172
175
176
176
176
174
175
174
173
170
168
168
168
169
171
171
167
162
155
152
152
156
162
166
164
162
163
164
165
164
163
165
168
171
175
175
175
170
163
160
162
171
179
180
173
166
166
167
167
166
169
174
175
173
170
169
173
179
181
177
170
165
163
167
171
171
168
165
153
151
158
162
167
167
164
163
163
163
163
163
164
166
170
171
169
168
168
169
166
166
167
172
176
176
171
168
169
170
170
166
167
171
173
172
167
163
166
173
179
177
171
166
164
168
171
172
168
167
151
153
161
167
169
169
167
166
165
164
164
163
164
166
169
168
163
160
158
161
166
171
174
173
171
169
169
172
173
172
170
168
169
171
173
173
170
165
163
167
172
175
171
169
169
171
175
175
171
168
152
155
163
168
169
168
166
165
166
168
169
166
165
166
168
168
166
163
160
159
164
170
178
178
173
167
166
168
171
170
170
170
171
171
171
172
171
166
163
165
168
173
172
171
172
174
176
176
173
169
155
155
161
167
169
167
163
162
166
172
174
173
170
168
168
168
167
168
169
165
162
164
173
180
179
172
166
161
163
166
171
174
173
170
167
167
167
165
164
164
167
172
173
173
173
173
173
174
173
172
156
153
157
167
172
168
162
159
165
171
175
176
173
169
163
157
157
164
170
169
162
158
163
174
179
175
169
161
161
163
170
174
172
168
165
164
166
166
166
166
167
170
174
176
174
170
168
169
171
174
152
150
158
169
172
166
160
160
163
165
166
168
170
167
157
148
149
159
167
169
164
159
160
167
170
170
168
166
163
163
166
169
168
166
165
165
170
172
170
166
164
168
175
179
175
168
165
167
171
172
149
152
163
169
166
158
157
162
167
164
160
160
164
165
159
153
154
161
167
168
166
166
167
166
164
163
166
166
164
162
162
164
164
164
166
172
177
177
170
163
161
167
175
179
174
168
167
172
173
169
153
159
167
168
158
153
158
168
172
168
162
161
165
167
167
165
166
168
169
167
166
169
172
171
165
162
163
163
160
159
160
163
164
165
170
178
184
181
170
162
161
167
173
175
174
171
173
177
176
171
161
167
169
168
165
167
172
176
172
169
168
167
168
168
169
170
173
175
172
166
163
166
171
173
170
164
160
161
161
164
164
165
165
167
170
174
176
174
169
167
167
170
171
174
175
178
181
180
177
171
166
168
167
167
175
183
186
179
165
162
167
170
169
164
163
167
173
177
174
166
161
162
169
173
169
161
158
162
170
172
168
164
164
164
165
161
161
164
171
177
179
173
169
169
172
175
176
169
159
150
163
163
162
162
169
176
176
167
156
157
164
168
167
163
160
162
169
175
174
169
163
162
169
173
168
159
156
163
172
175
170
164
162
160
161
159
162
167
175
180
175
163
152
145
148
153
155
147
133
123
162
159
160
158
157
154
149
151
150
156
161
163
161
161
160
162
166
171
171
167
162
162
168
173
170
164
160
162
168
171
170
167
164
163
163
167
166
165
163
157
150
140
128
124
129
136
135
132
126
125
165
160
159
158
156
148
142
143
149
157
159
156
152
154
157
162
166
168
165
161
160
162
167
171
170
169
166
164
163
166
169
169
169
167
162
158
151
143
136
131
128
127
129
134
141
145
149
151
152
155
168
160
154
156
163
158
152
151
156
161
162
156
150
153
157
161
166
165
161
159
162
166
167
167
168
168
167
165
164
164
165
165
166
162
153
140
131
127
129
132
134
138
151
163
170
169
171
169
172
175
166
156
148
154
165
168
164
162
166
168
166
163
163
163
162
163
164
162
161
163
168
170
168
165
163
163
162
163
164
162
157
153
153
152
147
139
139
146
162
164
155
155
167
178
182
176
174
172
171
168
163
156
151
157
164
168
168
168
169
167
166
165
167
170
168
165
164
163
162
165
167
167
164
162
160
157
155
155
158
157
152
144
143
148
153
156
163
174
182
180
173
167
171
175
174
167
165
167
166
160
160
160
160
161
162
162
164
167
167
161
157
159
165
170
169
166
164
163
163
164
162
161
159
159
160
157
155
153
154
155
153
149
148
153
160
168
173
177
178
177
174
173
173
173
170
167
166
166
166
162
157
162
165
164
160
158
162
167
166
156
150
153
161
166
165
163
162
162
162
161
160
160
160
159
160
161
161
160
159
159
160
161
159
158
161
165
168
168
167
169
172
172
171
174
177
175
172
166
162
160
156
160
165
162
158
155
159
166
167
159
154
156
161
162
159
158
159
159
159
160
162
164
162
158
158
163
169
170
167
164
166
169
168
164
162
162
163
163
165
169
173
172
170
169
171
165
153
144
142
149
160
160
161
160
156
153
155
161
165
164
162
161
160
160
157
157
159
160
160
161
164
167
163
157
157
163
171
171
167
163
164
167
170
172
171
168
167
165
167
171
176
173
166
156
147
137
120
115
118
133
165
161
158
157
156
154
152
154
158
163
164
161
158
158
160
163
167
168
168
166
165
165
162
159
160
163
166
166
163
159
157
161
168
176
181
180
173
167
167
172
174
167
149
124
117
120
122
114
106
118
166
160
158
157
156
154
153
153
155
163
165
164
163
163
166
170
171
172
174
172
166
160
158
161
166
166
163
160
161
163
164
163
166
175
181
182
176
171
170
173
169
153
121
97
102
129
145
130
105
97
161
157
158
158
158
157
157
158
160
164
167
169
169
169
169
168
168
170
173
171
165
157
155
161
169
170
164
159
163
172
176
173
167
170
175
178
177
176
177
175
161
136
105
87
97
121
136
121
98
89
159
156
157
159
163
166
166
165
162
162
165
168
169
168
165
164
165
167
169
167
163
157
156
162
168
170
165
160
163
172
177
174
166
166
170
172
172
173
177
173
153
126
99
89
95
102
107
107
108
111
163
157
156
160
167
172
172
168
161
159
161
162
162
161
161
163
165
168
167
165
163
163
165
167
168
167
165
161
161
163
165
166
166
167
169
170
167
167
170
166
146
121
100
95
98
102
105
116
134
150
166
161
160
162
166
169
168
166
162
160
160
162
163
161
160
160
164
168
168
167
167
171
175
174
170
166
165
162
159
158
159
164
168
171
171
170
168
168
168
161
146
126
108
103
107
115
123
136
154
169
164
165
164
162
162
163
164
165
165
163
164
166
167
165
161
159
161
166
168
169
170
173
177
177
171
166
163
161
159
161
165
170
171
171
171
171
173
172
168
164
157
143
127
114
115
124
134
145
160
172
161
163
164
161
159
161
165
168
167
163
162
164
166
164
161
161
161
163
164
164
165
168
173
172
168
165
162
160
158
163
169
173
171
169
171
175
175
169
163
165
168
166
150
134
122
127
137
149
161
169
160
160
162
160
157
161
166
170
169
163
159
158
159
159
162
166
166
163
158
156
160
168
172
168
165
165
165
163
160
160
165
168
168
169
174
180
178
167
159
163
171
175
167
157
148
147
151
158
166
171
157
156
158
161
159
159
162
169
171
170
163
155
153
156
166
172
170
161
154
155
163
173
174
167
163
165
169
168
163
160
162
165
168
170
175
179
179
170
162
163
170
176
174
170
166
165
164
168
171
174
154
153
157
163
164
161
160
165
171
174
168
158
154
159
170
175
169
159
155
163
178
181
175
164
160
163
167
167
165
163
166
170
170
170
171
172
174
170
167
167
172
176
176
174
170
168
167
168
171
175
153
152
157
165
170
167
160
156
162
170
172
165
160
166
178
178
169
157
158
171
185
182
170
162
159
161
161
160
163
167
172
174
172
169
166
165
165
165
166
169
172
174
172
169
166
163
163
165
170
176
158
156
157
163
170
171
159
148
151
163
172
170
164
168
179
178
165
152
153
166
176
175
167
161
161
162
162
161
164
169
172
173
170
168
167
166
165
163
164
167
170
167
164
163
164
166
168
168
172
177
164
160
156
158
166
169
159
149
151
162
171
167
161
161
168
165
154
142
141
150
161
164
164
163
162
165
170
173
174
174
172
170
168
167
169
170
169
165
162
164
167
166
163
162
165
170
173
172
173
173
167
163
155
154
160
162
158
154
156
164
167
162
157
157
158
155
145
134
132
134
143
155
162
166
166
167
175
183
186
181
174
170
168
167
168
170
169
166
164
166
170
172
170
167
167
168
170
171
172
170
155
155
156
158
162
166
162
155
151
155
161
165
169
173
177
180
179
177
178
176
171
165
161
165
163
162
161
165
172
179
184
186
184
176
167
160
167
175
181
181
176
172
169
168
167
168
171
173
172
166
156
156
157
158
162
165
162
156
153
157
161
163
163
166
174
181
179
175
175
176
174
170
169
171
169
166
164
167
172
177
179
183
184
181
176
174
173
176
180
183
182
179
173
171
170
169
170
171
172
170
158
158
159
161
163
166
162
153
151
157
166
166
162
163
170
179
178
172
172
176
179
178
178
177
176
176
176
176
175
173
176
186
190
190
184
181
180
178
176
177
177
176
172
170
171
172
173
169
170
172
160
159
159
162
168
172
164
153
148
154
164
168
163
161
164
169
171
170
170
174
180
181
181
178
177
179
183
183
179
175
180
191
195
190
179
176
177
177
172
170
170
169
167
169
171
177
177
170
168
170
158
157
159
163
169
172
166
156
150
151
158
163
160
157
158
163
165
168
169
172
179
179
178
175
171
173
179
181
180
181
187
194
188
178
168
167
172
175
172
170
169
168
167
168
172
179
180
173
165
166
153
153
159
164
166
161
159
157
158
157
155
156
156
159
163
164
166
168
170
172
174
173
171
168
167
169
172
174
177
182
188
189
178
165
160
164
171
175
173
173
175
176
173
169
171
176
177
173
164
162
152
153
158
162
160
152
151
157
164
166
163
159
159
163
171
174
172
171
172
175
175
171
167
166
168
170
170
169
171
175
179
176
169
160
158
163
171
174
172
173
179
182
177
168
166
171
175
172
166
162
160
157
154
153
154
153
154
159
165
169
168
166
164
165
171
175
173
169
171
176
180
178
172
169
170
170
169
167
167
167
166
166
164
160
160
165
171
172
168
168
174
179
174
164
160
165
172
173
169
165
167
159
150
146
152
159
164
163
162
165
169
170
167
164
163
166
166
165
166
173
181
186
181
174
168
166
166
166
166
164
161
160
162
164
166
168
169
166
163
164
167
171
169
163
161
163
170
174
172
170
169
163
153
149
154
159
163
162
159
162
167
170
166
162
162
164
164
164
162
167
173
180
179
172
166
164
166
166
165
163
161
160
164
168
171
169
167
164
163
163
164
166
169
169
167
165
168
171
171
170
165
165
160
159
158
157
154
155
159
165
168
165
161
164
169
173
172
168
163
164
166
168
168
165
164
167
170
168
165
163
163
163
165
168
169
171
170
167
167
166
165
167
172
177
176
171
168
170
168
166
161
164
165
165
163
158
151
153
160
168
169
163
159
167
175
178
177
172
168
167
164
161
160
160
163
168
171
168
164
163
165
166
164
163
164
171
176
174
174
171
169
169
173
179
179
176
174
172
167
162
160
162
163
165
164
162
158
156
161
166
165
162
162
169
172
171
169
173
173
171
166
161
160
161
162
163
165
164
162
164
168
170
166
163
165
174
180
179
176
175
173
171
171
173
174
176
177
174
166
160
160
161
161
160
162
164
164
163
162
161
160
162
165
168
167
163
164
170
175
172
166
163
164
166
163
159
158
160
165
168
171
172
169
169
171
175
178
173
170
170
171
171
168
167
169
173
176
173
167
161
160
162
162
160
159
160
164
165
164
159
157
161
165
166
165
164
164
170
173
171
167
166
169
170
165
159
159
163
170
172
171
168
168
170
172
173
170
163
160
160
165
170
169
167
168
172
175
174
170
167
161
164
165
162
161
162
164
165
164
159
157
160
162
164
165
167
168
169
167
166
165
168
173
174
169
164
164
169
173
170
164
162
165
170
171
170
166
161
159
159
164
169
170
168
168
171
175
175
173
172
161
162
164
164
165
167
169
168
165
162
161
161
162
164
167
168
167
166
164
163
163
168
175
176
172
167
167
171
171
165
158
159
164
169
171
170
169
167
166
166
167
168
168
167
167
170
173
173
171
170
160
159
159
162
164
170
171
170
169
168
167
166
165
167
168
168
167
169
169
166
162
164
172
177
175
169
166
167
167
163
161
162
165
169
170
170
172
170
169
169
168
167
164
163
165
170
174
173
169
167
158
156
156
160
164
167
168
168
170
172
172
170
169
168
168
165
165
169
172
169
161
159
166
175
176
171
166
163
164
165
167
167
168
170
170
169
169
165
165
164
164
165
165
164
166
170
173
173
170
168
156
154
156
162
165
166
164
164
167
169
169
168
168
166
162
157
157
163
168
167
161
158
164
175
176
172
167
164
165
167
169
169
169
172
172
170
166
162
160
159
160
163
169
171
170
168
168
170
170
171
154
154
158
165
166
164
161
162
163
162
163
164
166
164
157
151
151
159
164
165
163
163
168
173
174
170
168
166
168
170
170
169
170
173
174
172
167
164
162
160
160
166
174
176
172
165
164
168
172
172
152
154
162
168
165
163
162
164
162
159
159
163
167
165
159
155
156
161
165
165
166
168
172
174
172
168
168
170
173
174
172
171
170
172
175
175
174
172
168
164
164
168
174
175
171
165
164
169
173
170
152
156
165
169
166
165
164
166
164
161
161
165
169
168
166
164
167
170
170
167
166
168
171
172
170
168
170
172
177
178
177
172
168
169
173
179
180
178
171
167
167
168
170
171
169
165
165
169
170
169
157
160
167
170
172
173
168
165
163
164
167
169
168
165
165
168
175
176
172
164
161
163
167
169
168
166
167
171
176
178
177
172
168
165
168
172
173
173
169
166
166
167
168
171
172
171
170
169
171
172
161
160
164
170
176
180
176
165
161
165
171
172
169
161
159
162
170
174
169
158
151
156
163
168
166
161
161
166
173
176
174
171
167
163
161
160
162
164
166
167
169
169
172
176
180
179
178
172
169
163
160
155
160
170
178
180
175
166
160
161
166
169
169
165
160
158
162
167
165
156
149
155
163
170
167
159
158
164
172
175
173
170
165
161
161
162
166
170
172
172
170
169
169
169
168
165
162
156
147
136
158
156
162
171
175
170
164
159
156
155
156
160
166
170
168
161
161
164
165
159
155
158
166
173
170
164
162
166
172
176
174
170
166
163
166
174
177
175
169
164
159
154
147
143
140
140
136
131
123
117
162
162
166
171
167
155
147
149
154
154
148
149
158
168
169
165
164
167
164
161
160
163
170
174
172
168
167
168
170
172
172
170
169
168
167
167
159
149
142
137
134
133
130
129
130
133
129
128
130
137
169
163
160
159
159
148
144
148
156
158
152
149
155
164
164
162
161
164
162
163
166
171
172
172
169
169
170
170
169
169
168
168
169
166
158
146
134
126
123
123
125
131
138
146
152
156
155
156
159
167
171
159
149
149
150
152
152
157
162
162
156
155
160
169
165
158
151
155
159
166
170
172
168
165
163
164
166
167
167
165
164
162
160
156
147
137
133
136
139
140
141
148
158
168
174
172
174
173
170
166
169
157
149
150
155
160
163
166
165
161
156
157
166
174
170
159
148
147
157
165
167
165
160
158
158
158
158
157
158
158
155
150
148
149
150
152
157
164
169
169
166
166
172
174
171
168
170
173
167
155
166
160
156
157
160
163
166
168
165
156
150
153
164
172
171
163
156
155
158
162
161
157
155
156
157
156
152
149
149
150
149
148
148
153
160
168
173
175
176
177
175
175
173
170
167
165
169
170
162
150
161
162
162
160
158
158
162
167
166
157
150
153
160
166
165
163
162
160
160
159
156
155
156
157
159
158
156
152
151
153
155
157
160
162
165
167
168
167
168
170
172
172
170
170
173
173
170
164
154
145
157
163
166
161
153
150
155
166
171
166
162
161
163
161
157
157
161
163
162
160
159
160
160
158
159
161
164
164
162
162
165
167
169
170
168
166
161
160
163
167
171
170
168
170
173
166
152
139
133
135
159
165
170
165
155
145
151
163
173
173
169
168
167
163
156
154
158
165
165
164
163
166
163
158
158
161
167
169
168
167
167
170
175
175
173
168
164
162
165
170
173
171
166
160
153
139
119
107
111
121
166
167
171
167
158
151
151
158
164
165
165
166
168
165
162
160
163
167
169
168
168
169
165
160
158
159
165
168
168
166
166
170
176
179
175
168
165
165
170
174
173
165
148
134
129
127
119
107
102
108
170
167
165
163
162
155
154
154
154
156
159
163
166
167
167
167
166
169
173
173
171
168
164
163
162
163
164
165
166
167
170
174
180
180
172
163
165
170
176
178
170
151
126
111
117
143
146
126
105
99
169
165
163
162
164
162
160
155
153
156
160
164
166
165
166
166
166
168
174
175
171
164
161
163
167
168
167
165
165
169
175
180
179
175
167
161
167
176
184
182
166
142
115
103
110
134
138
121
104
100
171
170
166
166
168
168
165
159
156
158
160
161
160
158
160
163
164
167
170
170
168
163
160
162
166
168
168
165
165
169
174
174
172
168
165
164
168
174
181
177
158
135
113
104
106
110
107
106
112
121
175
175
173
172
172
170
167
163
161
158
158
156
155
155
157
162
165
168
167
164
163
165
166
166
164
164
165
165
164
165
165
167
167
168
169
169
168
167
166
162
148
128
111
106
107
104
103
114
134
152
170
173
174
171
169
167
167
167
166
161
158
158
160
160
159
161
165
168
166
162
163
168
172
170
165
164
165
164
162
162
163
167
171
174
177
177
174
168
163
159
149
134
118
110
109
109
114
130
152
168
162
166
169
167
164
163
167
171
170
165
163
166
168
164
159
158
162
166
167
166
166
167
168
168
167
168
167
164
161
164
169
173
174
176
179
183
180
171
164
163
161
152
134
120
112
113
122
137
158
171
157
162
166
163
160
162
169
174
173
167
166
169
169
164
159
159
161
164
166
167
167
164
159
159
164
168
168
164
162
168
174
174
171
170
176
181
178
167
161
163
170
167
151
136
126
125
132
147
161
171
157
159
163
161
160
162
169
173
172
167
164
164
163
160
162
165
166
162
159
160
163
163
157
156
160
164
167
165
165
168
171
169
165
165
173
179
176
165
157
161
168
169
161
155
152
154
155
158
165
173
154
153
157
160
160
160
163
167
170
168
162
158
156
158
164
169
168
160
154
154
158
163
162
162
161
164
166
167
166
166
167
166
165
166
172
178
179
171
164
164
168
168
166
168
172
175
177
169
168
175
152
149
154
161
163
160
157
160
165
167
164
159
157
160
163
164
162
158
157
159
158
161
165
167
166
166
166
165
165
164
165
167
168
169
172
176
178
175
171
171
172
173
171
172
173
173
172
169
170
178
156
156
159
165
168
164
155
153
157
163
165
165
164
166
165
161
161
162
164
169
164
161
164
167
169
168
164
162
163
165
167
169
169
168
168
169
171
170
170
171
173
173
171
169
166
164
163
165
171
179
165
167
164
167
171
169
160
152
153
159
166
168
168
171
178
174
170
164
164
167
168
164
164
166
168
167
165
162
164
168
171
172
168
164
163
165
167
166
165
166
168
167
166
166
167
166
167
167
172
177
165
163
157
160
166
170
165
158
155
159
164
166
168
172
177
177
169
160
155
156
161
162
167
169
169
169
169
168
168
172
175
174
170
164
163
165
167
165
162
163
166
167
167
167
169
171
172
171
171
171
159
151
148
149
156
162
165
162
159
162
164
164
165
166
165
161
154
146
144
143
148
159
169
173
171
169
173
176
177
177
176
175
172
168
166
167
167
165
162
166
172
176
173
169
168
170
171
171
170
169
161
160
157
155
155
156
154
152
153
160
167
166
164
167
174
180
180
177
174
173
172
172
174
174
173
169
168
169
172
174
178
184
186
180
172
168
172
180
182
176
167
165
166
167
168
170
173
173
169
163
157
159
158
154
154
156
154
151
152
159
166
164
160
163
172
181
182
175
171
170
171
172
175
177
174
170
167
169
172
174
177
181
183
181
175
174
176
180
181
179
174
170
168
167
169
173
176
175
171
168
155
158
159
156
155
158
156
153
153
160
167
165
159
161
171
181
183
176
171
171
173
176
177
178
176
174
174
173
174
176
180
186
186
181
176
178
177
177
175
175
177
174
167
163
168
174
177
175
171
171
157
160
162
161
162
164
162
157
154
160
165
165
159
158
165
174
177
174
171
172
176
180
181
179
177
177
179
178
177
180
190
196
192
182
175
176
177
175
171
172
176
173
164
159
164
172
176
173
169
169
159
162
166
167
167
165
163
159
158
160
164
163
161
158
160
165
168
171
170
171
175
178
180
178
175
175
178
178
179
184
192
195
188
178
172
173
175
174
170
172
174
171
165
160
161
168
172
171
168
168
157
160
166
167
163
159
157
159
163
165
167
165
163
163
164
167
168
172
171
169
168
169
173
176
175
174
174
175
176
178
180
179
174
170
169
170
171
170
166
168
172
174
172
166
164
168
172
172
169
167
157
157
161
162
158
154
154
160
167
170
168
166
166
168
172
176
178
176
173
168
161
162
167
174
177
175
172
170
169
167
164
163
164
165
166
167
167
164
159
160
168
177
176
169
166
169
174
175
171
166
164
159
156
155
158
160
161
164
167
169
169
169
168
168
171
175
176
173
172
170
166
165
168
172
176
174
171
167
165
162
162
162
164
165
166
166
165
161
156
159
167
176
174
166
163
167
175
176
171
166
172
164
153
150
156
166
172
170
163
163
167
173
172
167
164
164
166
167
168
171
173
174
172
168
167
167
166
166
166
166
166
166
168
169
170
169
167
163
161
163
168
173
171
162
158
162
170
174
171
167
172
166
156
149
153
164
171
169
161
161
167
174
174
168
164
163
166
167
166
167
171
174
170
162
156
158
162
166
168
168
167
166
169
172
174
173
170
166
166
167
169
170
169
165
159
158
164
173
173
166
163
164
160
156
156
160
163
164
163
165
169
169
167
167
171
177
178
175
171
166
164
165
163
156
153
156
162
167
168
166
164
163
166
168
169
172
171
170
171
172
172
172
173
171
166
162
165
172
172
163
160
165
166
167
166
164
161
160
164
168
167
162
160
166
176
183
185
183
178
169
162
157
157
156
155
157
160
163
163
164
165
165
164
160
160
165
168
171
174
177
176
175
175
175
172
169
170
172
169
161
163
167
172
178
179
171
164
161
162
163
161
159
162
168
172
173
175
181
180
174
165
159
159
160
159
156
153
153
157
164
171
171
167
160
157
162
166
167
170
173
174
173
170
170
171
173
173
171
164
160
164
168
174
179
178
172
168
166
162
157
157
161
169
171
166
158
160
169
177
175
169
165
165
165
162
155
149
151
158
167
174
175
172
167
164
165
165
161
159
161
165
166
165
164
169
173
175
172
166
162
163
170
174
173
168
166
168
169
165
158
157
163
170
169
163
157
157
167
174
174
172
170
171
170
165
156
154
160
166
169
169
170
173
172
170
166
163
158
153
153
157
163
165
165
169
173
176
176
172
169
167
174
173
167
160
160
165
169
166
161
160
163
166
165
162
164
169
173
176
173
171
171
174
173
168
161
162
168
171
165
159
162
170
173
170
165
163
162
160
159
160
164
168
168
169
171
173
175
175
174
175
176
168
162
160
162
167
168
165
163
162
163
162
163
164
168
172
176
179
173
167
166
171
173
170
165
166
170
168
159
153
156
165
171
170
167
167
170
172
170
168
164
164
164
165
167
168
169
171
175
172
166
158
157
161
169
173
172
167
164
164
163
163
165
166
166
169
174
177
172
163
159
164
170
170
167
166
167
165
160
156
158
161
166
171
171
172
173
173
171
166
161
156
157
160
165
169
169
169
171
163
157
152
154
161
169
173
173
170
166
164
162
162
164
164
162
163
167
171
168
160
157
162
170
172
170
168
167
166
166
164
160
158
163
170
173
172
169
166
164
161
158
155
157
160
166
171
173
171
169
158
156
155
156
160
165
168
170
170
166
162
160
160
161
160
159
160
164
165
163
161
161
168
173
173
171
170
171
171
172
168
163
160
163
168
171
168
165
162
161
160
162
164
165
164
164
166
171
171
169
161
161
161
161
160
162
166
167
167
163
162
162
162
162
159
159
160
163
163
162
163
167
173
174
173
170
171
174
176
175
170
166
164
166
169
169
165
166
165
165
165
168
171
172
167
162
162
166
169
168
164
163
165
166
164
166
167
167
163
159
161
166
169
166
162
160
160
163
165
165
165
166
168
169
170
169
172
176
179
178
173
168
166
167
169
171
170
170
170
170
169
169
170
170
168
164
162
164
166
166
158
158
164
170
173
174
170
166
159
158
162
170
173
169
164
162
163
166
167
167
166
164
162
163
167
170
174
178
181
180
175
168
164
166
170
175
176
176
173
171
170
167
166
166
166
164
162
161
161
164
155
156
164
173
176
175
168
162
160
165
170
174
173
166
162
162
165
167
167
167
166
164
161
162
165
170
174
176
176
175
171
166
163
163
168
171
173
172
170
167
166
166
165
164
164
163
162
161
163
168
158
156
163
172
174
170
162
160
165
173
179
176
171
163
158
158
161
166
165
164
164
164
165
165
164
165
167
169
167
166
165
165
166
165
165
163
163
163
161
161
163
167
169
169
167
165
164
169
170
171
161
157
162
171
173
167
163
164
170
174
172
169
168
164
159
155
156
160
163
161
159
162
165
166
163
159
160
164
166
166
165
167
168
167
167
164
165
163
162
163
165
171
175
174
168
163
160
162
157
150
161
159
165
173
172
165
162
166
169
167
162
160
169
171
166
157
154
159
163
160
157
159
163
166
162
158
160
165
171
173
171
168
168
169
171
176
171
165
164
166
168
169
171
166
154
148
136
134
125
119
162
162
168
171
168
158
154
158
163
160
156
161
173
177
170
162
161
166
167
164
161
163
165
167
164
162
165
168
171
172
170
166
166
168
170
171
162
152
150
156
159
155
146
138
131
128
118
119
119
122
165
165
164
161
155
146
143
149
156
157
156
163
174
178
169
163
163
168
168
168
169
172
172
171
168
168
171
171
169
167
165
164
163
163
158
150
138
127
127
131
136
138
134
128
128
129
129
135
141
147
167
162
155
150
146
143
143
150
154
154
154
160
172
177
168
158
154
158
165
170
172
175
174
171
168
167
169
168
165
164
163
162
160
155
147
138
131
126
125
128
134
141
146
147
149
154
161
165
165
162
166
158
152
150
149
151
154
158
157
152
150
158
170
176
168
155
145
148
159
166
169
167
164
161
159
157
156
155
156
155
156
156
155
152
148
144
145
147
147
151
153
160
166
167
167
169
180
181
170
156
166
158
153
154
157
159
163
163
159
150
148
155
167
173
169
160
153
154
159
163
162
157
153
151
151
149
146
145
147
148
151
154
156
157
158
158
161
166
170
173
172
172
170
167
165
167
176
177
163
141
165
161
157
156
155
157
160
164
163
154
151
154
162
166
167
165
165
164
164
161
157
153
152
150
151
151
150
150
151
153
155
158
163
166
165
163
161
163
168
174
175
171
165
162
163
169
170
164
149
132
161
163
163
158
147
145
152
163
169
167
161
159
160
159
159
162
167
170
168
162
156
155
156
156
158
160
161
162
163
164
163
163
164
166
166
163
158
157
162
168
170
167
163
164
168
166
156
141
127
123
158
166
169
161
147
139
148
163
174
175
170
167
165
159
155
156
162
168
167
161
157
158
160
161
161
163
166
169
171
171
167
162
158
160
164
164
162
162
165
169
169
167
166
166
160
146
128
114
110
115
162
168
170
161
149
144
151
162
169
169
168
169
169
163
157
155
159
162
162
159
160
162
163
162
160
161
165
169
172
171
167
165
163
163
163
163
165
169
172
173
170
165
161
151
138
123
106
102
106
112
168
168
165
157
151
151
157
161
162
161
162
165
166
164
162
161
162
162
163
163
164
165
164
161
158
161
165
168
167
166
168
171
172
167
162
159
166
174
178
175
167
157
144
130
116
110
102
103
108
110
169
166
161
155
152
155
159
161
162
162
161
159
158
161
163
165
167
167
171
171
169
165
162
160
161
164
167
167
164
163
168
173
172
167
161
161
169
176
178
173
163
150
134
119
106
102
101
106
111
116
170
169
164
159
155
153
157
162
167
167
161
153
151
156
162
165
167
170
172
171
167
163
160
161
161
163
166
167
166
165
165
166
165
162
163
167
174
178
175
167
156
142
127
113
106
101
99
108
117
135
170
172
171
167
159
153
156
164
170
167
160
153
153
157
162
164
166
167
166
163
161
163
165
164
161
161
164
167
167
167
164
162
162
162
167
173
178
177
173
164
153
138
120
112
107
103
104
117
140
163
162
170
174
171
165
160
162
169
170
164
158
158
162
164
163
163
165
166
162
159
159
164
167
167
164
163
165
166
165
166
166
166
166
165
169
175
179
178
174
169
159
144
127
114
107
101
106
128
155
174
155
163
169
169
167
163
167
173
170
163
161
165
168
165
159
159
163
168
166
164
163
163
162
164
166
170
169
165
162
166
171
172
168
166
170
174
176
174
172
170
167
159
141
125
112
106
113
134
159
173
154
158
165
167
166
166
169
173
168
163
166
170
169
162
156
157
163
167
169
170
167
161
154
156
166
173
171
165
162
168
174
173
167
164
169
172
171
166
164
167
170
166
155
142
134
129
132
143
159
169
156
157
163
165
165
166
167
169
166
163
165
168
167
162
160
161
163
163
163
166
165
161
156
159
167
171
168
164
167
171
173
170
165
164
170
172
169
163
161
165
167
164
158
158
162
163
160
156
161
168
156
155
160
164
164
163
163
164
163
162
162
165
167
166
165
163
160
158
159
161
162
163
166
169
171
169
165
163
166
170
170
167
165
166
170
172
172
169
167
167
166
162
161
168
178
183
177
167
163
168
154
151
157
162
163
161
157
158
161
161
162
167
170
169
161
150
153
159
164
164
160
162
168
174
174
168
164
163
166
167
166
165
165
166
168
171
174
174
173
171
170
168
167
171
176
176
173
169
167
170
156
155
158
164
166
162
156
155
158
160
163
168
171
168
157
146
153
165
172
170
161
160
164
171
172
169
166
165
166
164
163
162
163
165
167
169
172
172
171
171
171
171
170
170
169
167
166
166
170
172
162
164
163
167
169
166
161
158
157
159
162
166
169
169
164
163
165
169
172
167
162
160
164
169
171
170
169
166
165
164
164
165
164
164
165
168
169
167
166
167
169
168
168
168
168
168
167
167
169
172
161
161
161
162
165
166
164
162
159
160
164
166
168
171
172
175
173
167
165
158
158
161
166
171
172
172
171
166
162
163
167
169
168
166
167
167
169
166
163
166
168
168
165
166
170
173
172
170
170
170
152
149
152
152
154
158
162
164
164
166
168
170
170
170
168
164
162
162
160
154
157
163
170
171
170
169
169
166
164
164
167
169
169
168
169
170
170
167
165
167
171
172
167
166
169
173
173
172
171
171
165
166
163
157
155
154
152
150
152
159
168
169
165
164
168
174
176
175
174
175
176
177
178
179
178
177
176
177
176
175
177
181
184
181
176
172
175
178
177
173
169
169
169
167
166
166
167
168
168
168
162
166
164
156
153
154
154
152
155
161
170
175
171
166
169
174
176
175
173
173
173
174
177
177
175
173
172
173
175
175
177
179
180
175
170
169
174
178
178
176
172
171
171
169
170
171
171
169
165
165
158
163
163
156
153
155
157
157
157
160
166
168
169
168
171
176
178
175
172
171
172
173
175
176
173
172
171
171
172
176
181
184
180
169
165
166
173
174
174
173
175
172
168
165
169
173
173
170
165
164
158
160
163
160
155
157
160
161
159
159
162
163
165
167
171
175
174
172
170
170
172
176
178
177
175
174
174
172
174
180
188
191
184
174
171
174
176
173
169
172
176
172
164
158
162
171
174
172
168
167
160
163
167
165
158
158
162
164
164
164
165
165
167
167
166
166
167
168
169
170
172
177
181
181
178
175
175
175
176
182
189
190
185
179
177
179
176
171
168
171
175
172
164
159
160
166
172
174
173
171
162
166
169
167
159
157
159
164
168
170
171
171
171
169
165
163
164
167
169
169
168
173
178
182
180
175
173
174
175
178
179
178
176
177
177
175
172
167
165
167
170
172
171
166
163
166
172
175
175
172
164
167
167
164
159
156
156
161
167
171
171
170
169
168
167
167
166
168
169
168
164
165
171
178
179
176
172
171
170
169
168
167
168
172
171
168
164
161
158
159
165
172
175
170
165
167
173
177
175
172
168
167
163
159
160
161
162
162
164
167
167
168
167
166
167
169
168
167
169
169
165
163
166
172
178
177
173
169
166
165
165
166
168
171
170
165
161
158
156
158
165
172
172
166
160
163
169
174
173
170
170
166
159
155
159
167
172
168
162
161
165
170
170
166
164
165
166
168
170
171
171
169
167
168
172
174
171
166
164
165
165
166
169
172
171
168
165
162
161
164
168
172
170
163
156
156
163
170
172
170
167
165
159
154
157
168
177
172
163
159
165
173
174
168
165
166
170
172
171
170
171
172
168
166
164
163
164
163
163
163
163
163
167
170
171
170
168
166
167
169
170
170
171
167
159
154
159
170
175
170
160
162
161
158
160
167
173
173
167
165
167
169
169
168
170
175
180
179
172
167
165
168
169
165
160
158
159
162
162
162
161
160
163
164
164
163
163
165
169
172
170
171
175
175
168
160
162
170
176
170
159
162
163
164
165
168
169
166
168
170
168
164
161
166
173
180
182
180
173
165
160
161
165
163
160
158
159
161
163
164
164
163
162
161
158
155
155
159
167
171
171
171
174
176
172
167
166
168
171
169
165
164
165
169
171
169
166
163
165
166
166
163
164
168
172
175
177
178
177
170
162
159
160
162
162
160
157
157
161
167
171
170
165
160
156
153
151
153
160
165
168
166
166
167
169
169
168
167
165
165
167
166
169
173
173
170
168
166
162
159
160
165
171
172
169
166
170
178
181
176
168
162
162
164
164
161
155
155
160
167
172
172
169
165
161
158
154
154
155
159
161
160
158
160
165
170
171
169
166
165
163
166
170
171
168
168
170
169
163
157
157
164
171
171
166
165
172
180
184
179
173
169
168
169
167
162
157
159
163
164
164
168
173
172
168
163
160
159
158
159
161
161
159
159
164
169
172
173
172
169
160
166
170
166
160
159
164
167
164
159
158
162
166
167
166
169
174
180
182
179
173
170
170
170
167
162
160
164
165
160
157
164
175
177
171
165
163
165
167
168
167
166
165
163
163
165
167
170
172
172
163
166
165
158
153
152
157
161
160
159
159
160
161
163
164
168
172
177
179
175
169
165
166
167
164
161
163
167
166
160
157
164
174
177
173
166
165
169
173
173
171
168
165
163
163
162
162
162
166
172
167
163
158
153
153
153
156
157
158
157
157
158
159
161
162
163
164
169
172
169
165
162
163
164
163
162
166
169
167
164
162
165
169
172
172
170
168
168
170
170
167
162
159
160
162
163
163
163
166
172
164
160
155
154
158
162
165
164
161
158
157
159
160
162
162
161
162
164
164
163
163
165
168
168
167
167
169
170
169
168
167
165
162
163
166
169
168
168
166
165
162
159
157
158
161
164
166
170
172
172
163
161
159
158
160
164
170
169
166
161
160
161
162
164
164
166
167
166
162
160
162
169
174
174
171
169
171
171
170
168
167
164
159
155
155
158
164
167
167
166
165
164
163
161
159
160
163
169
171
169
167
168
166
161
159
162
167
169
168
163
162
164
165
166
167
169
170
168
164
162
165
170
174
173
170
168
170
171
170
168
166
163
158
154
149
151
160
167
170
170
171
170
170
167
162
159
159
162
165
164
170
170
169
165
162
164
168
168
165
162
163
166
166
165
163
164
165
166
166
166
167
167
166
166
167
167
168
170
172
169
166
163
160
158
159
158
166
169
172
172
172
172
172
171
169
166
161
158
158
161
164
164
167
169
170
170
170
167
163
162
165
170
169
164
160
159
160
161
164
167
167
164
160
161
165
168
168
169
170
168
164
160
159
163
168
174
176
175
174
173
172
172
172
173
173
170
164
158
155
158
157
158
164
170
170
169
165
163
163
167
172
174
172
165
160
160
160
161
164
168
169
166
161
161
166
171
173
171
166
162
160
159
161
165
171
176
178
176
174
172
172
172
170
167
166
165
164
162
159
160
159
158
162
166
163
158
155
159
165
173
174
173
170
165
161
161
160
162
165
169
172
170
166
163
164
169
173
172
166
159
157
160
166
169
170
168
168
167
167
169
169
170
167
160
154
157
164
171
172
170
162
159
162
165
159
153
153
160
169
173
169
163
166
166
163
160
160
161
166
167
168
168
167
163
160
162
166
170
168
164
162
163
169
171
168
160
155
156
160
165
167
169
167
164
160
160
165
171
172
166
163
160
163
165
160
156
157
166
172
170
164
161
167
168
164
160
160
163
167
166
162
163
163
160
156
155
160
166
170
170
167
165
167
169
168
159
149
151
158
167
169
169
168
169
165
159
151
149
146
140
162
161
164
163
158
155
157
165
168
166
163
167
173
173
167
163
165
170
171
168
164
163
162
160
157
156
161
167
170
170
168
164
164
165
164
159
152
148
160
168
169
161
152
146
143
138
127
125
123
121
163
165
163
158
151
148
151
158
159
160
162
168
175
174
168
165
168
172
173
170
169
170
169
167
165
166
169
170
170
168
165
163
161
159
156
154
150
149
153
159
159
149
136
123
119
120
123
125
128
131
164
165
161
153
146
144
148
153
153
154
157
164
170
170
163
161
163
168
169
168
169
173
174
173
170
169
170
169
167
165
164
162
159
154
148
143
139
136
135
138
141
142
137
131
131
139
148
153
152
151
162
160
156
152
148
149
154
157
154
150
153
163
170
168
160
156
158
162
164
165
166
167
167
164
161
160
159
159
158
158
158
158
155
151
145
141
140
139
139
141
144
151
156
158
158
164
174
175
167
158
160
156
152
152
154
157
161
160
155
150
152
163
170
169
162
157
158
162
164
163
161
157
153
150
149
150
151
152
152
150
152
154
155
155
151
150
152
156
159
161
162
165
168
168
167
169
174
174
162
146
162
156
150
149
152
155
158
159
155
150
151
159
165
166
164
162
163
166
164
159
154
150
148
146
147
151
154
156
156
153
154
156
160
162
160
155
158
162
167
171
172
169
167
163
165
167
167
160
144
130
162
156
149
145
141
143
149
157
161
161
157
157
159
160
159
163
166
168
164
155
149
148
151
153
155
158
162
165
166
165
162
159
156
159
162
160
159
161
165
171
170
167
165
164
167
166
160
144
126
122
159
157
149
139
132
134
145
159
170
172
168
164
162
158
156
158
163
165
160
151
148
151
158
163
164
163
164
168
172
173
166
158
152
155
161
164
165
166
168
171
169
167
167
167
164
154
139
128
121
124
159
160
150
136
129
135
149
163
171
172
172
170
168
162
157
157
160
159
153
147
150
157
163
164
162
162
165
169
172
171
165
160
154
157
163
168
171
173
174
174
170
169
170
162
143
120
106
114
126
134
162
161
150
136
131
140
156
165
167
166
166
166
166
164
163
162
162
158
153
151
156
163
164
161
157
160
165
168
165
163
163
164
162
162
164
169
173
175
174
171
168
168
166
145
115
80
76
103
128
138
164
158
147
137
133
139
153
163
169
167
161
156
157
163
167
167
166
164
163
163
163
164
161
157
155
158
163
164
159
157
159
163
164
163
163
168
173
173
168
164
163
162
154
132
104
80
79
101
117
127
160
151
145
138
133
132
143
158
171
171
161
152
153
164
169
167
166
168
172
171
165
161
159
157
155
156
159
162
161
158
157
157
159
160
164
170
174
173
167
163
161
154
139
122
107
101
101
111
120
131
154
150
147
142
134
128
137
155
168
169
161
156
160
169
169
166
162
164
167
166
162
160
160
162
159
159
162
166
168
165
160
156
155
157
164
171
175
176
175
171
164
149
128
115
107
104
109
122
137
156
153
154
155
153
143
141
147
157
164
162
159
161
166
170
167
164
161
160
159
158
158
159
162
167
166
167
168
168
169
168
164
159
155
153
158
165
174
180
181
178
169
153
130
116
101
96
104
125
151
170
153
157
164
166
163
158
158
160
160
157
158
162
166
164
161
163
165
165
161
158
159
160
162
167
171
173
170
165
162
164
166
164
157
152
152
160
170
177
179
178
171
161
146
130
112
100
104
125
152
165
154
156
164
169
169
166
163
159
157
156
161
165
165
159
157
161
167
170
169
166
163
161
160
166
172
173
166
158
155
160
166
165
162
159
161
164
169
171
172
173
170
166
157
148
138
128
126
134
147
157
155
156
163
167
168
165
161
156
154
156
162
168
169
163
160
161
163
166
166
166
164
163
165
171
175
171
162
155
154
162
166
167
166
166
170
167
167
167
168
170
169
165
161
162
164
161
155
149
149
154
157
156
162
165
164
162
158
156
155
157
161
168
174
174
167
159
157
158
161
164
163
166
171
177
177
170
163
160
163
167
168
167
168
170
169
167
164
166
169
168
166
163
163
170
176
177
171
161
156
156
157
155
158
162
162
160
157
158
160
160
161
168
176
177
168
157
153
158
165
167
167
168
173
175
174
168
166
167
169
169
166
165
166
168
166
164
165
167
169
168
166
165
167
172
176
176
173
168
165
159
155
152
156
160
162
160
158
161
164
163
162
165
170
170
163
157
156
165
172
172
171
168
168
169
168
167
169
171
171
168
164
162
165
169
170
168
168
167
168
169
168
169
170
172
172
171
170
170
170
165
155
153
158
162
163
162
160
163
165
164
162
163
164
165
159
159
163
167
169
167
165
165
166
166
168
169
171
170
167
164
162
163
166
171
176
175
173
168
168
171
172
170
168
168
170
170
169
169
170
170
161
161
163
162
160
158
159
162
164
164
165
166
166
164
160
160
161
163
163
161
160
161
163
165
169
171
171
166
162
161
162
164
167
171
176
178
174
169
169
172
173
168
163
164
169
173
172
169
170
173
166
167
165
159
154
152
157
162
165
168
169
170
171
168
163
159
159
162
165
164
163
162
160
161
165
168
168
164
161
160
161
162
164
167
173
175
173
168
167
170
170
167
161
162
168
174
173
170
171
175
165
170
169
160
157
156
159
160
159
158
161
165
168
168
169
171
172
174
175
177
176
174
173
174
176
180
182
180
179
176
175
177
179
179
179
176
173
172
173
176
177
179
176
171
168
167
166
167
167
172
167
173
172
163
159
159
164
166
165
164
168
176
175
173
171
173
176
177
178
176
174
171
169
169
171
174
175
173
173
173
175
179
179
175
173
171
177
181
181
179
178
181
183
181
176
171
167
165
163
164
162
166
167
162
158
158
162
164
164
163
166
170
173
174
174
174
175
175
172
172
171
170
169
169
169
172
173
171
169
171
176
181
177
169
166
169
178
179
178
175
175
178
181
182
179
175
171
168
166
164
159
158
160
161
158
157
158
158
159
157
156
159
167
171
173
172
170
167
167
169
172
174
174
173
170
172
174
172
171
174
179
182
176
168
166
171
177
173
171
170
174
175
175
173
173
174
175
175
173
169
160
158
160
163
161
162
163
163
160
155
154
158
166
169
168
164
163
164
168
172
177
181
181
177
173
172
172
172
174
178
182
183
177
173
172
175
173
170
169
171
174
173
170
166
164
166
172
176
177
173
162
162
165
165
165
166
169
170
166
161
158
160
164
166
163
159
159
163
170
176
181
182
180
177
173
170
168
170
173
178
182
181
179
178
176
172
170
170
170
170
170
171
169
165
160
160
166
173
177
178
163
167
166
164
163
165
168
169
168
165
161
159
159
161
161
161
159
161
168
174
177
173
172
171
171
170
168
169
172
174
176
176
177
178
174
169
165
165
166
164
165
168
170
165
158
157
163
173
180
183
162
165
163
160
159
164
166
167
167
166
161
158
155
159
162
164
162
161
165
170
173
168
166
169
174
175
173
171
170
170
170
171
173
175
172
165
158
157
159
160
164
168
168
161
154
153
160
172
179
183
163
164
161
157
159
168
174
173
167
163
161
162
161
162
163
166
165
166
170
173
175
172
170
173
177
177
172
168
165
166
166
167
169
171
168
162
155
155
158
164
167
168
167
161
155
152
157
168
176
177
165
165
163
160
163
173
182
179
169
161
162
168
170
167
163
164
168
171
174
178
179
179
180
178
176
169
163
159
159
161
163
164
166
166
164
158
153
157
164
168
168
167
170
170
165
157
157
165
175
175
164
165
165
164
167
174
181
178
170
165
165
169
170
168
166
166
170
172
173
174
177
179
183
178
172
163
158
156
156
159
161
163
166
166
162
156
153
159
168
169
167
167
174
179
174
163
159
165
175
177
163
162
162
161
166
168
170
170
170
171
170
167
165
168
172
174
174
172
170
168
170
172
173
171
169
165
161
161
161
162
163
164
167
168
164
157
153
157
165
167
167
166
172
177
174
166
162
163
171
177
164
158
154
155
158
163
163
164
167
171
172
169
167
170
177
180
179
175
173
169
166
163
162
163
166
166
165
165
166
169
168
168
167
166
163
158
153
153
159
163
165
164
165
167
168
167
166
166
168
172
167
159
152
153
157
164
165
164
161
162
166
169
171
172
174
178
181
181
178
175
168
162
160
161
165
165
164
163
167
170
169
167
165
164
162
158
154
153
158
163
164
161
158
159
165
168
170
170
170
168
164
160
161
160
161
166
167
165
158
154
155
163
166
168
168
173
177
179
179
176
171
166
164
165
166
163
160
160
163
164
162
162
166
167
166
162
158
157
162
167
168
163
157
157
162
166
170
172
172
168
156
161
166
164
160
163
165
164
159
155
154
158
162
165
166
168
170
171
173
172
169
166
165
167
166
163
159
159
160
158
155
160
169
172
170
165
160
160
164
169
170
167
161
159
159
160
162
165
167
167
151
159
166
162
154
150
154
159
160
159
159
160
162
164
165
165
165
165
166
167
166
164
163
162
160
157
161
163
163
161
159
164
172
175
172
166
161
159
163
167
169
168
166
164
161
157
156
157
161
167
158
161
164
157
151
146
147
151
155
158
160
161
162
164
162
161
162
163
164
165
167
168
165
158
152
155
163
169
169
168
167
170
173
173
169
165
162
160
163
166
168
168
168
168
166
160
158
159
164
169
164
165
164
160
156
155
155
154
153
155
158
163
166
166
165
165
167
165
162
162
170
176
173
161
155
157
164
169
169
167
168
170
170
168
163
163
164
165
167
168
167
166
166
167
166
162
162
167
172
174
167
168
166
162
161
163
166
163
158
156
160
165
169
171
175
178
176
168
159
159
166
177
176
168
161
159
164
166
163
161
162
165
165
161
155
155
163
171
172
170
167
164
164
162
160
160
163
170
174
173
169
171
168
163
162
163
168
168
164
160
161
166
169
171
177
181
177
169
161
159
164
171
173
170
165
162
162
163
162
158
157
159
160
157
152
155
163
172
173
170
168
166
165
161
159
160
163
166
168
169
168
170
171
167
163
161
165
167
167
165
164
164
163
163
163
168
169
166
164
164
166
166
167
168
165
163
160
162
163
160
156
156
158
158
161
163
170
173
172
171
171
171
171
169
168
168
166
163
161
163
164
167
170
170
167
163
164
166
167
166
167
163
157
153
153
160
161
161
163
166
167
166
163
165
167
165
161
160
161
161
157
156
158
163
170
175
177
176
173
172
174
177
176
176
176
174
169
162
158
159
161
162
165
165
164
162
163
165
164
162
160
158
157
156
156
161
161
158
160
165
167
166
163
163
168
170
169
166
163
160
157
158
161
166
173
178
179
177
175
174
176
178
175
171
169
167
168
167
162
159
163
160
158
157
155
156
161
162
161
154
151
153
159
164
167
167
164
160
160
163
164
165
163
163
168
174
178
177
172
165
162
162
166
169
168
167
168
170
173
176
176
174
167
160
155
159
166
174
173
167
165
161
159
158
156
156
160
163
161
157
154
154
161
166
169
167
165
162
161
161
163
165
165
163
165
170
175
179
176
171
166
165
168
169
162
153
148
154
166
173
172
168
162
159
159
163
171
178
181
177
165
163
163
163
161
160
162
165
165
163
161
161
165
167
167
166
166
165
164
163
163
166
167
164
161
161
165
170
172
170
166
164
165
166
160
148
140
149
163
171
169
164
162
169
172
172
169
166
170
166
162
164
164
162
159
161
163
166
165
164
162
166
169
169
168
169
170
169
168
167
166
168
166
161
158
157
161
166
168
168
165
162
161
162
160
157
153
159
167
171
168
162
161
163
162
155
149
141
138
133
163
166
164
158
154
156
162
164
160
157
158
162
167
169
168
171
171
170
167
166
167
168
165
161
160
162
166
170
171
169
167
165
163
160
157
159
163
167
168
166
161
154
144
136
133
129
125
122
120
118
165
168
165
157
152
154
160
162
157
153
155
160
163
161
162
165
166
166
163
162
164
166
165
164
164
166
168
171
171
171
171
170
167
160
153
151
151
153
153
152
148
143
135
126
124
126
132
134
135
136
163
163
160
155
153
155
160
162
157
155
159
166
165
158
153
158
165
167
163
161
162
164
164
163
163
164
164
164
164
163
164
163
159
153
146
141
140
141
142
142
143
145
145
147
148
150
154
156
156
156
161
157
154
151
153
158
161
161
155
152
159
169
169
160
151
155
163
168
166
160
159
158
157
155
156
157
160
159
154
150
149
148
147
146
145
145
148
149
148
148
152
158
168
173
174
170
167
164
158
156
163
155
148
144
148
155
159
157
150
147
151
161
166
161
153
154
160
166
162
154
150
148
149
150
151
154
159
159
152
145
143
144
146
150
154
157
160
162
160
158
159
167
175
181
176
171
164
156
144
141
166
154
141
133
136
144
151
154
153
152
152
155
160
160
156
157
159
162
157
148
142
143
149
154
155
155
156
160
159
156
155
154
156
158
162
165
166
166
164
162
163
166
170
171
170
165
159
149
134
131
166
152
134
121
123
133
145
156
164
167
166
163
163
164
162
161
160
160
154
147
145
149
159
164
163
161
159
162
167
170
169
165
165
165
167
168
166
165
165
165
164
163
166
165
163
156
149
145
138
132
159
149
132
116
117
131
147
160
167
171
173
172
170
168
165
162
161
158
153
149
153
162
169
169
165
164
164
167
170
171
171
168
167
169
171
171
169
167
167
167
166
167
168
164
147
130
123
131
141
135
156
151
135
124
124
135
148
160
165
166
167
168
169
169
168
164
160
155
151
153
161
168
169
164
160
162
167
168
166
165
166
169
171
172
171
172
171
169
166
167
169
172
171
154
125
98
93
111
131
138
157
150
140
134
131
134
142
155
164
165
160
157
162
169
170
165
160
157
156
157
162
164
162
158
155
158
164
165
162
160
163
170
173
171
168
168
168
167
165
165
168
169
161
142
115
96
92
105
116
125
156
145
138
133
130
126
133
149
164
167
160
155
159
169
169
163
158
159
166
166
162
157
156
157
157
158
160
162
162
162
162
166
169
169
165
162
161
163
165
168
169
165
146
128
115
109
112
115
118
125
155
142
136
128
119
118
129
147
162
167
163
160
164
170
168
161
156
158
166
167
162
157
158
162
165
165
164
166
168
167
162
160
162
163
163
161
159
163
168
174
172
160
138
122
112
110
118
123
128
133
157
149
146
138
129
128
138
150
158
162
163
164
167
169
169
163
157
155
158
160
160
160
163
170
173
172
170
169
169
167
161
156
154
155
158
160
162
166
171
175
173
162
141
125
110
101
105
118
130
138
159
156
157
154
153
152
150
155
157
159
160
161
163
165
167
167
163
157
154
155
159
166
170
174
175
172
169
167
164
163
161
158
154
152
153
161
167
171
172
173
170
166
154
138
121
103
99
111
127
139
155
155
161
165
166
163
158
157
158
159
160
160
160
159
161
166
168
166
161
159
163
169
175
175
172
167
162
157
156
160
161
162
160
160
162
167
172
175
174
171
168
167
163
156
143
131
121
123
129
136
151
153
160
166
166
163
158
156
158
160
163
165
164
160
159
160
164
166
164
162
162
167
173
173
170
165
159
155
156
162
164
165
167
170
172
170
172
173
174
171
167
166
166
167
165
160
151
145
141
137
154
155
161
163
162
160
157
157
158
160
163
167
170
169
164
159
158
160
161
161
161
162
166
168
169
167
166
166
167
167
167
168
171
175
172
167
166
169
171
170
166
165
166
171
172
170
167
162
156
144
159
158
160
161
160
159
159
162
164
161
157
159
166
172
172
163
157
156
160
162
162
161
160
163
167
171
174
175
174
170
167
166
170
174
171
165
163
166
169
167
164
165
168
172
173
173
173
170
165
153
157
155
158
161
161
160
160
166
169
164
156
151
158
168
171
165
158
158
161
165
166
165
161
160
165
171
177
178
174
169
164
164
169
174
176
172
169
167
167
168
166
168
170
172
173
173
174
173
170
163
153
150
157
162
160
159
160
166
170
166
160
159
161
164
163
160
157
158
163
166
168
168
165
162
165
170
174
173
169
166
163
164
168
175
181
180
175
169
168
171
171
169
168
170
173
174
173
172
171
169
161
158
161
161
158
156
160
165
167
166
164
166
169
166
158
154
153
157
164
167
168
167
164
163
166
169
169
166
164
164
164
165
167
172
177
178
171
167
168
172
171
166
162
166
171
174
171
168
169
173
176
177
169
162
158
158
161
163
165
163
163
167
172
171
164
157
155
160
166
170
168
164
160
161
165
168
168
165
164
165
166
164
165
166
169
167
165
163
166
171
171
167
162
164
169
171
169
166
168
173
163
166
166
157
152
153
164
172
169
162
157
161
169
172
170
167
167
170
171
172
171
169
169
170
173
179
182
183
181
178
176
175
176
180
182
181
178
172
173
178
180
180
175
172
172
171
171
170
172
175
166
171
173
166
160
158
165
171
171
166
162
160
165
168
168
171
175
178
179
177
172
169
166
167
170
175
176
174
172
171
173
178
181
182
184
185
186
185
183
181
179
182
184
183
178
173
172
172
173
170
162
165
169
169
165
158
158
160
164
166
166
162
161
163
168
172
176
179
180
178
174
171
167
165
167
171
173
171
168
168
171
177
178
176
176
183
186
186
181
175
175
180
186
187
182
178
178
180
179
171
160
157
160
165
165
160
155
153
157
160
160
158
161
164
168
168
168
170
172
175
176
175
171
165
164
168
172
173
172
170
172
174
171
166
165
169
176
175
172
170
173
179
184
183
180
178
181
183
180
171
162
155
155
162
167
168
165
160
157
152
151
155
163
168
168
164
162
165
169
177
181
182
175
167
163
166
170
172
173
174
175
175
170
165
163
163
169
171
171
171
173
176
178
176
171
169
170
175
176
171
164
156
154
160
167
174
176
173
162
153
149
154
161
166
165
162
161
164
170
179
184
183
176
167
165
166
167
169
172
176
179
180
177
173
170
169
171
174
174
171
170
171
172
169
161
156
155
167
174
176
161
157
156
158
163
173
180
178
169
162
155
152
155
159
161
163
162
163
169
176
179
177
171
166
168
169
169
169
171
175
179
180
180
179
177
173
169
169
168
165
163
166
167
163
155
150
156
169
179
185
157
158
158
157
161
169
177
177
172
167
160
153
150
156
161
165
165
163
166
170
173
170
168
168
172
174
172
171
171
174
175
175
176
178
176
169
161
157
157
159
162
165
165
159
154
153
161
173
182
187
159
162
162
160
162
169
176
176
170
165
162
160
159
161
162
165
165
165
166
168
171
169
171
173
175
173
170
168
170
172
173
171
171
171
168
161
152
150
155
162
165
166
164
161
157
156
161
169
176
179
166
167
167
165
166
172
176
174
166
162
164
169
171
167
162
161
162
167
171
174
175
176
178
176
173
167
162
162
166
170
170
168
168
167
161
154
148
153
164
169
168
166
166
167
165
159
158
162
169
171
170
169
167
166
167
171
174
171
165
164
166
170
171
169
164
161
162
167
173
180
182
181
178
175
171
164
160
160
162
167
166
166
168
167
162
155
151
160
171
172
168
165
169
173
170
159
154
156
164
169
169
167
163
162
164
167
169
169
168
169
168
167
167
168
170
170
166
167
172
179
183
179
173
170
169
168
165
164
164
164
164
164
167
169
166
161
157
163
168
168
166
166
171
173
169
161
157
159
166
170
166
161
155
154
158
164
167
167
169
170
170
167
167
170
177
179
174
169
171
176
178
171
164
162
165
168
168
166
166
167
165
164
165
167
167
164
160
161
163
164
166
166
168
168
167
166
166
168
170
169
166
160
153
151
157
164
167
165
163
163
164
166
167
169
174
177
174
168
170
174
173
166
160
159
162
165
164
163
165
167
165
162
162
164
166
164
161
161
164
167
169
166
163
163
167
171
174
174
173
169
168
162
157
155
160
167
171
166
159
155
156
160
161
162
165
168
166
164
165
169
169
165
163
163
163
163
160
158
161
161
158
157
159
164
167
167
163
162
167
172
173
167
161
159
164
168
170
171
170
167
167
166
164
162
165
170
174
173
167
161
160
161
162
162
162
164
163
162
164
166
166
163
163
166
167
166
161
158
159
156
153
152
156
164
169
169
164
161
165
170
171
167
161
158
159
160
162
163
166
166
164
168
170
169
168
169
173
178
174
170
170
169
169
167
165
165
165
166
167
167
165
162
160
160
161
161
161
162
162
160
157
157
158
163
166
167
164
159
159
162
166
167
165
162
160
156
158
161
166
168
161
169
173
173
168
164
162
164
166
167
170
173
173
170
166
165
168
170
169
169
169
169
162
149
140
143
156
165
167
167
166
165
163
163
163
164
163
160
159
161
165
168
170
170
165
159
160
165
173
175
165
170
173
171
167
162
157
154
155
158
163
167
169
170
170
171
173
170
166
168
175
178
169
148
131
134
153
165
168
166
166
167
168
167
163
165
166
168
169
167
166
167
170
171
168
163
164
170
178
179
168
170
168
165
165
166
164
160
156
157
160
164
167
170
177
182
179
170
162
163
173
179
172
157
147
145
156
165
166
161
158
162
168
169
170
171
175
179
177
169
163
161
163
164
164
164
167
171
175
176
168
168
166
163
164
167
169
168
164
162
162
165
166
171
178
183
178
168
160
158
166
171
170
166
162
158
161
166
168
161
153
155
162
167
172
176
181
182
177
168
161
159
158
157
159
164
168
170
170
170
165
167
168
168
166
165
166
169
170
169
167
164
160
160
163
168
169
164
160
158
161
164
167
169
167
163
162
166
169
163
155
153
157
162
169
176
179
179
173
167
165
166
162
160
161
167
169
169
166
166
163
167
172
174
168
164
164
167
171
171
166
158
148
147
152
161
162
159
158
161
163
163
163
167
168
166
162
162
165
164
158
156
157
162
168
173
175
173
169
169
171
174
172
169
168
170
170
168
165
164
165
166
168
168
166
165
166
167
166
161
150
143
142
146
156
164
160
155
156
163
167
164
161
162
168
170
168
166
164
164
162
160
161
164
167
169
170
170
169
171
174
177
175
172
168
167
168
167
164
162
168
165
161
159
162
166
169
168
162
150
142
143
151
162
168
167
160
154
156
162
166
165
160
160
167
174
177
176
173
169
167
166
167
167
164
160
159
165
171
175
174
172
169
166
165
163
164
165
165
165
168
166
162
160
164
168
170
168
162
154
153
157
161
167
168
165
160
156
155
158
161
165
164
164
169
173
177
177
176
172
169
168
169
168
162
153
151
160
173
178
174
166
162
164
167
166
166
168
173
174
166
166
167
167
169
170
168
165
162
159
160
165
165
165
165
165
164
160
155
156
161
167
169
169
169
169
170
170
171
168
165
164
165
166
162
156
155
164
174
178
172
166
165
171
175
173
173
171
172
171
163
166
167
166
167
168
166
163
158
156
158
162
166
168
170
171
169
163
158
160
164
168
169
167
166
165
166
167
167
164
161
158
160
162
163
162
166
172
174
172
171
172
175
178
174
165
161
153
148
141
164
166
165
163
163
165
165
162
155
150
151
158
166
173
179
176
170
163
159
163
164
166
163
162
163
164
166
169
169
166
165
163
164
165
164
165
168
171
169
165
164
164
167
162
149
139
133
127
123
116
165
165
163
160
160
163
164
162
157
154
156
162
166
171
173
172
166
160
157
160
162
162
159
161
164
166
167
168
169
171
174
178
179
171
164
160
158
160
159
155
150
146
142
136
129
122
117
118
121
126
165
162
159
157
158
161
163
162
159
159
165
168
165
159
158
162
164
162
159
159
160
161
161
164
166
165
163
162
163
168
173
175
173
166
155
149
144
145
145
144
142
140
139
139
141
139
133
137
143
151
169
161
154
152
153
158
161
161
155
154
162
167
164
154
148
154
163
167
164
159
159
161
162
163
161
158
155
154
152
152
152
151
149
148
148
147
146
143
140
142
147
153
162
172
174
167
162
160
157
160
178
168
154
145
146
154
160
159
150
145
149
159
164
157
147
149
159
167
165
156
152
153
155
156
152
148
145
143
143
139
135
137
140
145
151
158
160
157
152
150
154
166
177
182
180
174
170
162
153
153
182
171
150
138
140
148
156
158
153
148
148
154
162
164
159
155
158
163
161
152
145
145
150
153
151
147
146
145
148
147
147
150
154
158
161
166
167
166
162
155
157
164
170
170
169
165
163
157
147
146
173
164
140
128
131
141
150
158
161
161
157
157
161
169
168
164
161
161
158
152
147
149
155
159
157
156
156
158
160
164
169
172
172
170
169
167
165
163
162
158
157
157
161
162
160
157
155
154
150
138
160
146
130
120
123
133
146
157
164
168
166
163
164
168
169
166
162
159
157
157
160
163
167
166
163
164
165
165
165
170
174
176
176
175
172
169
165
160
159
160
159
160
161
160
153
144
141
140
142
129
153
140
129
123
127
132
142
154
164
167
166
164
165
168
167
164
159
156
155
159
165
170
170
165
163
166
169
168
166
166
170
174
178
176
172
170
167
163
161
163
164
167
163
157
139
129
119
116
116
118
154
144
136
134
133
133
139
153
165
168
164
160
165
168
168
164
159
155
154
158
162
164
163
160
161
167
171
171
168
168
173
180
183
177
169
165
164
165
165
167
167
166
159
145
127
113
106
108
111
118
159
151
145
139
134
131
136
151
164
169
165
161
163
166
166
164
159
157
159
160
158
156
157
161
167
170
169
170
171
172
178
183
185
178
167
159
156
161
167
170
168
162
148
134
122
115
113
117
119
126
163
154
147
139
131
130
138
151
161
166
165
163
162
164
164
162
160
160
165
165
161
157
160
168
174
173
167
166
169
172
173
174
175
172
165
158
153
156
164
171
170
164
149
135
121
116
119
124
126
130
163
156
150
143
137
139
146
154
158
162
164
164
164
164
165
163
160
159
164
167
167
167
169
174
176
172
166
164
165
166
164
163
163
162
161
159
156
157
162
167
169
167
152
139
128
115
113
117
121
127
161
156
154
150
152
153
156
160
160
160
160
160
162
166
168
166
160
154
156
161
170
174
177
175
171
169
169
169
165
163
160
160
160
158
158
162
163
163
163
163
165
166
160
148
136
123
112
110
113
120
156
154
157
159
162
162
163
167
166
163
159
158
159
163
165
164
161
154
153
157
166
173
176
170
163
164
171
177
174
165
162
162
163
162
163
166
170
169
166
162
161
164
164
160
152
143
130
123
121
119
151
152
159
163
163
162
164
169
171
168
164
161
160
158
158
159
160
161
158
158
163
168
168
162
159
163
172
179
176
168
165
165
168
170
171
171
171
172
170
165
161
164
167
169
167
161
153
147
142
130
153
155
161
163
162
161
162
168
171
170
167
164
161
158
157
158
160
163
162
161
161
160
157
156
160
168
173
176
172
168
166
167
170
174
173
171
170
172
173
170
165
166
169
172
171
169
168
166
161
144
160
162
166
167
165
162
162
167
170
168
162
158
159
163
165
162
160
159
160
161
159
156
150
155
164
174
178
176
171
167
163
162
165
170
171
170
169
171
173
171
167
167
169
170
170
171
174
173
167
154
160
162
167
170
166
162
161
166
171
167
158
150
157
166
170
165
158
155
157
160
160
158
153
157
167
176
179
175
171
166
162
159
161
166
171
171
171
169
168
168
168
169
171
171
172
173
175
172
168
162
154
155
162
167
164
161
162
167
171
167
161
160
165
169
169
162
157
156
159
164
165
165
162
162
166
172
174
170
168
165
164
163
164
169
173
173
169
165
164
166
167
168
171
173
175
175
174
171
169
168
153
150
156
161
163
164
168
171
170
164
162
167
174
173
166
157
155
158
164
168
170
171
170
169
168
167
167
165
164
166
169
170
172
174
173
168
164
161
164
166
165
164
166
171
175
174
171
169
170
172
160
155
154
160
164
170
176
175
168
160
158
165
174
177
169
159
157
160
167
171
171
170
173
172
170
168
165
163
164
167
171
174
174
172
168
162
160
162
167
170
169
166
166
168
170
169
169
168
169
172
160
157
156
151
147
149
161
174
177
169
160
158
164
165
162
160
161
164
167
167
168
170
171
170
168
172
179
185
186
183
177
175
178
183
186
182
178
171
171
175
176
173
169
169
172
172
172
173
178
179
166
167
169
165
157
151
155
163
170
168
160
155
154
156
157
161
166
175
178
176
172
172
173
174
171
171
173
177
179
177
173
173
178
184
188
187
182
178
175
174
174
173
172
173
173
175
179
181
182
177
166
167
171
173
166
156
150
152
162
169
166
159
153
153
156
163
173
181
187
186
180
176
174
173
170
168
169
172
173
172
170
172
176
178
178
181
179
176
172
169
171
173
174
174
174
177
182
187
183
174
166
161
162
167
168
163
155
152
159
166
168
162
159
159
160
164
167
176
183
185
182
177
172
169
165
165
168
172
173
171
170
171
172
170
167
166
170
169
168
167
170
174
175
174
174
178
182
183
177
169
169
159
153
159
165
170
167
161
158
159
162
163
165
168
167
165
163
168
172
178
180
178
172
167
165
166
170
172
173
174
173
176
173
169
165
165
168
171
170
168
168
172
176
176
174
176
178
177
172
168
169
159
152
156
164
173
175
169
161
157
159
163
168
170
168
165
163
164
168
174
179
180
174
169
169
171
173
173
174
177
179
181
179
175
172
171
173
176
174
169
165
168
173
174
170
167
168
173
174
172
162
158
155
157
163
172
176
171
164
160
162
164
165
164
163
165
164
165
168
174
178
178
173
171
174
176
175
173
174
178
181
183
181
178
176
173
172
171
169
165
162
165
168
167
162
161
166
172
176
178
156
158
160
161
164
170
173
170
164
163
165
165
162
159
161
166
168
168
169
169
172
170
170
171
174
175
174
171
172
176
178
177
175
174
173
169
164
160
159
160
162
164
164
161
159
162
167
174
176
178
159
161
163
164
165
168
169
163
159
162
166
167
163
161
162
167
170
171
166
161
157
161
167
170
172
170
170
169
171
173
173
171
169
170
168
164
158
156
158
162
165
164
163
161
162
163
167
170
171
173
164
164
165
165
166
167
164
157
156
161
168
171
168
164
163
167
168
170
165
156
154
159
166
171
170
166
166
169
171
173
168
166
166
168
166
162
160
163
167
169
167
164
163
165
165
162
162
163
164
168
169
167
165
164
165
167
164
160
161
165
170
171
169
165
165
165
166
167
167
165
165
172
171
173
170
167
167
171
173
172
167
163
164
166
165
161
163
169
174
172
167
165
166
167
165
158
156
157
160
163
172
169
163
160
162
167
169
168
168
168
169
168
168
167
169
169
166
166
170
177
183
179
173
170
169
169
168
170
172
170
166
162
161
162
161
160
164
169
171
167
165
167
170
169
164
159
159
161
163
163
173
170
163
159
160
167
172
173
170
168
167
167
169
171
175
173
167
165
170
179
182
175
165
161
162
165
165
165
165
166
164
162
161
161
162
163
166
168
166
163
165
168
170
168
166
166
168
171
171
169
172
168
162
158
160
168
173
172
167
163
163
167
168
169
173
173
167
164
167
174
177
169
160
156
158
161
161
159
158
159
160
159
160
162
165
168
168
170
169
169
170
169
167
166
168
171
174
174
174
172
171
165
158
156
162
172
178
172
167
163
163
164
162
161
163
166
166
165
167
171
172
168
164
162
163
164
161
157
155
154
152
153
156
162
168
170
170
171
174
178
176
171
164
162
166
168
169
168
168
168
173
164
156
156
163
176
184
183
176
170
169
168
164
160
159
163
168
171
172
171
169
167
167
168
170
170
166
161
159
156
151
149
151
157
165
169
169
170
174
178
175
169
162
159
160
161
162
163
165
167
174
167
162
162
168
178
186
189
181
177
177
176
174
166
163
166
171
176
176
172
168
164
163
163
166
166
164
163
163
162
158
155
150
153
158
165
167
167
167
167
167
165
161
158
157
157
164
169
173
173
169
169
170
172
173
175
174
174
173
173
175
175
174
169
166
167
171
174
174
171
169
165
157
146
138
142
155
163
166
167
166
163
156
154
154
161
164
164
162
162
162
162
163
162
161
161
167
175
181
179
165
167
171
174
174
170
162
158
161
165
169
168
166
167
169
170
171
170
169
173
176
172
157
138
122
130
150
165
170
168
166
165
164
161
159
162
166
168
167
164
162
161
163
167
167
166
168
172
176
175
165
163
165
169
172
169
162
158
158
163
166
165
164
166
172
176
172
168
168
174
180
176
164
148
139
141
157
170
174
168
160
161
167
171
168
171
174
178
177
169
161
159
162
166
168
167
167
167
166
165
164
160
160
164
168
170
168
166
165
166
167
166
164
166
170
174
171
166
165
169
173
172
169
163
160
160
164
173
176
168
157
156
164
171
173
176
181
184
180
170
161
158
158
159
162
166
167
166
162
160
163
162
165
169
169
170
170
171
172
171
167
164
159
159
163
167
166
162
159
160
163
165
167
169
168
166
165
170
174
169
159
155
160
165
169
174
178
178
173
168
165
164
160
156
158
164
168
168
165
163
164
167
172
176
172
170
170
173
176
174
167
157
153
155
161
166
164
157
155
157
160
161
162
166
169
168
164
165
168
168
162
157
158
160
164
168
169
168
166
166
169
171
168
162
161
165
169
170
168
167
167
168
171
173
172
170
170
173
175
172
165
155
154
161
170
170
161
153
157
166
170
163
158
160
167
170
168
166
166
166
163
161
161
162
163
163
163
164
165
167
170
173
172
170
168
166
165
164
164
165
167
167
164
166
169
172
172
171
170
168
163
160
164
171
173
168
156
150
159
176
180
167
157
157
165
172
172
169
166
165
164
164
166
167
166
161
161
166
172
173
170
168
169
171
172
166
157
154
157
161
165
165
165
166
169
173
172
170
167
164
163
165
166
167
167
161
154
151
158
171
175
169
162
161
167
172
172
170
167
166
164
165
168
170
167
163
164
171
179
180
172
165
162
167
172
167
157
154
155
163
162
165
169
170
170
171
169
167
163
162
161
163
161
159
160
161
162
158
156
158
163
167
168
168
170
171
171
170
168
166
163
162
165
167
166
164
166
174
181
181
177
171
167
168
170
169
167
166
165
166
161
164
168
168
168
168
166
163
158
157
158
161
161
162
165
170
170
164
158
157
159
164
167
169
170
171
170
170
169
165
161
159
161
164
165
164
166
171
174
176
178
185
184
179
172
166
166
164
156
147
163
162
162
164
166
167
165
161
156
154
158
164
168
174
178
176
171
164
159
160
162
161
161
165
171
172
169
167
165
162
160
160
166
170
169
167
166
168
168
168
171
178
181
175
162
150
140
137
132
126
165
160
159
161
166
168
165
161
158
161
165
169
169
174
176
173
166
159
157
159
161
158
159
165
172
172
165
159
158
162
166
172
176
178
173
168
163
164
164
161
156
154
153
150
142
129
117
115
119
125
166
160
155
158
162
164
164
162
160
161
164
165
162
161
164
166
163
157
155
156
159
160
162
168
172
169
159
153
156
168
174
178
178
172
167
160
154
151
150
148
144
141
138
136
134
131
126
127
134
142
171
161
154
153
154
158
161
161
157
154
156
159
158
155
154
156
161
162
161
158
159
162
165
167
164
157
150
150
156
166
167
163
159
155
153
151
144
140
138
140
146
149
148
146
150
154
158
159
158
160
180
170
155
147
146
152
158
160
154
149
151
157
164
161
152
152
159
167
168
162
158
159
159
156
149
141
140
146
152
150
152
149
148
148
148
150
146
145
146
149
157
163
166
165
168
171
175
175
170
165
182
173
158
147
144
152
157
159
155
151
151
157
165
169
163
158
160
168
168
160
152
149
148
145
141
140
143
150
151
147
145
151
155
157
156
157
159
161
163
164
165
169
170
169
172
172
173
170
167
164
173
167
156
148
148
149
153
157
160
158
152
150
158
169
171
167
164
165
162
155
148
142
142
144
146
151
158
160
157
157
159
163
166
168
167
167
167
167
168
167
165
166
165
165
166
163
161
161
161
159
163
156
147
143
144
143
146
155
164
166
157
145
145
158
167
168
164
160
159
157
154
149
149
152
156
162
166
165
161
163
168
169
167
166
167
171
169
164
161
161
164
166
165
164
158
153
148
146
145
142
156
144
137
134
136
136
143
156
168
170
163
152
147
155
163
164
162
159
160
162
162
161
161
161
165
169
171
166
162
163
167
169
166
163
164
169
169
163
159
160
165
169
165
158
143
136
130
124
121
122
156
144
134
132
132
135
144
158
170
173
168
161
161
161
164
165
163
160
159
161
163
163
164
165
170
175
175
171
167
167
169
172
172
169
165
165
166
165
164
165
167
168
161
151
132
123
115
114
114
119
163
155
146
141
135
136
147
159
168
171
170
167
164
163
166
168
168
162
158
158
159
160
162
168
175
178
175
173
173
173
174
178
178
176
170
164
162
164
167
168
167
166
160
150
133
122
113
117
123
128
168
167
157
147
140
141
149
157
162
165
167
165
161
160
163
167
169
166
163
162
161
161
165
171
174
173
166
166
170
173
175
175
176
174
169
163
161
163
166
166
165
166
162
157
141
127
119
123
131
136
164
167
162
154
150
151
156
156
156
157
161
161
160
159
161
164
166
168
171
170
167
166
168
171
170
166
160
157
160
165
167
169
169
166
163
161
161
163
165
163
160
160
155
151
146
135
127
127
129
131
158
157
159
157
159
160
163
164
159
154
154
157
161
164
163
160
160
163
170
170
169
168
168
167
165
164
164
162
160
159
162
165
166
162
159
159
162
165
165
161
156
153
150
148
151
145
136
125
120
121
156
156
158
159
162
165
171
173
167
158
153
156
163
168
165
158
156
155
157
162
165
166
163
159
157
164
177
181
172
163
162
165
167
164
162
161
163
165
163
160
157
157
158
159
158
156
144
129
123
118
158
160
164
164
163
165
171
176
174
166
159
160
163
165
163
160
159
159
158
159
163
164
159
154
156
166
179
186
177
168
165
167
169
168
165
163
162
164
164
162
160
164
169
171
168
163
156
145
140
130
163
166
170
168
165
163
165
171
174
171
166
163
161
159
159
161
164
165
164
162
164
162
159
158
162
169
175
175
172
168
166
165
166
166
164
164
163
166
169
167
164
166
171
173
172
169
168
166
160
147
163
168
173
171
166
162
161
166
171
172
167
162
161
159
159
162
163
165
166
164
164
161
161
162
168
172
172
169
167
167
164
159
157
158
161
164
166
169
171
169
166
167
169
170
170
171
173
172
166
157
159
164
171
172
168
163
163
166
171
170
165
163
163
165
165
164
163
162
162
162
161
160
160
164
168
172
170
166
166
166
162
156
151
154
160
165
166
166
165
166
167
169
172
171
172
172
172
169
165
163
153
157
166
170
167
165
166
171
172
169
166
165
168
172
169
167
164
161
159
159
160
162
163
166
166
168
167
166
165
165
164
162
160
162
165
166
163
160
159
161
165
169
175
176
176
173
170
167
167
168
149
148
157
165
166
167
170
172
170
164
163
167
174
174
169
163
162
160
157
157
161
167
170
171
168
166
166
165
163
165
169
173
177
174
171
166
163
162
163
162
161
165
171
175
175
172
171
172
173
174
147
143
151
162
167
171
172
171
165
159
159
165
172
173
167
160
160
160
160
160
163
169
175
175
171
167
166
165
164
165
170
178
182
177
171
168
168
171
171
166
162
164
169
171
171
170
174
177
176
174
158
153
150
148
146
147
158
172
177
170
160
153
153
155
155
156
160
165
168
167
168
173
176
173
167
166
175
185
188
183
174
171
175
181
183
175
166
162
164
169
170
168
166
167
170
171
171
172
174
176
169
168
167
160
151
145
151
161
169
168
159
153
151
151
151
151
159
168
175
175
173
174
179
180
174
168
170
179
184
181
169
165
169
178
183
176
169
164
165
169
171
168
164
165
168
174
175
176
176
177
170
171
172
170
161
152
149
154
162
166
163
159
157
156
153
152
158
172
182
183
177
174
178
184
180
171
168
173
179
175
167
165
170
175
177
171
166
163
165
168
171
169
163
162
167
175
176
175
173
174
169
165
163
165
165
165
160
158
161
166
168
165
163
163
160
157
161
174
183
182
176
172
176
182
181
172
169
172
176
174
170
172
173
174
171
166
163
164
164
167
169
169
163
162
168
176
177
172
167
169
170
162
154
157
164
172
172
166
162
165
170
170
169
168
165
162
163
170
177
177
176
173
174
178
178
174
173
174
177
177
177
179
178
176
171
167
167
167
167
166
166
167
165
166
171
178
182
177
170
168
169
163
156
158
164
173
175
168
163
164
170
173
173
169
165
163
163
165
169
173
176
176
176
176
177
177
175
175
177
181
183
187
183
179
175
173
174
175
173
168
166
167
168
169
172
177
184
183
176
170
163
163
163
164
166
169
170
165
162
163
170
175
172
164
161
161
162
164
167
172
175
176
175
174
175
177
176
173
174
178
182
185
182
177
173
171
174
176
175
172
169
169
169
167
166
171
179
180
176
170
159
162
166
167
166
166
165
160
158
161
166
168
166
160
158
162
166
169
170
170
170
169
170
170
172
173
173
170
169
171
175
177
175
171
168
166
168
168
169
169
169
169
166
163
163
167
172
174
172
169
161
161
163
166
166
165
161
155
154
160
164
164
161
158
160
168
174
175
171
164
161
163
167
169
170
170
171
169
167
167
166
168
168
170
169
168
167
163
162
163
164
165
164
164
167
168
170
171
169
170
162
161
162
165
167
166
161
155
156
164
168
165
160
158
164
174
181
176
167
159
160
166
172
173
172
170
171
171
171
168
163
164
167
173
174
175
171
168
165
161
160
162
165
168
170
169
170
170
168
170
162
163
163
165
167
168
166
162
164
170
172
170
164
161
166
173
176
171
166
162
167
176
180
178
174
170
170
173
176
173
167
165
168
172
172
175
174
175
171
164
160
164
169
171
171
168
169
168
167
167
166
167
165
163
164
168
172
172
170
170
171
171
169
167
168
169
169
169
169
173
176
179
176
173
169
167
167
171
174
173
169
167
167
165
162
164
171
175
172
165
162
168
173
172
169
166
167
167
167
167
171
172
167
162
160
166
172
173
170
166
167
171
174
173
171
168
168
170
173
175
176
172
166
162
161
162
164
165
165
165
167
168
166
163
159
160
168
172
167
161
163
168
170
168
166
167
169
170
171
173
172
172
166
160
160
165
171
171
167
164
165
170
173
172
174
171
171
173
175
175
174
168
161
156
157
161
163
161
157
156
159
164
165
164
163
165
168
169
166
162
165
166
166
164
166
168
170
170
172
175
169
164
158
158
161
168
174
173
169
167
167
168
166
164
164
168
172
176
175
174
173
170
166
163
163
166
166
162
156
153
153
157
161
164
166
166
167
167
168
170
169
167
164
163
164
166
167
166
167
171
170
159
152
154
162
173
178
176
173
171
170
169
162
159
159
164
169
175
175
173
173
171
171
170
171
171
170
165
161
158
154
154
156
158
161
163
164
167
171
175
171
167
162
161
161
162
164
165
166
168
175
160
152
153
161
173
178
177
176
174
172
169
163
159
160
163
167
171
171
170
169
168
169
168
170
171
169
167
166
164
160
157
153
152
153
157
162
167
170
170
166
162
158
157
158
160
166
169
170
169
172
162
156
158
163
169
169
171
175
176
172
166
160
160
163
166
166
166
167
168
168
165
162
158
160
163
165
168
167
166
165
163
157
151
149
154
160
165
166
165
162
159
156
156
159
162
166
169
169
167
164
160
162
168
169
166
161
161
169
175
173
166
159
163
169
170
166
164
167
172
173
166
156
148
148
157
165
171
172
169
167
166
164
158
152
153
159
164
166
165
161
158
158
161
164
166
166
164
161
160
159
156
161
169
173
168
160
158
163
172
174
169
164
166
170
170
166
164
169
177
179
169
156
149
151
159
169
176
176
173
167
166
169
168
162
157
162
170
173
169
163
159
160
165
168
168
166
162
157
156
160
157
161
169
173
171
164
160
162
167
170
168
166
165
166
167
164
163
168
174
174
169
162
159
160
163
168
173
176
172
167
166
171
173
169
166
169
176
177
171
165
162
162
164
166
167
168
165
162
159
163
163
167
171
172
171
167
166
165
165
165
164
164
163
164
166
165
163
163
164
165
166
167
167
166
165
164
166
169
169
166
165
167
169
168
170
171
172
172
170
169
169
166
163
161
164
168
169
168
166
165
167
170
173
170
168
166
169
170
169
164
162
164
167
172
173
169
163
161
161
162
163
165
168
170
167
163
163
166
167
166
162
161
161
163
165
166
166
165
167
171
174
171
164
161
162
165
168
170
170
162
162
167
170
168
166
164
168
172
173
169
167
170
181
187
180
168
160
162
167
168
162
159
164
170
171
166
164
166
167
164
162
161
161
162
163
164
166
167
168
170
172
171
169
167
164
161
162
166
168
157
155
160
166
168
168
165
166
170
173
173
173
177
183
185
173
159
154
162
175
175
164
157
161
169
173
169
166
166
166
163
162
166
168
167
165
167
171
175
174
169
168
167
171
172
168
160
157
158
161
157
157
162
167
168
171
169
166
167
168
167
167
167
168
169
164
157
154
161
172
174
166
162
164
170
172
169
167
166
164
161
162
166
170
169
166
168
175
180
178
171
167
164
167
170
168
160
156
153
157
160
163
168
168
167
168
168
168
167
165
163
160
157
156
159
164
165
163
160
163
167
167
166
166
168
169
170
170
169
166
162
160
163
165
163
161
163
170
175
177
176
173
169
166
165
167
167
163
157
158
162
165
168
166
163
163
164
166
167
166
165
162
157
155
161
169
174
169
163
159
159
163
164
164
165
167
168
170
169
166
163
161
161
162
162
159
159
163
168
172
177
180
178
171
165
165
167
166
158
155
165
163
163
163
163
163
163
162
165
170
171
169
163
159
163
171
173
168
161
157
155
154
157
161
166
167
162
158
158
159
159
160
164
168
168
165
162
164
168
172
173
179
176
171
165
159
156
149
144
141
169
162
158
162
166
167
164
161
162
166
170
169
164
160
164
169
167
161
156
154
153
152
156
164
171
169
158
149
148
153
156
157
165
173
174
171
167
166
168
167
164
159
158
158
155
143
132
124
124
126
170
160
157
160
164
167
165
162
161
160
160
158
157
158
165
168
164
160
155
154
155
157
162
170
175
171
161
154
157
162
165
162
162
167
169
168
162
158
155
154
151
147
144
141
136
129
123
122
125
132
167
159
155
154
155
158
161
163
161
156
155
156
157
160
161
163
164
164
163
161
161
164
167
169
169
168
168
174
179
176
172
165
160
156
153
149
144
142
139
143
146
145
141
135
131
134
144
151
152
155
160
157
155
151
148
151
156
160
159
158
160
165
167
165
159
157
160
167
168
165
162
161
160
157
153
154
167
177
176
171
163
158
156
150
143
133
134
137
142
149
154
155
153
147
150
160
172
178
179
173
159
157
157
154
152
152
153
156
157
160
164
166
167
168
160
155
157
163
164
159
154
151
146
141
139
146
164
171
164
151
146
150
156
156
150
145
145
153
164
172
169
168
168
169
174
177
181
182
183
178
163
161
161
163
163
157
152
154
158
161
161
157
158
162
164
161
157
157
155
152
148
142
136
133
137
150
164
167
158
151
148
154
159
162
164
165
166
168
172
175
175
176
178
180
177
175
172
169
171
174
164
164
163
165
163
157
152
156
163
164
159
151
152
159
165
164
159
156
156
155
150
143
138
140
148
159
165
164
158
158
161
162
158
158
164
173
173
168
163
165
172
177
177
172
164
160
156
154
155
157
162
159
155
155
154
151
154
158
166
168
163
157
157
159
163
163
160
160
162
163
159
153
151
155
163
169
168
162
159
163
167
165
156
149
157
168
170
164
158
161
171
179
174
161
145
145
142
140
137
136
159
152
145
143
145
148
156
161
166
168
169
168
165
162
162
162
161
161
163
164
164
163
164
167
174
176
172
165
162
164
165
163
156
155
159
165
167
166
163
166
173
178
173
159
138
133
128
127
127
128
163
157
151
145
144
150
160
166
167
170
173
174
169
163
162
165
165
160
157
159
163
166
168
171
175
176
174
171
168
166
161
159
162
167
167
167
166
167
169
170
172
176
176
168
150
134
122
124
130
134
167
169
164
155
151
155
163
165
166
168
172
171
168
162
163
168
169
164
157
157
160
164
166
168
169
169
169
169
168
166
162
162
167
173
172
168
166
167
168
166
164
166
172
177
162
145
129
126
131
136
165
171
171
163
160
161
165
163
162
161
163
165
165
162
162
164
168
170
168
164
160
161
164
165
164
161
160
160
160
161
162
165
168
170
168
167
168
171
170
163
153
151
154
163
164
156
139
132
129
130
158
164
166
164
162
162
167
163
159
155
156
161
165
165
160
157
162
171
177
172
163
159
160
162
161
159
157
154
154
157
161
167
168
165
164
166
171
174
172
163
152
144
143
149
160
160
149
136
125
121
158
161
163
163
164
166
170
170
163
157
155
162
167
168
160
154
157
168
173
170
164
160
158
159
160
163
162
160
158
161
164
168
169
165
163
165
169
171
169
163
158
155
156
157
161
162
155
142
130
123
164
166
167
166
166
168
171
172
168
163
161
164
167
168
163
160
160
164
165
163
163
162
160
160
163
168
172
169
168
167
168
169
168
165
161
159
160
162
164
163
162
166
171
172
169
165
160
148
141
134
167
171
171
168
165
164
165
166
167
165
165
165
165
165
164
165
167
166
163
161
163
164
164
164
167
171
172
171
170
170
168
167
165
162
158
154
155
159
164
163
163
167
173
175
174
170
166
159
153
149
160
163
166
164
161
160
160
162
165
165
164
162
161
161
162
165
167
167
164
162
163
165
168
168
167
167
166
166
167
169
167
163
160
159
159
158
159
162
165
164
163
164
168
171
172
172
170
167
161
159
152
154
159
160
161
163
163
166
166
165
161
160
159
159
160
162
166
166
164
161
162
164
168
168
164
162
161
162
165
167
164
161
159
160
163
165
163
162
162
163
165
167
170
170
171
170
170
168
166
166
151
153
158
163
164
165
168
169
168
164
161
161
161
161
161
164
166
164
160
157
158
163
166
166
164
162
163
163
164
164
164
164
165
165
166
166
164
160
160
162
165
170
175
175
172
168
167
168
171
172
154
157
165
169
164
160
160
163
164
163
162
163
164
163
161
162
162
159
152
149
155
163
167
167
165
165
168
167
165
163
165
168
169
168
167
167
167
166
163
160
161
168
176
176
172
166
167
172
176
176
155
159
168
170
165
154
148
149
157
159
162
164
164
163
160
159
160
159
155
154
158
165
170
170
167
167
170
171
168
165
164
164
165
166
167
171
175
175
167
159
157
165
173
172
169
167
171
176
177
175
156
152
148
145
145
148
158
170
176
171
159
151
150
155
159
161
164
167
168
167
168
172
175
174
168
164
170
179
182
179
166
163
168
173
175
168
160
159
163
165
166
164
163
166
168
169
169
167
165
165
166
168
162
152
141
141
152
165
168
165
157
155
155
159
158
155
158
165
173
175
173
173
176
179
175
167
167
175
181
178
165
159
166
175
179
178
170
168
168
170
171
167
162
163
167
170
169
165
165
171
167
172
170
161
152
149
155
163
161
158
155
157
161
166
162
157
156
165
175
176
172
170
176
186
186
175
169
171
177
175
164
160
166
175
179
179
175
174
176
177
177
170
163
163
170
175
170
164
165
176
165
166
163
162
165
169
169
167
160
158
160
163
165
168
167
162
162
169
175
173
164
163
174
187
189
179
172
172
177
174
166
163
166
172
173
171
169
170
175
176
176
169
162
163
172
180
174
165
164
174
165
161
156
158
167
175
176
169
161
164
168
169
169
168
167
166
168
171
174
171
164
161
171
181
183
177
173
174
177
175
170
168
168
169
167
164
163
165
169
172
172
168
163
163
170
178
179
172
167
169
166
164
160
159
163
170
172
169
166
169
174
175
172
167
164
164
166
167
170
170
166
164
169
173
174
172
170
170
173
173
174
175
174
172
169
167
169
171
171
173
174
173
169
164
165
173
181
181
173
166
165
166
169
166
162
162
166
168
168
170
174
174
170
163
160
162
163
165
165
166
166
165
168
168
168
168
167
166
166
168
174
180
180
176
172
171
175
178
179
179
180
179
174
167
165
170
180
184
177
164
162
166
171
168
162
158
160
163
165
165
165
164
161
158
158
160
163
164
164
163
163
164
166
166
166
167
169
167
165
166
171
177
178
177
174
171
174
175
175
175
176
176
172
167
167
172
177
178
175
168
164
164
166
167
164
159
158
160
162
163
159
155
154
155
159
163
165
165
165
165
166
168
168
165
165
167
172
173
171
169
168
172
174
175
174
171
169
165
161
161
163
165
167
168
170
173
175
175
174
174
165
164
165
168
167
165
161
162
166
168
164
157
155
158
164
167
166
165
167
174
179
176
174
168
166
167
171
173
173
172
169
171
173
176
175
172
170
165
157
153
153
160
167
172
174
175
175
173
171
173
163
165
166
168
169
169
169
170
173
173
170
166
163
165
167
167
166
167
170
176
180
180
179
174
168
164
166
170
173
173
172
174
177
177
172
171
172
172
166
157
156
164
173
178
179
178
175
171
168
169
160
167
167
166
165
168
172
174
173
170
169
171
171
168
165
163
167
172
175
174
172
174
174
171
167
162
163
167
170
170
172
175
177
173
165
163
169
174
170
161
159
167
174
177
179
178
173
169
167
169
159
164
166
163
161
163
168
170
168
165
167
173
173
167
159
160
170
179
179
171
165
165
166
165
163
163
166
166
166
163
166
174
176
170
161
161
166
169
163
157
156
161
166
168
170
172
170
167
167
173
160
160
161
160
159
160
163
166
165
165
167
172
170
165
159
162
173
181
178
170
166
166
166
162
161
165
171
169
163
158
162
172
176
172
166
165
165
164
156
151
152
156
159
160
162
166
167
167
168
173
161
156
156
158
159
162
163
164
164
166
168
168
166
162
161
165
172
176
173
171
171
172
171
166
164
168
172
171
165
160
162
169
173
172
169
167
165
162
159
156
156
158
160
160
161
164
167
168
169
171
168
159
155
157
161
165
165
163
164
167
168
165
161
159
160
163
165
166
167
169
171
174
174
171
167
168
171
171
168
164
163
166
167
166
164
163
164
164
165
165
162
162
162
162
163
165
168
170
169
168
176
165
160
160
163
165
165
164
169
172
171
163
155
154
159
161
161
159
161
166
169
171
171
170
171
170
171
170
169
165
163
162
160
158
156
158
162
165
168
168
165
163
161
161
162
164
167
167
166
165
175
166
162
165
164
163
161
168
177
181
176
163
152
155
161
165
164
161
163
168
170
170
170
169
173
175
175
172
168
164
163
163
160
156
153
155
161
166
166
167
165
162
158
158
161
163
164
161
159
161
167
162
163
168
167
163
160
168
177
185
178
165
157
162
169
171
168
165
168
173
174
169
166
165
172
178
179
176
170
167
167
168
167
161
156
156
161
166
167
167
164
160
157
159
163
164
162
159
157
160
162
158
162
169
171
167
162
162
168
174
174
169
166
168
171
171
166
165
170
175
176
166
158
158
166
174
178
176
175
174
175
175
174
169
163
160
162
167
171
169
164
159
158
162
167
168
166
164
163
164
163
161
164
170
173
169
162
158
160
164
166
169
168
167
167
167
164
163
166
171
171
163
157
157
162
169
173
172
176
177
180
181
179
175
170
166
164
169
172
171
166
162
161
165
169
171
171
172
171
170
165
167
170
172
170
165
159
157
158
160
162
166
168
167
165
166
166
165
165
164
164
163
163
164
166
168
168
168
171
174
177
178
177
175
171
169
167
166
169
171
172
171
168
167
168
168
170
172
173
173
164
167
170
170
165
158
155
154
157
158
161
165
169
169
169
170
171
168
166
163
162
164
170
173
174
171
167
166
167
169
170
169
167
166
166
166
166
165
166
170
175
177
175
170
165
162
162
164
168
172
157
157
164
167
164
160
156
156
158
159
161
166
171
173
174
173
170
167
166
163
160
161
167
174
177
173
167
166
169
170
167
165
163
162
162
162
165
167
169
171
173
175
174
172
167
162
159
161
165
168
152
151
159
165
167
167
164
161
162
161
161
164
169
171
171
168
163
162
162
160
157
157
162
170
175
171
166
167
172
175
170
167
167
167
165
162
164
170
175
174
171
170
170
171
170
169
168
166
167
163
158
158
161
165
167
169
168
167
167
165
164
161
160
162
164
164
162
160
160
159
158
160
163
169
172
169
166
168
172
174
170
167
168
169
166
162
162
169
174
174
172
170
168
168
169
171
174
168
161
157
165
167
167
164
162
163
166
169
171
169
167
164
159
158
160
166
169
167
163
160
163
166
169
169
169
167
165
168
171
171
168
164
163
163
162
160
160
164
166
169
172
173
170
167
165
166
167
161
155
155
168
170
169
163
158
157
160
167
171
173
171
167
160
158
162
170
174
171
163
159
161
163
166
165
163
162
161
162
166
167
166
163
160
159
161
161
161
161
162
165
168
171
170
166
163
161
164
159
156
160
171
171
168
163
160
157
157
160
166
170
172
167
160
156
161
169
172
165
155
148
149
151
155
157
157
157
154
152
156
162
163
162
161
162
165
165
164
163
162
164
165
161
165
165
164
161
160
155
154
154
174
170
165
164
164
162
159
157
159
163
166
165
160
157
160
166
167
161
151
143
143
145
151
157
159
158
153
148
150
158
160
159
162
167
170
170
167
165
165
166
164
161
159
161
160
154
148
139
132
130
171
164
160
160
163
164
162
159
158
160
162
163
162
162
163
166
168
165
158
153
152
155
159
164
167
167
164
160
160
162
160
159
161
164
168
170
166
164
161
161
160
158
155
150
145
137
128
122
120
122
162
159
157
156
157
159
161
162
161
162
165
167
167
166
165
165
167
168
166
165
164
164
167
168
170
172
177
183
180
171
165
160
158
157
156
155
154
152
149
149
151
151
148
142
135
131
129
135
140
144
156
158
159
156
153
153
156
159
163
168
172
170
167
162
158
157
159
161
163
161
161
162
162
161
163
168
180
185
177
165
160
157
155
150
143
136
136
140
141
143
144
145
146
146
146
147
155
164
171
173
156
159
161
161
158
156
154
155
162
168
174
169
162
154
151
151
151
152
152
153
154
155
151
148
148
158
172
175
165
154
149
152
153
150
142
134
135
143
147
151
150
152
155
164
170
172
179
183
185
184
161
160
161
165
167
165
158
156
159
165
168
168
159
156
155
153
152
150
150
153
155
151
144
137
140
152
165
167
160
152
150
153
156
155
154
153
154
156
158
161
164
167
170
174
180
183
183
179
176
175
164
162
163
166
170
166
163
159
158
159
164
171
173
170
165
159
155
157
160
161
157
147
138
136
141
153
161
162
159
160
164
163
161
157
162
168
169
164
159
161
169
173
174
171
170
173
172
166
162
161
163
163
163
163
165
166
164
158
156
157
165
176
181
176
167
161
159
162
167
167
159
147
142
144
153
160
160
158
159
165
172
170
161
156
160
168
170
165
160
162
170
175
171
163
155
159
158
155
153
151
161
161
158
159
161
165
165
159
154
158
169
178
178
168
162
160
161
163
168
166
161
155
156
159
166
167
162
158
159
164
168
165
159
157
159
164
167
167
166
167
173
176
171
163
153
151
148
147
145
147
160
159
157
157
161
169
171
166
161
164
173
178
173
162
158
161
163
162
161
161
161
163
165
168
172
173
169
166
162
158
154
154
159
164
164
165
165
167
171
171
173
175
175
173
165
155
142
140
142
146
162
164
164
162
164
171
178
175
170
171
176
178
173
164
162
165
166
162
156
155
158
163
166
168
170
172
175
174
166
157
148
151
162
171
171
168
166
168
171
170
166
168
173
178
172
162
142
140
138
143
166
171
169
164
164
168
173
175
173
173
174
175
173
169
165
165
165
163
159
155
155
159
162
162
163
165
169
170
163
156
151
154
162
169
173
174
171
172
172
165
156
154
159
169
170
163
147
140
134
134
165
169
168
163
160
161
165
168
168
169
170
172
172
168
162
159
161
167
168
163
158
158
161
163
162
160
158
158
157
158
158
158
160
165
171
179
179
176
171
161
152
146
149
156
163
163
155
145
136
130
161
165
166
164
162
162
163
164
164
167
170
172
171
166
158
155
160
168
175
172
164
161
165
169
168
163
155
154
157
163
164
163
161
162
169
178
181
173
165
158
155
155
156
158
162
165
163
158
148
138
159
160
164
166
168
168
166
164
164
166
170
172
171
167
162
160
162
165
167
166
164
164
168
172
173
170
165
161
162
166
167
165
163
162
165
168
170
165
160
159
160
165
168
168
169
169
169
163
154
144
156
156
160
164
166
167
166
164
163
164
167
168
170
169
167
167
165
162
158
158
160
164
166
168
170
170
169
167
166
166
165
165
166
165
164
160
159
160
161
162
163
166
171
173
175
174
169
162
157
152
150
147
147
153
159
163
164
163
161
158
160
163
166
168
166
166
165
163
159
157
159
163
165
164
162
163
163
165
165
165
162
165
168
170
168
163
161
161
163
164
163
164
168
170
174
173
168
163
162
161
143
137
138
144
156
165
167
165
159
154
155
157
161
162
160
160
163
165
164
160
159
162
165
164
160
158
158
161
162
163
162
166
169
173
173
169
166
163
164
165
164
164
166
168
170
170
169
170
173
172
144
140
142
151
159
165
167
163
160
156
157
157
159
159
158
159
161
164
162
159
159
163
166
165
162
161
161
162
162
163
164
167
168
169
169
169
167
164
164
164
166
167
170
171
169
168
170
176
181
178
155
155
157
162
161
157
154
154
158
160
163
162
161
160
158
159
160
159
157
155
158
163
167
165
164
166
167
168
167
166
166
163
161
160
163
168
171
169
164
160
163
170
176
175
169
165
165
172
177
176
162
170
171
169
162
150
139
144
155
162
165
165
164
161
160
160
160
159
158
160
162
166
168
166
163
165
169
172
173
171
165
156
151
155
164
173
177
173
163
155
158
169
176
174
168
163
162
166
170
174
152
150
147
145
149
153
162
170
174
172
166
163
163
166
165
164
162
162
164
165
166
170
172
172
169
165
164
171
173
171
166
167
170
171
172
170
171
172
169
165
164
164
166
169
170
169
169
168
167
166
157
162
156
145
138
142
155
165
164
162
160
160
162
167
166
163
159
162
170
175
177
174
175
176
175
169
168
172
179
181
176
176
175
177
179
182
183
181
174
168
166
165
164
166
169
170
167
165
164
169
162
169
165
154
147
150
157
163
159
155
156
158
160
165
168
168
167
166
171
176
177
174
177
182
183
175
169
169
174
178
175
173
174
177
180
188
190
189
184
178
173
167
162
164
173
177
171
162
163
175
163
165
163
162
165
168
170
165
157
156
159
163
163
166
170
174
175
170
169
166
163
165
173
181
183
176
169
168
174
173
167
163
165
169
174
182
184
185
185
181
176
167
161
165
176
182
174
164
164
177
163
162
158
161
168
172
170
164
157
162
167
170
168
167
169
170
171
168
166
162
159
158
166
173
175
171
168
169
173
169
162
156
156
162
166
167
172
171
172
173
173
171
167
167
171
175
174
169
166
172
166
166
163
160
160
164
165
165
165
169
173
173
170
167
166
165
165
164
165
163
160
159
163
167
167
164
165
166
169
165
160
159
162
167
168
166
168
166
165
170
175
179
175
169
165
169
174
176
171
167
168
172
171
163
152
154
160
168
172
174
173
171
167
164
163
164
166
163
163
162
161
163
166
167
165
162
162
163
163
163
163
167
172
179
179
179
174
173
172
175
181
185
180
170
166
171
180
184
178
167
167
172
173
166
155
151
157
164
169
169
166
162
159
158
159
163
164
161
160
159
160
164
167
170
167
164
164
166
168
167
166
170
175
182
182
181
178
176
176
176
180
181
175
169
169
175
183
186
182
174
166
168
170
168
160
155
155
161
166
166
159
153
154
157
160
158
155
150
153
160
163
166
166
167
166
167
169
172
176
175
172
172
173
176
176
174
172
169
167
167
169
171
169
168
170
173
177
178
178
178
167
167
167
167
165
161
161
167
173
170
159
153
158
165
165
153
139
143
157
172
176
170
162
160
161
165
169
173
177
176
174
173
172
172
170
167
166
164
161
160
161
166
170
171
171
172
172
171
171
173
166
167
166
165
164
164
169
177
179
173
161
159
166
174
170
154
143
152
170
178
178
168
161
159
160
160
163
167
171
171
171
174
175
173
167
163
164
167
165
162
162
167
173
177
178
178
173
168
165
167
160
163
164
163
162
164
171
178
176
169
164
168
173
172
163
156
164
174
178
174
165
162
162
164
163
161
163
166
168
165
166
172
176
174
166
162
165
168
166
161
160
164
170
176
181
182
175
168
165
168
154
157
160
162
162
162
165
169
169
168
169
175
171
154
141
152
170
181
177
164
155
158
165
166
166
167
171
173
170
163
162
170
175
174
169
166
167
166
160
154
152
156
161
167
174
176
173
168
167
170
152
152
156
160
161
159
160
161
165
170
174
176
166
147
139
152
170
178
172
162
160
165
169
168
166
170
177
178
171
165
165
172
175
175
174
173
171
165
154
149
149
153
157
161
164
167
168
167
167
168
156
153
153
156
157
157
157
159
163
169
172
171
164
159
157
162
169
172
168
167
170
175
174
169
164
166
172
174
171
169
171
175
176
175
173
176
172
166
159
156
157
159
161
161
162
165
169
170
168
166
165
161
158
158
159
159
157
157
161
167
168
166
163
164
166
166
166
165
165
168
173
176
175
169
162
161
165
168
169
170
173
175
173
170
168
170
169
168
167
168
165
165
164
163
164
168
172
173
170
167
175
171
169
167
164
160
156
158
164
171
172
165
159
160
163
163
162
162
165
169
170
172
173
169
165
162
165
168
168
169
169
169
167
164
162
165
167
168
169
168
168
166
163
162
164
167
171
171
171
170
177
175
178
174
168
161
158
165
173
181
177
166
157
158
161
164
165
166
170
173
172
172
172
172
169
169
173
173
169
166
164
165
165
164
163
169
169
169
167
166
167
165
162
160
162
165
166
164
165
169
172
169
170
171
169
166
165
170
178
180
175
166
161
162
167
169
170
170
174
177
177
174
173
169
170
172
175
173
169
167
167
169
169
167
168
172
172
171
169
168
167
164
162
161
163
163
162
160
162
167
169
162
162
165
168
169
169
168
167
167
166
165
165
166
169
170
169
167
170
175
177
172
167
163
165
169
171
170
170
173
176
177
175
171
169
169
169
169
171
171
167
162
160
162
165
165
164
163
165
167
167
163
163
164
166
166
164
162
160
160
161
163
164
164
166
168
167
165
165
168
170
165
161
158
161
167
170
170
173
179
184
183
178
172
169
167
165
165
170
172
169
162
159
163
168
170
170
170
170
169
168
168
169
168
163
158
155
157
159
161
162
163
164
163
162
166
168
168
166
164
163
163
163
164
166
170
172
172
175
178
181
180
176
172
169
167
164
163
168
172
172
167
163
166
171
174
172
169
169
169
165
168
172
170
162
155
152
155
157
158
161
165
167
163
159
162
169
169
167
162
160
164
171
174
175
174
174
174
173
171
170
170
167
166
165
165
165
166
168
172
173
172
170
170
171
169
165
160
161
165
160
163
168
168
165
160
159
159
156
154
158
163
165
158
152
156
166
168
165
159
158
163
173
177
177
173
171
172
173
170
167
165
164
163
160
161
164
168
170
171
171
172
173
172
169
164
161
159
160
163
158
162
164
166
167
167
167
165
160
157
157
159
155
149
147
153
162
166
163
159
156
161
169
173
171
167
165
171
177
178
174
170
169
167
162
159
161
167
171
169
167
167
169
170
168
167
169
169
167
161
164
165
164
163
164
166
166
168
167
165
165
161
155
150
151
158
164
168
166
162
160
162
167
170
168
163
162
169
177
181
178
172
171
170
166
161
161
163
166
166
166
166
167
167
167
170
177
173
164
155
168
169
163
159
158
159
161
165
170
170
170
168
164
161
161
165
169
171
168
163
164
166
170
172
170
164
161
165
172
176
174
169
166
165
166
166
165
163
162
164
166
169
168
166
166
166
167
162
156
153
169
171
164
158
155
155
157
160
165
167
168
169
168
166
165
169
170
167
162
158
159
164
169
170
169
165
162
163
167
171
171
165
159
158
163
169
169
165
161
162
165
170
169
167
164
159
156
154
156
161
170
172
167
161
158
156
156
156
158
160
162
164
163
162
164
169
168
160
149
142
147
153
159
161
162
163
163
163
165
170
171
167
160
157
161
167
168
164
160
162
165
167
170
168
164
159
157
157
158
162
168
169
167
163
161
158
157
154
155
158
162
164
163
162
163
167
168
160
147
140
142
147
153
156
158
161
162
165
165
168
171
170
165
163
164
166
166
162
160
162
167
170
170
165
161
158
157
154
147
141
163
162
161
160
161
161
159
156
156
160
167
172
171
165
163
165
167
165
159
156
154
155
158
159
159
161
162
162
161
164
166
167
167
167
167
169
167
165
164
166
169
171
169
160
154
148
144
136
129
123
161
160
159
157
157
160
159
157
158
164
173
178
174
167
161
159
162
163
164
164
165
164
165
164
164
164
162
162
161
162
162
161
162
164
166
169
168
165
162
159
158
157
157
151
145
137
129
125
129
135
171
171
164
158
156
157
156
157
162
169
175
173
166
160
156
154
153
152
153
157
160
163
165
165
166
164
163
164
162
162
159
158
158
156
155
154
154
153
147
141
137
137
142
147
145
138
135
139
148
161
176
174
166
161
159
161
159
160
165
171
173
168
158
151
153
155
154
149
147
151
157
162
164
162
160
162
163
164
162
162
161
159
154
148
144
141
142
144
140
132
129
135
141
149
154
157
159
162
166
171
168
166
162
160
165
170
168
165
163
166
169
168
161
157
157
159
160
158
157
158
162
162
159
152
151
155
159
160
160
159
162
158
152
147
146
145
148
150
148
148
152
155
158
159
164
174
181
176
169
165
162
161
160
160
165
173
171
164
155
155
163
171
175
170
162
160
162
164
166
166
163
154
145
139
143
151
156
157
157
159
165
162
157
155
157
161
163
161
162
164
168
170
166
164
165
177
178
171
163
159
163
165
162
159
161
168
168
159
149
149
160
173
177
171
164
161
163
167
169
165
156
143
134
136
144
153
155
155
158
162
170
169
165
164
168
171
170
168
166
166
169
167
164
163
167
174
170
162
160
159
165
167
164
158
160
166
165
157
150
153
165
173
171
164
161
163
167
171
171
163
154
146
144
152
159
160
158
157
159
165
170
169
167
166
167
169
169
168
168
166
166
164
163
166
169
171
165
160
159
163
161
161
161
160
165
170
169
161
157
160
169
172
166
159
159
164
172
175
170
162
156
157
162
166
170
170
167
165
163
162
162
163
165
166
165
164
165
168
170
170
168
167
167
170
172
171
161
159
159
160
157
158
161
163
170
175
175
168
164
165
170
172
168
163
161
164
167
168
165
161
159
162
164
166
169
172
175
173
166
158
152
155
162
167
165
164
165
168
172
172
169
168
170
172
171
168
157
157
156
155
163
164
164
163
165
170
171
171
168
167
169
171
171
170
165
163
162
161
158
157
158
160
161
159
162
167
175
175
166
157
150
150
157
164
167
168
169
171
172
169
164
163
165
168
165
161
154
156
154
149
168
169
167
162
159
161
163
165
167
171
172
172
173
172
169
162
161
161
159
157
157
158
161
160
161
164
169
170
165
160
154
150
154
161
171
178
176
170
165
160
159
159
159
161
161
160
161
160
157
147
162
164
166
164
162
160
160
160
166
174
177
176
173
170
168
167
165
164
162
162
160
160
164
168
168
166
166
165
164
162
156
153
155
164
176
185
180
167
157
154
157
160
159
157
159
164
171
173
165
152
155
156
162
167
168
167
163
161
164
171
178
177
174
170
169
170
167
164
162
162
163
163
168
170
171
170
168
165
163
160
155
155
160
167
175
181
177
164
156
155
160
165
162
159
163
171
181
181
170
158
148
147
153
162
168
170
168
164
162
165
170
174
175
173
171
169
163
159
158
160
164
166
165
165
166
166
167
164
162
156
153
156
164
169
171
171
167
163
160
160
162
164
164
165
171
177
179
173
168
163
143
137
138
147
159
168
169
165
159
157
161
171
177
176
170
163
159
158
159
162
165
165
163
160
160
160
162
162
161
157
155
160
167
171
171
167
165
164
164
163
163
162
163
167
173
176
173
169
169
170
138
127
124
135
153
167
170
166
159
154
159
170
176
176
166
160
159
163
164
163
160
160
161
161
161
160
160
160
160
160
159
165
169
172
173
169
168
166
167
166
164
162
164
167
170
172
172
173
177
176
136
125
125
137
155
167
171
166
162
160
164
170
174
171
165
162
162
166
165
160
155
156
161
165
166
165
163
162
162
164
166
169
170
170
171
170
170
169
168
168
167
166
167
169
169
170
173
180
183
178
145
136
137
149
158
163
162
162
163
166
168
168
168
167
166
165
166
165
163
160
158
160
163
165
167
167
166
165
167
171
173
172
168
165
167
171
173
171
168
167
169
171
172
171
169
167
170
174
178
175
156
153
154
161
163
161
157
157
160
167
169
169
168
167
167
167
165
162
163
165
167
166
164
163
162
163
164
167
173
177
176
172
166
164
169
175
176
172
166
165
167
172
175
172
168
164
161
163
167
172
148
148
146
147
153
159
163
164
162
165
168
171
172
171
168
164
158
155
154
160
167
170
171
171
170
165
160
155
154
160
168
176
177
176
176
181
183
181
172
161
159
164
170
172
171
168
168
169
172
173
149
151
147
143
145
151
159
159
155
157
164
167
166
166
166
166
162
158
161
170
177
176
174
173
173
171
169
171
175
183
189
186
181
176
176
182
186
182
172
162
159
162
166
168
170
170
168
165
164
167
161
163
155
150
146
150
155
155
153
156
164
165
160
159
165
172
172
166
167
175
180
181
177
176
175
173
168
167
172
181
187
187
180
173
173
179
184
184
179
172
167
162
160
163
170
173
169
161
159
164
166
165
160
159
160
158
154
152
152
158
167
167
162
159
166
174
175
169
166
167
174
177
178
178
176
173
166
162
168
174
177
178
176
174
177
183
185
186
183
178
171
165
162
165
171
173
169
163
162
169
164
164
163
165
167
164
157
153
153
160
168
169
166
165
167
168
166
163
161
163
169
172
173
174
172
169
167
166
171
171
170
168
173
179
185
186
181
177
173
169
168
170
170
171
171
169
169
167
168
173
164
167
168
166
163
163
160
160
161
165
169
169
168
165
164
161
159
159
162
166
170
173
174
173
170
167
168
171
175
172
167
166
172
183
187
184
175
168
163
163
166
174
177
174
170
167
170
173
171
170
168
172
171
164
155
157
160
166
168
171
171
170
166
162
160
162
163
163
165
168
171
176
180
179
173
167
166
170
174
169
162
161
169
180
183
181
174
171
169
169
172
176
176
171
167
170
175
178
175
170
169
171
168
159
150
150
155
163
166
170
172
172
165
160
160
165
167
166
165
164
167
173
181
184
178
170
164
165
169
166
160
161
166
176
179
179
176
177
178
177
176
176
171
167
166
170
176
181
179
176
165
164
163
159
155
152
154
160
166
169
166
167
164
164
163
161
162
160
162
162
163
165
170
177
178
172
165
162
166
167
165
165
164
171
174
176
175
175
175
176
176
176
171
168
166
167
171
176
179
180
162
162
162
162
162
160
163
172
176
172
160
155
163
170
167
155
147
153
164
170
164
158
160
165
171
170
166
164
167
168
168
167
166
170
171
171
169
169
169
172
174
175
175
173
170
169
169
171
173
174
161
161
162
162
163
165
173
184
185
173
157
154
169
177
172
157
150
158
173
176
164
154
154
160
163
165
165
165
167
165
165
167
170
172
170
167
165
168
170
171
171
172
171
173
174
175
172
169
168
168
160
160
161
161
162
166
174
181
179
171
163
168
177
178
171
160
166
175
178
169
156
151
157
161
163
165
168
170
169
162
160
165
171
176
174
170
169
170
170
168
166
165
164
167
172
177
175
170
169
169
160
158
159
162
163
164
165
167
168
171
175
180
179
167
157
159
168
174
170
158
150
154
162
165
166
169
176
180
175
165
160
162
169
176
179
179
177
172
165
161
160
161
161
165
170
171
171
168
170
172
161
157
158
160
162
160
159
158
163
174
182
180
171
158
152
159
167
170
165
158
158
164
168
168
167
171
178
182
179
173
168
167
167
172
177
180
178
169
159
155
160
165
168
169
170
168
167
168
168
169
163
159
155
155
157
157
156
158
163
172
177
173
167
162
163
166
170
171
168
168
171
177
177
172
166
166
168
170
173
176
177
175
170
169
170
171
169
164
161
163
167
171
172
170
170
170
171
170
168
166
167
164
157
154
154
155
156
159
162
168
170
167
166
167
169
169
168
169
170
172
175
180
180
175
164
158
156
159
165
173
179
177
171
167
164
162
161
163
167
173
174
172
168
165
167
171
173
172
169
167
171
170
166
163
160
157
156
159
162
165
167
165
165
166
167
165
164
167
170
171
172
175
177
174
165
159
158
163
166
170
172
171
169
167
164
166
165
166
170
173
174
170
164
161
164
169
172
169
168
169
169
171
172
171
165
160
159
161
164
166
166
165
163
163
162
162
164
168
172
172
171
172
174
175
169
166
168
173
172
169
167
168
168
168
169
174
175
173
171
170
171
169
164
161
163
166
167
165
165
169
165
166
168
168
166
165
167
168
165
164
164
165
164
162
161
163
166
170
173
174
175
175
172
169
165
165
170
173
171
169
168
169
169
169
171
175
178
176
173
172
171
168
166
162
162
163
163
162
161
164
162
159
159
160
163
169
173
170
162
159
161
164
164
162
162
164
166
166
169
173
177
176
169
162
157
157
162
164
166
169
171
172
170
167
167
169
170
171
173
174
172
167
164
162
163
161
160
160
162
163
163
161
159
159
160
165
167
166
163
161
161
160
159
159
162
166
166
164
165
168
171
171
165
158
153
153
158
161
165
169
173
172
167
162
161
162
161
162
169
174
172
163
158
161
166
166
164
163
164
165
166
166
167
166
161
158
160
164
166
164
161
158
158
160
162
167
168
166
165
164
165
165
165
162
160
160
165
168
169
170
172
169
164
159
158
160
160
162
168
173
171
161
156
163
173
176
172
166
165
166
167
169
172
169
162
158
160
166
166
162
160
161
163
163
161
165
168
168
164
160
161
165
169
169
167
169
173
174
172
168
167
166
163
159
158
160
165
169
171
171
168
163
162
167
175
176
171
163
160
162
166
168
169
165
161
160
165
169
164
159
160
163
165
159
154
158
164
167
164
160
163
168
172
171
168
170
174
176
173
168
166
166
165
163
160
161
166
172
171
168
165
165
168
170
170
168
165
161
159
160
166
167
166
163
160
160
164
166
163
162
161
162
157
150
147
152
162
168
168
167
169
171
171
167
163
165
171
175
175
173
169
169
169
168
164
163
165
167
165
161
160
163
167
168
165
163
164
165
163
159
167
168
168
164
160
158
156
159
163
167
167
163
156
149
152
156
163
172
174
174
173
170
168
165
162
162
165
171
175
176
172
170
169
168
168
166
165
162
160
158
158
160
163
163
163
164
166
168
163
157
164
162
162
163
162
158
153
155
161
167
169
168
167
165
162
163
167
173
176
174
169
166
166
167
167
165
165
167
172
173
171
166
163
164
168
170
169
164
161
161
161
161
161
163
165
167
167
164
160
158
157
154
154
158
159
159
157
156
159
161
164
168
172
170
166
167
169
171
169
164
160
162
165
168
169
170
171
170
170
170
169
164
158
157
163
170
172
168
165
165
168
169
168
166
166
165
163
163
163
164
154
153
152
152
155
159
163
162
160
158
159
163
165
165
164
167
169
165
158
152
152
157
162
163
166
173
179
177
171
169
170
168
161
155
158
165
168
165
162
165
172
177
177
171
165
163
164
165
165
167
154
157
155
154
155
160
164
163
161
159
160
162
162
161
162
166
168
163
156
150
151
155
158
158
162
169
175
174
169
168
173
174
168
161
158
161
163
160
158
162
174
182
181
172
163
160
162
164
160
152
158
158
159
160
160
163
163
161
159
160
165
169
168
164
161
163
165
164
161
159
159
160
159
158
159
162
163
163
162
163
168
170
170
167
164
164
165
164
163
165
173
178
176
167
157
152
153
150
147
139
166
162
161
161
163
164
161
157
156
161
168
172
172
167
161
159
159
159
159
163
164
165
164
163
161
158
156
156
159
162
164
164
166
168
171
172
173
173
171
166
161
158
156
153
149
141
136
134
136
141
177
173
163
158
159
160
158
157
159
165
168
169
167
165
164
162
157
154
154
157
161
165
165
167
165
160
156
156
162
167
168
165
163
166
171
174
173
170
164
152
137
129
131
138
142
137
129
131
136
152
180
175
163
156
156
160
162
163
166
169
169
167
163
165
168
169
165
158
153
154
159
165
168
169
167
161
157
157
163
169
172
166
159
158
160
164
165
158
150
139
129
123
126
133
140
143
144
143
145
157
170
168
161
156
159
166
171
170
167
167
168
168
165
166
167
170
169
166
159
158
162
166
166
163
160
159
155
154
157
160
165
157
150
147
148
152
155
154
150
150
149
147
144
144
146
155
161
159
155
155
163
164
162
158
162
170
174
168
159
156
161
166
166
162
161
163
166
166
162
160
158
159
157
152
151
154
154
153
152
150
145
145
145
146
150
155
158
159
163
167
168
168
162
157
157
166
167
165
160
158
167
168
165
160
162
169
172
164
153
150
157
161
160
156
155
159
164
166
162
157
151
148
145
148
151
154
156
156
155
152
145
149
153
158
162
167
165
166
166
166
170
169
166
165
167
173
173
167
164
166
172
172
166
160
162
168
169
163
156
156
161
162
159
157
159
163
167
169
165
157
150
148
153
159
163
161
160
162
164
168
167
164
164
168
170
172
168
167
166
165
166
165
164
169
174
179
176
170
167
168
167
166
163
161
166
170
168
162
159
161
165
164
161
160
162
166
171
173
169
162
157
156
161
165
168
166
163
167
169
173
173
171
169
170
170
170
170
168
168
168
168
166
165
168
173
178
175
171
168
165
155
156
159
162
167
170
168
160
156
157
163
165
165
164
163
163
165
168
169
166
163
162
160
159
161
164
166
168
169
169
171
168
167
167
165
165
170
169
171
172
171
170
168
167
167
171
170
170
168
161
153
155
158
162
166
169
165
157
154
153
159
164
168
170
167
163
162
162
164
166
166
164
159
153
154
162
170
170
167
164
163
164
164
161
162
162
167
168
170
169
169
169
170
168
164
166
168
171
169
158
160
163
162
162
164
165
162
157
156
159
164
166
169
174
175
171
166
162
160
161
163
162
158
156
157
164
173
174
169
163
161
160
163
166
167
164
164
163
163
165
167
170
170
169
164
167
172
175
171
157
163
165
164
165
165
163
160
158
162
169
173
170
169
173
178
179
173
165
161
160
159
158
157
158
162
168
174
175
170
162
157
160
169
173
175
173
169
163
161
163
168
171
168
163
162
170
179
180
172
157
159
160
162
165
168
167
164
162
165
172
175
172
170
171
175
177
172
165
162
162
163
161
158
158
161
166
171
171
167
158
154
159
169
175
178
177
173
165
161
163
168
171
163
156
159
172
181
180
172
160
156
152
153
159
166
171
170
166
164
165
168
169
170
171
170
167
163
161
163
168
171
169
163
159
159
162
165
165
162
157
155
159
167
169
170
171
171
167
162
162
163
163
158
155
162
174
179
177
173
168
150
140
136
144
158
169
172
167
162
159
160
167
172
173
169
162
157
158
163
169
172
170
165
162
161
161
161
160
160
159
158
161
165
164
165
166
168
167
165
161
160
159
158
160
168
174
175
172
173
173
141
126
118
128
148
164
171
170
167
163
161
167
172
174
168
161
158
161
163
163
161
159
160
164
166
165
163
161
161
161
162
164
166
167
168
168
169
168
168
165
163
161
163
167
170
172
171
172
174
174
133
116
111
125
146
163
172
174
175
172
170
169
170
170
167
164
164
166
165
158
150
148
155
164
169
169
167
165
164
165
167
169
170
171
172
172
171
171
172
171
169
167
168
170
170
170
172
175
177
172
135
120
120
136
153
165
170
172
175
175
171
168
166
165
168
169
169
169
166
160
155
155
158
163
167
168
169
168
168
171
174
175
174
173
172
172
170
170
172
175
174
171
169
168
167
168
171
173
175
171
147
138
141
153
162
167
165
164
166
170
171
169
166
164
169
171
169
165
165
167
169
165
162
161
163
165
166
167
169
173
178
178
174
174
173
171
168
167
170
175
176
172
168
166
166
168
167
166
168
170
153
153
149
149
154
157
158
153
149
154
162
169
171
171
169
166
161
155
152
156
165
169
170
167
165
161
152
142
136
143
159
171
174
175
176
181
183
180
169
158
154
160
165
166
166
166
168
167
166
165
147
144
143
145
152
160
162
155
149
152
163
169
170
166
166
168
164
155
149
153
156
156
153
153
158
164
164
162
160
161
166
170
172
171
171
175
179
178
171
162
158
160
161
163
166
168
168
161
155
153
157
151
150
150
153
157
156
152
149
156
166
170
166
161
164
170
170
163
158
160
162
162
156
156
162
168
166
162
161
166
172
176
174
168
166
169
173
176
175
172
168
165
162
161
164
166
163
156
151
150
167
166
163
163
159
155
151
148
150
158
167
170
167
164
167
171
171
167
166
170
175
176
175
174
174
174
166
158
156
165
174
180
177
173
171
170
175
178
178
175
172
169
166
164
164
162
160
159
158
161
164
167
171
173
169
163
156
152
154
158
163
166
168
168
168
168
166
166
167
173
176
179
179
180
179
176
170
165
164
168
175
180
181
181
181
182
177
176
173
169
166
168
171
170
167
162
160
165
167
168
161
165
171
174
175
169
165
161
160
161
163
165
166
165
163
161
161
163
167
170
175
178
179
180
179
176
173
172
171
170
172
174
177
181
181
179
174
172
169
165
163
165
171
172
169
164
162
165
167
168
163
164
166
167
169
167
169
167
165
166
168
168
165
160
157
159
162
165
167
169
174
178
181
182
180
175
170
167
166
163
159
163
166
171
172
171
170
174
176
171
167
165
167
168
166
164
161
163
165
167
166
160
156
152
153
159
163
165
165
167
172
174
169
162
161
165
168
169
167
167
171
176
180
182
181
174
165
157
153
153
152
156
159
164
164
166
169
177
179
176
169
167
167
166
165
163
160
161
166
171
163
157
152
148
150
156
163
166
167
168
171
174
171
169
168
170
175
175
172
168
168
168
169
175
180
176
164
152
148
151
155
159
162
165
166
167
169
174
175
173
170
171
172
173
170
167
164
166
171
176
159
157
156
158
162
164
169
175
176
171
167
168
169
173
170
168
174
180
183
174
165
160
162
168
174
172
165
156
152
155
163
166
168
169
169
170
168
169
171
171
172
174
175
177
175
173
171
172
173
172
158
158
161
165
168
171
176
184
181
172
166
168
173
176
171
166
171
180
184
176
163
156
160
164
168
168
166
163
160
158
164
167
170
173
172
171
167
170
173
175
175
172
169
169
171
173
173
171
170
168
161
160
161
164
167
171
175
175
172
167
168
178
185
183
173
165
167
173
175
169
160
155
160
164
165
166
168
168
165
160
159
162
169
174
176
175
173
175
178
179
175
168
162
160
163
166
166
167
169
170
164
162
160
161
165
168
167
161
158
159
167
181
187
182
173
165
164
165
164
162
157
158
161
163
164
166
171
174
170
163
158
160
166
176
180
182
180
176
173
171
170
168
166
164
163
160
159
163
169
172
167
164
160
160
164
164
162
155
154
155
163
170
173
172
170
166
165
164
162
162
163
166
167
166
165
168
171
174
173
170
167
166
168
174
178
179
178
170
163
162
166
174
177
175
171
166
165
167
170
171
168
165
160
158
161
162
161
159
158
160
161
163
165
166
169
167
167
167
167
169
171
175
178
177
173
168
164
165
170
174
177
174
170
170
169
163
161
159
159
163
168
175
179
179
177
175
174
173
171
170
168
165
160
156
157
159
161
161
160
162
162
164
165
168
169
167
166
167
168
169
172
180
187
188
180
167
158
159
164
171
176
174
170
168
162
155
151
155
162
171
173
173
171
173
176
177
174
170
167
167
164
165
161
157
156
157
159
159
159
160
161
163
165
169
168
165
163
165
166
166
168
177
187
188
177
166
162
164
166
166
167
167
168
169
168
163
162
164
169
175
176
172
166
166
170
173
169
161
156
161
159
163
166
162
158
157
158
159
158
157
157
160
163
165
165
163
163
164
165
165
166
173
180
178
172
167
170
174
172
166
163
165
168
169
170
171
172
174
175
176
176
172
167
164
166
168
165
157
150
153
155
161
165
162
159
161
164
164
159
157
158
161
163
163
163
163
163
165
166
167
169
172
173
169
164
164
170
174
172
166
165
169
171
168
166
167
172
177
177
176
173
170
168
162
162
164
164
161
155
155
155
157
161
159
159
165
170
168
163
161
164
165
165
163
163
163
162
162
164
168
171
171
168
162
157
156
161
165
165
164
165
169
170
166
162
161
166
170
173
173
170
166
163
160
160
161
162
162
161
160
157
161
161
160
160
164
167
168
166
166
166
164
162
162
163
162
160
159
162
167
169
169
165
159
153
152
157
162
162
162
163
165
164
161
159
159
160
162
166
169
166
160
156
159
161
163
161
162
164
166
163
166
169
167
163
161
163
168
170
166
162
158
159
162
164
164
162
161
162
164
166
167
166
161
155
155
163
167
166
164
163
163
162
158
157
158
160
161
165
168
165
158
155
159
167
169
167
163
165
169
168
170
173
171
164
161
164
170
170
165
160
159
163
167
167
166
167
166
163
162
163
167
167
164
160
162
168
172
170
165
164
165
164
160
157
160
165
169
170
169
166
161
160
163
169
171
170
163
163
165
171
170
169
165
159
159
164
168
167
163
161
164
167
168
167
166
167
168
166
164
166
170
170
166
163
166
172
173
171
166
166
168
167
164
160
162
168
173
171
168
166
166
168
167
166
166
166
162
160
160
172
169
167
160
154
154
156
160
162
163
164
165
163
162
160
160
164
167
170
170
173
174
170
165
163
167
173
175
172
169
167
168
168
166
164
164
166
167
165
162
163
167
171
169
164
161
161
161
161
160
170
168
171
171
164
155
149
153
161
166
166
163
160
159
159
157
161
165
170
173
172
170
167
163
163
166
171
173
171
169
168
166
165
165
167
168
166
162
158
157
159
163
166
166
164
161
160
162
163
163
159
162
171
179
176
161
153
154
161
168
168
167
167
167
164
162
164
168
172
172
165
163
161
160
162
166
169
169
167
166
165
163
161
162
168
170
170
165
161
160
159
157
158
161
166
167
166
166
166
167
147
146
154
163
166
164
161
162
164
166
169
172
173
170
166
166
171
176
177
170
161
159
159
159
162
168
174
171
164
159
160
161
161
160
164
169
170
168
166
167
166
161
157
161
167
172
178
172
171
170
146
141
144
145
151
160
168
170
167
164
165
168
168
165
162
166
174
178
173
165
159
158
159
158
161
171
178
175
163
157
160
165
166
161
161
164
166
166
165
167
172
171
168
165
166
170
177
175
170
165
156
155
152
148
149
160
170
172
168
162
161
161
161
160
160
165
171
171
167
161
159
160
160
158
161
169
176
173
163
159
165
170
170
165
161
161
162
160
158
162
172
179
178
169
161
160
165
165
159
154
164
164
164
164
163
166
169
169
165
162
161
161
162
163
164
165
166
165
163
162
162
163
162
162
163
166
167
165
163
163
167
168
169
167
165
165
165
163
160
162
170
178
178
167
154
147
147
149
153
147
166
164
165
167
171
169
166
162
161
162
163
165
167
169
169
167
165
164
164
164
164
164
163
165
166
163
160
159
162
165
166
164
165
168
171
173
173
174
172
168
163
159
158
154
148
141
139
143
148
150
166
161
159
159
161
162
160
159
161
164
164
166
167
169
172
170
169
167
164
163
161
162
162
166
166
162
159
159
164
168
168
164
164
168
173
178
179
181
178
163
144
127
124
135
141
139
134
137
143
153
170
166
158
153
151
156
159
162
165
166
166
165
165
168
172
173
169
167
163
160
160
161
162
164
165
162
159
160
163
168
168
163
161
163
167
176
172
170
165
149
129
112
111
124
137
142
142
139
143
151
169
168
162
156
154
158
162
165
166
167
166
167
166
167
170
171
168
164
159
158
160
164
165
162
162
162
161
159
160
160
158
155
153
153
155
158
158
156
150
144
136
132
130
133
141
150
154
152
149
152
164
166
165
161
160
163
165
165
163
163
165
168
166
164
165
167
165
161
157
157
161
165
164
160
157
158
160
159
153
147
139
139
143
146
149
151
151
150
147
150
155
158
154
152
151
158
163
162
159
159
167
167
166
164
165
169
170
165
161
161
164
165
163
161
161
162
161
159
156
156
158
161
162
159
157
156
156
158
149
145
143
141
145
148
152
151
154
155
156
161
167
170
167
163
164
167
170
169
167
165
174
172
167
164
167
172
172
167
162
163
165
165
164
164
165
163
160
158
157
157
156
158
162
164
163
157
154
155
157
156
158
155
156
160
163
166
162
161
162
165
170
170
167
166
169
176
179
176
171
167
172
170
165
163
166
170
170
165
162
163
165
167
168
169
168
164
159
159
161
161
161
160
160
162
163
159
152
153
158
166
167
165
166
171
175
178
172
166
165
167
171
171
166
163
168
177
180
177
170
165
158
160
160
159
163
167
165
160
156
158
163
167
170
172
170
165
161
161
164
167
168
164
158
154
155
155
159
157
158
164
167
169
170
175
182
184
175
169
168
169
171
171
167
165
165
173
176
175
168
160
147
152
156
159
164
167
163
154
150
151
158
164
170
174
174
169
165
163
164
167
172
169
160
151
151
157
161
162
161
163
167
172
175
176
175
174
168
166
167
168
169
170
170
170
169
173
176
174
167
157
150
155
158
163
167
168
162
154
150
151
156
160
165
173
177
177
171
166
163
163
167
168
163
157
155
161
168
170
167
166
170
177
179
173
165
157
158
161
167
168
169
172
174
176
175
176
179
177
169
156
159
161
163
165
168
167
162
157
157
160
161
160
161
165
173
176
174
168
164
162
163
163
162
159
160
166
173
175
172
169
172
179
179
172
161
151
157
163
169
171
174
176
177
175
174
176
180
177
169
155
162
162
162
163
165
166
165
164
165
168
168
162
158
157
162
168
169
168
167
168
168
165
161
159
161
167
173
175
172
169
173
178
177
170
162
162
166
169
172
173
175
175
171
165
165
172
177
177
170
157
160
157
154
156
160
167
171
170
169
166
166
161
158
158
161
162
163
164
168
173
175
171
165
161
161
164
167
168
168
168
174
177
174
167
164
166
172
174
172
170
170
168
161
156
159
168
173
174
171
162
157
147
142
146
155
168
172
171
168
162
158
154
156
162
166
165
161
160
164
169
172
172
169
167
166
164
162
160
163
165
168
170
168
163
161
166
171
173
171
168
166
164
160
159
161
166
169
169
170
165
149
133
124
132
149
162
170
172
170
165
157
150
152
160
167
165
160
159
161
163
164
165
168
170
170
166
163
161
162
162
163
164
164
164
164
166
169
171
171
170
168
166
167
168
168
167
166
166
169
168
138
120
112
123
141
156
168
174
176
172
161
152
150
155
159
160
161
163
164
162
160
161
164
165
166
168
170
168
165
161
160
163
166
169
170
169
168
168
171
173
171
170
170
171
171
169
169
170
172
170
135
118
118
130
145
158
167
173
177
174
166
159
152
152
155
158
165
166
166
166
166
165
164
160
161
167
173
172
167
161
160
164
168
172
171
168
165
164
168
173
173
170
168
168
169
171
171
172
173
172
145
138
141
148
157
161
165
167
170
171
169
165
160
160
164
168
168
165
165
168
171
170
166
161
162
168
171
169
164
159
158
162
168
171
169
164
162
162
167
173
174
170
165
164
167
169
170
169
171
173
167
167
157
151
154
159
160
156
154
155
161
168
171
171
171
170
169
164
159
160
166
170
167
158
149
145
139
130
126
136
152
163
169
169
170
173
177
177
171
162
159
159
160
159
163
169
170
163
153
147
154
149
150
151
157
164
164
158
152
155
164
171
173
169
167
167
167
160
153
148
147
145
137
131
135
147
152
149
140
140
148
159
167
169
169
172
174
177
175
169
163
159
156
156
162
169
167
154
141
139
153
152
161
165
166
168
166
159
153
157
164
172
173
169
165
165
164
161
157
155
153
148
139
144
151
160
161
156
146
145
150
160
168
167
164
164
170
174
176
174
170
165
160
159
162
165
161
151
143
144
162
168
176
178
173
168
165
162
157
156
159
165
171
172
169
168
167
167
170
173
174
174
174
175
174
171
165
156
149
148
155
163
166
163
157
160
166
171
173
172
171
169
166
164
163
161
159
157
156
158
165
169
176
178
175
169
166
164
160
156
157
162
170
174
174
172
170
171
173
173
176
178
182
184
182
176
165
153
146
147
153
160
160
156
151
155
163
169
170
168
165
166
169
169
166
162
160
164
167
166
163
163
167
171
174
172
169
163
161
160
161
165
168
168
166
166
167
169
168
166
163
171
175
180
179
175
164
150
141
141
149
155
155
149
145
149
159
169
172
169
165
164
167
170
169
165
162
165
166
166
162
159
160
163
169
171
171
167
165
164
166
167
165
161
158
162
164
164
163
163
163
169
170
175
176
174
163
146
134
133
143
152
151
143
138
144
157
171
178
174
166
164
167
170
170
165
162
161
163
165
163
158
155
155
159
166
171
172
168
165
166
167
165
161
163
166
166
164
162
165
171
172
169
170
175
176
165
144
129
130
141
151
152
144
139
145
157
172
178
173
166
164
170
174
174
167
160
159
162
167
164
161
156
153
155
163
172
173
170
165
164
167
168
169
172
174
174
171
167
169
172
172
167
166
172
177
168
151
135
136
147
155
156
151
147
150
159
170
173
168
164
165
172
180
180
172
164
161
164
168
165
164
163
161
163
166
172
171
170
167
168
171
173
173
173
174
178
179
177
173
172
170
166
166
169
172
168
157
146
144
154
160
160
155
152
154
161
167
171
170
167
167
171
177
179
175
169
164
164
165
166
167
167
167
169
171
172
169
167
167
171
179
180
174
167
164
171
178
178
176
171
170
169
168
168
168
166
161
155
154
161
163
163
157
155
157
163
169
175
177
173
168
165
166
170
170
167
163
162
163
166
165
163
163
168
172
173
165
161
162
169
180
182
175
163
156
157
162
169
171
171
170
170
169
167
166
164
162
159
156
162
163
161
160
160
162
167
174
178
179
174
168
160
159
162
163
160
158
161
165
163
160
157
158
165
172
173
163
155
151
158
167
173
175
168
162
156
158
163
168
170
168
166
165
163
163
163
162
161
160
160
163
166
170
170
171
174
176
176
174
170
168
165
163
162
160
159
161
164
166
162
160
158
159
167
173
173
164
153
145
143
153
163
171
171
167
161
160
163
166
168
167
165
164
163
162
162
162
162
160
163
168
172
178
179
178
175
174
170
167
168
171
173
171
168
166
168
169
169
166
163
162
162
163
168
172
172
165
157
149
145
151
161
169
170
168
164
163
164
165
165
168
172
173
172
166
163
162
163
166
168
171
174
179
179
178
173
169
166
165
168
171
176
177
175
175
176
176
173
168
162
161
161
163
166
168
166
163
159
156
158
159
165
169
169
166
164
163
162
160
161
168
179
184
180
170
165
164
166
168
167
167
170
177
180
176
171
167
167
166
166
168
172
177
180
178
175
172
170
170
161
160
160
161
161
160
159
160
160
160
161
163
166
170
170
167
163
162
159
158
161
169
180
181
176
169
169
169
168
165
161
162
167
174
177
175
171
168
170
169
167
166
169
176
179
175
167
161
157
165
162
163
164
161
158
157
158
160
161
162
160
160
161
166
169
167
164
162
160
160
164
170
176
171
167
165
170
172
169
162
160
165
170
171
168
166
167
171
172
171
169
168
170
173
174
171
165
158
152
156
163
169
169
163
158
159
162
165
164
163
162
161
161
165
168
168
164
162
162
164
167
169
170
166
161
160
165
169
166
161
162
170
175
168
159
155
162
170
171
170
169
170
170
169
168
168
167
164
158
154
162
169
168
162
158
162
167
168
167
167
167
167
166
167
170
167
163
161
162
164
165
166
167
166
161
158
161
165
163
160
161
168
173
168
159
156
161
165
166
164
164
164
164
162
162
164
167
167
161
156
160
167
167
163
159
161
166
169
171
170
170
168
167
168
168
163
158
158
161
163
163
164
167
167
162
160
162
166
164
159
157
163
169
170
167
164
163
160
157
158
159
158
158
158
160
161
161
161
161
160
162
167
171
169
164
161
164
168
174
172
170
166
165
165
164
160
157
158
162
164
164
166
168
167
162
161
166
170
167
160
157
162
168
171
172
169
165
160
157
158
160
158
158
158
160
160
155
156
158
161
168
171
175
175
171
165
165
168
173
172
169
167
167
166
164
162
163
165
165
165
166
169
169
165
161
161
166
170
168
163
161
166
169
169
168
167
167
166
166
165
166
164
162
161
161
160
157
155
155
157
175
174
174
171
169
165
164
165
167
168
167
170
172
171
168
167
168
170
169
168
168
171
169
166
162
164
168
169
168
165
166
168
168
165
162
164
168
172
172
170
170
170
169
166
163
162
162
160
157
156
180
174
171
168
164
160
158
159
162
163
163
166
168
170
170
168
167
169
168
169
170
170
169
167
167
169
172
172
170
167
168
168
165
161
158
161
166
170
169
166
169
171
173
172
168
164
164
164
163
162
175
171
172
172
166
160
156
159
163
164
161
159
159
163
165
162
159
159
162
164
165
166
165
165
167
170
173
172
169
167
168
168
165
162
162
164
166
165
162
160
161
165
169
171
170
166
164
165
167
169
164
166
172
179
174
163
159
163
168
169
166
161
160
161
161
160
159
160
161
161
161
161
161
162
163
167
170
168
164
162
166
168
168
167
168
169
168
165
161
159
158
158
159
164
169
169
167
167
169
171
155
158
163
165
165
162
162
165
168
170
174
173
170
166
163
165
171
175
173
167
162
162
162
161
162
166
170
167
159
155
160
167
172
172
171
169
168
166
164
164
161
156
154
159
167
173
175
172
170
168
157
157
154
149
149
156
164
167
166
165
169
174
172
167
164
169
178
182
178
170
164
164
165
162
163
167
172
169
159
152
157
166
174
173
169
166
165
165
165
165
165
160
159
159
164
168
170
166
161
159
166
165
159
150
148
156
166
168
165
160
159
162
164
165
165
168
174
177
174
168
163
163
165
164
165
169
172
170
162
157
160
166
172
173
168
165
164
162
160
162
165
169
170
164
156
152
150
150
149
150
168
169
168
164
162
162
167
168
166
162
160
160
163
166
168
168
168
168
169
166
163
161
162
165
168
170
169
168
166
165
166
166
169
171
171
169
167
162
159
160
165
174
177
166
149
138
136
141
146
148
162
163
167
169
169
165
164
165
166
166
165
165
168
170
170
167
164
167
169
169
164
160
161
165
169
168
164
164
166
167
166
164
166
169
172
173
170
169
166
163
163
167
168
160
146
138
135
142
148
150
157
157
158
161
162
160
160
161
165
166
166
166
168
168
165
162
163
169
171
168
162
159
159
163
165
163
161
161
163
165
164
163
164
167
167
166
167
171
174
164
152
139
141
146
144
141
138
140
144
147
162
162
158
156
154
155
157
160
163
165
164
163
164
163
160
159
162
168
169
167
162
160
160
161
163
163
165
165
165
164
163
163
164
165
160
157
158
164
166
153
132
117
120
133
143
146
144
142
141
145
167
168
166
162
157
155
155
159
164
166
164
164
164
165
164
166
164
163
164
165
166
165
163
161
163
166
170
172
170
166
163
162
162
161
157
152
152
154
151
141
124
117
121
134
146
154
155
153
152
153
164
166
168
167
163
157
157
160
167
171
170
171
169
170
171
172
166
160
159
164
169
170
164
159
158
161
167
170
167
162
160
157
156
156
153
152
151
149
145
144
140
137
140
147
154
160
163
162
163
162
162
162
164
166
165
164
164
165
169
173
176
176
175
175
176
172
164
158
157
163
169
170
162
157
151
148
149
151
150
147
148
149
151
153
153
154
153
153
154
157
160
162
160
159
161
165
167
166
164
162
167
164
163
163
166
170
171
169
169
171
172
172
174
175
175
168
160
156
158
164
168
167
161
158
153
143
129
125
132
135
142
152
154
158
160
162
161
159
160
163
169
170
166
162
164
169
172
171
167
163
172
168
162
160
164
169
171
168
164
165
166
168
171
173
171
163
157
157
161
167
169
166
160
158
159
151
138
128
128
136
143
153
159
168
174
176
169
163
162
165
170
171
165
161
165
172
177
176
171
165
163
164
160
158
161
167
168
164
161
161
164
168
172
173
171
164
161
160
162
168
172
167
158
156
160
164
156
144
137
138
144
155
164
176
186
186
173
166
165
166
169
169
166
164
166
173
178
177
170
165
149
154
157
159
164
169
168
162
158
159
163
167
171
173
175
171
169
165
162
165
169
168
160
153
154
160
162
153
147
145
149
159
170
178
186
176
167
165
166
168
169
168
168
169
169
172
175
172
167
159
147
152
157
163
169
171
167
160
156
156
158
161
165
170
174
175
173
168
162
161
165
168
164
157
152
154
160
158
156
152
156
163
171
170
162
154
154
160
168
170
170
170
171
173
172
171
170
168
164
154
156
158
162
166
169
168
163
157
155
156
157
156
157
161
167
169
171
169
166
163
164
168
169
164
160
160
164
167
165
161
165
168
169
160
146
141
149
162
171
173
172
173
175
175
172
170
170
170
166
155
161
163
164
163
164
164
162
161
160
160
162
161
158
154
154
159
165
168
170
171
170
169
169
169
168
172
173
173
171
170
173
175
169
158
148
150
160
170
175
174
174
175
175
173
169
169
172
173
169
156
162
163
161
158
161
164
167
169
167
165
166
165
161
158
157
159
163
165
169
173
173
171
169
169
171
174
174
172
172
173
179
181
174
166
159
163
171
176
177
175
176
175
172
168
165
167
170
171
167
154
162
158
153
155
160
167
169
170
167
164
163
162
162
165
169
169
165
162
163
167
169
170
169
170
171
171
168
166
168
170
173
174
170
165
160
166
173
175
176
176
176
175
172
168
164
164
166
167
163
151
157
145
140
145
157
163
167
167
166
164
159
155
157
165
171
171
164
160
160
164
168
172
172
170
168
167
166
164
163
162
161
161
161
161
160
161
164
169
173
175
175
175
173
172
169
166
165
165
164
159
146
131
125
132
145
157
164
167
167
164
159
154
155
158
159
159
160
162
164
169
175
178
173
165
161
165
168
167
161
156
154
156
161
164
164
161
161
164
168
173
172
171
171
174
175
173
171
170
172
171
138
125
123
131
142
155
165
170
169
166
163
160
158
156
153
155
160
165
167
170
177
180
171
160
157
163
169
168
161
155
154
159
165
169
169
167
163
163
164
167
168
167
167
170
174
176
174
173
175
175
142
136
135
144
151
158
167
171
171
169
168
167
162
159
161
165
168
167
165
165
170
174
169
162
160
164
168
166
161
156
156
161
166
169
169
169
167
165
165
166
167
166
164
165
169
171
171
171
173
175
178
177
166
157
161
169
173
176
168
162
163
167
171
171
171
172
174
172
167
166
168
170
165
154
142
137
135
132
135
144
157
166
172
174
173
174
176
177
175
168
165
164
166
167
170
174
170
158
142
135
170
171
169
165
168
170
169
164
160
159
165
170
172
169
166
165
166
166
166
164
161
153
144
137
137
143
146
141
138
141
151
163
174
175
169
169
174
177
177
172
165
159
157
157
165
172
165
148
129
126
162
169
179
180
178
174
170
168
161
160
162
165
167
166
162
158
160
162
167
168
165
157
154
153
154
157
156
150
142
141
146
158
168
166
160
165
170
175
174
170
164
158
154
156
164
170
164
148
134
133
164
174
183
184
177
174
173
175
169
162
158
159
164
168
165
161
160
164
170
174
177
178
179
178
171
163
156
148
137
136
140
148
151
150
150
158
167
172
170
166
164
161
161
163
168
171
167
158
152
151
169
172
174
173
170
170
171
173
168
161
158
161
166
171
170
166
165
166
169
171
175
179
184
182
175
160
146
134
124
123
130
136
137
135
137
149
161
168
167
166
164
164
167
169
170
171
170
167
168
167
168
166
164
165
166
169
168
164
162
161
162
166
168
168
167
166
165
166
164
163
164
170
173
175
171
159
142
124
110
112
123
130
128
124
125
137
154
164
167
166
165
164
167
169
168
168
169
170
172
171
164
162
162
164
166
169
168
165
165
163
163
166
164
162
161
162
165
163
162
163
165
168
168
169
170
167
151
128
109
111
125
131
126
115
115
129
149
164
169
167
163
163
167
170
170
168
169
170
170
169
164
166
166
166
165
167
172
175
173
165
159
153
154
160
164
167
168
165
163
170
176
174
169
166
171
175
164
141
122
120
131
133
128
116
116
130
151
167
172
167
163
163
170
176
176
172
170
167
167
167
168
172
172
167
162
165
173
177
174
165
158
153
156
166
172
172
170
165
163
172
179
177
170
165
170
177
173
154
132
126
129
134
132
126
127
138
154
169
175
172
168
167
172
178
179
173
167
162
162
164
172
176
173
166
162
165
170
170
168
164
163
168
172
173
173
173
167
160
158
165
175
177
172
167
168
174
174
160
140
128
129
134
136
134
135
143
156
168
177
178
175
170
169
172
175
171
164
157
156
159
175
177
172
165
164
166
168
166
165
165
169
173
173
171
167
166
162
158
157
162
170
175
175
171
170
172
172
165
151
140
139
142
141
139
140
148
159
169
177
179
175
167
162
163
167
167
162
155
155
160
172
171
166
162
164
168
171
171
169
168
168
167
166
163
163
164
163
160
160
165
170
173
173
172
171
171
171
168
162
160
163
160
151
147
147
156
165
173
177
176
170
162
156
160
166
168
165
160
159
163
164
162
159
158
163
171
176
178
175
168
163
158
158
163
168
169
165
163
164
167
169
168
167
166
166
167
168
168
169
173
171
170
165
162
161
164
171
176
177
174
167
161
159
160
165
168
170
167
164
162
160
159
157
159
166
174
177
176
172
165
160
156
159
168
173
172
167
165
165
165
164
164
163
162
162
162
165
166
169
170
170
173
175
177
173
172
174
178
179
175
171
169
167
164
164
168
173
172
167
159
159
160
161
165
170
173
173
171
166
161
159
160
166
171
172
168
166
165
164
162
159
161
164
165
164
163
163
165
166
167
168
170
175
180
180
182
179
180
178
174
172
173
173
171
168
169
174
175
170
160
159
161
163
167
169
167
165
165
165
162
161
164
169
172
171
167
166
165
163
160
158
159
163
167
169
166
166
167
168
168
167
166
169
176
180
184
182
180
175
168
164
167
172
176
174
171
171
175
174
170
161
160
162
164
164
161
160
162
165
165
164
164
168
172
171
169
166
165
163
161
161
162
162
163
166
167
168
169
169
169
169
168
168
172
173
175
174
174
170
163
158
161
170
178
178
171
167
169
175
177
168
166
164
163
161
160
160
163
167
168
167
163
164
168
171
169
166
164
164
165
167
167
164
161
160
162
166
168
168
169
172
175
174
170
163
160
163
167
167
162
160
161
171
178
177
170
166
166
170
171
174
176
170
164
162
164
165
166
168
169
169
165
165
168
171
170
166
164
166
168
169
168
168
165
160
157
161
164
165
166
171
179
179
170
158
153
157
163
164
162
164
169
174
176
173
170
169
168
164
160
171
175
170
165
162
165
168
169
169
170
170
169
169
172
173
170
166
165
167
167
165
165
169
170
164
158
160
163
164
161
164
173
177
171
162
159
160
162
160
161
166
173
174
172
170
171
173
169
162
156
165
168
168
165
160
162
165
170
173
173
172
171
171
172
171
167
164
165
167
166
161
163
171
175
169
163
163
167
164
157
156
164
173
176
174
171
167
162
157
158
164
168
169
167
168
170
171
166
159
154
164
167
170
168
164
161
163
170
175
177
176
172
170
168
164
160
161
166
168
166
164
167
174
175
169
164
165
169
165
156
154
162
172
179
179
175
168
162
158
159
164
165
165
164
166
168
165
159
155
152
167
170
173
173
171
166
165
169
174
177
177
174
171
166
161
159
163
169
170
168
167
169
172
171
165
161
163
166
164
160
160
166
172
176
174
171
168
165
164
166
168
167
165
164
165
166
164
158
152
150
173
171
171
173
174
169
166
166
169
173
175
175
174
172
169
168
169
171
172
170
169
169
170
169
165
162
164
166
166
164
165
168
169
168
167
167
169
172
172
169
168
168
168
167
166
166
166
163
158
153
177
170
167
168
169
166
165
165
165
165
165
169
173
176
177
174
171
170
170
170
169
169
169
170
170
171
171
171
169
167
167
169
167
163
161
165
172
176
173
165
162
164
168
170
170
169
170
170
166
162
176
167
164
164
165
163
164
165
165
162
159
157
160
166
171
168
166
164
165
166
166
166
167
170
172
174
174
172
168
165
166
169
168
165
163
166
172
172
168
159
155
158
165
170
171
170
171
172
172
170
170
166
165
164
163
162
163
165
165
163
159
157
154
155
157
160
162
162
162
162
164
165
167
168
169
170
170
168
163
162
166
171
173
171
169
168
168
166
162
158
157
158
162
168
170
170
172
172
171
169
164
164
163
161
160
159
160
161
160
162
163
166
163
160
158
162
168
170
166
162
162
167
171
171
168
165
166
166
162
160
164
171
177
177
174
169
165
162
161
161
162
163
164
167
168
170
171
169
166
163
163
164
160
155
151
154
159
159
158
158
164
171
172
169
166
169
175
177
173
166
164
168
173
173
170
166
168
167
163
159
161
168
176
179
174
168
164
162
161
162
163
164
165
165
162
160
158
158
157
155
164
166
162
154
150
154
161
161
160
158
160
166
169
170
169
171
174
178
176
170
164
164
166
170
169
169
169
168
165
160
161
166
172
176
172
167
164
162
160
159
161
164
166
163
153
144
139
141
147
151
165
166
167
163
158
157
161
163
163
162
161
163
165
167
166
166
168
171
175
172
165
159
160
164
168
168
167
166
166
166
166
165
167
170
171
169
167
163
159
158
161
168
171
164
150
138
134
139
144
148
161
163
166
166
163
159
160
163
166
167
166
166
167
166
159
156
157
165
172
171
165
158
158
162
166
165
163
163
166
169
168
166
164
167
169
170
167
162
158
160
163
171
174
165
152
144
141
142
143
143
156
158
160
163
162
159
159
162
166
167
167
168
169
165
153
143
146
157
167
169
164
161
161
164
165
163
161
162
164
165
166
165
167
167
163
160
158
161
161
160
158
162
165
161
154
148
145
142
140
137
160
161
161
164
162
160
159
160
163
164
164
165
167
164
155
144
146
156
166
168
165
164
165
167
167
166
167
167
166
164
164
167
170
168
159
149
151
158
164
157
149
143
148
152
150
146
143
143
143
140
166
167
169
170
166
160
158
159
164
166
165
164
165
166
164
160
159
161
165
168
168
167
167
168
169
170
172
174
173
168
167
169
169
167
159
151
152
158
161
154
141
132
135
145
150
151
149
152
155
155
165
168
171
171
166
158
156
160
169
174
172
170
168
170
173
172
166
161
162
167
171
170
167
165
165
166
168
170
172
168
166
164
163
162
159
157
156
159
161
153
145
134
137
147
154
158
159
161
162
162
163
163
166
165
162
159
161
167
176
181
179
175
172
173
177
175
167
158
157
165
173
173
166
158
152
147
146
147
148
147
151
153
156
158
159
160
158
160
159
156
154
152
152
154
159
163
163
161
160
160
164
161
161
161
163
165
169
172
176
177
173
171
169
171
173
170
163
158
159
166
175
174
165
154
144
134
122
116
117
123
135
144
152
158
159
162
160
159
159
160
163
164
162
160
162
166
165
162
161
160
168
163
160
161
164
170
173
171
169
167
163
163
161
162
164
162
160
162
167
173
177
172
161
155
152
143
127
114
109
117
130
143
150
157
161
163
163
161
161
162
165
166
165
164
166
169
171
170
168
165
166
163
160
161
166
172
173
170
166
162
161
162
159
158
158
161
163
166
169
173
174
167
158
155
160
164
151
126
118
121
129
141
149
157
161
161
162
163
165
164
164
164
164
165
168
172
175
175
172
167
157
159
159
163
168
173
174
170
166
164
166
168
166
165
162
166
169
169
168
168
168
164
157
152
155
159
155
138
127
124
128
137
149
157
159
159
159
161
165
166
166
164
164
166
167
169
173
172
168
160
151
154
159
164
169
172
170
167
164
165
168
170
170
171
170
171
173
171
167
163
163
164
159
153
148
145
144
141
133
126
126
134
147
154
151
146
146
153
165
169
170
169
167
166
164
164
165
166
163
153
154
156
161
166
169
168
164
160
159
160
164
169
172
173
170
169
170
170
168
164
163
164
163
160
154
151
150
150
144
137
130
135
145
150
141
136
141
152
165
171
173
173
170
168
166
164
164
163
162
151
160
162
166
167
167
164
160
156
154
156
162
169
173
171
167
162
164
166
169
169
167
165
165
167
170
170
168
162
157
151
149
149
151
153
143
142
150
160
168
172
173
174
175
175
171
168
167
166
163
149
163
168
168
167
166
164
162
158
156
157
164
172
174
170
164
162
163
164
167
171
170
166
163
168
176
180
177
171
167
166
167
167
164
160
153
157
162
165
168
171
173
177
179
179
175
172
171
169
159
141
164
165
162
162
164
166
164
161
159
161
166
171
172
171
169
169
168
165
165
168
169
167
163
166
171
177
177
173
172
170
171
170
167
164
158
160
163
165
168
171
174
177
179
178
175
173
172
167
155
136
163
154
150
152
160
164
165
163
162
163
165
172
172
172
172
170
169
166
165
166
169
170
167
164
166
169
172
171
169
166
164
163
163
162
159
156
158
162
168
173
173
172
173
174
175
174
172
167
159
146
152
138
133
138
150
159
164
165
164
163
167
173
174
171
164
163
164
166
167
169
172
175
172
167
164
166
166
165
162
161
161
163
164
165
163
161
160
163
168
172
169
166
165
170
176
177
175
170
168
167
140
131
130
136
146
157
167
170
166
162
164
171
174
169
160
158
162
166
167
168
171
176
173
168
165
163
162
159
158
161
166
170
169
168
168
167
166
165
165
166
163
160
162
167
174
177
176
174
174
175
135
131
137
144
151
161
171
173
167
160
159
165
166
164
163
166
169
170
166
164
164
170
170
166
161
161
160
160
162
166
173
175
171
169
169
173
171
168
163
162
161
161
162
166
169
173
174
174
175
175
181
178
170
165
170
177
180
179
170
163
160
162
165
167
168
168
169
169
167
164
164
164
163
160
158
153
149
146
149
155
163
171
178
183
183
181
180
181
178
168
161
164
171
176
177
174
167
154
140
136
183
181
178
175
176
175
174
168
163
159
156
158
162
164
163
161
161
163
165
166
163
162
161
158
159
156
152
147
145
148
156
167
177
178
176
176
178
182
181
171
164
161
161
163
168
171
164
145
125
118
177
180
183
180
174
168
167
167
166
164
160
158
160
163
163
159
157
159
165
168
167
166
169
168
166
160
153
144
139
139
145
155
161
159
159
166
174
176
174
168
163
158
154
154
163
172
166
147
124
117
175
177
178
171
163
162
166
172
174
172
165
160
160
164
163
161
158
160
165
170
175
177
182
179
172
160
150
138
129
127
131
137
141
139
146
158
170
173
169
166
165
163
161
160
168
176
171
158
146
143
173
172
170
166
164
166
169
173
173
171
165
162
162
164
164
162
161
162
165
170
174
176
182
178
172
158
143
130
118
116
120
124
127
128
139
156
167
170
167
167
169
170
170
169
172
175
173
167
166
168
170
167
165
167
169
171
170
168
166
166
164
164
163
164
163
162
163
164
165
167
170
171
171
171
169
158
142
125
110
110
117
121
119
121
133
151
164
167
165
166
169
170
170
169
169
169
170
169
171
173
166
165
167
171
171
171
170
168
167
166
163
163
162
162
162
163
165
168
169
170
170
169
168
169
171
168
152
130
111
111
119
119
113
108
122
143
160
166
164
162
162
163
166
167
167
167
169
169
168
166
166
169
174
174
170
167
171
175
176
169
161
158
159
163
165
167
170
173
176
176
178
174
170
170
174
175
163
141
121
117
121
116
106
99
111
135
156
166
167
163
160
161
165
168
168
169
170
171
170
165
169
176
179
174
167
166
171
177
177
169
160
159
161
168
170
171
170
172
172
176
180
177
173
170
173
176
171
154
133
122
116
112
107
106
116
133
153
166
173
172
170
168
169
169
170
169
170
170
171
168
172
177
177
170
164
164
168
171
171
167
165
165
168
172
172
172
166
159
157
163
170
174
173
170
171
175
175
165
143
125
115
113
117
121
130
141
154
165
175
181
179
174
169
167
167
167
166
165
165
168
172
175
173
166
161
162
167
172
173
172
170
166
169
170
176
177
170
161
151
152
161
168
170
170
171
176
178
173
160
138
128
125
133
138
147
154
160
168
176
181
179
171
165
164
167
168
166
162
162
165
170
174
172
165
161
162
168
177
181
178
170
160
157
166
182
195
191
175
163
159
161
165
167
169
172
176
178
176
173
167
162
154
149
151
158
164
169
174
179
179
174
166
161
164
169
172
171
168
166
167
167
171
170
166
164
164
167
175
181
179
170
157
153
165
183
197
195
181
168
163
162
163
164
166
170
173
176
176
181
184
180
171
162
163
163
168
172
178
182
181
174
167
160
162
167
171
173
172
169
166
166
168
167
168
167
165
165
167
173
176
171
165
164
168
177
183
178
172
166
162
161
162
163
164
166
168
171
175
182
182
177
175
172
171
168
166
169
176
182
183
179
173
164
160
161
165
170
171
168
162
166
166
167
167
167
163
163
166
170
172
171
170
171
172
171
169
167
166
164
162
161
162
165
166
165
164
166
171
172
174
174
174
175
176
171
166
169
174
177
177
176
176
171
165
159
161
168
173
169
162
166
165
166
165
162
159
162
168
172
171
168
169
172
173
170
167
166
167
167
167
165
165
168
168
168
166
164
165
167
171
174
175
173
172
170
167
171
174
172
169
167
170
172
171
165
163
169
176
175
170
166
165
165
162
159
156
161
170
174
171
166
164
167
171
171
169
168
170
172
173
172
170
169
169
170
169
166
163
164
171
178
178
172
167
165
164
168
171
169
164
159
161
168
173
171
166
168
174
178
176
168
166
162
160
160
162
165
169
170
170
167
165
166
170
172
171
169
170
173
175
175
173
170
171
172
170
167
165
166
174
183
183
176
167
160
159
162
167
167
162
157
157
165
172
171
168
167
169
172
171
170
165
162
162
166
170
170
167
167
169
171
170
169
171
172
171
168
169
171
172
170
169
171
172
171
167
166
167
170
175
180
183
180
172
163
161
162
165
163
162
162
164
169
171
170
169
169
167
164
163
168
164
164
166
170
172
170
167
167
170
173
172
172
173
173
171
169
171
174
172
165
163
167
172
170
166
166
168
169
168
170
176
179
176
171
168
168
167
163
164
169
174
175
173
172
174
175
170
163
160
166
166
167
169
167
166
165
166
170
172
173
171
171
172
170
168
169
174
178
172
164
164
169
174
172
168
167
168
163
158
158
167
175
177
176
174
172
171
168
169
173
175
175
174
177
181
182
174
165
160
167
167
169
168
164
162
162
167
171
172
169
167
168
167
165
164
168
175
177
172
167
169
175
176
172
167
165
165
160
154
155
163
171
175
174
172
172
172
171
172
172
171
171
172
178
183
184
179
168
161
167
166
168
168
167
165
167
169
171
170
167
166
167
166
163
162
166
172
173
169
167
170
175
174
168
161
161
162
161
159
160
165
170
172
171
169
170
171
172
172
171
169
169
170
174
179
181
178
168
159
164
160
162
165
167
167
167
168
168
168
167
168
171
172
171
168
167
168
169
168
167
168
171
172
168
162
162
164
165
164
166
168
172
172
170
170
173
173
170
166
166
167
169
169
169
172
175
174
168
158
162
158
158
163
166
165
164
164
164
165
167
169
173
177
179
175
171
169
169
170
169
168
169
172
173
172
170
169
167
164
165
169
174
174
170
171
175
176
168
157
153
160
167
169
167
168
171
173
170
163
166
159
159
162
165
165
165
162
160
161
163
166
168
172
175
173
171
169
170
171
171
169
170
173
176
176
173
170
165
161
161
165
171
172
167
167
171
174
165
154
150
155
165
168
167
166
171
172
172
167
165
161
161
162
165
166
166
162
156
156
159
164
164
161
161
165
167
168
168
167
168
169
171
172
172
170
169
168
165
161
159
161
167
169
167
165
164
164
163
159
160
165
169
171
169
167
171
172
172
168
161
160
160
160
160
162
163
159
153
153
158
166
166
161
159
162
166
167
165
162
163
167
171
171
168
163
163
167
168
165
162
162
167
172
173
168
164
161
161
162
167
173
175
174
168
166
170
172
168
164
157
159
159
159
158
158
160
158
154
156
162
171
174
171
167
167
167
167
164
160
161
164
169
169
165
160
160
166
169
167
164
165
173
178
178
172
166
163
160
161
164
170
173
171
162
157
162
164
161
158
159
160
162
162
160
158
158
158
160
162
166
171
173
173
171
169
169
169
168
166
163
162
164
165
164
160
159
162
164
163
162
165
172
176
175
169
167
164
161
158
158
162
167
165
156
148
143
147
152
155
162
163
166
167
164
159
159
161
164
166
166
167
166
165
165
164
165
169
174
171
166
162
160
161
162
160
159
160
163
165
165
164
164
166
169
168
168
165
161
160
159
162
165
163
156
150
143
142
144
148
161
162
166
166
164
160
160
163
165
166
165
166
165
162
157
153
156
162
170
171
167
162
162
162
163
161
161
162
166
169
169
164
159
161
165
168
170
166
161
161
163
167
169
167
162
160
154
146
142
142
155
157
161
165
165
162
161
162
164
165
165
167
170
167
156
144
144
154
163
166
165
163
165
167
167
164
164
166
167
169
167
165
163
164
165
167
167
166
163
162
163
167
170
168
165
163
163
152
145
143
155
158
162
167
169
165
162
162
163
165
166
168
171
171
161
149
144
151
161
165
163
162
166
170
171
168
166
166
166
164
164
166
169
170
166
163
162
165
167
164
162
164
166
165
161
156
155
156
155
152
163
164
167
170
171
167
162
160
164
167
167
166
166
168
166
161
157
158
163
166
163
162
166
171
174
171
168
166
166
165
164
165
169
170
165
160
159
165
169
168
162
155
155
157
154
150
149
155
161
159
167
168
169
167
164
160
159
162
167
171
170
165
163
164
168
169
166
160
162
163
165
166
169
173
176
173
167
166
167
166
164
163
162
163
162
157
157
161
164
163
157
149
148
150
152
152
151
157
160
161
166
168
168
163
158
156
160
166
172
174
172
169
164
165
170
171
167
159
156
161
168
173
172
169
165
161
158
158
157
156
154
153
152
155
157
156
154
154
153
154
153
150
149
151
155
159
159
159
160
162
164
164
164
163
162
163
167
173
174
173
169
169
165
164
168
168
165
159
157
163
172
175
169
158
147
139
134
135
135
133
134
138
143
150
154
155
153
153
151
153
158
160
160
160
162
165
164
161
161
162
163
160
163
166
169
171
173
173
170
165
163
162
160
160
160
162
163
163
165
170
174
170
161
150
141
130
117
111
112
117
125
132
138
144
147
151
154
158
161
160
162
164
167
168
169
168
167
166
164
163
165
161
163
168
172
174
175
171
167
162
158
156
157
154
156
159
163
167
172
176
175
167
157
151
147
138
120
106
105
115
126
131
134
136
139
145
154
163
167
164
161
162
166
170
172
170
169
170
168
161
164
162
164
168
170
172
172
170
167
164
162
163
163
161
160
163
167
171
174
176
175
169
159
152
150
143
125
113
108
114
121
124
127
128
131
137
148
156
164
163
163
163
166
170
171
171
171
172
167
157
160
159
163
167
169
170
169
167
166
167
170
173
173
170
168
169
171
172
172
172
172
170
163
153
144
136
128
123
117
114
111
113
121
126
127
127
133
142
155
164
168
170
169
170
171
172
172
168
162
150
153
154
161
167
170
169
164
161
161
164
170
175
179
176
171
169
168
168
167
166
166
166
163
155
147
140
138
137
130
120
110
110
120
129
130
127
127
138
153
166
172
174
171
171
173
174
171
163
155
141
154
155
162
167
169
167
163
158
156
159
165
171
176
175
169
165
162
163
164
164
162
159
157
160
164
162
157
150
143
134
124
123
129
134
133
131
133
146
158
168
171
172
173
176
178
175
168
156
145
130
160
162
165
168
167
166
163
158
153
157
162
167
169
168
165
164
162
164
167
168
165
157
154
162
175
180
173
161
154
148
145
144
144
144
137
134
142
151
161
166
167
170
177
182
182
177
169
156
141
125
165
163
163
164
164
165
163
160
157
159
163
165
163
159
160
165
169
170
171
172
170
162
157
160
171
179
178
171
166
163
163
162
160
158
151
150
151
156
163
165
166
170
176
182
182
178
172
160
143
124
163
156
151
154
160
163
164
164
164
163
166
167
164
158
158
165
171
173
172
170
171
168
162
160
164
169
173
174
175
172
170
168
168
168
165
163
160
163
167
169
166
165
168
173
177
177
173
164
152
135
156
144
139
143
151
159
165
168
167
166
169
172
170
166
161
162
165
168
167
166
167
168
168
167
167
166
165
167
172
174
174
173
171
171
169
167
165
166
170
171
165
157
157
163
170
173
170
164
158
156
147
140
138
140
147
155
166
170
166
161
162
166
173
169
163
161
163
166
165
162
161
166
171
175
174
167
160
158
163
172
176
175
170
169
167
166
165
165
167
166
160
153
153
160
166
170
170
167
166
168
144
142
147
148
150
157
165
167
159
150
148
155
163
166
165
166
169
172
169
164
161
164
168
173
171
164
159
157
161
168
173
173
170
166
164
162
163
162
161
159
157
157
160
165
167
170
172
173
174
174
178
175
170
167
170
175
176
172
168
166
163
162
159
157
155
155
157
158
158
158
157
158
162
166
170
169
165
163
163
167
170
175
180
185
184
182
181
183
180
167
159
162
170
175
[truncated: 209,566 more chars]
