# Supplementary material for: Evaluating flow modulating treatment response in intracranial aneurysms using black-blood MRI in vitro
Source: Commun Med (Lond). 2026 Mar 27;6:170. doi: 10.1038/s43856-026-01413-z (PMC13031954; doi:10.1038/s43856-026-01413-z)
Supplement: Supplementary file 10 — Supplementary Data 7 [file 43856_2026_1413_MOESM10_ESM.zip › Data_Figure_10a_Sup_Figure_7a/BA model 2/CN05_05_wo (without device)/4_agar_right_array.txt]

173
174
174
176
179
180
176
167
161
163
171
175
172
168
169
169
167
162
163
167
168
163
156
163
174
182
179
173
168
166
165
163
160
159
160
163
165
166
165
160
156
153
156
163
174
175
170
171
173
174
172
169
168
173
180
185
179
169
163
165
168
167
165
163
167
168
169
167
164
164
163
157
154
160
171
178
177
168
163
162
163
162
162
163
167
169
166
163
161
163
161
158
162
166
174
174
169
169
175
178
169
171
171
174
181
182
176
168
167
169
169
164
161
163
169
172
174
170
166
164
164
166
168
169
172
174
172
166
160
157
158
160
162
168
174
174
164
158
163
176
184
183
176
170
170
168
162
164
171
177
160
172
174
175
177
174
168
164
169
175
176
168
163
163
171
175
176
171
166
166
168
172
175
175
173
171
169
166
161
158
157
159
162
169
174
172
164
157
164
179
192
193
179
166
161
160
160
165
171
175
159
163
167
171
174
171
164
161
166
178
183
175
165
161
166
171
173
170
168
168
169
171
171
171
170
170
167
165
165
164
164
164
165
167
167
167
164
163
167
174
182
181
172
162
159
162
165
170
175
175
159
160
160
166
171
173
168
159
161
173
182
177
165
159
160
165
169
169
169
170
169
167
165
166
168
172
170
167
166
167
169
170
168
166
164
164
168
171
173
172
169
164
162
161
167
172
173
172
171
172
167
163
158
161
166
170
168
160
157
162
170
170
165
161
161
166
171
170
167
167
169
169
169
167
170
176
177
170
162
161
165
168
167
165
163
165
170
175
178
173
164
157
160
164
174
176
174
169
166
168
170
169
165
162
161
162
164
163
160
155
155
156
160
163
165
171
176
171
161
158
165
173
176
173
171
177
179
170
158
153
159
163
164
161
161
163
169
175
180
174
168
165
165
166
171
173
171
167
164
165
168
171
171
168
162
159
164
171
171
160
151
149
156
161
164
170
174
171
159
153
158
169
174
173
171
172
171
166
158
156
159
164
165
162
161
162
168
175
178
176
175
174
171
168
167
168
169
168
164
162
167
171
173
171
166
162
169
182
187
175
163
158
161
162
162
164
165
164
162
158
160
165
169
172
170
168
165
165
164
161
159
161
163
162
161
162
167
173
176
176
177
177
175
174
173
173
172
169
166
162
171
173
171
168
166
165
173
186
192
185
173
167
167
168
167
164
160
161
165
169
170
168
167
171
171
167
164
166
169
166
158
152
153
160
163
165
166
170
172
173
174
175
175
179
180
178
173
169
167
164
179
177
170
165
165
167
173
176
178
175
168
164
165
171
175
172
167
167
171
175
173
168
166
168
167
165
162
167
172
168
159
151
155
165
172
170
165
165
168
171
172
169
169
170
171
170
166
165
166
166
182
179
171
167
169
170
171
169
167
163
160
156
158
165
172
175
176
178
178
174
168
164
163
164
162
159
160
163
168
167
164
164
168
174
177
173
165
162
163
167
169
167
164
163
164
163
164
166
166
163
180
176
171
170
171
172
172
169
168
168
166
164
162
161
162
164
172
180
179
173
166
164
165
163
158
155
154
158
160
162
165
165
167
170
175
175
169
161
157
161
168
170
169
168
171
174
177
177
171
160
175
172
169
168
167
170
172
173
177
181
179
175
172
168
162
159
163
170
171
170
169
170
169
164
157
153
151
152
151
151
157
158
155
156
162
172
170
161
153
157
166
172
174
173
172
172
173
175
171
164
172
170
167
165
165
166
167
174
183
185
179
174
173
174
172
165
159
160
162
168
174
175
170
161
152
150
150
150
146
146
150
154
150
147
148
163
165
161
155
155
161
167
167
157
145
135
137
150
162
166
169
168
166
166
167
167
166
170
174
175
171
166
166
171
173
169
161
158
161
169
176
177
170
157
148
147
150
151
147
143
145
150
147
140
136
141
152
156
155
153
157
160
155
139
115
100
109
132
154
160
167
167
168
169
171
171
169
166
166
166
165
162
161
162
163
162
162
164
168
173
176
176
168
156
148
148
152
153
149
141
138
142
141
135
129
130
142
151
155
152
155
159
160
151
132
119
126
142
155
162
168
171
171
169
168
168
169
168
165
165
165
164
160
156
155
158
165
171
177
178
177
175
169
163
156
155
156
155
149
138
133
132
133
132
132
137
146
151
152
151
155
166
175
174
167
156
154
159
167
172
173
176
171
163
157
156
163
167
169
169
169
169
166
161
158
159
167
178
185
184
181
178
174
169
163
161
158
156
151
144
141
138
136
136
141
147
153
155
152
151
157
168
177
183
180
171
160
160
166
177
180
178
171
160
151
151
157
162
167
171
171
171
170
168
163
161
166
177
185
186
183
180
180
176
168
162
156
155
158
162
161
157
151
148
156
157
160
160
155
152
158
167
173
173
168
162
155
152
159
167
180
176
172
169
164
161
160
159
162
165
167
168
169
169
168
165
165
169
173
174
175
175
177
177
171
160
152
155
165
172
169
166
161
164
167
169
169
165
161
160
162
167
169
167
161
158
155
155
154
155
170
167
170
176
178
174
166
160
158
160
163
164
165
169
173
174
170
166
162
161
159
159
163
167
166
157
150
155
165
169
166
161
163
169
172
173
171
171
170
168
166
165
163
162
160
161
161
161
157
153
163
162
168
173
175
172
166
161
158
160
162
160
160
165
173
180
177
170
163
160
156
153
156
158
157
153
154
159
163
166
164
164
166
168
167
167
169
175
179
173
167
156
151
154
159
163
164
162
159
158
169
167
166
165
166
165
161
161
160
161
160
156
154
155
160
172
176
174
170
168
170
172
168
163
158
159
163
165
165
169
176
176
170
164
163
166
172
176
178
171
162
148
145
153
163
167
162
158
159
163
182
177
167
161
161
162
160
161
162
163
161
156
150
146
148
156
166
171
169
171
179
186
183
174
171
175
174
167
164
171
179
176
167
163
168
175
178
175
171
166
158
149
153
164
172
172
162
157
160
167
184
179
168
160
159
160
159
161
165
166
163
159
156
152
150
151
159
164
164
164
168
172
174
173
177
181
174
161
151
154
162
165
165
169
176
179
176
172
170
167
163
158
161
170
173
170
164
160
165
170
174
171
165
158
155
158
160
164
166
166
163
162
162
162
158
155
159
162
163
160
154
151
155
165
173
174
167
152
141
140
146
155
164
173
177
175
172
169
172
172
170
168
162
164
163
163
163
162
165
167
166
163
159
155
153
159
166
169
168
162
160
162
164
164
163
160
162
165
167
165
159
156
159
166
170
165
162
155
149
144
144
155
165
172
174
171
169
170
171
170
168
164
156
151
151
155
160
161
158
159
164
159
154
152
156
167
176
176
167
159
159
163
165
163
161
161
161
162
165
169
172
175
176
174
171
167
165
166
162
154
152
156
165
164
163
167
169
171
164
159
156
154
150
147
145
151
158
161
159
160
166
160
154
153
160
172
178
172
164
158
162
166
164
157
155
158
161
161
161
167
174
179
178
174
172
171
170
169
165
159
154
151
152
148
154
163
169
168
159
151
152
156
158
157
155
156
161
167
173
171
166
164
159
156
159
168
166
161
156
156
163
166
160
151
148
154
162
164
163
164
167
171
170
169
168
168
166
163
161
159
153
143
135
137
147
160
166
166
163
160
163
169
175
175
170
168
171
178
181
177
164
166
162
153
148
149
152
153
153
154
159
162
159
151
149
154
160
166
169
168
166
165
164
165
163
161
157
157
159
158
151
141
133
135
145
156
161
165
167
168
173
177
182
186
184
180
179
182
178
171
163
165
160
150
139
138
148
155
158
158
159
160
162
163
161
156
154
161
171
176
171
165
164
164
162
158
155
157
160
163
160
156
148
144
145
149
153
162
162
159
158
163
170
178
180
177
176
170
163
164
169
165
161
153
145
145
151
159
165
167
165
164
166
169
169
163
156
159
168
175
174
166
162
160
160
158
158
160
166
175
177
167
150
138
140
147
152
148
140
132
131
137
144
151
157
165
168
164
161
168
176
170
165
161
156
152
153
159
167
171
171
168
164
164
166
166
163
161
162
165
167
163
155
154
155
158
158
161
173
190
186
158
126
123
150
172
169
143
112
103
109
120
129
132
143
157
165
167
171
176
173
170
169
167
161
154
152
155
163
166
167
165
161
158
159
163
164
162
160
159
160
157
152
153
156
157
152
150
167
187
180
138
98
111
163
199
185
135
94
90
106
120
129
141
151
164
171
173
176
176
161
163
166
167
162
157
155
159
162
162
161
162
163
162
161
162
163
163
162
161
159
157
159
163
165
159
146
139
148
163
157
125
96
108
144
164
148
109
86
89
107
120
133
149
164
173
177
175
171
169
152
155
160
164
165
165
167
168
166
162
160
161
166
169
167
165
163
163
164
161
158
159
166
174
174
162
146
137
140
149
146
134
119
111
106
96
88
88
94
104
118
124
131
146
163
173
177
174
166
160
162
158
157
161
168
175
175
171
167
165
163
160
160
162
165
164
161
159
159
155
152
156
165
172
171
159
146
144
152
158
156
150
139
122
99
82
84
106
127
138
144
144
143
148
154
165
171
169
161
154
172
166
160
161
168
177
176
169
165
167
166
161
155
154
159
162
160
154
151
147
147
153
160
169
166
154
145
147
160
168
163
153
146
136
128
123
128
143
156
162
163
160
160
159
161
162
164
163
158
152
173
166
159
159
162
168
168
162
160
164
166
162
158
158
162
167
164
155
148
147
150
157
163
167
163
154
146
149
155
158
154
153
154
155
156
154
155
159
163
164
162
160
163
169
170
164
159
155
153
152
168
161
156
155
152
154
154
154
153
154
157
158
162
165
169
172
169
159
152
152
157
166
169
167
160
153
149
152
156
157
155
157
160
167
171
166
160
158
158
160
159
156
157
163
167
164
157
152
150
153
166
162
159
156
149
143
141
144
146
147
148
154
163
165
165
165
166
161
158
156
161
167
168
163
156
153
155
161
168
172
167
164
161
167
171
167
157
153
156
162
162
158
152
153
157
161
159
157
156
155
166
167
167
164
155
143
137
141
147
151
152
157
162
164
157
154
157
160
160
158
160
162
161
159
156
158
161
168
174
175
170
161
158
161
164
162
156
155
160
166
164
159
151
152
157
161
164
163
161
158
164
166
169
170
164
154
146
146
151
155
157
158
160
159
155
152
155
160
161
160
160
161
160
159
158
165
169
172
168
161
158
155
155
157
159
158
158
160
164
165
161
155
155
158
162
165
167
165
161
158
158
160
162
166
169
168
161
153
149
151
155
155
154
157
158
160
162
160
160
162
165
167
164
158
156
165
173
174
166
153
148
150
154
156
155
156
159
163
163
160
155
150
153
160
167
167
165
162
159
158
156
158
158
162
168
173
168
157
148
148
152
153
151
157
165
168
165
159
158
163
168
167
161
151
147
151
161
170
168
158
152
151
153
154
152
154
159
164
163
160
156
152
154
158
163
163
160
158
159
162
160
164
165
164
164
165
158
150
144
150
158
159
157
161
166
169
166
161
161
164
162
155
149
146
141
140
149
161
167
164
158
154
153
151
151
155
160
164
163
162
161
160
159
157
156
156
155
154
158
165
167
167
166
160
154
145
136
133
137
150
163
167
167
164
164
166
169
169
168
164
156
147
145
149
152
150
150
158
162
162
159
155
152
150
150
153
158
162
162
162
164
167
166
161
157
155
153
152
154
160
169
171
171
170
173
180
181
171
161
158
159
162
161
160
163
162
160
158
164
173
177
173
171
168
172
175
175
174
171
166
164
164
165
164
164
164
162
160
153
153
164
176
182
180
175
166
160
162
170
172
177
173
169
167
172
182
182
173
163
156
153
153
155
161
169
172
170
163
161
164
170
174
175
175
174
174
172
168
165
162
162
163
165
165
167
168
163
156
151
152
162
176
186
187
182
171
160
157
163
171
175
173
171
170
171
176
176
173
170
165
156
154
157
164
172
174
171
163
159
159
165
170
174
175
174
174
172
168
164
160
159
160
163
170
174
174
168
160
160
168
175
176
177
178
178
172
158
153
157
168
155
160
166
169
172
171
169
169
173
174
168
163
164
168
171
168
164
161
161
163
165
169
172
174
174
173
173
171
167
162
158
159
165
174
182
179
172
165
168
178
182
179
171
167
169
171
163
161
163
169
138
141
151
166
174
175
168
163
167
175
175
170
166
166
166
163
162
164
168
170
170
170
171
172
171
171
170
168
167
165
162
163
167
173
179
175
170
167
168
174
177
174
167
159
164
172
176
177
175
174
146
144
148
161
174
180
173
162
160
168
176
171
163
159
161
164
167
169
172
174
177
176
172
169
167
166
164
163
164
166
168
168
166
165
165
166
167
165
166
168
168
165
160
159
165
175
183
185
180
177
164
159
155
157
166
173
171
162
158
164
169
166
160
157
161
166
169
167
166
170
180
184
177
169
165
166
165
163
160
161
165
165
161
155
161
165
167
166
163
163
163
161
162
164
169
175
178
178
175
174
168
166
160
157
158
161
161
159
161
165
170
167
161
160
162
166
168
161
156
160
172
183
179
170
164
168
172
166
159
157
159
161
159
157
163
168
169
167
162
162
167
170
170
167
166
168
169
169
168
166
164
163
161
165
163
159
157
159
164
169
171
168
165
164
163
165
166
160
154
154
163
173
171
164
161
166
172
167
159
157
160
164
168
166
166
167
170
171
170
170
173
176
173
168
164
164
166
167
165
160
164
163
164
169
167
163
159
166
173
174
173
168
168
166
165
165
167
164
162
161
164
167
165
162
161
164
165
165
161
159
160
167
169
166
159
159
166
174
178
178
177
176
173
171
170
171
171
171
167
160
174
172
169
167
164
162
163
174
182
180
172
167
168
170
169
166
164
165
170
172
172
170
167
167
168
167
167
165
164
161
158
154
155
157
155
158
165
174
178
177
175
173
173
175
176
176
174
174
171
166
183
180
173
166
162
163
168
176
180
175
168
159
160
168
170
165
159
162
171
175
175
171
169
171
173
169
167
167
167
164
156
150
154
159
166
169
170
172
173
172
171
170
172
174
174
171
167
169
171
170
179
180
175
174
174
176
175
172
169
166
161
150
150
156
164
163
162
166
174
173
171
168
166
168
168
169
166
168
168
166
161
157
160
170
180
181
177
170
166
165
166
167
168
169
168
165
162
165
172
171
169
171
175
183
192
193
182
170
164
161
161
156
154
156
160
162
170
176
176
172
168
166
165
164
165
164
163
164
163
165
164
162
161
167
178
183
177
166
159
160
164
166
168
169
169
171
172
176
175
171
165
168
172
180
189
190
180
169
164
166
167
165
164
165
166
168
173
173
168
166
165
167
166
165
166
166
162
157
153
158
163
163
157
158
169
175
173
163
156
159
164
169
171
171
170
169
168
172
172
167
168
168
167
170
173
172
168
166
168
170
168
166
168
173
174
171
166
161
158
157
160
166
168
170
171
171
163
154
146
146
154
159
156
158
162
166
165
161
158
160
164
168
169
161
150
139
137
145
155
160
170
166
166
167
167
166
163
163
167
168
165
161
163
170
170
163
155
153
156
159
161
164
167
168
170
170
164
155
145
139
142
149
153
156
157
156
156
162
165
166
162
162
155
148
135
119
118
128
141
151
170
168
170
171
172
170
166
163
163
164
163
161
162
163
161
156
153
157
165
171
169
166
165
161
160
163
163
158
147
135
132
140
149
155
155
150
154
163
171
171
167
161
159
155
145
135
135
141
148
152
172
173
174
173
171
170
166
163
160
162
164
167
169
168
162
158
158
165
174
178
176
173
167
161
156
159
162
160
151
138
134
141
150
156
156
154
156
160
168
174
177
177
179
177
172
165
160
159
159
160
174
176
173
167
163
162
162
161
160
164
168
173
177
176
169
162
159
163
170
175
180
181
180
171
161
160
161
160
154
148
153
158
164
162
158
153
157
160
166
175
185
194
194
190
183
176
167
162
161
165
171
171
169
162
160
161
159
159
161
165
169
173
175
176
170
161
154
152
158
166
178
185
190
181
168
161
158
157
157
158
165
172
174
166
161
157
161
162
166
174
182
192
191
183
173
168
163
161
158
158
170
166
168
169
169
169
164
159
160
163
164
166
170
172
170
163
152
145
150
158
170
177
180
176
169
160
155
156
160
163
164
166
167
166
164
165
166
163
162
166
174
184
183
173
164
162
165
167
162
153
170
166
172
178
179
174
168
161
159
160
162
162
165
170
173
170
159
152
154
158
161
161
161
161
161
157
154
156
162
165
162
159
161
166
169
170
167
162
160
163
170
176
175
165
159
159
167
173
168
156
169
170
175
179
177
170
165
160
158
161
162
162
163
167
171
173
169
163
164
164
161
158
156
158
159
157
155
157
163
166
164
161
161
164
167
168
167
166
168
169
168
168
165
158
156
159
165
172
171
161
175
174
174
174
172
164
158
156
158
163
165
162
158
158
160
165
169
171
170
170
169
169
169
167
167
167
166
163
162
166
166
164
160
159
162
170
174
178
179
174
165
158
155
155
158
161
163
166
169
167
180
177
171
170
169
162
152
151
157
166
170
163
153
150
150
157
166
173
172
171
174
178
176
173
176
180
177
167
158
159
163
163
159
159
167
177
182
183
178
170
162
156
158
164
168
167
164
163
167
171
181
175
168
166
166
160
151
150
159
170
173
165
154
152
155
160
168
172
170
168
166
167
166
166
172
180
177
166
151
149
159
161
164
170
176
179
175
167
163
164
164
166
168
171
172
169
165
162
165
168
175
168
163
161
160
157
155
158
166
173
171
163
158
159
163
166
169
170
168
165
160
157
155
158
165
170
170
164
156
152
156
162
168
175
180
173
166
158
156
163
169
173
172
171
169
168
163
160
158
158
165
162
159
157
154
156
163
169
172
169
163
160
160
162
164
166
166
166
167
168
165
162
161
162
166
166
167
168
166
161
160
161
165
168
167
166
165
165
164
166
168
166
163
162
161
163
161
157
151
150
158
157
156
154
154
161
170
173
167
158
155
160
164
163
161
160
160
160
163
169
172
172
171
170
171
170
169
170
170
167
165
163
160
154
155
162
169
174
174
168
161
155
150
151
156
160
162
161
157
155
160
159
157
156
159
166
170
165
156
151
156
164
168
164
163
161
162
160
160
165
172
173
173
171
171
171
168
166
166
167
167
163
157
150
150
158
167
172
174
169
161
154
150
151
158
163
168
173
171
169
167
166
161
158
160
166
162
155
150
152
162
169
170
168
169
169
167
165
162
164
165
168
167
167
167
166
163
163
164
163
161
157
154
150
151
157
161
165
168
171
167
163
161
162
166
171
174
178
178
173
168
166
161
155
154
158
155
154
155
159
166
169
170
173
172
168
162
162
165
169
169
168
167
167
166
163
160
161
162
159
152
149
148
149
151
156
159
164
169
172
171
171
173
175
176
175
173
172
167
166
162
162
159
152
148
149
154
158
163
166
165
167
169
174
173
161
149
152
165
177
178
173
169
168
166
162
159
159
157
152
146
144
141
143
147
154
161
168
169
166
163
168
173
177
176
173
167
159
155
158
159
161
162
158
151
150
154
161
165
167
166
166
168
172
171
161
150
150
161
175
180
175
169
164
161
159
157
157
154
155
152
145
132
124
131
152
166
166
155
149
146
155
158
159
160
163
164
161
157
159
167
169
170
165
159
154
153
158
163
165
165
164
164
167
168
166
160
156
158
166
172
171
165
158
157
157
155
154
161
169
161
138
114
113
134
156
159
144
125
124
133
140
144
144
148
158
166
168
169
167
174
176
174
169
162
154
151
156
161
163
163
162
162
162
163
164
162
159
157
160
164
165
163
162
161
158
154
156
171
180
163
128
102
116
149
161
145
114
97
108
125
134
142
148
156
164
172
174
172
169
166
168
170
168
163
157
156
160
163
164
164
161
160
157
158
158
159
160
161
161
160
161
166
172
170
162
152
152
165
173
156
124
106
119
140
139
116
91
90
110
126
134
144
156
169
173
176
173
167
160
158
157
162
165
166
168
168
170
170
169
167
162
158
155
156
159
162
165
165
162
159
160
167
174
172
161
149
145
150
156
150
137
125
115
110
97
87
93
109
126
135
142
152
163
172
173
172
166
157
151
164
161
160
164
172
178
178
176
173
172
170
163
157
154
158
163
166
166
165
162
158
158
163
169
169
159
148
144
147
154
155
151
139
119
99
90
97
119
138
145
149
155
161
168
172
167
162
155
150
152
175
169
164
167
175
183
182
176
171
171
170
165
159
158
160
162
161
159
159
159
159
158
160
166
168
162
153
150
154
156
157
154
147
136
123
121
130
146
156
157
156
157
165
172
172
164
155
149
153
158
176
172
167
167
172
179
179
171
165
166
169
169
164
161
159
157
154
151
151
155
159
162
164
167
168
163
158
157
158
156
153
151
151
151
155
152
153
157
159
156
154
156
165
172
174
165
155
151
157
162
172
170
167
164
163
166
167
164
159
163
168
168
164
156
153
153
156
155
151
150
157
165
170
169
163
159
158
160
161
158
152
148
152
162
171
167
161
156
154
152
154
157
163
171
171
165
157
157
159
160
172
173
170
164
155
151
152
155
155
157
161
163
161
153
149
154
164
165
157
150
155
165
172
168
160
157
156
161
167
167
161
152
153
163
170
168
159
153
152
154
156
157
159
162
163
162
159
158
159
158
170
174
174
168
157
145
138
146
151
151
153
158
161
158
154
156
163
166
160
154
157
164
169
168
163
160
158
162
167
170
167
160
158
163
164
161
155
153
157
161
158
152
149
154
160
164
163
161
159
158
164
165
168
169
164
154
143
142
147
149
153
158
161
162
160
160
160
162
161
161
164
166
166
166
166
165
165
166
165
164
162
161
160
161
159
155
152
155
161
162
154
146
142
153
163
169
166
162
158
156
158
155
156
162
169
172
164
153
147
150
155
158
158
159
163
164
163
161
161
163
167
168
164
163
163
165
170
170
164
156
153
154
157
157
155
155
156
159
161
161
156
151
152
160
169
172
166
160
156
156
159
156
152
155
166
175
172
161
152
154
159
159
157
160
165
169
167
163
161
163
163
163
161
159
161
164
167
167
163
156
150
151
153
153
155
157
161
163
163
163
165
169
168
168
171
169
162
157
157
161
163
166
162
159
159
163
160
156
152
154
160
161
162
164
168
171
170
168
167
165
160
157
156
159
161
159
160
161
162
160
156
153
153
154
156
160
166
169
167
166
169
175
173
169
166
162
158
156
158
163
162
168
167
161
153
141
135
135
135
148
156
161
166
167
168
168
170
172
171
167
160
156
157
162
161
158
156
159
162
161
159
157
157
157
158
160
167
171
169
165
163
165
166
163
160
158
157
154
154
156
163
167
168
167
170
176
178
171
162
156
157
160
159
158
158
157
161
166
174
180
179
174
171
171
170
169
174
177
176
168
162
163
168
170
169
168
167
167
165
169
175
180
182
169
161
154
155
158
158
150
173
173
171
169
171
176
179
174
164
157
152
152
157
163
168
170
169
166
167
168
171
175
178
177
172
168
167
169
169
166
164
165
167
168
169
171
174
174
170
173
177
184
184
175
164
155
151
150
151
154
174
179
178
174
170
170
174
176
174
169
160
156
162
167
171
169
166
163
165
166
168
170
174
174
171
167
165
165
165
165
163
164
167
169
170
174
180
186
189
181
178
176
175
170
166
158
149
145
151
163
153
158
166
170
171
170
172
174
177
176
169
165
170
173
170
160
155
160
167
170
169
168
169
173
173
171
170
168
167
165
164
165
170
174
176
175
179
187
190
184
177
172
169
166
167
165
158
156
158
165
132
131
142
159
172
178
175
171
169
169
167
165
170
172
168
158
156
161
170
172
171
168
171
174
174
174
173
172
168
166
164
167
172
175
172
169
171
177
180
179
177
174
172
170
170
174
177
173
165
166
139
131
135
151
170
184
182
170
161
160
159
162
162
163
165
164
165
166
169
171
172
171
172
171
169
168
168
168
166
165
164
164
165
163
163
164
165
165
166
168
171
174
176
173
174
178
183
182
174
167
160
154
146
149
162
177
178
167
161
163
167
163
158
155
161
167
169
165
164
167
173
174
169
163
161
162
164
164
163
162
160
154
148
148
161
172
170
162
156
159
166
175
176
171
168
170
176
181
175
168
167
162
154
155
162
170
166
161
163
172
178
173
163
156
159
165
167
161
157
162
167
171
164
157
157
163
166
165
161
160
159
152
147
152
167
178
177
166
155
160
168
177
177
170
162
161
167
169
171
167
162
158
157
167
171
169
159
155
161
174
181
178
170
163
162
166
167
163
159
159
164
166
162
159
161
169
173
167
161
159
161
164
163
162
165
171
173
172
171
170
173
177
176
170
164
162
165
168
167
165
165
159
162
172
176
169
158
152
156
166
173
175
173
169
166
169
172
172
168
163
164
166
165
166
170
176
176
168
162
160
164
170
170
163
157
155
165
177
182
179
176
174
173
171
170
169
169
170
168
167
177
174
170
171
171
166
159
157
160
162
169
173
174
171
167
166
170
175
176
174
171
170
169
173
178
179
176
168
163
162
165
168
167
161
154
156
165
177
182
180
176
174
173
173
174
174
172
170
168
169
183
181
174
169
166
167
168
170
171
170
170
173
174
172
165
157
153
159
171
175
175
172
172
175
179
179
174
168
165
164
165
164
160
161
164
169
172
175
177
177
175
176
177
177
175
171
165
162
165
168
172
175
174
173
174
178
180
176
173
170
170
173
173
171
164
154
145
146
159
170
171
170
169
170
172
172
172
170
168
168
165
161
159
162
169
177
177
174
173
173
174
174
175
175
172
165
158
158
165
169
163
171
174
180
185
188
183
172
165
164
165
167
166
165
166
166
163
157
159
164
166
167
164
162
163
166
171
172
172
171
167
164
159
161
165
173
174
172
173
172
169
166
167
169
168
164
163
167
172
173
164
171
173
179
183
184
174
163
159
159
162
161
161
165
173
179
180
173
162
160
163
167
165
159
160
166
170
171
169
170
169
166
163
161
162
163
165
166
169
169
166
165
168
169
172
170
169
172
174
176
168
168
168
172
174
173
165
159
160
160
160
158
161
169
176
180
176
168
160
158
162
166
169
168
168
170
171
169
165
165
168
170
172
174
166
160
158
158
163
168
168
170
176
185
180
169
162
156
164
169
168
164
165
168
170
169
163
161
162
161
159
157
162
170
173
170
164
159
158
158
161
166
170
171
170
173
171
167
163
160
163
167
173
174
171
160
156
157
162
169
170
170
177
183
177
164
151
147
155
159
169
166
169
171
172
169
164
161
161
160
159
159
164
168
167
163
157
156
160
163
165
167
168
167
165
168
170
171
167
160
158
160
164
170
170
163
159
161
169
174
174
167
164
165
168
160
154
154
156
153
172
171
172
172
170
167
164
161
159
159
160
162
167
169
166
161
157
158
161
166
170
172
172
166
161
164
170
176
173
164
158
156
155
165
169
167
164
165
172
180
182
178
170
169
166
165
164
162
159
151
170
167
165
164
164
165
165
163
161
161
161
163
168
170
167
161
155
153
154
161
172
179
181
171
159
160
169
176
175
165
162
159
162
165
165
163
166
169
175
184
193
196
189
181
175
172
168
165
158
151
163
158
151
153
160
167
168
167
165
162
159
159
166
171
170
162
153
148
150
158
172
180
182
172
162
160
168
171
163
156
159
166
170
165
160
158
165
171
176
184
192
197
194
184
175
172
169
166
158
152
163
157
149
150
159
168
170
168
165
161
157
157
165
173
174
168
160
154
155
161
170
174
173
165
162
160
164
163
160
156
158
164
167
166
162
162
166
168
169
170
175
183
183
174
168
167
169
169
162
156
169
166
161
159
160
167
169
166
162
158
158
160
167
174
177
173
167
162
164
168
168
166
164
161
161
160
159
160
162
162
162
163
163
164
165
167
166
161
157
158
164
170
171
164
160
161
166
169
166
160
174
174
173
171
169
166
165
161
159
159
162
166
169
171
172
171
168
164
166
168
168
164
162
163
163
162
159
159
164
168
168
163
161
162
164
165
163
158
157
159
162
165
167
163
160
159
162
167
168
161
175
176
176
176
174
167
159
155
156
161
166
168
168
165
164
165
165
165
166
166
164
164
164
166
168
169
166
162
161
162
162
158
153
156
159
164
165
164
164
164
163
164
168
170
165
161
162
166
168
164
175
173
173
176
175
167
153
150
154
163
169
167
163
160
161
164
169
172
170
167
164
162
164
166
170
175
173
166
158
150
145
143
145
150
158
167
170
168
168
166
163
163
169
170
167
163
163
165
167
164
175
171
169
174
176
166
152
148
155
167
171
165
158
158
164
170
175
178
175
170
167
164
163
164
168
172
174
169
162
155
151
147
149
155
161
168
165
160
159
161
165
168
167
165
161
162
161
159
158
157
175
169
167
171
169
162
156
155
162
169
168
161
155
157
164
171
174
176
174
173
170
168
164
163
164
166
170
174
173
170
165
160
159
161
163
164
160
156
155
161
168
172
173
168
160
158
156
150
147
149
170
169
167
167
161
160
162
165
166
164
158
155
155
158
162
165
166
166
168
170
171
167
164
164
166
167
169
175
179
178
170
164
163
161
160
162
163
163
165
167
169
172
173
172
165
161
156
153
153
153
160
166
169
165
158
159
166
167
159
150
147
154
161
163
165
163
162
161
161
163
163
161
160
163
168
171
170
173
177
177
174
167
163
157
158
161
166
170
173
172
169
168
169
170
170
165
162
162
163
164
154
163
168
166
161
161
163
160
151
145
150
161
169
173
176
173
170
165
160
158
155
154
156
163
167
169
168
169
171
173
178
175
170
160
160
160
163
168
172
172
169
164
161
161
164
166
166
166
169
169
160
165
168
169
167
165
160
155
153
157
165
172
177
183
188
185
177
167
160
158
158
158
160
162
164
166
169
171
171
174
177
177
177
172
165
161
160
163
169
172
170
164
159
158
162
164
164
162
163
167
167
167
169
173
174
169
159
155
160
169
175
176
179
185
187
179
166
157
157
163
165
165
164
164
165
168
174
178
175
165
161
166
173
173
166
162
161
163
168
171
171
167
166
165
166
165
161
157
158
164
165
166
168
173
174
170
161
158
162
168
170
172
175
180
178
165
148
142
154
168
172
169
166
164
166
171
177
177
165
154
147
148
151
150
152
158
164
167
169
168
168
170
171
172
171
170
166
162
163
163
159
162
164
163
162
165
164
161
160
161
163
165
170
174
172
162
148
143
153
168
175
172
168
161
161
165
168
162
153
144
140
139
130
124
127
142
158
163
163
164
166
168
167
163
164
170
179
182
171
160
159
164
163
159
157
162
165
167
164
162
161
163
167
169
170
166
158
153
155
164
175
176
171
162
161
161
160
154
150
146
142
135
124
119
119
124
130
134
138
151
158
159
154
151
153
165
181
186
173
159
166
171
170
163
160
161
165
171
172
171
168
166
167
167
167
164
161
159
159
163
171
174
175
173
169
165
162
161
162
160
148
136
135
140
133
111
89
89
112
142
151
151
149
154
154
164
174
175
170
161
169
175
175
171
166
165
166
171
176
176
174
171
167
162
159
158
160
163
164
164
165
168
176
180
175
167
162
164
170
171
155
141
138
147
138
106
82
81
109
140
147
147
155
164
168
169
170
169
165
161
168
168
170
170
170
171
170
173
174
175
175
172
165
157
155
158
164
168
168
164
161
162
169
173
172
165
161
163
167
167
155
142
134
124
116
106
102
112
130
142
146
150
162
174
175
170
167
163
161
161
171
166
162
163
168
174
175
176
174
174
174
171
163
157
157
163
169
172
170
167
162
160
161
164
168
169
168
165
161
158
150
138
122
110
102
112
127
142
148
147
147
152
163
174
173
164
156
152
155
165
175
170
162
161
166
173
176
176
173
173
174
171
165
161
161
163
164
165
169
171
168
162
158
160
168
175
175
169
161
154
144
138
129
118
117
124
139
150
152
150
148
151
156
162
162
155
147
144
152
169
175
174
171
170
169
169
167
166
165
169
175
175
169
163
159
156
154
154
160
166
168
164
159
160
167
173
174
167
159
154
145
141
140
143
146
147
150
154
156
153
152
150
148
151
152
150
148
149
157
167
172
174
174
172
169
168
161
155
156
165
175
180
170
159
150
148
150
153
155
159
163
162
159
160
164
165
162
162
158
155
149
145
147
154
162
163
162
159
156
153
153
154
156
155
155
155
154
157
160
159
169
170
169
167
164
164
162
155
155
161
170
175
167
152
144
147
156
161
160
160
160
160
158
160
163
163
161
159
160
160
158
153
150
155
164
166
165
159
153
150
151
155
163
166
165
162
160
159
158
156
167
166
166
164
161
160
162
160
155
155
158
161
160
153
150
152
159
164
166
166
167
164
162
162
165
166
160
159
161
166
167
162
157
161
164
163
161
156
154
151
150
151
158
164
167
166
164
162
159
158
161
159
159
161
162
163
164
160
155
153
152
154
155
157
159
160
160
161
165
171
174
171
169
167
166
165
161
161
164
169
173
172
169
167
165
162
160
158
159
159
152
148
149
157
164
167
165
161
161
161
157
154
151
155
163
167
166
159
155
156
157
158
157
160
164
167
164
161
162
169
173
173
171
168
166
163
163
165
166
166
165
167
167
167
165
163
161
163
164
166
162
158
153
157
162
164
160
159
162
164
160
156
150
154
162
169
171
162
156
160
164
164
163
163
166
170
169
166
165
166
166
166
165
165
167
166
166
166
164
160
158
159
160
160
159
160
163
165
166
168
171
174
171
167
166
163
158
157
161
164
165
166
163
159
161
164
166
162
157
159
160
162
164
166
169
172
172
172
170
167
163
160
159
163
167
169
165
163
162
160
156
156
158
157
156
158
162
166
167
168
168
174
172
170
169
164
160
159
161
162
163
169
168
163
157
152
151
149
148
149
150
152
160
165
169
170
171
172
170
167
163
160
160
163
165
164
161
160
162
160
158
158
161
162
161
163
167
173
173
167
157
153
156
162
164
164
163
164
161
159
157
160
162
163
164
165
167
165
163
164
173
177
175
171
166
165
170
175
180
179
172
166
167
170
171
171
175
182
184
172
162
162
169
173
173
171
175
180
181
172
162
151
144
138
136
138
148
153
142
128
158
161
164
166
166
165
164
164
164
169
174
176
173
169
165
165
167
169
170
169
167
167
172
175
172
168
169
174
176
169
163
163
167
170
171
173
181
189
188
177
164
153
146
138
135
137
143
148
143
139
158
171
176
174
169
162
163
166
171
176
180
178
175
170
166
163
162
167
170
171
169
168
171
172
170
164
163
165
169
169
167
167
168
169
168
170
181
191
189
178
164
155
150
143
138
138
139
149
154
154
149
158
167
171
170
168
167
171
176
179
180
177
176
174
170
162
162
168
175
176
172
168
169
172
172
166
163
165
168
170
172
172
173
170
164
167
177
189
190
178
166
161
161
157
150
146
144
150
156
156
134
133
142
156
168
175
177
177
175
172
170
170
174
178
176
169
166
168
171
170
166
166
169
172
172
168
168
170
170
170
170
173
175
173
168
166
176
187
188
181
170
168
170
166
161
157
153
152
149
148
138
127
127
141
160
178
184
178
169
164
163
163
169
176
178
175
171
167
163
159
156
159
167
169
168
166
170
173
171
167
164
166
170
172
174
175
181
185
183
176
168
168
170
167
163
158
157
155
148
144
156
143
136
141
157
176
181
174
166
166
169
167
165
167
174
175
172
168
163
158
153
154
161
164
162
162
163
167
166
163
159
157
160
168
177
182
184
180
173
168
166
167
167
164
159
154
158
160
155
150
165
158
152
155
166
175
172
165
165
173
179
176
169
164
170
174
173
171
167
164
159
156
158
162
165
162
158
161
161
161
159
156
156
161
172
177
178
174
168
165
166
168
167
164
158
153
160
165
166
160
162
159
161
170
179
178
168
161
163
172
179
178
172
167
169
173
174
173
170
165
163
162
165
170
174
174
167
164
162
162
164
162
160
160
160
163
168
171
172
170
170
171
170
167
163
159
163
166
167
166
163
161
165
175
182
179
168
160
160
166
174
177
175
170
167
170
173
174
170
163
164
168
173
178
182
187
181
173
166
163
166
165
165
162
157
157
164
172
176
175
172
171
170
169
167
163
163
164
165
168
171
171
169
172
176
176
170
164
161
165
173
181
180
171
164
164
170
174
172
168
168
171
175
178
182
188
183
174
166
164
165
166
167
166
164
163
167
172
175
173
170
169
168
168
167
167
164
163
162
167
169
170
168
167
170
173
176
174
170
170
176
185
184
173
163
156
160
169
174
175
173
172
173
173
176
177
173
167
164
163
165
164
165
166
169
171
171
171
172
170
170
171
171
170
169
167
161
159
158
164
162
166
164
159
160
168
178
178
175
172
174
180
182
174
166
160
157
161
167
172
173
172
171
168
166
166
166
164
164
167
168
165
163
163
167
171
172
172
173
173
173
171
171
172
169
164
157
155
157
164
169
173
165
153
149
156
166
168
167
166
167
170
169
170
171
174
172
166
163
164
168
171
169
163
160
161
166
170
173
175
173
169
164
163
163
164
168
175
180
179
173
168
167
170
169
162
157
158
163
168
179
178
167
155
150
153
156
159
160
163
163
162
161
163
171
179
180
173
164
163
167
171
171
164
160
161
168
176
179
179
175
172
170
168
163
160
162
172
179
178
171
166
167
173
173
167
165
166
170
171
173
171
166
165
165
166
162
161
164
166
164
160
159
163
170
175
176
173
167
166
169
173
174
169
166
164
171
176
178
177
174
173
173
172
165
160
157
161
167
170
169
170
175
181
182
178
175
173
172
169
166
163
165
172
176
175
170
168
169
168
163
159
162
167
171
172
170
167
164
163
167
173
176
173
172
172
172
175
176
177
174
174
171
168
166
163
158
154
156
163
168
172
177
185
184
181
177
175
172
165
166
163
167
172
174
172
169
169
168
166
161
160
164
168
170
169
165
160
154
155
161
169
175
173
173
174
174
176
177
178
175
169
161
159
165
168
165
159
159
166
170
166
164
165
165
171
171
173
170
160
170
165
166
168
167
165
164
165
165
165
163
161
162
163
164
164
162
157
151
151
160
169
173
169
164
167
172
178
180
179
171
160
154
156
166
172
172
169
171
174
169
160
153
154
160
165
167
168
163
153
171
164
159
159
161
164
164
164
166
167
165
162
160
159
159
159
159
157
156
158
168
173
170
159
150
156
169
179
179
171
162
160
159
160
163
166
172
174
176
176
168
163
163
166
168
169
168
165
156
149
170
161
152
152
158
165
168
169
169
166
163
161
162
166
165
162
161
166
169
171
175
175
166
151
141
152
168
176
169
157
155
162
168
165
160
158
167
172
172
166
164
170
179
180
177
174
171
164
155
150
170
164
153
151
157
165
173
173
170
161
157
160
169
176
175
171
169
174
176
178
174
171
163
153
149
157
166
168
161
153
155
162
168
165
159
161
167
170
166
160
160
169
176
174
172
172
171
167
157
156
172
169
158
153
157
166
174
172
164
155
155
165
175
180
179
176
173
174
172
171
169
165
163
163
162
163
163
162
160
158
160
162
161
160
160
167
170
170
164
161
160
164
164
162
162
164
165
164
159
158
170
168
163
160
164
172
176
170
160
154
159
169
175
175
174
173
171
168
165
162
160
161
164
167
168
166
163
162
164
167
168
164
159
157
159
164
165
165
164
164
164
166
166
164
163
161
159
156
155
156
164
165
166
167
173
178
178
170
160
156
160
167
170
169
167
167
166
165
163
160
156
157
160
164
166
167
166
165
166
166
165
161
159
158
158
158
158
160
163
163
165
170
179
179
172
163
159
158
157
157
161
163
168
172
176
178
173
167
163
160
162
163
164
163
164
165
168
170
169
166
161
159
161
162
163
164
167
167
166
161
153
153
156
159
160
160
160
159
161
162
163
168
176
175
170
162
161
163
162
157
163
164
168
172
172
169
162
160
163
165
165
162
160
162
164
167
172
175
174
173
171
170
168
167
165
163
166
169
170
164
154
152
154
158
162
163
164
163
163
163
163
164
160
155
152
155
160
164
162
155
168
167
167
169
166
161
158
157
163
166
166
162
160
160
163
166
168
170
172
174
176
178
175
173
170
166
169
175
180
177
167
160
157
161
164
165
166
168
170
169
168
166
157
150
146
151
156
160
159
156
171
172
171
169
163
161
161
162
161
160
159
160
159
160
162
162
162
162
165
168
168
169
169
171
172
171
174
180
184
180
170
164
164
167
168
167
166
168
171
174
174
174
172
167
161
157
156
158
163
163
167
177
181
174
165
164
165
163
156
150
151
160
164
165
166
165
165
164
163
159
155
152
157
165
171
172
173
175
176
172
166
164
168
171
173
168
165
166
168
172
175
177
180
177
171
164
160
161
167
170
161
175
183
176
167
163
163
159
154
151
157
166
170
170
172
174
175
171
164
157
151
150
155
162
167
169
169
169
164
162
161
163
167
170
173
170
167
165
165
169
173
174
174
171
167
164
160
160
166
170
160
168
175
175
169
162
158
156
158
163
170
172
171
172
176
181
179
170
162
159
158
160
161
162
163
167
169
169
165
162
161
163
167
168
170
170
169
167
167
170
172
170
167
164
162
160
157
155
158
166
163
165
171
176
175
167
159
156
162
171
177
172
169
172
177
177
170
162
158
161
164
166
163
161
161
168
175
178
172
165
160
162
164
162
162
163
164
165
167
170
171
170
167
165
164
162
156
154
159
165
162
167
173
179
180
173
164
158
160
166
168
168
169
175
177
171
160
152
153
161
162
161
158
157
160
169
180
180
170
162
157
158
153
150
143
150
157
160
163
165
167
169
167
167
166
166
169
168
167
166
160
166
169
172
174
172
169
163
160
162
165
168
173
177
177
169
156
147
151
158
163
161
158
156
158
166
169
167
160
152
149
148
140
129
123
134
145
156
158
159
161
162
161
161
163
170
179
182
173
161
160
163
160
157
162
169
173
173
172
171
171
171
174
176
174
167
156
150
151
160
170
170
166
164
163
164
160
154
147
141
140
139
138
129
123
124
133
139
151
155
154
155
158
157
162
173
184
184
172
157
165
166
163
159
162
170
177
184
185
184
179
175
173
171
166
160
157
158
162
169
176
177
175
174
173
168
161
151
143
138
135
135
143
147
132
116
106
116
141
155
152
152
157
166
170
173
179
181
172
163
170
174
174
173
174
175
177
182
184
183
178
175
172
168
161
160
163
169
173
173
172
173
177
177
175
168
161
156
152
148
138
134
137
143
133
114
105
118
145
156
150
149
159
171
174
173
173
177
177
174
171
174
176
178
177
177
176
176
175
174
173
174
173
167
162
163
169
174
173
167
165
166
171
172
170
165
162
162
164
161
145
129
117
114
115
122
135
148
153
153
147
146
153
160
162
162
165
171
179
181
170
168
166
166
170
174
178
178
174
170
172
174
172
165
161
164
169
172
169
165
163
162
163
165
167
169
170
171
168
166
149
130
110
97
103
124
149
160
153
148
146
147
148
149
149
150
153
161
172
176
167
166
160
158
158
164
169
172
171
171
173
174
169
163
160
162
165
166
167
168
168
164
160
162
169
176
178
175
167
161
152
142
125
113
114
129
149
152
150
148
149
150
147
144
142
144
147
149
154
164
164
165
165
163
157
149
144
149
158
167
173
174
169
164
162
161
161
162
167
171
172
167
160
161
168
175
174
166
162
158
157
153
148
141
135
140
149
152
153
153
153
151
146
145
144
147
149
148
145
149
158
160
165
167
162
148
135
133
147
160
171
174
169
161
158
157
159
162
165
171
172
165
157
158
167
172
168
161
157
157
160
159
153
148
146
154
160
161
157
152
150
151
151
150
148
151
153
152
146
146
153
153
158
164
166
164
156
150
152
157
167
170
164
155
149
149
155
160
166
172
171
162
153
155
166
174
168
159
156
158
163
163
153
148
149
160
167
165
154
145
146
152
158
159
157
157
158
158
154
152
151
150
154
161
168
173
172
166
160
158
161
162
157
151
148
149
153
159
167
174
173
163
153
156
167
173
168
160
157
160
163
161
154
151
152
160
163
159
150
142
145
154
163
165
165
163
163
164
163
161
152
154
156
161
165
169
169
165
161
162
161
158
155
154
156
158
158
160
167
174
173
167
161
162
167
168
164
162
161
161
160
160
160
162
164
163
162
158
156
154
155
157
161
163
165
165
163
164
166
166
153
156
159
161
161
160
155
157
158
164
166
164
160
161
165
169
168
166
167
170
171
170
169
166
164
162
162
165
165
163
159
158
162
167
169
170
168
166
167
167
164
161
158
158
160
158
156
159
166
167
157
158
159
161
160
159
154
157
159
163
166
168
166
165
169
173
174
172
170
170
171
170
167
163
161
159
162
165
166
164
161
160
162
160
164
166
168
168
171
172
169
166
160
158
158
155
152
156
163
165
164
163
161
160
162
165
166
166
163
164
166
165
167
168
170
170
172
172
170
170
170
167
161
158
158
161
162
164
164
164
163
163
162
159
159
156
155
162
168
170
166
161
158
160
162
159
156
157
161
161
170
169
163
160
162
166
168
170
167
166
165
163
163
167
169
168
167
167
167
167
167
164
161
160
161
162
160
160
160
161
159
158
161
163
158
150
147
156
167
168
160
151
152
159
163
162
161
161
161
159
154
156
160
162
161
160
164
168
173
178
181
182
179
176
176
177
175
175
175
174
170
168
171
173
173
171
171
174
176
168
164
168
174
173
169
166
167
170
168
155
139
127
124
123
123
123
132
136
135
130
154
154
157
159
159
156
157
161
169
177
183
182
176
171
166
165
166
168
169
169
168
170
175
179
178
175
173
176
173
166
159
162
170
173
171
167
169
170
168
155
138
126
122
122
123
127
137
142
140
132
153
161
166
165
162
157
154
155
163
174
183
183
175
166
161
160
163
167
170
169
169
171
177
181
180
177
172
172
172
170
167
166
171
174
173
170
169
168
163
152
138
135
133
130
126
127
132
141
145
138
149
158
165
168
166
163
159
160
165
172
178
178
173
168
166
166
169
173
173
172
170
171
175
178
176
170
164
165
169
173
174
173
174
175
171
169
170
171
166
155
148
146
146
141
134
131
133
141
144
144
138
141
148
156
163
169
172
172
173
172
171
170
172
175
177
178
176
173
169
165
165
168
173
176
170
163
162
164
170
173
174
174
176
176
174
173
175
181
176
166
155
151
153
149
141
134
134
136
138
138
139
128
129
139
156
171
180
179
176
172
171
170
176
183
184
179
173
167
161
155
153
160
171
176
168
161
161
169
174
174
172
172
177
179
179
179
181
184
181
170
154
147
148
148
144
136
133
132
133
136
152
135
129
139
156
172
178
176
174
175
176
177
182
187
185
176
169
166
164
157
150
156
171
179
172
160
156
165
173
173
171
172
178
181
179
176
177
180
176
166
151
142
143
146
144
138
136
134
138
140
163
153
147
153
167
176
174
170
170
174
177
179
182
185
183
175
169
171
171
166
158
159
173
182
176
159
149
156
168
173
173
172
175
175
171
163
166
172
171
164
153
147
147
147
146
143
145
150
151
150
163
163
163
169
175
178
174
170
168
169
171
173
177
179
179
175
170
170
169
166
165
166
175
180
174
161
154
161
170
174
173
170
169
168
164
160
161
165
168
166
163
163
158
152
148
147
151
158
159
156
159
164
165
170
175
178
175
172
168
166
168
171
174
174
173
171
168
165
161
160
164
170
175
174
171
168
172
175
176
175
169
164
164
168
168
165
163
162
166
166
168
170
166
156
150
148
153
159
159
156
158
162
162
166
172
177
177
174
168
168
172
176
176
170
167
166
169
169
165
163
165
170
172
171
171
173
179
178
176
170
164
162
164
170
173
170
166
160
161
162
164
166
163
157
152
154
155
157
156
153
157
159
158
159
166
172
177
175
171
171
174
177
175
168
164
165
174
179
176
173
171
170
170
168
167
169
171
167
165
164
164
164
166
170
171
169
165
159
157
154
158
159
159
158
159
160
158
158
156
155
161
162
157
151
151
159
168
171
171
169
170
169
167
166
166
171
179
185
181
175
175
173
171
166
162
159
158
156
160
165
169
169
168
168
165
164
163
162
161
161
161
161
161
162
162
161
157
157
158
160
174
169
157
141
136
144
154
163
166
165
164
162
162
164
168
173
178
177
171
169
171
174
175
169
163
158
156
159
165
172
174
174
171
168
164
162
163
168
172
173
170
167
166
165
163
158
155
156
159
164
178
173
160
145
139
144
154
159
164
167
167
164
161
162
165
169
172
171
167
165
168
173
177
174
168
163
164
171
177
178
174
172
171
169
165
164
164
172
176
176
173
170
168
164
161
158
160
161
164
164
172
168
164
164
168
169
166
165
169
175
175
169
164
161
162
164
168
171
171
168
167
170
176
177
175
171
172
174
178
176
173
170
167
166
165
166
166
168
168
167
169
169
167
161
158
165
173
180
171
162
168
166
169
176
180
179
175
174
176
178
175
169
166
165
163
164
166
168
167
164
163
167
173
177
180
180
177
174
172
174
174
172
164
158
162
168
169
161
158
159
166
170
168
162
161
170
180
184
173
160
170
167
171
173
175
173
173
174
174
173
171
167
166
165
164
163
164
160
154
153
157
164
170
173
177
178
174
167
165
171
175
171
160
153
159
169
172
164
161
165
170
169
167
163
165
170
173
176
168
159
173
168
167
166
164
164
166
168
168
171
171
168
163
158
158
161
164
159
152
150
157
164
166
162
161
162
162
161
161
166
169
164
157
154
158
166
171
170
173
176
172
161
157
159
165
167
164
162
162
161
172
167
163
159
160
162
163
164
166
171
175
172
163
156
156
159
163
163
161
162
168
170
162
150
143
147
156
163
163
160
160
162
161
160
158
157
163
170
176
175
162
154
155
165
169
168
164
160
160
160
172
166
160
160
162
165
166
167
169
172
174
172
168
165
162
160
161
165
171
175
177
173
159
144
137
146
162
173
167
157
157
164
170
168
159
153
158
166
167
156
153
157
165
173
174
171
168
165
162
161
172
168
162
162
165
168
173
173
170
167
167
171
176
175
170
163
163
168
172
173
172
165
157
147
145
155
166
171
163
155
156
163
170
166
160
160
165
166
161
154
155
163
170
171
169
169
171
170
167
162
170
168
162
161
164
171
177
174
167
160
161
171
178
178
173
168
167
170
168
163
156
156
157
158
161
164
166
165
157
153
154
158
158
157
159
167
171
169
164
161
163
166
166
161
160
163
167
167
163
161
165
163
161
160
164
176
182
177
166
157
160
169
174
174
173
172
173
171
166
157
151
153
160
167
169
169
167
164
161
158
158
158
155
153
156
162
166
167
171
170
171
171
168
162
160
160
160
158
155
157
157
158
160
162
169
182
188
182
169
159
159
163
165
166
167
170
171
170
166
160
156
157
162
167
167
166
166
167
168
167
165
164
163
158
155
155
156
160
166
169
171
174
175
173
169
164
158
153
152
155
152
156
162
165
171
179
187
182
173
164
160
161
161
161
162
164
167
167
168
166
166
166
166
164
162
160
163
168
172
172
170
168
168
166
160
157
156
159
162
164
166
173
178
177
171
163
159
159
159
159
156
159
164
164
165
168
171
172
171
168
167
166
165
162
161
161
162
164
167
169
171
173
170
167
164
160
162
168
173
173
168
166
167
168
167
165
166
167
166
163
162
164
163
160
155
156
160
165
166
163
162
164
164
162
158
157
159
162
166
168
170
170
168
164
161
159
159
160
163
166
169
173
172
173
171
166
165
168
172
172
167
163
164
169
170
171
172
172
172
167
162
157
153
148
147
153
159
167
168
164
163
167
167
165
160
158
159
160
161
163
167
169
167
161
159
159
159
159
161
161
159
161
166
173
174
170
168
168
169
168
164
164
168
173
173
170
168
170
171
170
167
161
156
155
156
159
161
165
165
164
164
173
178
175
168
165
164
160
157
158
164
169
166
160
158
160
165
167
165
159
152
152
160
168
172
170
167
165
162
158
157
161
168
172
173
169
167
167
167
167
168
169
167
165
166
166
164
165
166
167
168
178
181
177
171
168
165
160
156
158
167
170
166
160
159
166
173
174
170
162
155
155
158
164
166
165
164
162
157
150
147
151
160
164
171
172
172
169
165
164
168
173
172
169
167
167
166
167
168
169
168
173
172
170
167
166
163
160
158
162
168
167
161
158
162
172
176
173
168
165
164
165
163
160
159
161
164
165
160
152
147
149
152
157
169
175
178
173
166
165
168
172
172
169
167
168
168
169
169
168
163
165
166
166
166
165
163
161
161
164
162
157
154
158
167
175
174
168
165
166
167
167
163
156
154
160
168
172
168
161
158
156
154
154
163
168
170
169
166
166
168
170
169
166
167
169
170
169
167
165
159
166
171
174
174
169
165
162
163
165
163
160
159
164
171
175
171
164
161
162
162
161
157
153
154
162
171
177
171
165
162
160
156
151
148
153
158
160
161
163
164
162
160
160
162
165
168
165
163
163
163
169
175
178
177
172
166
163
166
170
174
173
170
170
171
170
163
157
155
156
157
155
153
155
159
163
167
168
165
162
160
156
149
140
136
144
152
155
156
157
155
154
154
154
158
161
163
162
160
161
168
168
167
172
175
175
173
172
177
181
182
178
172
169
165
158
153
150
152
158
162
160
156
160
166
166
160
153
149
150
151
147
138
131
134
144
154
155
157
153
149
151
156
160
163
168
169
165
161
159
167
163
162
168
177
181
182
185
186
184
179
171
166
162
157
152
153
157
164
170
173
169
164
165
170
168
159
145
137
136
136
132
126
126
134
146
157
159
162
157
149
150
163
176
183
182
180
174
167
162
165
165
168
174
181
184
185
186
185
179
171
166
164
163
160
159
163
171
177
177
175
172
169
169
169
168
160
150
142
133
124
114
109
116
127
142
157
166
169
162
151
149
158
169
176
178
179
181
177
172
167
172
175
178
179
179
180
179
177
172
169
171
173
169
165
165
170
175
176
172
170
170
172
170
168
164
160
157
158
151
136
119
107
106
117
138
160
172
172
164
153
146
143
141
147
155
166
178
181
177
167
171
172
172
173
173
178
176
170
166
167
175
176
170
164
163
165
167
166
165
166
170
172
171
167
163
159
161
167
167
157
144
126
115
120
137
161
172
167
160
155
152
144
135
135
142
155
168
175
172
160
163
163
162
160
157
158
159
159
158
164
172
172
166
161
159
160
161
161
163
169
171
173
171
167
164
161
162
168
175
179
172
154
136
131
140
155
158
157
155
156
157
154
149
145
149
155
157
155
153
152
156
161
160
149
132
124
130
144
154
162
166
167
165
165
164
165
165
164
166
169
171
171
169
168
168
166
164
165
172
179
180
167
149
140
142
151
155
155
153
154
156
159
161
160
162
161
155
142
138
151
153
162
165
153
131
119
126
144
154
159
162
163
164
168
171
172
170
169
169
170
169
167
166
168
170
167
162
159
161
172
174
166
152
143
149
159
164
160
153
150
152
154
156
156
159
160
156
147
143
153
154
159
165
166
160
154
153
156
159
162
161
159
158
161
166
166
166
168
171
171
167
162
163
169
172
167
160
155
158
164
166
159
151
146
156
168
172
162
151
149
153
155
153
152
154
159
162
161
158
150
152
157
164
171
176
175
166
164
167
170
167
159
154
153
155
157
161
167
171
170
164
159
162
169
173
168
162
157
157
158
159
156
153
151
158
163
163
156
150
153
158
161
159
158
160
163
167
168
164
148
155
161
168
170
170
168
162
163
171
177
175
163
157
156
159
161
166
170
171
168
163
160
163
167
168
166
164
160
155
150
147
152
154
155
155
153
153
152
151
160
164
166
165
165
166
166
165
165
162
151
160
169
172
168
159
152
155
162
171
176
173
166
162
164
169
173
175
174
171
167
165
164
163
160
159
161
163
161
153
144
143
150
155
158
156
157
158
160
161
163
163
162
163
164
163
159
158
159
160
156
161
167
169
164
156
154
159
164
169
170
169
166
166
169
173
177
176
173
171
171
170
165
159
154
154
158
162
162
159
157
157
156
157
160
161
163
166
168
169
165
159
155
156
158
157
153
154
157
160
163
159
158
158
159
161
162
167
168
170
172
171
168
167
168
167
167
167
166
170
174
171
164
156
154
156
159
161
162
164
164
163
161
161
160
157
155
161
167
171
165
156
152
154
157
155
153
153
155
158
170
163
155
153
159
165
165
169
170
175
179
177
173
168
165
163
161
160
163
169
171
168
164
162
163
161
159
158
160
162
161
159
161
165
160
151
138
144
159
168
165
157
155
158
160
155
151
148
149
152
164
164
169
171
169
165
168
178
186
183
173
162
160
169
179
181
177
172
171
173
174
174
175
173
170
166
161
155
156
160
167
175
174
167
154
152
151
151
152
144
133
130
129
128
125
126
128
131
136
139
164
162
163
165
165
163
165
169
175
174
171
166
165
168
172
173
170
168
170
171
172
173
176
177
175
175
172
168
161
156
157
164
174
177
169
160
151
147
144
140
133
130
127
128
126
127
132
133
135
135
161
161
162
162
164
163
161
158
158
164
167
167
165
163
162
164
167
169
170
170
170
172
178
182
182
179
174
172
167
166
164
167
176
187
187
174
157
147
143
138
133
128
127
124
121
121
122
125
131
131
155
162
165
165
165
167
164
159
156
160
164
166
161
158
160
167
173
175
172
170
170
172
178
181
177
171
165
163
166
170
171
171
177
186
187
175
163
150
145
141
136
133
130
127
122
121
123
127
133
133
145
151
157
159
166
172
173
170
167
166
167
165
163
164
167
173
176
176
170
168
168
171
177
179
172
164
157
157
163
171
173
172
172
174
170
166
156
151
149
147
142
137
133
131
130
127
129
131
135
135
140
134
135
146
161
174
177
176
176
176
173
172
173
174
173
170
168
167
166
163
160
166
180
184
173
161
154
161
172
177
174
170
169
164
155
150
150
151
152
150
142
133
133
135
136
131
129
130
134
137
148
130
126
141
160
173
173
171
175
178
178
178
182
184
177
163
157
160
167
162
156
163
183
193
179
159
152
164
181
184
177
171
169
165
158
149
150
153
155
150
140
132
134
137
138
133
129
129
132
139
162
147
141
150
162
171
168
167
169
173
174
176
183
187
178
162
155
161
166
163
159
165
184
194
178
154
145
162
180
185
178
173
174
174
166
158
159
160
159
153
143
137
138
141
140
133
133
135
137
143
165
162
159
158
163
167
168
168
167
166
165
167
175
181
178
167
157
159
161
162
165
170
178
176
161
145
145
162
180
184
178
174
176
179
177
168
164
162
160
157
153
149
142
138
133
131
137
143
146
144
158
163
161
159
164
169
173
173
169
164
161
163
169
174
175
170
161
157
157
161
167
170
169
162
153
148
157
169
179
183
175
169
171
178
181
173
166
159
157
159
161
161
153
142
131
131
140
150
151
142
152
157
158
161
169
174
175
174
170
167
166
166
167
168
171
171
168
166
165
165
167
168
166
163
161
164
169
175
178
178
172
164
165
171
174
171
165
158
156
159
159
160
157
147
143
142
147
153
153
145
158
158
159
163
170
172
170
168
167
169
169
168
166
166
169
173
176
178
176
173
170
169
167
166
166
167
169
169
172
173
170
166
166
168
168
165
160
158
158
156
154
154
154
153
151
151
153
156
155
151
168
163
162
163
165
165
162
162
164
167
167
165
164
165
168
172
177
179
176
174
173
172
170
168
165
164
163
161
164
167
171
173
173
170
166
162
158
158
158
157
155
155
156
154
153
153
154
157
157
154
172
164
160
160
165
164
161
161
164
166
166
165
164
164
164
165
167
168
167
166
169
174
175
173
168
164
161
161
163
166
172
174
175
171
167
165
162
162
161
164
165
166
163
158
155
152
153
158
160
159
169
163
159
163
170
173
168
164
166
171
172
169
166
163
162
160
161
164
164
162
164
169
176
179
175
171
167
167
168
168
168
166
164
165
166
170
170
170
169
168
169
170
166
158
152
152
157
164
166
162
168
165
166
174
180
179
173
167
170
176
178
174
169
166
164
162
163
167
169
165
161
161
169
179
183
180
174
170
168
168
167
163
160
159
163
172
177
176
172
164
162
166
164
156
152
156
165
172
170
161
173
173
174
177
179
176
172
170
172
176
177
174
171
169
165
162
161
165
167
164
159
155
161
174
184
186
177
167
161
164
170
170
164
158
161
171
178
176
167
162
161
167
165
160
158
164
171
172
166
158
176
177
176
174
172
172
171
172
171
171
173
172
169
164
160
157
159
159
160
158
156
154
156
163
172
179
171
159
152
160
171
175
167
159
160
167
174
170
167
170
172
176
174
171
171
170
168
164
160
160
171
173
171
168
167
168
170
170
167
168
172
172
164
154
151
156
162
163
159
157
158
159
156
152
155
160
159
154
149
157
167
168
163
158
158
160
165
167
171
179
182
179
177
177
178
172
164
158
159
165
164
167
167
166
166
168
169
169
167
170
174
172
162
152
151
158
165
164
162
162
165
166
160
150
145
147
154
158
156
158
160
162
163
162
156
153
158
166
175
180
177
172
170
171
173
168
163
159
163
169
162
163
164
166
167
170
170
169
169
172
173
172
166
162
160
159
160
160
160
164
170
170
163
153
148
150
159
169
169
162
161
163
169
169
160
153
158
166
171
171
167
165
163
165
164
163
162
166
169
169
164
161
162
166
170
171
171
171
170
169
170
173
172
170
164
158
157
159
161
161
162
162
159
155
156
159
166
173
171
163
161
165
169
167
162
162
165
166
164
158
158
165
165
161
157
159
166
171
171
166
166
161
162
166
169
171
174
173
171
169
169
172
173
171
165
161
163
166
164
159
154
154
156
160
163
166
169
169
164
158
158
160
159
158
159
164
168
164
158
156
161
167
164
158
155
157
165
168
167
163
166
164
165
166
166
171
175
177
175
171
168
168
169
168
167
168
170
171
166
159
157
159
165
166
165
166
167
165
158
154
155
156
156
153
154
159
162
160
158
161
165
167
162
157
157
160
162
161
158
158
161
164
167
165
164
170
175
178
177
170
166
163
162
164
167
170
170
167
164
162
165
169
172
169
164
162
161
162
160
159
161
161
159
154
152
154
157
160
163
167
168
168
164
163
165
166
163
160
158
160
159
161
164
163
163
167
172
173
171
168
165
163
162
162
166
166
163
159
160
165
170
173
171
167
163
158
158
163
167
169
169
167
162
158
156
159
160
163
164
166
168
171
171
171
170
168
164
162
164
167
162
162
162
162
162
165
167
167
166
167
169
171
169
166
165
162
159
156
159
164
167
167
166
165
165
162
161
164
169
172
171
166
163
162
162
165
165
164
162
160
163
168
169
167
163
160
160
161
166
171
163
163
163
163
162
162
163
162
162
166
170
174
171
167
164
160
157
157
158
158
158
157
161
166
169
166
161
160
163
165
166
165
165
167
166
167
166
164
161
157
157
158
158
155
154
155
157
157
162
167
160
162
166
168
165
162
161
160
160
163
166
168
165
161
159
157
156
158
157
156
152
152
159
167
171
166
158
154
152
155
160
164
167
168
166
166
167
167
165
160
157
152
148
150
156
162
163
162
162
164
158
164
171
174
171
166
163
160
160
162
165
164
159
153
153
156
160
163
161
158
153
152
157
164
166
165
161
158
156
155
158
162
162
159
158
165
171
171
168
163
161
158
154
156
163
170
170
168
166
165
164
168
170
172
172
172
167
161
159
162
165
164
158
152
153
161
169
172
168
164
159
155
155
157
159
162
164
165
163
160
158
157
154
151
156
168
176
175
166
160
164
168
171
169
169
173
173
171
169
168
168
167
163
161
166
173
172
164
158
159
163
160
157
157
161
169
173
172
168
167
166
163
157
152
152
159
164
168
165
161
157
156
156
158
167
175
179
175
164
159
164
172
175
173
171
172
173
172
169
166
164
163
158
156
162
169
169
164
159
159
159
157
156
160
168
173
172
167
165
166
169
168
162
153
150
157
164
168
166
160
157
158
161
168
172
176
175
171
164
162
163
165
165
165
166
170
173
170
165
162
163
164
164
164
166
166
164
164
165
167
167
165
161
161
167
169
169
165
163
163
165
166
162
157
155
159
166
173
170
164
161
160
161
166
167
167
165
164
162
162
162
158
154
153
157
164
165
164
162
163
171
170
172
175
176
171
165
166
173
178
182
177
166
159
157
157
160
160
160
160
159
158
157
160
163
166
167
169
167
165
161
158
155
153
156
160
155
155
156
158
161
158
154
150
152
156
158
157
159
165
174
169
171
178
182
178
172
169
176
182
183
176
164
154
148
148
154
157
160
161
158
153
152
160
169
171
164
155
151
154
156
150
142
138
147
158
160
156
153
154
159
161
163
160
158
157
156
154
154
160
166
160
162
172
180
181
175
174
176
174
170
165
158
155
153
152
156
161
167
168
164
157
152
158
167
170
160
145
139
141
144
137
122
121
143
160
177
168
161
157
156
160
166
170
170
167
165
157
151
151
158
157
163
169
173
174
175
177
176
171
166
164
164
166
163
160
163
168
172
171
168
164
160
161
164
167
160
149
142
140
138
126
115
116
137
160
173
173
166
161
155
153
158
162
164
165
167
160
152
147
163
165
168
169
167
166
171
176
178
176
174
175
177
173
167
164
166
168
171
170
170
169
168
166
165
163
160
159
158
154
146
139
130
131
140
156
166
169
167
163
155
151
148
145
146
150
157
161
156
154
165
168
168
166
162
161
169
171
169
169
173
177
178
171
164
161
161
162
165
169
173
175
174
170
163
158
157
162
169
171
171
166
157
150
149
153
160
163
162
160
158
156
152
148
146
149
155
162
160
159
157
160
161
159
154
149
151
148
148
150
159
168
171
168
163
160
159
159
162
167
173
178
177
169
159
154
156
162
172
180
186
184
172
161
150
151
157
159
158
157
158
160
159
159
159
160
162
163
158
155
152
154
160
159
148
131
125
132
140
144
151
159
167
168
167
166
166
164
162
161
167
174
176
169
159
155
158
164
168
174
181
181
171
160
147
146
153
159
161
158
158
159
161
163
165
166
167
164
157
153
157
161
168
169
158
141
132
138
153
155
155
158
165
169
171
173
174
171
165
160
162
169
174
170
162
158
159
162
161
161
166
170
166
159
149
147
157
166
167
162
158
156
157
159
159
161
163
165
165
163
166
168
170
172
170
167
163
163
166
166
166
163
162
164
167
171
173
172
169
166
165
168
172
171
166
163
161
160
157
157
159
164
164
161
155
157
168
174
172
166
160
157
154
153
154
155
161
166
172
172
163
163
163
166
171
175
171
167
167
173
177
171
162
158
159
161
165
169
170
170
168
167
169
169
168
166
164
164
162
159
157
160
160
160
159
160
166
169
167
165
164
162
158
154
156
160
164
168
168
167
157
159
162
166
169
170
167
162
165
176
182
178
167
158
157
159
162
169
172
171
168
166
167
166
163
162
162
165
164
159
154
153
155
157
154
152
153
154
158
161
165
168
165
162
163
166
167
164
159
156
157
163
171
175
171
167
164
165
170
177
180
177
169
164
162
164
167
171
170
168
166
165
165
162
157
155
157
160
159
155
152
152
154
153
148
145
145
149
157
161
165
168
168
166
164
163
160
156
154
154
163
166
171
172
169
165
166
171
176
176
174
171
169
168
168
168
167
167
165
164
167
167
164
158
153
154
157
159
157
154
154
157
158
155
152
151
152
157
163
165
164
162
159
159
158
156
153
152
154
159
166
160
159
159
160
160
162
166
170
172
171
170
171
170
168
164
160
159
160
167
171
168
162
157
157
160
161
161
160
159
159
161
161
161
161
159
157
158
165
169
166
159
154
155
158
158
156
154
154
156
164
157
154
154
156
157
152
149
153
163
171
176
177
172
166
159
156
159
166
173
172
165
160
161
164
165
161
160
161
163
161
161
164
169
173
165
153
150
160
170
169
162
157
159
163
162
160
157
151
147
168
168
172
175
174
169
169
175
179
176
168
161
163
171
176
177
173
171
171
174
174
170
164
164
167
167
163
156
152
155
160
163
159
150
146
147
148
144
139
138
142
141
133
127
126
131
133
135
136
136
167
164
168
172
173
170
168
168
168
166
163
162
166
172
176
175
171
169
172
173
171
161
156
157
166
170
168
162
155
153
155
162
167
169
167
161
150
140
134
131
131
133
129
124
124
127
129
131
135
138
165
165
165
168
171
172
168
162
158
158
159
161
164
167
171
172
170
170
171
170
168
164
159
162
168
170
169
164
162
162
160
163
171
183
184
172
155
140
136
131
126
121
117
115
117
119
121
125
131
135
159
165
168
166
170
175
173
166
159
158
159
160
161
162
167
172
177
177
176
173
170
169
167
170
172
169
163
161
162
164
166
166
171
179
181
171
153
138
135
133
128
120
113
112
115
118
120
125
128
131
147
155
158
160
167
178
181
176
168
166
165
165
163
163
165
171
177
182
183
178
173
171
171
172
171
166
159
156
159
166
168
166
166
165
162
155
143
133
133
134
130
125
118
118
121
124
125
127
129
130
141
137
137
147
162
175
178
176
175
175
174
173
171
168
164
160
162
169
176
175
168
169
175
180
175
166
158
159
164
170
169
162
156
152
144
137
130
130
134
136
134
129
126
125
128
129
129
127
129
132
149
131
126
140
156
163
161
161
169
176
176
174
173
168
161
150
148
156
168
166
160
165
180
187
179
166
161
169
179
179
167
155
151
150
148
142
137
138
140
140
136
132
132
132
132
131
129
128
130
135
164
145
136
143
152
152
144
147
161
170
171
168
167
165
161
151
147
153
159
159
159
165
180
187
176
163
161
174
185
180
167
155
155
161
161
157
150
148
146
144
141
136
133
131
130
130
129
128
129
136
169
160
152
149
152
152
151
155
162
166
166
164
165
167
167
159
152
153
155
158
163
168
173
171
164
160
159
169
177
176
171
170
173
178
179
170
162
153
147
145
144
136
132
129
126
127
129
130
132
136
165
163
160
158
159
161
163
166
168
168
166
164
166
171
172
166
160
156
157
162
167
168
166
163
161
160
158
163
168
175
174
173
177
180
180
173
165
156
146
149
149
142
137
131
129
128
133
138
141
142
161
162
162
166
167
169
169
170
171
171
168
165
165
169
171
170
167
166
167
168
169
167
166
167
169
165
162
163
170
176
173
167
165
167
173
172
170
163
157
154
151
149
147
142
137
134
140
147
152
151
165
163
166
172
177
175
165
163
167
170
169
165
164
168
171
170
169
171
173
174
171
169
168
171
172
169
167
169
173
175
172
165
162
165
169
171
172
171
167
155
150
148
148
147
144
142
146
152
155
151
173
166
168
177
186
180
165
159
163
169
170
168
167
169
168
165
161
164
170
171
172
170
169
169
168
170
173
173
170
171
171
171
172
172
172
171
170
161
158
155
153
153
151
147
145
146
147
152
150
147
171
166
167
180
191
188
172
163
165
170
174
173
171
169
165
158
157
159
162
164
166
168
168
167
169
174
180
176
167
164
168
174
175
175
176
174
170
160
154
155
157
157
153
150
147
147
150
152
152
151
168
165
167
178
190
188
176
168
168
172
175
172
169
167
165
162
162
164
163
161
161
163
165
167
173
178
180
174
165
158
160
161
162
166
170
174
175
168
162
156
154
155
155
153
151
149
151
154
158
160
170
169
171
177
181
179
173
169
170
171
170
166
164
166
170
170
167
166
167
165
161
159
162
168
175
176
172
166
160
154
151
151
154
158
162
171
179
183
176
160
149
148
153
157
154
153
148
152
160
164
176
176
176
175
173
171
169
169
169
169
166
163
164
168
170
168
162
161
166
168
164
158
157
163
170
170
166
160
154
153
156
160
164
160
160
168
180
189
183
166
153
150
155
160
161
157
152
154
159
161
174
177
176
174
172
172
171
170
167
166
167
168
166
164
161
157
155
158
163
166
162
156
152
155
161
167
165
159
154
157
167
172
169
165
162
167
175
178
175
171
164
162
165
166
167
163
158
155
157
160
164
173
175
173
172
174
176
173
167
166
170
170
163
154
150
154
161
163
163
162
159
156
152
152
154
161
164
163
160
163
167
168
167
166
164
165
167
165
166
170
171
174
172
170
169
166
159
156
159
163
159
169
172
171
171
174
176
174
171
170
170
167
157
148
149
159
167
167
163
159
159
160
159
156
154
154
158
163
167
166
163
162
164
167
168
164
163
163
165
169
172
171
168
163
160
160
157
154
159
164
163
167
168
169
170
172
173
173
172
171
168
164
159
157
159
164
167
163
160
158
160
164
164
163
159
155
157
166
172
171
165
162
166
170
168
167
165
168
172
172
169
164
159
155
150
150
156
158
159
161
164
161
163
169
172
172
171
169
167
166
165
165
165
166
166
167
167
163
161
158
157
161
166
170
168
164
165
173
177
176
170
165
165
165
165
164
168
171
170
165
160
159
157
153
149
151
160
163
159
158
163
158
162
169
173
173
170
169
167
167
166
167
167
167
168
168
165
163
161
159
157
159
167
170
170
169
171
176
177
173
170
166
163
160
159
163
167
165
161
155
155
158
158
156
155
157
162
163
158
156
164
163
166
169
169
169
169
173
176
174
169
165
162
162
165
167
161
154
153
158
163
169
173
167
162
162
167
169
166
162
162
166
163
160
159
162
165
160
156
153
153
156
157
159
163
165
165
163
160
157
165
167
170
168
163
161
163
171
175
174
169
161
158
160
164
164
155
147
147
158
170
177
175
165
157
150
154
156
156
158
161
165
162
157
160
168
170
167
163
160
159
158
157
159
166
170
169
167
164
163
162
165
168
166
161
159
159
162
165
166
165
163
161
161
165
166
160
152
154
163
171
174
172
166
161
155
151
149
154
163
168
166
158
153
158
170
175
170
166
166
168
166
161
160
164
169
170
172
170
173
163
163
163
162
163
164
162
160
158
160
161
164
166
166
168
168
165
162
162
165
166
165
166
167
167
164
158
156
160
169
173
167
160
156
159
165
167
163
160
163
168
170
165
161
160
163
165
165
167
173
167
165
164
164
167
169
168
162
158
157
159
163
166
168
169
166
161
160
161
161
160
158
161
166
170
168
164
160
161
166
168
168
166
163
162
162
160
157
156
158
163
165
162
157
158
161
161
159
161
169
170
170
171
172
171
169
166
163
161
160
158
158
160
164
165
160
155
154
155
157
158
158
160
165
167
168
168
164
161
159
164
167
166
163
161
164
165
163
160
158
159
158
156
155
162
168
169
166
164
167
165
171
174
176
173
169
165
163
165
165
161
156
155
157
160
160
157
157
157
159
159
158
158
159
162
167
172
172
169
166
165
163
158
151
154
167
176
175
167
159
158
161
160
161
166
172
173
170
168
168
162
163
167
170
171
172
169
166
166
167
164
158
155
155
159
165
169
169
166
165
163
157
154
154
158
168
175
178
176
172
168
161
153
148
155
171
181
179
166
158
161
170
175
172
168
168
167
165
166
166
160
159
156
158
166
174
174
167
163
165
166
162
159
161
165
171
173
170
167
167
165
160
154
152
157
166
172
174
171
166
162
159
158
161
167
174
178
174
163
158
163
171
177
173
168
163
158
156
158
162
163
158
153
152
160
169
170
164
160
162
167
167
167
167
168
169
166
162
162
164
166
165
161
157
158
162
167
168
166
160
157
159
163
169
174
173
172
170
164
162
162
163
163
163
163
161
157
155
157
161
169
162
155
156
162
165
163
163
166
170
175
176
173
169
164
161
160
160
160
162
167
169
167
163
162
163
166
170
169
164
161
160
161
166
170
167
164
163
163
162
162
158
154
150
155
161
160
159
161
166
175
164
161
163
170
169
166
169
176
181
184
179
173
165
158
154
158
163
165
164
164
163
162
164
167
170
169
169
167
164
161
159
159
163
167
164
158
150
150
156
163
163
158
152
153
157
159
162
163
169
173
165
162
165
171
171
169
170
175
180
180
176
170
163
158
156
162
167
169
166
161
154
151
158
167
173
166
157
152
153
154
152
152
153
162
163
156
143
140
151
163
168
165
156
153
155
157
158
158
162
165
161
161
161
162
162
163
163
164
164
168
171
174
171
166
162
164
167
169
166
159
153
148
153
161
166
159
147
139
142
147
145
143
144
153
163
162
152
148
152
158
163
160
154
151
152
155
153
150
150
160
160
162
160
157
153
156
160
163
162
165
174
181
177
170
163
162
163
164
163
160
159
157
158
159
160
156
148
143
146
152
151
146
143
151
164
166
161
154
152
152
152
152
150
149
148
150
149
146
146
160
162
163
161
158
156
163
169
172
175
178
180
183
176
169
162
160
161
164
165
165
166
163
162
161
160
159
158
159
159
162
161
159
161
164
165
164
159
152
149
149
150
154
155
151
147
148
146
147
149
161
160
159
158
158
159
166
172
176
176
177
176
174
170
166
163
161
163
168
174
174
170
164
160
158
157
160
165
172
173
170
168
170
171
170
164
159
157
154
152
150
152
156
158
157
153
151
149
152
155
157
155
151
150
150
156
162
167
168
166
163
165
166
165
164
163
163
165
169
175
176
173
166
158
152
152
159
167
174
175
169
165
169
169
165
158
157
159
161
161
156
154
155
157
159
160
161
162
159
159
157
155
155
153
152
154
160
166
166
158
155
159
166
167
165
164
165
165
166
166
168
172
172
163
153
149
157
166
170
167
165
164
166
166
158
151
152
159
168
169
162
156
154
155
158
161
164
167
172
170
162
163
167
171
166
164
166
168
170
164
158
162
169
171
167
164
166
168
165
161
162
169
175
170
159
154
158
163
163
161
162
169
169
165
152
147
149
157
167
170
166
159
155
155
157
157
159
165
176
183
167
170
173
176
176
175
171
170
171
171
168
167
168
169
166
163
166
172
171
167
164
166
170
169
164
161
163
165
162
159
161
165
166
163
154
151
152
157
164
168
166
161
156
156
157
157
156
160
171
180
166
167
167
169
171
171
168
165
168
172
174
170
165
162
161
161
166
172
175
174
168
166
166
166
164
165
167
169
166
161
157
157
159
160
159
159
161
162
164
166
166
163
157
155
158
160
158
157
159
164
165
165
163
162
164
167
165
164
166
173
176
172
165
159
159
160
162
166
171
171
167
165
164
162
160
160
163
167
166
161
156
155
157
159
161
162
164
164
164
165
167
168
163
159
157
158
159
158
155
156
169
169
168
166
166
168
170
170
172
175
176
173
169
165
163
162
160
160
159
161
162
163
163
160
156
156
159
162
161
159
157
160
161
159
156
156
162
163
163
163
166
170
170
164
156
153
155
157
158
158
172
170
169
168
168
168
171
176
177
174
172
172
173
171
169
164
158
152
151
156
162
164
161
158
157
159
162
163
161
159
160
162
163
158
153
153
158
162
164
164
166
166
165
161
156
153
151
154
159
162
168
163
160
160
160
161
163
167
169
167
167
170
175
175
171
163
156
155
159
164
167
164
159
158
161
165
167
167
163
161
160
162
163
161
160
159
159
160
165
168
168
163
156
156
160
164
162
159
158
156
161
155
153
154
154
154
153
153
153
156
164
171
177
177
170
160
157
162
172
177
172
163
158
162
166
166
163
162
163
163
162
163
166
170
172
168
162
159
165
171
172
166
158
159
167
179
185
179
163
146
162
157
160
165
168
167
165
165
164
166
168
176
180
175
172
167
165
169
173
176
175
171
168
167
172
171
168
163
158
150
147
144
142
139
145
153
152
139
132
132
139
140
131
121
122
129
132
131
128
128
168
162
163
168
170
168
164
160
159
159
163
170
176
177
174
168
164
165
172
175
173
163
160
162
168
168
165
160
159
153
151
150
153
157
164
167
157
139
128
123
128
131
129
121
125
129
131
128
130
134
171
168
170
173
173
170
165
160
158
158
160
164
169
174
177
173
167
164
165
167
166
164
164
168
173
173
167
162
160
157
154
153
161
171
174
167
151
137
126
120
120
117
114
115
122
126
130
131
132
135
161
168
172
171
174
175
174
167
165
164
162
162
164
170
176
177
173
171
169
167
166
167
168
172
177
177
175
167
161
157
155
155
161
170
170
161
144
134
127
123
118
112
109
112
116
122
124
128
129
129
146
154
159
161
167
174
178
175
172
170
169
167
166
167
171
170
174
176
177
176
172
169
169
171
175
175
173
167
161
158
157
156
159
162
160
154
141
133
129
127
122
115
113
113
115
116
118
122
124
125
142
139
139
143
155
165
172
172
173
174
174
172
171
168
164
159
159
165
173
176
171
169
171
171
174
172
169
164
163
165
166
159
158
156
151
143
135
132
130
130
126
122
119
118
118
120
121
123
126
128
152
138
131
137
148
153
154
157
165
173
174
170
166
163
156
148
145
150
161
164
163
164
168
171
173
170
169
168
172
175
168
160
155
149
145
135
129
127
130
132
132
129
124
121
122
124
128
128
129
132
166
149
142
146
152
150
143
144
158
169
171
166
161
157
153
147
143
145
150
156
159
161
163
167
169
173
176
177
178
176
167
159
154
150
146
138
128
123
128
134
139
136
128
123
124
127
129
128
128
132
172
160
154
154
156
153
149
152
161
168
170
167
163
161
158
153
149
149
151
156
162
164
162
163
166
174
179
177
171
169
166
165
163
158
155
147
137
128
129
134
140
136
129
125
128
130
129
125
127
134
176
169
162
159
156
155
157
163
168
170
171
169
168
168
167
161
157
156
158
162
167
167
165
167
169
175
174
165
159
160
166
167
167
161
160
157
150
141
136
137
138
134
131
131
132
132
129
128
134
144
177
175
169
165
159
157
160
166
172
174
171
166
165
168
168
166
164
165
167
167
167
166
167
172
175
172
163
157
156
161
166
165
161
161
163
163
159
152
143
140
139
138
134
137
135
131
132
136
146
153
178
173
171
171
171
167
161
162
170
174
171
164
162
164
166
164
164
168
172
171
168
165
167
172
174
169
163
161
164
166
166
163
159
162
166
167
162
154
146
143
140
139
138
138
137
134
136
143
149
149
176
168
167
176
185
180
168
162
167
174
174
169
167
166
165
161
161
167
172
171
168
165
164
166
168
171
172
174
170
168
167
166
165
166
170
171
164
150
142
141
140
140
138
138
138
139
140
143
145
141
174
169
169
179
190
187
173
166
169
175
179
177
175
171
166
164
165
168
168
166
164
162
159
159
165
177
187
181
170
166
166
169
173
172
174
173
166
154
144
142
140
137
135
137
140
141
140
141
143
145
173
173
174
178
181
178
172
170
171
174
174
172
169
169
171
173
173
170
165
161
160
160
157
156
164
177
185
178
165
159
160
166
171
173
175
172
169
164
156
149
138
132
133
139
141
138
134
136
144
154
173
176
176
175
171
169
170
173
174
170
163
155
155
164
174
179
176
168
164
162
162
161
159
158
162
164
167
165
160
155
155
160
167
169
168
168
171
175
173
158
140
130
134
141
143
135
125
130
143
155
174
176
177
175
172
171
172
174
173
166
159
153
156
164
171
172
165
160
162
166
168
166
163
160
159
156
158
161
162
160
158
160
167
168
164
167
174
185
187
168
147
135
137
143
143
134
129
134
144
151
173
174
176
176
175
176
175
173
168
166
165
164
163
164
164
161
155
154
160
167
169
167
165
161
159
158
161
166
169
168
167
168
168
167
164
167
176
185
184
168
154
143
143
143
140
135
134
141
146
150
169
172
174
174
173
175
174
172
169
169
171
169
163
156
154
157
157
158
161
163
163
163
163
162
162
162
165
170
172
172
169
168
167
167
167
168
171
169
164
158
154
152
149
142
136
135
137
143
148
154
170
173
172
169
166
167
170
173
175
175
171
165
157
151
152
159
163
164
163
160
158
159
163
166
164
161
161
165
171
171
166
165
166
169
171
169
165
160
155
150
153
159
156
142
135
134
138
144
150
156
173
174
172
169
166
166
170
174
175
174
168
161
157
157
160
166
170
167
163
159
156
157
164
170
169
160
156
162
170
173
168
164
165
169
169
166
162
160
161
157
155
156
153
147
140
137
142
146
150
153
170
171
172
174
175
173
171
168
165
162
160
159
161
165
172
177
175
168
162
156
153
155
164
173
173
166
162
169
178
181
173
166
163
164
162
161
162
166
168
161
155
150
150
150
149
148
152
156
155
153
165
165
169
174
177
175
170
164
158
155
157
157
160
165
174
180
176
164
155
152
152
155
164
169
171
169
172
177
180
178
173
167
165
163
161
164
168
169
168
158
148
144
148
156
158
159
162
166
161
155
164
164
168
171
171
169
167
166
166
164
161
156
154
157
167
171
165
152
146
151
158
164
167
163
161
163
169
173
171
166
164
166
167
167
170
175
177
174
165
156
146
144
150
161
168
170
168
167
163
156
166
167
170
170
165
161
163
166
171
170
164
156
152
154
159
160
155
145
147
156
166
172
170
162
156
154
159
162
159
159
162
166
166
164
171
181
183
175
165
160
155
153
154
159
165
168
167
166
165
160
165
167
170
169
163
159
159
162
165
165
162
157
155
155
158
159
157
156
158
163
169
172
171
166
162
158
155
155
158
164
170
169
162
159
164
174
176
168
162
164
167
164
156
151
155
161
165
166
166
167
166
168
166
162
162
163
164
163
160
157
155
155
158
160
162
163
164
165
167
167
167
166
167
169
170
166
161
159
164
172
176
173
165
160
162
166
165
160
158
164
171
169
158
149
152
160
167
166
165
167
178
177
167
161
161
167
169
165
160
155
151
152
158
164
166
165
162
163
165
166
167
165
165
167
169
170
169
168
167
169
171
172
169
166
164
164
161
157
158
163
168
167
162
157
163
170
172
170
165
167
194
188
176
169
166
168
168
166
162
158
154
153
158
165
168
164
157
156
160
166
171
171
168
164
165
170
174
175
170
165
166
166
163
161
161
164
166
164
161
160
163
164
164
165
171
176
176
172
169
169
187
186
178
175
171
167
166
166
168
167
162
157
158
163
167
166
165
162
165
169
175
177
170
163
162
170
176
178
173
169
165
160
151
147
152
166
174
171
161
156
157
163
167
168
167
168
169
170
171
170
162
168
168
168
168
168
169
170
173
173
169
163
160
162
166
171
176
176
174
171
171
170
167
165
166
172
175
176
174
170
166
159
150
146
153
167
174
171
161
153
154
163
168
167
161
158
160
164
168
167
157
158
156
158
164
169
172
171
171
172
171
169
167
166
168
171
173
172
169
166
164
162
162
167
172
174
173
171
169
165
162
159
158
159
160
163
167
166
160
156
157
163
168
165
161
158
157
160
161
162
163
158
154
156
162
168
169
166
165
168
171
173
172
169
165
163
160
159
161
162
162
162
164
168
171
172
170
168
166
161
159
160
162
162
157
158
160
162
161
160
160
163
165
166
164
162
157
154
156
162
168
159
156
158
163
165
163
163
166
170
173
174
173
170
163
156
154
157
161
164
166
168
167
166
165
166
168
169
167
164
163
161
158
152
153
156
157
157
156
156
159
162
163
164
163
161
155
151
155
166
166
159
156
159
163
164
164
167
174
178
178
176
175
173
167
161
162
165
168
169
168
165
161
159
158
159
160
162
162
163
162
158
156
155
158
159
157
150
146
149
155
161
161
158
158
156
152
152
156
165
163
159
157
155
158
160
165
170
176
178
178
177
179
179
176
168
168
170
172
170
164
157
153
152
154
155
153
151
151
153
153
152
155
160
163
160
154
145
142
146
152
153
154
149
150
152
156
159
161
163
163
162
159
154
151
155
163
167
168
168
170
176
181
181
174
167
165
165
167
166
161
156
153
152
153
154
153
151
146
144
148
149
154
158
158
157
153
149
147
148
148
144
141
141
144
150
158
167
170
168
162
162
161
158
156
158
163
164
161
161
165
174
178
175
167
161
158
159
161
163
162
162
161
159
157
157
157
157
153
152
154
158
160
158
156
159
160
158
153
149
145
141
140
143
146
146
153
166
172
172
160
159
161
163
165
167
168
165
164
165
166
168
169
167
165
160
158
161
165
168
167
166
163
162
161
161
162
162
163
162
163
165
167
168
172
167
166
161
156
152
146
147
153
155
154
147
147
152
165
169
159
156
157
160
166
169
170
169
170
170
170
165
163
164
164
163
163
167
173
177
173
166
159
158
161
164
165
166
167
165
163
162
167
172
177
171
165
162
163
161
155
153
157
160
158
152
149
151
159
160
162
156
152
151
157
165
168
174
174
170
165
164
163
162
163
163
165
168
173
177
173
165
158
156
158
161
164
166
166
162
157
155
164
172
176
167
160
163
171
173
164
154
151
154
158
158
160
163
162
160
164
160
156
154
155
165
174
179
176
166
159
160
164
165
163
161
162
166
170
171
169
168
165
161
158
157
161
165
166
161
159
161
167
172
169
160
156
161
169
174
166
155
149
149
155
159
162
166
170
167
167
165
166
166
166
170
177
180
176
167
160
162
169
172
166
159
160
165
169
168
166
169
170
166
161
159
162
166
166
165
167
171
171
167
159
153
149
154
161
166
165
159
154
154
157
156
155
159
168
173
169
173
175
177
177
176
172
173
174
170
167
167
172
175
169
160
160
167
173
173
168
165
165
164
163
164
167
169
166
164
164
168
166
160
152
148
145
150
156
162
166
163
159
159
160
156
149
148
159
171
171
176
176
176
174
171
168
168
171
174
174
170
168
168
166
162
163
170
175
175
169
162
159
158
161
165
169
169
164
160
156
157
156
156
154
155
155
155
159
163
166
164
160
159
160
158
151
148
154
164
172
174
168
166
165
168
168
168
170
173
173
169
164
163
164
165
165
169
172
171
166
161
158
158
160
163
165
165
161
159
156
154
156
158
161
164
166
165
164
162
163
164
161
158
156
156
155
154
156
160
170
168
163
160
162
168
171
171
170
170
169
167
165
165
166
166
165
164
163
164
163
161
160
159
159
161
163
165
163
161
160
162
162
162
164
167
170
168
164
158
159
163
166
162
155
152
154
157
163
162
169
165
162
161
163
168
170
171
169
167
165
165
167
167
168
166
162
159
158
160
163
164
161
160
160
163
167
168
167
164
163
165
165
162
160
162
164
165
162
158
159
163
166
163
158
154
153
155
158
160
165
161
159
160
161
162
165
168
168
164
162
164
169
172
169
164
160
159
163
168
168
166
163
161
162
165
168
169
168
164
162
165
166
163
160
160
159
156
159
160
162
162
159
158
162
164
162
156
152
150
160
154
153
153
153
154
159
165
168
164
161
165
172
177
173
163
159
164
173
177
173
167
167
170
170
166
163
164
164
164
163
166
169
171
170
168
159
152
156
162
166
163
155
154
163
174
173
161
147
140
161
156
156
157
161
166
168
164
160
160
165
172
175
170
167
163
164
169
176
179
179
178
179
177
170
160
159
163
160
148
137
132
134
136
151
156
151
136
122
124
132
136
132
124
123
126
128
127
126
131
168
162
155
156
159
162
162
159
156
157
162
169
174
174
171
167
164
165
172
178
180
182
183
181
173
166
161
160
159
153
144
139
142
147
158
164
156
133
116
112
122
134
136
132
132
134
134
130
128
133
171
167
162
164
164
161
156
154
159
162
163
165
169
175
177
173
163
157
158
165
170
174
182
185
180
172
166
161
157
150
145
146
151
158
161
159
148
128
112
109
119
131
135
132
131
135
138
135
131
130
159
161
168
171
171
165
159
161
167
170
169
167
168
172
176
172
163
154
151
156
160
166
174
179
181
180
177
169
158
148
144
147
157
165
162
153
136
124
113
113
118
124
127
122
121
122
128
132
134
129
142
148
156
165
168
167
168
169
171
173
172
169
168
169
169
166
163
156
154
157
161
166
170
174
178
183
185
177
164
154
150
152
159
163
159
147
131
124
121
118
117
117
119
116
113
108
115
126
137
135
141
139
143
151
159
163
168
168
170
171
171
170
168
167
165
161
159
154
156
162
165
168
169
172
176
180
181
173
168
168
166
164
161
157
147
133
126
125
126
124
119
116
116
115
113
111
116
128
140
139
152
143
144
152
162
165
165
161
165
170
171
168
165
163
160
154
148
146
149
158
164
165
164
165
172
176
176
171
170
175
180
176
163
149
133
118
113
116
123
126
127
125
121
118
117
119
124
132
137
135
161
153
155
166
175
175
167
161
163
169
171
168
163
158
153
147
140
138
141
151
159
160
155
155
164
173
178
172
171
174
177
171
157
146
129
118
108
107
118
128
136
135
128
122
123
126
130
131
130
130
168
161
162
169
179
175
169
163
164
166
168
168
166
160
153
148
144
144
146
153
160
162
157
153
161
173
183
177
166
163
163
161
154
146
138
130
120
115
121
131
137
137
131
128
130
132
131
129
129
133
177
172
168
165
161
161
165
167
167
166
166
167
168
166
160
156
155
158
160
161
165
167
165
164
166
173
180
173
159
154
158
161
158
148
143
137
132
127
127
131
135
131
129
131
135
136
133
129
132
141
187
183
175
164
156
153
159
167
172
172
169
166
167
167
164
162
164
168
169
167
165
165
168
171
171
171
170
163
157
155
162
164
159
149
143
137
134
128
128
132
133
132
130
130
132
132
130
130
135
144
186
180
173
167
163
162
160
165
173
178
175
168
164
163
163
163
166
172
173
169
164
160
164
169
171
169
164
161
164
164
167
165
157
149
143
139
134
127
126
130
134
134
132
130
130
128
126
127
133
139
178
169
165
169
176
174
165
163
171
179
179
172
163
162
162
163
168
173
174
169
163
159
161
164
166
167
167
170
171
170
168
163
155
149
146
143
136
128
125
132
137
135
131
128
128
127
126
126
131
138
174
169
166
169
176
175
167
166
172
176
176
172
166
165
166
168
172
174
170
165
162
162
163
164
165
168
171
173
170
169
169
165
160
156
154
155
147
141
141
142
140
133
127
124
125
125
125
126
133
142
173
176
174
170
165
163
167
172
175
174
169
164
163
166
170
175
174
171
164
158
158
163
165
165
165
168
169
167
165
167
172
174
175
174
172
164
156
151
154
150
141
130
123
121
123
121
121
126
134
145
170
177
179
172
163
160
169
177
179
173
164
158
160
165
172
177
175
167
160
155
156
162
166
166
164
162
162
164
165
169
174
179
186
189
179
168
158
156
157
155
143
131
125
124
124
119
117
123
134
143
168
173
178
176
172
170
174
177
175
170
165
162
163
167
171
174
171
164
160
160
161
166
170
168
163
159
161
168
174
175
173
174
181
184
178
167
161
161
164
158
146
136
131
128
123
118
119
128
134
138
171
171
174
175
174
175
174
172
168
168
169
169
166
166
167
167
164
161
162
165
167
170
173
170
164
160
163
171
176
176
171
167
167
167
165
165
167
170
169
156
147
138
134
127
120
119
125
135
141
140
174
170
168
167
166
167
166
167
168
170
171
167
162
160
159
160
159
160
164
165
167
169
172
170
166
162
163
167
171
171
168
167
166
164
162
163
167
170
163
148
144
140
136
128
120
120
127
138
145
146
173
169
164
160
158
158
161
168
174
177
172
164
158
155
155
155
155
158
163
164
164
165
168
170
167
162
160
161
164
167
167
168
168
166
162
162
161
158
153
145
144
147
145
136
128
126
129
135
144
150
171
168
164
162
162
162
166
172
177
176
170
162
159
159
160
159
155
156
160
162
161
160
164
168
168
162
158
161
166
169
169
166
166
166
162
158
155
153
153
150
151
151
153
149
142
138
134
141
149
158
171
170
168
168
170
172
172
170
167
164
162
159
159
163
170
172
166
158
156
156
154
152
158
164
167
165
163
168
175
177
172
166
163
163
160
155
153
158
162
158
152
146
148
151
151
146
142
155
169
169
172
172
170
169
170
172
171
165
159
157
157
156
156
161
173
181
177
163
152
151
149
147
152
159
167
169
170
174
177
176
169
164
163
164
163
161
161
166
169
160
145
134
139
150
154
152
155
169
179
173
171
170
170
167
165
165
166
164
163
163
162
158
154
155
166
175
175
167
156
154
152
153
156
159
163
166
170
172
169
165
161
162
165
167
170
171
171
172
169
158
143
134
141
152
157
156
159
166
169
161
169
168
170
169
165
161
163
165
168
169
166
160
154
152
157
161
164
164
163
160
160
164
165
163
160
163
166
168
163
160
161
164
165
166
168
173
171
167
163
158
151
147
148
152
155
154
155
155
154
153
168
169
170
169
165
162
163
166
169
168
164
159
157
154
154
154
157
160
164
163
165
168
169
165
160
161
163
165
163
165
168
170
167
164
164
167
164
158
156
159
163
160
153
148
149
152
152
151
152
153
173
174
169
162
159
162
166
168
167
163
160
157
158
157
156
155
157
160
163
164
164
165
166
165
164
163
163
165
165
168
170
173
169
165
164
164
161
157
156
162
168
165
156
149
150
157
160
158
158
160
187
187
171
159
157
164
169
168
164
159
157
155
156
157
157
158
160
163
165
166
166
164
164
163
165
166
167
167
165
163
163
165
167
167
167
166
164
161
161
165
166
164
161
160
164
170
170
168
165
165
194
193
177
166
166
170
171
168
162
159
157
155
155
155
156
160
163
166
168
170
171
171
169
166
166
168
170
168
165
160
157
156
157
159
161
163
165
164
163
164
163
162
166
170
173
174
171
170
169
167
183
181
173
170
170
171
170
168
165
163
161
160
158
158
159
165
173
180
175
172
173
177
177
173
169
169
169
166
165
162
158
151
145
143
148
156
160
161
159
157
156
158
165
168
167
163
161
167
170
169
161
162
162
163
164
166
170
171
170
168
167
167
166
167
166
170
180
183
176
168
166
172
177
178
174
170
167
164
164
164
161
153
146
144
145
150
155
157
155
150
149
153
159
161
158
157
160
169
170
168
160
159
158
158
159
164
169
172
172
170
169
171
172
172
168
168
171
172
168
162
159
163
170
177
176
171
168
166
165
164
161
158
157
154
150
149
151
155
154
152
151
154
158
160
162
166
173
175
169
162
164
162
160
161
162
164
166
168
169
169
168
168
170
168
163
159
157
158
161
161
161
162
165
169
170
168
168
168
165
163
162
163
163
158
151
150
154
157
155
154
156
161
164
165
169
175
176
169
160
157
163
162
163
165
165
164
163
165
168
170
168
167
167
166
161
156
154
157
162
167
166
165
162
159
157
158
161
162
162
163
165
165
158
150
149
155
160
159
154
152
157
164
168
169
168
164
155
149
147
155
156
159
164
165
164
162
164
168
174
175
173
170
172
174
170
164
162
165
168
170
167
163
157
153
149
148
149
151
156
160
162
158
151
148
153
159
161
158
153
151
154
160
163
163
158
153
145
140
144
153
155
160
164
163
161
162
167
173
179
180
177
174
178
181
178
170
165
165
168
169
164
158
154
152
149
146
147
150
153
156
154
150
152
155
158
159
157
155
154
153
151
150
150
152
154
152
154
155
155
156
157
162
163
161
161
165
171
173
176
175
172
169
170
173
171
165
159
159
164
168
163
159
157
157
155
154
157
159
160
158
151
151
157
160
159
155
152
153
158
157
152
144
141
145
152
157
163
170
171
166
158
157
158
161
165
169
170
168
166
163
160
156
156
159
162
159
156
158
165
169
168
166
163
161
160
162
166
171
167
158
156
160
164
163
162
158
158
159
162
161
154
146
144
147
152
155
163
172
177
174
156
155
156
162
168
170
168
162
159
157
156
154
155
160
161
160
161
164
169
173
170
168
166
164
164
166
169
169
165
160
160
163
168
168
168
167
166
165
166
167
161
156
155
155
154
153
154
167
176
173
158
158
163
167
168
168
164
159
158
160
161
163
161
162
162
162
165
168
171
173
169
165
162
162
165
168
168
164
160
158
159
163
167
170
170
168
165
166
172
175
171
166
161
162
160
156
157
166
170
166
163
164
165
165
162
162
161
161
161
162
164
164
164
163
161
161
163
166
170
171
167
162
159
161
166
169
166
162
158
158
160
161
165
170
170
164
161
164
172
177
173
166
163
161
163
162
164
167
166
159
168
164
161
158
156
158
158
161
162
159
156
158
165
169
167
164
162
166
170
171
168
163
160
162
166
167
165
162
160
162
165
166
168
169
167
163
161
163
166
168
165
161
156
155
158
159
160
161
157
149
172
168
163
161
159
157
159
162
163
158
153
156
168
178
176
167
161
164
170
172
169
165
164
163
164
165
166
165
165
166
170
172
171
166
163
163
164
163
160
159
160
159
156
154
154
152
150
150
152
150
178
178
176
173
168
165
162
165
167
167
164
164
172
180
178
168
161
161
166
169
167
165
164
163
162
163
165
166
166
166
169
170
168
161
156
156
159
159
160
160
162
161
159
158
158
154
148
148
154
163
178
184
183
178
174
171
168
171
175
177
175
171
170
171
170
166
162
162
163
167
166
164
164
161
160
159
159
159
160
162
164
163
161
157
154
154
156
158
162
164
164
162
160
160
162
160
155
154
158
167
170
172
172
168
170
173
174
176
176
176
175
169
163
163
164
165
166
166
167
168
166
165
164
164
162
161
159
158
159
161
162
160
158
157
158
160
161
162
162
161
159
159
159
160
161
161
159
157
157
161
161
159
157
159
164
172
175
174
171
169
167
163
159
160
164
167
168
171
170
170
168
166
165
165
165
166
165
164
163
164
163
161
160
161
163
165
167
165
159
154
153
157
161
163
160
157
156
153
151
153
160
158
158
159
163
167
168
168
165
164
161
158
157
160
165
167
168
167
168
169
169
167
165
165
165
167
168
168
166
163
161
162
164
164
164
164
163
161
152
149
153
159
164
165
162
158
154
151
146
147
164
162
162
162
160
159
161
164
165
164
159
157
158
161
166
166
165
165
167
170
168
167
167
167
165
163
164
165
165
161
159
164
168
168
166
160
149
143
139
145
154
159
161
161
164
165
159
149
139
139
165
163
162
159
155
153
159
165
169
165
160
159
162
166
165
162
160
167
174
173
170
168
173
176
172
165
162
163
163
161
162
168
173
173
170
155
140
125
128
140
153
158
155
156
163
171
164
142
127
125
167
170
167
164
165
172
177
174
167
165
165
166
166
164
165
167
167
169
172
173
173
169
166
161
157
150
149
153
153
145
132
127
128
133
140
144
142
134
127
125
125
130
130
131
131
130
129
131
136
141
167
164
154
150
155
166
174
174
168
167
167
167
167
168
170
170
168
165
166
170
176
176
176
174
166
164
162
165
161
148
135
130
132
136
144
147
147
136
121
115
121
132
138
137
138
140
140
136
134
136
163
155
146
145
151
160
164
166
168
170
172
171
172
172
173
170
163
161
163
170
175
173
172
171
171
168
168
165
158
147
139
140
145
149
151
150
148
134
116
111
122
137
141
136
132
138
142
140
134
130
152
147
147
155
160
163
161
163
171
174
176
176
175
174
169
162
156
156
158
162
165
165
166
168
171
172
173
167
160
153
148
151
158
163
159
149
138
123
112
111
120
132
134
128
123
127
134
140
140
134
142
141
151
166
171
170
166
167
171
174
174
173
171
170
165
159
157
155
154
155
157
161
166
170
174
178
180
175
168
162
159
158
162
166
157
142
125
117
115
116
118
121
126
124
119
115
123
138
152
149
140
141
151
167
174
174
169
167
169
170
170
168
166
165
165
163
161
153
149
152
157
162
167
173
178
184
184
176
171
169
166
162
157
154
140
128
118
119
123
122
119
118
121
122
119
115
120
134
149
147
148
147
156
170
179
177
169
165
166
169
170
168
164
162
162
160
154
147
144
151
158
162
164
170
178
183
179
171
168
171
173
165
154
141
126
118
116
121
127
125
124
121
123
121
119
118
122
130
135
134
157
156
163
176
184
181
173
164
166
169
171
170
164
159
153
146
139
136
137
148
156
161
163
164
168
173
171
164
164
170
171
164
153
140
126
120
116
118
121
123
126
127
127
125
122
122
125
128
129
128
163
163
169
174
179
179
174
168
165
165
167
168
166
157
146
140
138
140
145
150
157
164
166
161
161
164
170
170
165
163
164
159
152
143
136
126
118
114
116
120
125
127
128
128
128
129
130
130
130
130
171
173
173
171
171
171
173
173
168
164
163
167
168
161
150
146
151
159
160
159
162
168
171
167
163
165
173
175
166
160
158
158
153
146
136
128
123
120
120
122
124
124
125
127
132
134
134
133
132
134
179
180
177
170
166
166
170
174
174
173
172
173
174
167
156
157
163
171
172
168
166
169
172
172
170
172
176
174
168
164
165
164
156
144
133
129
127
125
126
127
128
125
123
124
129
133
133
131
130
135
179
175
173
170
169
167
166
169
176
183
185
182
174
168
163
162
166
172
173
170
168
167
169
171
172
173
174
172
171
171
171
166
154
142
133
131
129
126
127
130
135
131
128
126
127
128
126
119
125
134
176
168
166
169
173
171
164
164
172
182
184
177
167
163
163
163
166
168
168
167
165
165
168
169
169
168
168
170
171
172
170
162
151
142
139
137
133
128
128
135
140
138
134
130
128
125
118
116
124
136
175
170
167
167
169
167
165
167
171
172
167
162
158
159
161
164
165
166
164
162
162
167
173
172
168
164
162
165
167
170
169
162
153
148
148
145
140
135
136
142
144
138
133
129
126
123
118
119
126
137
173
177
176
168
162
159
166
174
175
168
159
155
158
160
160
163
166
166
161
156
157
166
176
177
170
164
160
161
165
171
173
172
169
165
160
152
143
139
140
144
142
134
128
125
124
123
120
122
127
137
165
176
180
172
161
157
168
177
178
172
167
165
168
166
163
165
170
169
162
153
151
162
174
177
173
165
163
165
169
174
176
177
176
175
169
158
143
135
135
141
141
135
128
125
124
122
121
125
129
136
158
168
175
173
165
162
168
173
173
174
175
176
175
171
169
171
176
175
168
158
153
160
169
174
172
167
166
169
173
174
173
171
172
172
168
158
144
133
134
139
142
138
132
126
122
122
126
133
134
135
160
164
167
168
166
166
166
167
169
173
177
176
173
170
170
173
177
178
174
165
160
161
167
171
170
166
165
168
169
169
167
164
164
165
163
156
150
144
141
138
140
137
133
126
121
123
132
143
143
135
166
165
164
163
164
163
164
166
169
174
175
169
165
164
164
166
169
172
173
169
167
166
167
168
166
163
162
163
164
166
167
167
167
165
163
159
160
157
148
139
138
136
134
129
125
128
138
146
142
135
167
162
161
163
164
163
164
167
172
175
172
163
158
158
157
156
156
160
167
170
170
169
166
164
163
161
161
163
164
167
170
171
170
167
164
162
163
159
150
143
141
141
140
138
136
134
139
141
137
138
163
157
156
161
167
168
166
167
170
172
169
162
158
158
158
155
150
150
159
168
171
168
163
160
160
162
165
167
169
171
171
168
166
164
162
161
161
158
155
150
148
149
151
152
145
137
134
137
143
150
162
155
154
159
166
172
171
168
167
167
167
163
160
161
166
165
154
146
152
163
168
163
156
155
161
166
169
172
174
175
170
164
161
160
159
159
159
162
163
158
150
147
149
153
147
136
133
147
164
167
168
164
161
158
162
169
173
170
167
168
171
169
164
164
169
172
164
155
155
161
161
155
152
157
166
171
171
172
173
173
167
162
161
161
158
157
159
165
169
161
145
136
141
148
145
135
137
157
174
175
171
170
169
164
162
164
168
170
170
172
175
175
169
163
165
169
172
170
167
163
156
154
157
162
167
169
168
168
167
165
162
163
165
165
161
158
159
164
166
158
142
134
140
147
148
141
145
162
170
168
170
169
171
170
166
163
165
168
171
172
172
172
168
162
158
160
168
173
171
165
159
161
164
162
159
158
163
165
164
162
162
166
169
166
162
160
159
159
160
155
146
143
144
150
153
150
152
160
159
159
170
167
168
169
167
163
163
167
169
169
168
167
166
162
157
155
158
162
165
163
165
168
167
157
148
147
157
163
163
162
164
168
169
165
162
162
161
157
156
156
156
155
152
153
156
157
158
159
161
162
176
172
167
163
162
162
164
167
167
168
168
166
166
163
159
155
153
155
160
164
166
167
162
154
148
150
157
161
161
158
158
163
165
164
163
163
163
160
160
160
164
161
158
157
159
162
162
162
165
169
183
182
172
164
164
168
169
166
164
166
168
167
163
157
153
154
157
162
166
166
165
163
160
157
157
158
160
161
159
155
155
157
162
165
164
162
161
162
164
166
165
163
162
164
165
166
166
166
168
170
176
178
172
170
175
179
175
167
160
160
164
164
156
147
144
153
165
174
173
169
163
162
164
167
167
166
162
162
160
159
157
155
158
163
162
155
154
158
167
170
165
161
164
169
169
167
165
166
168
168
158
159
160
166
174
180
176
168
159
155
157
161
157
148
146
156
171
180
176
164
156
161
169
174
171
167
162
161
162
162
159
153
154
158
156
150
146
152
164
166
160
155
162
169
168
162
157
161
166
166
151
149
151
155
161
166
171
170
165
158
158
164
169
167
161
161
170
176
170
157
152
159
170
176
171
165
161
161
163
163
158
151
150
154
154
149
146
149
156
155
153
150
156
164
164
160
157
161
165
163
158
156
155
154
154
158
166
172
173
168
166
169
174
174
168
163
163
166
162
157
154
159
165
168
165
163
163
164
164
163
159
155
155
155
155
153
153
153
152
151
149
152
155
159
166
168
170
168
162
157
163
163
163
160
157
157
163
169
172
171
168
167
168
168
164
159
156
157
159
160
160
161
160
157
155
158
163
164
164
163
164
166
166
161
159
160
162
160
154
152
154
158
158
158
165
173
174
171
156
152
159
164
165
164
162
160
162
166
170
169
167
163
164
164
161
157
154
156
160
163
163
162
157
151
149
151
156
157
159
162
168
170
166
161
161
165
170
166
160
158
162
165
160
156
157
162
165
159
153
150
156
162
166
166
165
165
167
169
173
173
169
167
169
172
169
162
157
159
162
164
162
159
157
155
153
151
150
150
154
161
163
160
155
158
163
168
169
168
166
168
168
165
160
154
151
155
158
156
153
149
154
163
167
166
167
168
171
175
181
182
176
171
173
177
176
168
159
159
163
166
160
157
158
161
161
158
156
158
161
160
155
149
151
158
165
165
163
164
168
172
170
163
158
158
160
162
165
161
157
150
151
156
161
164
166
168
169
172
178
181
175
166
164
170
173
166
157
157
165
170
164
158
158
164
164
163
164
167
168
161
154
152
158
166
167
162
158
158
166
170
169
164
160
162
166
171
172
169
159
153
146
145
149
156
161
164
164
163
165
166
162
152
152
162
166
164
158
160
169
173
169
164
162
163
164
164
167
170
167
160
157
161
169
173
170
164
159
158
164
169
168
165
159
159
162
167
167
165
160
155
143
140
142
148
155
160
160
157
156
155
155
155
158
161
165
165
165
167
170
172
169
168
168
166
163
164
167
167
163
158
160
166
171
169
166
163
161
161
166
170
170
166
160
157
158
159
159
163
163
160
151
151
151
152
153
157
158
158
158
159
161
162
163
162
162
164
168
170
168
165
166
168
170
167
162
163
166
165
161
159
161
165
166
163
159
158
158
161
167
172
174
171
167
163
162
161
162
167
168
161
159
164
163
161
156
156
157
157
159
160
161
163
165
164
162
162
166
168
167
165
164
166
166
164
163
164
165
164
161
161
164
164
162
157
152
153
156
160
164
166
170
174
175
170
167
166
165
165
162
154
166
167
166
163
157
154
152
153
154
154
153
157
166
173
171
166
164
167
171
171
167
162
160
162
167
169
167
163
161
164
167
167
164
157
154
157
162
163
160
158
162
169
170
166
161
158
156
153
149
143
170
168
163
160
155
152
150
152
151
149
148
155
169
180
182
171
163
164
169
171
166
160
160
164
170
169
168
165
164
167
170
171
169
162
159
162
167
166
161
156
157
162
162
157
153
149
148
149
149
146
173
172
167
163
158
158
156
158
157
157
161
165
174
180
180
171
164
159
157
158
158
161
165
167
165
163
163
165
166
169
169
171
170
165
161
161
164
164
163
159
157
156
156
155
154
154
155
159
164
165
171
174
171
166
164
167
166
165
166
169
173
174
174
173
170
168
164
156
147
144
153
163
169
166
156
150
153
160
165
167
169
168
168
164
161
158
158
160
162
161
157
153
154
158
162
164
166
169
174
171
164
166
166
165
169
174
173
173
171
172
172
171
167
165
165
164
162
155
149
148
156
164
169
167
158
154
154
157
162
165
166
163
159
158
158
157
157
158
160
159
155
152
155
161
166
167
165
160
157
159
159
159
160
163
169
175
175
173
170
168
166
162
160
162
164
164
161
155
157
160
163
165
166
169
170
170
166
162
162
163
160
156
154
156
160
162
161
160
159
158
156
155
158
162
162
160
156
148
141
141
163
161
162
164
165
168
169
168
166
165
163
159
159
162
166
165
162
159
161
165
166
166
167
170
173
174
169
165
163
160
157
156
158
162
164
166
162
157
153
153
156
159
162
163
160
155
151
148
143
143
170
171
169
165
158
156
158
163
164
165
163
162
160
160
163
163
163
164
166
166
165
166
169
171
170
165
163
163
161
158
158
163
168
168
165
158
150
142
139
144
152
157
161
163
165
164
158
152
144
142
173
175
173
163
156
153
157
162
163
164
162
161
161
157
154
155
161
168
173
169
165
166
172
174
169
163
161
162
161
158
160
167
171
166
154
140
129
123
125
135
146
153
157
164
173
177
166
149
136
131
169
171
171
170
170
176
182
181
176
175
173
169
166
165
167
169
166
162
162
159
153
147
142
143
145
145
150
149
146
141
134
133
134
132
129
131
132
137
141
134
125
122
124
128
131
130
129
133
137
141
163
161
156
155
159
174
188
192
186
178
176
171
167
166
167
169
167
162
160
159
155
155
153
158
159
167
174
170
158
143
134
136
140
138
133
132
136
140
139
129
124
123
125
128
131
136
139
139
136
135
159
150
141
140
150
170
188
190
181
176
176
176
175
172
166
163
162
164
169
173
172
165
157
159
164
170
178
173
163
148
141
142
148
146
142
145
150
154
141
126
122
122
123
123
126
134
140
141
136
130
155
145
138
142
154
170
180
179
176
173
174
179
180
175
164
156
157
166
179
183
175
166
160
162
164
169
174
173
171
166
159
159
161
162
158
159
156
146
133
119
118
119
124
124
125
133
138
140
138
133
153
145
148
159
168
173
172
169
170
171
174
177
177
173
163
157
158
166
173
172
166
162
163
165
167
170
175
175
176
170
165
164
167
174
173
164
145
127
120
117
119
120
125
129
132
135
135
136
137
137
153
149
157
171
176
174
167
164
166
171
173
173
171
168
165
161
162
162
161
158
157
158
163
169
172
177
176
172
165
160
151
154
159
168
168
155
138
125
122
122
122
122
125
129
133
133
131
131
134
135
157
154
163
171
175
170
163
162
167
172
175
172
166
163
161
158
156
154
152
153
155
158
164
171
175
174
168
158
159
154
151
148
150
153
150
144
136
131
129
126
122
121
123
125
127
127
127
128
130
130
163
163
168
171
168
162
158
162
168
174
174
171
165
158
152
145
142
144
147
152
155
162
170
174
170
161
154
157
163
170
168
160
148
142
137
134
131
130
129
121
117
118
122
124
124
123
125
128
129
131
167
168
173
173
171
163
160
165
168
171
171
169
165
155
144
135
135
140
146
149
155
165
175
178
168
156
155
165
173
177
168
159
149
139
130
125
122
123
120
116
115
118
123
125
124
125
127
130
130
129
168
171
175
175
172
168
168
170
170
170
170
172
170
160
146
139
143
151
153
153
156
168
178
179
171
166
168
173
176
174
164
156
145
138
131
127
125
123
120
117
118
119
122
124
125
128
130
130
129
128
166
168
171
173
172
171
173
174
174
175
177
180
177
168
156
151
154
162
165
164
165
172
179
179
178
177
175
175
174
172
165
157
147
139
136
138
137
132
127
123
122
121
118
120
124
130
132
131
130
131
165
162
166
172
173
172
170
170
173
179
184
185
179
171
164
160
160
163
168
171
174
177
179
177
178
179
177
172
171
171
169
164
151
146
146
150
149
137
128
125
126
127
124
124
127
131
132
131
134
137
169
163
165
170
173
172
166
164
169
175
178
177
174
168
165
162
159
159
163
170
175
179
177
174
173
174
172
168
166
168
168
165
158
152
153
152
145
133
125
125
129
133
134
135
135
133
132
130
136
141
175
172
169
169
169
169
167
168
167
165
162
162
164
164
162
159
158
160
162
164
168
173
174
172
169
168
167
165
164
166
166
164
159
155
154
147
139
131
126
125
128
132
136
141
141
136
128
127
132
138
175
177
176
170
165
164
169
175
170
162
156
157
161
162
158
157
162
168
167
162
159
164
172
173
169
166
166
167
166
168
168
166
160
153
144
143
135
129
125
126
129
130
132
135
138
133
127
124
126
132
165
174
177
172
163
160
168
174
172
168
165
166
166
162
157
159
169
177
173
161
153
159
169
175
172
168
167
167
169
171
171
165
157
150
145
141
132
124
122
127
133
134
131
130
130
129
127
125
126
133
155
165
172
169
162
159
163
168
172
175
177
176
172
165
162
166
175
182
176
163
154
156
164
171
172
169
167
164
163
165
167
162
156
152
149
144
133
124
121
127
135
137
132
127
125
126
129
133
135
136
153
163
167
166
163
161
162
166
173
181
184
181
175
169
168
171
177
180
176
167
160
157
161
167
171
170
165
158
156
162
165
164
161
158
157
152
142
131
126
130
134
135
132
126
122
125
133
139
139
134
164
167
170
170
168
166
166
169
175
181
183
180
174
171
169
170
172
175
174
171
166
162
162
165
167
168
165
163
163
169
173
174
171
170
166
160
153
144
138
135
134
133
131
126
123
129
136
140
134
126
168
169
171
173
175
173
169
168
172
176
176
173
169
167
165
165
167
169
171
171
169
167
163
160
160
163
168
169
173
176
177
176
172
170
170
167
164
156
148
141
138
136
135
130
128
131
134
135
128
123
162
159
160
169
177
177
170
163
164
168
171
168
162
161
164
164
161
159
161
169
173
170
161
154
154
162
170
173
173
174
174
170
165
163
167
173
171
163
156
147
143
142
142
141
136
130
128
131
131
133
151
147
151
161
172
176
171
163
161
166
171
169
163
162
167
166
157
148
153
168
176
170
158
153
158
166
171
172
172
172
170
165
160
159
163
171
172
168
163
154
144
141
146
149
143
129
124
130
141
143
149
151
157
162
167
171
172
170
167
170
175
177
171
169
168
166
155
150
156
169
174
165
158
161
169
173
171
169
170
171
168
166
163
162
161
165
168
168
167
158
143
138
146
156
148
134
130
143
153
152
159
165
171
170
168
169
172
173
172
173
177
181
179
172
165
161
161
164
169
169
164
160
162
168
172
170
167
166
166
166
166
168
169
167
161
160
163
166
166
159
145
144
157
164
157
148
148
161
166
164
165
168
173
174
171
168
167
170
171
171
172
175
175
169
160
158
164
171
172
166
161
162
166
163
156
154
157
161
163
163
165
169
171
167
161
159
163
165
165
161
153
153
163
168
164
161
162
171
176
175
168
164
166
169
168
165
163
166
167
168
168
168
170
167
162
158
159
163
164
165
167
169
166
153
139
141
151
159
162
162
165
167
166
163
161
162
166
166
165
163
162
161
163
165
166
166
170
175
179
180
172
166
164
164
166
165
163
165
166
168
170
170
171
169
164
157
154
155
161
166
170
169
162
151
143
145
153
159
161
163
164
163
163
162
162
163
164
163
163
164
165
164
163
163
165
167
170
176
179
179
174
170
167
166
168
169
166
163
163
168
172
174
172
166
159
155
155
160
166
169
168
164
160
157
156
158
158
162
166
168
167
165
165
168
163
156
153
156
163
167
165
162
163
164
164
167
172
179
180
175
163
163
163
166
172
174
168
162
159
162
167
169
167
160
153
154
163
171
172
169
164
161
161
160
161
160
159
165
171
175
172
170
173
177
166
150
141
150
166
172
165
158
161
166
167
167
169
178
178
170
149
148
152
159
167
170
167
162
156
154
158
163
166
162
155
157
166
174
172
164
159
158
160
159
157
156
158
165
171
174
171
168
174
183
174
153
142
148
165
172
163
154
158
167
168
164
160
164
168
165
148
145
147
153
158
162
167
167
163
158
157
163
172
175
169
161
164
167
165
160
155
154
156
155
155
156
159
163
167
167
162
160
164
177
175
165
153
150
157
160
157
152
156
164
168
162
155
150
155
160
156
154
153
154
154
158
168
174
176
171
166
168
173
177
173
164
161
161
160
156
154
153
152
151
153
158
161
162
163
164
161
157
157
161
168
169
164
156
151
150
151
152
155
158
162
162
157
154
158
159
161
162
160
157
157
158
165
172
176
174
170
167
166
167
166
163
161
159
156
155
156
156
152
150
152
158
162
163
162
165
167
166
162
158
158
166
168
163
153
150
154
157
155
150
152
158
166
168
162
161
159
162
161
160
161
162
163
164
167
167
165
162
162
163
164
163
160
158
155
155
157
159
158
155
154
157
160
162
164
168
172
175
169
164
162
166
169
166
163
162
166
165
155
144
143
156
170
174
170
161
156
159
159
160
162
165
165
163
164
164
163
162
165
170
170
165
161
158
157
156
156
159
162
164
162
160
160
162
165
169
171
170
168
165
167
169
168
168
172
180
178
169
156
144
146
158
171
177
170
158
153
155
156
159
162
165
167
168
172
174
171
167
170
176
176
168
160
158
161
161
159
158
162
168
168
164
162
166
169
167
162
155
155
163
169
169
166
166
171
178
177
167
157
154
158
168
177
177
169
158
146
147
149
154
159
162
164
167
175
179
177
171
171
175
176
168
159
159
166
170
164
158
159
164
166
164
163
166
169
163
157
152
152
160
168
166
163
161
163
167
168
164
160
162
169
176
177
172
166
160
137
135
138
145
152
159
161
162
166
170
169
167
165
168
173
167
161
162
170
174
168
162
162
164
163
161
161
162
163
160
159
159
163
163
164
161
158
155
155
157
160
161
161
163
167
170
168
163
160
159
133
129
129
137
147
158
164
163
161
160
159
157
159
163
167
168
168
168
170
169
167
168
171
169
163
158
158
160
160
158
161
165
169
165
160
157
155
154
155
157
159
161
160
159
161
162
160
157
156
155
145
137
128
129
141
156
167
170
165
161
158
157
159
160
162
167
173
173
167
162
166
173
178
171
159
154
160
165
163
160
161
165
167
161
156
156
156
157
158
159
162
165
163
162
162
162
161
160
157
153
161
155
148
143
145
156
165
172
169
164
159
160
163
163
162
164
170
172
169
164
165
170
172
165
157
156
163
169
168
164
163
163
159
154
151
156
161
163
159
158
162
169
170
168
166
165
164
162
157
152
169
167
165
163
158
161
163
166
164
161
158
160
166
170
168
162
163
169
173
171
165
161
161
163
165
165
167
168
169
167
167
164
160
153
151
157
164
164
159
154
159
168
173
169
164
161
160
156
153
150
168
168
168
167
165
166
163
160
157
156
158
164
169
171
166
161
159
165
171
171
162
156
159
167
172
170
166
166
169
170
170
167
164
159
156
158
162
162
158
154
156
163
166
162
156
155
157
156
154
153
164
165
164
163
163
166
164
158
155
157
166
173
173
170
164
163
162
162
160
157
154
158
164
167
167
161
161
166
172
171
169
168
169
167
163
160
159
158
158
156
155
157
158
156
155
157
162
166
168
164
162
166
164
161
162
165
163
158
155
160
172
180
178
171
167
167
167
159
148
141
148
157
162
158
149
148
156
170
173
168
164
163
168
170
166
160
157
156
157
157
154
152
155
159
163
165
169
174
173
168
164
167
167
166
167
169
167
160
158
163
170
175
174
171
169
168
165
155
146
142
146
155
154
150
148
152
161
167
167
163
156
153
157
161
161
159
157
157
158
157
154
152
156
164
169
168
167
166
163
159
169
168
168
169
171
173
170
167
166
166
166
165
165
168
169
164
158
151
150
152
156
156
156
159
167
170
168
163
163
160
154
143
141
150
158
160
159
158
159
159
157
155
158
164
165
162
158
153
154
152
173
169
167
167
167
168
169
170
169
168
166
164
163
165
165
161
156
153
155
160
162
162
164
169
175
176
168
163
162
162
159
154
150
155
160
165
162
158
159
160
159
159
161
163
159
154
151
153
156
155
173
172
167
161
157
159
163
166
167
168
171
173
169
163
159
158
160
161
163
163
163
166
170
172
169
164
162
162
162
161
162
164
165
160
156
156
153
152
155
155
155
157
160
162
162
158
155
156
159
159
171
171
165
157
153
157
162
165
165
166
172
176
170
160
153
155
163
169
170
166
163
167
174
173
166
160
160
163
161
158
160
167
170
157
138
131
131
140
146
148
149
151
156
164
172
172
165
159
156
156
168
165
164
168
172
175
177
174
172
174
174
169
164
164
167
169
168
165
163
160
153
142
133
129
128
127
130
130
131
137
148
157
161
154
139
130
127
134
143
143
136
129
127
128
127
126
125
126
129
133
164
161
161
163
165
175
186
185
178
172
169
168
165
165
166
168
168
166
167
164
159
153
147
147
146
147
148
146
142
140
146
158
169
160
144
134
131
140
148
145
135
127
125
127
129
131
132
130
129
129
163
160
155
152
157
173
190
191
179
166
164
169
173
172
166
164
163
168
173
172
169
162
158
156
155
159
158
155
149
141
140
155
160
160
145
142
150
155
154
142
129
121
118
118
122
128
132
131
127
126
165
158
148
145
153
169
181
184
172
165
166
174
178
175
165
157
159
168
179
182
174
166
163
161
160
165
168
167
162
154
152
159
164
163
157
159
162
160
148
131
121
115
116
118
124
132
133
128
124
126
168
160
150
153
159
167
170
166
165
166
171
178
180
174
163
156
158
169
181
181
172
166
165
164
164
167
174
176
172
166
161
163
170
179
180
178
161
144
131
122
120
120
121
127
136
141
137
128
122
124
172
166
163
166
169
168
165
163
164
170
175
178
178
172
162
155
158
167
175
172
166
163
165
167
166
168
170
170
165
155
154
163
175
186
189
177
153
132
124
124
124
124
126
131
141
145
140
132
127
128
171
171
171
173
171
167
164
166
169
173
175
174
171
166
158
151
154
163
169
167
162
161
165
166
164
154
148
153
160
157
156
162
173
178
174
160
143
131
128
127
125
123
124
128
136
141
141
140
139
135
170
173
174
173
168
164
163
168
174
176
173
167
164
159
152
145
147
157
163
162
160
161
167
170
163
146
140
153
169
174
170
164
161
159
150
144
136
136
134
129
124
122
122
126
130
133
137
141
141
139
168
171
174
174
171
164
162
167
175
178
175
168
163
158
151
143
143
151
157
158
157
160
170
175
170
158
155
167
180
182
170
154
144
140
137
133
133
137
139
133
127
126
126
127
128
128
131
134
135
134
166
167
171
174
172
168
166
169
174
178
177
173
170
164
157
147
146
148
153
155
157
161
172
181
180
174
172
174
179
177
162
142
130
133
134
135
134
136
138
134
131
130
128
126
124
125
128
130
130
127
163
160
164
169
170
169
168
171
173
175
176
175
174
170
164
157
153
155
157
159
162
166
173
180
182
179
174
173
174
173
163
147
136
136
138
141
137
134
133
132
130
129
124
120
120
124
130
132
130
127
162
155
158
164
167
168
167
167
167
169
171
174
175
171
167
163
159
159
163
168
172
174
177
178
177
175
170
167
168
169
166
160
151
144
143
140
135
129
128
129
129
128
123
121
123
128
133
136
136
135
166
160
160
165
168
169
166
164
162
162
165
172
176
173
168
163
160
159
163
169
176
178
176
173
171
171
169
165
163
164
166
166
160
153
145
137
129
126
125
124
126
128
127
128
131
132
132
136
139
140
172
170
168
168
169
171
170
168
164
160
163
173
180
176
168
162
161
163
165
167
168
170
169
167
167
171
174
170
164
163
166
168
163
152
142
136
133
131
126
125
124
126
129
135
137
134
128
132
137
141
175
174
171
169
169
172
174
173
168
163
165
171
177
175
167
164
168
173
172
167
159
160
163
163
165
170
174
175
171
168
168
168
162
153
142
138
137
134
129
127
127
128
129
133
135
131
127
128
133
136
171
171
170
171
170
171
171
171
168
167
166
167
169
168
165
167
175
181
177
167
157
157
161
165
166
167
170
172
172
170
170
167
161
154
147
142
137
132
128
130
134
135
133
132
132
132
130
130
132
135
168
171
173
174
174
169
164
162
166
169
167
165
163
162
164
168
174
177
173
168
161
158
161
165
168
168
164
160
160
163
167
168
163
156
150
145
138
131
128
131
137
139
136
133
132
132
131
132
134
137
169
174
177
177
175
167
161
161
168
175
175
170
167
166
167
167
167
166
170
171
166
162
160
164
170
172
164
156
154
161
170
172
167
159
153
151
143
136
132
132
134
135
134
131
129
129
130
130
130
131
172
175
175
174
171
165
164
167
173
179
181
179
176
174
172
169
166
166
171
173
170
164
161
163
169
172
168
165
165
172
180
176
169
162
156
154
149
143
138
136
134
133
131
127
125
126
128
125
121
122
174
173
169
168
169
170
170
170
172
177
183
183
179
176
174
171
170
170
169
167
166
164
162
159
159
164
168
170
173
180
181
176
167
160
161
164
160
152
144
140
138
135
131
126
122
124
126
124
121
126
170
168
163
165
172
176
172
166
164
170
178
179
171
168
171
173
171
165
160
161
165
165
160
153
153
159
165
168
170
175
176
171
163
161
170
177
172
160
149
142
138
136
135
131
126
123
123
128
132
137
160
162
164
167
173
175
170
163
161
166
172
172
166
164
168
170
165
155
155
163
169
166
158
154
158
163
166
166
167
170
170
168
165
168
178
181
177
165
153
143
136
135
141
141
137
128
126
133
139
141
156
162
169
170
169
168
167
166
165
166
167
167
168
166
167
165
159
154
160
167
169
163
159
162
168
172
169
167
166
168
168
169
171
174
176
177
173
167
159
147
138
138
146
152
148
138
137
141
147
142
159
165
172
171
166
163
164
168
168
166
165
166
169
168
165
161
158
162
167
166
163
160
163
168
170
169
166
166
165
166
166
169
172
172
169
170
170
168
164
156
150
149
160
163
158
150
150
158
160
151
163
165
167
169
165
161
162
165
167
167
165
166
169
167
164
160
161
165
166
162
159
161
167
167
160
154
155
160
163
164
165
166
167
165
162
163
168
169
168
165
164
167
172
170
164
159
162
168
175
173
166
162
162
165
165
162
159
162
165
167
167
166
167
166
164
161
160
161
161
161
163
165
167
163
156
152
151
156
163
167
168
166
162
160
159
161
163
165
167
168
171
173
171
167
165
164
166
170
174
178
168
163
161
164
165
163
161
163
166
168
168
167
169
168
165
159
156
157
161
165
167
165
164
162
160
160
156
160
168
174
173
168
162
160
162
159
157
156
161
166
169
167
164
162
162
165
168
171
172
173
169
164
162
164
163
162
162
164
167
169
167
167
170
170
165
157
156
161
166
168
166
163
161
162
162
161
160
166
176
177
171
165
164
166
165
156
149
151
158
162
161
158
157
159
161
164
170
174
173
167
164
161
160
161
159
156
158
162
167
167
165
165
171
174
169
161
163
167
170
169
166
164
161
156
154
151
159
169
178
175
166
162
167
175
169
153
145
150
159
161
156
152
156
161
163
164
171
176
174
167
159
156
157
159
157
154
155
159
162
162
160
162
173
181
181
173
170
171
171
169
168
165
157
149
143
145
157
169
175
173
166
165
172
180
173
159
146
148
157
161
157
154
157
161
164
165
165
170
173
167
157
156
157
160
160
160
160
161
163
162
160
162
173
186
187
179
171
168
168
169
167
160
150
145
144
150
157
163
168
170
170
171
174
178
174
165
155
150
153
160
159
154
155
157
162
164
162
163
165
166
160
160
160
162
163
165
167
169
173
168
165
164
169
177
179
174
168
163
162
162
159
153
146
147
153
158
160
159
161
166
170
170
165
161
165
167
164
156
152
152
156
155
152
151
155
161
162
162
164
167
162
162
160
160
163
166
168
168
171
169
167
163
163
166
169
170
167
162
157
154
153
152
152
155
160
164
162
160
159
164
168
163
152
144
151
163
167
162
153
151
155
158
155
149
150
157
166
171
171
169
159
159
158
158
161
164
163
162
162
162
162
160
160
164
169
173
172
164
155
150
152
159
164
165
165
164
165
166
167
168
170
164
154
146
148
158
163
161
156
156
162
166
160
150
147
156
169
177
176
170
154
153
153
155
159
161
159
157
156
158
158
158
162
169
174
175
174
166
157
151
153
162
170
171
167
163
164
169
176
180
176
175
170
166
164
160
157
156
158
163
171
170
160
149
147
156
171
177
174
168
150
150
149
155
157
160
160
160
161
162
161
161
167
174
177
173
169
166
162
157
157
162
167
167
163
160
162
170
178
181
177
173
171
168
167
161
158
155
158
163
168
165
156
148
149
158
170
171
171
168
151
148
145
149
155
161
164
166
168
169
167
166
168
173
173
168
163
164
166
167
164
162
162
162
160
158
161
167
172
173
168
160
152
146
150
157
158
156
154
156
158
158
155
154
156
162
166
168
170
170
153
144
139
144
153
164
170
169
168
167
165
161
160
164
168
167
165
165
169
171
168
165
165
165
164
161
160
162
163
164
162
157
149
141
142
151
155
154
150
147
148
155
157
161
163
164
163
163
165
168
155
140
133
136
147
163
174
171
166
163
158
154
153
158
165
170
171
170
168
166
165
169
173
172
167
160
158
158
159
160
162
164
165
159
153
152
152
152
148
147
151
156
160
163
164
163
161
160
160
161
158
142
128
130
137
153
169
173
169
163
156
153
155
158
163
169
174
172
166
159
160
169
175
170
162
156
157
161
161
161
163
169
173
172
164
159
158
156
154
152
154
158
162
162
163
163
162
161
160
158
165
152
142
136
135
149
161
169
170
166
161
160
163
163
162
163
169
171
167
161
160
164
166
163
157
155
160
166
167
166
166
168
169
168
166
164
166
165
161
156
157
159
161
162
163
164
164
163
161
159
172
167
161
154
147
151
157
162
167
169
168
168
167
165
160
158
160
168
172
170
161
156
157
161
163
160
162
168
173
172
169
165
162
160
159
161
166
167
163
157
156
159
162
162
163
165
164
160
157
159
173
174
172
170
164
162
159
159
159
168
172
171
167
162
155
153
156
165
174
172
161
155
157
165
168
161
159
164
173
174
169
163
159
158
157
157
159
161
161
158
157
159
160
160
160
161
162
159
156
157
169
173
174
173
170
170
165
158
158
165
173
174
166
158
154
157
161
165
169
168
161
158
160
163
161
154
154
163
171
170
163
159
161
163
163
158
156
156
158
159
160
162
161
159
157
158
162
164
163
159
166
171
173
170
166
167
166
162
158
163
171
173
168
161
159
165
168
167
166
166
163
161
158
152
148
151
161
169
170
163
158
157
165
169
167
162
158
156
158
159
162
167
166
164
162
161
165
171
171
163
168
170
171
170
167
167
164
161
160
164
169
170
167
164
164
167
168
166
166
165
166
161
154
147
148
158
169
172
167
161
156
157
162
165
164
162
160
159
160
160
160
162
167
172
171
168
167
170
170
163
172
169
168
170
169
168
165
162
164
166
167
166
162
161
160
161
161
161
164
165
165
161
158
156
159
167
169
167
164
163
160
156
154
156
158
159
158
159
160
159
156
156
165
174
175
169
162
161
164
160
174
169
166
166
166
166
165
165
166
167
169
166
160
156
155
157
158
159
160
164
165
165
166
166
166
163
163
161
162
165
165
159
154
156
158
161
160
158
160
159
157
156
163
170
169
161
154
155
163
163
171
168
163
160
158
162
165
166
165
168
174
175
168
160
158
160
164
163
163
162
163
169
173
171
165
159
158
161
161
162
164
165
166
160
154
157
156
155
160
160
158
158
161
164
162
155
153
159
167
167
166
163
158
154
155
161
166
167
165
168
178
183
178
169
164
166
171
170
167
162
162
170
177
175
166
159
160
163
162
159
161
171
175
165
148
136
137
148
156
158
155
153
155
160
161
160
161
163
169
170
174
168
165
167
170
171
169
166
166
167
168
165
162
163
167
171
174
174
172
166
157
146
131
120
115
108
107
115
123
136
150
157
159
155
147
136
129
132
140
147
150
146
140
135
133
132
130
128
129
129
173
171
169
167
166
167
167
165
161
157
157
160
164
166
169
171
173
174
174
170
163
153
144
138
133
125
119
124
129
137
145
158
164
163
153
143
138
143
148
151
148
141
135
132
132
132
130
126
125
124
171
173
171
164
159
163
167
167
162
155
153
161
169
172
172
170
167
168
172
169
166
160
154
150
144
134
129
129
130
132
135
146
153
153
148
144
147
151
151
147
138
132
127
122
123
126
128
126
123
122
171
169
160
154
155
161
169
171
167
161
161
167
173
174
170
166
165
167
172
170
167
163
160
156
150
145
145
145
141
133
132
145
154
153
144
145
149
154
147
135
128
125
121
118
120
125
129
128
125
125
174
169
156
153
158
167
172
171
169
169
171
175
176
172
167
162
163
170
176
174
169
166
164
160
156
158
162
164
158
147
149
160
163
159
151
151
150
148
139
127
124
123
122
123
129
134
135
134
133
131
180
178
168
165
169
175
179
175
170
171
176
181
182
174
162
156
159
170
178
175
169
167
167
164
158
160
167
174
170
163
167
178
184
175
164
157
149
142
133
127
126
126
124
127
135
142
143
142
138
135
180
182
177
174
174
178
182
179
174
171
173
177
179
173
161
154
157
168
176
172
166
166
168
166
158
154
160
170
173
171
175
181
187
179
167
155
141
133
130
131
131
129
126
128
136
143
144
144
140
136
172
175
174
174
173
174
177
178
177
174
170
167
167
167
162
156
157
166
172
169
161
161
165
166
161
152
156
170
176
174
169
164
169
170
163
150
135
128
130
135
135
134
130
130
134
138
139
139
138
137
167
168
169
171
173
173
172
174
178
177
172
163
161
163
166
162
160
165
171
171
162
158
161
168
171
169
168
172
176
171
158
147
150
159
158
148
136
132
134
136
136
135
133
131
132
132
132
133
134
134
166
165
166
170
172
173
172
173
176
178
174
166
164
166
170
167
161
166
174
176
167
159
159
170
179
179
175
174
176
171
157
144
143
152
152
143
136
135
138
138
134
132
130
128
127
127
130
132
133
132
166
161
162
166
168
169
170
172
174
174
171
168
169
170
170
168
163
166
173
175
170
161
160
169
175
174
171
171
176
174
164
152
146
147
143
131
126
131
138
140
137
130
124
121
121
125
131
136
137
132
164
156
157
160
162
163
166
168
167
164
164
168
171
171
170
167
165
165
168
168
168
166
167
170
169
163
161
165
170
170
164
159
152
142
128
115
114
125
136
142
139
130
122
119
119
123
130
135
135
130
167
160
158
160
162
164
165
163
160
159
162
171
176
174
169
166
165
164
162
163
163
169
173
171
167
164
163
166
165
164
161
161
155
140
122
112
113
124
134
142
138
130
122
119
119
122
123
125
127
128
172
169
165
165
166
170
170
167
162
162
168
179
184
180
171
166
166
166
162
159
160
166
169
167
166
168
173
174
169
166
165
166
156
143
131
127
130
132
135
138
136
130
123
119
117
118
119
122
129
132
174
171
166
167
171
176
175
171
166
166
172
181
186
182
175
171
172
172
166
161
158
161
164
163
163
168
174
179
176
173
171
168
159
150
143
142
141
139
137
139
138
134
128
122
119
121
124
129
135
135
173
168
165
170
178
179
173
166
162
164
167
172
176
178
177
177
176
174
170
166
162
163
163
163
163
166
169
172
174
172
169
167
164
162
159
152
145
140
138
140
141
139
134
130
130
131
132
134
135
134
174
171
171
178
183
178
165
155
153
158
160
163
165
170
175
175
171
167
171
173
171
168
164
164
168
169
167
162
160
160
163
168
167
166
161
152
144
140
137
138
139
138
137
136
137
137
134
132
131
132
175
177
178
181
180
172
161
153
152
156
160
161
164
168
172
169
164
163
172
180
178
170
163
164
172
176
169
161
155
158
165
168
165
161
154
149
144
142
139
136
133
133
133
135
137
138
133
127
125
128
175
175
173
170
167
165
164
163
165
165
166
166
169
172
173
169
165
166
173
178
175
167
162
163
169
174
171
166
163
168
172
169
162
153
144
149
148
145
142
138
134
132
131
130
134
135
133
127
124
128
175
172
163
154
158
165
171
171
170
171
173
173
172
172
173
171
170
167
166
166
167
166
163
160
161
163
165
166
169
175
176
171
161
156
154
160
158
154
149
144
141
137
134
133
133
134
134
132
131
135
178
177
166
159
160
169
173
169
166
170
174
175
171
169
170
171
168
161
155
155
161
163
162
158
156
158
160
162
167
173
175
171
165
169
173
176
170
161
153
150
146
141
139
138
138
135
135
135
141
152
185
185
175
167
163
167
168
166
165
167
170
170
165
162
165
167
165
158
155
156
159
159
158
157
160
162
163
163
165
169
170
170
171
178
184
183
174
163
156
151
148
143
142
143
142
138
140
143
152
161
182
182
176
167
161
160
163
167
168
167
164
162
161
162
163
163
162
162
162
160
158
155
157
161
167
167
165
166
167
167
167
168
172
177
182
179
173
164
158
153
149
146
142
144
144
142
146
152
156
161
170
166
164
160
156
157
161
169
171
167
160
157
161
164
165
162
161
163
165
159
156
156
163
168
167
162
161
164
167
166
165
166
168
170
172
172
172
168
161
157
153
151
148
147
147
148
157
162
161
160
164
160
156
154
156
156
158
164
167
166
163
160
163
165
166
162
159
159
159
156
156
162
170
171
163
154
152
157
164
166
166
165
165
163
164
164
166
165
161
162
163
164
161
157
154
154
160
163
162
168
165
161
158
159
160
158
156
158
162
167
168
166
164
163
163
160
158
156
157
159
162
165
170
171
165
156
151
155
163
170
169
164
160
160
159
156
154
154
157
164
170
171
167
162
158
159
159
160
163
170
167
163
162
163
163
160
158
160
165
168
169
166
163
161
159
158
158
161
164
165
164
163
166
170
170
163
157
161
171
173
168
159
153
158
160
154
148
147
155
164
167
164
161
159
158
159
159
158
160
165
166
164
163
164
164
162
163
168
173
172
166
162
163
163
159
157
161
168
171
169
164
161
162
164
162
161
160
167
177
172
159
146
147
157
163
159
154
154
156
159
158
156
156
157
157
156
158
159
159
160
167
164
163
164
163
161
163
170
178
174
165
160
165
169
169
165
166
169
171
167
165
164
163
157
150
149
158
170
176
164
150
142
148
158
164
166
167
164
157
152
152
155
160
160
156
155
156
160
161
161
168
165
165
165
164
161
161
166
171
169
163
160
167
177
183
181
174
170
167
167
168
168
162
154
147
149
160
169
172
163
157
156
157
160
161
162
163
159
154
151
155
161
163
160
157
158
162
164
165
163
167
167
168
168
167
165
161
159
161
162
161
161
166
178
186
185
175
168
166
167
168
166
160
155
154
157
161
164
166
167
170
172
169
161
158
159
155
152
152
157
162
163
158
152
155
164
168
167
166
165
163
167
169
169
169
167
162
157
154
159
162
162
165
169
176
173
167
162
161
162
162
160
157
159
161
162
160
158
159
166
172
174
167
159
156
161
161
157
155
158
163
161
154
150
155
167
170
169
166
166
161
164
165
165
165
165
162
157
157
160
162
161
162
165
168
166
164
159
157
157
157
159
161
166
167
165
161
157
156
163
165
161
152
148
155
162
166
163
158
157
160
162
158
154
157
165
171
173
170
168
158
160
161
160
160
160
159
158
160
162
161
159
161
165
169
171
170
163
157
153
155
161
169
172
170
167
165
165
164
166
163
158
151
149
154
162
163
160
154
153
160
166
165
160
158
161
171
176
174
170
157
159
161
160
158
157
156
157
159
160
158
158
162
168
173
177
178
172
161
153
155
165
171
171
167
164
165
170
173
174
172
171
170
169
167
164
159
153
149
153
163
169
167
160
155
156
165
170
172
170
160
161
162
160
159
158
158
158
158
157
156
156
162
166
170
172
176
173
165
159
160
166
170
166
160
158
164
172
176
175
174
179
181
179
172
164
158
152
151
156
164
166
160
153
150
152
155
157
161
167
167
163
158
156
157
161
163
163
161
158
154
153
155
158
162
167
170
170
167
165
166
169
170
163
158
159
165
172
174
170
167
167
168
163
156
158
158
158
159
163
165
162
155
150
149
152
154
154
157
163
174
160
147
145
153
163
168
166
164
161
155
149
148
153
162
168
170
168
167
168
169
170
171
167
165
165
167
169
168
165
161
160
155
149
148
151
156
161
165
166
164
162
160
158
157
157
160
161
161
162
173
155
138
137
144
155
163
166
165
164
157
149
148
155
167
173
174
169
165
164
164
166
170
171
172
168
165
164
163
164
163
162
163
161
156
154
155
158
162
163
162
164
166
166
164
162
163
165
165
163
167
153
140
131
129
137
149
160
166
165
160
156
156
161
167
172
172
168
162
159
157
159
163
166
167
165
161
160
161
164
167
173
176
175
168
162
159
158
157
153
157
160
164
164
163
161
162
164
164
163
167
156
144
132
121
122
132
148
162
165
165
165
165
164
163
164
166
167
165
161
155
152
155
159
163
163
161
161
161
165
169
175
178
175
170
165
163
162
159
154
154
155
157
159
161
162
162
161
161
161
173
168
158
144
129
120
122
135
151
163
168
170
167
163
160
159
162
167
171
169
159
151
152
159
163
162
161
162
166
169
168
169
170
167
163
160
162
164
164
159
155
153
153
156
160
164
163
159
157
160
179
177
169
159
148
134
128
132
147
164
171
168
162
159
160
161
163
167
172
171
161
153
154
162
165
160
157
161
167
169
165
160
159
159
158
156
158
162
165
162
158
154
153
156
160
163
163
160
155
160
179
179
177
170
161
153
147
149
157
168
171
165
157
157
161
166
166
168
172
172
165
160
159
161
161
157
155
160
165
164
160
158
158
160
161
160
159
160
163
162
161
159
157
158
158
159
161
163
160
161
171
175
175
170
163
162
164
166
171
171
170
164
158
158
162
168
168
169
173
177
174
168
162
160
159
161
164
166
163
159
159
162
167
169
167
165
163
162
162
162
163
166
165
165
162
159
163
169
169
161
167
167
168
167
163
163
166
169
170
169
167
164
161
160
162
165
166
168
173
178
179
171
163
156
157
167
172
171
164
160
161
169
171
170
166
163
162
162
163
162
161
163
169
173
171
165
164
168
169
161
168
164
163
167
166
164
161
162
165
166
166
165
161
156
157
161
162
164
167
171
173
170
164
158
158
165
168
168
164
164
166
169
168
163
162
160
160
160
162
161
158
157
166
175
176
168
160
159
161
160
171
164
163
167
168
164
159
157
160
164
168
164
158
153
154
159
161
162
163
165
169
171
170
165
162
161
162
163
164
166
166
166
162
161
164
162
161
159
160
159
157
156
162
172
173
166
157
155
158
160
170
165
163
163
163
162
159
158
160
164
170
167
160
157
159
165
166
165
163
163
167
174
177
173
167
162
162
163
163
163
164
166
169
172
169
163
159
159
161
162
161
160
161
164
166
162
158
160
165
165
166
163
160
158
157
161
161
160
161
164
171
172
169
166
166
170
173
170
166
163
165
172
178
176
171
166
165
167
166
163
164
173
180
179
167
148
144
151
161
165
164
160
157
158
160
160
164
171
178
174
176
172
170
169
171
172
172
173
175
175
172
167
164
165
168
172
175
176
175
167
153
139
126
118
114
116
115
119
126
132
133
128
126
131
136
139
136
134
141
145
147
142
137
137
140
139
136
135
131
131
180
176
172
169
167
165
166
168
168
166
163
164
166
168
170
171
171
174
176
170
159
147
134
127
124
122
120
121
126
132
128
127
128
134
143
148
147
144
144
144
142
138
133
132
133
133
130
127
125
123
181
177
172
166
162
159
162
166
166
163
160
163
169
174
175
172
167
167
171
170
164
155
147
140
132
125
122
123
125
125
125
129
132
136
144
151
153
150
143
137
138
137
132
125
123
126
130
129
124
119
177
172
164
159
160
165
168
173
174
171
167
166
170
175
178
175
170
168
171
171
168
163
158
149
136
131
129
130
126
124
125
135
137
136
135
143
149
151
140
131
132
135
131
123
120
124
132
137
137
128
175
170
160
156
164
176
186
181
178
176
174
172
172
173
173
172
172
173
173
172
168
167
163
154
143
139
140
142
140
137
138
146
146
137
125
133
146
150
141
129
128
129
129
124
123
125
134
142
148
145
176
174
167
164
170
184
192
185
177
174
176
180
180
176
169
165
169
173
173
169
166
167
167
162
150
149
158
161
159
156
162
169
162
148
133
138
147
149
142
134
131
129
126
124
126
129
132
137
138
136
178
176
172
171
172
179
186
181
175
173
178
185
188
182
171
163
166
169
170
165
162
166
169
165
157
159
164
172
169
169
171
172
169
159
151
148
144
143
140
137
138
134
129
127
130
132
129
122
119
122
174
172
169
169
169
172
175
175
175
175
176
177
181
179
175
169
168
170
170
167
163
166
166
165
164
166
170
175
171
166
162
161
165
165
158
148
134
120
120
132
139
138
134
131
132
132
126
118
115
118
173
170
165
165
168
171
172
172
173
174
170
165
163
168
173
173
171
173
177
177
173
167
162
164
169
173
172
173
170
163
157
160
164
164
155
141
124
113
112
120
131
133
132
130
131
130
126
122
122
130
173
170
166
165
169
174
174
173
172
171
167
161
158
161
168
170
169
173
184
188
180
164
157
161
170
175
171
171
173
170
165
165
166
163
149
135
122
116
118
121
124
125
125
124
126
127
129
129
133
136
169
168
167
166
168
171
174
174
174
172
169
166
165
165
166
165
166
173
184
186
175
162
158
163
170
169
166
170
175
175
168
164
161
157
141
128
128
133
140
138
129
122
119
120
123
127
130
134
135
134
165
161
163
163
163
163
167
171
174
174
172
172
172
169
167
164
166
172
176
171
165
162
166
170
168
163
162
168
173
167
156
150
151
146
132
121
122
133
145
146
137
125
119
119
123
126
127
126
125
126
168
163
161
162
162
162
164
166
168
169
172
175
174
170
166
166
169
171
168
161
159
164
171
172
167
161
165
171
170
161
149
143
146
139
125
121
121
129
140
144
140
131
122
118
121
123
123
117
117
119
175
171
167
167
169
170
167
165
159
166
172
179
179
173
168
167
170
168
161
154
157
164
170
169
165
165
170
177
175
166
158
155
149
140
133
130
130
130
133
139
141
136
127
120
119
120
120
117
119
121
176
174
170
172
177
178
170
162
154
160
169
180
182
177
172
170
169
165
157
156
161
166
169
167
165
166
170
176
178
175
170
164
155
148
147
145
140
134
132
136
139
138
130
124
121
123
125
128
129
127
172
169
167
173
180
179
167
155
149
152
163
173
178
179
177
173
166
161
160
165
171
173
172
171
171
170
169
168
170
169
165
161
158
158
160
153
147
139
134
135
135
135
130
129
128
127
128
131
131
129
169
168
168
173
177
174
162
149
145
149
158
166
171
176
177
173
166
161
167
176
181
178
173
173
176
175
170
162
157
153
152
153
158
161
162
154
149
142
139
137
133
129
130
133
133
132
128
123
125
127
170
172
172
173
174
172
163
154
152
154
159
163
166
170
172
171
168
168
174
182
183
176
170
169
175
177
171
163
154
147
147
152
158
159
157
153
150
147
144
140
133
129
130
134
137
136
130
123
123
128
171
173
172
170
171
172
171
167
163
161
160
160
161
165
169
169
170
171
175
178
175
170
166
165
168
171
167
163
158
153
153
155
160
161
158
155
153
151
149
145
141
137
136
135
140
142
142
139
137
135
173
174
170
167
168
172
176
172
167
163
161
158
159
163
167
168
167
165
165
169
171
168
166
163
161
159
162
163
165
166
165
165
167
171
169
166
159
158
157
153
150
146
143
141
146
150
148
147
140
137
179
178
173
166
165
171
174
170
163
161
162
162
162
164
166
166
162
157
156
160
165
167
166
163
161
159
160
162
167
173
173
173
175
180
180
175
167
164
166
164
161
153
148
148
151
153
145
140
135
139
184
183
174
165
163
168
172
169
164
163
166
169
167
165
165
164
161
158
158
158
157
157
158
161
164
163
161
162
165
170
172
172
174
178
180
176
170
166
170
172
169
158
150
149
153
156
150
147
150
160
179
175
168
162
162
167
172
175
173
169
167
168
169
168
164
162
162
164
165
157
151
147
154
162
166
162
159
161
165
168
167
167
168
170
174
177
174
170
170
173
170
158
151
149
154
159
160
161
170
181
168
162
158
159
163
168
172
177
176
170
163
161
166
168
166
161
159
161
164
158
152
155
163
169
166
157
152
157
165
168
166
164
163
165
169
175
178
175
168
167
164
158
152
151
156
162
168
172
176
179
163
159
157
160
165
168
169
170
171
167
162
159
163
166
166
160
155
153
157
159
162
168
174
173
163
153
147
154
164
168
168
168
167
164
164
165
168
168
159
158
159
157
155
156
159
163
167
166
165
166
164
163
164
165
166
166
162
161
164
166
167
166
163
161
161
160
156
154
157
163
168
172
172
170
162
154
151
157
163
167
167
167
166
162
156
149
145
146
148
154
156
156
157
157
159
161
160
157
157
163
165
167
168
168
168
164
160
160
164
170
172
170
165
160
158
160
163
167
168
168
168
166
165
165
162
158
158
163
168
167
160
152
152
159
155
143
134
138
149
158
162
158
157
158
160
160
158
155
157
162
167
167
167
169
170
167
165
167
172
175
172
167
164
160
156
161
168
175
176
171
166
163
162
161
157
156
161
168
175
170
158
148
150
156
157
156
153
152
159
163
165
162
161
160
160
158
159
159
160
161
169
165
164
169
173
172
170
173
177
175
168
163
162
161
160
162
167
171
171
168
166
167
166
160
153
152
160
169
175
172
164
162
156
154
156
163
175
171
164
160
163
167
168
162
157
155
159
163
162
158
170
165
164
169
173
173
170
170
171
169
166
162
160
159
161
166
167
164
162
162
166
170
170
164
158
158
163
168
168
166
169
170
163
153
151
161
171
169
161
155
160
169
167
157
154
157
162
165
160
154
168
168
168
168
169
169
165
160
159
163
166
165
161
157
160
165
166
161
158
160
164
169
171
170
167
168
167
167
161
161
165
170
165
156
151
156
161
159
154
153
161
165
159
151
154
163
168
165
157
156
164
169
170
168
165
162
158
153
153
159
166
167
164
159
161
161
160
158
157
160
163
168
171
171
171
170
167
164
161
162
162
165
166
162
159
162
162
159
156
158
165
163
158
154
159
168
171
167
161
161
161
166
168
165
162
160
157
154
157
161
164
166
166
165
162
157
153
153
156
159
163
167
170
171
169
166
164
165
167
168
169
166
166
168
170
169
167
163
160
160
162
162
160
160
163
170
173
171
166
164
160
163
165
163
160
160
160
163
164
163
162
163
166
167
163
157
152
153
157
158
161
166
170
171
170
168
166
168
170
173
172
169
169
172
174
172
168
162
157
157
160
163
163
162
162
167
169
170
168
166
162
164
165
164
162
161
160
161
162
161
159
161
163
164
162
159
160
163
162
159
160
164
168
169
169
169
168
168
165
163
163
168
173
178
178
176
169
161
155
155
161
165
166
163
161
161
160
161
163
164
170
167
167
164
163
160
158
158
158
157
156
158
157
155
155
160
168
171
168
164
165
170
171
166
164
164
168
169
162
153
151
163
176
184
183
179
171
164
160
160
166
167
164
159
158
156
154
153
155
159
173
164
159
156
157
159
160
160
160
157
154
153
151
151
154
162
169
170
167
166
170
175
174
166
160
161
168
172
167
153
150
162
175
182
179
173
170
169
170
172
173
168
157
150
152
156
158
156
155
156
164
151
143
143
149
154
158
161
164
162
155
148
148
154
163
169
169
165
161
163
167
171
173
168
165
165
169
172
170
164
159
163
171
174
169
162
163
168
175
185
180
169
159
152
152
158
165
167
164
159
150
140
132
131
135
140
146
157
165
166
158
150
151
160
171
174
170
161
158
161
162
164
166
168
171
172
171
169
167
165
164
165
168
169
165
160
160
164
171
175
176
170
167
162
159
159
165
169
167
163
152
141
131
124
118
119
130
148
161
165
162
157
158
164
170
171
165
160
161
165
167
164
162
164
171
173
169
164
161
162
164
165
167
171
169
166
161
159
160
159
161
162
165
163
161
159
160
161
161
160
166
158
141
122
109
107
119
134
150
159
163
165
164
163
163
165
163
163
168
173
172
164
160
160
167
171
168
161
156
156
160
164
170
173
171
167
163
159
155
150
152
155
159
162
162
160
158
156
153
154
176
169
153
135
118
109
108
119
137
153
164
168
164
160
161
165
167
169
171
172
166
160
157
160
166
169
166
160
156
156
161
166
171
170
165
161
159
160
159
153
151
153
157
160
163
163
162
160
156
158
175
170
160
149
138
123
112
116
136
155
165
165
160
160
165
170
171
169
168
165
159
154
156
162
167
167
162
161
160
161
162
164
165
163
159
156
158
162
163
158
154
153
155
160
163
164
165
165
165
167
170
164
158
157
152
142
136
141
152
165
167
160
156
161
169
172
170
166
166
164
160
158
160
166
169
168
162
162
163
163
162
162
163
163
161
160
160
163
164
160
155
152
153
159
163
164
165
168
172
170
163
159
156
157
156
154
157
164
172
172
167
161
159
165
170
169
165
164
168
169
167
165
165
168
171
171
168
166
163
160
160
165
168
169
167
166
165
165
165
160
156
150
155
161
165
164
164
167
168
163
162
160
160
161
158
158
164
170
173
170
166
166
168
172
172
167
163
163
167
170
169
167
166
165
166
170
172
169
162
158
160
166
171
170
167
166
167
168
168
164
160
156
159
164
166
163
161
161
162
157
164
162
164
166
166
163
162
163
164
165
166
169
173
179
177
169
163
160
162
165
167
167
165
161
162
166
169
169
164
160
162
165
167
165
164
164
166
168
169
166
162
160
162
165
166
161
156
155
156
157
164
161
163
169
172
167
161
157
159
163
166
167
168
173
174
168
163
159
159
162
167
170
169
165
163
164
167
169
167
166
166
166
165
163
163
164
165
165
166
165
162
161
161
164
166
163
157
153
152
157
164
160
161
165
167
165
161
158
160
163
165
162
159
159
163
165
163
161
161
165
169
173
175
172
169
167
169
169
169
169
169
169
171
174
169
164
162
163
165
166
164
161
159
162
167
167
162
158
157
159
165
162
160
158
157
157
157
158
158
160
160
158
157
157
160
163
163
164
166
168
171
172
173
173
173
170
170
170
170
170
171
175
178
176
168
157
151
156
164
168
168
163
159
160
165
166
166
167
167
164
170
170
172
173
176
179
182
183
183
179
174
170
168
168
169
169
172
175
176
169
153
136
123
118
118
123
122
121
120
122
118
114
114
123
134
141
139
133
132
133
133
131
132
135
138
135
130
128
130
132
175
172
170
171
175
181
185
185
185
180
174
169
167
169
169
168
168
171
175
171
157
138
123
119
120
118
118
116
120
121
120
119
119
126
137
146
144
136
132
130
134
130
130
130
130
130
129
127
126
125
181
173
167
167
170
177
180
182
185
184
177
169
168
173
175
171
167
167
172
173
165
151
139
132
128
124
120
119
119
120
123
125
127
131
142
152
155
146
133
129
136
137
135
128
125
126
129
130
125
117
181
171
162
160
166
174
179
180
182
181
175
168
169
176
181
178
172
169
172
175
172
166
158
147
135
128
126
127
127
124
126
128
130
133
142
156
163
154
137
127
132
138
137
129
123
124
129
134
130
120
175
168
160
157
164
175
180
179
176
175
172
170
172
175
177
177
174
173
173
173
170
170
166
154
140
131
131
134
136
136
132
131
130
130
139
153
160
154
140
130
129
132
134
129
124
121
124
130
133
127
168
167
164
162
165
173
176
174
170
171
173
177
177
175
170
168
171
173
171
166
164
167
169
161
146
137
138
142
143
146
142
142
138
134
139
150
155
152
141
135
133
130
130
127
123
120
118
118
121
121
163
166
167
168
167
168
168
169
171
175
179
183
184
178
171
166
169
169
167
162
161
166
168
162
150
146
148
150
149
150
152
152
148
141
148
156
159
152
143
139
137
132
127
124
124
123
118
114
115
116
168
167
166
167
166
166
166
168
172
177
180
182
182
180
175
171
170
170
168
168
170
172
166
158
151
153
162
162
156
155
160
166
157
144
151
162
168
159
144
137
135
132
127
123
125
127
124
119
118
122
178
173
165
163
165
168
168
168
168
169
170
169
169
171
170
170
170
168
170
178
183
179
165
156
154
159
166
170
164
163
168
172
160
143
135
152
167
164
145
131
130
129
127
123
125
129
129
126
129
133
183
179
169
164
166
171
172
169
165
163
164
163
162
161
163
164
164
165
170
179
182
175
166
160
163
163
166
170
171
172
175
174
161
142
126
134
149
155
144
130
127
125
124
122
124
127
128
127
131
134
177
177
173
168
168
170
172
171
170
169
169
167
165
162
162
162
161
165
170
171
168
165
167
170
172
168
166
171
174
172
165
160
155
143
129
124
131
142
144
133
127
122
121
121
124
126
126
121
121
125
167
168
169
169
166
165
168
174
179
180
176
172
169
166
165
165
167
172
174
165
160
160
168
176
174
169
169
173
172
162
147
144
144
144
134
123
126
133
139
137
131
125
122
122
125
127
124
117
114
118
167
163
164
166
167
165
166
169
175
178
177
173
170
166
167
170
175
179
178
168
161
161
168
172
169
167
171
176
173
157
139
136
140
138
134
126
125
128
134
136
137
134
127
125
128
130
127
120
116
118
171
167
167
170
175
173
165
159
155
163
170
175
173
167
167
170
174
176
173
169
163
163
166
168
166
166
170
175
174
162
151
146
142
138
135
131
131
128
128
133
138
139
132
129
131
135
133
127
121
123
173
171
172
177
181
178
164
148
139
148
162
176
177
171
168
168
167
165
164
166
167
167
168
170
171
170
166
166
168
166
163
158
152
147
149
143
137
131
128
130
131
132
130
130
131
132
131
130
128
128
170
171
172
176
178
173
160
145
140
144
158
171
176
175
172
167
162
156
158
169
175
174
174
176
178
174
165
157
157
161
163
162
158
158
159
154
147
140
137
130
118
120
125
129
129
124
125
126
130
132
170
172
170
169
168
167
160
151
147
149
157
167
173
175
174
170
164
159
159
172
178
179
177
177
179
175
165
156
150
152
156
159
161
162
162
156
154
152
148
140
128
123
125
130
127
117
107
108
119
132
173
175
172
166
165
168
167
162
157
156
160
164
166
168
170
171
170
165
165
169
173
176
175
173
171
169
165
158
153
148
150
155
162
163
163
159
159
159
156
150
143
138
135
134
130
121
110
108
117
133
172
176
175
171
171
174
174
170
165
162
163
161
159
159
163
170
172
168
167
166
167
171
170
169
165
162
161
161
157
151
150
154
164
170
169
164
162
162
160
157
154
150
145
141
138
134
134
130
133
138
170
175
176
175
175
175
174
170
166
164
162
158
154
155
160
166
167
164
164
167
170
170
170
168
164
159
160
163
164
162
156
159
171
179
177
170
164
164
165
163
161
156
151
147
145
147
152
147
140
143
167
171
171
171
172
174
173
167
163
161
161
159
157
159
162
163
160
159
162
169
171
171
170
168
167
162
160
163
168
170
168
171
175
180
175
169
164
165
169
169
166
158
150
148
150
154
154
150
144
139
165
166
165
164
168
173
174
169
164
162
165
166
167
166
164
162
159
160
165
166
162
157
159
164
168
164
159
159
165
169
171
171
172
170
170
167
164
166
170
172
169
158
150
147
156
163
161
157
151
158
164
164
162
163
170
175
177
174
171
168
167
169
172
169
165
161
160
164
168
163
152
145
151
163
168
163
155
155
162
166
165
163
160
163
166
172
174
172
171
173
170
161
155
155
164
172
172
172
171
178
164
164
164
169
175
178
177
177
175
170
165
163
166
168
164
159
158
163
167
164
158
156
163
170
168
161
153
156
164
166
163
160
158
161
168
177
183
182
178
173
169
165
162
168
174
178
176
177
180
181
163
163
168
176
178
178
175
174
172
168
163
159
160
162
161
156
153
156
162
167
172
174
175
173
167
160
156
160
165
166
167
168
165
162
163
168
173
174
170
166
162
160
161
164
167
170
170
172
171
169
162
166
172
175
177
175
171
168
167
167
166
164
162
159
159
158
156
156
160
167
174
176
173
168
163
161
162
163
163
164
167
172
171
163
151
144
143
148
151
154
155
154
155
156
159
161
161
159
159
161
164
170
173
174
174
172
168
165
165
169
171
170
168
165
165
166
167
166
165
166
168
168
166
162
159
161
165
165
162
162
163
170
172
164
149
132
126
135
146
155
158
157
156
157
160
159
158
156
157
160
169
171
170
171
172
170
166
166
168
170
171
169
170
169
171
171
173
174
170
167
166
166
165
161
157
158
162
167
169
167
167
170
173
166
152
140
136
146
159
168
168
165
161
160
163
165
167
166
163
158
173
168
164
167
170
170
166
166
167
167
167
166
166
164
163
166
168
169
168
167
168
170
168
161
156
156
162
168
172
174
180
183
177
166
152
151
157
167
173
176
173
167
160
157
161
172
179
181
168
155
172
166
161
163
167
168
166
164
164
165
167
167
162
156
154
159
161
162
162
164
168
170
168
163
160
164
168
169
165
167
178
184
177
159
149
153
162
170
169
166
163
161
154
150
154
167
178
178
166
153
168
167
165
163
163
165
165
162
162
165
171
171
163
153
151
156
161
160
160
162
165
167
167
165
168
173
175
171
161
157
161
168
167
158
150
156
162
164
157
151
154
156
154
151
153
162
170
167
162
157
165
169
168
164
161
162
163
164
167
167
172
172
166
157
154
157
159
159
159
162
165
168
169
169
169
174
176
174
167
161
160
163
165
165
164
165
164
161
156
152
152
158
160
160
160
164
167
165
161
162
163
166
165
163
162
163
165
169
170
167
169
169
168
164
157
154
152
154
158
162
167
170
171
170
169
168
170
174
180
180
175
170
169
175
175
172
166
163
159
155
157
159
163
164
166
168
166
165
162
163
159
157
157
161
164
167
168
168
167
164
164
167
167
165
156
149
145
151
158
163
166
168
170
170
171
169
168
171
176
180
182
180
177
176
174
170
164
161
158
157
158
159
163
164
166
167
163
160
159
160
157
152
153
160
166
168
165
161
159
159
161
165
164
157
150
147
147
156
161
163
163
164
166
169
174
174
170
166
161
160
163
167
171
170
169
169
165
162
159
159
160
161
164
166
166
164
156
153
154
157
162
153
152
159
163
163
160
157
156
158
161
164
159
151
148
152
162
167
166
165
165
167
167
167
169
170
169
164
154
142
140
150
161
169
171
174
172
168
164
162
163
162
160
161
162
161
157
155
157
159
164
151
147
151
154
157
158
160
162
163
162
161
157
153
156
161
167
168
165
166
170
174
171
165
161
160
164
167
164
154
148
154
165
171
173
174
171
170
168
167
165
161
153
149
154
160
165
168
167
164
153
142
138
139
143
149
155
162
167
167
161
156
156
160
164
166
163
159
158
161
166
170
171
165
160
159
164
170
171
167
164
166
168
170
170
167
165
167
168
168
167
162
153
148
151
160
170
173
170
166
126
124
123
126
131
135
144
154
163
165
159
155
157
163
168
165
156
151
154
160
162
165
166
166
167
168
169
169
168
165
164
163
166
168
167
162
160
161
162
164
165
162
160
155
155
160
166
168
165
162
138
126
117
114
115
120
132
143
153
159
159
158
158
162
166
164
157
154
160
170
177
172
166
164
169
174
174
167
159
153
150
149
156
166
169
165
161
158
157
155
157
159
160
159
158
159
160
159
157
157
163
147
128
112
103
108
119
132
144
155
163
166
162
159
161
164
164
164
169
182
193
185
169
162
166
173
173
165
155
147
145
149
160
168
173
170
167
160
156
152
152
154
158
160
159
159
159
159
154
154
176
164
145
125
110
107
112
124
141
156
168
172
165
158
159
166
170
169
169
174
178
180
170
163
165
169
169
163
156
153
158
167
171
171
169
168
167
164
160
152
152
155
160
163
160
159
160
165
164
159
169
161
150
141
131
121
121
128
143
160
169
169
163
160
162
167
169
166
163
160
161
162
165
165
165
165
163
162
161
162
167
169
171
168
164
162
164
165
163
155
153
156
160
164
161
158
160
169
174
170
158
151
146
152
149
140
135
138
154
164
167
161
159
161
164
164
163
161
161
160
158
158
163
167
167
166
163
164
165
164
164
163
164
164
163
162
162
165
165
160
154
152
155
162
163
161
160
166
173
174
157
151
151
156
156
150
152
156
163
167
166
161
160
163
164
161
159
161
166
166
163
160
163
168
170
169
168
167
165
162
160
160
162
164
164
164
164
168
170
166
157
149
151
159
165
165
161
161
163
165
161
159
161
162
159
156
158
162
166
167
167
167
168
172
170
163
160
163
168
168
164
162
163
166
169
170
170
168
162
158
157
161
164
165
165
166
169
173
176
172
165
157
156
160
163
163
161
160
159
158
161
163
166
169
167
164
163
162
162
165
168
171
179
182
179
171
165
163
165
165
163
162
163
163
164
168
170
169
163
157
157
162
166
164
164
167
171
173
175
172
170
167
163
161
158
158
158
161
161
159
160
161
165
170
174
172
168
165
163
165
167
169
175
182
178
171
165
161
161
162
163
164
164
163
163
166
170
170
167
163
163
166
166
162
160
163
167
168
168
167
167
166
163
161
159
159
159
157
156
159
160
158
162
166
170
171
170
168
165
165
163
161
160
162
166
164
160
157
160
164
166
167
167
165
166
167
169
171
172
173
173
172
169
163
159
158
159
162
164
165
164
161
161
162
167
166
162
153
148
154
165
164
161
158
158
160
163
163
162
161
159
157
156
156
158
158
157
158
162
167
169
168
166
167
168
169
168
170
171
174
175
173
172
171
164
159
153
158
164
167
166
162
162
166
172
170
162
151
147
153
168
171
174
175
176
176
177
174
172
171
172
173
174
175
173
171
170
172
173
167
152
138
123
118
114
112
110
110
112
114
117
120
125
131
140
142
137
126
119
120
124
131
137
138
135
129
124
121
125
129
171
171
172
174
179
181
182
178
177
176
175
173
172
173
173
172
171
173
174
169
154
136
121
114
111
108
105
107
111
118
124
129
129
131
133
136
128
123
120
124
133
141
139
134
128
126
126
128
129
131
175
170
168
169
174
178
179
179
181
180
175
167
165
169
176
176
173
173
174
173
163
147
132
123
118
114
109
110
114
121
127
133
132
132
133
136
134
131
127
130
138
144
139
132
126
125
127
128
128
125
177
168
162
162
166
170
172
172
175
176
172
164
165
172
179
179
174
173
175
176
170
162
149
137
129
123
121
121
124
126
129
131
132
131
143
154
157
149
137
132
134
136
135
131
128
124
121
122
121
116
177
169
162
159
162
164
165
165
166
167
168
169
172
173
175
174
173
173
174
175
170
167
160
149
138
131
127
130
135
138
132
123
119
129
146
160
166
155
143
133
129
129
131
132
129
122
116
114
114
110
172
168
167
165
164
163
162
161
166
169
173
174
174
170
167
167
170
173
173
171
166
166
167
158
146
138
133
134
140
141
134
122
118
129
146
158
150
144
139
136
132
129
129
129
125
120
117
116
117
115
165
165
169
171
168
165
162
164
170
174
175
174
172
167
164
165
169
173
170
168
166
168
166
160
150
144
141
138
135
137
138
131
126
130
147
165
165
155
142
139
134
130
124
120
119
119
122
129
132
125
161
161
166
169
169
166
165
166
170
170
170
169
170
169
169
168
170
171
169
169
173
172
165
155
147
150
157
151
140
139
148
149
139
129
147
193
220
211
174
144
132
126
121
114
114
122
129
138
143
138
168
165
164
165
166
168
168
167
165
162
164
168
173
173
172
169
168
166
167
174
184
181
169
154
147
154
164
165
159
156
164
166
148
126
143
206
259
256
202
149
130
126
123
117
119
127
133
141
143
139
179
174
169
166
167
169
170
166
163
161
165
172
174
173
170
167
163
160
162
170
179
181
175
168
161
160
164
169
170
171
173
168
149
124
126
175
224
228
184
142
129
128
127
121
123
129
131
132
129
131
180
178
175
172
170
169
169
168
168
168
169
170
170
171
171
168
162
158
159
162
165
170
175
177
173
168
167
170
171
167
160
154
143
127
121
130
148
154
143
132
130
130
128
122
122
126
125
119
114
119
174
172
172
173
171
168
169
172
175
175
171
165
166
171
175
174
169
165
164
160
157
160
169
176
175
171
171
173
171
160
145
140
137
132
118
114
109
111
118
128
134
136
130
124
123
126
123
116
111
115
166
163
164
168
170
168
167
169
171
170
167
165
167
170
175
177
176
176
173
166
160
159
164
170
172
170
171
176
172
160
144
137
134
129
122
119
119
121
125
133
139
143
136
129
128
131
128
121
116
120
162
159
161
168
174
172
163
155
150
153
161
169
169
167
170
174
177
180
179
174
167
161
162
168
172
170
167
167
169
161
151
144
138
132
128
127
129
131
133
139
140
140
136
131
132
134
132
128
124
126
161
162
165
173
176
172
157
140
133
142
158
171
171
165
165
169
173
177
180
175
171
164
162
168
175
169
159
152
156
160
156
151
146
145
140
137
134
140
145
145
136
131
131
131
134
133
130
129
130
132
166
168
171
175
174
168
155
142
136
143
155
168
172
170
168
169
171
172
171
173
171
166
163
166
171
164
149
142
149
158
163
164
165
159
154
150
149
156
156
150
135
127
130
134
134
128
123
127
135
137
170
172
172
170
168
165
160
153
149
150
156
165
172
174
173
172
170
164
159
163
168
169
167
165
163
161
155
151
153
161
168
173
174
165
160
159
161
165
163
155
141
134
135
137
136
129
125
127
134
138
172
173
170
164
162
164
166
162
157
157
160
166
168
170
172
175
171
161
148
151
162
171
171
167
162
164
166
167
164
166
170
172
168
163
161
160
164
168
165
157
154
152
145
140
138
134
131
128
134
138
169
171
169
163
160
163
165
163
162
164
167
166
160
158
164
172
172
163
155
154
163
170
172
170
167
169
175
176
173
169
167
165
165
161
162
161
166
169
165
159
158
156
151
146
143
141
141
136
138
144
163
166
168
165
162
161
163
164
167
171
174
166
155
151
156
165
168
166
165
166
168
170
171
172
173
173
172
174
174
171
163
158
160
159
163
164
167
169
166
163
161
159
155
149
145
148
153
154
155
157
161
163
165
164
163
162
164
165
168
173
173
165
154
151
156
160
161
162
167
171
171
169
169
171
174
171
166
167
170
170
162
158
156
157
161
164
164
165
165
165
163
158
152
147
146
153
165
172
172
164
162
163
163
163
163
165
165
164
166
170
169
162
154
154
158
159
157
156
165
169
165
160
161
166
172
169
163
163
167
168
162
157
155
155
158
159
158
159
161
162
161
157
151
147
151
160
172
177
175
170
166
167
165
164
165
165
164
163
166
168
167
159
151
154
160
162
160
159
165
166
160
153
157
165
170
168
163
165
167
165
159
154
153
155
160
162
161
161
161
162
162
159
157
157
162
167
170
168
167
165
168
168
169
170
169
165
163
164
169
169
166
158
152
153
159
162
163
165
166
166
164
163
164
169
170
170
170
172
170
164
158
155
159
160
166
172
177
176
172
169
167
164
164
167
170
170
166
165
163
166
164
165
170
174
173
169
166
167
170
169
166
161
155
152
153
157
160
165
166
167
170
172
173
171
171
173
175
174
170
165
164
165
166
163
164
170
175
178
175
171
168
163
162
163
165
164
163
167
172
171
159
162
169
174
175
174
171
169
167
165
165
164
160
154
151
153
158
161
162
164
170
174
175
172
172
174
175
170
164
163
169
175
173
163
152
149
153
159
161
162
161
158
156
156
157
160
163
170
173
171
160
165
168
169
170
173
171
168
163
161
161
164
163
162
162
164
166
164
161
161
165
170
173
172
170
171
170
164
159
160
168
178
177
165
147
135
133
143
151
158
159
158
157
157
159
162
164
166
167
166
167
169
167
162
161
164
166
166
164
160
159
159
164
172
175
177
174
169
163
161
163
167
170
168
166
164
163
163
159
158
163
171
174
168
154
143
139
147
158
166
166
161
158
159
164
168
170
164
160
159
171
168
164
158
156
159
162
165
165
161
159
160
164
167
172
174
172
168
166
165
166
166
164
160
159
161
164
167
164
158
159
166
172
170
160
151
151
158
170
178
171
160
152
153
163
172
176
171
162
155
170
166
162
159
158
159
162
163
163
161
163
166
165
161
160
162
164
164
166
167
168
163
156
154
159
168
175
173
165
158
160
167
171
166
159
156
159
165
171
170
164
156
150
150
158
167
175
174
168
160
167
167
164
161
160
161
163
163
163
162
167
169
164
157
155
159
162
162
163
165
166
161
154
154
165
176
183
175
165
159
161
169
167
161
154
158
162
166
161
155
154
155
157
158
157
160
164
169
172
169
164
165
164
162
161
163
167
167
165
164
167
167
164
156
154
157
159
160
161
164
166
165
162
161
168
174
179
174
169
166
166
166
164
160
159
162
166
166
160
154
154
159
164
165
160
158
159
162
166
167
161
160
160
160
162
166
168
168
167
165
166
166
163
158
152
152
154
158
163
167
171
172
171
169
169
167
167
171
174
176
174
169
165
165
167
168
166
166
163
160
159
162
166
168
165
161
158
157
159
160
156
151
150
157
165
169
168
165
163
163
166
167
164
155
148
147
152
161
166
170
172
171
171
171
173
169
166
167
171
176
176
173
169
168
166
163
160
162
162
162
161
162
166
170
170
166
157
153
154
157
152
144
145
156
166
167
164
159
159
162
166
167
160
151
147
152
159
164
164
164
162
161
164
171
179
179
170
164
161
162
165
166
165
162
154
153
154
158
161
161
160
160
164
170
171
165
156
152
157
165
155
145
146
154
160
162
160
158
159
162
165
163
156
150
154
163
168
167
162
159
156
156
159
167
174
175
168
162
157
154
153
152
155
153
150
151
153
160
163
161
159
157
158
163
166
164
159
159
166
175
157
146
145
147
151
156
158
161
163
165
164
160
156
155
159
166
169
168
164
162
164
164
162
162
160
159
160
161
163
157
151
150
152
153
154
158
160
163
162
159
157
154
152
154
158
162
167
171
172
175
154
140
135
137
141
148
155
161
164
165
163
160
158
159
159
160
162
164
165
166
169
170
168
162
156
154
157
163
167
165
160
155
154
157
162
164
163
161
158
156
155
156
154
153
155
161
169
172
168
164
142
122
118
123
131
139
145
153
159
162
161
161
161
159
157
156
157
158
162
164
165
166
166
164
162
162
163
165
162
155
150
148
153
159
163
162
160
157
154
153
154
156
158
157
158
161
165
165
160
156
140
120
109
110
116
126
135
142
151
159
164
166
164
160
158
158
160
161
161
163
166
163
160
160
164
169
171
166
157
149
147
148
153
160
162
159
154
153
154
154
156
155
153
151
154
159
162
162
158
157
153
133
115
105
102
109
120
135
149
161
171
173
167
161
160
163
168
168
164
166
171
170
162
158
161
168
171
166
159
154
156
160
162
163
162
160
158
157
160
163
162
155
147
143
145
154
159
163
163
158
162
149
132
115
102
100
110
128
147
165
175
177
170
162
161
166
169
168
164
164
172
175
171
163
161
163
166
166
165
168
173
175
173
168
164
164
166
167
168
170
165
157
148
142
140
145
153
165
167
160
163
158
146
131
115
109
113
128
146
164
173
173
168
162
161
164
165
163
161
161
165
171
170
166
161
159
161
164
167
170
173
173
172
168
166
168
171
171
169
166
161
157
153
149
140
139
147
160
167
165
165
159
154
148
139
128
127
135
150
163
169
165
161
160
159
158
159
160
162
161
160
162
164
163
159
157
160
164
166
166
164
161
161
164
165
167
169
170
170
165
159
152
151
153
150
148
149
156
164
169
165
162
164
163
158
147
140
145
155
165
168
162
157
155
155
155
157
161
166
165
160
156
157
160
161
163
164
165
164
162
161
159
159
161
162
163
165
169
174
172
162
151
150
155
159
160
158
158
161
166
163
164
168
168
164
154
147
148
156
164
168
162
156
154
153
157
161
166
170
166
161
156
158
162
166
168
167
166
162
159
160
163
164
161
160
162
165
171
176
175
168
158
155
158
162
163
163
163
163
162
161
165
169
170
167
161
154
151
154
158
164
162
157
156
156
162
166
169
169
165
161
159
162
165
167
168
169
168
162
158
158
163
166
163
161
164
168
171
169
167
166
165
162
160
158
159
163
166
168
164
167
170
171
171
169
167
161
157
153
157
162
161
161
160
163
165
165
166
165
162
160
161
164
165
166
168
170
171
166
160
159
163
166
164
162
162
166
166
162
160
161
164
163
160
158
158
161
164
168
166
176
177
172
171
170
170
168
165
162
164
164
163
161
161
161
162
160
160
161
161
161
161
162
164
165
167
169
172
171
169
166
166
168
167
162
158
157
160
162
162
161
162
163
165
168
167
163
158
157
161
175
175
169
165
166
169
171
169
167
168
168
166
164
161
161
161
159
158
159
160
161
160
161
163
167
168
168
169
171
172
171
167
169
172
166
159
155
159
165
166
165
163
168
176
181
175
165
155
152
156
173
174
174
172
169
165
158
155
158
165
172
177
180
178
175
173
172
170
168
161
153
146
137
125
112
105
106
109
113
117
123
126
125
125
129
136
137
129
122
119
124
132
137
135
133
130
126
123
122
122
174
176
177
173
171
168
164
163
166
171
176
178
178
177
176
176
174
172
170
163
153
144
135
123
111
103
105
110
115
120
125
126
124
122
124
128
129
124
122
126
133
141
139
132
125
121
123
124
127
130
171
173
174
172
170
168
168
168
172
174
171
163
162
168
175
178
178
176
174
169
160
149
136
126
117
112
110
113
117
122
125
126
124
124
126
127
124
121
128
133
136
137
132
128
123
120
121
125
131
137
169
168
168
168
167
165
163
164
167
167
163
158
159
166
173
177
176
176
177
174
165
152
137
128
125
123
122
122
124
126
127
124
123
126
131
135
135
137
138
137
134
128
126
129
130
125
121
121
126
130
174
169
168
167
167
164
161
159
160
162
164
167
168
168
170
172
174
176
179
177
168
154
143
137
134
133
129
128
132
137
132
123
118
121
130
137
146
148
150
147
136
128
127
133
136
131
124
120
117
114
179
172
171
172
171
168
165
163
165
168
173
174
171
166
165
167
172
177
179
176
169
161
156
153
146
141
134
132
137
141
136
121
114
118
128
137
135
137
146
148
141
133
131
132
133
128
125
125
122
118
175
170
170
172
172
170
168
168
173
173
171
168
165
162
161
165
171
175
174
171
167
166
165
163
156
152
145
137
131
130
128
122
117
121
131
145
151
146
138
140
138
136
133
126
119
119
123
132
138
129
166
163
165
168
169
168
169
169
169
166
162
163
164
165
165
165
169
169
167
164
162
166
168
165
164
162
159
150
136
130
131
133
126
125
143
185
210
198
159
130
127
133
134
125
116
115
122
134
141
137
161
159
163
167
168
169
169
168
165
161
163
171
176
175
171
168
168
167
165
165
166
170
172
169
166
165
166
163
156
151
154
156
141
128
150
211
259
248
186
131
119
130
137
132
126
123
125
130
137
135
162
162
167
172
171
170
169
168
165
165
171
179
181
179
175
170
166
164
164
169
174
176
176
174
169
164
165
168
169
168
169
165
145
124
136
182
226
224
176
134
125
134
140
134
132
130
128
129
130
129
170
168
171
175
174
170
168
168
169
170
171
172
173
176
176
171
163
157
162
167
173
174
173
173
171
167
167
170
171
167
159
151
136
121
117
127
145
147
136
132
135
142
142
135
130
130
129
128
125
124
174
171
171
173
172
170
168
170
171
168
163
160
166
176
179
175
164
157
158
163
165
166
166
169
170
169
170
172
171
162
149
139
129
120
112
106
105
107
113
126
142
152
147
136
130
129
129
127
123
122
172
169
168
169
168
169
168
168
164
158
156
160
169
177
182
177
169
162
161
161
160
160
163
170
173
170
169
172
172
165
152
139
130
124
119
115
116
117
122
129
140
148
149
138
133
133
132
127
122
124
166
167
166
166
166
166
161
152
146
147
156
165
171
171
173
173
171
169
168
166
162
159
162
173
178
171
161
160
166
166
156
144
137
130
122
124
127
132
138
142
141
139
139
135
134
134
132
128
125
127
163
164
164
166
166
162
150
138
133
141
155
165
165
162
163
167
172
175
176
173
167
161
160
169
175
166
152
149
159
163
156
148
140
134
127
126
131
139
151
157
151
141
139
136
137
134
130
130
129
130
162
162
163
168
168
163
150
140
136
142
151
159
162
163
164
167
173
177
176
173
168
162
157
158
162
158
153
154
160
162
159
154
148
140
135
136
140
149
156
163
160
155
148
144
143
142
137
137
136
135
162
159
162
167
171
167
160
152
147
148
152
161
168
172
173
173
173
169
163
161
164
165
159
152
152
157
167
169
168
165
165
163
155
147
144
148
152
156
158
159
159
157
154
150
150
155
161
161
154
140
161
159
160
162
165
166
164
159
155
156
161
169
172
175
176
177
172
162
151
150
161
167
165
160
161
171
182
184
178
172
172
170
164
153
151
153
157
160
157
155
156
155
154
151
155
166
174
172
160
146
163
162
160
157
156
156
158
158
160
165
171
172
168
166
170
175
173
165
157
157
164
168
167
167
172
186
191
188
180
178
174
169
163
151
152
154
160
162
160
158
158
157
155
153
157
165
173
170
162
156
162
163
163
158
153
150
154
159
165
174
177
171
161
157
161
168
171
170
169
169
167
166
166
170
177
186
183
179
176
174
170
161
151
145
153
160
165
166
162
161
162
160
157
155
156
161
168
171
170
168
160
164
166
164
159
154
155
159
167
175
175
167
156
153
157
161
163
164
167
169
167
163
164
169
175
174
167
169
172
171
164
150
142
144
156
166
168
166
162
160
160
158
155
151
151
156
169
179
182
175
163
167
168
167
162
156
153
153
161
168
168
158
150
151
159
161
156
151
156
163
166
164
165
169
171
169
165
169
173
170
159
150
147
151
158
161
161
159
157
157
159
157
155
152
153
158
169
185
187
174
169
170
168
164
160
153
147
148
155
163
164
154
144
148
161
167
160
150
149
159
166
168
168
169
168
168
170
176
176
167
157
153
157
161
160
155
152
154
158
159
159
159
159
159
160
159
163
168
170
168
172
170
168
165
161
156
152
152
157
163
164
158
147
151
161
171
168
162
157
159
166
170
169
167
165
168
176
181
177
164
157
159
167
169
166
162
158
159
162
164
163
162
162
164
164
157
154
151
156
161
168
166
167
170
171
167
161
159
160
162
165
164
157
152
155
163
169
170
165
160
164
169
171
168
166
170
179
183
174
165
163
166
172
169
166
168
169
169
168
168
166
162
159
160
162
160
157
155
158
162
161
161
164
169
172
171
165
161
159
158
161
164
160
153
148
155
164
169
167
162
165
172
176
174
173
174
176
175
169
168
171
175
174
165
158
161
165
165
166
165
165
161
156
156
160
165
168
170
171
168
159
161
161
160
158
162
162
161
157
155
157
159
157
154
154
159
165
168
166
164
166
173
179
180
178
174
168
163
162
165
171
175
171
163
155
154
156
156
159
160
161
160
158
158
162
169
172
174
174
170
160
166
162
153
148
152
159
165
162
157
155
154
155
157
165
171
172
170
167
165
164
167
172
173
172
167
162
160
159
159
159
158
161
165
161
157
150
153
158
160
160
159
158
161
164
169
169
165
164
165
161
167
167
159
152
155
164
170
168
161
156
155
157
162
167
172
173
171
169
166
162
159
159
161
163
164
165
167
165
158
144
143
154
168
172
164
156
155
160
161
161
159
159
162
164
164
160
158
158
160
160
164
165
163
160
160
164
167
166
160
158
161
162
160
161
164
167
167
168
166
165
159
154
155
161
168
174
175
169
162
155
153
159
169
172
166
161
159
160
159
160
161
163
165
163
161
158
160
165
164
158
158
158
158
158
157
158
160
158
157
159
162
162
157
155
158
161
161
162
163
167
164
158
160
166
174
179
175
169
167
168
171
166
164
161
163
164
163
159
156
159
164
169
168
162
159
159
165
171
172
158
156
157
158
160
161
159
157
153
154
158
161
159
153
152
155
157
156
156
161
166
168
167
167
170
174
174
170
168
170
173
172
165
159
156
161
166
167
164
160
161
165
167
167
162
158
159
163
169
170
158
158
161
162
165
166
163
159
155
156
159
160
156
150
148
151
157
161
163
167
170
172
171
170
171
170
167
165
167
170
171
169
164
162
163
164
167
169
170
167
165
163
163
164
161
159
159
160
162
162
159
158
159
164
168
168
165
161
160
162
164
162
155
146
145
152
161
169
174
175
175
172
171
173
175
171
167
165
167
170
170
167
166
167
168
165
165
168
170
170
167
162
162
165
165
163
159
157
160
161
156
154
158
161
164
165
163
163
165
168
167
161
152
146
149
158
169
171
170
168
165
162
165
173
179
176
168
165
166
167
165
164
162
160
158
157
160
166
170
168
164
160
161
167
170
166
160
160
165
175
153
149
151
153
156
159
161
164
167
170
167
157
148
147
156
168
171
166
160
155
151
151
156
167
175
176
166
162
161
160
155
152
150
149
145
148
156
166
170
167
162
159
159
167
170
168
165
167
171
181
147
139
137
141
146
155
160
163
165
167
164
157
150
149
156
165
170
167
162
160
160
157
158
161
163
162
160
158
155
152
147
145
145
147
150
154
159
166
169
166
163
160
161
164
166
166
169
172
172
171
145
130
124
128
137
147
156
160
162
166
166
162
155
150
152
159
169
172
171
170
171
170
166
161
158
156
155
156
154
147
142
142
145
152
161
164
165
165
165
164
163
164
165
164
162
164
168
170
166
156
145
120
116
119
125
137
145
156
163
169
171
169
161
153
151
158
169
176
173
168
168
169
166
163
159
157
156
157
155
149
146
146
150
157
165
168
166
162
160
160
163
164
165
164
161
162
164
164
160
154
142
117
108
109
112
121
131
147
163
172
175
173
167
160
157
161
170
174
168
158
152
152
156
157
158
160
159
158
158
158
160
160
159
159
161
161
158
156
157
161
166
161
156
151
153
159
162
162
160
158
140
121
109
103
100
103
114
133
154
169
173
175
172
168
166
166
171
170
164
153
146
145
151
155
158
158
159
158
160
166
173
173
167
162
158
155
151
152
162
172
172
159
144
137
140
151
157
161
161
159
145
132
121
108
95
91
100
121
143
161
169
174
174
173
171
170
169
167
162
158
157
160
162
162
162
159
157
158
162
168
175
177
172
167
163
158
155
157
168
177
174
157
137
127
128
139
148
156
158
156
159
152
138
119
102
94
103
119
139
156
166
170
171
171
171
169
166
164
162
162
163
165
167
165
163
160
159
162
165
168
170
171
170
169
167
164
165
165
169
172
166
153
140
132
128
137
145
154
157
158
172
166
154
134
116
111
117
129
145
160
168
165
164
163
164
165
163
163
162
161
160
159
159
159
160
162
163
166
167
167
165
166
165
165
165
165
167
167
169
167
160
150
143
140
142
147
154
161
164
166
173
170
162
150
138
131
130
137
152
167
173
165
157
155
158
163
164
163
163
160
155
151
151
156
161
166
168
166
164
164
166
169
168
163
161
160
164
167
172
170
160
149
146
149
156
159
164
167
166
168
166
166
164
160
156
146
137
136
147
163
170
162
151
148
153
162
166
166
164
160
155
152
154
160
165
169
169
165
160
159
164
169
168
162
158
159
163
167
170
167
159
152
153
156
162
165
166
167
165
164
164
165
166
166
162
153
141
133
138
149
159
157
150
147
152
161
167
167
164
160
158
158
163
166
168
169
169
167
162
158
159
163
166
162
161
162
166
167
163
157
155
155
157
159
162
163
164
165
165
161
173
172
169
167
162
156
147
136
134
146
156
158
155
153
155
160
164
166
165
160
159
162
167
168
167
168
170
172
167
160
156
159
165
167
165
164
166
166
161
157
155
156
158
159
160
160
162
165
168
166
180
179
173
168
164
160
157
155
156
161
166
166
163
160
158
160
163
164
165
161
160
160
163
164
167
169
171
173
171
165
159
161
168
172
171
164
160
162
166
166
161
158
159
162
166
166
165
169
172
170
176
175
172
168
167
167
170
170
170
172
175
172
168
164
163
164
164
164
163
160
159
158
158
162
168
170
170
170
170
169
165
164
168
175
174
166
159
163
168
171
167
161
164
171
177
175
170
171
170
166
176
174
170
167
167
166
162
160
158
163
170
173
173
170
169
169
171
170
168
163
161
165
163
153
140
133
133
131
126
125
128
126
118
106
106
121
133
137
133
127
122
117
115
119
125
130
128
123
117
116
177
177
173
168
166
166
167
166
166
169
174
177
175
174
172
170
170
169
168
163
159
163
163
155
140
130
125
125
124
126
125
123
117
110
114
126
133
132
129
128
125
121
118
118
119
120
119
116
116
121
172
176
176
172
167
166
168
170
172
172
166
164
166
169
171
171
169
169
170
167
164
161
158
152
138
127
119
120
121
122
120
118
118
125
130
131
129
125
124
129
127
123
120
120
119
117
116
116
121
128
168
172
177
176
171
167
166
167
167
165
160
158
161
165
168
170
170
171
173
172
168
160
150
142
134
128
123
121
121
121
120
119
121
126
131
129
127
129
137
143
137
129
126
127
128
126
122
121
124
126
170
171
174
176
174
170
166
161
158
159
162
165
166
165
166
168
171
174
175
176
173
160
149
140
136
132
127
123
124
126
127
126
124
122
116
120
125
138
156
162
153
140
134
133
136
134
128
125
123
120
174
170
170
172
174
172
168
163
161
164
170
173
169
165
164
167
172
175
175
176
173
165
157
149
144
137
130
127
128
131
134
132
129
123
115
117
125
142
155
161
154
146
140
135
132
130
127
125
122
122
173
167
165
168
171
172
170
169
170
170
172
172
170
165
164
165
168
171
170
169
166
167
167
163
155
146
141
135
134
134
135
134
133
131
128
130
134
139
138
142
143
145
146
136
127
122
121
122
121
122
170
164
165
168
170
172
173
174
173
171
170
173
174
170
164
162
165
167
165
159
155
163
172
174
169
161
155
153
144
139
136
136
138
133
136
146
154
150
134
125
130
142
154
148
136
120
116
117
120
123
165
164
169
174
173
172
174
173
171
169
172
180
181
174
166
165
168
170
166
157
152
161
174
180
175
168
165
163
160
152
149
150
143
127
122
142
162
164
146
129
133
145
158
157
144
126
117
113
120
126
160
160
170
177
174
170
169
168
168
170
176
182
179
172
167
167
168
168
167
167
164
167
173
177
175
169
166
167
168
165
163
159
140
117
109
121
143
152
146
136
144
155
161
160
148
132
122
117
125
130
160
159
167
174
172
168
166
167
169
172
174
174
172
170
169
165
160
158
165
174
178
174
169
168
169
169
169
170
171
167
159
148
128
112
106
107
115
121
129
137
156
167
166
158
146
135
130
132
132
133
167
165
167
169
169
169
170
172
171
168
164
164
169
173
174
166
156
152
161
171
176
171
163
163
165
168
169
171
171
166
154
136
122
114
113
107
105
108
114
129
150
163
167
157
146
138
137
139
138
135
177
178
174
169
166
169
172
172
165
155
155
160
172
179
178
169
159
154
159
163
164
161
162
167
170
167
164
167
172
168
154
138
127
123
122
117
115
114
119
123
134
146
155
153
148
142
140
142
140
135
184
190
179
169
162
161
160
153
145
144
151
161
171
174
172
167
161
158
160
159
158
156
162
174
178
168
157
160
172
171
157
143
133
133
133
128
125
125
129
127
129
133
144
147
147
145
142
143
141
137
176
180
172
165
159
153
145
136
133
138
149
157
162
162
162
162
160
160
162
164
162
160
162
172
177
168
161
165
173
170
157
142
133
132
133
131
128
126
128
137
143
143
148
146
149
150
149
146
142
140
164
159
158
161
161
157
146
139
137
142
147
152
157
157
161
161
161
161
164
166
166
164
163
165
168
172
175
178
176
167
156
145
135
126
126
130
129
127
127
142
158
164
162
153
155
161
163
156
146
142
158
151
153
162
168
167
160
153
149
148
152
158
164
169
170
168
166
164
162
161
164
166
164
162
164
175
186
187
179
168
159
152
145
134
136
137
138
132
131
145
161
169
166
156
158
169
179
176
164
150
160
157
158
163
169
171
166
161
156
157
162
168
173
176
177
176
173
167
161
160
163
167
165
163
168
178
187
184
176
168
166
165
160
150
147
146
143
140
143
152
164
167
164
157
159
172
186
190
175
159
163
164
165
164
165
165
164
161
161
164
169
171
173
173
173
175
174
170
167
166
167
167
166
166
170
177
177
173
169
169
169
166
161
155
154
150
147
148
155
162
168
167
166
163
164
172
179
183
175
165
161
164
169
169
166
162
161
162
164
168
170
169
167
165
164
165
168
169
169
170
168
165
163
166
170
171
167
163
165
170
169
161
156
155
159
157
154
154
159
164
166
165
163
163
164
165
168
165
165
166
156
162
171
176
172
165
161
160
164
166
167
166
164
163
160
158
159
159
163
165
164
162
163
167
168
165
162
163
168
172
169
159
155
158
165
170
167
160
158
158
159
160
159
160
161
160
162
163
166
167
158
164
171
174
171
165
157
154
157
162
165
165
164
164
164
161
156
150
153
159
163
166
170
172
170
165
163
167
172
173
166
162
161
167
171
171
168
161
158
157
157
158
160
161
161
160
162
168
173
173
165
166
166
166
163
159
152
147
147
154
163
165
166
166
167
167
160
148
147
157
166
171
174
173
169
165
165
170
171
167
161
163
170
173
169
161
158
159
161
161
159
160
163
167
166
161
159
168
176
177
170
166
163
162
161
159
158
153
150
152
160
166
169
167
168
170
166
158
153
156
164
171
172
170
164
162
165
169
166
160
157
165
174
175
167
157
154
158
162
163
160
159
162
167
167
162
156
155
166
171
170
166
165
168
171
168
165
159
153
152
157
166
170
167
165
165
167
166
162
158
164
170
172
170
165
163
168
171
167
162
163
169
171
169
164
160
159
159
162
163
162
159
158
161
167
165
159
152
155
157
169
165
165
169
172
167
162
157
155
155
159
163
165
163
160
161
167
170
169
167
169
175
179
178
175
169
170
172
170
170
172
173
170
164
161
164
164
162
161
162
163
160
155
158
166
172
169
160
152
150
165
163
160
158
155
152
151
152
155
160
163
161
159
157
157
162
167
171
173
174
175
178
182
182
177
169
164
165
169
171
171
170
166
163
161
163
164
162
160
159
160
159
157
159
166
172
174
170
165
158
162
165
163
155
147
150
151
155
156
162
163
161
156
155
159
165
168
171
172
172
168
167
171
174
172
165
159
162
169
170
164
159
159
164
167
165
161
159
157
156
156
159
162
164
165
167
168
170
170
165
160
171
172
169
164
164
166
165
161
158
158
160
160
161
163
167
169
170
169
165
159
155
159
164
167
164
161
168
174
174
163
151
156
166
173
169
163
157
155
155
157
163
169
169
165
160
161
164
167
165
156
163
169
169
165
165
165
163
157
154
155
160
163
162
163
165
169
168
166
162
161
160
163
166
166
164
162
167
174
175
170
162
160
166
172
171
166
159
155
156
161
168
175
172
165
160
159
163
166
164
152
149
150
151
151
149
148
151
152
154
157
159
159
157
157
161
164
163
161
161
167
172
175
171
167
164
161
162
167
171
174
171
166
164
165
167
167
162
158
158
163
169
174
171
167
164
163
166
168
166
155
150
149
148
149
148
146
149
151
155
157
157
154
151
153
156
159
157
155
158
166
172
174
172
170
169
166
162
161
166
170
171
167
160
159
162
166
166
164
163
163
165
167
166
166
166
166
167
169
169
161
163
166
165
163
161
157
155
152
152
154
155
151
149
150
156
160
158
156
158
164
168
170
172
173
173
170
166
165
166
166
166
164
160
160
161
164
167
169
168
167
163
159
156
159
161
163
164
166
168
166
171
179
175
172
167
164
162
158
155
153
153
151
148
150
157
163
167
167
167
167
168
170
174
176
174
169
169
170
169
167
163
163
166
166
165
167
169
172
173
171
162
155
150
155
160
162
163
165
166
161
162
165
165
165
164
164
166
167
165
160
153
149
147
151
155
161
164
166
167
165
166
169
173
175
169
165
169
173
171
164
158
156
158
162
165
170
175
177
173
169
162
158
158
163
167
168
167
165
164
145
140
140
144
151
158
164
168
173
175
168
156
149
146
151
154
156
158
161
162
162
162
163
167
170
163
162
165
168
164
153
146
146
148
154
160
170
179
180
174
167
164
166
171
174
174
174
172
168
163
125
114
115
123
138
155
165
169
171
174
172
162
152
147
151
157
160
160
162
166
167
165
162
162
164
165
162
159
152
146
140
139
142
148
154
159
168
177
180
176
170
169
172
174
174
171
173
174
172
162
119
106
103
111
126
145
159
165
169
173
173
167
157
151
154
162
168
168
169
171
174
173
168
163
161
161
158
153
148
145
146
146
147
154
161
166
169
172
174
175
174
172
174
171
169
166
168
172
170
159
123
111
106
108
115
127
143
160
172
177
176
169
161
158
160
168
174
177
172
168
170
171
168
162
158
155
152
152
154
161
164
161
156
159
166
173
171
168
165
169
173
173
173
170
167
165
166
166
164
159
127
110
107
106
105
110
124
146
167
177
172
168
165
166
166
170
175
177
172
162
158
156
157
157
155
152
150
152
158
168
176
171
161
160
167
173
171
161
158
163
172
171
170
166
164
164
163
161
160
159
127
110
104
101
98
99
107
129
152
163
164
166
171
174
174
170
171
172
169
160
151
146
152
156
157
154
151
150
155
164
171
169
163
161
166
168
160
153
154
161
169
165
159
156
155
154
155
154
156
157
136
120
109
104
98
94
98
114
136
151
158
166
174
178
177
171
167
167
165
162
156
156
159
163
165
160
154
149
152
157
162
163
167
167
169
162
150
147
154
161
164
156
144
140
143
145
149
151
152
154
156
143
128
112
99
96
100
113
131
147
157
166
171
174
174
170
165
163
162
162
160
161
163
166
169
166
162
161
162
164
165
165
169
171
167
157
147
148
157
164
160
150
138
134
139
147
155
159
158
156
171
161
139
117
103
102
112
123
137
150
161
166
166
165
168
170
166
162
159
156
155
154
156
161
166
170
171
170
169
169
169
170
170
168
163
155
151
156
163
165
158
148
141
141
147
156
166
172
169
165
172
162
141
123
113
114
122
128
142
159
168
165
161
160
165
170
168
162
157
154
151
150
152
158
165
172
172
169
166
166
169
173
171
164
160
157
159
163
166
165
157
149
146
149
155
161
169
174
172
170
168
159
145
135
131
130
127
124
133
154
165
165
159
159
164
168
167
159
156
156
157
157
160
162
167
170
168
163
160
160
164
168
168
163
162
162
164
166
165
161
156
152
154
157
162
164
167
169
167
166
167
163
156
153
150
141
132
124
128
143
160
163
161
161
163
163
161
157
158
161
164
166
168
168
169
168
166
163
161
159
160
163
164
164
164
165
167
167
164
159
156
156
159
163
166
167
166
163
160
157
168
166
165
163
158
149
143
138
141
150
159
164
165
164
162
158
157
158
161
165
167
169
169
169
169
168
167
167
166
162
159
161
166
168
167
165
166
168
167
164
159
157
159
164
167
166
162
159
158
158
165
162
165
163
158
154
156
157
159
162
164
167
168
167
164
160
159
162
166
168
167
166
164
166
168
169
170
171
168
165
161
163
168
172
170
164
161
165
170
171
164
156
156
161
166
165
160
162
166
167
165
168
166
163
160
160
165
168
170
170
170
169
169
168
167
166
166
168
169
169
167
165
164
166
169
171
170
169
168
167
164
163
167
170
169
163
159
162
170
172
166
158
155
161
167
167
164
167
170
169
177
173
169
172
177
183
180
171
162
160
161
164
166
165
164
165
169
171
172
171
170
178
182
182
178
175
170
156
139
135
139
135
124
111
108
119
130
135
138
137
128
114
105
110
121
127
125
118
115
117
175
172
167
168
172
176
177
174
167
163
159
161
167
170
168
164
163
165
166
165
164
175
180
182
177
165
149
138
134
136
140
134
126
120
119
127
132
132
137
135
129
119
113
118
125
127
124
118
115
118
173
173
172
170
167
168
172
175
174
169
160
160
167
171
168
163
159
162
165
166
168
174
175
170
156
142
130
124
121
124
128
130
128
129
134
132
131
127
132
132
137
136
135
132
131
127
123
117
115
115
172
175
177
175
169
166
169
173
173
169
163
164
167
167
165
162
161
163
168
173
178
180
173
161
147
132
124
119
117
120
123
127
131
133
133
130
128
130
139
151
156
152
146
137
131
128
125
122
118
116
170
173
176
176
174
170
168
166
163
164
167
170
169
164
163
164
165
165
167
175
183
186
175
160
145
136
132
128
125
126
129
133
137
133
126
125
127
136
153
162
164
159
150
137
131
130
129
127
122
124
166
167
168
171
175
175
169
161
156
162
171
175
171
165
164
166
167
165
165
171
177
181
174
163
152
144
143
142
139
137
139
142
147
141
131
128
132
141
151
157
155
153
147
138
132
130
131
129
125
128
165
163
163
168
173
176
173
167
164
168
174
179
176
171
167
164
165
165
165
166
167
171
172
169
160
151
150
152
150
147
146
150
157
157
149
145
141
146
149
143
144
148
148
147
143
138
133
129
125
129
169
167
168
172
175
178
179
177
174
174
178
183
182
174
167
164
165
168
168
164
160
165
172
174
167
157
157
158
160
154
147
150
154
156
149
143
143
149
153
152
149
152
155
157
156
146
137
130
127
129
171
170
175
179
177
176
178
177
175
174
178
183
181
172
166
167
171
173
171
164
159
164
175
180
174
166
163
164
165
158
146
143
142
133
119
110
116
136
154
165
164
160
163
163
160
150
139
133
131
133
167
166
174
178
174
168
168
168
169
171
177
180
175
166
165
169
172
171
169
168
167
170
174
179
177
172
168
168
168
161
148
138
122
112
95
86
93
116
142
163
170
172
171
166
159
148
139
137
139
140
163
161
168
172
169
165
164
167
170
173
176
176
171
165
166
167
165
161
165
172
177
175
170
170
172
172
169
169
169
164
150
129
114
105
100
96
97
106
125
145
163
178
176
168
155
144
141
144
148
147
168
166
167
167
166
168
173
176
175
173
170
170
170
170
170
165
159
155
162
172
177
172
165
165
168
169
167
167
169
167
155
132
117
112
112
109
106
106
116
130
145
159
169
166
153
146
145
151
155
151
178
179
174
168
165
170
176
177
169
161
158
162
170
173
172
166
159
156
162
167
167
164
162
168
172
168
163
166
173
172
158
139
127
125
123
117
112
112
117
120
127
139
155
161
157
150
150
157
160
154
184
187
180
170
162
161
162
157
149
144
147
156
167
173
171
164
158
158
163
163
162
160
163
174
179
171
167
171
180
177
160
142
133
132
133
130
123
120
117
115
117
130
149
160
159
157
156
162
161
158
174
175
171
165
159
153
144
137
135
138
145
154
165
171
168
161
155
156
161
163
164
163
166
173
179
176
176
179
181
176
162
147
139
136
139
138
134
123
114
114
125
141
154
158
162
167
169
166
163
161
163
158
158
162
162
157
147
141
141
145
151
159
167
172
168
161
156
156
160
162
166
167
169
172
176
180
186
185
177
172
165
158
148
139
138
137
134
122
111
119
139
159
163
158
162
173
179
174
166
163
163
159
158
164
167
166
159
155
153
153
157
162
169
173
171
168
165
164
163
162
164
167
171
172
174
179
183
181
174
170
170
169
157
146
142
139
134
123
117
129
152
167
168
160
159
170
177
176
171
165
170
170
169
169
171
171
166
162
158
157
159
162
168
172
174
175
174
172
168
165
165
168
172
172
170
173
173
172
170
170
170
169
163
155
150
141
133
130
134
147
162
169
170
163
161
163
171
175
172
167
168
171
173
172
171
170
167
163
160
158
159
163
168
170
172
174
174
173
170
168
168
170
171
169
165
160
158
161
166
168
167
163
163
161
156
145
136
140
155
164
170
169
167
166
163
162
165
169
168
166
161
164
169
173
173
171
169
166
162
159
160
164
168
166
162
158
159
161
165
166
167
168
168
166
163
157
153
153
163
167
165
162
162
166
165
158
150
152
163
168
168
164
163
165
165
165
163
163
164
165
157
159
167
174
176
172
172
169
165
161
162
167
168
163
153
145
148
152
157
160
162
165
167
168
166
161
158
161
166
169
169
166
167
171
172
171
168
161
160
161
161
159
161
164
166
165
163
159
161
167
159
162
167
173
174
173
173
170
166
165
167
172
172
164
155
149
153
156
161
161
161
163
169
172
172
167
163
165
168
172
171
169
170
172
174
175
173
166
161
160
160
161
164
166
167
165
163
163
165
170
162
163
164
165
165
167
171
170
166
164
169
176
177
169
161
156
162
166
168
164
162
162
168
174
176
172
166
164
165
165
166
165
168
170
168
167
167
167
166
163
161
162
166
169
169
167
164
165
175
177
164
163
160
159
157
158
167
168
163
160
162
171
177
172
164
159
162
162
164
162
162
163
168
176
181
175
165
160
156
157
162
166
169
166
162
159
160
164
166
164
159
158
162
169
173
170
164
164
173
177
168
165
163
162
159
157
162
165
164
158
155
162
170
172
167
160
157
157
159
161
164
169
173
179
182
174
165
160
158
160
167
170
168
163
159
157
159
161
162
161
159
156
158
165
173
172
165
156
158
164
171
168
167
167
165
156
154
159
163
163
158
157
161
166
167
163
158
159
163
168
174
179
184
185
179
169
164
164
166
171
172
171
167
162
160
160
162
161
160
160
160
157
155
159
168
172
167
156
150
152
170
166
164
165
164
154
149
153
159
168
167
161
158
161
163
163
161
162
169
175
181
184
184
182
173
163
159
163
168
171
169
168
165
163
164
165
165
164
160
158
157
156
155
158
164
169
169
163
157
152
169
166
165
167
168
162
155
150
153
162
168
168
164
163
163
164
164
166
169
172
173
172
172
172
170
163
160
164
170
172
168
164
163
165
165
166
166
164
160
156
156
158
161
163
164
166
169
169
167
160
170
172
171
173
174
171
164
153
147
149
157
166
171
171
169
169
168
167
166
163
159
158
163
168
170
166
162
166
173
176
173
166
163
164
165
165
165
162
160
160
162
167
170
168
165
164
168
171
169
165
166
168
168
167
166
165
160
151
146
145
150
159
166
170
171
172
172
169
164
158
156
159
165
170
169
165
159
162
169
175
174
170
166
165
166
167
166
164
163
165
168
172
173
169
166
167
169
170
167
164
161
155
150
147
144
143
145
148
151
155
155
155
157
160
165
169
171
169
164
161
164
168
172
171
166
156
149
150
155
161
167
170
169
168
168
168
170
168
167
166
168
170
170
168
169
171
171
170
166
164
161
157
149
142
137
138
145
154
159
162
160
156
152
154
159
164
166
164
163
163
168
172
172
169
166
158
153
151
153
156
161
167
168
163
162
164
169
171
169
166
165
167
167
170
171
171
170
168
167
168
168
169
166
158
150
149
153
160
158
157
155
154
153
155
158
161
161
158
156
158
164
167
169
169
170
169
167
164
164
162
161
162
159
154
153
157
163
167
170
169
169
168
165
163
164
164
164
165
169
172
169
172
175
171
167
162
161
161
156
150
147
150
155
158
160
160
157
153
149
151
157
162
168
172
173
171
169
172
174
170
163
157
152
150
150
155
161
165
170
174
176
171
161
155
156
162
166
166
169
170
157
156
160
164
165
162
162
163
162
159
154
153
156
158
158
157
154
152
154
156
159
164
169
171
169
162
163
171
176
172
159
150
148
151
157
160
166
171
173
175
175
171
163
158
162
170
174
172
163
154
136
127
126
134
150
159
165
168
171
173
170
162
159
157
154
153
152
155
162
167
168
168
168
167
164
158
159
167
170
164
149
141
144
151
158
165
174
181
180
175
171
170
172
172
173
175
177
174
164
151
119
102
95
105
132
156
169
173
174
178
177
170
163
158
156
156
156
158
165
172
175
171
166
164
163
162
161
163
165
161
149
142
144
151
157
164
174
182
182
175
171
172
178
180
176
169
168
172
169
159
112
96
89
96
117
145
163
170
172
174
173
168
164
163
163
163
160
159
163
170
175
173
166
163
162
164
160
158
162
166
165
158
151
154
159
165
170
172
174
173
172
172
176
175
173
166
165
170
171
164
113
99
95
97
108
123
141
158
168
166
162
160
163
168
171
170
165
159
162
165
169
168
163
159
156
155
153
152
158
172
178
170
159
157
165
170
169
165
164
169
171
170
171
172
172
170
169
168
166
161
113
98
96
96
100
106
120
140
156
160
157
158
165
172
175
173
169
168
167
165
163
161
157
154
152
150
150
150
156
168
173
168
159
158
168
176
171
159
157
162
169
170
171
172
174
170
167
161
160
160
117
96
90
91
94
96
103
121
142
157
160
163
170
175
175
170
169
172
171
167
160
155
155
155
155
154
153
152
155
158
160
158
154
159
168
174
167
155
150
155
163
166
170
170
167
159
157
155
157
160
133
108
95
92
99
95
96
109
132
154
164
169
172
173
170
166
165
166
167
164
160
156
159
161
163
161
161
160
159
160
159
159
161
166
170
166
155
148
146
150
155
156
157
157
154
151
153
156
159
159
154
134
114
103
102
98
99
110
129
149
163
170
171
168
167
164
162
161
159
155
154
155
161
167
168
167
168
169
171
170
169
168
170
172
171
161
149
148
151
155
152
147
144
145
149
153
159
166
164
159
163
149
123
107
103
106
107
117
128
142
158
168
170
167
168
167
164
160
155
150
150
153
160
166
168
168
170
172
173
173
171
169
169
170
167
159
153
155
162
164
156
147
142
144
150
157
166
171
168
164
163
149
127
109
106
111
115
118
125
136
153
167
170
171
171
170
165
158
154
153
157
160
164
165
165
164
165
167
168
168
164
160
161
163
164
162
160
162
166
166
161
155
152
151
154
158
165
170
170
169
168
154
135
120
115
117
119
117
123
137
156
167
170
171
171
168
160
153
155
162
169
173
171
168
166
164
161
161
163
164
160
159
157
161
164
164
163
162
164
165
166
163
162
160
160
161
166
170
169
168
173
167
153
143
130
127
125
126
133
146
160
167
169
170
167
161
153
150
157
167
175
175
173
171
170
168
161
159
160
163
166
166
164
165
167
165
164
165
166
167
168
169
168
167
167
167
169
168
164
160
170
169
166
160
149
141
141
144
152
158
163
166
168
169
163
156
149
151
161
170
175
174
172
174
174
171
165
158
159
164
170
171
169
169
168
166
167
169
172
171
169
168
168
170
170
168
164
158
154
155
161
162
166
165
158
154
156
160
163
164
163
165
168
170
166
159
155
159
165
172
175
175
174
175
176
173
168
163
162
164
167
167
167
168
166
163
164
167
171
170
165
162
163
167
168
163
155
149
151
158
162
164
165
164
161
158
163
167
170
168
166
164
167
170
170
167
165
167
169
172
174
174
174
175
174
173
171
168
166
165
164
162
162
162
162
159
157
159
164
165
161
158
157
160
163
161
154
151
156
163
174
171
173
178
183
184
181
173
165
161
158
161
166
169
169
167
167
168
171
171
169
169
172
177
179
178
170
159
151
152
155
152
144
139
140
140
138
136
140
147
145
134
123
122
128
132
129
125
126
128
171
164
163
170
177
179
177
174
167
162
156
158
165
170
168
164
161
161
161
161
161
165
168
172
174
170
161
151
146
150
154
151
143
139
140
140
139
136
143
150
149
141
137
140
143
141
138
135
132
131
171
166
163
165
167
168
171
175
175
168
159
160
166
171
168
161
158
161
163
165
167
167
168
167
165
159
152
145
143
146
149
147
142
139
138
139
138
138
146
155
163
164
163
157
152
146
144
140
135
129
173
172
170
167
164
163
168
175
178
174
167
166
168
167
165
162
161
164
169
174
182
185
177
168
161
154
150
145
142
144
146
146
144
141
138
138
138
141
150
164
173
174
168
157
148
146
149
144
136
128
170
172
174
172
169
169
170
171
171
172
172
173
170
164
162
164
165
165
167
174
187
193
186
177
165
158
156
157
154
150
147
149
150
147
142
141
141
145
152
162
167
165
158
151
145
147
153
148
139
131
165
168
172
174
177
179
174
167
162
167
174
177
173
166
165
166
166
162
162
167
174
180
183
179
173
172
174
174
167
158
153
154
155
154
152
151
150
151
152
155
156
159
157
153
154
155
156
151
144
139
168
169
172
175
180
183
179
170
165
168
174
178
176
172
170
168
166
163
164
165
165
167
171
172
174
172
174
175
171
163
158
158
163
165
160
159
161
162
162
161
161
158
157
160
165
161
158
153
149
148
174
174
174
176
178
180
179
176
172
172
174
176
176
174
174
172
169
168
169
171
169
167
167
169
170
169
170
169
169
163
157
157
163
166
163
161
161
169
175
177
174
166
157
161
167
165
161
156
154
154
174
172
176
177
174
173
174
174
173
171
172
175
173
169
170
173
172
170
169
172
174
173
172
172
172
170
168
167
168
161
152
143
143
146
146
143
142
152
164
174
177
169
162
163
168
170
168
164
160
156
169
167
173
176
173
169
169
169
168
169
173
177
170
164
165
171
171
167
164
168
175
177
176
176
175
173
170
170
169
162
142
122
113
114
119
117
114
122
136
151
163
166
167
168
170
171
171
171
165
162
167
167
172
174
173
169
170
171
171
172
177
177
171
164
166
171
171
164
162
168
176
176
173
172
173
173
169
168
168
159
138
113
98
99
102
102
101
106
120
135
150
162
166
170
168
166
168
170
169
165
171
173
174
171
169
171
174
177
177
176
175
174
169
166
170
172
170
163
162
168
174
173
170
170
174
174
168
167
168
163
148
127
112
109
111
106
103
106
117
126
134
147
159
166
165
160
160
167
169
170
175
178
175
169
166
167
171
173
170
168
165
163
165
167
171
172
169
163
164
167
169
169
170
175
180
179
173
173
175
173
160
141
130
129
128
119
111
111
115
118
123
135
154
167
167
162
161
166
170
172
171
174
172
168
164
160
158
156
154
150
150
156
165
171
172
170
167
165
167
167
167
167
171
178
184
183
180
182
187
181
166
151
141
139
136
133
129
121
114
108
114
135
158
171
173
169
167
169
171
170
162
164
166
168
164
158
151
145
142
144
151
161
172
177
174
169
165
166
168
167
167
165
168
173
178
180
181
184
185
178
168
157
147
139
138
141
141
129
116
108
120
143
163
172
174
175
175
173
171
168
160
161
165
169
168
163
154
149
148
152
159
169
177
179
174
169
165
165
167
167
166
165
166
168
171
174
175
174
172
174
173
168
155
140
134
139
138
129
118
119
135
154
164
166
167
174
179
176
171
167
168
171
171
171
168
165
159
156
155
157
160
163
169
172
171
169
167
168
167
165
166
168
170
171
170
171
169
168
168
172
176
175
162
149
141
137
131
123
120
129
144
160
165
164
164
168
172
172
169
166
174
177
177
173
168
164
160
157
156
155
155
154
158
166
170
174
173
171
168
166
168
171
174
174
171
168
165
167
170
173
173
170
166
160
152
139
128
125
130
140
146
155
163
167
164
162
163
166
167
166
171
173
174
172
168
165
162
159
156
154
155
157
162
166
171
173
172
170
168
166
168
171
173
171
166
161
162
168
173
172
168
165
168
170
163
151
143
148
154
152
146
146
157
165
165
162
164
167
168
167
166
165
166
165
163
164
164
162
157
156
159
166
169
164
160
155
156
157
160
161
164
168
170
168
163
160
162
168
170
168
164
164
168
174
172
167
165
167
170
164
152
148
156
163
166
169
171
173
171
169
167
163
161
159
157
163
168
167
162
159
163
170
169
156
140
133
139
148
155
156
159
164
168
168
166
167
167
168
168
166
164
165
166
170
171
173
176
175
171
165
161
159
162
164
168
172
173
171
168
169
168
166
164
162
162
169
175
178
175
168
168
171
166
151
139
135
147
159
165
161
158
159
164
167
172
174
172
170
168
168
167
163
158
158
165
172
176
173
170
168
167
167
165
163
165
169
170
166
161
162
165
166
166
166
165
168
177
186
187
178
169
168
164
154
148
152
166
179
180
169
160
155
159
167
178
181
177
173
170
171
168
162
155
153
159
168
172
171
170
169
168
166
163
162
165
170
169
164
157
153
163
166
167
163
157
157
169
183
186
177
163
159
161
159
157
158
166
177
180
170
160
155
160
172
186
187
179
174
173
175
172
168
162
158
159
162
165
168
169
168
164
161
161
165
171
175
172
165
156
153
168
170
168
161
149
144
155
170
178
170
156
149
154
162
162
159
156
159
164
164
161
161
168
180
185
181
173
168
172
178
176
172
167
161
159
158
161
166
167
165
161
159
161
166
173
176
169
160
154
155
173
174
171
166
155
147
149
161
170
168
158
150
152
160
163
158
149
148
156
162
167
172
178
182
178
167
159
162
170
175
175
170
165
161
160
162
165
166
164
161
158
157
156
160
166
169
163
156
151
159
172
172
171
171
168
159
154
157
163
169
166
160
158
161
162
157
150
150
158
167
176
180
178
177
170
161
157
160
166
169
169
167
164
163
164
169
171
168
162
158
155
153
152
156
162
165
162
158
159
161
171
168
167
172
174
171
161
153
154
160
165
168
168
169
165
162
158
159
165
171
176
177
171
167
163
162
161
163
165
166
167
167
165
164
165
168
170
166
162
158
156
156
157
162
167
169
167
164
164
165
172
167
162
166
172
171
161
149
142
144
152
162
171
176
174
170
167
167
167
166
166
165
164
164
163
164
166
166
166
167
168
170
168
164
161
162
163
163
164
164
165
167
168
169
171
173
171
168
166
166
170
166
159
157
164
163
155
146
140
139
143
151
163
171
175
174
171
169
164
159
156
157
160
164
166
168
167
165
163
162
167
172
173
169
163
161
162
164
168
171
172
172
169
167
169
174
174
172
168
168
168
163
157
151
152
152
152
153
154
153
150
149
155
164
169
170
169
169
166
162
158
160
163
166
169
168
164
160
155
156
163
172
178
176
170
165
168
171
174
172
170
168
167
165
168
173
174
173
169
169
169
169
161
150
144
148
157
165
168
166
162
158
158
162
164
165
165
168
170
171
170
168
168
168
167
162
160
159
156
157
162
168
174
170
165
164
174
179
175
170
166
169
170
170
171
171
170
170
169
171
175
176
169
156
146
151
160
168
167
166
164
163
164
164
164
163
161
161
164
168
170
169
169
169
165
161
161
167
169
167
165
160
157
149
146
153
163
171
172
170
171
174
175
172
171
169
168
167
171
174
170
171
169
164
160
160
161
164
161
159
157
160
163
165
165
163
158
152
150
150
154
161
165
168
165
163
165
172
176
170
160
149
140
134
135
145
156
164
169
175
179
179
172
165
165
170
173
173
173
175
152
148
152
160
164
162
161
162
162
162
160
160
162
164
164
162
159
153
148
146
149
158
163
167
165
161
163
169
169
158
147
140
140
144
147
151
157
164
169
175
179
176
167
159
163
172
178
178
174
170
131
121
122
136
153
161
164
167
169
171
170
167
165
164
161
161
161
161
159
157
157
162
165
167
165
162
162
164
162
150
140
138
146
155
159
162
169
174
175
174
173
172
170
166
168
169
172
173
170
166
118
104
95
105
133
157
169
172
172
173
174
172
168
164
161
160
161
163
165
166
165
164
165
165
165
164
162
163
164
164
155
147
148
153
161
166
174
180
179
173
170
171
177
177
172
163
160
161
167
166
115
98
87
91
116
144
164
171
169
167
165
165
165
166
164
159
155
156
160
163
165
160
158
159
159
161
161
161
168
174
174
163
155
152
160
165
168
173
174
171
168
168
173
177
173
166
162
161
166
164
109
94
89
91
104
124
144
159
164
159
155
157
163
168
168
160
152
150
157
162
163
157
152
151
152
154
154
152
161
170
175
171
162
159
164
165
164
164
167
169
168
164
164
167
172
173
171
165
162
159
102
86
83
87
94
106
119
136
149
155
157
160
167
172
172
164
158
157
164
166
164
158
151
148
149
151
152
151
154
156
162
168
166
164
166
166
164
162
163
167
168
163
159
160
166
171
170
164
160
157
108
83
72
76
83
91
98
112
134
156
168
171
172
172
169
166
165
167
169
167
162
157
153
150
151
153
158
159
158
157
159
162
165
164
165
166
163
160
159
161
164
163
162
160
161
162
162
162
162
161
129
98
78
74
75
81
86
101
128
156
173
176
172
167
163
163
165
167
162
155
152
152
155
155
156
160
167
173
174
173
170
168
167
167
166
165
162
158
152
151
154
157
160
160
157
157
160
166
166
163
146
124
103
91
82
81
86
103
126
152
168
176
172
166
163
163
166
164
155
144
143
148
156
163
164
165
171
177
179
180
175
172
171
172
175
175
170
163
156
152
148
146
149
151
155
157
163
169
168
162
148
136
122
110
96
90
93
107
124
143
160
174
179
174
170
167
165
161
154
148
148
155
165
171
168
164
165
170
174
173
168
164
166
172
179
183
179
171
168
162
152
145
145
149
154
158
163
168
166
161
149
140
133
120
106
99
101
110
123
136
155
173
184
182
177
169
161
156
155
157
165
172
176
174
167
158
157
162
169
168
156
146
151
162
172
175
172
169
169
168
164
158
154
155
157
158
162
164
165
163
162
153
142
129
112
106
107
116
128
141
156
170
177
179
175
169
157
152
157
165
173
177
175
172
166
159
156
159
164
165
156
147
147
159
165
164
160
160
166
170
173
171
166
162
160
161
166
167
166
166
178
173
159
139
124
116
119
130
143
153
160
165
166
168
168
166
157
154
160
166
171
170
167
168
168
166
160
156
158
164
167
162
162
165
166
163
160
162
167
173
176
174
170
166
162
165
171
172
168
162
174
176
171
159
146
139
141
150
157
160
162
160
160
160
162
161
158
158
162
165
168
168
168
173
176
173
164
155
154
161
169
170
168
167
168
167
167
170
173
174
174
171
170
168
166
166
167
167
161
156
161
165
168
168
166
159
161
164
165
165
163
160
160
160
160
159
161
162
165
166
171
174
178
180
180
175
168
160
159
161
166
167
165
163
164
165
168
170
169
166
163
164
167
169
168
163
158
151
153
154
160
161
163
168
170
168
169
171
172
169
166
162
161
161
162
163
167
169
170
169
170
174
177
179
178
176
173
170
167
164
163
162
160
159
157
154
155
155
156
154
154
156
160
163
163
161
153
148
150
154
169
168
172
176
175
169
163
164
165
166
165
164
166
169
170
169
169
168
169
169
167
166
165
166
165
162
159
161
168
176
176
166
155
156
162
160
157
153
156
163
162
158
148
144
144
142
141
142
143
139
167
161
162
167
171
169
167
168
169
168
166
165
167
169
168
165
164
165
165
164
163
163
163
162
163
162
162
162
167
172
172
165
159
162
167
164
159
156
160
166
169
167
166
164
157
148
147
148
147
144
168
160
158
162
165
166
168
173
175
172
167
164
167
168
167
163
161
162
164
165
166
166
163
163
169
176
180
174
169
169
169
164
158
154
153
157
157
158
164
169
174
177
177
170
160
154
155
161
162
156
170
164
160
160
161
163
168
175
177
174
167
164
164
164
164
164
164
165
166
170
174
174
169
170
176
182
183
178
173
171
169
164
159
154
151
152
154
158
163
167
171
171
169
163
156
160
163
164
163
155
170
168
165
163
164
167
172
174
174
172
169
167
164
161
163
165
168
167
167
169
172
175
179
183
183
183
181
178
177
174
170
164
161
158
156
156
155
159
163
164
166
166
165
165
163
166
169
164
152
140
170
170
171
171
174
179
178
173
169
170
172
172
167
164
165
167
169
166
165
165
165
169
181
188
188
184
176
174
174
174
170
165
163
162
162
164
162
164
168
170
171
169
170
173
176
177
174
167
157
143
174
175
176
177
180
183
181
174
169
170
172
172
169
170
173
174
171
166
165
166
165
165
170
177
181
179
172
169
168
169
168
165
169
168
164
166
167
172
180
181
179
175
173
176
179
175
170
166
165
161
177
177
176
176
175
176
175
173
171
170
168
166
166
170
178
179
173
165
164
171
173
168
162
163
169
172
168
166
165
166
168
166
165
163
162
161
161
168
174
180
182
175
173
171
172
166
165
166
172
175
173
171
172
173
170
169
168
169
168
167
165
164
164
165
171
174
168
160
161
171
177
173
165
163
167
170
169
168
169
169
164
153
143
142
148
151
148
146
148
158
168
172
171
170
172
168
168
168
172
175
166
166
171
173
172
170
170
169
167
166
169
170
167
161
162
165
163
158
158
166
174
174
169
168
172
172
171
171
171
167
151
127
110
110
121
127
129
120
126
136
151
165
168
173
176
174
172
171
171
169
166
169
175
176
176
175
176
174
172
171
175
176
171
162
162
165
166
162
161
165
171
171
169
169
172
172
171
171
169
159
136
105
89
92
102
103
104
110
121
129
137
150
161
171
176
174
173
170
167
166
172
176
177
175
173
173
173
174
174
175
178
176
169
163
166
171
171
166
164
167
170
170
169
168
172
174
172
171
168
155
133
109
100
106
112
108
105
109
118
124
128
140
156
170
177
174
169
167
165
166
174
175
174
170
166
163
161
163
167
172
174
170
165
164
170
175
175
168
165
166
170
172
173
174
178
179
176
174
170
161
148
134
131
136
138
132
122
115
114
112
119
138
160
178
181
176
169
167
165
168
168
168
169
167
163
158
154
154
158
164
165
165
165
167
172
176
176
170
167
166
169
172
175
178
180
180
178
176
173
167
159
155
154
157
157
151
144
130
116
105
117
143
169
186
186
180
174
170
167
167
162
165
168
170
168
163
157
155
154
158
163
168
172
173
173
175
175
173
169
167
167
168
170
171
172
174
174
174
172
169
164
162
159
156
150
152
150
138
123
114
126
148
168
178
179
178
177
174
170
167
165
170
174
174
171
166
159
155
154
158
164
171
174
173
171
172
172
172
170
167
165
165
164
164
165
167
169
170
169
168
166
162
155
147
142
143
140
135
127
127
137
152
160
165
166
171
174
173
170
167
171
176
176
174
169
163
156
151
151
154
157
161
163
165
167
170
170
169
167
166
166
167
166
166
166
168
169
169
169
169
167
162
154
148
141
136
129
124
128
133
143
152
158
164
164
164
165
167
169
169
171
174
175
173
168
161
155
150
149
152
153
151
154
162
168
173
171
169
165
165
168
169
170
170
171
171
172
170
170
172
171
166
164
162
157
149
136
130
133
139
141
149
160
169
168
164
163
165
169
170
169
170
171
170
168
163
159
156
155
156
158
158
161
165
170
173
171
168
166
164
165
166
168
169
169
171
172
173
173
172
170
169
174
177
176
167
159
158
155
146
140
147
160
169
169
168
172
173
171
171
170
168
166
162
161
162
164
161
159
160
166
170
170
164
158
156
158
159
160
158
158
162
165
166
165
168
173
174
173
169
166
167
173
177
177
176
178
178
171
160
152
153
163
167
169
174
180
179
169
164
172
169
162
155
154
160
165
166
160
159
167
172
167
151
138
134
143
150
154
152
154
160
165
167
167
170
174
174
170
165
162
162
163
164
166
171
177
178
173
166
165
167
167
167
169
174
178
172
158
152
170
168
164
159
159
164
169
169
166
161
162
164
157
146
139
140
148
155
156
156
158
161
164
166
170
175
177
174
168
165
163
160
155
155
160
168
172
171
168
168
169
168
165
164
165
169
170
159
145
140
167
167
169
170
168
168
171
175
176
168
159
153
150
147
151
160
167
171
169
166
164
162
161
162
169
176
178
175
172
172
168
163
158
158
163
169
170
167
165
165
167
163
161
161
162
168
169
154
135
128
168
170
173
172
166
163
165
174
179
173
158
146
144
150
159
166
171
178
176
171
166
161
160
163
169
174
176
177
180
181
176
169
166
165
167
166
165
164
165
165
164
162
160
161
164
168
169
156
135
127
174
175
174
166
156
153
158
168
174
171
159
148
147
155
160
163
165
167
168
165
161
159
163
170
174
170
170
176
184
186
178
170
167
165
165
161
161
163
165
166
164
161
159
160
159
163
162
152
141
138
176
179
174
166
156
154
157
164
168
168
165
161
159
160
161
159
156
154
156
157
157
159
167
173
174
168
168
173
179
181
173
166
163
163
164
163
163
163
164
164
161
157
154
153
153
157
154
150
153
160
175
177
174
170
166
165
163
163
165
168
169
171
169
166
162
157
154
152
155
157
159
163
166
169
170
169
170
172
171
169
167
164
162
163
166
169
169
165
162
160
156
151
149
153
158
161
156
153
164
175
172
169
167
167
169
168
164
159
158
160
162
167
170
170
166
162
161
162
164
165
167
167
162
160
160
165
171
172
166
163
164
166
166
165
168
170
172
167
162
159
156
155
155
162
169
170
162
158
163
174
170
163
156
158
164
164
157
150
147
146
148
155
164
171
171
169
167
168
169
169
170
167
161
156
154
161
171
172
166
163
166
170
172
169
167
167
168
165
163
163
165
165
166
169
171
172
167
160
160
168
168
162
155
156
162
160
154
149
144
143
142
147
157
166
169
166
165
165
166
164
162
161
160
160
162
168
176
175
169
164
167
175
180
177
170
164
161
162
164
165
168
169
168
167
169
171
171
167
165
168
170
169
167
168
169
166
161
158
155
153
151
151
156
162
163
161
160
162
163
161
159
158
161
167
172
181
180
177
171
165
167
177
185
182
171
163
159
161
164
164
164
163
164
165
167
170
174
174
173
172
177
179
178
174
172
172
170
169
167
165
163
163
163
165
164
163
162
164
164
164
162
161
163
168
172
177
177
173
172
169
169
176
182
175
163
155
157
163
166
163
162
163
166
167
167
169
173
175
175
174
181
181
175
168
168
171
173
173
170
168
168
169
170
170
169
168
167
167
164
162
161
161
161
163
163
161
162
171
174
171
166
162
159
150
144
145
153
164
169
169
169
171
171
169
168
169
172
175
175
174
170
169
166
164
162
167
169
170
170
170
170
170
169
170
170
170
168
165
158
153
152
155
156
158
159
159
162
168
168
161
151
143
137
133
133
142
152
162
169
174
177
174
168
165
167
171
176
179
179
179
147
144
152
160
165
165
165
168
170
171
169
167
166
166
167
167
166
160
155
152
152
155
158
161
163
164
164
162
156
142
135
133
131
135
139
146
153
161
168
173
174
168
160
157
163
172
178
181
184
187
127
121
130
145
160
165
166
169
170
170
170
168
167
164
163
163
164
162
157
152
153
160
164
167
168
167
162
153
142
132
131
140
144
148
154
155
160
166
168
169
167
162
158
157
164
170
175
177
181
186
117
108
107
118
140
159
167
170
167
167
167
168
167
164
161
160
163
162
159
152
151
158
164
166
164
160
149
146
146
150
154
156
155
160
164
164
169
173
172
167
165
163
165
167
168
168
168
169
172
175
114
100
91
95
120
146
163
170
168
165
163
164
164
163
160
157
159
162
160
156
152
151
153
155
153
148
141
148
154
166
171
169
164
164
167
167
168
172
173
169
166
164
166
169
170
170
170
166
165
165
106
92
87
90
106
125
146
161
168
168
165
164
164
165
162
157
157
161
167
166
162
151
146
146
145
146
146
150
156
165
169
170
172
171
167
164
163
168
171
171
168
161
159
160
166
171
173
168
162
158
98
86
85
85
93
105
119
139
157
170
174
171
170
170
166
160
159
163
173
173
166
156
149
145
144
147
151
154
154
155
161
173
180
175
164
159
160
167
171
171
166
159
153
154
161
169
172
170
162
155
107
91
81
75
74
82
94
113
136
161
175
177
175
173
168
164
165
166
166
163
160
155
151
147
144
150
160
164
160
157
161
173
180
172
161
157
161
166
168
166
162
160
156
155
160
165
170
170
164
156
129
106
85
69
65
71
82
100
125
150
168
174
172
169
166
166
170
167
157
146
145
148
150
148
149
158
172
177
173
168
168
172
173
168
164
164
166
166
161
158
157
158
159
159
162
164
168
170
168
160
139
118
103
89
80
76
84
104
126
146
161
170
173
169
166
169
172
167
155
141
140
146
153
157
159
165
174
177
175
171
171
169
167
167
171
177
176
168
159
155
153
151
153
155
160
163
167
169
167
162
132
124
123
117
102
86
90
112
131
146
158
171
176
175
170
167
166
163
157
151
151
158
167
172
170
167
165
165
166
166
165
163
162
166
175
184
184
174
165
160
153
148
149
154
159
162
165
166
165
160
130
130
135
132
111
93
92
114
135
150
158
170
178
178
172
164
158
155
159
162
169
173
177
179
173
164
158
159
161
161
157
152
155
163
172
176
179
176
173
169
162
157
156
159
163
164
164
163
161
159
152
148
146
129
111
101
105
123
143
154
160
166
170
170
171
166
158
155
159
166
171
173
172
171
167
160
156
157
158
156
151
146
153
164
170
167
166
169
175
177
174
169
164
164
164
165
166
163
160
160
172
168
154
134
122
121
129
141
153
159
163
164
162
162
169
172
168
164
163
162
163
163
160
160
161
160
158
156
153
153
151
151
159
168
169
164
161
166
174
179
179
174
167
163
161
164
168
167
163
161
169
169
161
152
147
150
156
159
160
162
165
165
162
160
165
173
179
175
165
158
156
156
156
156
159
164
163
158
155
156
158
160
162
165
167
165
165
167
171
173
173
171
167
163
161
163
168
169
163
159
157
159
161
164
168
170
168
166
164
164
165
164
162
159
161
168
175
175
167
159
156
159
161
163
166
170
169
167
164
163
165
165
162
160
160
161
162
163
163
161
159
160
162
164
164
165
167
166
159
154
156
154
158
166
174
176
173
172
170
168
166
162
160
158
159
164
172
173
170
164
160
162
169
173
174
175
174
172
169
167
166
167
165
161
154
148
150
152
155
152
150
152
155
160
162
163
163
161
156
150
170
168
170
168
163
156
154
158
165
169
170
166
162
163
168
171
173
172
171
170
168
167
168
171
172
171
170
173
181
188
186
175
160
157
159
165
169
173
177
178
175
170
168
167
160
154
153
157
157
152
170
166
167
166
164
161
159
161
167
171
171
168
165
163
165
168
172
174
173
171
168
165
166
169
174
175
175
174
177
183
183
178
173
170
173
172
171
172
175
176
177
178
179
176
167
155
154
158
161
160
169
163
162
163
165
164
164
167
170
172
169
166
163
163
163
165
166
165
166
168
168
166
164
165
174
180
180
175
174
178
181
178
174
171
170
169
169
169
171
172
174
176
177
172
163
155
160
167
170
169
169
161
155
157
162
166
169
171
172
171
167
163
161
162
163
163
161
160
161
164
166
166
163
165
174
180
180
175
173
177
179
176
170
166
164
165
165
164
165
166
167
170
172
172
165
160
164
168
171
164
172
164
156
155
161
169
174
174
172
169
168
166
163
163
163
163
162
162
162
163
164
166
172
175
179
177
174
171
172
177
178
173
167
165
164
164
164
165
167
168
167
168
172
176
175
169
167
166
161
151
173
170
164
162
166
174
177
174
171
170
171
172
168
166
165
166
167
166
166
166
167
170
179
185
184
173
160
158
165
173
176
173
170
170
170
171
171
172
177
178
176
172
174
180
182
176
171
168
163
151
173
173
171
169
171
175
177
175
172
171
171
171
168
169
172
173
171
166
165
169
172
173
171
173
173
167
159
155
161
168
174
174
176
174
171
169
169
173
182
184
181
176
176
178
180
175
172
169
170
167
172
171
171
170
170
171
173
174
172
171
168
165
163
168
176
179
173
164
162
169
175
170
159
154
158
163
163
161
163
168
173
174
171
165
157
153
153
158
164
173
177
178
178
175
173
169
166
168
175
179
171
169
169
169
168
168
168
168
169
168
166
163
162
164
170
173
168
161
160
166
170
167
158
154
160
166
169
167
168
172
173
163
146
128
123
122
126
129
138
151
165
176
180
176
172
166
163
165
171
179
168
169
171
171
169
169
169
169
167
166
167
167
166
162
161
163
162
160
162
164
166
166
165
168
171
172
171
171
171
170
160
139
115
99
95
99
106
113
124
138
152
168
175
177
175
169
164
164
167
173
166
170
173
172
172
173
176
174
170
168
170
172
170
163
159
160
162
164
165
166
167
167
168
171
172
173
173
173
169
158
138
113
97
92
93
96
101
109
122
132
142
156
167
175
177
174
170
168
168
168
167
170
171
169
170
172
174
173
171
171
174
174
168
161
160
163
165
165
167
169
171
169
165
164
165
168
171
172
167
151
125
107
103
111
118
116
115
115
120
122
129
145
163
177
181
178
174
172
168
167
170
169
167
165
165
165
163
163
165
172
175
174
165
161
163
169
170
168
167
169
172
171
167
163
160
163
167
168
165
152
137
129
132
143
149
149
141
129
119
115
125
145
167
182
186
183
178
173
166
165
172
169
167
165
164
161
159
161
163
171
175
172
166
164
169
176
176
172
166
167
171
173
172
168
166
166
165
164
161
156
154
156
159
168
173
171
162
148
130
123
129
149
168
179
184
183
179
174
167
165
174
174
172
170
166
163
161
162
163
167
171
171
169
168
172
177
178
173
166
164
167
170
171
169
168
168
167
165
163
159
157
162
167
177
177
169
161
152
138
133
137
150
161
168
172
175
176
174
170
167
177
180
178
173
167
163
158
155
154
158
163
167
167
167
169
173
174
170
164
161
162
164
164
164
164
166
168
169
168
162
155
157
162
168
166
157
148
145
143
144
145
150
153
157
163
166
170
171
172
172
174
177
175
171
167
161
152
143
140
145
152
159
161
163
168
172
171
166
161
159
160
162
162
163
164
167
168
170
170
167
160
158
157
158
161
152
143
143
148
152
153
154
155
159
161
160
162
165
171
176
166
167
169
169
169
164
153
142
137
141
148
153
159
165
172
175
173
168
163
161
161
163
164
167
168
168
168
167
170
172
171
165
161
163
165
165
158
156
154
157
159
162
164
167
165
163
163
166
171
175
160
162
164
167
170
169
162
155
149
151
155
159
163
167
173
175
175
173
168
164
161
161
162
165
167
168
167
168
170
172
171
169
169
174
176
176
173
171
162
161
165
173
172
170
168
171
174
172
165
163
162
163
164
164
168
172
170
166
162
163
167
168
164
159
159
162
168
171
168
161
157
157
160
164
165
168
169
171
171
169
165
165
168
172
173
172
173
171
166
166
171
177
174
169
168
174
179
170
152
145
166
167
164
162
165
170
171
168
164
164
168
168
160
149
140
147
156
160
157
152
151
157
163
167
168
171
172
173
169
165
162
161
161
161
161
164
166
165
165
165
170
174
171
168
167
170
170
154
137
129
168
169
168
166
166
169
168
165
159
158
161
161
157
152
151
156
156
152
149
152
156
164
167
168
170
173
173
171
166
163
161
161
162
163
163
166
165
161
161
160
162
165
166
169
168
167
157
139
125
124
169
169
170
171
171
168
165
161
157
156
153
153
153
157
163
167
162
153
152
161
169
174
169
164
164
165
166
166
164
163
163
163
168
172
174
171
166
160
156
153
155
159
163
168
166
159
146
130
123
127
172
170
169
170
170
166
162
161
159
161
157
153
151
156
162
166
164
158
160
169
177
179
169
160
158
156
160
162
165
167
167
167
170
175
174
168
163
159
158
156
155
156
159
158
149
143
143
139
132
136
175
171
166
163
164
167
166
164
163
165
167
166
160
159
161
163
164
162
163
168
172
172
167
164
162
159
162
167
171
172
170
166
167
172
171
164
159
159
162
164
162
155
151
143
133
136
144
148
150
153
172
173
167
162
163
171
173
169
165
167
174
182
179
169
165
165
167
162
161
161
161
161
163
167
172
174
177
177
177
174
168
163
163
168
169
167
162
160
165
169
165
153
144
139
136
140
150
158
170
177
170
172
169
164
165
170
174
172
168
166
172
179
179
172
168
168
167
164
160
155
153
154
158
163
171
179
184
184
176
171
165
162
163
167
170
171
168
165
164
165
161
150
145
148
156
160
158
157
171
183
169
167
164
162
161
165
167
167
165
161
159
163
168
169
169
169
169
167
161
155
153
154
155
155
159
170
181
182
173
166
164
167
168
169
171
173
173
168
163
161
159
155
155
161
167
168
160
154
163
174
169
162
156
155
157
158
158
158
157
153
149
152
161
168
170
168
167
166
162
159
158
159
157
154
154
164
175
178
171
166
166
171
174
172
172
172
175
167
162
161
162
164
166
166
167
165
161
156
159
164
168
163
157
156
158
157
156
155
154
151
150
153
159
164
164
160
159
160
162
160
163
163
162
161
164
169
176
178
173
169
169
175
179
176
171
166
164
161
159
158
161
165
168
165
163
163
164
163
162
161
170
171
169
172
169
167
163
161
159
158
158
158
158
157
156
155
157
159
159
158
161
162
165
168
173
177
178
178
176
172
170
173
174
172
163
154
152
154
156
156
158
161
164
164
163
164
169
171
170
165
174
176
179
180
179
178
173
169
165
163
163
163
158
156
157
160
164
163
157
152
153
156
160
165
169
174
171
174
174
172
166
164
163
158
147
141
143
151
160
161
161
161
163
164
164
166
171
176
176
171
177
175
172
173
176
178
175
171
166
165
165
164
162
162
166
170
172
167
157
148
146
147
152
156
158
159
160
165
168
163
156
148
145
145
139
140
145
157
168
171
169
167
167
165
165
166
170
175
176
173
167
165
165
165
170
173
170
170
169
168
168
168
168
168
170
172
172
166
158
154
152
150
150
154
158
159
160
159
156
151
140
133
133
137
142
147
155
165
172
175
172
168
166
165
165
166
170
172
173
175
145
146
156
165
168
168
167
170
171
171
170
171
171
169
167
166
164
161
159
160
160
159
157
160
166
168
162
151
142
141
141
139
140
141
144
150
158
164
168
168
165
159
157
159
165
167
168
169
173
178
123
126
142
159
167
169
169
170
169
168
169
171
170
166
162
160
159
158
157
158
161
164
164
165
167
163
151
138
133
141
150
158
154
151
150
153
158
161
162
160
157
153
150
155
164
171
174
175
174
180
113
113
122
136
150
162
169
171
167
164
164
167
168
165
161
159
162
161
157
153
156
161
163
161
157
147
136
129
134
151
163
168
168
166
163
163
164
164
162
159
159
157
154
157
165
175
183
181
176
176
108
101
100
107
125
148
164
170
170
166
164
164
165
164
161
161
168
171
169
163
157
158
159
154
146
133
128
135
147
159
165
169
172
176
175
172
171
170
169
166
165
163
159
159
165
174
182
179
170
167
104
95
92
95
110
126
146
162
172
174
172
168
166
163
162
162
170
180
186
182
169
159
155
150
145
139
142
149
155
160
163
168
175
176
174
170
170
172
172
169
165
163
162
162
165
170
176
173
166
162
105
100
100
96
96
103
121
142
162
176
180
175
171
168
167
165
169
176
184
181
169
159
153
150
148
148
156
161
159
157
163
173
179
174
164
160
165
171
170
164
158
159
164
167
168
169
171
170
166
160
117
115
109
92
82
85
100
120
142
162
174
176
176
175
173
170
170
169
165
159
156
153
151
148
147
152
166
169
163
159
163
174
178
170
158
156
164
170
168
159
155
158
164
168
170
171
172
172
168
159
131
120
107
83
76
82
97
114
131
146
160
170
176
177
176
175
174
167
156
146
145
150
152
147
147
158
173
176
168
160
163
167
168
164
162
164
166
167
164
161
159
161
162
164
168
171
171
169
168
163
131
111
98
87
86
96
108
118
130
141
153
164
173
174
171
171
171
165
157
149
149
155
158
154
157
166
174
173
165
158
161
161
159
160
163
169
166
160
158
161
164
162
159
161
166
167
166
165
165
165
124
107
107
109
104
102
108
120
135
146
154
161
169
167
163
161
159
160
160
160
162
165
167
168
170
171
169
163
157
157
161
162
159
159
161
166
163
157
157
160
162
159
158
162
166
167
163
161
162
164
127
117
123
122
110
99
101
118
139
151
155
158
160
160
159
155
152
155
160
166
170
171
172
173
175
171
164
159
155
157
162
165
164
163
163
165
167
169
167
166
162
159
160
166
169
169
165
161
161
162
146
140
133
123
112
108
117
133
148
157
159
158
157
158
161
161
158
158
162
167
171
171
170
169
168
164
159
156
154
153
155
160
168
171
171
166
170
176
179
177
171
165
163
166
169
169
166
162
160
161
165
158
140
127
127
137
151
161
161
164
166
165
161
161
166
171
173
169
165
165
167
168
165
161
158
157
156
154
151
149
150
155
166
174
173
167
166
171
178
180
177
170
165
164
164
165
165
161
160
161
167
161
149
143
151
164
172
168
163
164
171
173
169
165
169
176
181
178
168
162
160
160
157
153
152
155
161
160
159
157
156
157
163
167
168
164
161
162
166
170
171
169
164
161
160
163
164
163
160
159
160
160
157
157
166
173
173
167
161
162
167
172
172
169
169
175
180
178
170
161
156
156
154
153
156
164
171
173
170
167
164
163
162
159
157
156
155
158
160
158
158
158
158
159
161
165
168
167
160
154
160
160
160
163
167
172
172
168
165
163
163
163
166
168
169
171
174
174
171
165
160
159
160
162
166
171
174
175
173
170
168
166
164
160
155
150
152
160
164
161
154
152
153
157
161
166
171
171
161
153
174
171
170
167
164
160
160
162
166
170
171
170
168
168
172
173
173
170
169
168
164
163
166
173
182
189
186
181
179
180
181
180
176
167
161
165
172
180
183
182
178
174
175
176
170
163
165
167
169
167
175
175
174
170
166
162
162
162
166
168
168
165
163
163
167
172
175
175
174
170
164
161
163
172
182
190
185
179
176
179
182
181
176
171
167
167
171
176
180
179
176
176
177
176
171
167
168
173
176
176
171
172
174
171
168
165
164
165
168
169
167
164
161
162
166
168
169
169
170
171
168
165
165
169
176
179
174
167
169
176
181
180
177
172
170
168
168
170
172
173
173
174
176
176
173
169
171
174
176
172
169
166
165
168
170
171
170
170
170
171
169
167
165
166
166
164
162
162
165
169
172
171
167
162
164
164
164
162
165
174
179
177
172
169
168
167
166
165
167
167
167
172
179
182
178
172
172
173
173
167
172
165
160
163
171
176
175
173
171
171
174
175
174
171
167
163
159
160
164
169
173
174
172
167
162
159
158
160
166
173
176
171
166
163
167
169
169
167
167
167
167
172
180
186
183
174
170
172
172
160
175
169
164
163
168
173
174
173
171
172
175
178
178
173
168
164
162
163
166
171
177
180
178
172
165
160
160
162
166
170
171
169
166
166
170
175
175
173
174
174
172
171
175
181
181
175
171
173
173
159
173
170
168
166
167
169
172
174
173
172
173
174
174
171
169
168
167
165
165
172
179
180
172
163
159
163
165
167
165
165
168
173
176
176
175
173
171
172
175
177
174
168
169
173
177
176
175
177
175
166
172
168
167
168
168
169
171
174
173
171
170
169
167
166
170
173
172
167
164
169
174
171
160
151
155
165
173
173
166
164
168
176
180
174
164
156
151
157
162
169
170
169
169
171
174
175
176
178
177
171
174
170
167
167
168
169
169
170
169
169
168
167
165
164
168
173
174
171
167
165
166
164
160
160
164
170
175
173
168
165
167
168
163
148
130
121
121
133
144
156
164
173
174
172
171
171
174
176
175
174
173
173
170
167
167
167
168
168
167
167
167
167
168
167
168
170
171
174
169
166
165
167
173
177
176
173
171
171
169
163
158
148
139
122
104
95
101
112
128
143
154
170
175
174
173
171
174
176
177
177
168
172
171
167
166
169
173
172
170
165
164
166
169
169
168
167
166
168
169
170
171
174
179
179
173
169
169
170
167
157
146
136
129
120
107
103
104
108
118
128
142
161
172
178
179
177
178
181
184
180
165
167
166
163
166
171
176
175
170
165
165
166
167
165
163
163
164
165
169
173
175
174
172
166
163
162
164
167
165
156
144
134
133
134
133
132
128
124
121
122
134
154
171
181
182
179
178
179
180
174
169
165
161
161
165
170
172
170
166
166
168
168
166
162
162
164
166
166
169
172
173
171
166
162
160
161
162
165
166
161
153
147
144
151
158
161
155
147
138
136
141
155
169
178
179
176
173
169
166
167
176
169
165
164
166
167
167
167
165
166
168
170
167
165
168
172
172
169
166
168
171
171
171
170
169
166
164
164
165
166
163
161
160
163
170
173
169
160
151
147
151
155
161
166
170
173
171
168
164
166
180
175
172
169
165
162
161
161
161
164
165
167
167
168
173
176
174
169
164
165
169
171
173
171
171
168
167
166
166
166
164
164
166
170
172
169
164
159
158
158
155
153
154
156
164
172
173
172
170
169
176
175
174
170
165
160
153
150
150
158
161
164
165
166
170
173
172
167
162
161
163
165
166
166
165
164
164
166
167
165
162
162
165
172
173
167
161
161
163
164
160
153
153
156
163
168
170
171
171
173
166
168
168
167
166
161
150
139
133
143
154
164
165
166
168
171
170
166
160
157
158
159
162
164
163
162
161
164
168
170
167
163
163
167
171
167
165
167
172
173
168
160
157
160
162
163
163
166
169
168
155
157
160
165
169
167
153
137
126
132
147
161
169
172
173
176
174
168
162
158
159
161
164
166
165
162
159
163
169
174
172
162
158
161
169
171
172
172
176
179
176
172
166
163
163
164
164
164
159
160
143
147
156
163
171
172
163
150
140
140
148
159
167
173
177
180
179
174
169
165
163
163
165
166
165
162
161
165
171
172
166
157
152
156
165
170
169
168
170
175
180
179
171
166
166
170
170
160
148
149
146
150
158
164
170
173
169
163
158
155
158
160
161
162
167
174
178
178
173
165
160
158
161
165
165
165
165
169
171
168
162
155
154
157
161
162
162
162
165
170
177
177
170
164
166
171
169
152
135
132
158
163
167
169
170
171
169
167
164
165
166
163
158
155
158
167
172
172
166
156
151
153
160
167
170
171
171
172
170
166
162
160
162
163
162
161
160
161
164
167
169
169
165
164
166
166
159
140
123
122
167
172
174
174
170
168
166
165
163
163
166
165
161
160
163
167
165
160
155
152
153
157
164
169
172
173
172
171
168
164
161
162
167
170
170
167
165
162
161
160
160
162
163
168
166
157
142
125
119
125
170
172
173
172
169
167
164
163
162
162
162
163
163
165
166
166
160
151
152
160
168
171
168
166
165
165
165
166
164
162
159
160
166
173
174
170
165
160
156
152
152
157
162
167
152
138
119
116
128
144
172
169
166
164
166
166
164
162
161
162
165
166
164
164
164
162
156
149
154
170
181
183
170
160
157
156
157
158
161
162
162
163
167
172
172
167
163
161
159
154
150
151
152
143
127
113
115
128
148
165
169
166
161
159
164
170
168
162
160
162
169
173
169
164
163
162
158
154
159
171
179
177
166
160
162
163
163
161
162
165
166
166
169
174
173
166
164
166
169
165
156
146
139
128
115
117
136
157
173
181
163
164
163
162
168
174
173
166
161
162
170
176
174
167
166
167
167
164
164
166
169
164
159
163
172
177
175
168
167
168
167
165
167
174
177
174
172
173
179
173
162
146
137
135
137
146
161
177
188
186
161
163
164
164
166
172
175
171
166
164
166
169
168
166
167
172
174
170
164
160
160
158
157
161
169
175
176
175
171
168
165
164
166
172
177
178
175
172
172
169
162
151
148
153
161
167
168
171
174
174
164
163
162
161
162
165
170
172
169
164
159
158
161
164
167
172
172
169
161
156
155
156
156
156
160
168
175
176
172
167
165
167
169
169
171
171
169
165
161
159
159
159
162
166
169
170
167
164
162
162
168
162
157
157
157
161
164
166
165
159
155
157
163
168
168
167
165
162
158
154
153
155
155
155
159
167
175
177
172
167
167
172
174
170
165
160
158
155
153
154
158
164
167
167
166
165
166
165
165
160
168
162
157
154
153
157
161
162
160
157
157
161
165
166
163
159
158
158
158
156
158
157
158
161
167
173
174
174
171
169
168
170
171
168
159
153
151
153
154
155
159
165
168
166
161
161
163
166
165
160
166
163
160
156
154
158
163
165
163
161
163
163
160
156
153
154
158
161
160
160
163
163
163
164
167
169
168
167
171
171
165
156
149
149
149
143
148
153
159
161
161
164
167
166
163
161
162
165
164
160
167
165
161
160
160
165
169
169
166
164
163
160
153
146
147
155
163
164
159
157
161
164
164
162
160
156
159
163
168
167
157
139
130
133
138
142
148
160
169
170
167
164
167
169
167
164
164
168
170
167
168
165
161
162
165
168
169
167
164
161
160
157
153
150
154
161
166
163
156
152
154
159
160
158
158
156
155
157
160
155
142
130
127
135
144
150
158
167
176
176
171
166
169
173
172
168
166
169
172
170
167
165
164
166
167
168
166
163
160
159
160
162
162
163
164
164
162
158
155
156
158
157
159
162
166
165
161
151
145
142
140
139
142
152
162
165
167
172
175
173
168
164
169
174
174
167
164
164
168
168
155
156
164
171
171
170
166
165
163
163
166
170
169
167
165
163
159
156
157
161
164
162
161
164
170
170
156
140
135
144
157
161
162
165
166
167
168
170
169
165
160
158
163
167
169
164
158
152
156
166
132
139
158
171
173
172
171
170
168
167
171
173
171
167
163
163
162
160
160
165
169
166
160
159
159
155
141
129
134
154
175
181
169
158
155
160
165
165
161
158
155
154
154
158
163
166
165
160
158
165
111
120
137
151
158
166
173
174
171
167
168
170
170
169
166
166
169
169
166
166
167
164
157
149
145
138
131
132
142
159
170
171
165
158
160
163
166
164
160
158
159
157
153
154
162
175
184
179
170
166
102
104
110
118
133
150
166
172
171
167
164
166
168
169
167
168
175
180
180
176
168
161
154
148
145
141
142
146
153
159
161
159
161
165
172
175
173
169
166
165
166
165
160
158
163
175
185
184
172
164
104
98
96
101
114
131
148
162
170
169
168
167
167
166
165
167
176
185
190
182
168
158
153
155
154
154
158
161
160
159
159
158
163
171
176
177
178
175
170
166
165
166
167
166
167
169
171
171
169
166
111
107
107
104
105
113
126
144
161
171
174
172
169
167
167
169
174
179
177
168
158
151
151
157
163
166
168
167
161
159
162
168
170
168
163
165
173
176
170
160
156
161
171
175
172
167
164
165
169
172
120
121
118
105
95
96
108
127
146
163
173
175
177
176
176
175
173
168
157
149
145
148
151
158
161
166
172
170
163
160
164
171
172
163
154
157
169
174
168
157
152
158
169
176
176
170
168
169
173
177
126
119
109
92
85
91
105
122
136
151
165
174
180
182
181
176
171
160
150
146
149
157
160
159
158
164
171
171
165
161
163
167
167
163
161
164
168
169
166
163
162
162
166
170
173
172
170
170
173
176
125
102
85
79
86
98
113
121
132
145
159
172
177
174
169
166
162
157
155
157
162
167
167
161
159
166
170
169
162
158
159
160
159
163
169
169
162
156
158
166
172
168
165
166
171
169
166
164
168
172
123
92
78
83
98
106
112
118
131
146
158
166
167
161
155
151
152
156
161
166
169
169
167
164
166
169
170
165
158
157
159
160
161
160
162
163
156
147
154
165
170
166
164
167
170
169
164
162
165
169
128
108
100
102
105
108
110
120
136
149
156
160
159
155
152
150
152
157
162
167
169
167
165
165
168
170
168
163
159
161
165
168
165
160
157
157
157
158
162
165
165
161
163
168
172
172
169
165
167
167
146
136
124
114
118
121
127
137
148
156
159
157
157
157
160
162
161
161
164
167
169
169
167
167
167
167
163
159
160
164
169
170
168
164
159
162
167
173
174
171
166
162
163
167
172
174
171
167
166
167
166
156
138
128
135
149
159
163
163
163
165
162
161
162
165
171
172
170
168
170
172
173
172
169
166
161
157
155
156
160
164
166
167
167
168
168
171
173
174
173
171
167
165
165
168
168
165
161
162
165
175
164
150
144
154
168
174
171
165
165
168
168
166
164
167
173
176
175
171
169
170
171
171
167
163
162
162
160
160
158
160
162
164
167
169
168
166
164
164
167
168
167
164
162
162
161
159
157
158
162
175
167
161
156
162
169
170
166
161
161
164
168
167
167
168
173
175
175
171
168
167
167
164
160
158
165
170
171
169
166
162
161
161
162
162
164
164
163
164
164
162
160
159
159
159
161
162
161
160
158
170
170
166
162
162
165
166
164
160
159
159
162
166
169
172
172
171
170
169
169
169
165
159
159
163
167
173
172
172
170
165
159
158
159
162
165
168
173
174
169
160
154
155
159
161
164
168
169
163
157
172
170
169
171
172
172
171
169
169
170
171
172
174
176
177
175
173
171
172
170
164
158
162
167
173
177
175
171
167
167
170
177
181
179
175
172
173
174
174
170
170
170
172
173
174
172
172
174
177
179
173
174
174
171
168
167
169
171
173
172
169
167
169
174
178
177
174
172
173
171
164
158
161
170
175
178
176
173
171
171
171
174
176
178
177
174
172
172
174
174
170
167
168
171
176
178
178
179
181
181
170
176
178
174
167
165
169
174
177
176
171
168
169
174
179
177
175
174
175
176
175
175
173
175
178
177
173
170
169
170
172
174
175
177
176
172
167
167
172
173
169
165
167
173
180
182
181
179
176
177
168
171
175
177
176
174
172
172
175
175
175
174
176
178
179
176
174
174
177
179
181
180
177
175
171
171
170
169
168
170
172
174
175
175
172
169
166
166
169
169
167
167
172
179
183
182
178
177
174
171
170
167
168
176
181
179
173
168
168
171
175
178
180
179
177
172
171
172
175
177
180
180
174
165
159
160
168
171
170
171
170
168
165
163
168
170
171
169
168
166
167
170
176
182
181
177
174
176
173
163
173
167
166
171
175
173
169
167
168
170
173
176
178
176
172
168
167
169
171
174
179
178
170
159
155
158
168
171
169
168
167
165
158
159
167
176
178
173
169
168
170
171
173
176
177
175
173
175
170
159
173
168
168
169
169
167
168
170
170
170
171
172
173
170
167
166
166
167
169
173
179
178
167
155
155
163
171
173
167
165
165
169
168
169
174
177
174
169
167
169
170
167
168
170
175
175
175
176
171
162
173
169
169
170
170
169
170
171
169
168
168
170
169
165
164
166
170
172
170
171
174
173
166
161
165
172
179
176
167
162
167
176
182
182
172
162
160
160
162
165
166
165
166
168
172
174
177
179
173
168
174
171
169
169
169
170
169
168
166
167
169
171
169
165
164
168
174
175
170
164
165
169
172
174
175
177
181
177
166
159
161
171
175
173
156
139
141
145
152
157
160
166
167
168
168
171
177
180
174
168
173
173
170
166
166
166
167
167
167
167
168
168
169
169
170
171
172
172
166
161
164
173
183
183
177
171
170
170
167
159
154
156
153
148
134
127
123
128
133
140
153
169
172
170
169
172
178
180
174
167
168
172
171
166
164
167
171
172
171
167
163
163
168
174
176
172
167
163
164
167
173
181
185
180
171
163
162
166
166
160
156
152
147
139
134
128
125
119
118
128
146
169
176
177
175
175
178
179
173
166
169
170
169
165
166
172
177
178
173
166
161
161
167
171
173
171
167
165
168
173
176
178
176
172
167
163
163
164
164
163
162
158
155
153
153
153
146
135
130
133
153
167
174
178
175
171
169
164
163
165
173
170
167
165
168
173
176
173
167
162
160
163
166
167
168
169
169
169
170
172
172
171
169
172
175
174
168
164
164
166
168
165
163
166
171
172
166
157
153
156
163
164
166
168
168
164
154
148
155
165
175
170
168
167
169
168
166
163
160
157
158
163
166
168
169
170
168
166
165
167
168
169
173
179
183
178
168
163
166
172
173
168
166
165
166
169
166
163
166
169
168
159
157
158
163
164
158
152
159
170
171
168
169
170
168
162
156
154
154
158
157
161
164
168
171
170
166
163
163
165
169
171
176
180
180
171
163
162
169
176
178
169
164
156
155
160
161
163
168
170
166
157
155
157
165
171
171
169
171
172
165
164
166
169
168
161
152
149
149
158
161
163
166
166
167
167
165
166
166
167
168
168
171
173
172
166
160
162
169
176
176
170
163
157
157
162
166
168
170
168
163
157
158
162
168
172
172
171
169
165
158
157
160
165
168
163
152
143
141
150
161
170
171
167
165
165
166
167
166
165
165
165
166
169
168
165
162
164
169
175
174
169
164
162
164
168
171
172
172
171
167
162
161
163
167
169
166
163
154
143
140
145
153
163
170
167
153
138
130
138
154
169
174
172
170
170
167
163
160
161
164
168
169
170
168
165
164
168
170
171
167
162
161
163
167
168
168
168
170
173
171
169
165
165
166
168
162
152
141
132
124
133
149
164
171
169
158
145
135
137
147
159
168
174
176
175
170
163
158
160
167
170
171
169
166
163
165
169
170
166
157
153
157
162
165
163
160
161
166
171
172
170
167
166
169
169
160
145
133
131
124
137
154
168
170
167
161
157
152
149
150
153
160
168
175
178
175
169
162
160
162
163
164
165
165
165
166
170
170
165
158
156
160
166
166
160
158
161
165
169
170
167
164
165
169
167
155
138
127
129
143
156
169
174
169
163
161
163
162
161
161
159
160
164
170
175
176
173
166
157
151
152
158
165
168
169
169
171
171
167
164
166
170
171
169
165
163
164
167
167
167
164
162
161
162
155
143
129
121
127
160
172
180
178
168
161
161
164
165
166
167
167
167
166
167
170
172
169
164
156
151
152
159
167
171
172
172
173
173
168
162
162
166
172
172
170
167
165
164
164
165
163
160
149
145
136
131
127
128
138
164
173
178
175
167
163
164
166
167
168
169
170
169
168
167
166
165
162
161
163
163
163
162
166
168
168
169
171
172
167
158
156
160
167
169
168
166
163
162
162
162
160
153
139
125
119
126
137
149
160
164
168
169
168
167
167
166
166
166
168
169
170
167
166
165
164
160
157
162
171
174
167
158
158
162
165
167
166
167
166
162
160
162
166
167
165
165
167
168
165
157
149
140
126
118
120
135
156
175
183
163
166
168
169
171
171
166
163
162
163
165
164
162
162
164
164
160
157
163
170
171
160
150
154
164
171
169
165
164
167
167
166
167
171
173
171
171
175
176
168
154
141
133
130
131
137
155
174
187
185
161
168
173
176
174
171
165
160
158
159
159
156
155
158
163
167
166
163
164
165
164
156
151
158
170
174
169
161
162
166
166
165
168
175
182
182
179
176
175
166
154
144
143
149
157
163
172
175
174
168
162
167
172
174
172
168
165
163
161
161
160
157
153
156
163
171
173
170
166
165
164
160
159
163
168
166
160
157
159
163
163
162
165
171
177
177
172
166
162
159
157
156
162
168
173
173
172
168
161
152
164
163
166
168
168
167
168
167
165
164
163
161
159
159
163
171
173
171
167
166
165
163
162
163
164
162
157
156
160
162
163
167
169
168
163
156
150
147
148
151
158
165
171
173
173
173
172
171
163
155
164
162
162
165
168
169
169
168
164
162
163
166
167
165
164
165
165
164
164
163
162
159
157
159
164
167
168
169
166
165
166
171
175
167
152
133
126
134
143
151
158
164
170
170
168
169
171
175
171
163
162
160
159
160
161
165
166
167
162
160
163
169
169
165
159
157
157
158
161
161
160
155
152
156
164
169
171
171
172
170
165
159
161
157
144
132
128
141
151
157
160
164
167
168
165
164
165
168
169
166
160
159
156
153
152
158
164
167
164
161
163
166
164
157
151
152
157
160
163
164
165
160
156
155
158
159
161
163
167
170
159
144
132
134
139
142
148
159
167
167
164
164
167
170
169
163
160
160
164
165
162
160
156
153
152
158
165
168
166
162
161
161
159
151
148
153
159
164
165
168
171
168
163
158
156
154
153
155
161
161
153
134
125
132
144
154
163
172
176
172
166
163
169
175
174
166
161
161
165
166
164
162
158
156
157
161
166
167
165
161
158
159
159
156
154
156
159
161
162
163
169
169
167
165
165
164
160
154
149
146
143
139
140
149
158
165
168
171
174
169
164
163
170
179
178
170
164
166
169
168
167
166
164
163
163
164
165
165
164
161
161
163
164
164
162
161
159
157
157
159
161
164
165
170
173
172
160
144
136
139
143
151
160
169
177
172
167
166
165
163
161
162
171
179
179
169
162
163
167
168
166
165
169
171
170
168
167
166
165
165
168
169
166
164
165
166
164
160
160
162
165
163
162
163
165
159
145
135
135
148
157
164
169
173
174
169
166
164
160
161
161
162
168
173
171
164
157
155
162
166
149
156
168
174
174
173
172
170
170
171
174
173
167
163
164
169
170
168
168
171
174
167
156
149
146
141
134
134
145
160
170
170
163
159
159
162
165
165
163
162
162
162
160
162
163
164
163
161
161
163
125
136
151
160
166
169
174
175
174
173
174
173
171
168
168
172
174
174
175
177
176
164
149
139
140
141
141
145
154
163
165
159
151
151
157
163
168
166
165
164
165
163
158
157
161
170
176
173
164
161
108
116
125
133
144
156
168
174
174
171
170
171
172
173
171
173
177
179
179
175
166
152
142
139
150
158
162
161
161
160
159
155
152
158
168
170
170
166
165
167
170
167
162
159
163
170
176
174
168
163
106
100
104
111
126
141
155
164
168
169
169
170
171
170
170
173
179
181
176
163
149
140
139
147
162
174
176
169
161
159
160
159
162
167
171
172
171
168
165
169
171
170
167
164
164
165
164
165
168
171
106
95
98
107
116
125
135
148
160
167
171
172
171
168
170
174
177
173
161
148
139
138
144
154
167
177
177
169
160
158
162
166
166
162
160
163
169
171
169
168
166
165
166
168
166
163
160
163
169
175
107
98
100
102
101
106
117
133
149
163
172
176
175
173
174
175
170
158
146
142
143
150
155
162
169
174
172
167
160
159
163
167
163
155
149
153
167
173
172
166
161
160
163
168
169
167
165
168
173
177
114
104
97
90
87
92
105
122
140
157
172
178
179
178
175
169
160
149
143
145
157
165
169
171
169
169
169
166
163
163
165
167
166
161
160
161
166
169
169
166
165
162
163
167
170
170
168
171
176
178
120
99
83
79
84
94
99
112
130
151
172
178
175
169
162
158
154
151
152
158
166
171
176
174
168
166
166
166
165
164
163
163
166
172
174
170
161
157
162
168
170
165
164
167
170
170
167
170
175
175
125
96
77
81
96
104
106
109
126
151
171
176
165
154
148
148
153
157
161
165
167
169
170
168
165
164
165
166
166
163
160
160
164
172
176
168
157
152
161
169
170
165
162
166
171
173
171
173
173
171
131
111
98
99
111
116
118
120
136
154
169
170
160
152
148
151
156
160
164
165
166
165
163
161
162
163
165
166
166
166
164
164
162
161
162
162
161
161
165
169
168
162
161
165
173
179
181
179
175
169
147
138
128
123
130
133
134
138
148
161
166
165
161
159
160
162
163
164
165
167
168
167
165
164
164
166
165
163
165
169
171
168
160
154
156
164
170
172
171
169
166
164
163
166
174
180
183
180
173
169
166
160
147
139
147
152
155
157
160
164
165
162
162
165
168
172
172
171
171
172
173
173
171
171
170
170
164
161
164
169
171
167
159
154
161
170
175
174
170
168
168
168
167
167
170
170
168
164
164
168
174
162
153
150
159
163
164
166
166
166
165
161
161
164
168
173
174
174
175
175
174
173
172
171
170
170
167
165
164
165
166
163
160
160
166
171
171
167
166
167
168
168
166
163
162
159
155
155
160
165
169
161
159
158
163
162
163
164
166
165
163
160
160
162
165
168
170
170
171
173
173
170
167
164
163
163
165
167
168
166
163
161
161
163
165
168
169
166
167
167
164
162
160
160
159
157
156
158
162
163
168
166
166
164
164
162
160
160
161
161
162
160
159
161
165
168
166
165
165
168
170
167
162
160
160
160
159
164
168
170
167
161
161
162
165
167
169
172
172
167
159
154
156
160
161
162
164
166
165
161
169
166
168
172
175
176
173
172
173
173
172
170
171
173
175
173
173
174
177
178
177
174
169
167
166
164
167
168
166
164
164
164
168
173
177
177
174
167
162
161
162
164
166
168
174
176
177
177
178
181
168
168
168
168
167
169
172
176
178
177
172
170
175
180
182
177
172
171
176
179
179
177
173
171
168
163
165
169
169
167
164
164
169
177
182
178
172
166
166
168
167
163
164
168
173
176
176
176
178
182
167
170
170
168
163
163
168
174
179
178
173
172
176
182
185
180
175
174
176
177
178
179
180
178
174
173
170
171
169
167
164
166
174
179
179
173
167
166
172
174
171
164
165
171
177
178
175
175
179
186
168
170
173
173
170
167
165
166
170
173
172
172
175
180
183
181
181
181
178
174
172
175
177
178
176
174
176
173
169
164
163
168
175
178
174
168
165
168
174
175
172
165
166
172
177
175
172
173
177
182
169
167
170
174
176
170
162
161
166
170
170
170
171
175
178
179
182
182
177
170
167
168
168
165
163
169
174
176
169
163
161
165
167
168
170
171
172
171
172
172
171
168
167
167
170
170
169
169
169
168
169
164
165
171
173
167
162
165
170
172
170
169
170
172
173
175
177
177
175
171
169
167
163
158
156
162
169
171
166
163
161
161
158
160
170
179
180
172
166
167
170
169
167
166
168
168
167
165
161
159
168
164
166
170
170
166
166
170
172
172
169
171
173
171
170
169
170
172
173
173
173
169
165
161
163
164
163
158
161
165
169
168
162
163
172
179
176
168
161
163
167
168
167
168
169
168
166
163
161
161
169
168
170
172
171
171
171
171
168
167
169
173
175
170
166
165
169
171
171
171
171
170
170
171
174
171
163
155
156
163
171
176
172
170
170
167
165
161
157
159
162
166
168
169
168
167
167
167
168
170
171
171
171
170
170
170
170
167
164
165
171
174
173
167
163
165
168
168
164
161
164
170
175
178
178
174
166
161
158
160
164
171
169
164
157
153
158
156
151
152
157
166
170
168
165
166
169
174
172
168
169
171
170
167
166
166
166
166
167
170
173
172
169
167
165
166
166
159
156
155
161
172
179
177
172
168
166
166
164
161
161
161
158
150
145
147
152
146
142
142
156
171
174
169
164
167
173
177
168
160
168
171
172
169
167
167
169
171
174
174
172
168
166
169
170
168
164
158
157
158
165
173
178
173
166
162
163
165
166
166
167
164
156
149
148
150
148
139
136
143
162
178
175
168
165
168
173
171
160
154
169
172
172
171
169
171
174
176
175
171
167
165
168
171
173
172
168
164
163
166
167
169
170
169
168
167
165
163
163
166
170
169
166
164
166
166
161
149
152
162
172
175
169
163
164
166
165
160
158
161
172
172
171
170
170
171
173
172
167
164
163
164
168
170
171
172
171
169
168
167
165
164
165
171
176
176
169
161
159
161
168
170
172
181
183
175
168
164
169
174
175
165
158
159
163
164
159
157
163
171
169
170
171
171
170
165
162
161
159
159
160
162
164
164
166
167
168
167
167
166
165
166
171
178
181
174
163
159
160
165
170
170
169
173
173
169
165
164
169
173
167
159
155
159
166
169
168
167
171
173
165
164
169
172
170
163
156
154
156
159
161
161
162
161
161
162
163
165
167
167
168
170
177
181
180
168
156
157
166
176
178
172
165
159
157
161
162
163
165
164
163
159
159
164
170
175
176
174
173
166
162
159
162
169
170
164
157
154
157
161
163
165
165
164
162
161
162
167
170
172
169
169
172
177
176
169
161
162
170
178
181
174
166
157
156
163
167
166
163
161
160
160
162
167
172
173
170
166
164
159
152
148
153
163
169
166
157
151
149
154
161
167
169
168
166
164
164
167
169
171
169
165
165
169
171
174
174
169
170
172
173
172
168
165
166
168
168
166
162
160
159
160
163
167
169
167
160
153
146
141
128
135
148
162
169
166
155
145
139
145
153
162
167
169
169
168
164
161
161
164
168
168
166
165
168
173
176
172
167
163
162
166
171
175
171
166
163
161
161
158
161
164
167
169
168
163
154
142
131
125
107
124
147
165
171
166
156
147
140
143
147
153
160
166
171
171
164
155
152
158
168
173
171
168
167
169
172
172
167
159
153
161
174
180
174
162
158
159
162
162
163
168
170
172
171
162
150
137
131
129
108
127
153
171
172
166
160
158
152
151
151
152
157
163
169
171
166
158
153
157
164
169
168
167
166
167
170
171
168
161
157
164
175
180
171
163
160
163
166
165
165
167
171
170
164
150
138
129
128
133
133
149
165
174
170
164
163
166
164
161
159
159
161
164
168
170
170
165
161
159
160
161
163
164
165
167
169
172
171
166
162
166
171
173
170
166
165
166
166
166
168
170
168
157
145
134
126
124
128
137
156
167
176
175
167
161
163
166
166
165
165
167
167
167
167
169
170
168
165
162
160
159
162
165
166
168
171
176
176
169
161
160
163
167
168
166
165
163
162
165
171
170
157
138
124
121
127
137
145
153
159
169
176
174
167
163
163
164
165
167
169
170
169
168
166
168
169
168
166
166
164
160
161
165
168
169
171
174
174
167
158
155
158
163
165
164
162
161
162
168
172
162
145
125
121
135
153
169
170
173
156
163
169
173
172
169
166
165
166
170
172
170
165
163
164
166
167
168
169
168
163
156
152
159
166
170
169
167
167
165
159
157
160
164
166
165
164
166
170
170
167
150
136
129
136
160
178
189
188
182
158
163
172
179
179
174
167
165
166
168
167
163
158
159
161
163
164
166
168
167
159
148
144
153
165
171
167
163
163
164
162
161
163
170
173
171
167
167
167
165
156
143
139
145
158
172
178
180
176
169
163
171
178
185
180
172
164
162
161
161
159
156
155
157
162
165
165
164
165
163
158
151
150
157
166
166
162
158
158
161
162
161
164
172
178
174
163
157
154
156
154
151
156
166
173
175
172
166
158
153
167
172
177
178
173
166
162
159
157
158
158
159
159
161
165
170
170
167
164
162
160
159
161
166
168
161
149
145
150
157
160
160
163
167
168
162
152
145
144
150
159
165
171
174
173
171
169
165
159
154
166
167
169
170
168
166
164
161
159
161
166
169
169
166
166
172
173
170
166
164
163
163
166
169
169
160
148
142
146
155
161
165
166
163
152
141
133
136
144
154
164
171
174
171
167
166
169
172
169
164
161
162
166
169
171
170
168
164
161
165
171
175
172
164
162
165
167
167
165
164
163
160
162
165
167
164
157
156
161
165
165
164
164
155
142
130
129
140
152
159
164
166
168
166
163
162
164
167
169
169
158
160
163
169
170
168
167
165
163
166
171
174
168
159
155
157
161
161
162
163
163
158
154
156
161
162
164
169
174
174
163
149
143
142
140
138
141
153
162
164
162
161
163
166
167
164
161
160
165
170
159
160
162
164
163
162
163
164
164
165
167
167
163
157
154
156
159
160
161
164
164
159
153
152
157
159
164
172
176
170
155
135
128
132
143
149
158
167
172
168
163
161
164
171
172
168
162
161
166
169
163
163
164
163
161
161
163
166
165
163
161
163
164
162
161
160
159
161
162
163
164
161
159
159
162
167
166
162
155
152
147
144
143
147
153
157
163
169
173
168
162
161
167
174
175
169
163
162
165
167
165
165
165
164
162
162
166
168
168
164
161
164
170
171
168
162
159
160
161
160
160
160
162
166
169
172
164
146
137
138
145
156
161
166
162
159
158
158
160
160
159
162
169
173
172
165
160
162
165
166
167
166
166
163
161
162
165
169
170
168
167
169
171
171
169
164
161
160
159
158
157
158
162
163
163
157
147
137
136
142
149
158
166
173
171
162
151
144
147
154
160
163
168
171
168
161
157
159
167
171
168
167
166
164
163
164
166
167
169
171
173
171
167
165
167
168
167
164
164
164
164
162
159
154
145
137
134
139
148
155
156
156
160
166
167
160
151
146
151
159
165
166
168
168
165
161
159
164
172
174
160
165
166
167
168
168
168
168
168
173
177
174
167
163
164
169
170
169
170
173
173
165
153
144
138
136
139
147
158
164
160
155
155
158
159
159
158
158
164
167
168
166
163
163
164
164
163
166
170
169
143
152
159
163
167
169
171
171
171
175
180
178
172
167
165
167
168
169
171
173
170
158
144
141
147
153
158
160
163
162
159
156
154
155
161
161
162
164
168
169
168
164
160
160
162
164
165
165
163
161
126
132
139
146
155
164
169
172
172
174
179
179
175
172
169
170
171
170
168
162
156
147
141
145
160
173
174
167
162
161
162
161
161
164
168
166
158
157
161
167
170
167
163
161
161
162
161
160
163
165
112
110
114
124
137
151
161
167
169
171
175
176
174
171
171
176
177
172
160
149
145
143
145
151
166
177
177
167
161
163
167
169
165
166
166
161
150
147
155
168
174
171
166
163
162
161
159
160
167
174
103
92
97
109
122
134
146
159
165
169
172
174
172
169
171
176
174
163
149
144
149
151
151
154
165
175
175
168
161
161
165
166
160
151
146
146
147
149
161
172
175
169
163
161
162
163
162
164
169
173
97
88
92
98
104
114
127
145
155
166
171
175
174
170
170
168
161
151
145
150
159
164
159
156
164
173
174
169
161
160
162
160
149
136
133
142
151
160
170
174
172
164
160
159
161
164
165
168
170
170
104
97
93
91
91
97
110
128
143
160
170
174
173
170
166
160
153
148
149
158
168
170
168
166
168
171
170
167
163
163
163
160
154
147
146
152
157
165
170
172
169
164
162
162
162
163
165
171
174
172
116
102
97
92
93
98
102
114
133
155
170
171
165
160
159
156
155
154
156
161
167
171
175
177
173
166
163
164
167
167
165
161
162
165
168
164
159
162
167
171
169
165
164
166
165
165
166
173
176
173
125
107
97
100
109
113
112
115
133
157
172
168
156
149
149
154
159
161
161
161
163
168
176
178
170
161
158
162
168
168
164
161
163
171
173
168
161
160
167
171
168
163
163
166
169
171
173
176
174
167
134
121
113
118
125
127
125
127
142
162
172
168
156
148
147
153
160
163
162
162
162
166
168
167
163
159
158
162
166
168
165
161
161
162
166
167
166
166
168
169
167
163
161
163
169
176
180
178
171
163
150
146
141
140
143
145
140
141
153
164
171
169
162
158
156
159
163
164
165
165
165
165
164
162
161
162
164
164
165
167
168
165
158
153
158
166
171
172
169
166
166
165
164
164
169
174
174
171
166
164
161
164
165
162
159
158
153
157
160
166
169
169
168
168
167
167
167
169
171
172
172
170
167
166
167
169
169
167
167
169
169
167
158
154
158
167
170
170
166
165
167
168
167
165
165
164
161
159
161
165
157
162
168
171
169
163
159
162
168
171
169
167
168
170
170
169
168
169
174
177
176
173
170
169
170
169
168
168
169
170
168
163
160
160
163
164
163
162
163
165
167
166
165
162
161
158
154
155
160
164
157
157
165
172
170
163
159
164
171
174
170
164
163
165
165
164
164
165
170
174
175
170
168
167
165
162
160
165
169
170
168
164
164
165
163
161
159
160
163
164
162
160
158
158
158
158
158
161
164
163
163
163
167
169
170
164
159
160
167
170
169
164
161
161
164
166
164
163
162
163
162
161
161
163
162
156
155
160
167
172
173
175
169
164
158
157
160
165
167
162
157
154
156
159
160
161
164
167
167
164
169
164
165
169
171
171
171
173
179
180
174
169
166
166
168
170
174
176
176
173
173
175
175
173
170
170
173
173
172
170
166
163
161
163
167
174
173
169
165
163
165
163
163
164
167
172
176
181
181
177
168
164
164
167
168
170
171
172
173
172
170
169
171
174
175
174
172
172
173
174
176
177
179
176
173
168
170
172
171
168
165
165
168
169
172
172
170
168
166
166
166
165
166
167
169
170
172
176
179
179
166
165
164
164
164
165
164
163
162
161
164
166
171
174
176
174
173
172
172
169
168
171
173
171
169
165
167
170
169
166
164
165
171
173
172
169
166
167
171
174
174
170
171
173
174
170
168
170
180
187
169
168
169
167
164
161
156
156
160
163
164
164
166
168
171
172
176
178
173
163
158
161
163
163
162
162
166
168
165
161
160
165
171
173
170
167
165
169
176
180
180
174
172
172
172
167
165
166
175
188
171
169
170
171
168
161
156
160
167
172
169
164
162
164
167
172
179
180
174
163
158
161
164
163
162
165
169
170
164
156
156
162
166
169
171
171
172
172
174
177
177
171
167
165
166
165
164
161
166
175
169
166
168
171
170
164
163
169
177
179
173
168
165
166
169
172
176
177
173
166
163
164
167
166
165
166
168
168
163
161
159
161
161
166
174
181
179
170
164
166
170
168
165
162
164
165
164
158
160
166
166
165
167
171
172
170
171
175
178
176
172
171
171
171
170
170
169
170
170
168
166
165
166
170
172
168
160
157
160
168
171
166
161
164
174
180
176
165
157
159
165
168
168
168
168
167
163
157
157
166
167
167
168
169
171
174
176
175
172
168
170
173
174
171
167
164
164
164
165
168
166
164
164
170
176
171
154
147
154
168
176
173
165
161
167
168
166
160
155
156
163
170
173
172
168
164
162
160
164
171
169
170
168
166
168
172
173
170
166
166
171
173
171
165
162
162
164
162
162
163
165
165
166
169
174
171
161
150
154
164
172
171
165
154
157
157
160
157
153
154
161
170
174
171
166
163
167
173
173
173
170
172
172
169
169
168
167
165
166
171
175
173
164
159
159
163
167
165
161
159
162
167
169
169
170
169
167
165
163
165
170
169
162
151
151
158
161
154
151
155
164
172
174
169
166
168
174
178
177
170
169
173
176
176
173
169
166
166
169
175
175
172
165
160
160
164
168
167
163
159
159
163
168
168
166
165
165
165
167
171
173
171
163
156
159
164
163
160
161
169
181
178
172
166
167
173
176
179
176
171
167
171
175
176
174
171
170
169
169
170
171
172
171
168
167
166
167
164
162
159
157
157
160
164
166
166
164
161
162
169
173
172
169
166
168
171
166
166
175
185
186
174
165
162
168
173
174
175
177
177
166
169
171
170
171
169
170
171
169
167
167
171
172
170
168
166
167
165
163
162
159
158
160
164
167
167
162
156
155
159
167
170
170
172
173
170
167
170
177
182
175
163
156
159
168
172
174
175
177
176
168
169
171
171
168
165
165
168
169
168
167
168
166
162
161
163
167
167
168
166
166
168
169
169
166
161
156
154
154
158
163
167
169
172
172
167
167
167
170
168
163
159
158
162
171
173
175
175
172
161
168
168
170
171
169
165
164
165
167
169
168
166
162
157
155
159
166
170
171
170
170
171
174
173
166
158
153
156
162
168
169
169
169
169
169
166
166
165
163
161
160
161
163
167
172
173
173
168
160
150
163
157
158
165
168
168
165
163
162
163
163
164
163
161
159
161
164
169
172
171
167
166
167
168
164
160
159
164
170
175
175
172
171
170
169
167
165
163
160
158
158
159
162
167
171
168
160
154
149
148
146
141
146
157
166
169
165
161
157
155
155
158
162
166
166
165
165
167
169
169
166
161
158
157
159
165
168
168
169
172
174
174
173
173
168
165
163
162
160
158
156
158
162
168
169
161
152
142
145
149
116
126
142
157
166
167
162
158
153
151
150
151
158
165
169
170
167
163
163
166
167
164
159
158
160
169
172
170
166
164
170
172
174
173
167
162
162
163
163
159
158
163
170
172
167
154
145
140
136
136
100
121
146
163
169
166
160
155
152
152
151
151
155
161
168
171
169
163
160
163
168
169
166
165
167
171
172
170
166
164
165
168
172
169
164
160
164
167
167
163
165
175
181
175
160
142
135
135
135
136
108
128
151
168
172
169
165
160
155
155
156
157
157
158
163
170
170
166
163
163
170
172
171
168
167
170
171
172
169
165
162
165
166
164
162
162
167
171
170
170
173
182
182
166
142
126
121
128
137
143
135
146
157
168
172
172
170
168
165
160
160
161
160
159
161
166
169
168
167
167
171
172
169
165
164
168
172
174
171
164
159
159
159
161
162
163
167
169
169
170
176
177
166
145
125
117
123
136
149
157
159
163
166
169
170
171
170
168
165
162
162
164
164
163
163
166
168
169
169
170
171
170
167
165
165
169
174
176
173
164
157
156
160
162
163
164
165
165
163
164
169
165
149
132
125
134
150
157
168
172
165
167
170
170
169
169
167
166
165
166
167
168
168
166
166
167
169
170
169
167
165
164
165
168
169
171
172
173
170
163
158
158
162
164
164
163
164
163
158
160
161
153
142
135
141
158
173
176
175
173
157
161
165
171
172
171
167
166
167
171
174
173
170
165
163
166
169
171
170
164
159
155
158
165
170
170
168
166
165
162
159
160
163
165
165
164
162
160
158
159
156
147
143
147
160
171
177
179
173
167
155
157
163
171
174
171
166
164
166
170
172
172
168
162
159
161
165
169
169
164
158
152
153
160
166
166
161
160
161
162
162
161
163
167
169
164
154
149
150
157
156
150
150
159
166
173
173
168
162
162
160
162
164
170
171
168
164
162
160
160
163
166
167
164
161
160
161
164
164
161
158
156
156
159
161
159
155
155
158
162
163
162
164
168
167
157
144
138
143
156
163
163
164
166
169
171
169
166
162
161
165
168
166
165
165
166
165
161
154
152
157
165
171
171
168
166
164
162
158
153
153
157
160
163
162
156
152
152
158
161
164
165
165
162
156
148
140
140
150
163
171
171
170
168
168
169
173
178
176
172
165
168
167
165
166
168
167
162
155
154
161
170
174
172
170
172
171
165
156
147
149
156
162
168
165
156
150
151
159
166
168
166
158
150
142
140
143
153
162
169
172
173
170
165
162
164
170
175
175
176
161
164
166
167
167
167
167
163
162
165
171
174
169
163
163
170
173
167
159
153
154
158
164
168
167
160
154
156
168
175
168
152
140
137
138
144
153
164
169
170
168
167
166
163
161
159
159
159
162
170
161
162
164
168
167
164
163
164
168
173
176
171
161
154
158
167
171
167
162
159
160
161
163
164
167
163
161
168
177
176
157
136
125
131
144
155
164
172
173
168
164
162
162
164
165
162
157
156
160
168
161
160
165
170
168
163
161
162
168
173
171
165
158
156
163
170
169
165
160
159
161
161
161
163
168
172
169
176
172
161
146
134
137
144
152
159
166
172
173
169
163
161
163
168
171
169
165
165
167
169
161
163
169
175
172
165
162
162
166
168
165
162
163
167
172
172
167
160
157
155
157
158
163
166
171
174
168
161
149
142
143
152
164
164
158
153
156
162
166
165
163
163
166
169
170
169
166
165
165
166
162
165
171
175
170
164
162
164
168
169
167
166
170
174
173
167
159
157
157
155
153
156
164
165
163
155
149
141
135
136
149
167
177
172
161
151
147
148
152
156
161
164
166
164
162
159
156
155
159
164
166
167
168
166
163
159
161
164
170
173
173
171
172
172
167
160
155
157
161
160
159
159
162
155
142
127
123
131
141
150
157
164
167
166
160
155
147
142
144
151
159
164
163
160
156
152
152
153
161
169
167
166
164
159
157
157
160
162
166
172
176
173
170
168
164
162
161
162
165
166
164
160
155
145
133
124
131
146
158
162
160
158
155
158
158
157
151
148
152
159
164
165
163
161
160
158
158
163
171
174
164
165
163
158
159
162
163
162
164
169
176
175
170
166
165
165
165
165
166
166
162
152
145
142
145
149
156
163
168
164
159
156
157
158
158
158
156
160
165
169
170
167
163
164
164
163
162
166
170
170
158
160
158
158
162
167
168
167
167
171
178
177
172
167
164
164
164
164
164
161
155
146
142
147
160
170
175
171
165
160
158
158
162
170
167
163
159
161
166
170
169
166
163
163
163
161
158
156
160
164
144
144
144
151
159
167
171
171
170
172
178
177
171
167
165
166
165
161
156
152
152
149
150
156
166
176
175
167
162
162
162
162
166
170
173
168
159
156
157
163
167
167
165
163
162
158
154
153
160
168
125
122
123
133
146
159
166
170
169
170
172
172
169
167
168
170
167
157
147
147
156
165
167
165
168
172
170
164
162
167
169
165
159
158
164
163
153
146
149
159
167
169
168
165
163
160
157
159
167
173
108
104
108
118
130
143
156
166
169
169
169
170
170
168
167
167
161
150
146
152
167
177
174
166
166
169
169
165
162
167
168
160
143
135
141
148
146
145
150
161
168
168
165
164
164
163
162
165
170
171
102
99
103
105
111
122
139
159
167
168
168
170
172
167
162
158
153
151
153
165
177
177
167
157
160
167
170
167
162
162
163
155
140
128
129
139
146
151
160
167
170
166
162
161
160
161
162
166
169
169
109
104
101
99
98
106
124
146
159
165
167
168
167
163
160
155
153
156
165
175
178
172
161
156
158
163
167
166
163
163
162
156
148
143
143
149
153
159
166
170
171
166
164
161
158
158
160
166
171
171
116
108
105
104
104
111
122
138
154
165
166
162
156
157
163
162
161
161
166
171
172
169
168
169
167
163
160
163
167
169
165
159
157
159
161
159
159
162
167
169
169
167
167
164
160
159
162
169
173
170
127
118
114
117
125
129
134
144
154
165
164
156
151
153
162
166
166
163
163
164
165
169
176
181
177
165
158
161
168
171
167
161
159
159
165
165
164
164
165
164
166
167
168
166
163
162
166
170
167
162
143
136
130
134
142
147
149
151
155
162
163
158
154
153
156
160
163
165
163
162
163
167
172
175
171
165
161
162
166
168
167
163
160
159
163
166
169
168
164
161
162
165
168
166
162
160
161
162
161
158
157
154
152
154
159
163
161
159
158
160
164
165
162
158
155
157
161
166
167
166
165
164
163
161
160
161
164
165
164
166
167
167
163
158
158
163
169
171
166
160
160
164
166
164
159
155
152
154
156
159
158
165
168
169
171
171
166
165
162
163
166
169
169
166
162
159
162
166
169
169
168
165
162
160
159
161
165
166
166
169
170
170
166
160
157
159
164
168
166
163
162
164
164
162
159
155
151
152
156
160
154
165
182
188
177
169
163
165
167
168
168
170
171
172
167
161
160
163
169
170
170
167
167
168
167
163
161
163
169
171
170
167
166
165
162
158
157
159
163
164
164
162
160
159
160
160
159
159
159
159
158
164
178
189
177
164
159
163
171
173
169
167
171
172
168
162
158
160
166
168
170
167
169
172
172
165
158
161
168
171
168
165
168
169
168
160
157
159
162
163
162
160
158
157
160
163
166
167
164
158
166
166
172
178
175
167
162
166
173
173
168
164
168
174
173
167
162
161
161
159
157
155
159
167
168
165
160
161
166
169
170
170
170
166
160
157
160
164
165
162
160
159
159
159
161
163
167
170
167
161
170
164
163
165
166
166
168
172
177
177
173
167
162
162
165
170
176
177
172
165
163
167
171
173
174
178
176
171
168
167
168
168
167
162
163
169
174
176
180
178
175
171
167
165
163
166
173
181
180
173
171
166
164
166
169
171
169
166
166
165
165
164
164
164
168
171
174
172
167
163
164
172
176
176
176
180
180
174
168
164
168
171
170
165
164
166
171
172
172
168
166
165
166
167
169
169
173
180
181
172
170
169
166
167
169
171
166
159
157
158
162
163
164
165
167
168
169
167
166
162
163
167
171
171
170
172
174
172
168
166
169
171
170
168
167
168
170
168
167
165
166
167
169
171
172
170
169
171
174
170
172
173
171
169
168
166
160
158
162
165
167
166
165
164
164
164
167
170
169
165
164
165
164
163
162
162
168
168
167
167
167
168
167
167
168
170
170
168
168
170
173
173
175
173
172
169
167
165
167
169
172
174
175
173
169
163
160
163
170
174
172
168
164
163
163
166
172
173
171
167
166
167
165
162
160
162
166
167
165
164
163
164
164
165
167
171
172
170
169
172
176
174
174
173
174
173
170
165
165
171
170
172
175
176
173
168
165
169
175
176
171
167
162
162
165
169
172
169
166
164
165
168
170
168
166
166
167
167
166
166
165
163
163
166
171
173
173
168
165
171
173
172
172
175
177
178
172
166
165
170
169
170
171
174
174
173
173
174
173
170
167
165
163
163
165
166
167
164
162
162
164
165
167
170
171
169
163
164
168
171
170
164
164
168
174
173
167
163
164
170
173
173
173
174
175
173
168
161
159
167
170
169
166
166
169
175
178
175
170
166
166
165
163
161
162
162
162
162
163
167
167
164
162
166
172
171
165
163
167
172
172
166
165
168
172
167
160
159
162
168
173
174
174
173
171
167
164
160
161
167
170
169
165
163
166
173
175
172
167
166
167
166
161
157
159
163
167
168
170
174
172
167
163
164
171
173
171
165
164
166
170
169
166
168
169
164
160
158
160
161
168
170
172
171
170
169
170
173
173
172
169
171
172
171
171
171
169
164
161
164
167
167
161
156
158
165
174
178
179
176
171
169
166
166
169
171
170
168
164
165
169
170
167
167
169
169
165
163
165
168
167
169
171
173
178
178
176
176
177
174
170
176
181
182
177
171
165
160
158
160
167
170
166
159
159
165
175
180
176
169
163
162
164
166
166
165
163
163
165
170
173
171
167
165
171
171
169
170
177
183
179
173
172
180
188
182
169
160
161
168
171
176
180
180
176
170
166
164
162
164
169
174
173
167
162
163
167
170
169
163
159
158
161
163
164
162
159
158
162
169
174
172
166
160
163
168
170
174
183
188
180
172
174
185
189
174
157
145
149
158
172
172
173
172
171
168
169
171
171
170
170
175
175
170
165
162
163
162
163
163
164
164
164
164
164
163
159
153
152
159
168
170
165
158
156
162
167
174
177
175
167
165
175
184
183
166
154
149
150
150
173
171
170
169
167
167
171
175
175
171
169
169
167
165
162
162
163
163
163
167
171
174
171
167
163
162
159
153
148
152
160
166
166
162
157
162
168
172
169
162
160
164
172
177
174
165
155
151
148
143
171
169
168
166
165
167
172
173
171
166
164
163
162
159
160
161
165
166
167
168
170
172
171
165
158
155
157
157
157
158
161
165
168
169
168
167
169
169
166
162
162
165
166
167
167
161
151
145
139
135
163
157
155
158
163
168
171
170
165
160
159
162
163
162
161
162
166
168
169
167
165
164
162
155
148
148
157
166
170
171
168
168
172
172
170
166
164
164
165
165
162
161
160
162
165
157
146
137
131
133
138
136
141
152
161
169
172
170
166
160
158
160
163
164
164
163
165
168
169
168
164
161
157
152
147
151
159
168
173
175
174
173
174
173
166
160
158
162
166
166
161
157
158
163
162
154
148
140
139
139
114
124
138
153
162
169
171
172
169
166
163
161
163
165
165
166
167
168
168
168
165
163
161
160
159
161
163
166
169
175
175
175
171
162
154
156
160
166
169
167
164
165
168
168
157
145
139
139
141
144
110
128
145
159
166
168
168
167
166
166
166
165
165
166
167
170
171
171
169
166
165
164
164
166
167
167
165
164
166
173
176
170
159
147
148
158
167
173
173
170
173
184
186
167
143
125
124
133
139
145
124
138
152
164
170
171
167
162
159
159
163
167
166
163
166
171
174
174
171
168
168
166
164
165
167
169
168
167
169
171
171
165
154
144
150
161
170
176
176
176
180
183
174
150
127
115
120
134
146
156
144
150
157
166
173
175
169
161
153
156
161
164
163
160
163
169
174
174
173
173
174
170
164
162
165
170
171
173
170
168
165
162
160
157
157
163
169
174
174
172
172
164
152
133
126
130
142
160
169
174
163
161
163
167
173
177
173
166
161
159
162
163
163
162
163
167
171
173
173
174
176
172
166
163
165
171
174
174
170
165
161
162
167
167
165
167
171
173
167
158
152
145
138
137
143
157
171
179
180
180
172
169
168
170
172
174
174
172
168
166
167
168
169
167
165
167
169
171
169
169
168
166
165
166
168
171
173
173
169
165
162
165
168
169
167
167
169
167
153
138
133
138
145
150
160
167
170
170
172
171
167
166
166
168
169
171
171
171
169
169
172
175
175
170
166
167
169
171
168
163
161
160
161
165
168
170
170
169
168
166
164
165
167
167
165
162
157
151
143
135
137
146
153
157
160
154
150
151
158
165
161
160
159
159
161
164
164
164
163
165
171
175
175
168
163
163
166
169
168
164
161
159
160
163
167
166
163
163
163
165
166
165
164
164
163
155
145
138
140
149
157
158
158
157
158
152
147
150
160
166
159
158
154
151
153
160
162
161
157
158
164
169
171
167
160
159
162
164
164
162
160
160
160
158
159
158
159
159
161
165
168
167
165
162
156
148
141
141
150
165
171
167
163
161
163
164
164
167
171
173
159
161
159
157
159
165
166
162
154
152
158
166
169
168
162
160
161
161
159
155
155
157
156
152
148
150
156
164
169
168
171
168
162
153
146
144
148
156
166
174
174
170
167
167
170
173
178
184
183
178
160
166
167
167
168
171
170
164
157
154
158
165
168
167
166
167
169
165
157
150
152
156
156
150
145
149
157
170
179
178
175
163
149
138
137
146
160
170
174
175
172
170
169
168
169
171
174
178
177
173
162
166
168
169
169
167
166
164
163
163
164
165
164
163
167
174
176
170
161
154
155
160
162
161
160
159
161
171
179
177
171
151
133
130
141
155
168
174
173
170
170
170
168
167
165
164
164
162
163
165
164
164
164
165
163
161
161
164
170
172
171
165
159
159
167
176
177
171
163
158
160
164
166
169
171
169
167
163
168
162
150
137
131
139
152
163
172
174
173
169
166
165
165
165
165
163
160
159
160
163
162
161
163
166
164
162
161
164
170
174
172
164
158
161
170
177
175
167
161
159
161
164
168
172
175
172
167
158
150
144
141
140
146
155
158
161
166
171
172
168
165
162
163
165
167
166
165
164
165
165
159
161
168
174
172
165
162
162
168
172
170
164
161
166
173
174
169
163
160
159
161
166
172
173
170
162
152
146
141
136
145
155
166
167
158
154
155
160
163
163
162
162
163
165
167
168
167
166
165
166
160
165
173
178
174
165
160
161
168
173
172
166
165
167
167
164
160
160
165
167
168
170
173
167
153
136
129
134
140
148
156
170
177
170
159
155
153
152
152
154
157
159
161
161
162
163
161
159
160
164
167
169
172
174
168
161
158
160
168
175
176
171
168
166
161
154
152
159
170
174
172
168
162
151
136
120
123
135
148
158
164
169
170
164
159
159
161
156
150
148
151
155
157
158
158
159
157
157
159
166
169
169
167
164
161
158
158
159
165
172
176
174
170
166
161
156
155
162
169
170
162
152
147
142
139
139
148
156
160
161
164
165
160
154
154
160
166
164
157
154
154
156
157
159
161
161
163
165
167
167
167
167
162
158
157
159
161
161
163
167
171
172
169
167
165
163
165
165
164
158
146
138
138
143
155
168
176
174
165
159
160
162
162
157
155
159
163
165
164
163
163
163
162
163
165
165
165
167
166
165
166
163
157
153
156
163
166
168
166
165
165
165
164
166
167
167
167
164
158
150
144
141
145
153
166
177
182
176
166
159
159
162
168
169
167
163
162
162
163
165
168
167
166
165
165
164
162
161
160
162
156
153
147
146
155
166
172
173
170
166
162
160
161
165
168
167
162
153
148
148
151
154
158
162
167
171
171
167
165
164
163
161
164
170
175
170
166
160
158
160
165
168
168
166
163
161
159
158
160
165
137
133
133
138
151
165
172
173
169
166
164
162
164
167
167
163
153
143
142
148
159
163
168
167
168
167
164
162
164
169
169
158
148
150
164
170
170
162
154
154
160
165
168
166
163
161
160
162
169
171
117
116
121
129
140
152
162
168
169
168
166
167
168
166
160
154
146
145
148
155
165
171
173
170
167
164
156
154
158
167
169
159
143
138
148
159
163
158
151
151
156
162
165
165
163
160
159
164
170
171
112
109
113
119
123
133
147
163
168
169
167
167
166
160
153
148
149
156
164
171
174
174
169
165
162
159
153
150
153
161
165
161
155
146
149
152
153
152
152
153
157
160
162
164
162
158
155
157
165
169
122
114
111
112
114
123
138
159
168
169
165
161
158
156
155
155
158
166
175
181
180
172
165
160
159
157
155
156
160
162
163
162
162
162
161
156
153
152
155
158
161
162
163
163
163
159
155
156
164
169
130
121
116
118
119
130
143
160
168
169
162
154
153
159
166
168
166
167
172
177
176
170
165
164
165
163
161
162
168
171
168
163
162
162
161
159
158
158
158
160
164
166
166
164
162
162
162
165
167
166
144
136
129
132
139
149
157
167
167
166
158
152
154
164
171
172
167
165
167
169
168
167
168
173
176
172
164
164
169
174
171
165
160
157
159
162
164
163
160
158
164
170
171
166
160
159
164
169
166
160
158
152
145
148
157
166
170
171
163
158
154
155
158
163
166
164
164
167
169
168
165
164
166
170
172
171
166
164
165
168
169
167
163
160
161
166
170
168
160
154
159
169
175
169
158
151
152
157
158
157
164
161
156
159
167
177
182
174
161
156
156
160
163
161
161
162
168
173
173
170
166
163
161
159
158
158
162
163
162
161
163
167
166
163
160
164
171
173
165
154
154
164
173
169
157
148
143
147
154
156
161
162
157
161
169
178
183
174
164
159
159
163
166
163
162
165
171
174
172
168
166
163
161
157
154
155
157
160
162
164
166
167
166
162
157
160
169
176
171
159
156
160
166
165
159
154
151
152
154
156
157
162
168
169
169
168
168
167
164
160
160
163
165
166
166
166
168
168
167
163
161
162
165
168
167
160
154
157
165
171
171
168
166
166
161
162
167
175
173
166
162
161
160
159
160
162
163
163
159
156
160
166
175
178
172
163
160
163
164
161
158
160
167
173
170
165
161
160
161
157
156
159
166
176
177
168
158
158
166
170
167
166
167
171
173
168
167
168
169
167
166
164
160
158
160
165
169
168
162
156
167
168
174
178
175
167
164
167
169
165
159
160
171
180
178
168
161
158
156
152
147
146
153
164
168
166
163
163
166
166
163
163
167
168
171
168
167
167
166
165
164
164
162
160
161
163
166
167
163
155
176
173
170
167
167
167
167
169
171
168
166
164
164
164
167
172
178
179
175
169
167
168
170
172
172
173
169
167
164
165
168
167
165
162
163
166
170
174
177
178
175
172
171
169
167
166
167
171
172
171
177
173
166
165
169
171
167
164
165
165
164
162
159
157
164
170
174
173
166
162
166
171
174
174
174
178
177
170
166
164
166
169
167
161
161
165
170
173
175
172
168
164
165
167
170
170
170
170
171
171
178
174
168
167
172
175
169
163
164
169
171
169
165
163
165
165
164
161
160
163
169
175
176
175
176
179
177
170
167
167
170
171
167
164
167
171
172
167
161
158
158
161
162
164
166
168
168
164
163
164
177
177
173
172
173
172
168
164
168
174
177
176
174
172
170
165
159
157
160
167
173
175
171
168
170
174
173
170
167
170
175
174
167
162
168
174
175
165
157
153
161
166
168
165
165
168
169
166
162
158
173
177
177
176
172
168
165
165
167
169
170
170
172
173
174
169
164
161
161
166
171
171
167
163
164
167
169
166
164
168
174
173
166
163
165
171
173
168
162
161
168
173
175
171
170
172
174
172
169
166
170
174
176
176
173
168
166
165
163
160
159
161
162
164
168
171
171
163
159
160
164
167
167
164
163
164
165
164
164
167
170
168
167
166
165
165
167
167
169
171
174
175
176
175
176
176
175
174
174
172
171
172
172
171
170
169
169
167
162
159
159
158
157
158
163
169
170
164
159
159
163
166
167
165
164
162
163
166
171
171
167
164
166
170
169
163
161
165
173
179
178
174
172
172
172
171
167
167
166
168
171
169
165
164
166
170
171
169
166
165
166
163
159
158
163
169
171
167
165
166
170
170
167
165
164
165
165
172
177
175
167
162
165
172
173
165
161
164
174
180
177
170
167
166
167
167
166
163
162
163
167
165
161
161
166
172
173
169
165
165
168
168
165
164
167
173
175
172
173
177
177
174
168
165
165
168
171
173
173
169
163
161
166
173
176
170
165
166
172
176
172
166
165
169
173
174
170
169
168
165
165
167
166
168
171
174
172
164
158
159
164
168
168
167
169
173
178
178
178
178
175
172
168
166
166
168
168
167
165
163
160
162
166
173
176
173
170
170
175
177
171
167
170
178
185
177
163
155
158
167
170
176
179
177
174
171
167
162
157
158
164
169
170
167
166
169
175
178
177
173
169
166
166
166
164
163
161
162
164
166
164
164
165
170
174
173
171
173
179
181
175
171
176
188
186
165
133
125
139
152
175
180
183
180
171
163
161
164
167
167
169
172
172
168
164
166
171
173
172
170
168
167
167
165
163
160
158
159
163
169
170
168
165
165
168
169
169
172
175
174
169
169
179
188
180
154
128
126
132
138
176
175
177
176
167
161
162
168
174
174
171
172
170
168
165
165
166
165
166
169
172
173
171
168
166
165
161
153
151
158
166
169
166
161
159
163
168
170
167
161
159
164
179
183
175
160
151
152
146
133
172
171
172
171
167
165
169
173
173
169
165
164
164
165
165
164
162
160
161
166
173
176
173
169
169
170
163
150
141
145
159
169
168
161
157
161
169
170
165
158
159
167
179
178
169
162
160
161
152
144
170
168
167
165
164
168
172
173
168
161
158
159
161
162
163
163
162
159
159
163
168
171
169
164
163
166
163
156
151
150
158
166
169
166
162
164
170
171
168
164
166
171
175
170
160
152
143
139
138
141
162
159
156
156
159
166
171
171
167
162
162
165
166
165
164
164
165
165
164
163
164
164
163
158
153
153
162
168
171
169
164
166
171
171
168
165
166
169
171
171
170
168
165
160
152
141
130
126
126
136
145
144
145
151
157
166
171
172
171
171
173
173
172
167
164
164
169
173
172
168
164
164
164
161
155
154
162
172
178
176
170
169
173
175
170
162
161
166
172
174
169
163
155
155
146
137
136
134
138
141
132
134
141
151
161
169
173
175
176
177
179
181
177
169
163
163
169
175
175
169
165
165
168
169
164
161
162
167
171
172
172
171
172
171
165
161
160
167
173
175
171
164
158
153
140
132
134
140
146
152
131
136
144
154
164
170
173
174
173
174
175
178
176
170
164
162
166
171
172
166
162
163
165
168
167
165
161
161
164
169
171
169
165
162
160
163
166
171
175
176
174
168
162
151
135
129
128
133
145
157
141
146
153
161
167
169
167
164
163
165
167
170
170
167
165
164
165
168
169
167
164
162
160
162
166
166
162
160
163
169
172
166
160
158
160
166
171
175
179
177
169
160
147
136
134
137
140
138
145
155
152
156
160
167
171
171
166
159
155
159
164
166
164
162
163
166
167
169
171
173
171
165
159
159
164
167
165
164
166
171
173
172
164
163
165
168
173
178
178
170
154
136
128
133
145
158
164
163
159
160
161
162
164
169
172
173
172
168
165
165
166
166
164
162
162
167
170
172
173
174
174
168
162
160
163
167
168
169
169
171
173
174
174
171
169
169
174
176
167
151
137
132
136
147
161
171
175
180
174
168
165
164
165
167
170
174
176
177
174
169
168
169
168
166
163
167
169
171
170
169
169
166
162
159
161
167
172
174
173
170
169
172
174
173
168
166
165
160
148
133
130
142
154
160
162
163
164
168
170
171
164
163
163
163
165
169
173
174
170
165
165
169
172
169
166
168
168
168
165
163
164
163
161
160
163
169
174
175
171
167
165
169
170
171
165
159
151
143
138
135
146
156
161
159
155
152
149
155
165
171
163
162
160
158
158
161
165
168
166
162
163
167
169
167
166
168
168
168
165
163
163
162
161
162
167
171
170
166
163
163
165
168
166
165
160
152
143
139
143
152
162
163
160
156
153
153
152
158
168
173
160
161
159
156
156
160
164
167
165
163
164
164
163
161
162
165
168
170
170
166
164
162
161
160
164
166
164
160
159
161
165
168
164
154
149
146
145
150
158
165
169
166
161
160
161
161
162
168
175
177
158
161
162
162
164
168
168
167
165
165
166
165
161
159
158
161
168
172
172
169
166
162
157
150
147
153
162
168
166
163
163
161
151
141
137
144
153
163
169
170
168
165
165
167
169
168
168
173
177
175
157
162
166
170
172
172
168
163
161
162
165
165
163
161
162
165
169
173
170
169
167
164
157
143
138
152
170
180
179
166
156
148
138
134
139
150
161
168
171
172
170
168
169
170
170
168
167
172
172
170
160
164
169
171
169
166
162
161
162
164
164
164
165
168
171
174
175
172
168
165
165
165
162
157
157
166
175
177
168
159
151
141
138
143
152
164
169
169
170
172
173
172
170
169
166
165
164
166
166
163
164
165
166
165
161
159
160
165
169
168
166
166
168
171
175
176
173
168
164
163
164
164
164
167
171
174
167
156
145
143
145
147
150
157
164
167
169
169
169
170
171
170
168
165
163
161
162
163
162
161
164
163
163
161
159
160
164
169
171
171
169
168
168
169
171
170
168
164
163
163
165
166
168
170
170
162
144
130
127
133
143
154
162
162
159
160
163
165
167
165
164
163
163
162
163
163
163
163
162
161
162
162
164
164
164
164
165
166
168
169
170
168
165
163
163
164
163
165
169
172
174
174
173
169
159
144
129
127
132
140
149
157
164
162
156
155
158
160
161
159
157
157
159
162
166
169
168
166
164
164
165
165
167
169
170
166
163
162
165
170
170
166
162
160
160
159
161
168
178
182
179
174
169
160
147
134
129
137
147
152
158
162
166
164
159
158
160
160
156
153
152
154
157
161
168
173
172
171
167
166
170
169
170
173
172
167
163
161
165
172
174
169
164
161
160
158
161
170
179
178
168
157
150
146
142
144
148
155
159
160
165
169
171
165
160
163
167
165
155
148
147
152
157
161
167
172
174
172
169
167
173
172
171
170
170
166
163
162
165
171
174
171
166
163
162
162
164
169
171
163
150
138
136
141
151
165
174
173
162
160
165
172
171
160
157
162
170
168
158
147
147
153
158
162
166
169
170
170
168
164
174
171
168
164
162
160
162
163
164
164
166
164
163
164
165
167
169
168
160
149
140
136
142
151
163
178
184
179
164
157
162
171
170
159
155
159
166
165
159
152
152
157
162
164
166
167
167
166
162
160
173
170
163
157
153
155
162
166
165
160
155
153
157
164
168
169
167
159
151
145
144
149
159
163
167
172
175
173
165
161
164
170
171
165
160
160
162
160
157
156
159
163
165
165
165
166
165
163
159
158
168
163
156
149
150
159
166
170
168
162
154
151
158
167
170
165
154
145
143
146
154
159
164
166
166
165
163
164
166
168
169
168
167
165
165
163
162
160
158
159
161
164
166
165
163
165
168
170
165
163
151
146
144
144
154
165
170
170
168
168
165
165
166
169
166
153
141
137
143
151
156
155
158
164
165
163
158
159
165
171
172
168
164
160
163
164
165
164
161
158
159
162
165
164
161
163
169
176
175
171
131
129
132
140
149
158
163
166
169
173
173
170
166
162
154
144
140
147
157
161
156
152
157
165
166
161
154
153
157
168
171
171
167
161
161
162
163
163
159
155
155
158
163
164
161
160
162
168
174
173
127
121
123
132
138
146
153
162
168
170
166
160
155
152
148
146
153
165
173
171
163
161
165
169
167
160
153
152
154
160
167
171
171
168
163
158
156
155
152
151
152
156
161
165
165
160
154
153
160
168
139
125
121
130
137
146
152
160
163
161
154
146
145
149
154
159
165
173
177
177
173
171
170
171
169
163
159
159
162
164
164
167
169
170
166
157
152
150
149
151
154
157
160
166
169
164
155
148
154
162
154
138
130
136
145
156
161
160
156
148
145
142
148
157
164
168
169
170
172
175
175
170
168
170
171
169
164
164
171
170
167
165
162
161
159
156
153
152
152
154
161
164
164
166
169
169
164
161
160
162
164
155
146
148
155
164
165
159
150
144
144
148
158
165
168
167
165
165
169
170
167
163
161
166
170
169
163
163
168
172
174
168
162
158
158
159
159
158
156
158
166
172
171
166
165
167
169
168
164
161
168
163
157
158
161
166
164
162
154
150
150
155
164
168
167
161
161
165
169
168
163
158
156
161
165
165
161
159
160
164
168
169
167
163
162
165
168
166
159
155
162
172
176
170
162
160
161
162
159
157
167
164
160
161
163
167
168
166
161
157
158
161
165
168
167
166
167
171
172
169
165
161
158
157
156
157
158
157
155
154
157
161
165
165
165
167
173
174
162
150
154
167
178
174
163
156
154
156
154
152
165
160
156
157
162
168
172
170
165
162
162
164
164
166
170
176
180
180
175
171
170
167
163
160
158
156
156
157
157
155
152
154
161
163
162
165
174
179
169
153
153
164
174
173
164
157
154
156
154
154
164
159
156
156
160
165
168
168
164
160
160
162
161
162
169
176
181
180
173
168
168
168
167
168
169
167
160
160
163
167
166
164
164
164
163
166
171
178
173
164
162
165
166
165
161
159
161
162
159
158
164
162
162
162
162
163
164
165
162
157
156
159
162
164
167
168
173
172
165
157
153
157
161
170
175
172
164
163
168
173
174
171
169
169
168
168
170
172
171
168
166
166
163
160
160
160
162
162
160
159
166
166
168
169
168
166
165
167
164
160
157
162
169
172
170
167
169
166
158
144
133
134
143
151
160
164
165
167
169
169
168
166
166
167
170
170
169
169
168
166
165
163
161
160
160
160
161
161
158
155
179
177
173
173
174
172
170
170
169
167
167
166
168
169
171
173
178
178
177
175
172
170
170
168
166
164
163
165
168
172
170
165
161
163
165
167
167
168
169
167
164
163
166
170
171
169
165
163
165
171
175
170
166
168
173
175
171
168
170
173
174
167
161
158
164
170
175
176
172
169
170
172
170
167
163
161
161
166
169
170
166
158
155
158
163
167
169
170
173
174
172
166
165
167
170
169
164
158
160
172
172
168
165
168
175
175
169
164
168
177
180
173
165
162
164
164
164
162
161
164
169
172
170
168
165
163
161
162
166
170
170
164
157
158
166
172
172
168
168
169
172
168
165
162
163
164
163
158
161
170
172
170
169
170
173
170
166
162
165
171
174
173
173
174
173
166
156
152
155
163
169
171
168
168
169
170
165
160
162
169
175
173
164
160
167
176
178
170
163
162
168
172
169
161
158
162
167
169
169
171
170
172
172
170
167
165
164
164
163
161
159
163
171
178
180
172
162
155
156
162
168
168
165
165
169
173
169
160
157
163
173
175
168
163
165
172
178
172
164
160
167
175
173
165
159
161
169
177
181
177
169
170
172
169
164
163
166
167
163
157
154
158
163
169
174
174
171
164
160
161
164
165
163
162
165
167
166
160
156
159
165
169
168
165
164
166
169
169
167
165
169
173
173
166
159
158
167
177
187
185
169
169
169
166
163
163
166
168
166
165
164
163
162
161
166
173
175
170
162
159
162
165
165
162
159
157
161
165
168
167
164
161
164
167
167
163
163
166
171
174
173
169
167
163
160
159
165
174
182
179
170
167
165
163
163
164
165
167
167
170
175
174
168
164
166
174
174
168
161
159
165
170
170
165
158
154
160
170
179
177
166
160
162
169
170
167
165
169
175
177
173
166
162
163
165
168
168
169
167
165
169
165
160
160
165
170
169
166
164
168
176
177
175
173
175
177
175
168
163
164
170
173
172
168
162
161
162
169
174
172
166
162
165
170
172
170
168
171
176
177
171
165
165
170
176
175
166
154
149
153
170
166
161
162
168
174
175
169
165
164
169
174
177
177
178
176
173
170
170
170
171
171
170
169
166
165
165
165
166
164
162
164
168
172
172
168
167
170
175
176
171
168
172
180
180
168
153
148
159
163
174
174
171
167
166
169
173
174
173
168
168
171
174
174
173
172
171
172
173
172
171
170
169
168
166
164
164
165
166
166
164
166
171
175
175
169
165
167
172
172
169
170
175
177
161
146
149
175
201
194
172
177
179
174
164
159
164
173
179
176
172
170
170
169
168
170
170
170
171
171
172
172
170
167
163
162
163
163
164
166
165
166
172
178
178
172
166
165
166
164
164
165
162
150
144
149
183
226
234
197
167
172
179
178
167
158
158
167
175
175
171
167
164
164
166
169
169
165
165
168
173
175
172
167
164
164
160
154
151
155
162
169
175
178
176
172
169
166
162
159
160
161
153
139
140
172
217
242
220
172
166
168
174
178
173
166
163
166
169
167
163
161
159
160
162
165
166
162
161
165
170
173
170
167
167
167
161
148
139
146
160
173
178
175
170
168
170
169
164
160
162
166
160
152
154
173
195
198
175
148
168
166
168
171
171
169
169
168
166
162
159
160
160
159
160
162
163
162
162
163
166
167
166
165
167
168
163
155
150
154
162
172
175
171
165
166
170
173
168
164
165
171
176
167
151
143
139
140
139
144
165
163
160
161
161
166
170
170
168
166
165
167
167
165
164
164
166
166
165
164
164
164
165
165
165
165
166
168
172
170
167
168
171
171
167
167
169
172
171
167
168
170
171
160
140
125
119
126
140
148
157
152
152
156
160
166
170
170
171
173
175
176
174
170
168
169
171
173
170
166
163
166
170
170
166
165
167
173
178
175
167
166
170
174
173
169
166
168
172
172
169
164
156
143
131
126
132
143
151
155
149
143
146
155
164
170
171
170
170
173
177
179
176
171
166
166
171
176
174
167
163
166
172
173
168
165
167
172
173
171
166
168
172
177
177
169
164
168
174
176
169
155
137
132
131
135
146
151
155
160
146
143
146
154
165
171
171
170
171
171
172
173
172
168
162
160
163
170
171
167
164
164
167
168
166
165
166
167
167
165
165
167
171
176
175
168
166
170
179
178
164
138
126
131
138
145
149
150
154
162
149
151
154
160
165
167
168
169
170
168
167
166
165
163
159
155
157
162
167
168
165
163
160
161
163
164
162
161
160
162
161
163
165
169
172
169
171
176
183
176
153
129
122
131
149
159
159
152
154
160
153
159
164
168
168
168
169
172
174
171
168
165
162
160
159
158
159
163
168
171
169
164
159
160
162
163
160
158
159
161
161
160
159
163
168
170
174
178
178
165
145
129
130
144
160
170
169
164
157
157
155
161
166
169
169
171
174
179
179
174
169
167
164
160
159
162
167
171
172
173
171
165
160
159
161
163
163
163
165
168
166
165
164
166
166
167
168
166
159
149
146
144
152
158
163
167
169
168
163
158
154
157
160
163
166
171
176
179
175
169
166
166
165
161
159
164
169
171
169
169
168
166
161
157
158
163
170
175
174
171
169
172
173
171
164
160
155
149
142
139
148
159
164
162
160
163
166
168
166
161
153
155
158
159
162
166
170
171
167
162
160
162
163
162
163
167
169
166
162
161
166
166
161
157
158
165
173
175
170
165
166
173
181
177
164
153
146
142
142
146
158
165
165
160
158
161
168
171
168
166
157
160
163
163
162
163
167
169
168
163
161
159
161
162
166
171
173
167
162
161
164
165
162
161
164
169
170
164
158
157
162
169
171
166
157
150
146
148
154
159
165
166
162
158
158
161
168
172
173
172
160
166
169
170
167
168
170
172
173
171
167
161
158
159
165
174
178
176
173
169
167
166
165
165
166
168
164
159
156
159
160
161
155
148
143
146
150
157
164
166
167
163
161
159
161
161
163
169
175
175
160
164
167
170
172
173
172
171
172
174
171
165
158
157
160
170
177
180
179
177
173
170
166
161
158
164
168
169
164
163
156
148
141
135
136
144
152
160
167
168
165
161
161
162
165
161
159
163
171
174
159
161
163
168
171
170
165
163
166
171
172
168
162
160
162
167
172
176
177
175
174
172
168
158
155
166
178
179
169
147
136
139
139
144
150
156
160
162
166
169
166
162
162
165
165
161
158
160
169
172
160
162
163
166
166
163
160
161
165
170
171
169
168
169
170
170
170
170
170
170
170
169
166
162
163
172
178
170
149
131
125
133
150
161
169
172
168
164
167
171
170
168
166
165
164
162
162
166
169
170
162
165
166
165
161
159
162
168
171
171
169
168
171
173
173
170
168
167
166
167
167
165
164
165
167
167
160
144
130
130
139
151
163
173
176
171
167
164
166
169
172
172
169
165
163
162
163
166
166
165
163
166
166
161
158
161
168
174
174
170
166
166
168
167
165
163
164
166
170
173
173
169
164
163
160
153
137
125
124
135
154
169
168
166
161
160
161
162
163
165
167
168
166
163
162
162
162
161
160
159
165
165
163
160
161
165
171
172
169
166
165
166
164
159
157
159
163
169
178
183
182
176
165
157
148
140
131
127
133
147
158
166
166
161
156
158
160
161
161
161
162
162
161
160
162
165
164
162
160
160
170
165
160
160
165
169
170
166
164
165
168
168
164
160
159
162
166
173
179
180
173
163
156
149
145
147
148
152
153
157
159
163
165
161
158
159
162
162
160
159
160
160
159
160
164
169
170
169
166
164
175
167
161
165
172
174
171
164
163
167
170
169
166
164
166
170
173
176
173
164
147
138
138
142
150
165
171
173
170
167
167
171
171
166
160
159
160
161
159
157
160
160
161
162
166
171
172
173
170
167
175
168
166
171
176
176
172
165
163
166
168
167
164
165
169
174
177
175
163
145
129
129
138
147
159
174
184
182
171
166
169
176
178
171
160
158
160
160
157
153
156
161
164
165
167
169
169
168
165
164
171
169
169
171
171
169
167
164
163
161
161
160
161
163
167
172
174
167
150
137
132
142
155
162
166
172
174
173
164
160
165
175
177
170
161
159
161
159
154
150
153
159
163
165
166
166
164
160
156
158
169
169
169
166
159
157
160
163
164
161
157
156
159
163
166
166
157
151
142
139
147
158
170
172
169
166
163
163
160
161
166
172
170
163
157
157
159
158
155
151
153
156
161
162
164
164
163
158
155
155
172
170
165
159
153
155
159
163
166
166
164
161
161
164
161
151
140
135
140
147
157
163
169
171
168
163
159
159
162
168
171
170
165
159
154
154
157
159
159
157
156
157
160
162
162
164
167
169
165
161
167
163
157
155
156
162
165
164
166
172
174
170
164
161
152
140
132
136
150
159
161
159
161
166
167
165
161
161
166
171
173
172
170
165
159
154
156
162
165
163
160
159
162
163
162
165
172
181
179
170
151
145
145
149
155
162
164
164
168
175
175
166
156
152
148
142
143
153
165
168
160
154
158
165
169
168
169
170
173
173
172
175
177
173
165
158
160
164
167
166
163
161
164
164
164
164
168
175
178
175
142
134
135
144
155
162
162
166
169
169
159
146
142
147
153
155
160
166
173
170
160
156
164
171
172
173
175
178
177
172
167
170
175
174
166
160
159
160
163
163
162
160
162
165
166
163
160
160
166
171
151
138
133
145
158
167
166
165
164
152
138
131
136
150
160
164
166
169
170
169
165
165
170
174
174
174
177
179
177
169
163
161
161
161
158
155
153
154
156
160
161
161
161
165
170
166
159
155
158
165
165
149
142
151
163
172
167
157
145
132
130
134
145
156
163
166
167
167
167
168
168
168
170
171
171
170
169
171
171
167
161
156
155
156
154
153
150
151
154
160
165
167
166
167
171
171
166
162
161
164
170
162
156
158
162
167
160
148
132
130
140
150
159
161
163
163
163
165
167
167
166
164
163
166
167
165
160
158
162
164
162
161
160
159
158
157
155
156
158
163
170
172
170
167
170
173
171
167
164
164
168
168
167
165
159
155
148
146
145
147
152
159
164
165
164
159
158
161
164
163
161
159
160
163
165
163
158
155
155
159
163
165
165
164
162
162
162
162
160
161
166
170
171
168
169
171
170
164
159
159
167
168
171
167
158
148
146
152
159
161
160
162
166
169
169
165
160
161
163
163
162
161
161
162
162
162
160
157
154
155
156
159
163
165
165
164
165
163
157
153
158
168
175
173
168
166
165
162
157
156
171
168
167
166
161
158
157
161
166
167
167
167
167
170
173
175
172
170
169
170
170
168
164
162
161
165
165
163
158
153
151
152
160
165
165
164
162
159
152
149
156
170
180
177
166
160
161
162
161
160
171
164
160
160
163
166
168
169
168
168
169
168
164
163
167
173
179
179
176
178
180
173
165
162
164
170
170
166
160
157
156
159
164
167
166
163
161
159
156
156
161
170
174
172
163
158
159
162
163
164
165
161
157
158
163
170
173
171
166
163
164
166
162
156
159
167
180
183
177
170
166
162
159
154
163
169
170
167
165
168
173
175
171
168
163
162
162
164
166
164
164
165
164
164
161
158
158
160
162
164
161
161
162
163
166
170
171
170
164
160
162
166
165
158
157
165
178
181
169
152
140
138
142
141
152
161
168
168
169
171
174
173
167
161
160
162
166
167
168
166
164
161
159
160
160
158
157
159
161
161
171
169
172
177
180
173
168
167
172
176
177
173
169
167
169
169
172
174
174
173
170
166
163
162
159
158
160
165
170
176
174
169
164
165
167
167
167
168
169
166
164
162
164
168
170
169
166
163
165
171
163
162
167
174
182
179
173
169
174
180
182
173
164
160
163
168
174
178
176
172
169
165
163
160
156
153
154
161
169
173
167
158
155
159
165
168
169
172
175
177
175
171
169
168
168
167
164
162
166
174
158
159
164
173
181
177
169
163
168
176
178
170
163
161
163
165
167
168
167
166
163
160
159
158
154
150
149
156
164
170
168
160
157
159
166
171
173
175
176
179
180
175
172
169
166
163
163
162
167
175
162
164
168
172
173
169
162
159
162
165
165
162
165
169
171
166
161
158
159
161
161
160
160
163
163
158
154
153
158
165
170
166
161
159
166
174
180
180
175
173
174
175
173
166
161
159
163
167
174
177
168
170
171
169
166
164
163
165
166
161
156
157
166
175
178
170
163
160
161
164
166
165
164
167
169
169
163
156
153
160
166
167
162
158
162
173
182
181
172
166
168
172
171
163
156
156
163
172
180
181
169
169
170
167
164
163
169
174
173
166
160
161
167
173
174
172
170
169
168
169
169
167
166
165
166
168
165
161
154
155
160
162
162
160
163
169
174
172
166
163
165
167
166
160
153
154
161
172
186
189
166
166
167
165
163
164
169
174
175
173
171
171
170
166
167
170
172
172
168
167
166
166
166
163
163
164
164
165
161
160
161
160
161
162
165
167
168
166
165
166
167
166
164
160
156
160
167
178
187
181
169
166
163
161
163
165
167
169
170
173
178
177
171
164
165
170
172
167
160
158
162
168
168
167
166
163
165
167
168
168
166
165
165
167
168
169
168
169
170
171
172
168
165
164
166
170
171
175
170
165
174
168
162
161
164
169
170
168
167
171
176
175
171
166
168
171
170
163
158
159
164
171
172
173
171
167
163
164
167
170
172
173
173
172
170
169
169
172
174
173
172
169
169
172
175
172
161
150
145
147
178
170
163
162
166
172
176
175
171
170
171
172
173
172
174
173
170
166
164
165
168
170
172
172
170
166
162
163
165
168
173
177
179
176
171
166
165
169
171
169
166
167
173
179
174
162
152
155
168
164
173
170
165
163
164
170
178
181
178
173
170
170
174
176
175
173
170
168
168
169
169
169
169
167
164
163
165
166
168
168
168
172
178
177
171
164
160
164
167
164
161
164
171
171
158
152
182
226
246
213
164
168
170
168
164
166
173
179
180
176
172
169
171
172
173
172
168
164
163
165
169
171
168
163
160
160
162
164
164
162
162
165
172
177
174
167
162
162
163
163
163
164
157
140
135
162
228
283
280
218
159
167
175
175
172
167
167
171
173
173
170
166
164
164
167
169
167
161
157
160
167
171
168
162
160
160
159
155
152
153
157
163
171
176
177
173
170
166
164
166
168
165
149
123
129
173
231
255
223
170
160
166
176
182
181
172
166
166
166
167
166
163
159
157
159
164
167
164
160
160
163
165
164
162
162
160
156
149
148
151
159
168
173
176
175
174
174
173
170
168
169
169
154
137
136
158
178
173
148
132
162
165
173
178
179
172
167
165
165
164
163
163
161
158
158
161
166
167
166
163
161
160
160
162
162
159
157
158
160
164
167
173
174
173
171
171
174
177
173
165
162
164
163
153
138
127
120
121
126
143
161
161
164
167
170
168
168
168
168
167
168
169
169
167
165
165
166
167
166
165
163
162
164
166
166
162
161
167
174
175
172
171
172
171
169
169
172
174
172
163
157
155
154
144
129
116
117
129
148
160
157
153
155
161
167
168
168
168
170
172
175
175
173
171
170
169
167
166
164
163
164
167
172
174
171
166
165
170
176
175
169
167
168
170
172
170
169
170
170
166
161
153
141
132
127
130
139
153
164
165
152
148
152
161
170
172
170
167
169
173
176
174
171
168
167
166
166
167
166
163
164
168
174
176
172
169
169
173
176
173
169
167
168
171
173
171
169
170
174
172
160
142
128
127
137
150
157
162
161
159
151
150
154
163
170
172
170
170
171
171
171
167
165
162
159
159
163
168
168
165
163
165
168
169
167
168
172
177
178
176
171
171
169
170
170
169
169
173
179
172
151
120
113
129
150
161
163
165
163
162
152
156
162
167
168
167
170
175
177
173
168
162
161
160
156
154
159
166
169
167
163
161
160
161
161
163
167
169
169
168
166
165
165
166
169
167
168
172
172
162
141
122
124
145
160
163
163
168
173
176
153
161
169
172
168
166
170
179
181
175
167
163
163
160
156
156
160
166
169
169
164
161
158
160
162
163
162
160
157
152
148
147
154
163
167
166
163
159
155
148
143
143
153
161
163
161
162
169
177
178
154
162
170
172
169
170
174
179
177
171
166
166
165
159
156
159
165
171
172
171
166
163
161
162
164
165
165
163
160
153
146
144
153
160
163
161
153
145
144
144
151
162
168
164
160
160
163
168
168
164
154
159
163
165
167
170
172
172
166
162
162
165
164
158
157
163
169
171
169
168
167
166
163
159
160
165
169
173
170
165
160
161
163
163
160
154
146
141
139
144
155
165
166
160
158
162
165
166
160
155
155
157
160
161
163
165
167
165
162
160
161
163
163
161
161
165
168
166
161
162
167
169
163
156
155
159
166
170
167
165
166
173
176
167
156
147
145
148
151
154
162
166
164
160
159
162
166
167
162
158
160
163
166
167
166
165
166
166
166
165
164
162
162
162
165
169
170
164
159
160
166
170
166
160
157
158
159
160
159
160
160
162
159
152
146
145
150
158
163
165
166
166
163
160
159
162
166
169
168
167
165
169
173
175
173
171
168
168
169
170
167
162
159
159
165
171
176
171
165
164
169
171
171
167
164
163
163
163
164
161
156
148
140
136
138
146
154
164
171
171
168
162
159
158
161
162
163
166
170
171
166
169
171
173
174
172
169
167
167
169
168
163
157
157
162
170
176
174
172
167
169
172
173
169
166
168
173
175
172
162
154
143
139
143
146
151
156
163
171
174
168
158
154
157
164
163
161
161
167
170
167
165
164
166
169
168
164
163
167
170
170
167
161
161
163
168
172
172
169
167
167
170
171
166
164
171
176
171
162
153
147
150
155
164
168
167
164
163
167
169
164
155
153
160
167
167
162
161
165
171
166
165
164
164
166
165
164
164
169
172
173
171
168
168
168
168
169
170
169
168
167
167
167
164
164
165
161
151
139
134
139
150
163
177
182
181
172
164
163
164
162
159
159
163
168
169
167
166
168
171
164
167
167
167
167
166
168
170
172
171
168
166
166
167
167
167
168
170
172
171
169
166
161
159
156
155
145
133
130
133
141
153
165
171
174
173
169
163
161
161
165
166
167
166
167
166
166
166
166
166
163
169
170
167
167
169
172
173
171
164
159
157
158
160
163
167
171
173
176
178
176
169
158
151
148
149
148
143
140
148
158
168
167
162
158
160
161
161
161
163
169
172
170
166
163
160
161
159
159
159
165
168
168
166
167
170
174
173
169
162
160
158
158
159
163
171
175
176
176
176
176
166
151
141
141
149
157
157
157
160
170
173
167
160
156
158
160
160
160
163
168
171
167
161
156
155
157
156
157
158
169
165
161
161
165
170
172
170
168
166
166
166
164
165
169
175
178
177
170
164
158
152
140
136
142
153
167
172
172
172
174
171
167
161
159
160
159
158
159
162
165
165
161
156
153
155
158
158
159
160
170
162
154
158
167
174
174
169
166
166
168
169
170
171
175
180
181
177
161
143
134
131
135
140
149
155
169
180
179
177
173
171
168
164
160
156
154
155
158
161
164
162
159
157
157
161
163
159
158
160
166
159
154
162
174
179
177
170
164
162
162
166
170
172
175
180
183
175
151
128
119
129
146
155
158
158
166
173
176
172
168
170
172
168
162
155
151
153
156
161
163
162
162
162
165
167
165
158
154
157
156
156
160
170
177
179
176
169
164
161
160
163
166
168
168
170
171
160
141
125
124
143
164
172
168
162
160
164
164
163
164
168
172
170
164
158
155
155
156
159
160
160
161
164
168
169
164
155
149
154
150
157
164
171
172
171
170
166
166
167
168
167
165
162
158
153
149
143
138
137
144
159
174
177
173
165
159
158
157
161
164
166
165
162
161
160
160
160
159
158
156
155
156
161
166
167
163
155
150
153
161
163
166
166
167
167
166
164
167
173
175
170
161
153
143
135
134
136
144
153
160
165
171
173
172
168
163
160
161
167
169
167
162
159
157
160
162
163
164
160
155
152
155
161
164
165
165
163
162
159
169
167
165
163
164
168
167
163
166
172
173
164
152
144
138
136
135
144
156
165
166
164
169
171
172
171
170
170
172
173
172
167
163
162
161
161
162
166
168
165
159
157
160
164
165
165
167
172
171
167
165
162
158
159
163
169
169
165
166
168
161
149
142
143
148
151
153
157
166
169
165
165
169
173
173
173
174
177
178
175
166
164
164
166
166
164
164
167
169
168
164
163
165
166
165
165
167
172
175
173
157
153
151
155
160
168
168
168
168
161
147
135
138
151
162
163
162
161
165
165
162
163
170
174
173
173
175
180
178
172
162
160
163
165
162
161
162
165
168
169
167
165
164
164
165
164
163
167
172
176
160
152
148
153
160
169
169
169
166
155
139
135
143
157
168
168
163
161
161
162
161
163
168
171
170
169
173
176
174
168
161
160
160
159
155
154
155
158
162
167
168
167
164
164
165
166
163
164
170
175
170
161
154
157
164
171
170
166
161
153
146
146
152
159
166
167
165
164
164
165
165
165
166
166
166
165
165
167
166
165
160
159
160
159
157
153
153
155
158
163
169
170
167
165
167
169
167
165
168
172
172
166
161
162
164
169
166
160
156
155
156
158
160
161
164
166
166
166
167
167
167
167
166
166
166
162
158
157
159
161
159
160
162
163
162
159
157
157
160
165
170
169
166
164
168
173
170
166
165
167
165
165
164
162
159
159
158
155
157
158
160
161
162
163
163
162
162
162
163
164
164
165
167
167
167
163
158
155
156
160
162
163
164
162
161
161
160
161
164
168
168
164
160
162
169
174
170
163
159
162
165
166
165
162
155
151
151
157
162
164
162
163
165
167
165
162
158
158
159
160
162
163
164
165
165
166
164
161
160
161
162
162
161
161
162
161
159
159
162
164
164
164
163
163
167
170
169
165
161
163
171
169
169
165
159
157
158
163
167
168
168
168
169
170
168
166
164
163
163
166
167
165
162
160
162
169
172
168
165
161
157
154
158
164
165
162
157
153
153
157
162
168
172
170
165
164
166
168
169
168
171
168
166
166
167
168
170
170
169
169
170
171
169
166
165
168
172
173
172
174
174
170
161
155
159
166
169
166
159
153
150
152
160
166
167
161
156
153
153
156
161
168
174
172
165
161
162
167
170
169
160
161
162
165
171
176
177
172
165
162
165
169
166
160
160
167
175
180
176
176
177
172
162
152
157
161
162
159
155
153
155
158
164
162
161
159
158
161
161
162
162
163
164
166
164
160
160
164
169
169
153
157
162
166
172
176
175
168
159
155
159
165
165
159
158
165
176
181
174
168
166
161
156
153
152
155
160
159
161
167
171
170
165
156
156
158
163
166
167
166
164
161
159
161
161
159
159
163
168
169
168
168
175
181
180
166
154
156
167
179
180
173
165
159
159
161
165
169
169
168
167
165
163
163
163
163
162
163
166
170
173
171
167
163
162
161
165
170
175
176
174
172
171
170
169
167
168
169
171
172
163
166
172
178
179
170
162
161
168
178
179
172
164
159
160
163
169
172
172
171
168
165
164
164
162
162
160
160
162
165
166
164
162
161
163
165
168
173
176
176
173
171
171
171
169
167
170
175
177
173
163
167
171
175
176
169
165
162
167
173
173
166
162
163
166
167
169
169
169
167
163
161
162
163
163
162
159
156
158
162
165
166
170
173
169
170
172
176
175
170
166
168
172
173
169
165
167
173
174
171
168
172
174
174
173
168
164
165
167
169
165
160
163
170
174
170
167
164
164
163
160
160
161
165
167
163
159
158
159
163
166
166
167
168
168
172
178
181
175
167
163
167
172
172
168
162
164
167
167
169
172
174
175
175
171
168
168
171
173
169
162
161
168
176
177
171
165
165
167
167
165
164
166
168
168
165
162
162
165
167
166
164
161
157
162
170
179
181
175
168
164
165
167
166
164
160
161
163
166
171
168
169
171
172
170
169
171
174
176
171
165
166
171
174
172
168
166
169
173
174
171
170
169
168
167
166
165
164
164
165
165
163
161
158
162
168
173
174
171
168
166
164
163
162
162
163
165
168
174
174
164
164
166
167
167
169
172
174
173
170
169
170
171
168
167
167
169
172
175
177
176
172
168
167
169
171
170
166
158
157
163
167
166
164
165
167
168
167
166
167
168
165
161
160
164
170
174
180
183
174
168
166
164
163
165
169
172
172
170
170
171
170
165
161
164
169
172
171
171
175
177
172
168
169
174
183
177
165
156
156
164
171
172
167
166
168
168
168
168
169
171
167
164
164
170
175
177
177
169
158
174
171
167
165
166
169
171
170
169
170
170
166
160
156
161
169
170
167
166
169
172
173
171
172
175
176
170
164
161
163
169
175
176
170
167
168
171
173
173
170
167
167
167
171
172
169
162
151
146
143
172
169
169
167
166
167
169
169
170
169
167
164
161
159
162
167
168
165
163
166
167
169
171
170
165
160
156
161
166
169
171
174
177
172
167
166
169
174
173
165
159
161
169
176
171
160
149
148
148
142
162
164
166
167
166
168
171
172
170
168
167
167
169
168
169
168
167
165
164
164
164
165
165
162
154
147
151
160
165
167
167
168
170
169
165
163
165
169
169
163
157
160
171
173
161
153
160
172
169
140
158
162
164
166
168
170
175
174
171
168
168
168
171
172
172
170
167
163
161
163
165
165
163
159
156
156
158
159
158
158
159
161
163
164
164
165
165
166
165
163
164
169
176
167
153
152
167
177
161
128
161
165
169
171
174
174
174
172
169
168
168
167
167
167
168
169
166
162
158
161
165
165
163
163
164
166
165
158
153
152
155
156
156
162
167
172
173
170
167
168
172
178
174
157
142
141
150
143
124
117
161
167
175
178
180
175
169
166
164
165
166
165
163
162
162
164
165
163
160
158
159
160
161
165
167
167
164
161
158
158
157
154
156
163
171
176
179
179
175
172
170
168
163
147
133
125
118
108
106
125
157
165
174
178
178
171
166
163
163
162
164
165
165
164
163
164
166
165
164
159
157
157
160
163
162
158
159
166
171
172
168
162
162
167
170
173
178
183
180
169
159
150
143
136
126
114
107
108
126
153
155
160
166
171
171
166
164
164
166
167
169
171
171
171
169
167
165
164
164
163
161
160
162
164
162
157
158
169
179
181
176
171
170
170
169
170
174
178
178
168
153
137
133
129
125
120
119
131
150
163
153
153
158
165
169
166
164
165
169
174
179
179
176
173
170
166
163
161
161
164
165
166
168
170
170
165
162
167
173
176
173
169
169
170
172
172
172
173
173
167
158
142
132
131
134
138
140
149
156
158
148
151
155
165
171
170
167
166
170
177
182
179
173
168
164
162
160
160
160
162
164
167
173
176
175
172
168
167
171
172
170
166
165
168
173
174
173
171
171
166
155
144
139
141
150
155
153
154
155
155
147
153
161
169
172
172
170
170
173
174
174
170
166
161
158
157
161
164
163
161
161
167
172
174
170
169
169
173
176
177
174
169
166
166
169
170
169
167
165
155
143
136
142
151
159
160
158
160
160
161
149
159
168
172
170
169
171
177
177
173
169
165
164
159
155
156
162
168
168
164
161
163
166
166
162
162
166
172
176
178
178
174
167
165
165
162
158
152
148
141
135
139
153
163
163
157
157
166
175
174
153
163
172
174
170
167
170
176
176
172
168
168
167
162
157
158
164
171
171
167
162
160
160
162
162
162
164
166
168
167
166
165
165
163
163
157
147
138
129
131
142
155
168
169
164
156
157
166
178
179
157
165
173
174
172
169
168
167
162
164
166
171
171
164
161
163
168
172
172
169
164
162
161
163
166
167
168
166
162
155
148
148
154
160
160
153
142
133
132
139
152
164
167
163
159
158
159
164
169
168
161
167
171
172
171
169
165
160
155
156
163
170
171
166
163
165
169
170
170
169
168
165
162
160
162
165
167
169
165
156
149
146
152
156
154
149
144
143
146
152
161
165
163
157
156
158
160
162
159
156
164
167
167
168
168
167
165
161
158
159
163
168
171
168
164
164
165
165
166
168
170
169
162
154
152
154
161
165
166
165
160
156
154
151
146
146
149
155
159
162
165
167
164
160
157
158
159
161
161
161
167
167
167
169
169
168
166
165
165
165
167
169
170
167
164
162
162
162
162
167
172
172
166
156
151
152
157
165
168
165
158
148
142
138
139
145
154
162
166
166
166
165
165
164
161
159
159
162
165
167
166
168
170
173
172
169
165
163
164
166
167
167
166
163
163
162
161
161
160
164
170
173
170
165
161
164
168
172
172
162
152
142
136
138
144
151
158
166
171
170
166
162
162
164
165
164
161
163
166
167
167
168
170
171
169
166
161
160
162
165
166
165
161
160
163
166
166
163
158
159
163
169
170
169
168
172
175
173
166
158
153
151
153
156
160
159
161
165
172
173
167
159
158
163
170
170
166
162
163
166
168
169
167
167
166
164
161
161
162
166
167
166
163
164
166
169
169
167
162
158
158
162
166
166
165
165
163
154
151
157
166
173
177
176
176
171
166
164
167
169
166
159
157
164
172
175
169
164
164
167
168
168
167
167
168
168
166
164
162
165
168
169
169
169
169
169
170
170
167
163
160
160
162
160
154
144
138
137
138
151
164
175
178
176
178
179
171
165
161
160
159
158
159
165
170
173
172
169
166
168
165
168
169
169
172
173
170
164
160
159
162
166
169
169
169
167
169
171
171
168
165
162
156
149
142
138
139
142
145
149
155
163
164
162
161
166
167
164
159
156
156
159
163
165
166
167
169
168
166
164
163
168
170
171
173
173
169
163
158
156
157
159
163
165
168
171
173
171
169
166
167
160
146
135
136
147
162
169
163
157
158
162
161
155
152
156
160
161
159
157
160
165
166
163
159
159
161
160
159
160
163
167
170
169
169
167
166
166
165
162
160
157
158
163
173
183
186
176
165
158
157
148
135
129
139
160
179
184
176
174
173
171
163
157
155
156
158
158
156
157
162
167
166
159
153
152
154
156
158
160
162
163
165
165
164
164
166
170
171
168
164
160
161
167
178
187
189
178
162
147
140
135
131
132
144
161
174
180
180
181
181
174
164
160
161
162
158
155
153
154
158
160
159
155
151
150
153
155
158
161
153
154
153
156
160
165
170
173
171
165
161
163
169
174
178
182
181
172
153
134
126
129
138
147
150
153
159
170
176
177
173
166
161
161
163
161
156
153
154
155
156
154
152
153
153
156
157
155
154
155
143
144
143
148
158
169
175
174
169
162
160
169
175
176
173
171
165
157
140
124
122
135
153
162
158
153
157
167
174
171
163
156
159
161
161
156
152
153
157
159
158
155
153
155
160
163
163
154
147
149
138
140
142
153
165
174
177
174
170
167
168
173
174
170
163
154
149
143
134
126
132
149
166
172
169
160
160
165
170
166
163
160
160
160
159
155
153
155
159
162
161
158
155
159
166
170
166
154
144
147
143
142
151
162
171
177
177
172
171
174
176
175
167
157
148
140
140
141
140
142
148
160
173
177
175
170
165
163
164
166
168
166
163
161
161
162
161
160
160
162
162
157
155
160
168
171
166
155
148
151
152
153
158
164
171
176
175
169
169
172
171
163
150
141
137
137
140
146
154
158
162
166
171
174
176
174
171
168
168
173
176
172
166
163
167
169
169
165
164
163
160
157
158
163
168
167
163
157
156
157
161
163
163
162
166
172
172
169
166
165
158
147
137
135
139
145
153
158
164
166
167
167
170
171
172
173
174
175
175
176
173
168
164
163
167
170
169
167
164
163
161
159
162
165
166
162
159
160
163
162
162
165
164
161
162
168
170
168
164
160
149
140
138
144
152
159
162
162
165
165
165
167
172
173
169
165
163
164
164
161
156
154
155
159
163
165
165
164
162
161
160
160
162
162
161
159
159
161
167
168
163
165
163
159
158
163
165
166
163
159
149
145
149
157
163
164
163
163
163
162
162
166
173
175
169
159
152
146
146
147
147
153
156
156
157
159
161
160
160
159
160
160
160
159
159
161
161
165
170
172
168
166
160
154
152
159
162
165
165
162
155
155
158
162
166
165
164
163
162
162
163
165
169
171
169
161
152
145
145
152
160
166
166
162
159
158
161
161
160
161
164
164
162
161
163
166
166
167
171
174
172
167
159
153
153
159
164
168
172
171
164
161
158
162
167
168
168
167
167
167
167
165
164
164
166
162
157
157
158
166
173
176
175
170
165
162
161
161
161
162
166
166
163
163
166
170
169
169
171
174
168
162
155
154
157
164
168
173
176
175
167
162
159
162
166
169
169
169
169
170
170
168
164
160
158
159
158
159
161
164
169
171
171
168
165
164
162
161
163
165
167
163
159
161
167
173
170
167
168
169
164
157
150
149
155
164
170
173
172
169
165
162
160
161
163
164
164
164
164
165
166
167
164
159
155
155
156
158
159
161
163
166
164
161
161
161
162
164
167
170
167
159
152
157
166
172
168
162
161
163
163
158
150
148
153
161
169
170
168
166
164
164
163
161
159
158
159
160
160
160
161
163
162
160
157
159
160
162
162
163
162
161
159
159
161
162
163
166
171
173
167
159
153
156
163
168
167
163
162
163
163
163
160
155
157
161
168
169
168
166
167
169
168
164
160
160
162
164
162
160
160
161
162
161
161
164
166
167
168
166
161
155
154
160
166
166
164
166
168
166
164
161
158
160
163
166
167
169
170
169
161
164
164
163
163
164
168
168
165
164
166
170
170
167
164
165
169
170
167
164
163
164
164
163
162
163
161
162
162
160
152
145
148
158
165
165
162
159
160
160
161
161
163
166
165
164
165
169
171
172
155
160
164
168
172
172
170
165
158
155
158
164
168
169
168
168
170
170
167
167
170
170
167
164
158
154
149
148
152
155
153
152
150
156
161
161
161
162
163
164
162
160
161
164
164
162
163
165
170
171
155
158
163
170
177
179
173
163
154
149
151
158
165
170
171
169
167
163
166
170
174
177
168
160
155
149
145
149
156
165
171
170
165
160
159
159
162
166
169
168
166
161
157
157
159
160
162
165
169
168
173
175
179
181
173
155
142
143
157
170
173
169
163
157
155
158
165
170
170
168
167
169
171
172
171
170
168
164
163
165
169
170
166
161
156
158
164
170
176
178
177
177
177
176
174
173
174
176
175
171
175
178
177
173
161
150
144
147
157
168
170
167
163
160
160
162
166
168
168
168
167
168
167
166
167
168
164
158
156
159
165
169
167
162
157
162
167
171
173
169
166
166
168
170
170
170
175
179
177
169
176
179
174
165
156
153
152
157
164
170
168
164
162
166
170
172
171
169
168
167
167
167
166
167
168
169
164
157
153
153
164
173
179
177
171
168
171
174
172
164
160
162
170
173
170
167
170
175
173
166
177
177
171
166
163
162
164
167
170
172
167
163
165
174
180
177
172
169
167
166
164
163
164
167
169
171
168
164
161
161
166
172
179
177
171
170
173
177
173
163
160
164
173
176
172
165
165
167
163
162
172
172
171
171
170
170
170
172
173
172
167
165
169
176
178
172
168
167
168
166
163
163
165
167
169
170
171
175
178
175
171
170
169
170
168
168
172
176
174
167
164
166
170
173
172
166
164
165
165
166
166
167
169
172
172
171
171
171
170
168
165
166
171
173
170
166
163
165
169
169
168
168
168
169
170
171
171
173
175
175
174
172
170
169
167
167
169
171
176
175
172
166
164
168
172
172
171
173
176
176
166
166
167
169
171
173
174
172
170
167
166
166
168
168
167
166
166
168
171
175
175
172
169
168
171
175
174
165
159
162
170
176
175
170
166
165
166
168
172
174
172
163
159
164
173
179
180
181
180
169
169
171
170
169
169
172
174
174
173
171
168
163
162
162
166
170
172
172
174
178
178
172
166
165
171
177
174
163
153
154
165
175
175
167
162
163
166
167
168
166
163
158
158
166
175
182
184
178
164
146
170
173
173
170
166
164
166
168
171
171
167
159
152
153
161
170
172
171
169
170
172
170
168
166
166
169
170
166
164
163
166
171
169
164
161
163
169
172
169
163
156
154
161
172
177
177
171
159
141
130
162
168
173
170
162
156
157
161
165
166
163
156
150
149
156
165
167
165
162
162
164
169
171
167
159
152
155
164
169
169
166
164
164
163
162
165
171
176
173
163
156
157
166
175
172
163
151
136
124
116
156
163
170
170
165
160
160
161
163
163
163
161
160
158
160
164
166
165
163
162
162
165
166
163
154
148
150
158
161
163
161
160
162
165
166
168
172
175
173
167
161
162
171
172
161
147
127
115
105
98
162
164
167
169
170
169
168
167
165
165
166
167
168
168
168
168
168
169
170
169
167
163
159
160
162
167
163
157
152
153
156
159
162
165
169
172
174
172
170
167
168
172
176
171
149
134
114
101
95
97
167
168
168
169
172
171
168
166
164
164
167
168
169
170
170
169
169
169
173
174
171
164
161
165
176
184
177
164
154
154
157
159
160
164
170
175
176
173
168
164
168
173
173
163
140
125
111
101
102
122
164
168
171
171
171
168
162
158
158
160
164
166
167
168
168
167
165
165
167
168
167
165
166
171
178
185
181
172
166
165
162
159
159
163
168
173
176
176
173
168
163
159
151
145
133
123
115
114
129
155
159
168
174
173
170
164
160
158
158
159
162
164
166
168
168
166
164
163
164
164
163
165
169
171
169
165
167
173
181
177
171
165
163
164
166
168
172
179
181
172
160
143
134
132
130
128
126
134
149
165
161
167
173
172
169
164
163
163
164
165
167
168
169
170
169
167
165
163
165
167
166
165
166
167
163
160
162
171
183
185
179
171
169
167
167
167
171
177
181
174
158
141
133
133
138
137
133
140
151
159
161
162
166
168
168
165
164
164
169
172
175
175
173
171
169
166
163
162
164
168
169
163
162
163
166
164
163
166
171
175
175
170
168
169
172
173
174
173
172
167
158
146
141
145
151
146
134
134
145
157
155
156
161
166
167
167
164
163
168
173
178
177
173
168
165
162
161
160
160
161
163
164
165
168
170
169
166
162
161
162
163
164
165
170
175
175
172
166
159
154
151
149
151
155
155
149
139
139
149
161
148
156
163
167
167
168
168
168
170
171
173
172
168
162
159
159
162
162
159
158
162
170
176
176
170
165
165
164
164
162
161
163
166
170
171
168
161
152
145
141
143
149
161
163
155
146
144
151
159
164
152
164
169
169
167
169
173
176
174
172
171
169
165
159
156
160
166
169
165
163
166
174
179
174
164
160
163
169
174
176
175
172
168
165
160
155
147
138
133
136
143
155
167
170
160
151
150
157
160
158
161
168
173
172
170
171
174
176
175
175
174
172
167
161
160
164
169
172
170
168
169
172
173
168
162
161
165
170
175
179
181
177
166
158
153
147
141
135
134
138
147
158
167
169
165
159
155
153
152
151
163
166
171
174
175
172
169
166
166
171
174
175
171
167
167
170
170
170
171
171
170
168
165
165
166
166
168
169
168
169
168
163
160
153
149
145
142
141
146
153
159
162
163
164
163
162
158
155
152
151
164
166
170
173
175
170
163
158
160
164
169
172
172
171
170
170
168
166
169
172
170
166
162
162
163
164
165
166
165
161
152
149
151
150
148
146
146
150
158
165
169
167
161
156
157
159
159
158
158
158
167
168
169
171
171
169
164
161
161
162
165
169
172
172
169
165
163
165
171
175
173
168
159
155
155
157
161
166
168
163
153
146
142
143
146
150
153
157
165
170
172
169
163
158
157
157
158
160
163
166
165
165
167
170
171
170
167
165
164
164
165
170
174
172
167
161
160
165
171
176
175
169
159
152
155
159
165
168
169
164
154
143
139
143
151
156
160
163
166
167
167
165
166
166
165
162
159
161
165
168
160
161
165
169
171
170
165
163
163
165
168
173
176
173
168
163
162
163
166
170
171
168
162
158
162
170
172
166
160
153
152
152
154
158
161
163
164
167
168
165
162
161
168
172
172
168
162
162
164
166
160
162
165
168
167
164
160
160
162
165
168
172
173
171
170
169
166
162
161
163
165
168
166
164
166
172
167
157
147
146
155
167
173
173
169
166
165
166
167
167
165
165
169
171
172
168
163
162
164
166
166
167
167
166
163
161
161
161
163
165
167
168
170
170
170
170
169
167
163
160
160
164
166
165
161
159
154
141
139
149
165
177
178
171
163
162
163
163
166
169
172
172
168
166
165
167
166
168
169
170
166
167
166
164
164
167
167
164
161
161
164
167
170
170
167
166
168
170
168
161
160
160
161
160
151
146
142
142
145
155
165
169
168
161
158
160
162
163
164
168
170
168
163
160
160
169
173
175
176
173
162
163
162
161
164
168
168
161
154
156
161
167
172
170
167
164
166
168
167
162
159
156
151
147
140
143
151
158
159
154
153
157
159
158
156
159
164
167
164
160
158
157
157
157
159
169
174
174
171
169
160
162
161
160
161
162
161
157
154
157
162
167
170
170
170
169
170
168
163
155
151
146
138
132
138
157
171
175
168
157
152
154
158
158
157
159
164
166
163
155
151
152
156
158
159
164
167
166
163
163
158
163
166
165
161
156
158
159
161
164
163
162
163
167
173
180
181
174
161
147
137
131
129
137
152
170
179
179
172
173
168
166
162
159
157
160
162
162
158
154
153
156
159
159
157
157
160
161
161
162
145
155
164
168
165
160
162
166
167
164
157
156
160
166
174
178
179
172
156
139
129
125
132
150
169
180
176
169
169
176
179
175
165
163
163
164
162
158
155
154
155
157
160
158
155
153
156
161
162
162
124
134
146
155
161
164
169
171
169
160
155
158
167
171
170
164
159
151
142
131
128
134
147
163
174
177
171
165
165
170
172
170
165
167
168
167
162
157
157
157
158
158
158
156
154
153
155
159
160
159
115
119
126
135
147
158
169
171
170
166
167
173
177
173
162
147
138
133
130
130
136
147
159
165
170
172
173
172
171
167
163
161
162
163
163
161
158
158
160
160
159
157
155
155
155
156
157
157
153
149
129
125
122
130
144
157
165
170
174
178
181
180
176
164
149
137
125
124
132
137
149
158
165
168
170
172
174
177
176
170
165
161
160
157
155
154
154
156
159
161
161
160
156
154
156
160
160
153
145
144
139
135
135
144
153
162
167
169
173
179
175
167
157
147
141
137
137
138
144
146
157
163
169
172
173
175
175
174
173
174
174
172
165
160
159
159
159
158
158
162
164
164
159
157
159
160
158
150
144
146
149
149
152
155
160
165
169
170
170
166
155
144
136
135
139
147
152
156
157
160
163
167
170
173
175
178
177
174
174
180
183
178
170
166
167
169
166
160
159
163
167
167
165
163
163
160
154
149
149
152
154
160
164
160
158
163
169
171
168
158
144
135
133
137
146
157
164
167
167
168
169
169
169
169
169
172
176
176
175
175
173
169
166
165
167
168
165
159
158
162
165
166
165
163
162
156
152
152
156
157
162
170
169
160
153
157
166
169
166
159
150
148
148
150
154
162
168
170
170
168
168
169
170
167
162
161
160
156
153
149
150
153
158
160
160
159
157
155
155
157
159
159
158
156
155
155
156
159
163
160
166
170
165
154
147
153
160
164
162
162
161
165
164
159
157
161
168
170
169
166
166
168
171
170
164
156
145
133
127
129
139
151
158
161
159
157
157
156
155
155
156
155
153
153
156
159
162
164
165
163
162
159
152
144
141
148
156
160
160
162
166
172
169
162
159
163
169
170
169
166
166
166
170
172
172
166
151
137
134
142
155
165
169
169
167
166
167
164
161
160
160
160
157
158
163
168
169
167
167
168
153
147
141
138
139
148
155
161
164
165
165
167
164
162
162
166
169
170
170
169
169
167
167
169
173
170
164
156
155
164
172
177
174
171
171
172
171
168
165
165
164
162
160
162
169
174
173
171
170
171
153
143
136
135
141
152
160
167
169
168
163
162
160
162
164
167
168
168
167
169
170
169
164
160
160
161
162
162
164
166
169
168
166
164
166
168
168
166
166
167
165
160
158
161
168
173
171
168
168
170
161
149
139
137
148
161
167
170
168
167
163
162
160
161
162
163
164
163
163
163
165
166
162
154
148
151
157
162
161
158
157
158
157
157
160
162
164
166
169
170
166
159
156
160
167
167
163
160
163
164
165
158
149
147
156
165
169
168
165
164
164
165
163
160
157
158
160
160
157
156
157
160
160
154
148
151
158
162
159
157
155
152
152
156
160
163
164
165
168
168
164
158
156
160
164
163
160
160
162
163
162
162
160
156
160
162
165
164
162
162
165
167
166
161
157
157
161
161
157
152
153
158
160
160
157
159
159
162
163
163
159
153
152
157
165
167
165
162
161
162
160
158
157
159
162
164
165
167
168
168
156
162
163
161
159
158
159
160
160
160
163
167
168
165
163
163
164
164
161
157
157
160
164
165
162
158
154
155
161
166
164
156
153
158
165
166
164
159
158
159
159
159
158
161
164
168
171
172
169
167
158
160
161
162
162
161
161
161
161
159
159
163
166
169
170
168
165
165
163
162
163
164
167
166
160
152
144
146
155
166
167
159
157
159
163
164
163
163
163
164
163
160
159
161
165
168
169
169
166
162
165
161
161
167
174
172
168
164
164
161
157
157
161
170
175
170
163
159
162
164
165
165
163
163
158
152
148
150
157
166
171
170
166
164
161
161
164
168
172
171
168
163
158
156
159
163
165
166
164
160
173
177
178
178
167
151
141
142
151
160
164
166
166
161
160
161
167
172
173
170
169
173
174
175
172
169
166
163
162
164
168
169
167
166
167
166
166
166
168
168
168
169
172
176
177
177
178
178
175
170
177
180
176
168
155
145
138
140
149
160
164
166
165
163
163
163
166
168
168
166
166
167
166
165
164
165
162
158
156
161
169
172
170
169
171
170
170
169
167
164
163
164
165
169
170
171
173
174
171
165
177
177
167
157
148
146
145
148
155
163
165
164
164
168
172
174
174
171
169
167
167
166
164
162
163
165
162
156
153
158
169
177
177
175
173
170
173
175
173
168
166
167
172
174
170
167
168
169
167
162
173
170
163
159
158
159
159
161
164
167
165
162
164
171
177
179
177
172
169
167
165
164
163
164
166
170
169
164
161
164
170
176
178
177
171
168
171
174
172
165
164
169
176
178
173
166
164
164
160
158
169
167
165
165
168
170
169
168
168
167
164
162
164
168
172
172
170
167
164
163
162
162
163
165
169
174
177
178
175
171
171
173
175
175
172
167
166
168
168
166
164
169
175
177
174
168
166
166
166
164
167
166
167
169
171
172
171
169
167
164
163
163
166
167
166
164
162
162
161
160
161
164
166
169
173
176
179
176
174
173
172
172
174
174
172
167
163
166
173
177
175
171
171
174
175
174
175
178
187
186
170
170
169
169
170
171
173
173
172
168
166
164
167
167
165
162
160
160
159
158
160
164
165
167
170
172
170
163
160
164
172
176
175
172
168
164
163
167
176
183
179
169
168
174
178
179
180
181
184
179
173
174
172
169
167
167
170
174
176
173
167
161
161
162
164
166
165
163
159
158
159
163
162
162
162
160
162
160
157
160
169
177
175
168
161
159
161
164
168
167
165
162
166
177
182
182
173
165
153
136
171
174
174
169
161
157
159
167
172
170
163
155
151
154
163
171
172
169
163
161
162
166
167
165
161
158
162
166
166
164
167
173
171
165
160
161
164
165
162
155
153
158
170
181
182
176
163
146
127
107
165
171
174
168
158
150
152
158
164
164
160
151
148
150
161
171
175
172
166
163
165
170
172
170
165
164
167
169
168
165
163
162
164
166
166
167
169
169
166
160
158
165
173
177
169
155
147
136
122
111
165
170
173
169
163
156
157
162
164
165
163
156
155
155
161
167
171
171
169
167
166
167
167
167
170
170
167
160
155
153
153
156
161
167
172
173
172
171
172
173
173
172
172
167
152
137
131
132
133
135
170
171
171
169
168
164
162
164
165
167
167
164
164
164
165
167
169
171
172
172
169
163
159
162
172
178
168
156
148
149
154
158
161
167
173
174
173
171
172
173
174
172
166
153
142
131
133
139
152
157
171
170
169
167
166
163
160
159
161
164
167
167
168
170
170
169
168
170
174
176
172
165
159
161
170
175
170
162
157
157
160
162
163
166
169
171
170
168
167
166
166
163
155
146
139
136
141
154
162
171
166
169
168
166
163
159
154
150
153
158
163
165
168
170
171
168
166
165
170
173
174
171
169
168
170
170
170
169
168
169
167
167
166
166
165
166
166
165
166
165
160
151
142
138
138
143
152
159
164
167
162
169
170
167
163
160
157
155
155
158
163
164
166
167
168
166
163
163
167
173
178
180
179
174
168
164
166
170
174
175
173
170
168
166
165
163
164
169
174
171
161
147
138
139
146
156
159
160
161
159
165
170
171
167
164
165
167
168
167
166
166
166
167
167
166
165
164
163
168
175
180
180
176
170
165
163
164
166
170
174
175
173
170
167
167
167
169
171
173
170
161
150
147
152
159
164
161
156
155
158
168
168
169
166
167
170
174
177
174
170
167
166
169
169
168
166
164
163
165
171
172
168
162
161
162
164
164
164
164
170
172
170
168
167
170
171
171
166
162
155
152
149
153
158
161
154
142
138
146
160
168
168
168
167
167
170
173
174
172
168
166
167
168
168
166
165
164
161
160
161
164
163
159
158
161
164
166
166
165
164
164
165
167
170
171
169
162
154
146
143
145
149
157
157
149
138
130
131
146
165
169
170
170
168
165
167
170
173
171
167
167
167
165
161
160
163
166
164
160
159
163
169
171
167
162
162
167
170
168
163
161
164
170
176
174
159
149
142
141
144
150
157
160
155
146
138
138
148
158
164
171
177
175
168
164
168
173
175
173
170
171
168
163
156
156
161
168
168
163
163
167
174
179
172
163
161
166
172
174
171
169
169
169
164
157
148
142
140
149
156
162
162
163
160
155
153
154
160
163
155
172
173
172
169
170
174
177
175
174
175
175
171
162
157
160
165
168
167
164
166
170
174
175
169
163
162
166
170
174
176
176
171
159
148
142
142
144
147
154
159
163
161
161
163
165
164
162
156
149
144
165
162
163
169
176
177
174
170
174
178
175
168
161
162
168
172
167
163
164
169
172
172
170
167
166
166
166
166
168
173
174
167
154
145
142
145
149
155
161
165
165
162
160
164
167
168
162
154
148
148
162
157
159
168
174
172
165
164
170
175
169
163
160
165
172
173
166
162
166
172
173
171
168
166
166
165
164
163
163
163
157
152
148
147
148
151
153
156
163
168
170
166
159
159
162
164
161
157
156
158
164
161
163
167
169
167
163
163
167
170
166
162
163
168
170
169
165
166
171
175
172
166
160
160
162
162
162
162
160
154
146
142
143
149
155
159
156
156
162
168
170
164
155
154
159
162
160
159
161
164
162
162
165
167
169
169
166
165
165
166
166
168
172
174
173
169
166
169
172
173
166
157
151
153
161
167
165
159
154
150
147
146
149
156
163
164
162
162
165
167
165
160
157
160
164
165
161
159
163
165
156
158
163
169
172
172
168
165
163
164
168
174
181
182
179
175
172
170
169
170
164
158
151
152
162
170
163
152
143
145
155
161
165
167
168
168
168
169
169
167
162
160
165
169
170
165
161
160
164
166
157
159
164
169
172
171
168
166
164
165
168
174
180
182
181
178
174
171
170
171
170
167
161
156
158
159
153
142
138
145
159
171
175
169
164
166
169
170
168
167
165
167
171
169
161
156
158
163
167
168
165
167
169
169
168
168
168
169
168
166
167
169
172
173
172
171
171
172
172
171
171
169
166
161
154
148
146
145
146
151
161
168
169
165
160
162
164
164
166
170
173
175
170
160
149
148
159
167
172
171
166
168
168
165
164
166
170
171
170
166
165
165
166
165
162
163
168
173
172
167
163
160
160
162
160
157
155
159
159
158
157
160
163
162
161
162
163
163
167
173
178
173
164
154
152
161
168
173
175
174
160
160
159
157
158
162
167
170
171
166
165
165
165
163
161
162
168
174
171
161
152
147
147
156
159
161
167
169
165
157
150
153
160
166
168
167
167
169
170
170
168
161
156
155
162
173
176
176
173
172
154
157
156
154
154
156
161
164
166
166
164
164
165
165
166
169
174
175
169
156
142
136
138
151
160
168
167
165
160
154
148
152
160
166
170
169
170
172
168
159
151
150
154
160
167
173
176
175
169
168
148
156
164
163
159
159
160
162
162
164
161
161
164
166
170
172
177
173
162
150
136
131
139
157
173
177
169
163
160
161
163
163
164
166
166
166
168
169
164
155
150
153
160
163
163
165
169
171
167
164
133
145
160
167
172
168
166
163
162
160
158
161
165
167
166
160
158
156
149
141
137
139
150
171
184
187
173
162
161
170
176
176
171
169
167
165
165
164
162
159
159
161
166
164
158
156
159
167
167
164
101
114
135
152
165
170
170
166
165
163
166
170
171
168
159
146
137
132
134
137
144
150
161
178
190
189
175
164
160
166
174
176
175
172
169
167
163
162
162
164
165
167
167
162
155
151
153
162
165
162
96
100
112
127
144
158
164
166
171
176
182
180
173
162
149
136
128
126
132
143
154
160
165
171
178
182
178
170
163
162
164
165
167
166
166
164
162
160
162
163
164
165
165
159
153
150
153
160
159
153
122
117
115
122
135
147
156
164
174
184
183
172
158
149
144
138
137
136
141
150
160
164
165
167
170
176
179
176
170
166
165
165
163
160
159
158
158
159
159
160
162
164
161
156
151
150
153
155
149
142
139
137
135
138
144
146
155
164
172
172
163
150
140
138
143
147
149
149
150
155
161
165
167
167
171
176
180
180
175
174
175
173
167
162
159
159
160
159
158
160
164
166
162
156
151
148
148
146
142
139
145
149
153
151
149
148
158
166
168
159
144
135
135
141
149
156
160
161
160
161
165
168
169
170
173
179
184
183
181
182
182
177
169
164
164
166
163
159
158
161
165
167
164
158
154
149
146
143
144
148
148
156
159
150
143
146
159
168
168
156
145
142
146
150
156
162
168
170
169
171
173
172
170
167
168
174
181
182
179
175
172
167
165
164
166
166
162
158
157
161
163
164
162
159
157
153
151
151
154
155
152
154
152
141
135
144
157
167
166
161
157
160
161
159
158
163
171
175
175
174
175
174
169
163
160
164
169
166
157
150
150
155
162
165
163
160
157
155
158
160
161
159
157
156
157
158
159
161
160
157
154
150
141
134
131
144
155
162
162
162
166
171
168
159
155
162
170
174
173
172
172
171
168
162
161
161
163
155
141
132
138
154
165
168
166
159
156
157
161
164
163
161
158
157
159
161
163
164
162
160
147
140
133
130
134
145
154
158
158
160
168
175
170
160
155
161
168
170
168
168
169
169
168
168
170
172
169
159
150
145
151
161
169
172
172
167
164
163
166
170
170
167
162
160
161
165
166
166
165
165
142
137
133
133
137
146
155
160
160
160
165
171
169
161
158
161
165
166
165
167
169
169
169
170
174
176
172
166
163
162
164
163
164
169
174
175
171
167
168
172
174
168
161
159
163
169
170
168
166
166
150
141
134
134
142
153
160
165
166
163
164
165
164
161
161
162
164
165
164
166
167
169
167
166
166
166
166
167
165
165
161
155
154
160
168
172
171
168
169
171
170
164
159
160
165
168
167
166
166
169
164
153
142
141
150
160
166
168
168
166
163
161
161
162
163
164
165
164
161
160
161
164
163
158
153
154
160
164
163
156
151
147
147
152
159
164
167
168
169
168
164
160
161
166
168
163
156
159
168
174
168
162
152
154
160
164
165
163
162
162
161
161
161
162
163
164
163
160
156
153
155
159
160
155
149
153
160
164
161
153
149
147
149
152
157
160
162
163
163
162
161
162
166
170
167
158
152
158
169
177
166
166
164
162
163
161
158
156
157
159
161
162
163
163
163
161
159
156
153
152
156
160
159
156
153
155
158
161
158
156
156
155
156
158
161
162
159
155
155
157
161
164
166
164
161
161
163
167
170
169
161
166
167
163
160
157
155
156
160
162
164
166
165
165
165
162
160
158
158
159
161
162
160
158
156
154
151
151
155
160
165
166
166
164
165
164
160
156
155
158
163
165
162
159
160
168
175
174
166
160
164
164
163
160
159
157
159
164
170
173
171
166
163
164
166
166
164
165
165
164
163
161
161
161
158
154
148
148
154
160
166
165
164
163
164
164
164
163
163
164
166
165
163
161
164
171
175
172
164
157
167
160
159
161
165
165
165
169
178
184
177
163
157
161
166
168
165
169
167
164
161
159
159
164
163
161
156
154
155
157
158
157
159
159
160
162
167
170
172
171
170
168
166
165
167
168
168
167
164
160
174
174
176
177
168
156
148
148
153
157
159
163
169
168
167
165
169
173
175
173
173
175
174
172
168
165
162
158
157
162
167
170
170
171
175
172
167
163
162
166
167
167
169
172
173
173
174
173
173
170
174
174
171
168
162
155
147
144
149
157
163
168
170
168
165
164
167
170
169
167
166
168
168
168
164
163
160
157
154
160
167
169
169
173
177
176
170
164
164
167
168
168
169
170
169
168
167
166
166
165
172
169
164
161
160
157
151
147
150
158
165
168
168
169
170
171
173
172
169
165
164
165
166
166
165
164
161
158
159
165
172
174
171
171
175
175
174
173
171
171
171
173
177
176
173
168
165
165
164
165
169
166
164
163
165
165
161
157
157
161
164
163
162
165
169
174
177
173
168
164
164
165
165
165
165
165
164
161
161
167
173
174
172
171
171
170
170
168
166
164
164
170
177
179
176
171
167
165
162
161
168
169
168
169
171
171
169
166
164
163
163
161
158
159
164
171
174
170
166
163
164
167
166
166
167
170
169
165
162
165
169
171
170
171
172
169
165
161
160
160
160
163
170
176
176
174
173
172
168
161
169
169
169
168
168
169
171
170
169
167
167
166
164
164
165
167
168
166
164
163
166
168
169
170
171
173
172
168
164
164
167
168
170
172
175
172
167
166
171
173
171
168
171
177
178
178
178
179
180
171
170
169
167
164
163
163
166
170
172
171
169
169
169
168
165
162
161
161
160
158
160
165
168
169
170
169
165
161
160
163
166
169
170
170
171
169
167
170
178
184
183
178
177
180
180
177
172
166
167
161
171
168
166
165
161
158
160
168
173
172
167
162
163
164
162
161
160
159
157
153
155
162
166
166
163
160
160
160
159
162
166
173
173
169
163
162
164
166
171
176
179
182
183
183
174
159
146
139
130
125
171
167
166
165
163
158
159
165
170
168
161
154
153
158
165
170
171
168
164
160
161
166
169
168
163
162
163
164
162
163
168
176
177
173
166
164
165
164
164
164
173
182
185
180
164
145
129
118
111
109
171
168
166
166
166
165
165
165
166
166
160
152
151
158
169
177
179
176
172
169
169
170
170
170
171
173
172
168
162
160
165
172
175
175
173
170
169
166
166
169
175
180
180
168
153
136
126
124
124
130
173
172
169
167
167
167
168
167
168
169
166
158
155
159
167
172
174
173
172
172
171
168
166
168
173
181
173
164
155
154
159
162
162
167
172
171
169
168
172
177
179
176
167
155
142
134
135
146
158
161
176
174
170
165
164
164
165
167
170
173
170
164
162
163
167
167
167
166
166
167
167
164
161
163
168
173
168
159
153
154
157
159
160
162
166
167
167
169
174
177
176
166
156
148
143
143
154
172
185
187
175
173
169
164
161
160
160
162
165
169
168
165
166
168
168
168
166
163
160
161
164
164
162
159
158
156
160
162
163
164
164
164
163
163
164
165
165
167
171
174
170
158
148
145
147
152
166
176
179
174
168
167
166
163
162
160
157
157
158
161
165
166
168
170
170
169
165
162
161
163
166
169
166
159
151
151
159
166
169
169
167
168
167
165
164
165
166
167
170
170
164
151
142
142
149
160
163
159
152
150
162
163
161
160
161
163
163
159
158
161
166
168
169
169
168
165
162
161
164
170
174
175
170
163
157
159
162
165
164
166
167
169
168
167
168
169
170
172
172
170
162
149
143
147
158
167
161
151
140
140
161
160
159
158
161
168
172
170
167
167
168
169
170
168
165
162
160
161
167
174
178
177
172
165
163
165
164
160
155
160
166
170
170
170
172
174
174
167
162
158
155
152
153
161
169
169
164
152
145
147
163
163
163
163
166
172
179
182
177
170
165
165
168
168
165
161
159
160
163
168
172
170
163
159
160
163
162
160
157
161
165
169
170
169
171
171
167
156
147
142
146
153
159
161
158
150
143
138
142
150
170
172
172
170
170
172
178
183
179
168
161
160
164
163
161
160
160
161
160
161
164
164
159
154
155
159
163
167
169
167
167
170
172
171
164
158
152
144
140
139
146
155
161
156
143
132
130
132
139
150
177
180
177
172
166
166
172
177
176
168
162
160
159
156
155
158
164
166
165
163
164
164
162
158
157
160
168
175
177
173
170
173
175
169
158
145
139
140
146
153
159
162
161
155
147
141
144
150
157
157
177
181
177
169
164
166
170
173
171
169
169
167
162
155
153
158
164
168
167
166
165
164
165
163
162
164
169
172
172
172
172
173
171
164
153
140
138
145
157
166
170
166
161
158
156
158
162
164
167
163
171
170
168
166
168
173
173
169
166
168
171
170
165
159
159
161
162
164
164
164
164
164
164
164
164
165
166
166
167
169
170
166
157
147
140
144
147
154
162
168
170
166
161
160
162
163
164
161
163
161
163
157
156
163
172
176
171
164
163
167
167
164
158
161
167
169
166
161
162
166
167
167
166
166
166
165
163
162
162
162
160
155
147
143
146
155
161
163
164
164
165
165
163
164
166
165
161
155
153
156
162
153
153
161
170
171
165
161
165
168
163
154
150
158
168
172
169
164
167
170
170
169
167
166
166
166
164
160
158
153
148
143
143
147
156
165
167
165
160
159
160
161
161
162
165
165
159
154
153
157
164
159
159
163
167
167
165
165
169
171
164
158
154
159
166
169
169
169
171
170
166
162
160
163
165
166
162
154
147
142
139
140
147
156
165
168
163
159
157
157
155
154
152
156
162
163
157
153
156
160
163
162
162
164
167
169
169
169
169
170
168
167
167
168
169
170
168
169
169
166
158
153
153
159
166
167
157
146
138
139
142
148
157
164
167
165
161
159
162
163
161
154
152
157
163
163
157
156
160
162
160
160
162
165
170
173
172
169
167
166
167
171
174
175
177
175
173
171
169
165
158
154
155
158
162
159
150
141
138
145
157
162
164
162
164
164
166
169
171
170
166
161
161
162
163
160
159
161
164
165
163
163
165
170
174
175
174
171
168
164
163
165
169
174
178
178
178
175
174
171
170
167
161
153
148
145
144
147
150
157
163
162
161
158
161
166
171
173
171
169
168
167
167
162
155
153
159
165
168
167
168
170
172
174
173
173
174
174
171
167
164
162
165
168
170
172
175
179
180
176
172
166
160
151
142
141
151
160
165
164
162
160
160
164
167
171
171
168
167
167
170
171
168
158
151
152
158
164
166
165
167
171
174
173
169
169
172
175
175
171
169
167
164
162
162
164
172
179
180
171
158
153
151
157
159
161
165
168
170
165
160
158
162
174
180
177
170
164
166
170
175
172
166
160
159
163
163
162
160
163
160
165
169
167
164
164
169
175
177
174
170
165
163
161
162
166
173
179
175
159
141
134
144
165
173
174
169
166
164
162
156
156
163
174
179
175
170
167
168
170
171
167
163
164
170
173
171
167
162
166
150
161
166
165
163
163
168
173
175
171
165
161
160
165
170
172
176
176
169
152
137
134
146
167
179
176
165
160
160
160
154
155
161
169
172
170
170
171
168
163
158
160
164
169
174
177
178
174
170
170
141
156
166
169
168
166
166
168
168
165
161
164
169
172
173
173
170
161
156
152
146
148
158
170
176
171
164
161
163
163
161
161
164
167
166
165
168
171
166
157
153
159
168
171
170
172
174
177
173
171
130
143
158
161
165
167
165
163
164
165
170
174
174
172
165
156
148
143
145
150
156
161
167
171
171
171
167
165
167
170
173
171
169
166
163
162
164
166
163
158
158
163
170
169
163
160
163
167
170
168
118
124
131
140
150
162
162
162
167
177
187
184
171
158
149
142
136
135
142
153
162
167
169
171
172
170
166
165
167
171
173
172
168
164
162
162
163
163
163
162
163
165
167
165
158
153
153
160
164
164
115
115
115
126
138
155
161
164
173
186
191
177
158
144
143
144
143
144
150
157
165
167
168
171
173
170
165
162
158
160
164
164
162
162
165
166
164
163
162
163
164
164
162
160
158
156
157
161
160
155
127
125
127
130
140
153
160
166
172
176
168
156
144
141
147
155
157
157
158
161
165
167
168
168
170
171
167
162
157
159
163
164
165
165
166
164
163
161
160
161
162
162
159
158
158
157
158
156
149
141
139
142
144
145
146
148
155
163
166
158
146
141
143
149
157
162
163
163
162
164
167
169
168
167
168
172
174
174
172
173
174
174
170
167
163
161
160
159
158
159
160
160
158
156
155
153
151
147
141
134
143
146
151
147
142
142
152
164
164
153
142
145
154
162
164
164
165
166
166
168
171
170
168
167
169
175
182
186
185
183
181
174
168
164
162
162
160
158
157
157
157
157
157
154
153
149
148
146
145
145
140
140
139
132
127
136
151
165
166
158
154
160
166
168
165
165
167
170
171
173
174
171
168
166
168
175
184
185
184
177
172
165
163
164
165
165
162
160
159
157
157
156
157
157
158
156
155
155
157
159
138
125
121
115
117
131
148
161
164
162
164
169
168
163
160
162
167
170
171
172
172
169
165
163
164
168
171
169
164
159
159
161
165
169
169
166
163
162
163
163
162
161
163
166
166
164
160
158
158
160
139
126
117
114
120
133
145
156
159
162
167
171
166
158
155
160
164
165
165
167
170
169
165
161
162
165
170
165
156
150
154
162
172
175
171
163
159
161
167
171
171
171
172
171
168
163
158
157
157
160
147
136
128
126
130
139
150
158
160
163
170
174
168
160
156
159
162
161
161
164
169
170
167
163
165
169
174
170
161
154
156
163
171
175
173
165
158
159
168
175
180
177
172
166
160
158
158
161
163
163
157
155
150
148
148
151
157
164
163
165
171
176
172
163
158
158
160
160
160
163
169
169
168
167
170
173
173
170
164
159
157
159
164
171
175
171
164
161
168
177
182
175
165
157
155
159
164
166
166
164
166
161
157
156
158
162
166
168
167
166
170
171
169
162
158
158
160
161
162
161
162
163
166
168
169
167
165
164
162
160
157
153
156
163
171
172
168
166
169
174
175
168
159
156
159
162
164
166
167
169
168
159
150
154
161
167
170
172
171
169
166
163
161
160
160
161
164
165
163
159
157
159
163
164
161
158
160
162
163
159
154
150
150
155
161
165
168
169
169
167
164
162
163
168
168
162
157
161
171
178
165
159
154
158
164
168
169
170
171
168
161
156
156
161
165
165
165
163
161
159
160
162
162
158
155
156
162
166
164
158
153
151
152
153
155
158
163
168
166
162
160
164
172
176
169
159
153
161
173
180
164
164
163
164
166
165
164
163
164
165
161
157
159
165
168
166
161
158
158
161
166
167
163
156
154
158
163
165
160
154
154
156
161
160
158
159
161
163
163
162
165
169
172
167
160
159
162
168
170
168
166
169
170
166
164
160
160
162
165
168
168
166
165
167
167
163
158
155
158
164
169
168
163
158
157
159
159
156
153
153
159
165
169
167
164
162
163
162
162
165
169
170
163
154
153
160
171
173
164
158
167
170
169
165
163
160
162
166
174
179
178
171
165
164
165
164
161
159
163
165
166
165
163
163
162
161
157
153
151
153
160
166
167
164
162
163
165
166
165
167
168
167
161
155
155
162
168
169
164
159
163
163
164
165
166
165
166
171
180
188
184
170
160
159
162
163
163
165
166
163
163
162
164
167
168
168
163
157
153
151
152
154
155
157
159
163
167
169
169
168
169
169
169
168
166
163
163
163
164
164
173
172
178
181
175
164
157
158
159
157
154
157
167
173
176
174
175
175
175
174
174
174
172
170
168
169
168
163
158
163
169
173
172
170
167
165
165
165
169
172
172
172
172
171
169
166
165
166
170
168
174
172
172
174
173
166
158
155
156
158
162
167
172
172
170
166
168
169
167
165
166
170
172
172
169
168
165
160
155
158
162
164
166
169
170
166
162
161
165
169
170
171
172
172
168
164
162
164
169
169
171
168
167
169
172
169
161
154
154
159
164
171
173
171
167
165
166
166
164
161
163
168
173
174
171
168
164
162
164
168
168
166
165
167
170
169
166
164
166
168
170
172
176
177
174
170
167
168
175
179
166
166
168
171
174
172
166
160
158
160
163
166
165
164
163
167
170
169
166
163
165
170
172
172
168
164
160
158
163
168
169
168
166
168
170
170
167
162
163
163
164
166
170
174
176
175
174
176
179
179
164
166
170
172
173
172
168
166
164
165
165
163
159
158
162
169
175
173
170
168
170
173
171
167
163
159
155
151
151
159
165
168
169
170
173
173
169
163
161
161
160
158
161
170
175
178
179
178
172
163
164
166
168
168
167
167
167
169
170
171
172
171
167
165
166
170
175
174
173
174
175
176
172
166
163
161
158
156
156
160
165
169
169
172
176
179
177
174
172
169
164
162
164
173
177
179
173
167
155
140
166
166
166
164
161
158
160
165
171
174
175
175
173
170
166
164
165
167
171
174
175
174
172
168
165
164
163
162
161
162
164
165
165
167
172
175
178
179
178
176
173
171
173
175
172
163
152
144
135
126
168
163
162
165
162
157
156
162
169
170
167
165
165
165
163
159
160
162
167
169
171
172
172
169
166
164
165
164
162
161
163
162
162
162
164
166
171
172
173
177
180
180
178
169
155
139
126
121
119
119
166
158
157
168
177
173
166
165
168
167
161
156
157
161
164
166
165
166
167
168
169
171
171
169
165
165
166
164
161
162
166
169
167
165
164
165
166
168
172
181
186
186
176
161
137
119
111
112
121
133
166
154
155
167
184
188
177
170
169
169
164
156
155
161
169
173
172
171
170
171
171
170
167
166
167
169
169
167
164
166
171
173
169
166
166
166
166
168
174
182
182
178
164
150
134
119
112
116
132
150
171
163
160
165
174
179
175
170
171
174
171
162
157
161
168
170
170
168
168
170
170
167
163
164
169
174
172
168
166
169
172
169
162
160
160
161
162
167
175
177
171
159
150
143
137
128
128
137
151
161
176
173
167
163
164
166
167
170
174
177
175
168
162
161
163
165
167
165
163
163
165
166
166
166
168
170
170
168
168
168
169
166
162
159
159
160
165
172
177
174
163
151
145
146
148
147
152
160
169
171
175
174
169
164
162
162
165
170
173
174
173
169
166
164
163
165
168
165
159
155
159
165
169
166
161
160
164
167
169
168
167
167
166
164
163
166
173
183
183
176
165
155
150
152
156
162
166
166
166
167
167
166
166
164
165
166
168
168
166
166
168
170
170
169
168
167
167
163
159
156
157
163
165
160
154
155
162
167
168
166
166
167
167
166
167
172
179
181
180
172
162
152
146
150
158
164
159
145
140
147
162
159
161
162
165
168
169
165
162
163
168
170
172
171
170
166
164
162
164
165
163
160
159
156
156
161
167
168
164
162
163
166
166
166
170
176
178
170
166
161
155
148
144
150
159
161
149
132
125
137
162
159
159
161
164
168
170
166
165
166
169
171
172
169
165
161
161
163
167
170
167
162
159
158
161
168
170
164
156
156
162
168
170
171
174
175
169
156
147
146
150
151
153
157
159
156
147
138
135
141
162
164
165
165
167
169
170
173
172
168
166
166
168
164
159
155
157
161
164
165
165
163
160
159
161
165
163
157
151
153
162
168
173
174
170
165
156
144
138
140
150
159
164
159
150
143
141
139
140
142
162
168
172
171
169
167
169
177
177
168
160
158
161
157
152
150
154
160
161
160
161
162
161
158
157
158
157
156
156
159
165
171
174
168
158
148
141
140
142
146
156
165
167
159
144
135
138
145
146
143
164
168
172
170
166
163
167
174
175
167
160
158
159
154
150
149
156
163
167
166
163
162
161
158
158
159
161
163
165
169
170
173
168
154
142
138
139
144
154
160
165
167
166
160
152
149
153
157
158
156
166
168
168
165
163
164
167
168
168
167
166
167
166
160
154
152
157
166
172
172
167
162
159
160
162
163
164
166
167
168
169
166
156
147
138
140
146
155
163
168
169
168
166
163
162
162
162
163
166
167
165
164
163
163
165
168
169
163
162
164
169
173
173
166
161
158
160
167
173
172
166
160
158
161
164
164
163
161
161
161
160
154
149
144
145
150
156
159
164
166
170
171
169
166
164
161
159
158
163
167
163
161
159
161
166
170
167
159
155
157
164
168
168
165
165
167
169
171
172
169
163
160
160
162
165
164
162
159
157
153
149
144
141
144
153
164
169
167
163
162
166
172
171
168
164
160
156
154
156
162
163
160
157
160
166
169
166
160
156
158
159
159
157
156
162
169
175
178
174
169
164
162
161
163
165
166
165
159
151
144
141
141
145
152
163
173
179
170
162
157
159
164
167
167
165
161
155
152
152
158
165
163
161
162
167
171
171
167
162
162
162
161
155
154
158
166
171
174
173
170
164
162
161
164
168
169
163
153
142
139
139
147
156
164
170
172
170
164
157
154
155
157
160
163
165
161
155
152
152
156
165
163
162
164
168
172
172
169
165
164
166
166
164
161
160
164
167
170
171
169
166
166
166
167
168
164
154
144
138
143
150
157
166
172
172
167
162
158
158
159
160
158
159
161
164
161
157
157
160
160
165
164
162
163
166
168
168
167
164
162
161
163
165
165
170
170
171
171
172
169
169
171
170
166
158
148
142
143
150
157
162
166
168
168
167
166
164
164
166
168
168
164
162
160
161
161
162
165
167
165
167
165
164
164
164
165
166
167
165
160
152
152
157
163
171
175
177
177
177
174
172
169
162
152
141
136
142
156
166
169
167
163
160
160
163
168
171
170
169
168
169
167
164
160
159
160
164
167
167
164
169
169
170
169
166
164
167
170
170
164
158
153
156
161
166
172
177
181
181
174
165
155
149
145
141
144
154
167
173
172
165
157
156
159
167
174
173
169
166
165
168
168
168
164
163
163
162
162
161
160
167
170
173
171
165
163
165
168
170
169
169
167
165
164
164
167
173
177
175
162
147
137
141
153
162
168
168
169
171
172
166
159
159
165
174
175
170
165
164
166
171
172
171
169
168
166
160
159
157
160
164
168
171
170
165
161
164
167
170
171
173
174
173
169
169
169
171
169
162
147
134
131
144
165
179
179
169
164
166
171
168
161
160
168
172
171
167
164
164
167
170
170
171
171
169
166
163
161
162
165
157
165
169
167
162
159
162
167
169
169
170
172
175
175
174
170
167
159
151
145
142
145
157
170
177
173
164
162
165
170
166
163
163
166
167
166
166
167
165
163
162
164
171
173
170
168
168
167
168
170
152
162
166
159
153
151
157
164
169
168
170
174
178
176
171
164
153
146
146
153
160
167
170
170
167
164
164
165
167
168
163
163
164
166
165
164
166
169
164
158
156
163
174
177
173
170
170
169
170
173
153
160
160
145
140
142
150
160
168
175
180
180
174
164
157
150
145
144
151
162
173
178
173
167
160
158
164
171
175
171
165
164
162
160
159
160
164
165
162
156
156
163
172
175
172
169
167
166
168
171
156
157
149
133
128
137
152
161
172
184
188
176
156
143
142
146
150
152
160
167
171
171
169
166
160
158
163
171
177
177
171
163
157
153
155
159
162
162
160
158
158
160
163
166
166
166
164
163
165
166
153
150
140
131
135
153
164
169
174
179
175
160
143
137
144
154
160
162
165
167
167
166
166
168
167
163
163
166
173
175
170
164
160
158
162
165
165
163
161
161
161
158
156
159
164
168
167
164
161
158
144
144
141
140
147
160
170
171
168
161
151
147
146
150
157
162
164
165
165
166
167
167
168
170
170
166
164
165
170
173
170
171
169
169
168
167
163
161
161
162
163
159
156
158
165
169
165
156
148
145
141
145
149
147
147
151
157
162
160
148
141
150
162
171
167
163
161
163
165
168
170
170
170
169
167
166
166
170
174
177
177
175
173
169
165
160
157
157
159
161
162
159
157
159
164
164
156
146
138
136
144
142
143
139
135
139
147
159
158
153
151
162
174
177
169
161
159
162
167
170
170
169
168
167
167
169
170
174
180
180
175
170
166
164
161
158
155
156
158
158
157
156
158
160
163
162
155
149
146
144
144
132
125
120
118
128
142
157
161
161
163
169
172
170
163
159
160
163
167
168
167
165
164
166
170
172
171
171
173
176
168
163
160
163
165
164
161
160
159
156
155
157
161
165
167
165
162
161
160
161
144
123
108
104
109
122
137
151
159
165
169
171
167
161
158
158
160
161
162
162
160
158
159
164
168
170
167
164
165
164
166
165
166
169
170
168
165
164
163
161
161
164
171
175
174
168
161
156
157
161
148
130
115
108
112
123
137
150
160
167
171
171
165
159
157
158
158
158
157
158
160
161
161
161
163
164
163
161
160
163
167
170
175
176
173
167
164
164
167
167
169
172
177
179
174
165
157
148
150
158
159
148
135
126
125
133
145
158
166
172
174
172
166
161
159
160
159
157
157
161
166
168
166
162
162
163
162
161
160
158
161
166
173
177
174
168
164
165
170
173
175
174
174
171
166
161
157
157
159
162
168
160
153
147
148
150
155
163
166
169
174
175
170
164
161
160
159
157
158
161
166
167
166
166
167
168
164
160
156
154
156
159
165
172
175
170
165
165
171
176
179
173
165
159
158
161
164
167
167
166
172
164
159
159
164
164
163
162
160
164
170
173
170
163
159
157
159
160
160
160
159
159
162
168
171
170
164
158
156
156
157
157
160
165
169
167
164
164
168
173
175
168
161
157
159
164
166
168
168
168
171
161
156
159
167
169
169
167
165
165
166
164
162
159
156
156
160
164
164
160
156
156
161
167
168
164
160
160
163
163
160
158
157
159
160
162
163
163
165
165
165
164
166
167
166
163
161
165
169
171
164
159
157
160
166
169
172
177
177
172
164
157
155
158
159
160
163
166
167
165
163
162
163
162
159
158
161
165
166
163
158
155
158
159
158
159
164
168
166
161
160
164
172
174
168
160
159
166
171
170
160
161
162
164
166
166
171
179
182
174
166
160
160
164
164
164
163
166
166
167
168
167
165
160
157
161
166
169
163
154
151
155
163
165
163
163
168
173
170
165
163
166
170
168
160
159
163
170
170
166
164
168
169
166
163
162
165
170
174
174
172
170
168
168
165
163
161
160
162
166
168
168
166
164
164
168
169
167
159
153
154
162
168
168
165
165
169
171
170
168
169
167
163
155
151
158
167
170
165
161
170
173
173
169
165
162
164
166
170
175
176
174
170
167
164
162
157
152
154
161
165
168
168
169
169
171
167
163
158
158
163
169
169
165
163
163
166
167
167
167
168
166
159
151
149
156
163
164
162
160
167
169
171
172
170
169
169
171
175
177
176
169
164
165
164
162
155
148
148
155
161
166
169
170
169
168
166
161
160
162
167
168
166
161
161
163
164
165
165
166
167
166
163
160
157
157
159
159
161
162
163
168
177
183
178
170
166
166
163
156
149
149
158
167
177
179
179
176
172
169
170
169
167
166
168
174
180
178
174
168
174
176
173
167
160
158
163
170
174
172
168
167
169
172
169
165
162
163
165
165
170
172
175
179
178
173
167
165
163
161
161
161
164
167
169
168
168
166
166
165
167
169
169
168
168
170
172
172
169
163
162
163
167
166
161
156
157
163
168
167
163
163
167
172
170
165
163
166
171
174
171
171
172
176
178
174
169
165
163
163
164
167
169
167
163
158
160
160
162
163
166
170
173
174
171
168
168
170
171
169
164
159
163
165
165
161
160
162
166
167
165
165
168
174
174
171
169
173
180
183
163
164
168
173
178
175
170
166
162
162
164
165
166
164
161
160
162
164
165
165
168
172
173
174
170
165
163
166
168
168
163
159
161
166
168
166
163
161
165
168
168
166
165
168
171
173
175
177
177
177
155
156
164
172
176
173
168
165
163
163
165
163
162
161
163
167
170
169
168
168
170
171
170
167
163
159
157
154
154
158
162
162
164
167
171
170
166
163
166
169
168
162
160
164
168
172
170
165
158
150
156
158
165
171
173
169
165
165
166
168
169
167
165
164
166
168
170
168
167
170
171
171
165
159
156
157
158
156
156
161
165
170
171
171
173
175
175
174
172
170
167
165
165
168
166
159
150
142
135
129
166
165
169
172
171
165
162
164
168
169
169
168
166
166
164
163
162
163
166
171
174
171
166
159
158
162
166
168
167
166
167
169
167
165
166
173
177
177
172
167
163
167
170
167
154
139
130
126
126
129
171
168
168
173
173
168
163
164
167
167
164
161
161
162
160
158
158
162
167
172
174
173
169
164
163
166
168
169
167
166
166
162
157
154
160
167
170
171
170
167
164
163
165
153
137
125
123
132
140
146
168
159
160
169
179
178
169
165
167
167
163
158
157
159
160
161
160
163
167
171
174
173
171
168
165
165
165
166
166
167
167
161
156
155
159
163
164
167
174
181
177
165
155
142
132
128
134
143
152
161
163
152
153
163
178
180
171
166
168
170
167
159
157
158
163
164
164
164
166
169
171
171
169
166
165
165
165
166
168
171
169
164
158
158
159
160
158
164
177
184
175
154
140
134
133
135
138
147
158
168
169
161
157
161
168
171
168
166
171
175
173
163
157
156
160
164
166
166
166
168
168
168
166
166
167
170
172
173
172
172
169
164
159
157
155
153
154
163
174
174
157
135
124
126
130
135
142
153
167
170
173
170
166
163
163
162
164
168
174
178
177
168
160
155
154
161
169
171
169
165
165
167
169
170
170
172
174
174
173
170
167
166
164
162
156
158
164
171
176
165
143
127
125
131
140
147
157
166
177
176
169
170
170
167
164
163
166
170
172
174
175
172
167
160
155
162
171
175
168
161
161
167
172
171
168
166
168
170
168
166
167
169
170
168
167
170
180
186
179
162
147
142
143
149
159
164
167
170
172
173
163
165
169
169
167
168
169
169
167
167
171
173
173
168
165
166
170
171
166
161
160
164
167
166
161
160
165
166
164
163
165
169
171
170
171
174
179
174
164
156
150
151
154
160
166
167
161
154
150
156
164
163
168
169
167
168
168
165
163
164
168
172
173
171
170
168
167
167
167
166
164
163
161
160
159
163
169
169
165
162
163
167
169
169
170
171
164
152
142
143
148
152
155
161
165
162
152
139
135
146
168
167
169
169
167
165
165
164
165
167
169
170
169
166
165
164
166
168
170
170
167
163
160
161
164
169
172
170
165
162
164
169
172
172
169
160
147
134
132
139
150
155
156
158
158
155
150
146
145
149
166
167
169
170
168
164
164
167
171
171
169
169
166
161
156
154
160
166
167
165
163
162
163
165
167
168
166
162
158
158
164
171
175
173
161
147
135
130
135
146
158
164
163
157
150
147
151
154
156
155
157
161
167
169
168
163
164
171
173
168
163
163
165
160
153
148
153
161
163
159
158
160
162
165
164
162
159
156
154
156
165
172
168
159
147
140
139
145
153
158
165
169
168
160
149
146
154
161
162
160
152
155
162
167
166
163
165
169
169
164
158
159
165
164
157
150
152
160
166
163
160
160
160
161
161
161
160
159
161
165
167
162
153
137
133
143
155
165
169
167
166
166
166
162
158
157
161
164
164
163
157
158
163
165
164
164
165
167
166
164
160
163
168
168
162
155
155
161
170
173
169
164
160
159
161
164
162
165
164
162
156
147
136
129
135
151
166
177
173
166
163
163
165
166
165
163
162
162
163
166
164
165
165
164
163
165
167
167
165
166
167
170
172
168
164
160
161
166
173
175
172
166
162
162
164
165
162
159
156
151
145
139
137
140
148
160
166
168
164
162
164
167
169
168
166
162
159
157
161
166
167
167
165
160
162
166
169
168
164
163
167
172
171
165
162
165
169
173
175
170
166
166
164
166
167
165
163
154
149
144
143
145
150
156
161
165
164
164
161
161
167
171
172
169
165
163
161
158
160
164
165
165
162
158
163
168
172
169
162
158
164
168
166
159
159
167
175
179
174
165
163
165
167
168
169
168
163
155
148
143
151
154
162
163
166
167
170
168
165
162
165
168
169
167
165
164
164
160
157
159
164
164
163
162
165
170
173
165
158
156
163
167
165
158
157
165
172
174
172
167
167
170
171
169
168
165
161
156
149
148
155
163
169
169
170
169
167
166
163
162
162
163
164
163
164
162
161
156
154
154
167
167
167
167
165
164
161
153
147
150
158
165
166
166
164
167
170
171
173
176
175
176
173
166
160
154
154
155
154
158
163
169
173
176
174
169
164
161
161
163
165
164
162
161
162
161
161
160
159
157
170
169
169
166
160
152
145
143
142
143
147
154
163
169
174
174
173
174
177
179
177
173
165
153
146
142
150
161
167
171
172
175
176
174
173
169
165
161
162
167
169
166
161
159
161
163
166
167
166
162
169
167
167
163
155
146
143
148
148
144
137
139
152
165
173
176
176
178
179
176
169
159
151
145
140
141
153
165
173
175
171
170
169
167
168
170
169
166
165
167
168
165
160
159
162
165
166
167
164
162
166
166
167
164
154
149
152
157
156
150
143
143
149
159
169
174
176
175
171
162
151
144
143
149
154
158
164
168
172
172
168
162
157
158
164
171
172
170
167
166
167
166
164
163
164
163
160
159
159
160
166
167
167
164
157
154
158
159
158
157
158
160
161
165
169
173
172
165
156
145
138
136
145
159
171
176
174
170
170
173
169
161
155
154
162
169
170
169
167
168
171
171
170
167
163
158
156
158
161
164
169
168
166
159
154
152
154
154
156
159
167
172
172
172
171
170
165
152
143
137
137
143
153
164
173
174
169
167
170
175
173
167
162
162
165
167
167
167
168
167
168
169
168
165
159
154
157
162
165
166
169
166
160
148
140
138
145
150
157
161
169
174
175
174
166
158
151
144
144
148
155
161
163
165
167
165
164
166
169
172
171
170
170
170
169
167
168
168
167
163
161
163
166
164
158
156
160
164
166
167
169
163
154
137
124
121
134
150
163
167
172
177
172
161
150
138
141
143
153
166
174
178
173
169
165
162
164
166
164
164
163
167
172
172
169
168
169
169
166
161
159
162
168
170
166
163
164
163
164
169
171
165
153
130
114
117
136
156
168
174
175
170
157
144
137
137
143
153
164
175
179
180
176
171
166
163
165
167
164
161
159
163
167
166
163
164
165
165
162
160
160
163
169
171
173
171
167
164
165
171
174
170
154
129
121
136
154
166
171
173
166
153
140
136
141
151
156
163
170
175
174
170
170
170
168
165
166
170
171
170
167
166
164
160
158
161
161
160
159
159
161
162
161
164
169
173
171
168
168
170
167
162
151
139
139
159
172
174
169
160
148
142
139
143
154
162
165
166
170
173
170
165
165
167
168
168
169
176
184
185
181
176
169
165
164
164
163
160
159
160
162
162
159
160
167
172
171
167
164
164
147
150
147
145
151
164
173
172
163
148
141
147
154
160
162
162
163
163
167
169
168
166
166
167
168
168
172
179
187
191
186
180
175
171
168
166
163
162
162
163
166
165
163
163
167
169
163
154
147
153
143
144
146
144
144
148
154
159
158
152
151
160
169
170
163
155
155
159
163
166
168
169
169
168
166
164
166
172
178
181
179
176
172
168
165
162
159
161
165
167
168
167
166
167
170
168
155
141
136
147
149
142
138
133
127
128
136
148
155
159
163
167
170
168
158
151
152
157
161
164
165
166
167
167
166
162
162
164
167
168
168
163
161
163
163
161
158
160
164
165
165
163
165
170
174
170
160
151
149
156
153
137
125
118
114
119
129
143
155
164
167
167
165
162
157
154
156
158
161
162
161
159
160
164
167
166
162
161
161
162
161
157
156
161
164
164
161
160
160
159
159
161
166
172
175
174
170
167
164
164
154
135
119
111
112
121
131
142
154
165
171
170
166
161
161
160
161
161
162
162
158
155
155
160
165
165
162
160
161
162
163
161
161
164
167
165
163
160
159
158
159
164
170
174
174
171
168
163
159
159
154
141
126
115
115
123
137
151
163
173
176
173
167
163
164
163
161
161
161
161
161
159
159
160
161
161
159
159
160
161
164
168
170
171
170
168
167
165
163
162
163
167
172
174
172
168
161
153
149
154
160
150
137
127
125
132
146
162
174
181
179
172
165
163
164
163
160
158
158
161
165
166
165
164
163
160
157
155
156
157
160
166
171
174
175
172
172
172
172
168
167
166
168
170
172
169
162
155
154
159
165
158
152
149
148
149
153
160
169
174
175
171
166
164
164
163
161
157
158
161
164
165
165
166
168
166
160
157
154
152
155
158
164
169
171
171
171
173
173
171
168
165
163
163
167
169
166
163
163
166
171
162
159
164
167
164
157
150
150
160
168
171
168
164
163
162
162
161
161
162
161
160
162
167
173
174
165
160
159
158
157
157
158
160
162
163
164
165
166
167
169
166
163
160
162
166
167
166
165
165
175
166
162
165
169
166
160
153
152
159
164
167
165
162
160
160
163
165
165
164
162
161
162
167
170
169
161
162
166
168
166
162
159
159
159
158
158
158
159
161
165
167
167
163
160
160
163
166
165
161
172
167
163
163
163
162
163
168
173
169
164
162
162
161
159
159
164
168
169
165
163
163
164
164
161
159
159
164
167
167
162
160
162
165
165
162
162
163
161
159
159
163
168
166
159
157
161
168
169
163
166
166
165
162
158
158
164
175
181
176
168
165
166
165
162
162
167
172
171
166
164
162
164
162
158
160
164
167
164
155
150
154
164
169
170
168
171
172
168
161
157
160
167
168
160
160
164
170
170
167
164
168
167
162
156
156
162
169
172
172
172
172
172
168
163
162
165
170
171
167
165
164
164
164
163
167
170
169
162
154
153
158
166
169
167
168
172
174
170
165
163
164
169
168
166
165
169
170
168
166
168
171
169
164
160
160
163
165
167
167
170
172
171
169
165
162
159
157
156
160
164
167
168
168
167
170
169
167
164
164
167
169
169
165
162
164
167
169
167
168
169
169
169
166
167
167
169
168
164
162
168
169
168
168
168
170
172
171
169
165
164
165
166
169
169
164
153
140
133
143
158
167
170
168
165
165
164
162
163
166
169
169
166
162
161
162
163
164
165
168
171
169
165
162
161
163
165
165
163
160
165
170
175
176
172
168
168
168
166
158
150
148
147
149
153
157
161
160
162
162
164
163
161
160
162
168
172
173
169
164
162
166
167
165
161
158
162
170
173
167
158
157
164
172
172
168
164
162
164
167
168
171
174
175
174
170
168
169
170
167
162
157
154
152
154
154
155
159
163
166
168
166
164
161
161
164
168
171
170
165
162
160
164
164
160
155
159
168
171
165
155
154
163
170
171
167
163
164
169
175
169
170
171
174
175
172
168
169
171
170
167
163
159
156
154
152
153
159
163
168
170
171
170
169
167
165
166
171
173
171
164
159
162
167
168
166
164
168
171
169
164
163
166
172
172
170
168
169
173
175
162
161
164
171
176
173
169
167
168
169
167
164
163
161
159
157
157
160
163
165
168
170
172
174
171
167
167
171
173
170
163
156
159
165
170
169
164
164
168
170
169
166
165
167
168
169
167
166
161
157
154
152
161
171
177
173
167
165
166
166
166
163
162
162
164
164
164
162
161
160
160
165
166
168
168
168
170
171
171
166
161
159
160
162
163
160
158
159
166
170
169
166
163
160
158
157
152
145
143
140
157
156
164
174
178
172
166
165
165
163
162
159
160
162
166
166
164
160
156
154
155
156
158
158
161
166
170
171
168
166
166
168
168
164
159
156
157
162
167
170
172
170
167
162
153
139
126
125
131
138
167
166
169
175
177
173
169
167
164
162
158
155
157
161
164
163
161
158
156
154
155
155
153
155
159
166
170
171
170
170
171
174
173
166
161
163
163
165
166
167
168
170
168
159
140
125
122
131
142
151
174
172
169
169
172
173
171
168
164
162
158
156
157
159
161
161
159
159
158
159
160
161
160
161
163
166
167
168
167
169
169
168
167
167
167
168
165
166
166
165
160
161
157
146
134
128
135
149
168
170
177
173
165
162
165
169
168
165
164
164
162
160
160
160
160
160
159
161
162
163
165
167
168
168
167
164
161
161
163
165
163
160
162
168
171
167
162
165
174
175
161
152
142
141
141
146
160
172
177
176
174
171
162
158
157
160
162
163
166
169
167
163
160
158
160
159
159
161
164
166
167
168
169
169
167
164
161
160
162
161
157
154
159
167
169
161
155
163
178
180
165
141
134
141
151
158
168
176
180
176
173
169
162
158
156
156
160
165
171
174
171
163
158
155
156
159
163
165
166
166
165
166
165
167
167
166
167
168
165
160
155
156
159
165
165
157
155
162
173
169
155
141
137
142
151
157
163
172
179
178
168
167
164
161
158
158
162
168
172
174
172
166
161
154
153
160
168
172
170
165
163
165
166
166
167
168
171
173
169
165
161
163
165
167
166
164
165
166
161
154
144
143
145
150
156
161
165
172
182
180
162
164
166
165
162
162
164
167
167
168
170
171
169
162
157
163
172
176
171
165
163
167
169
167
165
165
168
171
168
165
164
167
171
172
172
174
176
169
156
140
139
150
158
166
168
168
168
172
175
174
159
162
168
169
166
165
164
164
162
164
168
173
174
170
167
167
170
171
168
165
164
167
168
166
162
162
165
167
165
161
162
167
171
173
173
172
167
154
141
137
145
159
173
173
172
169
164
160
158
164
162
165
169
170
166
163
162
162
162
165
169
172
173
172
172
171
169
167
166
166
167
167
165
164
163
164
165
166
163
159
160
165
170
171
167
158
148
136
132
140
151
163
168
171
169
163
158
154
152
157
167
168
170
169
164
160
161
165
168
171
172
172
170
168
168
168
168
167
167
168
169
168
167
166
165
167
167
166
164
163
166
169
172
169
156
142
128
127
136
149
158
162
162
161
160
159
159
160
159
161
169
169
169
168
165
161
162
168
173
176
174
173
171
166
161
159
163
166
167
166
166
167
168
169
169
167
164
163
165
169
173
173
170
165
150
136
132
138
148
158
162
162
160
160
157
158
162
165
165
165
164
164
167
169
167
164
164
169
172
170
167
169
172
170
162
155
157
162
165
162
160
162
165
168
167
165
163
164
167
170
168
163
155
153
148
146
152
161
168
167
164
162
162
164
163
164
166
167
166
165
157
157
163
168
168
164
164
166
164
160
155
160
170
174
170
160
159
162
165
163
161
161
161
162
163
164
168
170
170
165
158
147
137
137
143
156
171
181
182
171
164
161
161
164
166
168
168
167
164
163
159
158
162
165
165
163
163
163
161
157
153
155
165
171
171
167
163
162
164
167
167
166
162
162
165
171
174
171
162
153
142
134
132
137
149
164
174
180
174
166
161
159
160
161
161
161
161
161
161
161
164
163
163
161
161
161
163
165
166
165
162
161
162
162
165
165
163
160
161
167
172
171
169
168
173
178
172
159
149
141
138
142
148
156
163
167
166
161
158
158
160
162
162
159
158
158
159
158
159
162
167
166
163
158
157
161
167
169
169
173
169
168
164
159
160
163
164
161
157
161
169
175
175
174
175
171
161
149
138
140
149
159
169
173
170
164
158
156
157
159
164
166
165
163
163
166
169
168
163
163
165
165
162
158
157
163
167
166
164
162
166
169
168
164
162
166
168
162
156
158
166
176
179
174
168
162
150
145
145
148
158
169
174
169
161
160
158
161
164
164
166
165
164
163
166
171
177
172
164
160
164
166
166
163
158
157
155
149
143
146
156
164
170
173
171
171
170
165
161
162
170
179
178
168
157
148
147
152
155
161
165
170
166
159
158
161
163
166
166
167
166
162
159
158
161
166
168
163
156
154
170
172
173
169
158
145
134
125
120
128
140
156
167
177
179
176
172
170
171
172
173
173
167
155
149
148
155
162
169
172
172
170
164
161
164
166
166
165
165
167
168
164
158
154
157
161
162
157
153
154
175
177
177
171
154
134
118
112
114
119
128
141
159
177
182
179
174
174
176
174
166
157
147
143
145
157
169
176
176
176
174
172
172
171
171
170
166
163
164
168
170
166
159
156
160
164
164
162
159
158
171
173
173
166
149
133
124
122
120
117
120
131
150
172
180
178
174
171
171
164
153
143
139
144
154
169
179
181
173
169
169
170
173
172
171
171
168
164
164
167
168
164
157
156
160
164
164
162
160
161
165
167
168
161
148
138
137
133
129
124
126
134
150
168
177
178
172
162
152
144
140
141
146
156
167
179
181
176
169
165
164
164
165
166
168
171
171
169
168
168
169
165
159
156
157
158
157
157
159
162
165
167
164
157
147
143
142
138
134
133
142
153
160
169
176
177
170
153
140
135
141
148
156
165
171
177
176
173
171
171
168
164
162
162
168
171
173
173
172
172
173
170
165
157
151
150
152
157
161
162
169
167
160
148
137
133
133
131
134
140
153
163
168
170
168
164
158
148
143
146
155
163
164
164
166
167
169
170
171
172
172
171
170
169
169
170
171
172
172
169
169
168
165
156
150
150
157
163
164
162
170
163
153
136
121
115
120
128
138
149
159
166
166
160
149
143
143
148
158
166
171
173
167
163
163
162
165
167
167
167
169
173
177
176
170
168
169
170
169
165
162
160
159
153
151
154
162
166
165
163
167
154
143
126
109
105
119
139
155
161
164
165
155
138
123
125
138
156
171
178
176
173
169
167
167
165
165
163
159
156
160
169
177
175
170
167
167
168
167
164
161
157
151
150
153
159
164
163
162
166
165
148
133
120
110
115
137
157
163
163
159
152
140
129
126
131
145
162
173
175
170
165
169
172
173
169
164
157
151
150
156
164
171
172
169
167
165
163
163
165
165
161
153
149
155
163
165
163
163
169
161
148
133
120
123
144
163
168
162
151
143
137
135
138
145
151
156
163
169
171
166
162
165
171
173
169
163
157
154
157
162
168
173
173
170
166
163
159
159
162
167
166
159
154
158
164
167
168
168
171
155
149
142
138
145
166
175
171
157
142
133
136
143
154
163
166
165
164
168
170
168
163
162
166
168
167
166
165
169
173
173
179
178
175
170
167
166
163
160
160
165
169
168
165
162
164
167
169
168
167
146
150
152
151
156
166
171
166
157
148
145
150
155
159
162
165
166
166
167
169
169
167
165
165
165
167
170
175
179
182
184
183
180
174
169
168
170
170
167
163
165
171
175
171
167
164
160
157
153
162
148
151
151
147
146
148
150
155
161
161
162
161
157
151
150
154
161
165
165
165
166
168
169
167
165
164
167
173
178
182
182
179
174
169
167
169
172
173
170
167
166
168
169
171
171
167
156
145
144
163
154
148
139
132
126
125
133
148
161
167
168
164
155
150
149
152
158
161
161
160
162
165
167
166
161
159
161
166
171
173
169
164
161
163
166
169
169
168
167
165
162
159
160
166
172
170
161
152
154
169
157
143
129
121
117
120
129
143
155
164
166
162
159
159
160
162
163
162
161
160
160
160
159
158
156
156
158
163
165
164
158
153
153
159
164
166
165
163
162
160
158
156
158
163
169
171
170
170
169
169
156
142
129
121
121
126
134
143
153
165
170
168
166
168
170
170
168
166
164
163
162
159
157
155
155
157
160
164
163
161
158
155
154
157
160
161
162
160
159
158
159
161
163
165
166
169
171
171
166
163
155
146
135
127
127
134
143
153
163
173
176
172
167
167
170
170
167
165
164
164
164
163
161
161
161
161
163
163
163
162
163
163
163
163
161
161
161
161
162
162
164
165
166
166
166
167
166
161
156
157
159
151
143
138
137
142
152
164
176
182
178
170
164
163
166
166
162
159
160
162
165
166
167
168
168
165
162
161
160
160
162
166
168
168
166
165
165
165
168
168
167
164
163
165
168
168
163
156
155
160
165
159
156
156
157
156
158
163
172
177
175
169
164
163
166
166
162
158
158
162
165
166
165
167
168
165
161
160
160
161
161
162
164
166
165
165
166
167
168
167
165
162
160
162
167
167
162
158
158
163
172
166
166
171
173
167
161
156
157
166
171
171
167
165
166
168
167
163
161
164
166
165
162
162
164
162
161
161
164
167
164
161
159
160
161
162
163
163
162
162
164
165
163
160
161
162
163
162
161
162
176
170
168
170
171
166
159
155
156
162
168
170
168
165
164
166
168
166
163
164
167
167
164
162
159
157
157
162
170
173
170
166
163
163
163
161
160
159
158
159
163
167
166
160
155
156
163
166
164
161
176
170
166
163
160
157
156
162
167
166
164
165
167
166
164
164
167
168
166
163
165
167
167
164
160
157
157
164
170
172
170
167
167
169
169
165
163
163
162
160
159
161
162
159
154
153
160
167
167
163
172
169
166
161
155
151
155
165
170
167
163
165
170
170
167
164
167
170
169
165
164
165
167
164
160
159
161
165
165
161
157
160
164
167
169
167
169
171
169
162
156
156
162
165
162
160
162
165
168
167
167
169
167
161
156
154
158
164
166
164
164
168
172
172
168
164
166
170
171
168
167
166
164
161
158
161
163
165
163
158
156
157
159
160
161
165
170
173
172
167
164
164
172
178
179
171
168
167
168
167
166
167
164
162
161
163
166
166
164
162
164
169
171
171
169
166
164
166
165
166
168
170
168
163
159
159
161
162
162
163
164
162
159
155
157
161
167
170
170
171
174
175
179
182
180
176
173
171
169
166
164
163
163
163
166
170
172
170
165
163
164
166
169
171
171
168
162
155
149
153
162
170
172
168
163
159
158
158
161
164
166
165
161
159
159
161
164
166
168
171
174
174
171
168
167
168
171
172
171
166
176
174
171
168
165
166
167
169
168
163
157
153
148
143
134
130
131
135
146
153
157
158
158
159
159
161
162
164
162
158
156
157
162
164
163
160
162
167
171
168
162
162
168
172
173
170
166
163
167
173
170
169
168
167
165
164
165
169
173
172
166
158
152
146
142
137
135
138
151
161
164
162
160
160
161
162
161
163
165
163
161
159
162
165
165
162
164
168
172
169
164
163
166
170
170
168
165
164
168
173
167
164
163
165
166
164
163
166
172
173
169
160
153
148
147
144
146
150
157
166
169
168
167
168
167
165
161
164
169
170
166
163
167
174
177
172
170
170
171
169
165
165
168
172
172
171
167
165
162
160
163
158
160
165
169
167
164
165
170
172
170
163
156
154
154
153
153
156
160
164
166
169
170
173
170
166
163
167
175
174
169
165
167
173
175
173
169
167
167
164
163
163
167
171
174
170
164
160
152
147
161
157
162
168
172
170
167
167
170
171
168
164
161
161
163
164
164
162
161
159
158
160
164
169
171
169
167
173
178
176
169
163
161
161
161
159
160
162
164
164
163
162
164
163
162
156
153
146
142
144
163
163
166
170
171
169
168
170
170
168
163
161
161
164
169
169
168
165
161
153
147
147
153
163
171
175
175
174
175
172
169
167
163
160
156
153
153
159
165
171
172
170
164
154
142
133
131
137
146
152
168
166
165
166
167
169
171
170
167
163
160
159
160
164
168
169
167
163
157
148
142
142
148
159
170
175
175
171
168
168
170
172
174
173
166
159
155
160
166
174
176
171
162
147
132
124
130
146
157
165
172
169
162
159
163
170
172
169
162
159
160
161
163
164
165
165
164
160
154
147
144
147
153
162
168
169
167
165
163
164
168
172
178
182
180
166
160
161
168
172
164
158
152
146
139
136
146
162
173
176
178
175
165
157
160
167
169
166
161
159
162
164
165
164
163
161
160
158
155
152
152
155
162
166
168
164
158
156
158
160
161
165
173
182
179
166
160
165
174
171
152
144
146
154
155
156
165
173
179
176
180
181
171
161
156
160
164
167
167
165
165
165
166
164
161
158
158
159
160
159
159
160
164
167
167
163
159
155
157
156
154
157
167
177
174
163
160
167
177
171
153
144
150
165
171
168
170
173
174
171
174
175
170
160
155
157
164
171
172
169
167
166
167
165
162
160
161
162
162
162
161
160
162
163
164
163
162
160
159
157
156
158
167
173
174
167
164
165
167
161
156
158
166
175
177
171
169
168
165
165
165
164
162
157
154
158
166
173
173
169
167
167
169
168
165
165
167
167
165
163
162
162
162
159
157
160
163
166
164
161
160
162
169
175
178
177
170
161
150
144
152
169
180
182
178
172
166
161
159
160
161
159
159
159
159
163
167
169
168
165
166
170
172
170
169
169
171
171
168
165
164
165
164
161
156
157
162
168
168
164
161
164
171
177
181
178
168
154
137
133
146
168
181
183
177
171
164
159
159
165
160
160
162
165
166
167
167
165
163
164
168
172
172
171
171
171
171
169
168
167
167
167
166
164
161
161
163
167
165
159
157
163
171
173
169
161
153
146
139
142
153
167
174
173
167
162
161
160
163
171
160
163
167
168
166
166
164
164
164
167
170
171
170
170
172
173
170
166
166
167
168
166
165
165
165
165
164
163
159
156
158
164
169
165
151
141
136
141
151
157
164
167
165
159
154
156
158
163
166
169
161
166
169
168
164
162
162
166
169
172
170
169
168
167
170
172
169
164
164
166
167
167
165
166
166
164
163
160
160
161
165
169
166
152
137
129
131
144
159
165
166
165
163
160
159
159
161
166
166
169
168
170
171
168
164
160
162
167
171
172
171
168
168
167
166
166
165
163
163
164
167
167
168
167
165
163
162
162
167
172
172
164
155
149
141
139
147
159
168
166
161
159
162
168
171
174
170
167
164
165
172
171
171
169
166
162
162
165
168
168
167
168
172
172
167
161
160
161
163
163
165
166
168
168
166
164
165
170
175
172
161
147
140
142
149
157
167
176
179
168
159
156
161
172
180
183
178
171
165
164
167
166
167
167
166
163
162
162
162
159
158
165
173
176
172
165
162
163
164
163
164
166
168
169
169
170
173
175
171
160
145
133
133
143
156
165
171
178
177
169
162
158
161
166
171
176
175
173
167
164
161
161
162
162
163
161
161
160
159
158
156
161
169
172
172
171
169
165
162
163
167
171
172
174
178
182
181
170
156
147
139
140
148
159
166
169
168
164
165
166
167
164
160
154
153
158
164
165
162
162
163
162
161
160
160
160
161
162
162
165
166
162
161
163
167
171
170
162
158
161
171
176
176
177
183
187
177
157
144
139
149
158
167
177
180
174
166
158
157
161
168
169
161
151
148
153
159
159
160
160
166
166
164
160
159
161
161
162
165
167
167
163
158
158
162
167
165
157
153
159
172
180
178
172
169
166
158
148
138
144
156
172
181
186
181
173
166
161
159
162
167
168
164
160
159
164
169
168
163
161
166
167
167
163
157
156
153
151
151
152
155
158
160
162
163
165
164
157
152
158
173
181
175
161
150
143
144
146
150
157
164
171
174
173
169
166
165
165
165
166
166
165
164
164
168
172
174
171
163
159
167
168
170
164
152
141
132
124
122
126
135
148
161
172
176
171
168
165
162
163
172
174
165
154
142
138
145
160
168
173
173
170
163
160
160
163
165
167
168
167
165
162
160
160
165
169
169
161
154
154
172
174
174
166
149
126
109
99
97
104
118
136
157
175
180
178
173
174
173
169
163
157
151
148
149
155
165
174
180
181
177
171
160
158
161
165
167
166
166
168
169
165
159
157
161
164
163
156
149
152
175
179
178
169
147
121
103
93
93
98
109
126
148
172
179
177
174
173
170
162
150
141
141
150
163
175
183
182
176
171
169
168
165
165
166
168
166
164
164
169
172
168
161
157
160
163
163
158
155
157
171
176
175
166
146
126
112
103
100
100
107
122
145
170
177
175
168
160
154
147
141
139
146
157
169
183
186
179
165
155
156
165
170
172
171
169
165
162
163
168
170
166
159
156
160
163
162
161
162
164
165
170
169
161
143
130
119
109
105
104
113
132
151
170
178
174
162
149
139
138
145
153
159
163
169
177
179
173
163
154
156
164
172
175
174
172
168
165
165
170
171
165
159
156
158
159
161
161
165
167
164
169
163
150
135
126
118
110
108
110
125
147
160
168
170
166
157
147
142
146
158
167
167
166
165
168
169
168
166
166
167
168
172
175
175
175
173
169
169
171
173
170
165
159
158
159
163
164
166
165
165
163
152
135
119
110
106
103
111
122
140
156
165
160
153
150
149
150
154
162
171
175
171
167
164
163
165
166
167
168
169
172
175
175
173
171
170
168
167
168
169
169
166
161
159
162
167
168
164
160
161
154
141
124
106
97
102
111
127
140
149
157
156
145
138
135
142
151
166
173
175
173
170
167
164
163
164
165
164
162
164
171
175
174
169
165
164
165
165
165
163
162
159
157
158
162
168
167
161
158
157
145
131
117
104
103
119
137
150
155
153
150
140
129
125
130
143
161
173
175
167
163
164
165
166
166
165
163
160
157
161
168
172
171
167
164
163
163
165
167
165
159
151
147
153
160
163
162
158
161
156
139
123
111
112
125
144
157
156
154
145
136
129
126
128
137
149
163
171
168
160
156
160
167
171
169
165
161
158
157
161
165
169
169
169
168
165
163
164
166
168
160
149
144
150
158
160
159
159
165
155
139
120
117
132
152
164
163
151
139
132
130
133
140
145
151
156
161
165
164
158
157
161
169
173
169
165
158
157
158
160
165
170
171
172
170
167
164
162
164
167
164
158
153
153
157
161
164
165
168
151
146
139
140
152
168
171
162
148
138
136
140
145
154
162
163
164
162
162
161
161
163
165
169
171
168
165
158
155
157
161
168
176
176
172
168
169
171
167
163
165
170
171
167
161
158
163
170
172
171
149
156
156
156
163
168
167
161
154
153
155
155
152
151
158
165
169
167
164
163
164
167
169
168
167
167
167
164
162
162
170
177
181
177
170
169
173
178
173
162
162
169
176
174
168
163
163
168
172
173
154
160
158
154
153
155
157
160
165
166
166
162
153
148
151
160
167
170
166
163
164
168
169
168
163
164
167
170
174
178
181
182
179
173
170
172
176
177
170
160
156
159
164
168
170
168
162
158
161
171
160
157
147
137
134
138
147
159
166
169
168
165
158
156
156
160
167
169
166
162
162
165
166
163
156
155
162
170
178
183
180
174
168
165
168
172
173
170
163
157
152
149
149
155
163
166
162
154
155
166
162
152
136
126
124
130
141
154
162
167
166
167
169
171
169
168
168
166
163
161
161
163
163
157
149
149
158
167
174
175
168
162
157
159
163
165
165
164
161
159
155
152
150
151
157
162
163
160
161
164
160
150
139
130
129
135
142
150
159
167
170
169
170
173
173
171
168
166
163
161
162
163
162
157
152
155
160
167
168
166
162
158
156
156
159
158
160
162
163
163
163
161
159
158
159
162
167
170
168
166
157
151
144
140
140
144
148
154
162
170
173
169
165
164
166
167
164
162
161
161
163
165
165
166
166
168
168
168
167
166
166
164
162
162
159
156
156
159
165
168
168
165
163
163
163
165
166
168
169
167
159
154
150
149
151
152
156
161
168
175
174
167
161
159
162
162
159
157
158
160
164
166
169
174
175
176
170
167
167
169
170
169
168
166
162
158
155
158
165
171
171
165
160
161
163
165
163
162
163
166
163
161
161
164
165
162
163
165
170
174
172
167
162
161
161
163
160
157
158
162
167
168
168
170
170
167
163
161
165
168
169
168
167
166
164
160
158
159
164
169
170
166
160
159
161
163
161
159
160
163
168
168
170
173
172
168
166
166
167
170
172
169
165
162
162
165
164
161
160
164
171
171
167
161
157
153
154
158
163
166
167
165
165
165
164
162
162
161
161
163
168
169
166
161
160
161
163
162
161
161
170
168
167
169
168
166
165
166
166
168
169
167
165
163
162
166
166
162
159
163
171
174
169
161
155
151
153
160
168
171
171
168
167
166
165
163
164
163
162
162
165
169
169
164
160
161
165
165
163
161
170
165
164
163
162
160
162
166
168
166
163
163
167
168
167
167
167
163
159
161
168
173
171
166
161
159
158
164
171
175
174
170
167
168
166
165
165
168
169
166
164
162
162
160
160
160
162
163
162
160
170
167
166
165
163
160
161
167
168
163
158
161
169
175
174
170
167
164
162
162
166
169
168
165
162
161
161
164
167
168
170
167
163
163
164
165
168
173
177
173
166
157
156
159
164
163
161
160
162
162
170
170
169
168
165
164
166
169
168
162
159
162
170
176
174
169
165
163
162
163
165
166
164
158
155
156
160
162
162
162
162
162
159
158
159
163
166
170
175
176
172
162
162
166
171
169
165
161
164
164
167
168
166
166
166
168
171
171
168
165
165
167
169
171
171
169
167
166
163
165
166
167
164
158
151
152
157
161
163
164
163
163
160
158
158
161
164
165
168
172
174
172
172
171
173
173
170
167
168
167
164
164
165
165
167
170
171
169
167
168
171
172
170
168
167
170
172
173
169
168
167
169
170
166
160
156
158
161
165
167
168
167
165
163
161
163
165
166
166
165
167
169
168
167
166
169
171
171
172
167
175
171
168
169
169
170
168
169
169
165
160
156
154
151
140
128
119
115
126
138
146
152
160
166
168
166
166
167
171
171
166
163
163
165
166
164
165
168
172
174
175
175
174
173
171
170
169
169
172
177
171
167
166
166
165
163
163
167
172
171
165
157
153
150
142
130
117
115
130
146
153
157
158
165
170
173
172
168
169
167
165
165
168
171
170
167
164
165
168
171
172
172
171
171
170
172
172
170
169
166
168
161
160
161
161
159
159
162
168
171
167
158
152
148
144
138
132
133
145
157
161
162
162
167
170
173
169
164
165
166
167
170
174
178
177
170
167
165
166
165
164
165
169
172
174
175
172
168
158
149
163
158
158
161
164
164
163
162
165
167
166
161
155
152
151
150
150
152
158
163
165
165
165
166
166
160
153
153
164
170
170
171
174
176
175
171
168
167
165
161
159
161
168
175
174
169
163
156
149
145
163
162
164
165
167
168
168
168
167
166
165
164
162
163
163
164
164
165
166
164
162
161
161
165
166
155
147
152
168
175
172
168
163
164
166
168
168
168
169
168
165
165
166
165
164
157
153
150
151
154
168
169
168
164
162
163
167
171
170
168
165
165
166
168
169
170
169
169
166
159
152
149
154
164
171
171
167
168
173
174
171
165
161
162
163
164
161
165
173
180
179
171
159
146
139
142
150
158
157
161
169
169
165
160
158
160
165
168
168
168
167
168
167
166
167
168
168
165
159
151
143
143
150
162
173
179
177
173
170
168
167
166
167
169
167
160
155
160
172
181
179
166
150
136
132
138
152
162
165
159
168
166
162
159
161
165
166
164
163
166
168
169
166
163
162
162
162
159
153
147
143
144
150
160
168
170
169
167
164
164
166
169
174
176
170
158
154
161
172
174
162
151
146
146
145
149
160
169
167
162
170
168
165
164
167
170
169
164
161
162
165
166
164
161
160
160
160
159
155
152
150
151
155
161
165
163
161
161
163
166
168
170
173
174
167
159
160
170
175
166
149
144
153
165
164
164
166
170
170
167
172
173
170
167
166
167
169
168
165
161
163
165
166
165
163
162
162
161
161
160
158
157
159
162
166
165
162
161
163
167
169
168
171
171
168
165
168
174
173
159
148
149
163
175
176
171
169
168
165
166
170
173
169
163
158
161
169
172
169
164
165
169
172
172
169
167
165
163
163
162
162
161
161
162
164
163
164
162
160
162
164
165
170
174
175
174
171
164
156
150
151
160
173
179
179
174
169
162
155
159
165
166
163
157
155
160
169
173
170
167
167
171
175
175
174
172
170
166
163
163
163
163
162
159
157
154
155
155
157
157
158
162
171
180
184
178
164
150
139
140
151
167
178
181
178
172
164
157
149
157
165
161
157
156
159
164
169
172
171
170
170
170
171
172
172
172
171
170
168
167
166
163
162
159
154
149
148
150
153
154
156
162
170
176
174
166
151
145
139
144
156
170
176
174
171
166
161
159
159
164
166
161
158
160
165
169
172
172
171
172
171
169
166
167
168
170
169
171
174
173
169
164
163
163
162
158
153
152
153
153
157
164
170
166
151
141
139
147
156
164
168
169
166
161
158
157
160
165
173
176
164
165
165
166
168
172
172
171
170
171
170
167
164
164
166
169
168
170
173
174
171
165
164
167
168
165
160
156
153
156
162
168
168
154
135
126
133
153
168
176
174
169
162
153
149
153
161
169
177
178
164
170
172
171
170
170
171
171
168
168
165
163
162
163
168
172
171
168
169
170
170
168
166
166
166
164
161
159
160
162
164
164
157
146
136
135
145
162
173
173
168
166
166
164
163
164
164
166
169
172
168
173
175
173
169
167
167
168
166
164
161
160
162
165
168
172
170
165
164
165
168
168
167
167
164
162
162
165
170
168
159
150
140
140
148
154
164
174
175
168
161
161
168
176
179
173
168
165
165
167
171
172
172
170
167
165
164
164
165
165
163
163
166
167
167
167
165
162
161
163
167
169
171
171
169
167
166
168
169
163
148
136
136
146
157
164
171
177
177
168
159
159
167
174
178
176
173
171
168
169
167
167
166
165
164
163
163
162
164
166
170
172
173
171
167
165
164
162
161
162
165
170
175
178
178
174
166
163
159
152
144
141
147
157
163
163
164
168
170
168
165
164
165
165
164
169
175
179
177
171
165
165
164
164
164
164
164
162
163
166
170
175
176
173
169
168
169
165
162
162
167
174
178
180
181
173
165
156
150
152
153
158
164
167
170
167
164
160
162
167
172
172
166
156
155
163
173
178
175
167
169
170
170
169
168
165
163
161
160
162
166
168
168
169
171
174
174
168
162
165
172
177
176
172
167
168
163
153
154
158
164
170
169
171
177
178
173
165
162
168
176
176
168
158
155
162
168
170
165
161
173
173
173
172
169
163
157
152
151
151
153
154
157
160
165
171
171
167
165
170
177
178
169
156
148
146
150
152
154
159
167
169
172
176
180
181
177
171
166
168
172
174
170
164
162
164
166
161
160
158
172
170
171
167
159
149
139
132
129
131
134
141
148
153
159
163
167
167
171
176
177
173
159
141
135
137
145
156
160
167
169
171
175
179
178
176
174
171
169
168
169
169
171
169
168
166
163
157
154
156
172
170
169
162
148
127
112
102
100
103
113
128
144
153
157
162
168
175
178
175
167
156
148
141
142
149
161
169
175
177
176
176
177
176
175
172
170
169
169
169
169
169
170
170
170
167
163
155
151
153
171
173
171
161
141
115
94
83
80
87
100
118
139
156
164
168
174
179
177
165
151
142
143
150
159
167
174
180
182
184
181
175
170
169
170
171
169
167
167
169
170
169
167
165
166
167
164
158
154
154
169
175
174
163
141
117
98
87
84
88
99
115
137
160
169
170
170
166
159
149
141
142
152
163
171
178
178
176
175
172
169
166
164
164
167
169
167
164
164
168
171
169
164
159
159
162
162
161
160
159
167
173
173
163
143
123
105
96
94
97
105
120
142
163
169
166
157
147
142
142
148
156
164
169
170
173
169
167
162
156
156
162
165
168
169
167
164
161
163
168
170
167
162
158
157
159
160
160
162
163
166
170
168
157
137
121
106
99
98
103
113
132
148
161
163
155
148
141
143
151
163
172
172
167
164
164
164
164
161
158
160
166
171
175
174
170
165
161
164
170
171
167
165
163
164
164
164
164
168
168
163
163
155
141
122
107
97
93
98
108
122
143
153
155
151
146
146
152
159
167
173
175
172
167
164
163
164
165
164
165
169
171
174
176
176
174
168
164
165
168
170
169
168
170
176
177
174
174
172
171
158
151
139
121
103
92
92
96
106
119
132
148
153
146
138
136
145
156
164
169
171
172
171
169
167
165
165
165
166
166
168
171
173
173
173
171
166
162
162
164
165
166
167
170
175
176
174
172
168
166
155
143
128
111
96
94
106
116
130
135
141
145
146
138
132
133
138
146
154
160
164
168
170
170
167
165
165
165
164
163
163
167
170
169
167
165
163
161
162
163
165
164
161
162
165
166
165
160
157
159
158
144
127
112
106
114
130
145
149
151
143
138
134
132
134
137
139
144
152
160
163
165
167
167
166
165
166
166
165
163
164
167
168
167
165
165
166
166
167
168
168
163
156
155
159
160
158
153
153
158
160
147
131
123
126
138
150
156
154
150
139
132
128
131
136
143
148
155
163
165
165
164
165
166
167
167
169
169
170
169
168
169
168
166
167
170
171
172
171
169
167
162
155
154
158
161
160
157
157
161
158
149
141
139
149
157
161
157
149
142
137
134
133
135
139
147
157
163
166
166
163
164
168
171
173
171
170
171
171
170
169
169
170
168
168
171
173
176
173
168
165
162
160
159
161
161
163
164
164
164
152
154
153
155
162
169
165
157
151
147
147
145
142
142
147
155
162
163
162
159
158
164
172
177
177
173
170
170
168
165
164
167
172
172
168
166
171
178
177
171
167
167
168
167
164
161
165
170
173
172
149
158
160
161
166
170
167
162
159
157
159
157
151
149
154
162
165
163
157
155
156
164
173
177
175
171
170
169
167
164
163
170
177
176
170
168
171
178
178
169
166
166
170
170
167
164
167
174
179
177
153
161
160
158
159
165
166
166
165
162
164
163
161
160
160
164
165
163
160
159
160
164
168
169
168
167
169
171
171
171
172
176
179
178
175
174
174
173
167
160
159
158
161
163
166
168
169
172
171
170
161
161
153
148
148
153
160
166
166
164
165
169
174
175
167
162
162
165
166
165
164
164
163
161
158
161
166
170
173
176
177
178
176
173
172
173
171
166
159
156
156
156
154
155
159
164
166
162
157
155
168
161
150
141
140
143
150
160
166
167
169
174
182
180
170
161
160
165
168
166
164
165
165
161
156
158
164
168
169
171
170
172
171
168
164
163
164
163
163
164
165
162
156
153
155
158
160
157
152
149
168
159
151
146
143
146
148
156
164
169
173
174
175
171
164
158
159
163
165
163
162
164
167
166
164
162
165
166
165
166
166
168
169
166
161
158
160
165
171
173
172
165
161
159
158
159
161
161
161
160
163
157
152
152
152
154
154
156
161
168
171
169
164
160
157
157
159
161
160
159
160
163
168
172
173
172
169
166
165
167
168
168
168
166
163
159
159
164
173
176
172
165
161
162
163
164
165
167
167
167
158
156
155
160
161
161
160
159
161
166
168
165
160
156
156
159
158
157
158
160
163
166
170
175
176
174
168
163
165
169
170
170
169
167
164
161
159
161
169
173
172
165
160
162
164
166
166
167
167
166
158
157
159
163
165
165
166
165
165
167
166
164
159
157
157
159
158
156
158
163
169
171
170
171
169
165
158
156
160
165
168
169
168
167
164
162
161
160
164
168
171
169
165
164
164
166
165
164
164
163
162
160
161
161
164
165
168
169
170
168
166
162
159
157
157
160
159
159
160
166
173
174
170
164
160
156
154
156
157
161
162
163
164
164
164
163
164
164
163
164
169
173
172
169
167
167
166
164
162
162
163
161
160
161
162
163
167
170
170
167
164
162
161
160
161
165
165
162
161
165
170
172
169
164
161
162
160
163
165
165
161
157
156
159
162
164
168
170
167
165
168
170
172
170
169
169
167
164
160
159
164
162
162
164
164
164
167
171
170
166
162
163
166
168
170
171
171
166
162
162
165
167
166
166
166
167
166
166
168
169
165
158
154
155
161
165
169
172
174
171
169
163
163
162
166
167
166
163
159
156
167
167
168
170
169
168
170
173
172
167
162
163
170
175
175
173
171
167
162
161
162
163
162
162
163
165
165
165
166
168
168
163
160
160
165
167
166
168
174
176
171
159
154
155
161
165
165
162
159
155
171
172
172
171
169
168
171
176
176
170
163
162
168
173
172
169
165
161
160
159
160
160
157
155
154
158
163
164
163
164
164
164
166
169
172
169
163
160
165
170
169
154
149
150
161
165
165
161
160
158
172
172
169
167
165
167
171
175
176
173
168
165
165
165
164
164
162
162
163
162
161
161
158
155
152
155
163
169
168
166
163
165
168
173
174
169
163
158
159
159
159
154
151
154
163
169
169
164
161
160
171
170
168
166
166
168
169
171
172
174
175
172
166
159
158
161
168
173
175
171
167
166
165
164
160
160
165
172
174
173
169
169
169
170
169
168
166
163
158
152
149
152
155
160
168
173
172
165
160
160
169
166
167
173
178
173
167
164
164
162
159
156
156
156
146
131
118
111
116
125
136
152
168
174
173
172
166
169
176
178
173
168
168
168
168
168
169
169
171
173
175
174
174
171
169
171
174
176
171
169
173
169
169
170
169
164
161
162
165
164
159
155
155
156
146
132
118
111
124
135
146
157
162
166
170
175
178
177
173
169
166
168
172
173
171
167
165
162
163
164
167
169
171
172
173
178
179
175
163
152
173
168
165
164
163
160
160
162
166
167
163
160
157
154
148
136
128
125
138
150
156
159
158
160
162
170
169
164
160
160
162
167
174
175
172
166
164
161
161
160
160
163
167
172
176
176
170
161
149
143
168
165
163
162
164
165
167
166
164
164
164
164
163
159
154
150
148
151
158
163
163
160
157
157
156
151
146
145
148
156
162
166
170
171
171
168
169
168
167
164
164
166
169
169
164
155
149
145
144
149
166
166
165
164
164
168
169
168
162
158
161
165
168
167
165
164
163
164
167
168
166
161
157
158
157
148
140
141
149
161
165
164
164
166
171
173
174
172
172
175
178
174
167
155
143
136
139
144
152
159
169
170
168
162
158
160
164
166
162
159
159
164
167
168
168
167
165
163
164
163
161
159
159
162
163
161
159
158
163
168
167
163
162
165
170
171
167
166
173
183
183
171
153
138
134
139
151
160
161
163
169
170
167
161
156
154
157
162
164
165
165
165
164
163
163
163
162
159
157
156
156
156
158
162
166
169
172
170
170
169
165
163
162
163
161
158
154
158
171
177
171
155
138
133
140
151
162
168
167
163
165
166
165
165
164
160
157
158
164
170
171
166
161
157
158
160
160
159
157
157
156
154
155
158
164
167
169
168
167
166
166
165
162
159
152
150
152
163
173
166
153
143
142
145
154
161
167
171
169
165
162
162
164
170
171
167
161
158
162
169
170
165
160
157
159
162
164
164
163
163
160
156
155
158
163
164
165
165
166
169
170
168
164
158
153
160
170
179
171
155
146
148
157
165
166
166
167
169
169
166
163
162
163
167
169
168
164
161
161
164
165
165
163
162
163
167
168
168
168
167
166
163
161
163
167
168
168
168
169
172
173
172
168
166
169
173
177
171
156
147
147
157
168
170
169
167
167
167
166
166
164
164
162
161
161
163
166
164
162
162
165
167
166
166
168
172
173
170
167
168
171
170
168
167
168
167
168
166
166
167
168
170
174
179
179
173
163
150
141
142
151
161
164
164
166
168
167
165
163
165
163
164
161
158
158
160
165
167
167
167
169
169
167
166
169
174
175
171
168
167
169
170
169
166
163
158
152
151
150
153
156
162
172
177
170
156
141
135
138
148
157
163
161
163
167
168
164
161
163
165
162
161
158
157
160
162
166
169
172
174
172
168
163
162
166
171
172
172
171
170
167
164
163
164
160
150
138
133
137
147
152
159
165
161
148
134
130
140
153
163
168
169
169
169
169
165
163
163
166
170
163
160
156
157
163
167
169
171
174
176
173
167
162
161
163
164
165
170
176
177
169
161
160
164
164
156
143
139
146
153
161
165
163
149
132
125
133
152
169
178
178
176
173
171
167
164
165
170
176
176
168
166
162
161
167
171
173
172
170
170
168
166
164
163
162
161
163
168
176
178
172
165
163
166
167
164
157
157
162
166
166
168
161
149
136
137
147
161
173
178
178
175
173
171
170
169
168
175
178
178
172
174
173
171
170
172
174
171
166
163
162
165
167
167
167
168
167
168
171
172
172
170
168
167
167
165
163
164
168
166
159
150
151
151
153
158
166
172
174
172
169
170
172
173
171
168
165
167
170
174
171
176
177
174
171
171
171
169
165
162
161
163
166
169
172
176
174
169
167
167
171
171
171
170
169
167
165
165
165
159
150
140
140
152
163
170
175
177
174
169
165
167
170
171
164
157
157
161
166
169
166
169
171
170
169
168
168
166
166
166
164
164
166
168
172
176
176
170
167
166
170
171
173
175
176
171
163
157
154
151
147
145
151
160
166
166
169
172
173
169
165
167
171
165
154
147
151
161
167
170
164
164
165
167
168
168
166
163
164
166
164
164
163
165
167
171
173
170
166
165
168
171
174
178
177
169
155
148
146
150
155
161
166
168
165
161
162
166
169
168
167
170
170
165
157
153
162
169
171
169
169
171
171
171
170
170
166
161
156
157
156
157
159
161
164
170
172
169
163
162
169
174
174
168
162
152
146
147
151
158
167
173
173
169
165
164
166
166
166
167
170
171
171
167
166
171
174
175
170
163
177
180
180
177
172
166
160
153
146
142
142
148
154
159
165
172
173
169
163
164
172
175
168
154
144
141
147
155
163
172
170
169
160
158
166
173
176
172
167
168
171
173
171
168
168
171
174
173
163
157
180
179
178
172
165
154
143
133
126
123
127
135
147
154
161
169
172
172
170
171
172
168
158
145
136
139
151
162
169
170
169
165
159
159
167
175
176
171
167
168
171
173
171
168
165
163
161
156
155
156
177
171
167
161
151
135
117
104
100
102
111
123
136
146
154
161
170
178
183
177
166
151
146
143
145
151
160
165
165
167
169
170
171
172
171
172
170
167
167
168
170
172
172
169
165
158
153
150
153
157
175
169
164
157
143
121
99
83
78
83
93
108
125
136
148
156
171
182
181
171
151
136
139
148
154
162
167
164
161
163
168
174
179
177
174
172
170
168
169
170
171
173
173
171
168
161
157
155
157
160
171
172
169
158
139
117
98
85
80
80
88
101
121
138
152
159
171
173
165
150
136
136
148
159
165
166
167
166
165
166
167
171
172
174
175
175
173
172
171
171
171
171
169
167
165
162
163
165
163
160
167
174
173
159
139
119
103
95
93
94
99
111
130
149
159
159
158
153
146
140
143
153
165
171
168
165
167
170
172
171
167
163
162
166
171
173
174
172
170
170
170
169
165
160
156
157
161
164
164
160
165
170
169
156
136
117
100
94
96
102
112
126
142
156
159
151
141
138
140
149
159
170
176
175
170
167
168
172
175
173
167
163
161
163
167
169
169
168
169
171
171
169
166
160
154
154
156
159
159
159
162
163
156
142
122
102
90
88
96
107
121
136
146
151
149
143
140
146
156
169
177
180
178
173
169
167
169
172
175
174
172
168
166
167
167
167
166
166
168
172
172
169
168
167
163
162
160
160
159
161
158
152
140
124
106
91
86
90
100
112
125
139
143
140
139
142
156
168
175
178
177
175
174
172
170
170
171
173
173
174
174
173
170
171
172
171
167
165
167
169
169
166
167
170
174
172
168
166
166
166
157
144
127
111
98
98
105
110
115
121
127
136
136
133
133
141
158
171
175
170
167
168
171
173
173
172
172
171
171
171
170
169
168
170
171
171
167
164
164
165
165
163
163
167
171
171
167
165
166
167
161
146
128
113
108
118
129
138
134
131
129
131
133
132
135
137
142
148
155
158
162
167
172
173
173
170
170
170
169
169
167
167
167
167
167
167
167
166
167
168
166
162
160
161
164
163
159
156
160
165
165
153
138
128
127
137
149
153
148
140
132
130
130
133
138
138
134
135
147
159
167
171
173
171
169
168
168
168
168
167
169
170
169
167
166
168
172
174
175
173
169
162
159
160
162
161
157
152
157
163
164
157
150
145
147
152
153
154
153
147
138
134
131
133
140
143
144
148
158
166
173
174
172
167
166
166
168
168
168
169
173
175
174
169
168
172
178
182
181
173
165
160
159
163
165
164
162
160
161
163
159
158
160
165
165
163
157
155
156
154
148
141
136
136
141
149
157
164
169
169
169
169
172
171
170
168
169
170
172
173
176
176
174
170
169
172
178
184
184
172
162
157
160
166
168
167
167
167
166
166
152
159
164
171
173
169
161
159
161
163
159
153
145
143
146
154
161
166
167
162
158
163
174
180
179
173
170
174
177
176
175
172
172
171
169
168
173
180
184
176
166
161
162
166
166
166
168
170
168
168
147
159
164
168
170
170
167
165
166
165
164
159
156
157
159
161
160
158
157
155
153
159
171
181
181
174
171
174
175
174
170
169
172
175
173
171
171
175
180
178
173
166
164
162
163
165
170
174
173
170
150
159
161
163
169
172
170
168
166
164
163
163
165
170
170
166
158
155
157
159
158
159
164
168
170
171
169
168
166
164
165
169
176
181
182
178
174
170
170
170
172
168
165
161
161
167
174
179
176
169
155
161
163
164
164
168
167
168
168
165
165
168
174
177
171
161
154
157
164
168
166
162
159
159
162
169
169
163
157
156
162
170
177
178
176
174
170
165
163
166
172
172
167
160
160
165
171
173
168
159
163
162
166
168
165
160
159
165
170
171
172
174
181
175
163
151
151
161
170
172
168
164
162
163
166
172
170
164
157
155
162
170
174
172
165
161
162
164
167
172
175
173
167
162
160
161
163
161
157
153
166
163
165
167
165
161
157
162
168
171
174
174
174
166
156
149
154
165
170
167
163
162
166
170
174
176
173
166
160
160
165
169
170
168
161
157
160
167
177
180
176
169
165
162
161
161
160
158
157
157
163
162
163
165
168
166
162
161
161
165
169
169
165
160
156
156
162
167
167
163
161
162
168
174
177
174
169
163
162
164
167
167
167
167
165
161
162
168
177
180
174
166
163
163
163
164
163
162
159
159
159
160
162
165
168
169
168
163
158
159
163
163
160
158
160
164
167
165
164
164
166
168
170
172
170
163
156
156
160
165
167
167
166
166
166
163
162
164
168
171
170
166
166
166
166
166
166
165
160
157
158
158
161
164
167
169
170
168
164
162
161
159
157
158
162
165
163
161
162
167
171
172
169
165
161
155
153
153
158
162
164
165
165
164
164
163
164
163
162
160
163
167
170
170
170
169
168
166
161
157
159
158
160
162
165
167
170
172
171
167
161
156
156
159
162
164
162
161
164
167
170
168
164
160
159
158
159
161
163
163
163
161
161
160
163
167
171
173
166
159
159
164
168
171
170
169
168
165
163
162
161
159
159
160
163
166
169
173
173
167
160
157
158
162
165
168
169
168
167
165
164
160
159
160
163
167
167
168
167
167
163
158
154
154
162
171
178
180
173
164
160
162
163
164
164
165
165
164
162
162
163
163
163
161
162
165
170
173
172
167
163
163
165
167
170
174
177
175
171
165
160
157
158
162
167
170
168
166
165
167
163
157
150
152
163
171
175
174
172
169
166
162
159
156
158
161
164
164
160
156
168
170
168
164
162
163
170
174
174
170
166
167
170
171
171
173
175
174
171
166
162
161
160
161
164
166
166
164
162
164
164
160
156
156
166
170
167
162
162
164
167
161
155
152
154
160
164
164
160
153
172
173
170
165
161
162
167
174
175
171
165
164
166
167
166
163
164
167
170
168
167
164
160
157
157
162
168
168
165
162
161
158
161
168
173
172
164
155
151
155
157
151
145
145
153
160
163
162
158
154
174
172
168
165
163
164
167
173
175
173
167
162
160
157
154
153
156
164
170
172
169
166
162
158
157
162
171
175
171
162
155
153
160
169
176
174
168
159
152
148
142
138
136
145
156
165
167
161
155
155
173
168
166
166
168
170
170
172
174
176
174
168
160
152
148
150
156
164
170
171
169
169
168
167
166
166
169
173
171
161
152
151
158
166
170
171
169
162
152
145
133
132
138
150
165
175
177
164
154
154
167
165
166
171
174
169
163
160
160
161
160
160
160
160
150
134
127
125
128
134
146
161
172
171
165
155
154
161
167
169
169
170
171
170
170
170
171
169
167
165
166
166
167
167
168
173
175
166
157
153
174
172
172
173
172
166
161
159
158
158
157
159
163
163
154
[truncated: 209,623 more chars]
