# Supplementary material for: Evaluating flow modulating treatment response in intracranial aneurysms using black-blood MRI in vitro
Source: Commun Med (Lond). 2026 Mar 27;6:170. doi: 10.1038/s43856-026-01413-z (PMC13031954; doi:10.1038/s43856-026-01413-z)
Supplement: Supplementary file 10 — Supplementary Data 7 [file 43856_2026_1413_MOESM10_ESM.zip › Data_Figure_10a_Sup_Figure_7a/BA model 2/CN05_06_with (IFD4)/1_aneurysm_array.txt]

13
21
13
8
21
24
18
4
7
15
26
28
16
9
13
19
13
23
11
8
31
30
29
18
5
13
26
27
28
27
16
12
16
26
24
12
5
3
15
23
22
28
27
4
1
15
46
53
42
29
15
11
3
20
59
72
53
14
0
10
3
7
25
51
34
3
0
1
2
2
16
12
9
27
17
21
7
3
14
36
42
32
17
5
10
24
22
22
33
27
15
9
14
27
26
3
12
22
36
33
29
37
34
10
26
60
90
85
63
41
18
16
21
53
101
109
72
18
0
10
2
12
44
70
38
1
0
1
1
5
18
12
11
39
24
16
2
2
10
30
46
27
9
1
7
23
19
2
16
36
21
9
6
14
36
40
5
33
44
47
51
44
50
63
48
8
48
75
106
126
116
94
63
24
7
41
63
106
146
143
96
28
0
16
21
40
78
91
45
2
1
3
1
1
12
18
6
13
1
2
14
30
25
8
27
38
20
6
1
13
34
17
29
7
3
12
27
54
50
11
47
44
17
20
20
38
74
73
29
86
85
71
71
68
86
105
72
37
105
141
157
163
159
150
110
37
22
91
144
185
211
202
153
67
7
44
73
112
149
143
79
14
3
1
3
10
38
34
10
8
26
23
18
13
22
23
17
13
13
21
7
12
25
58
75
17
46
30
16
34
47
72
100
81
43
96
64
47
59
57
77
124
111
76
150
139
109
106
108
141
165
106
82
187
230
219
209
219
235
187
66
49
166
254
286
295
292
249
136
24
15
84
157
217
251
225
142
44
1
9
20
53
89
71
18
2
44
27
22
24
51
58
60
70
55
70
55
54
84
127
125
36
100
86
71
85
106
140
158
105
86
153
120
102
122
119
143
188
144
132
236
213
173
169
171
216
243
151
136
295
339
295
269
294
337
281
109
84
256
377
393
384
389
352
212
44
20
129
248
325
351
311
206
72
1
16
52
109
143
106
28
3
51
32
32
34
124
145
147
153
123
170
148
135
174
213
175
74
177
180
151
155
185
231
226
125
143
235
197
178
198
194
231
268
176
200
334
297
252
249
249
308
334
195
203
413
449
381
346
378
434
369
150
125
356
494
491
465
471
429
264
57
32
172
332
418
432
371
238
74
2
14
78
156
184
124
29
4
45
30
38
198
244
249
239
193
286
270
250
290
306
215
127
275
301
261
250
288
338
297
218
333
294
275
288
279
331
360
211
279
429
380
342
344
335
400
423
234
272
515
539
467
436
465
514
434
176
172
443
590
576
542
538
475
284
61
41
216
404
493
488
403
241
61
9
16
100
193
209
126
26
5
33
28
41
251
334
349
322
250
398
403
387
425
397
235
186
379
434
392
370
414
454
361
307
440
409
389
389
372
432
442
235
362
516
460
441
448
421
480
491
256
334
589
609
550
534
553
580
475
184
208
505
663
649
616
601
509
292
59
55
252
461
549
528
424
240
56
22
125
220
219
119
20
6
29
30
286
401
433
387
290
492
526
523
553
473
235
234
475
562
519
495
547
559
398
387
549
524
502
493
474
525
495
240
437
598
542
536
546
510
553
536
259
379
640
669
625
623
638
644
503
177
223
541
712
702
677
663
550
303
57
62
273
498
581
555
442
250
55
29
145
228
221
109
16
299
442
487
425
312
554
623
634
652
519
216
254
537
659
620
602
664
635
398
432
630
620
581
568
573
610
515
222
478
668
621
600
609
594
633
564
246
398
682
732
687
687
718
712
525
164
218
557
747
743
723
717
590
313
56
55
272
505
590
568
453
258
55
31
142
223
211
100
9
35
127
158
108
68
286
451
504
423
230
43
306
587
693
718
705
516
179
239
558
727
704
693
754
670
361
419
673
694
621
606
660
684
509
189
466
712
693
631
629
673
719
578
220
380
706
794
743
736
790
770
528
143
195
549
769
785
768
750
600
296
246
480
578
562
442
236
6
69
103
63
48
248
421
475
376
178
36
279
586
740
776
714
464
124
194
542
775
786
780
817
665
304
350
676
761
663
637
737
740
479
396
716
760
659
640
741
783
564
319
685
839
807
794
843
781
484
155
494
758
823
811
750
552
239
190
417
540
529
393
175
11
10
43
23
184
343
393
291
109
22
227
533
730
777
667
371
66
131
487
783
851
853
840
621
232
250
641
817
743
708
800
746
417
285
673
816
732
699
795
782
491
227
600
837
869
856
851
710
377
98
382
679
815
815
689
441
150
111
313
452
445
299
97
5
95
225
265
187
47
7
143
408
611
669
547
254
28
66
375
699
834
853
788
522
156
143
543
815
824
797
819
670
312
168
566
818
825
788
803
678
354
121
454
755
870
864
771
549
225
37
236
518
704
715
547
290
64
37
181
307
308
176
8
20
91
123
87
18
53
228
394
451
358
144
20
224
510
690
740
638
368
81
59
378
696
832
848
763
509
177
71
397
719
852
849
739
489
178
40
276
578
754
758
599
336
84
101
309
483
492
338
131
58
142
149
65
23
12
24
32
3
64
162
203
158
57
80
272
465
542
432
198
186
471
725
817
640
307
200
510
756
817
614
274
110
344
529
548
379
138
18
115
222
218
124
10
11
30
28
11
3
85
259
354
249
73
39
226
553
720
507
141
47
255
572
710
480
115
13
130
285
325
191
5
24
6
14
155
254
152
68
412
639
411
71
405
614
383
13
115
182
