# Supplementary material for: Evaluating flow modulating treatment response in intracranial aneurysms using black-blood MRI in vitro
Source: Commun Med (Lond). 2026 Mar 27;6:170. doi: 10.1038/s43856-026-01413-z (PMC13031954; doi:10.1038/s43856-026-01413-z)
Supplement: Supplementary file 10 — Supplementary Data 7 [file 43856_2026_1413_MOESM10_ESM.zip › Data_Figure_10a_Sup_Figure_7a/BA model 2/CN05_06_with (IFD4)/2_vessel_array.txt]

208
219
178
217
206
189
209
232
226
178
120
71
62
67
109
194
241
160
133
18
3
4
14
12
64
171
209
158
115
8
4
9
27
8
5
33
164
156
83
4
3
5
2
0
23
152
141
181
125
59
54
69
93
153
181
181
249
247
220
217
232
222
141
190
245
232
220
207
219
223
185
230
214
193
210
230
228
182
123
74
68
68
109
203
256
159
131
12
2
13
20
12
71
179
213
158
115
9
4
14
30
4
6
36
172
160
100
12
4
5
3
1
28
162
146
197
128
51
50
79
109
171
189
180
240
237
223
235
260
250
153
180
241
236
228
221
223
225
190
237
216
192
206
230
229
184
124
74
68
68
107
209
267
163
130
5
2
12
17
10
76
188
225
166
122
13
3
12
23
2
6
43
190
177
122
22
4
6
3
0
32
179
163
216
132
48
47
76
108
181
205
180
233
236
229
242
268
266
167
171
240
244
232
223
221
224
226
197
241
214
185
199
231
235
194
128
71
61
61
102
212
274
177
136
3
2
1
6
6
75
191
235
176
130
18
2
7
11
4
6
42
199
193
137
29
2
5
3
2
32
189
176
229
146
61
54
71
100
182
217
178
233
244
238
240
254
256
168
160
235
248
230
207
218
221
226
204
245
213
181
194
234
244
211
137
72
56
56
97
211
276
189
151
11
2
2
3
1
68
185
235
143
28
2
5
2
5
7
29
189
193
150
43
1
4
3
1
30
183
173
234
169
85
67
74
99
181
219
177
243
258
246
233
235
232
158
147
223
246
226
181
217
217
223
210
248
215
183
192
238
256
223
145
77
61
55
91
205
278
170
27
3
3
4
2
56
175
231
153
48
1
3
0
5
8
14
168
176
164
61
2
2
3
0
28
167
152
233
194
104
76
83
110
183
217
178
253
269
252
233
229
217
148
141
208
237
221
166
216
210
221
214
248
214
184
190
240
265
222
143
82
72
59
84
199
282
175
36
4
2
2
3
45
173
231
154
69
2
3
2
4
9
5
153
157
179
79
3
3
5
2
26
155
134
234
207
111
79
96
127
192
217
177
256
274
258
243
237
219
149
143
198
229
218
161
210
203
221
219
245
205
176
188
240
273
214
134
82
78
60
77
197
288
167
28
4
10
6
3
42
177
235
153
74
2
3
3
4
9
4
150
156
196
92
2
3
5
3
27
158
133
241
207
104
79
106
140
205
229
175
253
271
261
250
245
230
156
144
196
226
210
158
204
201
230
226
247
195
165
187
244
279
211
132
80
74
56
75
196
296
160
19
3
13
6
2
40
177
241
157
71
2
3
2
3
9
4
153
176
211
94
2
2
7
3
33
173
146
253
201
94
80
110
143
217
244
173
246
264
260
249
247
240
163
139
198
225
201
152
204
207
242
233
257
195
159
188
247
283
217
148
83
64
51
76
189
294
166
31
5
7
6
3
32
166
243
166
77
1
3
0
3
8
5
154
193
216
92
1
1
10
3
40
186
158
263
200
95
86
108
141
228
254
175
245
263
258
243
245
245
165
196
221
194
148
212
217
248
233
268
202
158
189
251
283
224
172
90
53
48
78
176
284
179
64
2
1
3
5
18
148
247
171
91
5
1
1
3
7
6
152
192
213
92
1
1
9
3
42
188
157
267
213
114
98
104
136
233
255
183
254
269
255
236
243
249
164
189
210
189
149
220
222
250
231
276
207
157
189
252
280
230
190
94
46
47
79
163
272
192
97
10
2
2
5
10
137
254
180
105
13
0
2
2
6
5
147
187
213
96
3
1
8
2
34
179
144
266
232
142
113
102
130
231
251
187
271
279
253
233
246
253
164
182
196
181
151
226
222
252
228
277
207
155
191
251
276
232
191
89
44
51
79
158
271
200
97
2
1
3
4
10
136
260
192
103
7
1
3
0
6
3
142
196
222
103
12
5
9
2
29
172
136
267
247
166
129
105
128
230
252
185
282
286
255
234
249
256
166
176
180
172
151
233
223
257
230
278
207
157
195
250
275
234
183
82
49
58
80
161
281
205
78
7
1
3
4
12
142
258
202
99
1
0
3
1
5
2
135
209
235
111
19
9
11
2
32
180
141
269
251
177
140
110
134
238
262
176
278
289
258
236
251
261
171
172
171
165
151
244
230
265
236
282
212
164
199
248
277
238
177
79
58
64
77
167
296
205
77
9
1
5
4
14
145
251
203
114
11
1
3
2
5
2
125
208
248
124
24
10
12
3
43
195
151
271
251
180
145
118
147
254
275
166
266
289
262
239
257
269
177
170
169
164
151
256
242
266
270
242
287
216
168
195
242
283
243
183
79
59
61
69
169
309
201
104
2
2
5
3
14
144
248
179
140
39
1
1
3
5
3
119
188
253
143
35
9
10
4
52
203
273
259
187
147
125
161
266
280
160
259
291
266
242
264
274
178
163
167
163
151
269
250
258
261
249
290
213
161
183
232
289
247
196
76
45
48
62
171
319
190
141
19
3
4
2
15
147
256
155
156
65
10
6
3
6
3
125
165
256
166
52
12
8
5
52
201
277
281
203
150
132
172
270
278
157
260
294
267
247
270
271
172
153
164
161
276
254
248
249
257
293
205
149
170
225
291
250
208
69
25
37
63
175
322
184
164
32
2
4
2
15
153
274
157
160
68
8
3
3
6
2
137
161
259
182
65
15
9
6
50
196
283
306
220
152
139
184
271
273
156
265
294
265
253
275
265
144
157
159
278
262
253
245
264
295
200
145
171
225
289
253
212
63
16
36
70
174
316
186
168
30
2
3
1
14
144
285
171
160
60
2
2
2
6
2
135
169
261
185
65
17
13
6
53
195
286
315
223
152
148
198
276
271
156
268
287
262
259
282
264
279
273
269
251
263
292
200
152
180
228
285
253
211
67
21
38
70
164
304
187
166
33
1
2
2
10
118
276
173
160
68
1
7
10
4
9
104
175
260
179
57
18
20
8
59
197
285
307
215
154
160
212
285
277
157
263
276
257
265
286
269
260
280
281
285
263
254
289
203
156
182
225
284
247
209
77
30
34
58
154
298
185
166
45
0
3
5
6
94
258
168
163
83
13
20
21
3
17
68
170
262
178
54
25
30
10
64
202
280
296
211
163
173
219
293
287
154
252
270
261
266
287
276
271
286
278
288
273
246
295
208
149
169
217
287
241
210
86
33
23
44
151
303
333
187
166
50
2
2
4
6
93
251
170
168
88
17
22
20
3
18
64
162
267
190
65
36
38
12
65
209
274
297
225
184
184
216
294
292
145
246
276
271
266
281
276
292
299
272
284
280
249
313
218
141
155
212
292
239
217
87
34
19
38
155
311
327
190
164
41
1
1
2
10
107
258
178
174
76
6
7
5
3
9
103
158
274
202
75
44
41
10
67
216
269
307
245
205
191
210
288
288
134
246
290
284
265
275
270
307
306
269
285
288
262
327
217
134
152
212
293
239
221
79
30
25
41
153
310
321
181
169
33
1
1
1
11
113
268
181
182
67
4
0
3
6
4
144
157
281
208
73
42
41
12
73
220
262
315
255
211
194
210
286
280
249
298
288
266
274
265
305
302
270
294
300
270
319
197
128
158
214
288
301
239
218
64
25
31
39
142
301
321
160
184
42
3
1
2
7
101
270
166
199
77
8
2
2
7
8
158
152
289
211
65
35
42
21
87
225
256
317
251
206
197
222
294
280
247
295
281
265
281
266
293
296
275
304
308
265
297
177
125
160
210
283
302
242
216
57
22
27
26
128
297
327
150
202
67
6
2
4
1
85
268
142
219
104
2
2
2
6
8
156
142
298
219
64
35
47
34
104
233
251
317
249
204
203
236
307
290
240
287
273
264
287
269
290
299
280
307
313
256
292
176
121
150
200
284
310
245
220
65
22
15
10
122
302
334
156
211
89
17
1
4
1
83
269
130
232
126
11
2
1
5
11
163
132
305
232
76
45
55
45
120
248
249
320
262
220
214
244
317
303
230
284
277
267
286
266
301
310
280
301
318
251
308
191
114
132
194
291
323
240
227
78
19
3
7
126
308
341
158
210
93
18
2
3
0
92
274
133
236
125
8
2
2
7
18
183
133
309
241
94
62
61
50
134
267
246
323
285
248
227
246
320
312
222
289
293
278
281
258
312
318
279
297
325
255
325
202
104
117
194
298
331
220
228
79
9
2
14
129
303
345
133
202
90
11
2
3
0
90
278
141
233
113
2
2
2
9
25
202
141
309
244
109
76
64
51
147
285
241
323
302
271
238
249
323
317
215
296
309
290
282
251
313
320
283
300
332
262
326
196
96
115
197
301
337
197
221
66
2
0
22
124
287
348
93
191
99
14
4
5
6
68
276
144
232
109
2
2
1
9
26
207
146
312
248
118
83
66
55
159
295
232
319
309
280
247
260
331
318
206
294
313
295
285
248
309
320
295
309
338
265
317
187
97
120
195
299
346
189
215
55
5
1
27
115
273
352
73
187
115
23
5
6
10
48
263
140
237
112
3
3
1
5
19
196
139
315
259
125
85
70
65
169
296
222
319
312
279
253
274
338
314
199
288
308
290
284
248
310
329
307
311
333
264
309
184
104
122
187
298
363
194
221
54
3
4
26
111
274
358
82
195
114
21
4
5
10
42
249
136
244
112
7
4
1
4
15
183
122
316
272
133
85
77
82
182
295
215
326
321
280
257
288
348
310
195
286
304
283
282
245
316
340
311
305
323
254
308
186
110
119
174
299
380
193
235
58
2
10
22
116
287
364
97
204
100
9
2
4
9
40
243
141
245
109
10
4
2
3
13
176
293
108
312
281
141
86
82
99
195
295
207
335
334
285
261
298
356
309
192
290
309
284
279
246
320
342
307
300
319
238
306
184
109
114
164
299
389
174
240
59
3
12
18
119
296
370
96
207
94
5
1
4
8
41
243
148
245
113
7
3
1
3
14
177
296
103
306
289
151
88
85
108
204
301
198
337
345
295
266
306
366
315
185
294
319
292
281
250
314
333
305
307
325
300
225
301
178
106
114
159
288
385
157
236
54
3
8
10
108
290
373
86
209
109
15
3
4
8
39
243
147
246
133
8
2
1
3
16
184
303
105
303
299
165
94
89
112
209
310
190
332
352
308
276
313
375
324
174
290
326
300
284
255
308
329
310
318
333
306
230
299
174
109
120
154
269
373
168
232
49
4
6
2
84
265
366
87
215
131
33
2
1
7
33
233
131
250
162
29
2
1
1
16
189
309
104
302
312
181
105
99
118
215
321
187
330
356
321
289
321
380
328
161
279
326
304
284
254
306
332
316
322
336
315
239
299
174
113
122
150
257
370
191
231
44
5
7
2
63
239
358
92
220
141
47
5
2
5
24
212
320
111
251
182
43
3
2
1
16
189
308
98
301
325
195
115
113
134
228
328
190
331
359
331
303
333
383
322
151
270
323
308
286
247
307
338
316
313
334
330
244
297
173
111
114
146
259
379
204
226
38
4
8
1
56
224
356
97
219
137
44
10
1
3
14
191
323
98
249
190
49
4
2
1
18
191
302
88
299
335
203
118
122
151
247
334
193
333
360
337
315
348
394
319
147
267
323
314
290
244
311
342
310
300
334
348
243
291
169
102
99
142
271
397
208
212
30
2
3
7
62
224
361
113
212
122
31
4
2
2
13
191
333
98
250
193
48
5
3
2
24
206
304
82
296
340
205
119
126
162
264
344
232
192
331
358
340
322
361
406
319
145
267
324
318
293
244
317
342
304
292
339
365
244
288
169
95
85
137
281
412
221
198
27
1
1
6
68
229
372
143
208
104
19
1
1
3
21
215
347
106
259
199
49
6
5
6
34
238
317
84
299
344
210
127
129
164
276
359
230
191
330
361
347
326
362
412
325
144
265
323
314
288
243
319
334
295
289
342
375
254
289
173
92
76
128
278
416
243
188
29
0
1
4
65
231
379
166
209
100
18
3
1
7
31
244
355
109
274
210
53
7
7
9
43
270
332
311
352
223
147
141
162
281
374
239
198
335
372
361
328
352
408
332
146
263
313
299
271
234
317
322
286
287
343
382
264
286
172
91
71
118
268
413
260
178
28
2
1
2
55
229
381
179
212
108
25
5
2
9
36
258
354
111
291
222
57
8
8
10
49
286
334
329
364
235
169
157
165
282
380
243
212
345
380
369
327
339
399
337
148
257
299
276
247
217
315
315
283
292
350
391
269
273
159
87
71
117
263
412
270
154
14
2
2
1
48
221
380
199
211
93
16
5
1
10
33
252
346
121
312
228
55
6
10
11
53
287
314
105
348
376
235
172
165
172
286
378
218
346
372
360
321
331
390
332
143
240
274
252
224
195
318
316
288
304
364
400
272
253
141
81
76
122
264
413
278
114
7
2
0
1
42
210
372
239
195
43
0
3
1
9
29
237
153
339
220
41
3
10
9
65
288
276
105
361
381
224
161
163
183
296
369
208
333
349
334
308
328
379
315
128
217
245
229
205
175
327
324
300
317
376
402
280
242
130
75
77
127
265
406
282
85
11
2
2
2
36
199
354
286
174
5
4
6
0
13
36
231
202
364
206
28
2
6
4
109
294
113
375
385
217
154
163
199
312
355
197
321
331
310
296
324
363
290
115
194
217
208
192
157
376
405
330
328
302
313
368
387
286
237
123
65
66
118
259
388
280
70
9
2
1
3
32
188
331
314
154
16
8
9
5
19
48
234
245
374
191
18
3
1
19
154
293
130
383
381
218
159
166
213
320
331
194
320
329
298
286
316
340
259
110
181
199
191
177
375
389
321
322
289
293
345
361
282
225
113
54
49
106
252
368
262
55
6
1
1
4
33
185
308
316
134
17
7
7
3
10
78
231
272
367
173
13
4
1
34
179
276
152
389
375
224
165
168
221
316
296
203
330
338
297
281
309
315
221
113
180
193
180
162
358
362
303
306
272
273
323
336
264
201
101
50
45
105
252
353
261
223
31
1
1
2
5
36
189
293
169
300
104
12
3
3
0
5
95
221
290
351
151
6
5
4
40
188
244
170
391
366
223
162
165
225
305
251
212
337
342
295
280
305
290
117
186
197
177
151
284
289
264
271
317
314
237
173
92
58
60
121
258
336
259
173
1
4
3
4
5
41
195
188
278
73
6
2
1
7
9
102
206
311
334
130
0
6
8
42
191
211
183
392
356
214
155
161
228
291
203
217
337
340
295
286
305
264
122
192
207
182
142
262
270
260
281
316
211
147
85
73
84
146
268
311
248
123
15
7
4
6
8
44
204
201
254
44
0
8
7
27
138
136
209
329
317
114
4
9
9
50
201
179
196
396
346
206
150
160
226
273
161
221
336
336
297
293
297
235
127
197
213
184
132
235
246
251
283
303
189
128
78
79
102
169
279
180
61
10
3
1
5
7
63
210
204
210
12
7
11
10
98
163
143
124
330
298
100
7
10
11
60
205
122
208
402
339
201
150
163
223
257
231
340
334
299
292
274
200
131
199
215
182
213
224
230
263
273
167
120
70
75
107
187
286
72
12
6
3
3
1
11
96
216
189
162
23
15
32
30
128
159
97
314
279
89
13
13
13
95
172
218
405
334
198
151
166
214
232
244
346
331
297
284
249
174
133
201
213
176
202
207
203
230
239
168
123
70
64
105
200
284
16
3
2
1
5
4
19
123
216
153
112
25
25
50
43
139
141
60
289
262
78
13
13
5
125
129
221
405
332
194
146
168
208
201
255
352
328
289
274
232
157
134
204
212
169
202
201
182
202
166
137
77
60
106
209
273
11
6
1
2
5
6
24
135
205
127
6
10
26
69
59
157
103
20
68
274
244
65
10
11
5
136
100
224
406
328
188
136
168
206
172
270
366
329
283
267
221
144
214
214
164
202
201
174
189
151
149
88
66
116
217
254
2
4
12
2
6
8
25
136
187
21
3
6
50
80
97
160
65
24
71
281
217
49
8
13
8
130
98
248
415
326
184
130
165
201
147
297
388
338
286
266
214
173
233
223
159
200
203
177
188
135
149
100
79
133
221
229
17
42
68
15
7
11
30
142
4
7
14
92
84
137
125
22
18
90
294
194
33
8
7
2
21
31
296
425
327
188
136
162
184
124
130
338
410
356
302
275
209
215
259
236
157
200
211
186
191
133
149
113
93
142
219
17
66
86
19
11
9
39
148
4
6
53
122
84
142
87
11
13
102
297
176
23
7
9
2
3
3
345
431
320
198
154
163
170
105
183
376
427
378
327
284
193
136
250
284
249
155
210
230
198
194
149
162
128
108
147
216
10
94
81
15
12
2
49
158
3
29
133
119
83
115
58
16
45
111
294
163
21
8
6
3
6
17
118
380
431
301
203
175
172
165
221
399
436
396
352
288
173
167
272
303
261
156
231
247
207
200
179
184
141
121
156
221
32
130
78
12
19
13
61
170
2
79
185
101
80
85
32
19
64
123
294
164
23
8
3
7
13
33
139
398
423
278
198
182
180
168
238
407
435
399
363
288
158
181
284
313
263
152
252
250
210
212
200
143
131
176
240
48
163
80
5
29
27
77
184
14
130
206
88
84
60
2
7
89
130
293
182
38
7
4
0
6
83
141
397
414
266
187
176
184
181
233
398
426
390
358
288
156
179
286
311
255
145
264
240
212
238
206
138
140
204
265
64
190
89
1
38
41
96
199
29
170
207
88
91
56
11
21
135
125
291
205
76
13
5
6
29
138
131
382
408
271
184
168
188
198
217
378
409
377
349
291
170
164
278
297
240
139
269
231
218
250
204
135
150
224
277
91
206
95
9
46
53
111
214
42
196
195
89
92
53
17
41
175
111
283
224
112
27
5
11
47
181
116
356
402
283
191
172
201
218
195
352
390
366
346
301
190
139
254
276
230
140
273
236
223
255
207
144
163
231
277
118
212
96
19
57
63
122
226
52
211
185
90
85
47
20
57
210
101
274
240
133
47
8
5
78
208
103
334
397
291
202
185
219
235
178
331
373
357
349
311
199
116
222
253
225
143
280
246
222
259
216
160
175
232
279
133
218
102
32
69
75
134
241
55
216
185
91
78
44
22
71
95
271
255
146
66
16
2
100
226
95
323
396
297
211
197
232
244
172
323
363
349
351
319
198
196
237
224
144
278
246
213
260
223
170
180
234
292
134
222
112
42
81
91
153
260
52
217
190
94
76
45
24
84
92
274
270
163
87
25
2
110
240
96
323
399
306
223
205
238
249
175
322
359
349
358
325
196
184
232
228
145
263
233
199
252
221
169
181
242
313
128
222
120
48
89
108
174
280
54
217
194
97
81
47
22
104
281
89
273
282
184
111
34
4
120
257
97
317
402
324
243
215
246
257
172
317
365
367
379
342
201
188
248
248
153
238
218
195
236
214
168
185
252
329
127
216
125
54
97
123
190
296
63
212
194
101
89
48
15
127
300
82
257
283
201
131
42
2
138
272
84
287
391
341
265
231
261
272
149
304
376
398
412
367
211
85
200
280
283
174
212
201
215
212
175
191
256
333
127
206
131
63
105
133
197
304
74
206
192
102
92
47
7
146
311
73
231
269
205
138
51
20
160
283
60
239
366
349
280
246
282
291
111
282
381
421
438
390
224
72
203
305
311
196
212
208
195
216
188
196
252
331
197
142
79
113
136
194
307
83
198
185
100
90
46
4
157
313
71
206
251
199
136
61
46
179
285
38
188
332
344
282
253
298
308
73
250
364
412
430
395
241
48
179
291
305
203
207
206
180
220
197
194
242
328
191
155
93
114
131
186
309
188
180
98
81
45
11
156
313
186
237
194
136
75
70
187
280
146
295
331
275
250
303
318
203
43
203
321
369
389
377
263
132
236
261
192
193
194
214
198
186
230
325
185
167
104
109
120
176
310
178
179
102
77
44
13
151
314
166
229
197
142
93
86
183
275
110
254
311
271
247
297
322
224
24
148
266
312
334
352
281
75
168
201
171
200
194
178
211
309
354
177
176
115
106
113
167
303
167
186
112
77
48
16
145
315
142
220
203
155
111
94
175
278
78
210
285
268
248
289
323
248
97
214
267
292
332
301
33
114
152
158
183
192
175
192
278
337
163
181
130
110
116
161
284
328
151
194
129
80
59
26
136
312
120
208
205
164
127
98
165
287
58
169
257
264
250
282
326
277
62
174
241
274
328
326
85
135
165
114
187
175
175
242
306
179
145
119
126
158
258
312
133
195
143
85
74
40
123
303
103
192
200
167
139
97
150
294
52
137
228
259
253
273
329
309
43
146
227
271
334
356
214
79
138
185
147
174
176
169
216
278
169
150
124
137
157
235
300
185
149
90
86
49
107
293
173
190
166
144
90
131
295
115
203
255
256
260
321
337
34
122
215
270
335
377
265
67
136
193
183
154
174
172
200
256
153
147
126
143
157
216
291
173
150
91
92
55
94
281
329
156
183
162
141
79
110
289
341
96
179
248
256
239
295
350
243
28
99
202
261
317
371
307
53
124
183
199
171
176
188
235
143
128
147
155
198
279
161
149
91
95
61
84
262
330
142
174
151
135
75
93
276
353
82
160
235
248
215
262
349
280
24
85
190
250
289
347
326
44
112
168
198
126
165
175
177
215
145
136
151
154
184
259
155
151
92
97
74
78
234
317
134
162
135
129
81
82
251
354
77
144
212
233
203
238
341
311
75
179
241
271
330
336
40
110
166
202
140
163
175
172
199
151
147
157
157
179
240
155
158
96
99
88
78
203
296
135
155
115
119
93
75
217
343
78
129
181
216
204
227
328
334
68
162
233
272
331
348
220
40
113
177
217
163
163
182
172
193
152
156
165
164
182
230
157
98
99
100
82
175
271
135
145
97
108
103
67
177
323
79
115
149
197
207
218
307
346
57
138
219
276
337
362
256
34
109
186
241
198
164
189
175
190
147
160
169
168
188
227
147
97
102
111
88
153
245
131
84
103
110
58
140
300
104
128
180
201
200
280
349
52
116
196
264
330
372
295
25
98
182
256
237
165
190
173
186
135
160
170
167
190
228
134
100
108
119
91
135
224
119
85
108
114
51
108
276
98
121
166
185
174
255
354
48
99
173
238
311
381
342
20
84
169
259
273
163
22
78
184
168
181
161
171
164
184
227
123
107
113
123
93
119
210
110
94
111
116
45
78
251
96
121
154
166
151
234
364
47
94
156
210
288
390
394
18
79
158
259
307
222
33
91
90
176
164
179
162
171
164
180
222
121
114
111
123
94
105
198
108
99
107
111
41
51
225
251
94
118
143
152
133
210
364
291
45
87
145
193
265
390
442
241
17
77
153
254
334
285
4
43
99
115
167
167
183
160
167
168
181
214
124
116
104
120
99
99
188
109
98
91
101
43
30
88
110
127
141
119
175
38
78
137
182
239
15
76
147
240
5
47
152
149
159
115
111
98
85
30
