# Supplementary material for: Evaluating flow modulating treatment response in intracranial aneurysms using black-blood MRI in vitro
Source: Commun Med (Lond). 2026 Mar 27;6:170. doi: 10.1038/s43856-026-01413-z (PMC13031954; doi:10.1038/s43856-026-01413-z)
Supplement: Supplementary file 10 — Supplementary Data 7 [file 43856_2026_1413_MOESM10_ESM.zip › Data_Figure_10a_Sup_Figure_7a/BA model 2/CN05_06_with (IFD4)/3_agar_left_array.txt]

250
249
246
246
252
253
252
252
255
257
254
251
253
254
250
242
237
245
257
265
265
258
255
251
248
246
251
259
264
263
257
254
246
241
240
241
245
248
248
246
245
246
249
253
255
251
244
248
257
261
258
260
256
255
253
247
241
241
249
252
249
246
249
253
252
238
234
241
252
256
253
249
247
248
249
250
254
264
275
271
260
246
234
230
233
239
244
250
251
251
248
247
248
249
251
246
242
245
253
257
259
263
265
265
258
243
232
229
234
238
236
235
240
246
241
234
230
235
237
235
231
232
240
246
248
246
250
260
273
270
255
243
236
238
240
238
238
240
247
253
256
255
250
244
241
240
240
240
241
240
252
259
261
259
251
240
233
231
231
228
227
227
229
230
229
227
230
230
224
210
202
211
227
237
234
230
236
249
258
259
251
246
251
259
259
248
237
234
243
251
256
253
246
242
244
247
248
248
244
243
250
251
248
241
235
238
247
251
243
231
225
225
223
221
219
222
229
233
222
201
193
201
218
228
223
222
230
244
255
258
252
251
257
268
269
258
243
240
244
249
245
238
240
246
256
258
258
257
259
259
255
248
237
227
228
241
255
265
260
250
238
229
224
221
216
216
222
227
225
215
212
218
226
232
232
235
242
252
257
259
256
256
255
257
256
250
244
241
245
249
246
241
245
255
259
256
251
253
255
258
259
250
242
233
232
238
251
260
261
255
244
230
228
226
223
219
216
221
231
234
237
240
246
253
255
256
258
260
259
260
259
255
252
245
242
240
240
240
244
248
252
256
259
258
250
243
240
239
238
235
257
254
252
247
241
241
244
248
250
249
244
230
227
235
240
237
231
232
237
242
246
249
252
262
267
268
265
259
255
257
256
254
249
245
245
246
246
244
243
246
250
255
258
250
244
241
243
243
236
225
247
256
260
256
252
251
252
253
250
246
243
237
237
242
248
248
247
249
248
245
242
244
250
259
267
268
263
256
251
252
253
253
253
255
259
262
259
252
246
245
245
247
245
244
245
250
253
251
244
234
243
254
262
259
254
253
262
265
257
248
249
252
254
250
242
243
248
252
250
245
245
247
250
254
257
258
257
253
250
249
248
251
253
257
262
260
259
254
250
247
244
242
241
244
251
253
253
250
247
245
243
250
260
260
255
256
260
261
256
249
253
261
262
256
246
243
246
250
249
246
250
251
251
248
245
248
250
252
250
247
242
245
245
247
242
241
244
252
253
249
245
246
250
253
254
251
246
243
245
244
239
246
257
258
258
258
258
260
252
246
248
255
263
262
257
252
252
253
253
252
252
253
252
249
247
248
250
252
252
248
245
243
239
233
229
231
242
251
254
250
247
252
260
262
253
246
243
245
245
241
236
242
247
252
257
262
262
259
251
242
242
249
259
263
262
260
262
264
262
257
252
252
254
256
261
261
258
254
254
254
252
248
241
240
243
248
250
255
256
254
252
255
260
260
250
242
243
249
249
243
238
242
243
248
254
259
260
257
250
244
245
253
259
260
257
261
266
271
265
256
252
255
261
265
273
273
264
257
254
257
259
258
255
258
262
265
260
257
257
257
256
254
255
253
248
244
247
252
251
245
247
248
247
249
252
251
249
247
247
247
254
261
259
256
251
255
259
262
256
252
253
262
268
266
267
265
260
255
253
255
257
257
257
258
259
256
252
252
254
258
258
252
248
248
247
245
245
245
247
244
254
255
255
251
250
248
247
247
249
251
256
260
258
255
252
252
250
244
244
249
255
264
268
261
256
252
253
252
251
253
253
252
248
245
241
239
238
242
248
257
258
253
247
245
246
244
239
237
239
241
260
259
253
248
245
246
250
254
254
252
251
252
255
259
258
251
241
234
239
248
254
253
252
251
250
250
249
250
250
253
253
249
245
241
235
232
232
235
242
250
256
253
247
245
245
246
242
238
238
241
262
259
250
245
242
245
250
256
257
255
252
252
256
262
259
250
237
233
243
250
250
242
237
242
251
257
255
251
249
251
252
249
246
244
245
243
239
236
239
244
249
249
246
243
244
247
249
249
249
250
264
259
253
250
248
246
248
251
257
261
261
263
264
264
263
255
245
242
248
252
251
241
236
243
254
264
261
252
245
245
246
247
247
249
253
253
248
243
241
242
246
246
243
240
241
245
251
258
262
257
265
264
259
259
256
254
250
248
255
264
268
269
268
265
267
266
260
250
246
247
252
251
252
253
258
262
260
251
243
240
241
243
248
252
256
255
249
246
246
247
246
244
242
240
240
240
244
253
261
257
266
267
261
256
256
255
252
249
253
260
261
262
260
261
266
270
265
254
245
241
247
254
261
261
259
255
254
250
244
244
243
246
251
255
254
251
246
244
248
252
251
246
244
246
247
243
242
241
246
250
261
265
260
253
247
247
248
248
247
248
248
247
248
253
259
264
264
256
245
241
245
253
259
257
250
248
251
252
252
250
251
253
254
253
250
247
244
246
251
256
257
251
247
250
255
254
246
236
233
239
255
255
256
249
244
241
245
248
246
246
246
247
247
248
249
252
256
255
249
246
250
254
253
246
241
246
255
255
248
245
249
255
257
251
245
243
243
246
248
253
257
253
250
248
253
255
250
238
228
231
253
245
241
243
245
249
250
252
251
250
252
254
255
252
248
247
248
251
251
252
255
254
247
239
241
252
258
249
234
228
239
253
259
253
247
243
241
239
238
241
249
252
250
247
249
251
251
244
237
237
254
242
237
238
245
251
253
254
254
252
253
258
264
262
256
252
251
252
255
255
254
251
245
242
246
254
252
243
229
223
233
248
260
264
258
249
240
233
228
232
239
244
248
247
249
251
250
247
246
243
258
251
242
239
245
249
251
254
255
253
252
255
263
268
265
261
260
262
263
257
251
249
247
248
248
247
244
242
239
236
237
243
255
264
263
254
242
233
226
225
229
235
244
250
251
248
245
246
247
244
257
250
248
249
249
251
253
257
262
259
258
257
262
267
265
262
262
264
265
259
252
252
257
254
248
240
239
244
248
249
244
244
250
254
256
251
243
234
225
218
216
223
242
251
247
239
240
246
249
241
253
249
250
251
254
260
265
268
268
264
260
259
262
261
257
255
255
258
260
258
256
257
259
257
250
241
241
244
246
247
250
251
252
253
253
250
244
236
224
210
202
210
229
242
244
239
244
252
252
241
252
250
249
252
254
259
263
262
258
252
247
252
253
251
251
248
249
254
257
259
257
255
252
251
250
250
250
245
245
249
256
263
265
266
260
253
246
238
227
212
197
195
211
231
245
255
262
264
255
246
252
250
249
251
250
248
243
237
232
228
228
231
237
241
243
241
242
248
252
254
252
246
241
241
247
251
252
251
252
253
256
263
265
268
262
253
246
240
234
221
207
199
207
226
240
248
250
252
250
248
252
247
247
250
250
246
234
223
212
207
207
212
219
227
233
236
239
240
244
246
245
243
242
241
245
247
250
253
257
256
254
251
251
251
247
242
242
241
240
231
223
221
221
221
220
217
218
226
240
249
258
250
247
252
256
258
249
235
217
201
197
203
216
226
232
238
242
242
239
238
244
251
255
254
247
245
247
251
257
255
248
246
242
238
233
234
239
242
242
237
235
233
225
219
218
222
221
219
229
239
254
252
252
254
259
265
263
254
238
216
209
215
231
240
245
243
244
246
244
244
247
254
259
256
247
245
249
253
252
246
243
245
247
242
239
243
243
243
242
240
238
227
215
216
245
273
267
230
203
202
246
250
257
261
262
262
264
263
256
242
232
234
247
258
254
246
243
247
253
254
252
250
246
244
242
246
253
257
253
244
242
244
250
250
249
248
246
239
238
241
240
224
211
223
269
308
296
236
183
163
241
251
262
269
267
260
257
254
255
253
245
243
250
255
253
246
242
248
256
259
254
247
241
240
244
248
254
255
252
247
244
240
239
235
226
223
226
228
235
244
245
241
236
238
260
280
272
237
199
181
247
254
264
271
267
254
247
245
241
241
239
239
239
242
243
244
246
251
256
259
256
252
252
253
253
254
253
251
248
246
243
238
224
208
191
188
201
216
227
238
246
252
253
244
230
229
235
241
246
240
258
258
258
255
246
238
232
230
226
225
229
232
233
232
234
244
254
259
259
260
259
259
257
256
255
255
252
247
241
237
235
230
220
206
193
188
199
211
219
225
231
238
241
232
221
220
233
249
264
269
257
258
249
232
216
209
211
218
219
222
228
232
234
231
235
245
258
262
257
255
255
259
257
249
244
245
248
245
239
232
228
228
229
229
225
220
220
219
220
219
220
221
221
221
232
243
250
247
248
254
251
248
236
219
205
199
201
211
222
229
235
234
234
234
239
249
257
257
250
243
246
255
258
248
239
236
242
246
241
233
228
232
241
248
247
245
239
231
229
229
234
232
231
233
244
253
253
240
234
241
246
234
226
222
221
215
207
210
220
230
234
233
234
237
243
249
252
250
242
236
239
251
262
259
248
239
242
246
243
236
228
231
238
244
243
241
237
234
233
234
242
245
245
248
248
247
242
237
237
244
245
230
224
232
240
237
221
212
216
224
229
233
236
242
246
247
246
247
246
243
243
251
264
266
255
244
243
246
246
238
232
230
232
234
230
231
235
237
240
237
239
241
242
247
248
243
237
236
244
249
248
237
235
241
246
241
226
215
215
220
226
235
245
251
253
248
246
247
252
253
254
254
257
255
249
245
244
244
243
240
237
235
232
233
232
237
239
245
249
248
244
238
236
236
241
237
235
238
247
249
249
246
242
240
236
232
224
217
216
219
224
237
248
261
262
257
251
247
250
252
253
251
249
246
243
241
242
240
238
238
238
237
241
238
241
244
246
251
254
252
248
239
236
234
235
235
236
242
249
248
253
251
244
239
236
234
227
224
223
224
230
239
251
261
266
262
255
248
246
244
244
245
246
247
245
244
242
239
232
227
224
231
238
245
244
242
239
242
241
240
242
244
246
247
242
239
241
245
248
247
258
254
246
242
242
243
238
232
231
236
243
248
250
254
259
259
255
248
247
246
247
246
246
248
249
247
245
239
230
217
212
218
233
244
239
230
226
225
226
230
230
246
254
255
248
241
243
245
242
243
259
253
248
248
251
250
244
238
240
246
253
254
250
247
248
252
252
251
254
255
252
248
247
247
246
243
243
239
232
219
212
219
232
237
232
220
221
236
250
252
243
237
235
237
239
239
239
239
237
240
253
249
248
249
253
252
247
241
243
248
254
255
251
247
246
250
253
254
254
253
248
245
244
244
243
240
240
240
233
225
222
229
238
236
223
214
230
265
296
298
266
228
208
209
222
231
232
234
238
244
253
247
245
247
251
255
251
249
244
246
250
253
252
250
249
252
255
253
247
240
236
235
239
241
240
240
243
245
238
226
223
230
238
238
223
214
229
265
297
297
265
226
211
213
222
226
228
234
245
254
251
247
245
246
253
261
262
257
250
248
250
255
256
253
253
256
257
254
248
240
238
238
240
241
242
246
252
254
247
232
223
222
233
238
231
221
221
237
249
249
237
231
234
243
239
228
227
235
246
252
243
244
245
249
254
261
262
259
252
252
256
259
257
252
252
256
261
259
255
250
248
249
249
246
246
248
254
257
253
246
232
224
222
230
234
234
233
229
225
219
223
234
251
262
254
240
232
235
238
244
253
255
251
251
258
261
261
258
257
257
255
253
254
254
253
253
250
248
250
251
255
258
255
250
246
244
246
245
243
243
253
257
253
244
240
244
251
251
251
255
259
260
256
254
255
255
254
252
255
259
257
259
259
259
261
258
252
252
258
260
252
245
247
253
255
250
246
246
252
248
249
255
252
250
249
250
253
254
250
247
251
253
249
242
243
249
257
258
254
250
249
249
249
248
249
251
253
256
260
261
257
261
265
267
267
255
246
249
259
260
255
248
252
257
255
248
242
244
248
245
243
245
251
253
251
250
252
257
260
258
252
249
249
250
249
249
246
246
247
248
248
247
245
243
248
250
253
248
244
242
257
260
264
265
261
253
250
254
262
261
256
251
251
248
244
238
237
239
239
233
230
236
244
247
243
240
243
253
261
260
252
248
252
255
252
245
234
234
243
250
251
244
237
238
252
259
258
250
244
241
262
264
261
252
248
254
265
271
267
261
255
251
247
241
232
228
230
231
228
220
218
223
229
234
233
234
240
252
259
257
251
249
252
254
252
244
237
236
247
253
251
239
230
237
254
265
268
265
261
258
271
267
257
243
239
253
270
279
272
262
255
249
244
238
231
223
221
220
217
217
221
227
230
234
236
240
249
258
258
254
251
250
252
253
252
247
243
244
249
252
249
242
236
241
249
256
260
263
266
266
264
262
250
236
234
246
260
270
268
262
252
247
244
243
245
240
228
222
223
228
237
242
245
249
251
253
258
260
257
253
251
252
254
254
251
247
247
246
245
245
246
251
256
254
245
239
240
245
249
246
251
250
246
238
233
242
249
254
255
254
251
246
248
254
264
258
251
241
240
242
245
251
255
261
263
263
261
258
255
253
253
253
254
256
256
254
251
248
243
238
243
256
268
263
248
237
233
234
233
229
243
246
250
248
245
247
254
255
254
248
247
247
250
253
257
259
258
257
250
245
241
246
255
264
268
266
260
256
254
253
253
253
254
258
261
262
260
254
245
240
244
254
263
262
254
248
246
244
238
235
245
251
261
263
259
258
261
263
257
247
243
245
250
250
244
246
250
255
249
239
235
244
256
266
267
261
258
255
253
251
248
246
249
256
265
270
265
257
250
247
248
252
252
251
255
255
254
250
246
245
245
251
263
270
267
260
260
262
258
250
246
249
255
256
251
246
248
249
247
243
243
249
256
262
260
254
252
253
250
245
238
233
239
253
263
268
262
253
251
253
253
254
251
250
253
253
250
245
242
244
241
246
254
260
263
261
256
253
251
247
246
249
257
264
264
257
253
252
253
252
252
252
254
257
255
252
249
249
247
245
238
232
234
244
252
254
252
250
252
255
256
256
254
253
252
248
242
238
238
241
240
241
241
247
259
263
256
245
236
234
242
249
258
262
264
263
261
261
260
256
252
251
252
254
257
257
254
252
253
256
251
245
235
239
245
250
250
251
254
256
255
253
253
253
251
248
246
247
243
241
246
242
239
243
255
261
256
244
231
230
244
256
261
258
257
261
265
269
263
254
250
250
254
256
259
259
257
260
268
272
266
249
236
237
245
255
256
256
255
255
251
248
247
249
249
249
250
253
249
242
249
249
249
250
254
257
253
244
237
240
255
266
269
260
254
255
262
266
258
251
251
256
262
262
254
251
256
262
274
275
263
248
236
236
245
255
255
256
252
249
246
244
243
245
247
246
245
243
242
238
248
255
260
257
253
252
251
250
249
253
258
266
268
262
256
254
255
257
255
251
253
260
265
261
249
243
248
255
265
266
256
249
240
236
236
240
245
246
246
243
243
245
245
247
248
243
233
230
231
234
250
256
260
254
248
248
252
256
258
256
255
259
262
262
259
251
246
250
254
255
255
253
254
253
247
241
242
249
253
255
254
250
245
238
230
228
232
235
237
239
243
247
249
250
250
247
242
239
238
241
255
255
252
250
245
246
252
257
258
256
253
255
259
260
255
245
240
245
255
260
257
247
243
246
250
251
249
247
248
249
249
247
245
240
235
230
232
232
235
239
245
248
249
250
251
255
259
261
260
254
261
256
252
251
250
249
252
253
254
255
258
260
262
259
253
243
237
241
252
260
259
252
246
247
255
260
257
251
247
244
243
244
245
245
246
244
245
244
245
246
248
248
247
246
246
249
254
262
266
260
263
256
251
251
254
254
251
247
247
253
261
264
264
261
258
255
249
245
249
255
260
258
256
257
261
263
259
253
248
244
243
245
247
249
253
254
251
250
253
254
252
248
244
241
240
239
239
243
251
252
262
257
249
248
251
252
248
245
245
251
258
260
260
261
267
270
265
253
247
248
253
260
264
265
262
257
254
254
254
255
253
251
251
253
254
250
246
246
249
255
255
248
242
240
242
240
237
234
235
242
262
259
250
245
241
243
244
244
244
248
251
252
250
254
261
271
271
261
248
242
245
256
263
261
253
250
253
258
259
258
255
254
253
253
250
244
237
233
239
252
256
249
244
244
251
253
249
243
235
239
259
260
260
254
246
240
241
244
246
249
251
251
251
249
251
256
262
260
249
242
246
255
259
252
245
250
261
267
262
254
250
252
254
252
248
243
238
233
237
246
252
251
249
248
251
256
257
252
241
236
256
261
265
265
257
248
246
250
252
252
253
255
258
255
250
248
248
249
248
247
252
258
259
249
247
258
273
272
261
251
249
253
255
253
249
249
251
248
242
239
244
248
251
248
249
249
251
251
245
235
258
262
266
264
258
251
249
254
257
256
254
256
262
264
257
250
245
245
246
249
254
258
258
252
252
260
270
268
258
249
248
253
256
256
251
253
257
254
244
237
236
240
246
246
247
243
244
246
245
239
261
261
261
258
249
244
248
256
263
261
256
254
261
263
261
256
251
248
248
247
250
253
256
254
252
252
252
253
253
248
246
250
256
257
251
248
248
246
240
234
230
232
240
245
248
248
246
246
248
244
259
256
258
254
248
243
247
257
269
269
261
257
258
258
257
256
256
257
253
249
249
251
257
258
249
242
242
247
250
248
247
250
255
255
248
239
239
236
231
228
224
230
244
250
248
242
242
247
249
246
254
252
257
255
249
246
252
262
268
262
256
252
253
255
253
254
255
259
260
256
253
254
259
259
250
242
244
248
250
248
250
252
255
253
247
240
241
237
228
218
216
224
241
247
240
232
236
248
251
246
253
254
259
256
250
249
256
263
258
245
233
232
239
246
248
249
253
258
261
262
259
258
257
253
250
249
254
256
254
250
250
254
257
256
249
246
247
244
232
216
205
211
227
236
234
231
240
251
253
248
257
260
260
256
254
254
256
254
240
222
208
205
212
222
232
233
239
248
254
260
259
255
250
246
248
251
255
257
253
247
246
251
257
259
252
247
246
244
235
217
201
200
216
230
235
239
247
251
250
245
260
259
255
256
261
263
257
241
225
207
193
185
186
196
210
221
227
236
244
251
253
250
246
246
246
246
248
248
247
245
244
248
255
258
250
240
237
234
229
218
209
210
218
228
236
239
240
244
243
247
255
248
248
256
267
270
260
240
224
206
191
183
187
198
215
224
232
239
243
246
248
250
252
251
247
244
243
245
247
246
245
247
252
252
245
237
230
224
224
223
229
232
231
226
223
223
226
232
241
247
249
247
249
257
265
267
263
255
241
222
208
203
214
226
235
237
241
248
251
252
249
252
254
253
248
246
248
252
251
248
245
247
250
250
249
244
239
230
227
234
241
243
235
218
214
219
221
218
222
227
245
251
256
258
257
259
262
265
259
244
229
228
238
247
247
243
244
252
258
259
254
253
256
253
249
248
253
255
252
246
242
246
250
253
252
252
248
244
241
244
245
243
232
217
218
224
222
208
193
187
247
254
257
255
248
244
247
250
253
248
239
234
240
246
246
245
247
253
258
259
255
253
256
255
250
248
250
251
248
244
242
243
243
237
232
233
242
250
253
250
248
247
239
233
227
224
218
205
192
181
249
253
255
250
237
225
221
225
232
233
232
229
230
236
243
249
253
256
257
258
255
253
256
257
254
251
248
248
245
245
242
240
231
219
204
204
222
241
252
250
250
249
252
242
228
213
214
217
219
215
257
255
253
242
225
210
205
210
218
224
228
227
229
232
240
251
258
261
260
258
253
252
253
254
254
254
254
254
252
244
235
231
222
216
205
200
213
228
239
242
240
240
242
239
229
223
226
232
242
241
268
261
251
234
215
202
201
210
220
225
229
229
231
234
239
246
255
258
254
248
246
247
249
247
246
248
254
257
249
239
229
228
230
230
222
214
215
216
225
234
239
236
230
229
236
241
245
243
244
245
270
262
246
224
209
205
208
215
221
224
225
227
230
234
237
241
244
244
237
232
235
245
251
248
242
240
244
244
240
233
229
235
240
237
229
221
218
216
221
232
243
245
237
232
237
249
254
249
246
243
253
245
231
220
213
212
214
220
219
219
217
216
223
232
238
242
241
239
236
231
238
247
256
257
250
241
241
239
234
229
227
234
240
236
228
224
224
222
223
232
242
247
242
235
237
241
247
250
249
247
238
230
227
226
225
219
216
216
217
214
208
208
220
236
245
244
240
244
248
248
248
251
258
262
257
249
245
241
234
225
221
228
237
240
233
230
229
228
228
228
233
239
240
237
235
236
241
245
248
247
242
234
238
238
230
219
210
212
216
214
209
214
232
248
251
243
237
244
256
260
255
251
252
254
253
250
247
240
231
220
217
226
236
242
238
237
234
234
235
235
236
238
240
245
243
238
238
240
244
243
251
247
245
240
230
218
211
214
220
221
221
229
245
259
257
246
240
244
252
252
248
246
245
245
244
244
243
235
226
216
215
223
235
239
237
238
236
241
246
248
247
245
247
250
250
245
240
240
241
241
254
252
246
236
228
223
223
229
234
237
235
243
251
260
260
255
249
245
243
240
240
243
245
245
243
244
243
237
228
216
215
221
227
235
235
242
242
250
254
253
252
250
253
249
244
242
243
244
243
242
258
256
248
237
231
232
240
246
249
251
246
248
249
252
256
256
253
248
246
246
249
253
252
250
247
246
248
249
243
229
219
220
228
239
244
245
243
244
240
240
243
252
252
246
237
236
242
245
242
240
261
260
252
245
238
239
243
248
252
256
254
251
246
244
249
254
253
251
253
256
263
264
262
257
251
249
250
254
250
234
222
222
238
243
242
233
228
224
221
218
222
234
239
242
234
231
234
239
241
240
258
257
252
249
243
242
242
242
242
247
252
251
246
244
249
254
255
253
252
252
253
258
261
260
257
253
253
254
249
232
221
222
238
243
229
208
200
202
207
204
197
205
224
235
234
226
224
233
242
244
246
249
249
248
247
247
244
242
239
239
248
252
249
246
249
256
258
254
247
241
239
243
247
250
252
253
256
255
241
222
206
210
232
244
235
209
198
200
207
204
194
197
217
235
234
224
222
233
246
248
242
245
247
248
250
254
254
248
242
241
246
253
251
246
247
254
261
258
249
241
239
239
239
241
243
251
257
258
244
218
201
206
227
251
257
244
227
221
220
215
210
215
232
242
236
224
223
236
246
248
240
243
248
250
251
253
254
253
246
242
244
251
252
247
245
252
262
264
257
250
249
249
248
244
244
248
254
256
248
235
219
214
225
244
259
264
252
247
238
233
233
238
247
249
238
227
226
237
246
248
259
260
259
257
260
263
263
260
255
254
253
252
251
250
251
252
250
248
246
247
253
257
256
250
246
243
244
239
235
240
253
262
258
247
245
252
258
254
252
256
265
266
257
250
251
255
256
252
252
257
253
257
257
256
257
257
255
256
259
256
249
244
247
250
252
253
249
249
249
249
252
254
254
251
250
251
252
247
236
237
250
263
262
251
248
256
267
265
256
249
250
250
250
248
250
257
261
261
262
264
247
247
250
253
254
252
248
255
262
263
259
253
254
259
259
254
251
253
255
257
260
261
261
255
253
253
255
252
244
243
251
259
261
252
248
252
261
264
256
247
243
244
247
250
257
262
262
259
254
254
249
247
248
250
251
249
247
255
263
269
268
265
262
262
258
251
245
247
251
257
260
261
259
254
250
251
253
253
250
249
252
254
253
247
240
242
247
249
249
249
248
247
252
260
267
268
258
248
244
244
259
258
258
252
248
248
251
257
262
266
264
260
256
251
244
235
229
229
236
243
249
247
243
240
242
249
253
255
254
251
250
247
245
242
239
234
235
237
245
251
254
255
254
258
263
261
254
247
247
250
262
266
265
255
249
250
254
260
260
258
257
254
250
246
238
233
225
216
219
229
238
238
236
235
242
252
258
260
255
248
243
242
243
245
243
243
241
241
246
251
254
254
250
246
248
248
248
251
254
254
260
266
261
252
246
250
258
261
261
258
255
253
250
250
249
245
233
228
226
235
243
246
247
247
251
256
259
260
255
248
241
245
252
257
259
255
249
247
247
246
247
250
249
244
239
238
243
250
252
247
253
259
256
249
244
251
257
261
260
260
257
254
252
251
253
253
251
248
246
249
256
262
266
263
258
257
256
256
253
249
248
252
259
267
265
260
256
252
247
241
242
252
260
256
245
239
242
247
248
243
253
252
256
253
249
249
255
259
258
253
250
247
244
244
243
248
256
260
254
250
252
259
266
266
261
256
253
252
252
250
248
252
255
260
261
263
259
255
247
241
244
255
266
264
254
247
246
245
245
243
251
253
262
266
262
257
258
259
257
249
240
235
236
238
242
245
252
257
251
241
239
246
257
264
261
255
252
251
250
248
244
242
246
252
259
264
263
256
249
245
248
255
260
260
256
254
252
248
244
242
246
252
263
270
267
258
255
258
262
256
245
240
245
254
256
253
252
251
249
244
243
247
255
262
261
253
248
246
245
244
240
239
243
253
261
265
262
254
250
250
251
254
254
255
256
256
253
246
244
243
243
248
253
258
259
254
250
255
261
260
254
249
256
265
270
264
257
253
253
254
253
251
253
258
259
254
246
241
239
242
242
240
242
253
262
263
255
250
251
252
252
250
251
253
257
258
255
247
244
243
244
244
241
244
248
250
245
244
249
255
256
256
255
259
264
262
257
256
256
255
253
250
250
252
255
254
250
247
247
250
247
240
237
240
249
251
250
249
251
252
250
245
246
251
259
265
260
253
247
243
249
244
239
239
245
250
248
242
239
245
256
259
255
249
244
247
253
254
254
252
251
249
251
252
251
252
254
260
264
263
252
238
224
228
238
246
251
251
251
249
246
242
243
249
261
270
271
260
248
241
250
248
247
248
253
259
259
251
243
247
258
265
261
251
242
244
250
253
251
248
250
254
259
257
252
249
253
262
271
268
256
240
227
228
235
245
251
252
249
245
243
243
245
250
259
268
267
256
244
237
246
251
255
258
258
261
262
260
255
255
259
264
263
259
256
254
258
259
253
249
249
256
262
263
258
253
252
256
261
260
257
251
244
233
231
237
245
247
246
243
243
247
251
253
256
255
252
246
240
236
239
247
254
257
257
257
259
260
258
255
255
257
260
261
263
265
268
268
263
255
250
251
255
258
259
255
254
253
252
251
254
254
248
239
230
230
237
240
241
241
243
247
252
255
254
249
246
243
241
242
241
240
247
252
252
253
255
257
255
252
251
253
256
258
260
263
268
270
266
262
256
250
249
251
253
255
257
258
257
250
248
246
246
242
236
234
237
238
241
244
243
244
249
254
255
252
249
249
249
249
247
242
246
251
253
254
255
256
254
252
255
257
258
257
254
250
249
252
259
264
262
257
251
251
254
256
258
260
262
255
246
243
246
248
249
248
248
249
251
251
248
246
249
253
255
251
249
246
249
249
256
248
247
251
254
255
255
252
249
252
259
263
263
259
254
249
243
245
252
260
262
261
260
260
260
258
255
257
262
259
253
248
248
251
252
255
254
255
257
255
252
248
248
249
250
245
238
232
235
241
260
254
252
251
252
252
250
246
244
251
259
264
263
260
258
259
256
253
254
254
256
257
261
265
264
256
252
254
262
264
259
252
247
245
246
248
249
248
251
253
252
247
244
244
246
243
237
230
227
236
263
263
260
257
252
247
246
246
247
253
258
259
258
256
256
262
267
267
261
252
247
251
257
261
257
253
254
258
264
264
257
250
244
243
243
240
234
231
238
249
251
246
242
242
248
250
248
241
237
239
264
270
273
268
256
247
246
252
256
259
258
257
257
255
254
256
262
264
259
250
247
251
255
255
251
252
259
264
266
261
253
248
243
243
244
243
238
233
238
246
249
247
246
247
249
249
251
252
252
248
264
271
276
271
257
247
247
255
261
261
256
256
260
261
257
254
253
252
252
249
252
255
256
253
253
256
262
265
266
262
256
249
242
240
245
252
255
252
244
241
243
244
247
246
242
238
240
249
254
250
260
268
271
267
254
245
248
256
261
259
253
252
259
263
260
255
250
248
250
250
252
255
255
255
256
257
261
263
263
260
258
250
241
237
242
254
266
264
250
240
236
238
240
239
235
230
231
240
247
249
259
264
266
261
251
245
248
256
262
261
253
250
251
251
255
254
254
251
251
250
251
252
254
255
254
255
257
258
258
255
253
249
244
241
242
247
254
255
249
238
235
234
236
236
239
240
240
243
244
247
259
260
262
258
250
244
247
255
262
264
259
253
244
242
248
251
254
255
254
252
252
253
254
254
251
249
251
255
254
250
249
250
251
249
246
243
243
240
237
234
232
234
239
244
249
251
250
248
246
247
257
256
260
257
250
245
247
253
257
253
251
240
231
236
246
251
254
256
256
255
255
254
254
252
249
249
253
256
254
251
250
252
255
251
245
243
243
239
233
226
227
236
247
250
247
246
246
250
251
248
254
255
259
257
252
249
251
255
249
236
220
207
210
223
243
251
257
258
260
259
257
256
254
249
247
251
259
260
256
249
248
249
248
243
241
244
250
246
235
220
222
233
245
245
235
227
236
250
254
247
256
260
259
257
257
259
261
257
244
221
196
180
180
196
222
238
251
252
256
261
261
258
252
248
247
252
258
257
250
245
244
246
245
240
238
245
250
249
238
222
216
224
236
237
232
231
239
248
247
241
256
259
257
255
259
264
262
251
238
219
196
176
168
178
202
219
231
239
248
256
262
259
255
249
249
249
249
245
240
242
245
249
250
248
242
241
242
242
235
224
218
217
231
236
241
242
244
245
240
236
253
249
247
251
256
258
251
242
235
226
207
188
179
186
206
220
228
235
244
251
255
256
253
252
251
248
244
240
241
244
249
252
257
258
253
244
239
234
231
228
229
233
236
235
234
233
235
241
244
245
250
245
245
249
254
252
245
242
239
233
221
208
204
214
227
232
238
244
250
251
248
249
251
252
252
249
246
245
247
248
248
251
255
258
258
254
244
237
236
239
242
247
241
226
211
203
209
224
236
240
252
250
251
250
251
247
245
245
242
235
226
224
227
234
240
242
247
254
255
251
246
248
252
253
252
249
249
251
250
248
245
246
247
249
254
256
255
250
249
247
248
245
238
217
198
187
190
200
205
210
258
257
254
247
237
232
234
235
232
229
224
226
232
239
245
247
252
254
253
248
244
248
254
256
254
251
251
253
251
246
240
240
238
237
241
245
250
254
254
249
244
239
233
219
206
195
189
186
183
180
258
256
252
241
227
215
212
216
219
223
224
224
228
236
247
254
255
255
251
246
243
246
252
257
257
254
253
255
254
245
235
227
227
230
234
236
241
248
250
246
239
235
233
230
221
213
204
196
189
182
258
253
250
240
227
211
202
208
217
225
226
224
226
233
244
253
258
258
256
252
246
243
246
252
254
255
259
261
257
242
228
218
221
227
231
234
237
242
245
244
240
237
238
240
233
229
223
223
219
213
262
256
249
244
233
219
211
213
220
226
226
226
228
233
239
247
255
260
261
256
247
243
242
245
245
249
256
257
247
233
226
226
230
232
234
234
233
235
238
242
245
244
245
243
240
239
239
238
240
241
272
262
249
237
230
224
222
221
219
219
223
227
235
237
240
244
249
254
254
249
245
243
243
243
242
244
246
240
229
223
230
245
250
242
231
224
223
222
226
234
246
251
249
243
238
237
240
244
246
251
269
264
248
230
222
222
227
222
218
212
214
222
235
245
247
248
248
248
247
246
245
245
246
249
249
249
245
234
218
215
228
251
258
247
231
222
219
217
216
224
236
245
243
233
229
232
243
248
251
248
253
253
248
234
223
217
218
221
219
213
208
213
228
243
252
250
246
248
253
255
251
247
246
253
257
256
248
233
216
207
215
235
246
247
237
227
224
222
216
218
227
236
239
233
231
236
245
251
250
246
246
247
249
244
229
213
206
213
221
219
211
211
225
243
251
245
242
250
262
264
256
247
245
250
254
252
244
229
212
202
205
222
242
249
242
238
231
227
223
225
231
238
244
248
251
251
250
247
244
243
250
247
247
241
229
214
206
212
221
222
221
222
237
251
251
243
243
251
260
259
252
246
245
247
247
244
238
228
212
203
207
223
242
251
247
241
235
231
232
237
239
244
249
259
262
258
249
243
241
243
252
248
241
231
221
218
217
221
224
226
232
242
248
255
253
248
247
250
251
244
244
245
248
248
246
245
243
238
226
219
221
233
243
252
253
248
240
239
243
245
244
240
240
246
248
247
245
245
244
245
249
244
234
224
221
223
229
232
235
238
245
249
249
250
251
251
252
251
250
246
245
247
252
251
251
250
251
248
243
233
229
232
243
253
256
256
253
256
253
251
245
235
230
231
235
238
243
248
248
244
245
243
239
233
227
230
237
242
247
253
253
250
246
243
246
250
252
252
253
253
251
252
256
257
256
254
252
250
246
234
227
230
242
252
252
252
255
257
255
245
235
227
228
230
230
231
238
246
249
244
245
249
252
249
241
238
243
245
251
256
255
252
246
243
246
252
254
253
251
249
250
253
258
262
258
254
251
250
244
231
223
226
240
250
246
237
239
241
238
222
210
217
227
237
233
225
230
243
251
248
247
253
252
248
244
242
246
248
248
250
251
252
247
244
248
254
258
255
249
245
248
250
256
255
252
251
252
252
245
227
213
221
238
250
247
235
233
236
236
221
206
210
224
237
234
223
226
241
251
248
245
249
250
247
244
243
245
245
241
242
244
248
245
243
245
254
260
257
248
245
243
244
244
241
244
247
254
256
246
229
214
218
237
255
261
251
247
249
251
243
229
220
228
233
231
224
227
240
249
245
242
244
249
250
246
243
242
241
237
231
234
241
245
244
244
249
254
254
250
244
240
239
238
237
239
244
251
253
246
238
229
227
237
250
261
262
260
260
264
258
249
240
242
238
234
228
231
241
249
248
259
265
265
259
255
251
251
253
253
251
250
250
251
250
249
247
246
245
246
248
256
260
261
256
251
248
249
250
248
250
251
254
251
247
249
258
259
249
238
240
248
250
251
249
249
253
247
239
237
243
250
257
257
253
250
246
246
253
255
250
245
243
247
248
246
241
240
242
245
246
251
255
257
254
250
251
252
250
244
242
251
259
256
248
244
251
261
256
249
243
243
247
250
252
258
260
252
243
241
248
249
247
246
248
248
247
248
253
258
257
253
250
252
253
252
247
245
249
252
252
254
255
255
252
250
253
255
249
237
237
251
265
261
246
237
246
264
269
260
247
243
246
250
257
263
261
253
245
246
250
247
243
244
248
250
250
250
255
262
266
265
260
260
261
260
260
256
257
258
259
264
264
258
252
249
253
254
249
239
241
253
266
263
249
241
247
260
264
257
249
247
251
258
263
264
260
250
243
244
246
248
246
250
253
254
250
247
252
262
267
266
262
262
260
261
256
249
245
250
257
263
262
255
246
246
253
255
253
250
249
252
258
258
252
246
247
251
247
247
247
252
260
267
267
264
256
248
241
240
242
249
256
262
266
260
252
246
248
256
260
261
256
255
253
253
246
237
235
242
255
260
251
242
240
247
254
257
257
255
251
246
245
247
247
247
245
243
241
244
248
254
257
257
255
251
250
249
247
243
241
256
265
269
269
264
259
254
255
254
256
257
254
248
244
242
240
237
236
248
256
258
251
244
245
250
253
255
255
254
250
246
245
247
247
247
245
245
247
250
251
253
251
247
242
240
244
250
254
254
249
263
269
268
266
262
262
263
261
257
256
255
249
241
238
237
241
248
253
256
259
260
260
261
257
252
249
248
249
251
251
251
255
257
258
252
248
249
252
253
252
250
250
248
243
240
242
246
252
256
256
257
259
263
263
259
257
258
259
256
253
248
243
239
237
239
244
257
261
257
254
255
258
260
259
252
248
246
249
251
251
251
255
259
261
257
252
251
253
251
248
247
252
256
253
246
243
242
244
248
250
244
250
259
261
258
249
246
249
254
252
245
242
243
246
249
251
255
256
251
244
242
245
249
253
252
249
249
250
251
250
249
250
251
251
248
250
250
253
250
245
245
251
258
257
253
248
246
244
244
242
243
247
254
259
256
249
245
249
256
261
257
254
257
261
262
258
253
249
246
243
243
245
248
251
253
251
248
247
249
250
252
251
249
243
242
245
249
252
251
247
246
249
255
256
256
255
257
256
250
242
247
249
249
251
253
253
252
258
269
274
270
263
262
267
269
262
253
248
248
249
249
249
250
253
257
254
249
245
244
249
253
252
248
245
243
246
251
253
252
250
248
249
252
255
257
260
262
263
258
247
247
246
243
244
249
253
257
261
270
275
267
258
253
257
262
260
255
251
253
253
251
249
250
254
258
258
255
252
249
249
250
249
247
250
256
258
254
252
253
253
250
249
251
255
260
262
263
258
253
248
243
243
242
243
249
255
257
257
260
262
260
250
239
240
246
253
255
251
252
252
253
252
252
254
255
256
258
261
262
257
250
247
247
252
257
258
253
252
253
254
253
251
252
258
265
271
265
255
246
246
244
246
247
250
255
260
259
254
251
256
258
251
241
240
243
251
253
249
248
250
255
261
260
257
253
252
255
259
260
258
256
253
253
250
250
247
248
251
252
253
257
257
257
259
266
274
273
262
249
245
252
250
253
258
263
267
262
255
253
256
262
261
258
255
257
259
256
250
246
247
252
259
262
262
258
253
253
252
247
252
259
265
260
249
240
238
243
247
250
254
258
260
259
258
262
264
269
265
257
249
245
246
251
259
265
265
259
255
253
255
257
259
260
261
265
271
273
265
255
251
250
251
255
255
257
258
259
254
246
248
255
263
260
251
240
238
242
245
247
250
254
254
254
256
253
249
247
248
250
249
232
230
241
254
257
258
256
252
251
250
251
252
255
259
265
274
277
272
263
257
251
248
248
249
250
254
263
267
262
251
248
249
252
254
251
248
247
247
248
248
245
243
249
256
254
243
233
231
238
246
230
229
239
249
251
255
259
261
258
254
253
253
255
256
260
264
264
263
260
257
252
249
249
250
251
253
258
266
265
255
245
244
251
258
261
258
256
253
253
250
244
243
250
259
262
252
239
232
235
242
247
243
248
251
250
254
261
265
262
260
259
262
260
257
253
249
248
249
252
251
249
247
251
257
258
254
251
252
256
255
250
248
251
256
260
260
258
258
256
251
246
247
251
259
261
255
247
235
233
237
261
259
259
257
253
252
254
254
257
261
264
267
264
257
250
245
248
253
254
249
245
245
252
262
263
257
250
250
254
258
256
252
249
250
251
254
255
256
254
251
248
246
248
253
253
248
241
232
227
231
262
268
269
265
256
249
246
248
254
262
265
268
265
257
250
247
253
262
266
260
249
247
252
260
262
258
256
257
260
260
257
251
247
246
247
248
249
251
254
252
248
243
242
245
245
239
232
228
232
237
260
266
268
264
254
245
247
254
261
266
264
265
265
261
256
253
256
261
266
262
258
254
254
257
258
257
257
257
258
259
256
250
245
245
247
247
245
247
251
250
246
241
240
242
241
235
231
235
247
251
256
261
260
253
244
241
246
256
263
264
259
260
264
267
264
259
255
254
259
258
255
253
254
257
258
254
243
236
241
249
255
250
243
240
243
250
251
247
246
243
241
239
238
238
235
229
231
240
255
260
255
257
257
252
244
242
247
253
254
253
251
255
259
264
262
259
259
257
258
255
251
248
251
256
259
252
237
227
231
246
253
248
233
228
234
248
252
248
240
237
239
240
236
230
226
228
231
238
248
255
254
259
260
256
252
251
251
252
250
249
251
252
253
252
250
254
258
264
266
260
254
248
248
252
253
251
243
239
243
250
252
246
233
228
235
244
249
244
237
237
238
240
237
230
228
232
235
238
240
245
255
261
263
259
254
253
252
251
249
251
256
257
250
244
246
249
254
259
263
265
260
253
249
248
248
250
252
256
256
254
253
250
247
245
245
246
245
240
231
231
233
238
238
236
240
245
246
243
242
244
257
260
260
258
255
253
251
247
246
246
251
246
238
234
243
249
250
251
251
255
259
257
252
247
246
250
256
258
255
253
252
254
255
254
255
254
247
236
221
218
226
239
243
244
244
246
248
251
250
251
257
255
255
257
256
256
251
245
240
234
226
214
201
204
224
242
251
250
247
250
253
256
254
249
248
253
259
258
250
247
248
252
250
247
250
255
251
238
221
219
227
244
249
247
239
240
247
252
255
254
255
254
257
257
256
256
251
245
236
225
207
185
167
171
197
227
245
249
250
253
258
258
254
249
247
254
259
257
248
244
248
249
243
237
239
248
250
245
232
228
234
244
247
245
239
239
243
248
247
248
253
259
262
258
255
251
250
244
240
231
212
187
167
169
191
215
229
238
248
257
264
262
254
247
247
251
254
254
250
250
253
252
247
242
241
245
247
248
246
240
236
236
241
244
246
246
245
239
234
235
253
259
261
259
256
253
247
244
242
237
226
209
194
196
211
222
227
232
242
253
260
259
251
248
249
250
248
245
249
254
258
259
259
257
253
247
246
249
249
243
234
231
238
241
241
235
231
232
232
233
253
253
254
256
259
252
244
240
240
240
235
224
220
221
230
234
236
238
243
248
250
249
248
249
252
248
241
238
245
254
257
256
257
257
254
250
247
248
251
246
240
236
239
237
227
212
209
221
227
234
254
249
248
250
253
248
239
236
231
232
230
229
230
233
235
240
243
247
248
246
244
243
247
253
253
248
241
240
245
251
251
247
243
243
247
248
247
247
250
246
243
241
238
228
216
200
194
202
209
218
256
253
249
245
241
237
232
223
219
219
224
227
232
237
242
246
248
250
250
245
241
243
248
255
256
252
248
247
247
246
240
236
232
234
241
243
241
239
240
241
240
237
232
221
214
204
195
191
187
192
260
257
253
243
235
229
222
215
213
215
221
224
229
238
248
253
252
250
248
244
241
242
249
257
259
257
254
251
247
238
226
221
223
229
235
238
231
232
232
236
237
234
230
221
218
214
208
201
190
183
259
257
253
249
240
228
219
216
220
224
226
224
226
234
245
254
256
256
252
249
246
247
250
254
256
255
254
252
244
228
216
214
219
226
229
232
228
229
233
237
240
239
234
231
228
226
228
224
216
207
255
247
246
247
244
233
223
220
223
228
229
228
229
233
240
249
257
263
267
266
260
253
250
247
245
244
246
241
233
222
220
226
230
228
226
225
224
226
231
235
244
246
243
242
239
237
239
239
237
239
254
245
239
236
237
235
230
225
220
219
224
231
239
242
245
250
258
267
274
271
263
255
248
243
240
240
242
233
221
218
229
245
251
242
229
221
219
219
221
227
240
247
249
247
243
239
238
242
244
251
263
258
249
238
231
233
230
222
211
210
219
232
244
250
254
255
259
262
259
260
257
252
247
245
246
247
243
231
218
216
230
254
260
250
234
223
218
215
215
220
232
242
246
243
239
238
241
246
249
249
267
268
263
250
237
227
217
214
212
216
222
231
238
247
254
257
257
257
255
256
253
249
247
250
253
251
242
228
218
218
230
246
250
246
233
224
222
220
217
222
229
240
243
239
236
239
247
251
250
248
256
259
260
255
240
222
207
208
216
228
228
228
231
241
250
251
255
258
263
262
254
248
247
250
253
247
236
224
221
228
239
246
249
245
235
228
227
225
223
226
233
243
247
247
246
248
249
247
246
247
249
246
244
242
237
228
216
212
216
222
226
229
235
245
249
247
250
258
267
264
256
248
247
249
250
242
233
227
228
235
244
253
254
251
244
238
231
227
228
232
235
241
245
247
252
250
247
243
242
250
247
244
235
231
234
235
232
220
211
210
224
234
246
252
250
247
248
255
258
256
249
246
247
249
250
247
242
238
235
234
239
250
259
265
260
248
236
231
235
238
237
232
231
238
246
247
245
244
249
253
245
243
238
235
237
237
236
227
217
217
231
242
249
250
248
248
250
254
255
250
243
241
243
250
254
253
247
242
233
228
233
242
256
264
263
254
246
244
250
249
242
227
223
229
238
245
244
247
252
254
241
244
250
249
244
239
239
232
233
241
247
248
248
245
245
247
252
256
258
254
246
239
242
248
254
253
247
239
228
224
228
239
249
253
255
256
257
260
261
255
242
227
223
224
231
237
240
248
252
252
243
248
254
256
250
242
243
247
249
255
255
254
251
246
246
249
254
257
261
259
254
249
246
248
251
249
245
239
230
227
230
238
246
252
252
254
260
262
259
246
233
225
223
222
225
227
236
248
253
252
250
252
253
249
243
242
245
249
248
250
253
254
252
248
248
252
254
254
253
258
260
258
257
253
249
250
251
249
243
232
230
237
245
251
248
245
252
257
258
243
226
222
224
226
224
226
234
246
253
249
252
253
252
246
241
239
240
243
240
240
245
247
247
245
246
250
250
247
244
246
251
257
256
252
250
251
256
256
248
237
230
236
243
248
243
236
242
251
256
248
232
225
231
238
238
235
237
244
249
245
241
245
248
251
245
240
236
235
236
235
234
237
240
240
241
242
241
239
236
236
240
242
242
242
245
248
251
251
247
240
237
237
239
241
239
237
238
246
253
253
247
237
243
254
255
248
242
242
247
247
260
265
268
264
254
245
244
250
253
253
248
246
248
250
250
250
251
252
253
254
256
259
264
260
254
249
249
253
258
257
247
243
243
247
252
256
251
242
230
226
233
240
246
252
258
257
252
244
239
239
263
273
271
264
253
247
247
253
255
252
245
242
246
248
247
242
237
240
245
246
248
248
250
249
248
246
246
249
251
250
248
245
246
246
247
254
256
251
242
237
237
241
247
257
264
262
251
238
236
241
259
265
265
264
261
260
259
259
259
255
252
249
249
249
246
243
242
243
244
246
246
244
242
241
245
248
248
245
235
238
250
258
255
246
242
251
264
267
260
249
245
248
251
256
260
257
249
240
240
244
250
251
255
263
267
268
266
266
265
263
260
257
257
257
261
263
258
255
255
253
253
251
249
243
245
248
250
245
233
236
251
264
264
252
245
252
265
270
264
253
251
251
251
250
250
251
249
244
243
243
245
243
252
264
269
262
257
261
265
269
265
261
263
264
267
270
265
262
259
262
262
258
252
247
244
247
250
250
245
244
250
257
261
258
254
253
256
259
257
252
252
250
247
245
247
251
252
249
242
236
246
249
262
273
270
257
244
249
262
269
266
262
261
262
262
257
250
250
258
264
261
252
247
244
247
249
252
254
255
252
246
244
247
252
252
248
247
248
250
252
254
251
246
244
249
255
257
252
246
244
254
258
267
275
272
261
248
245
253
260
261
258
254
251
243
239
239
246
257
264
258
247
238
242
248
251
253
253
254
254
249
245
243
243
241
242
247
249
251
255
255
252
248
247
251
256
258
257
257
260
264
265
264
269
271
270
261
252
249
253
254
250
241
238
240
242
249
254
260
262
255
246
243
250
251
251
249
248
252
255
258
258
250
246
244
247
249
251
255
258
255
253
251
251
254
255
255
256
260
266
256
256
258
261
264
265
261
256
253
254
252
248
244
243
250
254
262
263
261
256
251
246
247
251
248
248
248
249
252
255
258
259
257
255
253
251
252
253
255
256
252
252
252
253
254
250
246
244
251
255
242
247
252
256
256
252
249
253
255
259
259
258
255
255
260
261
262
260
253
249
247
246
244
245
246
247
249
251
253
254
254
255
255
252
250
246
249
253
255
254
250
251
253
254
252
247
244
243
245
246
243
245
248
250
253
250
246
248
253
259
266
267
268
267
264
260
255
249
245
242
244
245
245
246
247
249
251
251
254
254
255
254
250
243
237
239
245
252
255
252
249
252
255
254
251
249
252
258
254
244
250
247
245
247
253
258
257
252
252
256
262
264
265
264
263
258
253
248
245
244
245
246
248
251
253
254
255
254
254
254
254
255
252
243
238
239
246
251
253
252
253
255
257
255
251
249
257
263
260
248
249
247
246
248
255
263
262
259
255
256
255
253
252
256
260
260
258
255
252
248
247
247
250
256
259
260
260
259
254
251
252
255
259
258
254
250
249
251
253
254
256
258
258
256
250
245
246
250
250
251
240
245
248
253
257
258
256
255
255
258
255
247
239
247
259
267
268
263
258
254
251
250
252
257
259
261
262
262
259
254
252
254
262
261
260
254
251
251
255
257
258
258
258
255
248
241
236
236
243
251
243
248
251
253
255
254
244
243
253
261
263
252
244
249
259
266
264
257
255
255
259
257
256
255
254
255
257
259
258
256
256
260
262
257
252
246
245
249
254
257
260
258
256
252
245
241
240
245
247
253
256
253
253
258
261
257
245
242
251
263
268
265
259
257
261
262
257
248
248
254
263
263
256
250
244
246
250
249
248
253
259
265
263
256
243
241
244
247
250
254
259
260
255
251
246
246
252
258
259
256
256
253
255
263
267
264
252
245
248
256
262
264
263
260
260
259
253
246
245
252
260
262
254
246
241
242
247
247
244
247
255
263
265
261
255
252
247
246
248
251
252
252
253
256
254
250
249
250
255
253
244
245
254
262
262
260
256
252
249
250
252
255
257
258
260
261
258
253
251
252
254
253
250
247
244
245
249
250
247
245
247
252
263
269
267
260
252
247
249
250
247
243
250
260
262
250
238
235
243
250
237
245
254
254
251
253
258
261
259
252
251
252
254
256
259
264
261
257
256
255
251
249
248
252
251
249
250
249
248
243
244
247
258
267
266
263
257
251
251
250
245
242
248
258
262
252
242
238
246
252
251
257
260
253
245
248
260
270
266
261
256
256
257
255
255
256
256
253
252
252
247
245
249
255
256
252
246
242
238
241
244
248
252
256
259
260
260
256
252
249
244
244
249
254
256
255
250
249
248
252
262
267
267
259
252
251
257
261
262
262
262
262
259
254
249
248
250
252
251
249
245
244
250
258
259
254
246
241
236
242
246
249
250
252
256
258
260
259
254
246
240
241
246
252
255
252
247
244
243
245
258
260
263
261
256
251
248
251
256
262
264
264
262
256
249
247
251
257
259
256
254
253
255
259
260
257
252
247
247
246
249
249
250
253
255
254
254
255
254
247
237
236
242
252
253
242
234
230
234
238
251
253
254
252
248
243
242
245
253
261
263
265
264
261
256
253
253
256
260
264
264
264
263
261
260
258
254
250
248
248
252
251
250
250
250
248
246
246
248
245
238
235
238
243
242
236
231
233
240
245
254
254
250
247
245
242
243
246
251
259
261
262
264
265
262
258
253
248
251
255
261
264
263
261
261
254
243
233
235
246
255
252
247
246
247
247
244
240
237
238
240
238
236
234
235
240
244
249
251
249
258
258
255
250
248
248
250
248
248
251
254
258
261
260
257
255
252
247
248
248
251
251
254
257
258
249
234
223
229
246
255
252
243
235
238
242
242
238
234
237
243
244
238
232
234
244
253
255
250
246
255
261
263
260
257
258
256
251
244
245
251
254
253
255
249
251
253
257
257
254
251
245
243
249
250
247
242
237
242
252
255
250
242
235
234
239
241
239
236
240
243
244
239
235
236
244
248
246
242
241
251
263
265
260
257
259
259
252
244
245
253
259
256
251
247
251
253
258
261
261
255
248
243
243
245
247
251
254
256
257
253
249
245
242
241
243
242
238
233
235
238
239
238
236
236
235
235
236
240
244
254
263
264
260
257
258
255
249
243
246
255
258
250
244
242
247
250
251
252
253
255
254
251
247
247
250
255
257
254
251
250
250
249
249
252
253
244
235
224
222
229
235
236
235
237
236
235
239
245
253
259
261
261
259
258
257
252
245
241
242
248
241
223
209
216
230
244
247
248
249
253
258
260
257
254
256
258
256
250
246
249
250
249
247
251
254
248
232
219
222
231
237
237
239
242
248
248
249
250
253
259
261
262
259
255
253
250
246
243
239
234
216
190
175
182
207
230
243
248
252
257
260
258
256
254
257
258
256
251
249
251
251
247
243
246
251
247
235
229
232
235
238
237
242
252
261
256
250
248
249
254
263
267
261
253
250
250
250
249
242
228
209
185
175
183
202
221
235
246
256
264
260
251
245
245
252
256
257
256
256
254
251
246
244
243
244
243
241
242
243
237
232
232
241
252
255
248
243
242
246
252
267
271
270
264
258
255
248
245
242
232
218
208
205
214
222
227
231
242
254
262
258
248
241
243
248
250
254
257
259
255
250
245
244
241
235
237
246
254
249
236
227
229
237
243
239
232
234
237
243
253
259
264
269
272
265
252
240
234
235
234
231
228
228
232
234
237
239
243
249
251
251
248
248
249
246
239
240
251
258
258
252
244
242
239
233
232
244
255
252
239
233
233
236
230
220
214
221
228
235
252
249
248
251
257
249
238
229
225
231
233
235
236
237
237
238
240
246
250
249
245
244
248
255
255
245
231
230
244
258
258
249
238
238
237
237
238
243
248
248
245
241
240
237
225
211
199
205
213
226
249
248
246
244
242
235
230
223
219
223
228
231
236
239
239
245
246
251
256
253
245
242
248
257
259
250
238
234
239
247
245
238
232
234
239
242
240
242
243
247
248
245
239
232
219
207
195
196
200
211
252
256
254
250
244
237
229
222
221
223
226
227
234
243
252
256
254
254
252
250
244
243
250
258
261
256
248
241
236
231
225
222
222
223
228
233
235
240
243
249
250
244
234
225
218
211
209
207
203
201
256
259
261
257
249
240
228
225
226
230
230
229
232
242
253
260
260
257
249
245
244
247
253
256
255
252
248
239
230
219
217
218
220
216
211
211
219
231
241
250
253
245
235
225
221
224
228
227
219
210
254
250
249
251
243
233
226
226
228
232
233
233
236
243
250
255
258
258
250
247
247
250
253
249
244
239
236
233
226
222
223
229
231
225
211
203
209
221
235
245
251
246
239
232
232
237
242
242
235
225
249
240
236
237
228
227
224
228
227
226
229
235
244
249
252
253
257
260
260
256
254
253
250
245
239
234
234
232
231
232
234
245
244
239
229
218
216
218
228
237
244
244
241
241
243
247
249
244
241
238
250
247
241
232
223
223
223
223
219
219
225
236
246
252
254
256
257
259
258
257
255
253
250
246
244
242
239
234
233
233
237
242
244
242
233
227
222
222
228
235
242
244
244
246
249
251
250
246
245
244
258
259
254
247
234
225
216
213
220
230
235
240
240
244
251
257
258
257
253
250
251
251
251
250
250
246
238
233
237
242
244
244
239
231
225
220
224
228
231
238
244
249
250
248
248
245
247
247
249
247
258
258
256
251
241
227
213
212
226
243
249
244
236
239
248
254
257
256
255
251
251
249
250
250
249
241
233
231
245
261
265
258
241
229
217
218
222
227
230
233
242
250
253
249
243
237
238
243
245
248
252
248
243
240
243
241
232
228
231
244
252
248
243
245
249
249
250
253
258
261
256
249
248
251
250
240
232
234
250
266
270
262
246
234
231
231
231
230
231
232
236
240
242
241
236
233
235
240
244
250
249
245
237
236
246
258
257
247
236
234
240
247
251
253
253
248
246
250
256
260
255
249
248
252
254
249
242
238
244
248
252
249
246
247
249
248
244
238
238
238
234
227
226
231
237
237
238
243
252
254
250
253
253
251
253
259
259
248
240
235
238
247
252
255
254
251
248
249
252
253
249
246
246
251
257
255
248
236
229
229
236
239
243
246
251
251
246
243
246
246
239
227
222
234
247
247
240
242
252
256
250
256
265
267
258
250
247
247
243
242
241
248
250
252
252
250
250
250
251
250
244
241
241
246
251
251
244
231
223
224
232
238
243
244
248
251
247
240
241
245
242
232
226
236
245
246
239
237
243
252
247
251
257
260
253
247
248
249
247
246
247
250
250
249
248
247
250
251
253
252
249
242
241
241
246
249
245
234
222
222
231
242
246
246
248
253
248
238
231
229
233
230
225
227
231
236
236
236
239
245
249
250
251
250
245
246
248
251
247
247
248
251
250
248
245
243
246
248
251
252
251
248
244
244
247
251
252
244
227
221
226
239
248
248
246
250
248
240
233
223
223
223
225
224
227
233
236
239
240
242
251
253
254
253
248
245
245
245
245
248
250
247
247
242
239
239
241
242
245
246
249
249
248
249
252
255
256
248
232
222
225
236
245
243
233
234
241
243
240
230
224
224
232
240
241
242
240
241
243
244
243
250
255
258
254
248
243
244
248
252
247
242
236
233
233
236
237
241
244
247
247
246
246
250
253
254
251
244
236
230
229
234
238
235
227
225
234
243
244
236
229
232
243
256
259
256
246
243
244
245
260
261
261
264
258
250
248
252
256
256
253
248
249
252
256
263
265
266
265
261
255
251
255
260
255
247
246
251
261
260
250
243
245
249
251
252
249
242
235
230
232
234
241
247
254
258
258
259
256
250
269
275
271
265
254
248
247
252
256
255
251
250
255
261
265
264
259
260
262
257
247
236
235
244
246
241
240
246
259
259
250
241
243
249
256
264
266
259
249
241
237
236
240
247
254
257
252
247
246
249
262
267
269
265
260
258
259
260
258
255
254
255
260
264
264
259
251
248
250
249
244
232
230
236
243
246
247
247
247
248
246
246
250
250
255
264
268
267
259
251
248
248
250
250
253
254
251
248
249
250
249
251
256
263
263
266
267
266
261
257
257
257
258
256
252
251
249
249
250
248
246
240
237
236
241
248
251
250
243
238
240
245
249
251
247
252
260
265
265
258
254
252
249
247
248
251
251
252
251
247
245
243
250
262
261
260
257
260
263
261
258
255
253
249
248
250
252
254
253
251
247
245
246
242
241
245
251
254
247
237
231
233
245
249
246
244
248
259
265
263
256
249
240
234
238
249
252
252
246
239
245
247
257
263
260
245
240
247
260
264
260
256
256
257
256
252
251
252
254
251
246
242
248
250
253
253
256
259
253
241
228
229
242
252
251
245
248
255
259
260
256
248
242
237
243
250
253
251
246
247
251
252
259
264
261
245
233
234
248
258
261
259
259
264
262
255
250
250
254
252
245
238
243
257
269
272
269
261
255
248
239
236
240
250
256
259
255
252
251
253
254
252
250
251
255
259
257
254
255
263
256
254
255
261
264
260
245
237
240
253
257
257
257
257
260
260
258
256
256
253
245
237
237
252
268
273
267
259
255
256
253
246
240
243
255
263
261
252
245
246
253
253
253
258
263
263
260
258
262
268
256
252
250
255
265
268
259
249
249
255
259
257
251
251
260
265
266
263
258
254
247
241
240
246
252
255
256
252
253
258
260
255
246
244
253
259
257
253
252
252
253
252
250
255
262
262
257
256
257
258
251
249
247
250
257
261
261
258
259
261
262
259
252
252
260
265
268
263
255
252
249
245
242
242
246
247
249
250
252
255
257
257
255
253
253
253
252
255
260
261
259
254
252
253
252
249
248
247
249
249
250
247
244
244
247
255
257
258
257
257
259
259
255
253
258
261
263
257
248
245
246
246
246
245
247
248
252
254
254
253
252
253
254
255
254
249
249
254
261
265
263
259
256
252
248
245
244
246
246
244
252
248
245
244
248
252
254
251
244
243
250
255
255
254
254
257
257
254
246
239
238
243
248
249
249
251
256
258
257
253
249
250
254
255
252
246
245
250
255
259
261
261
259
253
248
245
247
248
247
244
252
250
250
251
253
253
251
247
243
242
247
251
252
253
253
254
258
258
251
240
233
237
247
253
253
253
257
260
258
253
250
251
256
254
247
239
240
245
252
255
257
257
256
252
247
245
246
246
244
245
253
253
255
257
256
248
244
245
252
256
256
252
252
254
257
259
261
262
257
247
236
235
245
255
259
258
259
259
258
254
252
253
254
249
241
234
238
245
252
255
255
252
251
247
243
236
234
240
244
247
257
256
254
256
251
243
238
243
258
269
266
259
257
257
260
263
261
261
262
257
251
243
244
252
257
259
260
260
259
257
255
252
250
244
238
239
243
248
253
254
252
249
247
241
233
227
229
239
247
247
263
258
254
255
253
247
240
244
256
269
271
265
261
259
258
256
255
254
261
268
266
259
250
245
242
248
255
260
260
258
256
251
249
246
248
249
249
249
251
251
248
245
244
240
235
232
236
243
246
245
261
259
259
260
261
258
252
248
251
256
262
263
260
257
253
247
240
240
246
260
267
265
256
248
240
241
247
251
254
252
251
249
252
258
259
259
253
249
249
250
246
241
242
250
252
250
247
246
247
243
253
262
266
266
264
259
256
252
249
250
252
256
255
254
250
245
236
234
238
246
255
259
260
255
251
246
245
245
241
244
245
249
254
261
266
262
252
247
251
253
247
238
240
255
263
257
247
245
251
250
253
266
271
264
255
252
255
254
250
248
249
252
252
252
254
255
250
243
244
246
251
256
258
259
258
252
247
243
240
242
245
249
252
257
257
255
249
246
251
255
250
240
236
244
252
249
245
247
257
261
260
270
270
258
246
245
253
256
252
249
248
251
251
253
255
258
256
252
252
254
258
257
257
257
256
254
249
245
241
244
252
251
249
247
246
249
247
248
250
252
248
242
236
234
238
244
248
252
261
265
263
266
265
257
250
248
253
256
253
250
249
250
251
252
253
254
253
252
252
254
257
261
259
257
254
252
248
244
240
243
250
251
246
243
243
245
247
251
251
245
238
238
240
243
249
251
249
248
251
256
256
258
257
256
256
256
253
254
253
253
252
248
250
251
251
252
253
251
246
245
251
259
262
259
254
251
247
245
240
240
243
246
245
244
244
244
246
250
249
238
229
234
243
255
261
253
245
239
239
243
254
252
252
257
262
259
252
249
251
256
257
255
251
250
252
255
254
250
240
240
247
259
262
258
252
250
248
247
244
241
242
243
243
246
249
246
243
242
237
232
231
234
242
249
249
246
240
235
235
233
263
256
255
260
264
261
253
249
251
259
259
256
249
248
251
254
250
238
232
240
256
264
263
255
250
247
247
249
250
251
251
249
246
248
251
250
245
238
233
234
236
240
238
236
236
242
248
249
240
233
272
264
260
262
264
261
256
252
252
258
256
253
246
246
250
250
242
230
230
242
258
263
261
252
247
245
245
249
253
259
259
255
253
250
250
251
247
243
238
237
239
241
237
234
237
249
260
259
248
235
262
263
263
259
258
259
258
255
253
253
252
250
247
249
250
250
246
240
240
245
251
252
252
249
248
247
247
251
253
254
254
254
255
250
243
241
245
253
255
247
241
238
238
240
247
252
256
253
246
240
249
261
262
257
253
255
257
256
252
250
253
254
253
250
247
250
251
252
251
248
245
245
246
246
247
249
253
255
252
246
240
244
247
247
239
233
240
252
259
254
241
235
236
244
246
243
237
238
242
247
249
261
264
257
253
253
254
253
250
249
253
258
254
244
239
242
248
252
253
249
249
251
252
252
250
252
256
257
252
243
237
239
243
244
240
237
240
245
250
248
239
232
231
234
239
236
229
229
239
250
258
266
265
259
253
252
252
250
247
247
250
253
242
227
220
226
238
249
252
251
253
257
263
264
259
255
255
255
253
251
249
248
245
244
248
249
245
238
236
239
234
226
223
231
242
249
242
237
236
240
261
265
266
257
250
250
255
259
254
247
241
238
226
212
206
211
226
243
251
254
255
258
262
264
260
255
252
252
254
257
256
252
247
247
252
254
246
235
231
235
229
222
221
237
256
265
257
247
245
241
254
260
260
254
247
249
259
265
261
248
236
226
217
207
205
209
223
236
248
256
258
255
251
251
251
251
251
253
254
255
252
247
244
246
250
245
238
234
240
242
234
224
226
242
256
262
255
255
256
256
249
252
254
253
251
250
254
249
245
239
234
228
222
216
219
226
232
238
246
256
261
256
248
243
245
248
253
257
256
252
241
235
239
244
240
229
224
237
252
255
242
231
230
239
246
245
240
245
253
260
252
251
251
252
253
247
240
228
224
227
233
233
233
232
235
239
244
245
249
252
254
254
251
249
248
246
245
250
257
256
248
239
240
243
240
230
227
239
256
261
250
239
233
234
233
226
222
229
239
247
257
254
249
247
247
239
227
219
220
228
234
237
239
241
245
249
251
254
254
250
247
246
251
257
255
244
232
235
251
263
260
250
243
246
250
247
242
244
253
256
252
244
238
233
220
209
204
213
227
237
251
251
250
248
242
232
225
226
226
232
234
236
242
249
255
258
258
258
258
252
244
242
250
261
260
247
231
228
240
254
254
240
233
236
244
252
253
255
256
254
249
244
241
233
220
200
191
199
215
228
243
252
255
254
247
235
229
228
232
234
234
233
241
252
263
265
261
258
256
252
245
244
251
260
261
252
242
235
233
231
227
223
220
218
222
232
246
260
263
256
250
244
239
232
223
208
198
200
207
216
248
255
260
259
251
237
228
228
233
237
235
234
238
251
260
265
260
251
246
242
243
245
251
254
253
249
244
238
229
221
219
222
222
215
207
212
232
251
259
258
254
245
238
231
225
222
222
223
218
211
258
258
259
256
246
232
226
230
236
236
237
236
241
252
257
259
254
246
243
239
241
245
248
247
244
240
237
235
233
233
235
240
235
226
216
214
223
235
248
256
257
248
238
230
227
234
240
240
234
221
259
254
250
244
231
226
228
238
238
235
235
238
248
254
256
255
253
251
247
246
245
246
247
247
243
238
235
234
239
245
248
248
244
238
232
226
223
229
245
255
258
247
238
234
238
244
247
246
239
234
250
250
245
235
224
222
228
238
239
235
233
239
248
255
257
257
258
258
258
253
251
249
249
250
249
245
238
235
241
246
247
244
240
234
230
225
224
229
243
255
256
247
241
242
248
252
249
243
240
239
250
254
249
238
226
220
222
230
240
239
240
241
245
250
256
258
259
257
257
253
253
250
250
250
250
245
239
238
243
246
246
242
234
227
220
217
222
230
241
250
252
250
249
250
252
253
248
242
239
238
255
258
253
244
236
228
222
231
245
256
258
248
243
247
253
255
252
248
250
253
255
253
251
247
243
237
234
238
251
259
256
248
235
228
224
224
228
232
237
240
245
250
254
252
246
241
242
242
245
242
256
255
247
242
244
244
243
246
255
265
267
257
249
248
251
249
244
243
251
260
262
258
253
250
244
236
230
236
251
263
261
250
237
234
242
245
246
241
237
235
237
241
243
242
237
234
240
248
253
250
253
252
245
241
247
260
264
265
262
264
267
262
254
253
253
249
245
245
252
260
265
261
258
257
254
246
235
232
240
248
250
243
237
236
248
259
259
251
247
240
234
227
227
232
238
238
242
250
256
255
251
255
252
250
252
259
265
266
263
260
259
254
252
255
257
255
250
245
245
249
251
255
257
255
255
248
238
225
223
229
237
239
233
234
242
250
250
247
249
245
235
223
219
234
248
250
244
243
249
253
249
253
257
256
251
250
255
259
259
252
243
244
245
250
256
257
253
244
231
230
239
244
247
247
248
247
240
225
217
224
235
240
234
231
238
244
243
235
234
239
237
227
224
236
251
251
240
230
233
245
245
247
254
254
248
246
252
258
255
243
238
237
244
247
250
253
253
246
235
231
236
240
244
243
246
249
243
231
219
223
236
242
238
235
240
251
246
230
220
224
233
232
227
233
243
245
236
224
223
236
241
243
250
253
250
251
256
259
254
246
242
245
247
245
244
244
249
250
250
243
238
238
240
242
248
253
251
239
218
217
227
242
245
240
239
250
251
240
226
221
225
231
231
235
239
241
238
229
226
230
242
247
254
258
256
255
255
257
256
256
255
253
250
245
241
241
246
253
256
250
241
236
237
243
250
254
253
240
221
211
221
238
248
243
234
237
246
246
239
226
222
227
235
242
246
245
243
240
237
235
247
256
262
263
257
252
248
255
259
265
261
256
249
244
242
244
248
254
259
258
251
243
242
246
252
254
250
242
230
220
217
228
240
241
234
236
244
245
243
230
224
230
240
248
252
250
247
245
245
244
256
247
246
253
261
262
260
259
259
261
261
257
259
262
268
272
272
270
267
261
254
245
254
261
261
254
247
250
258
259
252
246
248
251
250
251
254
255
252
248
245
244
244
246
246
249
250
252
253
250
258
257
252
251
251
250
250
252
256
256
255
256
263
271
277
277
272
272
272
265
248
235
235
246
251
244
242
250
266
267
254
244
245
248
254
261
264
262
257
253
244
241
238
241
246
252
251
249
250
251
251
257
254
251
248
247
249
252
254
253
252
258
266
272
273
267
256
255
258
259
247
232
228
236
242
243
246
255
264
264
253
242
246
249
252
257
257
257
254
252
249
251
253
253
255
254
253
252
253
255
246
249
250
248
246
248
253
254
256
254
255
258
260
257
252
245
240
241
242
245
240
235
231
229
236
244
252
261
261
251
240
238
246
251
248
244
244
249
250
252
254
254
256
255
255
253
251
254
258
257
244
241
244
245
243
245
253
257
258
254
253
252
251
245
238
235
236
238
239
234
231
230
231
234
238
246
257
264
258
244
229
231
243
251
249
243
244
251
257
258
254
251
252
252
251
250
248
248
250
250
246
244
247
245
240
235
238
248
257
254
251
250
254
257
257
254
251
250
243
235
229
231
245
256
259
262
262
265
255
240
226
227
241
254
257
255
252
254
259
259
255
251
250
251
253
250
245
243
246
249
252
251
251
247
240
229
227
234
244
252
253
254
260
270
276
270
260
253
247
239
231
233
249
264
270
271
266
260
252
241
231
230
239
253
262
265
259
254
252
252
253
254
252
253
253
252
250
248
251
254
259
253
248
247
247
242
232
227
234
251
258
260
261
268
273
270
262
252
245
239
233
233
239
251
265
268
263
258
253
251
244
239
237
245
257
267
263
252
244
247
254
254
248
244
248
253
255
257
258
258
257
252
242
245
255
256
246
236
238
253
261
260
255
257
263
265
260
252
242
238
235
233
235
240
249
254
257
254
256
258
257
251
242
244
251
256
255
251
249
258
262
255
244
240
244
252
258
259
260
258
254
249
241
243
252
259
258
250
248
253
256
255
249
249
257
262
262
255
245
241
238
237
239
240
247
252
256
255
256
258
259
258
255
254
251
250
249
252
262
269
268
259
250
246
246
250
253
254
255
252
254
250
245
241
241
248
256
261
257
251
249
249
248
248
254
260
264
258
248
243
241
241
242
245
249
252
258
258
257
255
254
256
258
261
258
252
248
254
262
267
268
263
258
253
250
248
246
244
244
243
255
252
247
240
231
235
250
261
260
254
249
250
251
251
251
257
261
257
246
233
228
233
242
246
246
248
254
260
260
255
249
248
252
258
257
251
247
252
257
261
261
259
257
253
251
250
248
244
240
239
252
252
250
247
240
239
247
259
264
260
255
253
254
254
250
251
257
256
244
223
215
226
241
247
245
243
251
259
262
257
251
247
248
248
245
242
242
248
255
257
255
251
250
250
254
258
259
254
245
242
257
256
257
258
255
247
248
258
266
268
260
256
256
257
254
250
253
257
250
232
221
230
244
254
253
250
254
259
261
258
254
252
249
244
236
234
239
247
255
256
252
247
246
249
254
258
261
258
253
246
267
261
259
259
259
255
253
256
263
265
262
257
258
259
256
250
252
259
263
256
246
243
249
256
260
259
260
262
262
260
256
253
249
246
241
241
244
250
255
254
249
245
246
249
251
251
252
254
250
244
269
262
257
255
255
256
255
256
258
258
256
260
262
260
255
249
249
258
268
272
266
257
253
255
256
255
259
264
270
266
256
251
247
249
253
253
253
254
255
253
248
243
243
247
247
245
243
242
239
232
260
259
256
253
253
255
255
255
255
254
258
261
259
257
252
246
242
247
257
264
265
261
258
257
253
249
251
258
265
260
251
241
242
249
259
260
257
256
257
257
248
237
237
245
250
248
245
242
239
234
251
258
260
258
256
254
254
253
252
253
256
256
252
248
246
246
242
238
238
245
252
258
260
261
257
252
249
250
251
248
245
238
237
244
255
257
253
251
257
260
250
234
230
243
254
253
246
245
248
248
250
263
267
264
261
257
254
251
249
248
252
251
245
241
245
250
249
244
240
242
248
254
258
259
259
257
254
250
247
247
246
241
237
238
246
249
244
244
252
257
252
238
229
237
251
250
246
245
250
251
257
269
270
261
256
253
253
251
246
244
244
244
243
244
249
253
254
253
251
254
258
261
259
255
255
256
257
256
257
259
257
251
240
235
236
239
239
241
248
252
252
241
234
234
243
247
246
246
247
248
261
267
264
255
246
245
251
253
249
245
239
240
244
251
252
252
251
249
249
256
266
271
267
257
251
252
255
255
258
260
260
253
242
232
228
231
238
246
251
251
247
243
241
243
248
250
249
247
246
245
260
263
259
253
249
249
254
258
258
250
244
244
246
252
252
251
249
245
239
239
246
258
261
255
249
248
250
250
248
248
249
249
241
235
229
231
240
248
252
248
243
243
247
253
256
253
248
243
241
242
259
259
258
260
264
264
265
261
259
255
251
252
246
246
249
251
248
240
228
222
227
239
246
247
244
244
246
245
244
242
240
240
243
241
242
243
243
245
244
241
240
245
248
251
249
245
240
236
235
236
259
253
258
266
275
273
265
261
258
257
253
251
243
242
248
250
243
231
222
225
237
243
245
242
240
242
245
245
248
246
244
243
245
248
253
254
248
243
236
234
237
244
244
239
236
235
237
235
234
234
257
253
257
267
271
269
263
259
257
258
252
247
240
244
251
250
240
225
224
240
255
260
255
246
244
244
247
252
254
253
249
249
253
253
255
256
253
249
240
234
231
233
235
234
236
239
242
242
240
237
256
254
256
257
257
255
256
257
259
259
253
247
246
250
253
251
244
236
236
245
254
257
255
251
250
251
253
255
253
249
246
251
256
254
247
243
249
259
257
241
230
224
232
240
247
249
247
248
245
243
249
254
254
253
248
249
252
257
259
261
256
254
251
248
246
246
245
246
246
245
246
249
252
252
251
253
257
256
250
238
233
243
252
249
238
232
239
255
263
256
239
231
235
246
254
250
243
241
244
248
248
254
255
252
249
248
251
255
256
253
254
255
251
245
235
234
241
247
250
249
250
253
255
254
250
250
255
256
250
240
233
238
246
246
240
235
237
248
256
257
244
235
234
243
248
247
236
234
239
247
254
261
262
257
248
248
251
254
252
245
244
247
249
243
230
226
234
245
253
254
255
257
259
258
252
246
249
253
255
252
247
245
247
250
252
249
244
243
244
244
236
227
226
233
244
245
237
236
236
239
259
266
265
257
247
249
258
261
254
241
237
240
247
245
238
231
230
242
253
256
254
253
256
260
256
246
244
249
255
260
258
251
248
254
258
255
247
241
239
238
230
223
223
235
245
245
239
240
241
238
255
257
256
248
244
248
259
265
259
245
237
238
244
245
240
233
232
241
251
254
251
248
250
255
254
248
245
247
252
253
249
244
246
254
257
249
237
234
240
245
240
234
238
245
251
244
237
238
243
248
247
240
236
234
235
237
243
247
246
243
241
239
242
242
240
239
241
245
251
253
253
250
249
247
247
249
254
257
253
247
238
238
244
256
256
241
227
230
245
256
253
246
243
249
252
246
236
232
239
247
249
240
236
234
234
231
227
224
228
238
242
242
243
242
246
254
255
255
254
252
253
253
251
246
245
247
255
264
261
254
245
240
250
260
260
248
231
234
246
254
252
242
236
237
240
238
231
229
234
243
260
256
250
246
244
235
227
222
227
239
242
243
246
253
264
267
268
262
256
251
247
249
251
253
248
243
245
253
263
262
255
247
249
260
265
260
245
243
247
248
243
236
235
231
225
217
213
220
233
244
256
259
256
256
251
242
232
232
237
243
244
243
248
258
268
269
262
258
256
251
242
243
251
260
257
245
235
235
248
250
244
236
233
237
247
251
250
252
251
245
238
237
240
238
224
203
192
202
222
237
246
250
255
256
251
240
231
233
239
246
245
243
246
256
262
255
243
244
251
255
251
248
252
259
260
248
237
231
231
231
222
219
218
218
221
233
244
255
254
246
239
238
243
245
229
206
188
189
205
219
249
251
253
254
250
241
231
232
239
245
243
241
244
252
256
249
238
234
247
259
262
255
250
250
250
246
242
235
230
222
220
222
222
219
222
229
242
251
247
243
238
238
240
242
235
221
210
206
208
211
262
259
259
259
254
246
238
239
242
244
242
241
246
253
257
257
248
244
249
259
261
255
248
244
243
243
240
237
237
236
239
241
237
235
234
238
241
247
246
243
241
239
235
233
232
232
234
236
234
229
261
259
260
257
254
249
249
249
247
244
242
244
251
256
260
260
260
261
260
261
256
248
246
247
248
245
239
234
238
249
256
254
244
234
231
233
235
242
247
252
251
243
236
234
235
235
242
247
251
250
251
252
252
249
244
243
246
250
248
242
242
247
252
259
260
260
263
269
270
264
255
247
246
247
251
247
240
234
235
244
253
255
245
228
219
215
225
238
247
258
257
247
240
242
246
248
246
241
242
246
249
252
249
242
234
229
232
241
247
241
240
247
253
260
262
259
258
261
263
266
259
251
245
241
241
242
241
238
234
238
245
251
247
235
221
217
223
234
245
252
251
245
240
245
252
256
251
240
234
233
257
261
256
247
236
231
231
241
249
250
245
247
251
259
263
257
248
246
253
263
266
258
249
239
231
231
235
241
246
247
248
248
245
241
239
239
240
241
245
247
246
242
238
242
248
253
252
249
245
238
263
266
262
254
249
246
247
252
257
259
255
249
250
254
258
253
244
242
249
260
265
263
255
247
238
228
226
234
249
257
255
247
241
243
252
257
260
254
251
245
243
238
236
238
240
247
253
259
258
252
259
260
258
254
256
258
260
258
259
260
259
251
246
247
252
253
250
247
249
253
258
259
260
255
248
231
220
220
234
248
252
246
242
241
245
249
254
254
255
248
240
229
228
235
241
248
254
259
259
255
254
253
252
251
252
256
256
256
256
258
255
246
239
239
246
256
257
252
246
241
244
251
252
250
246
233
219
211
214
230
246
249
244
238
232
234
239
244
249
246
236
222
218
226
240
251
253
250
247
247
250
251
251
250
248
247
249
252
250
247
246
241
236
239
249
257
260
253
240
233
238
247
250
244
241
236
227
217
213
225
243
250
243
235
233
234
238
237
240
242
235
221
208
216
238
251
249
238
234
240
247
249
253
255
250
247
248
252
246
239
238
239
241
243
251
258
262
258
244
235
240
250
255
250
247
245
238
228
222
229
244
248
241
235
237
247
247
242
239
240
238
229
220
224
238
251
245
233
229
237
241
244
251
255
255
255
256
255
248
240
242
251
255
255
254
255
258
261
253
246
244
249
258
256
254
252
247
236
227
228
238
246
244
238
239
250
253
249
243
238
239
236
236
239
245
248
241
234
233
237
239
241
249
254
257
256
256
256
254
253
256
266
271
269
260
252
251
255
255
251
247
246
247
249
252
254
251
242
228
222
226
241
252
249
241
242
249
247
238
228
227
238
247
253
250
248
244
239
240
238
245
248
252
254
252
249
249
255
258
260
261
267
273
272
263
253
247
247
250
250
249
246
245
246
250
252
251
248
238
224
218
230
245
254
251
250
248
245
235
224
222
235
249
250
249
247
247
245
246
241
251
242
236
247
260
267
269
267
264
262
260
258
261
266
274
276
272
266
261
259
256
252
257
263
267
259
252
251
256
256
252
248
250
250
248
248
252
256
258
259
260
261
260
259
258
254
250
244
239
237
250
246
247
251
258
263
265
263
260
256
251
244
248
253
258
258
256
258
261
260
252
244
251
260
259
253
250
257
267
266
254
244
244
246
244
243
247
252
255
258
259
258
257
257
260
260
255
248
241
241
252
257
259
260
258
256
253
255
254
253
249
245
250
256
257
253
249
249
254
256
247
238
236
239
241
240
246
259
270
267
253
242
243
246
242
239
239
240
246
252
256
256
256
255
258
257
254
251
251
252
251
252
253
254
253
252
251
250
252
254
255
260
263
262
261
259
251
246
244
241
233
223
217
218
225
235
248
262
270
265
254
251
253
254
253
245
241
241
242
246
251
252
254
254
254
252
250
250
256
258
248
244
242
243
244
246
250
252
255
256
259
263
266
264
259
257
250
245
236
225
213
208
210
216
228
242
258
270
269
262
254
253
260
264
263
257
252
247
245
245
248
249
251
257
258
252
248
247
254
255
249
247
244
241
238
241
250
259
258
255
254
256
263
266
263
260
252
248
237
223
211
210
221
233
239
246
259
266
264
259
250
249
255
260
261
260
255
252
251
251
251
252
256
265
262
254
249
248
253
252
258
257
253
242
236
236
245
252
255
254
252
254
260
267
269
264
256
247
236
225
218
220
231
239
240
240
242
246
252
251
246
243
246
250
252
253
253
253
256
257
257
256
257
256
254
253
250
251
253
252
262
260
250
243
236
236
238
239
246
254
258
259
260
265
267
263
253
242
229
219
215
219
228
235
237
236
236
242
250
252
248
245
245
248
253
252
252
254
260
263
264
257
247
237
236
244
252
255
254
254
255
251
246
243
246
243
237
233
241
251
259
259
258
261
264
261
252
239
223
214
212
218
226
233
239
243
249
254
257
258
256
253
253
254
252
250
250
253
261
268
269
259
245
231
233
245
257
259
258
257
252
248
245
244
247
246
245
241
242
246
250
251
252
256
259
260
255
244
229
223
221
223
230
239
251
259
263
261
261
259
260
258
257
252
248
244
247
252
260
266
268
261
253
247
247
254
257
259
259
255
258
255
250
243
239
241
250
255
248
244
243
245
247
250
254
258
257
251
242
237
234
233
236
244
252
260
263
261
260
257
254
256
253
248
245
244
249
254
258
257
259
260
260
257
257
255
254
253
251
245
259
255
247
238
229
234
251
265
264
256
248
247
249
252
255
259
260
254
244
237
234
238
241
245
246
248
254
258
259
256
252
251
248
247
245
248
252
257
256
253
252
254
258
256
256
253
250
247
244
240
250
246
243
241
237
240
251
268
275
266
255
251
254
258
261
263
262
256
240
226
224
237
246
246
242
241
248
257
261
258
253
250
248
247
248
248
250
255
256
254
250
249
250
252
254
256
256
252
248
244
248
246
253
257
256
253
257
263
266
262
253
252
256
260
261
262
261
258
247
232
230
242
253
253
249
246
251
259
262
260
255
253
252
251
248
247
246
251
257
256
250
246
245
250
255
259
262
262
257
254
258
258
263
270
274
270
261
257
250
247
248
252
257
260
256
254
254
258
258
251
246
253
259
260
257
252
254
260
263
261
257
255
255
255
251
245
247
250
256
256
250
246
247
252
256
259
260
257
253
247
261
260
262
266
267
267
264
256
248
243
250
257
262
261
255
250
249
255
263
264
261
255
257
261
259
254
253
258
265
264
259
256
256
259
257
253
252
253
257
257
253
251
251
252
253
252
250
246
241
234
250
252
253
251
251
254
256
256
253
254
260
262
261
258
253
250
249
255
264
266
261
256
256
259
258
254
250
255
263
263
257
251
254
258
260
259
256
255
259
259
255
249
246
249
250
248
246
243
240
236
243
249
250
248
247
249
252
253
254
261
264
260
251
244
246
252
257
259
261
262
260
257
255
258
259
256
252
252
254
254
250
244
241
246
255
258
255
252
255
258
254
245
241
247
251
250
246
242
243
246
246
252
257
258
259
260
255
251
253
257
257
248
236
231
238
250
258
260
258
255
254
255
254
255
257
259
258
253
250
248
246
241
237
240
250
254
249
247
250
254
252
245
242
247
253
251
245
241
242
245
253
262
262
261
259
259
259
254
253
250
238
232
229
233
241
247
252
253
254
252
253
256
256
254
253
256
258
257
255
253
248
242
237
237
244
248
245
244
248
251
252
249
246
248
252
251
246
242
238
236
258
266
262
251
242
243
248
254
254
245
233
230
235
246
250
248
246
246
247
253
257
260
260
256
251
252
255
258
257
256
253
248
241
237
238
242
244
250
253
253
252
251
249
246
246
248
249
249
247
238
259
264
259
247
234
234
243
251
251
244
238
238
248
255
252
246
241
240
243
250
251
251
251
250
247
249
253
254
253
253
253
250
247
242
237
238
244
253
257
258
255
252
248
244
244
246
250
250
250
248
255
258
258
252
246
244
246
248
246
242
242
251
258
257
250
244
237
233
235
237
238
239
235
239
242
247
248
247
244
244
247
252
252
249
243
241
243
248
250
253
254
252
251
248
246
244
245
243
245
250
243
249
254
257
257
253
249
248
244
241
245
254
259
258
253
246
235
224
219
226
233
236
235
240
244
247
245
240
235
239
246
250
253
252
247
245
245
243
241
242
246
251
250
250
248
245
241
236
241
250
238
243
251
255
254
250
249
250
250
247
248
249
255
258
258
251
237
222
218
228
238
243
246
248
251
250
246
240
240
245
249
251
252
248
244
244
247
244
238
233
233
235
240
244
247
245
242
240
244
250
245
247
249
250
249
247
248
254
258
258
254
250
252
255
255
250
241
233
232
239
245
249
252
253
254
254
254
253
253
253
252
253
251
245
238
241
246
244
238
231
228
225
232
238
246
247
246
247
247
247
249
248
248
247
247
247
250
255
260
261
258
255
253
252
246
244
243
243
243
246
248
252
254
253
251
253
257
256
253
250
250
254
253
246
240
238
241
240
237
235
234
234
236
242
248
250
249
248
247
248
251
249
250
250
250
250
252
255
257
255
254
255
253
250
244
238
239
243
247
250
253
255
255
251
247
247
252
254
251
245
243
248
254
254
250
245
239
237
236
237
241
241
242
245
251
249
245
245
245
247
253
257
258
256
253
252
253
255
253
246
242
247
251
253
246
238
235
242
251
256
258
256
255
250
245
242
246
253
254
250
243
244
252
258
259
252
243
239
237
238
238
239
241
243
244
241
236
240
240
241
257
263
263
260
256
256
257
257
250
242
237
241
252
258
253
242
236
244
254
258
257
252
251
253
250
243
243
251
256
255
246
241
246
256
258
253
244
240
241
240
237
238
241
238
232
222
221
229
235
237
255
259
259
256
256
258
258
256
249
243
240
244
254
261
259
248
244
247
254
255
250
247
248
250
250
245
244
249
252
252
246
241
244
254
256
249
238
234
239
245
246
247
247
242
232
220
216
217
225
233
250
244
244
245
245
244
244
246
246
245
245
249
256
261
262
256
253
252
252
251
249
247
244
242
242
245
249
254
252
248
246
244
247
255
256
248
235
229
233
246
250
250
249
248
248
238
225
215
221
229
247
241
241
243
243
239
236
236
241
246
248
249
253
259
266
268
264
258
254
251
251
249
243
234
232
243
256
266
263
254
250
250
252
257
259
252
238
229
229
236
237
238
239
248
254
250
235
224
223
231
250
249
251
255
255
249
242
237
241
249
250
247
247
256
266
270
267
261
257
255
254
251
246
240
238
243
256
267
268
260
250
246
250
254
253
247
238
234
231
229
226
227
233
243
244
237
227
226
233
240
254
253
254
258
265
261
250
242
245
251
252
247
245
250
255
254
250
250
254
257
256
251
250
254
253
248
246
249
250
246
235
231
234
236
234
235
234
239
245
238
232
233
238
240
227
209
201
210
226
237
257
250
245
251
259
258
249
242
245
252
253
249
248
251
249
237
225
229
248
261
263
254
252
257
258
251
238
231
227
221
219
217
218
221
223
225
233
243
250
244
239
239
242
238
223
202
190
192
208
221
262
251
244
247
256
258
251
244
245
251
253
251
250
255
254
243
228
229
248
264
268
257
249
249
251
247
237
229
221
221
221
221
222
224
228
233
238
244
245
239
235
236
235
234
229
217
207
204
207
211
264
255
250
252
257
261
257
250
247
250
252
252
253
258
262
263
255
249
252
263
266
256
247
243
246
243
236
231
233
238
240
238
233
231
233
240
244
246
241
233
227
224
228
230
231
231
231
232
233
227
256
255
254
257
264
266
260
254
247
249
252
254
254
254
259
263
267
265
261
260
254
249
245
243
244
240
236
232
235
247
254
251
238
224
221
232
244
248
246
238
233
232
233
235
238
239
243
248
254
251
248
248
251
254
255
255
252
247
245
248
251
255
252
247
245
252
262
267
264
259
253
249
243
239
237
238
240
236
233
242
254
257
243
223
215
220
235
245
247
251
249
243
240
241
244
247
248
249
250
253
245
244
248
246
243
241
240
243
244
245
247
252
252
249
246
247
251
256
260
261
262
254
242
228
225
233
242
242
236
238
249
256
248
234
223
224
234
243
246
251
250
242
235
235
245
254
254
248
241
240
248
250
250
247
240
236
239
247
248
248
246
249
254
261
263
258
250
249
252
258
261
256
244
232
225
228
238
243
245
246
249
251
246
239
235
239
247
250
251
254
247
230
219
224
238
253
255
252
247
241
256
261
265
262
254
248
249
254
254
249
243
245
250
262
270
266
256
250
247
244
246
247
245
244
236
229
229
236
248
254
251
245
238
232
234
238
248
255
259
256
245
225
215
222
237
249
256
256
257
251
262
265
268
268
266
259
256
256
254
249
244
241
243
250
258
261
260
254
247
238
234
238
244
249
244
231
224
228
240
253
255
249
239
231
222
222
234
249
256
254
244
229
222
228
239
249
256
257
256
250
262
260
258
259
259
256
250
249
250
252
252
243
236
236
244
254
259
256
249
245
240
240
243
243
241
232
225
225
233
246
258
260
250
235
221
215
224
239
248
249
241
227
221
222
234
249
258
256
245
241
259
254
250
250
251
248
244
239
242
249
255
249
240
236
243
252
258
257
253
251
252
251
246
242
240
234
229
225
229
239
256
263
254
244
232
228
232
239
245
248
241
226
213
212
228
250
258
251
238
237
257
255
254
254
254
252
248
239
236
238
252
255
254
250
249
251
256
256
250
250
251
255
260
252
247
240
231
224
226
233
248
254
254
250
248
248
247
246
249
252
245
231
218
219
237
254
256
248
240
240
254
254
255
257
258
258
255
246
236
236
249
262
267
263
253
246
246
249
249
248
250
257
263
261
254
248
239
230
227
230
236
246
253
256
258
259
253
248
246
243
239
235
233
239
249
253
251
246
245
248
250
247
248
250
253
255
255
252
248
245
253
264
270
267
252
238
232
238
244
249
251
255
260
255
253
251
247
240
229
225
228
242
255
261
259
255
249
242
229
221
222
232
242
248
250
247
243
244
246
250
241
241
244
243
245
245
247
251
251
253
254
262
266
263
252
238
228
230
238
246
252
254
252
251
250
251
251
249
240
228
223
233
248
254
252
247
248
241
225
209
214
231
245
247
243
238
238
242
247
245
250
250
248
248
250
259
264
268
265
259
255
254
260
268
277
277
271
262
255
256
259
262
261
258
255
253
252
254
262
267
263
259
256
252
247
242
245
250
256
261
261
261
259
262
265
264
258
249
241
237
254
255
258
260
260
265
266
269
266
257
247
238
239
241
244
246
245
243
245
248
253
255
259
261
258
255
255
260
267
260
250
246
250
249
247
240
238
241
249
257
263
261
259
261
264
266
260
250
243
240
258
260
266
273
274
265
261
258
257
257
252
244
242
245
250
249
248
247
247
248
243
241
244
251
246
244
246
253
258
257
251
247
248
247
243
242
241
243
247
255
261
257
250
248
251
255
255
248
246
249
257
256
259
265
267
258
250
246
249
256
260
261
262
264
268
273
270
263
254
243
229
218
218
226
237
243
246
249
253
259
262
260
257
252
250
253
255
250
249
251
256
251
243
239
246
251
252
248
252
256
253
248
249
251
252
252
250
248
250
254
259
264
267
267
270
273
270
262
247
232
214
200
202
217
235
248
258
262
261
263
266
265
259
256
257
263
259
252
247
248
249
249
246
245
251
254
252
252
256
256
257
256
254
249
246
249
257
260
259
255
255
259
262
262
257
255
252
246
237
222
206
196
202
216
232
246
263
269
269
265
261
256
251
249
250
253
254
252
250
251
251
252
253
257
256
254
254
257
260
255
264
265
260
252
245
248
259
266
264
258
255
256
258
257
253
248
243
238
228
213
202
201
210
220
228
237
246
259
265
262
256
248
247
247
245
243
246
251
257
258
256
254
257
260
257
252
253
257
258
253
262
265
262
252
245
244
249
258
261
259
258
258
258
259
257
253
245
235
222
206
200
206
217
227
232
234
239
248
256
257
253
253
257
260
256
248
248
253
261
263
260
255
256
257
257
255
255
255
255
252
256
261
262
253
241
237
241
248
256
256
255
255
257
261
263
259
252
239
223
205
199
208
223
234
242
247
250
253
255
256
254
255
259
263
261
255
252
255
259
262
262
257
255
256
259
261
260
256
253
255
254
260
262
253
242
237
243
251
254
250
244
245
250
257
259
258
254
245
233
219
213
217
229
239
250
258
259
258
256
253
250
250
248
248
248
250
254
256
255
257
259
260
259
259
259
262
259
256
254
256
258
258
255
250
244
242
248
254
252
246
241
239
243
248
251
254
255
251
245
243
240
239
240
242
249
254
255
253
250
250
250
248
243
235
233
244
256
260
255
251
252
258
261
260
259
256
253
252
250
249
258
249
242
240
240
246
251
255
250
246
246
245
247
250
254
257
259
256
252
256
257
255
249
245
244
245
247
249
248
250
254
255
249
240
237
247
257
261
254
247
246
253
259
259
255
250
248
248
246
242
253
245
241
239
241
249
251
251
246
245
248
252
256
259
266
270
265
258
252
250
253
256
252
247
242
244
249
254
254
254
258
260
255
250
248
251
255
258
254
248
245
247
252
254
250
248
248
249
247
243
247
249
253
252
253
253
249
246
241
241
245
252
257
262
267
268
266
259
251
245
245
252
253
248
245
247
253
258
257
255
255
256
257
255
252
251
251
254
254
253
248
244
244
245
247
249
252
253
252
252
245
255
261
265
263
256
250
243
239
240
246
251
256
259
257
258
258
256
253
245
243
247
253
253
250
248
251
254
256
254
251
253
255
255
253
248
247
249
253
254
251
246
245
244
247
248
251
254
253
250
244
253
259
264
262
258
253
252
252
253
255
256
255
256
254
254
253
253
254
252
250
247
252
258
257
250
246
249
254
256
253
253
255
259
257
251
248
245
248
252
254
254
252
251
248
248
249
249
244
239
240
251
254
253
251
253
254
254
258
264
265
264
257
254
253
253
253
254
259
261
258
253
253
259
260
255
248
249
254
259
259
260
259
262
262
258
254
247
246
249
255
256
254
251
248
248
248
246
241
237
244
250
251
246
246
248
251
253
256
262
265
258
247
240
242
251
256
261
266
272
268
258
254
257
261
260
255
252
252
257
260
262
261
263
264
262
258
251
248
249
254
254
254
250
249
249
247
243
243
246
248
250
248
246
245
248
252
252
253
252
248
239
227
225
233
244
256
263
266
267
265
258
255
255
259
261
261
255
250
251
254
258
258
259
263
264
262
255
252
252
254
255
258
257
255
248
243
241
245
251
252
254
250
245
242
244
250
252
250
240
226
215
214
224
236
244
253
256
254
250
248
251
255
256
257
258
261
258
251
247
244
245
248
255
260
263
263
260
257
253
252
256
260
259
252
242
240
242
249
252
258
261
254
242
236
235
239
241
237
222
208
205
221
237
247
247
246
247
245
239
239
247
253
255
254
255
258
260
256
247
242
243
246
253
256
257
260
262
259
252
248
251
254
249
242
238
242
249
253
251
259
262
256
245
233
230
225
222
216
211
211
224
240
249
252
246
241
240
242
250
250
246
247
247
249
253
257
259
253
247
243
248
252
255
252
251
252
256
253
245
244
246
247
239
236
240
249
254
255
252
254
258
256
248
236
226
220
211
206
212
230
248
258
257
253
245
237
233
239
254
260
251
242
240
246
254
255
251
245
244
247
254
257
256
249
245
244
245
244
244
248
249
247
242
243
249
252
251
251
253
244
252
253
245
231
223
221
221
222
227
240
258
267
264
257
248
235
224
227
241
251
249
245
243
249
253
249
242
237
244
251
259
257
252
245
242
242
240
240
246
252
254
250
249
252
255
255
250
249
255
241
245
245
237
225
221
230
241
245
245
249
253
261
262
258
250
236
222
219
229
240
247
250
250
252
251
246
242
242
253
261
262
254
246
242
242
244
241
240
243
248
249
246
247
250
254
253
250
250
256
243
243
239
234
232
233
241
251
258
259
255
253
253
255
252
247
241
232
229
234
243
250
252
251
251
249
248
250
255
263
269
265
253
243
241
245
247
241
236
234
235
238
238
241
245
249
252
251
253
254
250
246
241
241
244
246
249
253
257
258
257
257
255
257
252
247
245
243
241
245
250
253
254
251
248
248
250
251
256
262
267
266
259
253
251
251
248
239
231
229
233
236
236
238
243
248
252
253
250
248
255
251
248
249
251
252
253
254
253
253
254
256
259
261
257
250
245
243
246
250
253
255
253
251
248
250
251
249
250
251
255
260
261
261
259
255
246
236
230
230
236
239
241
241
244
247
248
248
243
241
257
254
254
255
256
255
254
255
252
249
247
251
257
260
255
250
244
244
250
254
255
253
250
250
251
252
253
253
253
250
247
248
254
261
259
253
243
236
236
237
238
242
244
243
242
240
239
235
233
233
255
257
257
259
260
260
257
254
250
246
244
247
253
257
254
250
247
249
254
257
256
251
249
250
251
251
254
256
257
253
245
241
244
251
252
246
240
237
241
243
242
245
246
240
233
226
226
230
231
232
254
256
257
258
261
261
258
251
248
246
246
248
253
259
260
258
255
255
255
255
255
252
250
250
249
246
247
252
252
251
245
241
241
245
248
246
239
235
238
243
247
250
249
240
230
224
225
229
232
236
256
258
259
257
256
254
255
249
246
245
244
247
253
262
267
266
262
257
254
252
253
253
250
246
242
240
242
245
248
248
248
246
244
244
248
251
244
233
228
234
243
247
248
245
242
237
234
231
233
238
252
255
256
255
254
251
253
251
248
247
244
243
249
258
265
265
260
257
255
252
252
252
247
241
235
239
247
252
252
254
254
253
249
245
247
252
245
234
226
225
231
235
240
247
253
248
238
233
234
239
248
248
250
253
257
261
258
251
250
249
247
243
242
246
252
255
255
254
257
260
260
253
244
239
237
246
256
264
262
259
256
255
251
245
241
240
240
238
235
231
228
228
234
243
247
240
233
232
235
240
249
244
240
247
258
265
261
251
248
251
251
247
242
241
244
247
247
249
255
262
263
255
246
244
249
255
259
254
250
242
239
240
239
238
230
227
234
243
250
244
237
231
232
231
224
215
215
221
230
237
257
246
238
241
255
265
262
250
243
249
252
251
248
249
249
250
245
242
250
260
260
253
247
251
255
256
245
234
225
222
221
221
224
224
222
223
233
246
254
252
244
236
230
217
204
196
200
207
215
224
260
250
240
241
252
264
264
252
244
248
252
254
255
258
265
265
257
249
248
254
254
249
246
249
250
246
235
225
219
222
225
223
221
220
218
223
234
246
251
249
242
234
227
217
209
205
208
208
210
212
256
251
245
244
253
264
266
259
250
251
254
257
258
259
265
269
266
257
247
243
243
246
246
245
241
234
229
228
232
242
243
237
226
218
216
223
237
248
250
244
237
229
229
229
230
229
229
226
219
212
252
251
248
250
258
264
263
256
253
254
259
260
254
251
251
257
260
255
243
239
241
246
247
240
231
227
231
235
244
250
253
247
232
219
216
228
244
250
249
241
238
233
236
239
243
242
242
241
234
222
250
249
249
253
258
258
254
250
248
253
258
257
248
236
233
242
246
247
243
242
250
254
247
235
224
227
239
243
244
245
250
250
237
224
223
238
251
249
240
236
235
241
242
242
244
248
249
248
239
231
246
244
246
249
251
249
248
248
249
251
253
252
246
236
236
242
248
250
247
248
257
257
247
230
222
230
243
246
243
241
247
250
243
231
232
246
253
248
237
232
233
231
228
231
239
249
251
249
248
240
238
236
242
247
244
243
246
251
253
251
249
250
250
253
256
258
259
256
250
248
251
253
246
237
230
234
241
246
245
245
245
247
241
231
233
242
253
250
243
236
225
215
210
217
235
246
250
250
252
248
240
239
243
248
249
248
251
256
257
252
245
246
253
261
267
268
265
259
250
238
235
238
243
244
240
236
239
243
246
247
245
240
234
228
225
233
243
252
252
241
222
202
200
214
235
244
247
249
254
250
251
249
251
252
253
252
251
254
256
251
243
242
248
255
261
262
261
257
250
239
233
235
240
243
242
239
239
242
245
250
247
241
234
228
225
226
235
248
251
241
225
211
211
220
232
242
248
248
245
243
261
252
248
250
250
246
244
247
254
256
250
244
243
246
250
252
253
253
252
252
247
246
242
240
240
239
239
242
247
253
253
250
242
234
229
229
236
243
245
240
233
229
224
222
228
242
254
254
244
237
261
253
246
245
248
245
242
244
251
259
261
256
248
246
247
248
245
247
250
253
254
250
245
243
243
239
236
236
240
248
253
256
250
247
242
240
242
244
244
243
242
240
235
226
229
246
260
258
247
238
257
254
251
251
253
255
252
248
251
258
266
266
261
254
249
243
240
239
246
249
249
247
245
246
246
240
231
224
225
230
238
248
254
259
258
254
248
247
247
247
249
240
234
236
242
254
260
255
246
239
257
257
254
253
256
260
258
256
252
254
260
262
260
252
242
232
229
233
244
249
248
245
244
246
247
244
233
225
219
220
230
242
256
270
271
262
251
246
245
242
236
229
230
243
253
260
257
251
244
240
258
257
253
250
249
252
253
254
252
251
253
253
246
237
225
218
223
235
250
254
253
248
247
246
249
248
244
236
229
226
231
243
257
268
270
262
251
243
231
219
214
218
227
239
250
254
252
247
246
244
250
251
249
246
245
245
245
247
248
247
248
246
239
232
227
229
235
246
254
257
254
250
251
251
252
251
249
245
236
230
229
238
248
250
248
248
249
245
229
208
204
216
232
240
240
239
241
245
247
248
251
259
261
251
240
235
241
253
259
259
260
264
270
273
276
276
272
264
255
254
262
267
264
255
246
244
249
255
265
269
267
263
257
254
249
243
244
248
253
257
257
254
255
254
255
254
254
254
253
250
258
262
262
255
247
245
244
250
257
260
261
259
259
256
257
254
251
247
245
250
258
265
262
255
250
251
254
259
262
259
256
259
257
258
256
253
248
245
247
250
255
255
254
250
247
246
248
249
249
249
260
257
257
261
263
257
246
245
254
262
267
262
256
254
255
254
250
249
249
254
255
255
258
261
260
255
250
250
251
256
261
262
256
251
249
254
256
251
247
250
258
257
247
240
241
245
246
245
247
249
260
250
250
260
265
260
247
240
247
258
265
264
260
261
267
270
268
263
262
256
248
242
246
257
265
262
249
237
236
250
266
268
252
238
239
252
259
255
248
252
261
258
247
239
244
251
251
248
250
255
260
256
254
255
255
253
250
246
248
253
258
261
261
260
264
267
267
264
259
249
236
227
232
249
263
266
258
245
240
249
258
258
245
236
238
250
258
255
250
252
260
257
249
245
250
254
254
253
254
256
264
266
262
255
246
249
253
259
257
254
255
258
258
253
249
250
252
251
247
236
225
218
222
233
247
262
267
265
260
252
252
245
240
237
241
248
255
255
254
255
254
253
250
250
248
250
254
257
257
254
263
266
264
255
246
245
252
259
261
257
257
258
256
250
243
244
244
242
235
225
217
217
223
233
242
252
262
270
269
260
252
246
246
247
248
248
250
254
257
255
249
248
254
258
256
253
254
257
257
252
259
262
265
254
244
239
244
255
260
258
258
259
257
255
251
250
248
242
230
217
213
217
228
237
246
250
254
258
260
257
253
253
257
261
259
254
248
250
250
248
245
251
261
274
276
266
259
256
253
251
259
267
267
251
235
230
240
254
261
256
251
251
255
259
259
258
255
246
232
214
209
217
232
241
249
252
252
253
255
253
250
250
255
261
262
258
253
250
247
246
250
257
264
277
281
273
261
252
248
254
262
263
261
248
230
229
245
263
269
256
244
241
247
255
257
258
257
250
238
224
218
221
233
240
246
249
252
254
252
250
246
243
243
247
254
258
258
256
252
250
255
259
261
262
264
263
256
246
245
254
256
249
244
245
242
242
249
257
263
257
249
243
242
245
250
254
256
253
248
244
241
240
238
238
238
240
243
248
249
251
252
250
245
242
245
254
261
261
256
253
255
258
257
253
254
254
252
247
246
248
253
239
236
244
255
257
251
245
242
251
256
256
251
247
249
253
257
255
255
260
262
258
247
240
236
237
241
245
248
255
262
263
256
247
245
251
259
261
256
252
252
256
258
257
256
253
250
248
245
242
257
253
246
247
255
257
252
238
229
238
253
260
258
254
252
253
254
253
254
262
264
259
249
242
240
245
249
251
251
257
266
266
260
252
248
252
257
257
254
250
250
253
259
260
258
254
252
249
245
240
260
263
256
248
249
252
251
244
235
238
251
256
257
255
252
252
252
252
253
256
258
252
246
244
245
251
255
256
251
253
258
259
256
251
249
252
255
255
253
252
250
250
252
254
255
254
254
251
248
245
246
255
256
250
247
246
248
250
254
254
254
251
250
251
251
253
252
252
252
253
249
246
246
249
251
253
252
249
248
249
252
253
252
249
248
249
251
252
251
251
250
248
247
248
249
252
253
254
252
249
237
248
254
253
250
246
245
251
261
266
261
252
246
249
253
254
253
251
252
251
249
247
248
255
256
253
247
245
246
249
251
252
251
250
250
250
250
248
246
246
249
252
250
248
245
247
251
252
250
244
244
251
255
256
252
249
248
251
258
265
264
257
248
247
249
252
249
247
252
254
255
250
251
257
260
255
248
245
248
252
255
255
253
252
254
255
253
247
241
243
250
255
253
248
243
245
249
249
245
242
254
258
255
252
249
250
252
253
255
256
256
248
240
236
236
238
237
243
253
260
264
256
253
256
259
258
253
251
251
256
259
261
259
257
258
259
258
252
247
246
252
255
256
250
247
249
250
250
246
249
251
253
248
244
243
246
252
256
252
243
236
226
221
223
229
236
241
249
258
261
263
259
255
256
259
260
261
257
255
256
260
263
264
263
259
260
263
261
258
253
254
257
261
261
258
253
252
252
254
260
249
248
242
238
238
241
244
246
239
220
206
200
205
219
234
244
255
258
256
251
250
252
255
255
258
260
265
263
259
253
252
258
262
263
259
259
264
270
268
258
252
255
264
268
260
251
247
250
254
259
258
253
244
239
238
237
232
221
205
191
186
191
209
229
243
253
258
255
247
237
235
242
250
252
254
258
265
265
258
247
242
247
257
261
257
255
261
269
266
256
245
247
255
258
251
244
242
245
248
250
267
260
252
246
243
235
218
193
177
177
195
214
233
241
251
258
256
249
242
239
243
247
247
246
249
256
262
260
251
242
240
245
254
257
254
253
256
257
253
242
238
243
248
246
242
245
245
246
245
245
262
259
254
245
238
226
207
187
180
194
222
245
252
252
255
260
254
243
239
253
262
260
249
244
248
254
256
252
246
243
246
249
255
253
252
251
250
245
239
236
242
248
247
241
242
248
255
253
247
244
254
256
250
235
219
209
208
212
218
230
242
254
254
255
258
260
252
239
237
254
266
263
252
244
248
252
251
248
248
250
253
255
253
250
250
251
247
241
239
241
248
251
247
240
240
250
256
254
249
245
248
247
240
223
207
208
223
239
253
255
252
252
250
251
255
253
246
236
232
243
255
258
252
244
245
247
250
249
254
258
259
258
252
250
249
250
247
243
242
243
248
247
242
240
242
248
252
251
249
246
243
239
230
221
217
227
240
251
258
260
258
255
251
250
250
247
243
234
232
236
248
255
253
245
240
242
246
249
255
258
261
262
257
253
251
250
247
244
242
238
237
237
238
242
246
248
248
247
248
247
251
243
235
233
237
245
248
250
252
255
259
259
257
256
254
251
248
242
240
243
250
255
254
249
244
243
244
245
245
251
259
264
263
260
255
252
249
244
239
232
230
232
235
239
244
246
247
245
244
243
259
252
248
248
249
251
250
250
251
252
255
257
260
263
260
257
252
248
245
250
253
253
253
253
254
253
247
241
241
246
255
260
261
261
257
253
247
242
239
234
233
233
232
233
237
240
244
241
236
234
257
253
253
253
253
252
252
252
252
250
250
252
256
257
255
255
254
253
254
253
251
250
250
254
263
264
255
249
247
249
249
250
252
255
256
250
243
240
243
242
241
237
234
233
236
239
242
236
233
230
248
245
246
250
252
251
251
250
250
249
250
251
253
251
250
254
257
258
256
254
254
251
249
252
256
262
258
257
256
253
247
243
244
250
251
247
241
240
245
247
246
244
243
244
246
245
243
238
236
239
250
249
248
248
250
250
249
246
246
248
252
253
253
252
254
259
262
260
255
253
256
258
257
253
249
247
249
253
253
252
248
245
243
247
249
249
246
241
241
244
245
248
250
252
250
247
243
244
246
250
259
264
259
253
250
250
250
247
247
248
249
250
252
256
260
262
261
257
254
254
257
264
266
259
248
239
236
237
238
245
248
248
245
244
249
254
253
242
232
232
238
244
248
248
246
244
242
244
247
249
260
268
262
253
250
251
256
257
252
249
246
242
248
254
257
257
254
253
254
254
256
259
264
263
254
243
237
235
235
246
251
253
248
244
248
255
255
245
233
231
234
238
241
242
240
239
239
241
244
245
257
257
254
247
248
255
260
257
253
251
247
244
244
249
253
254
252
252
254
255
255
254
251
255
255
253
252
246
241
243
253
257
252
247
246
249
252
251
248
244
242
239
236
235
237
240
239
240
239
241
256
253
243
239
244
255
259
253
246
248
250
249
247
249
256
259
257
252
252
256
258
253
247
243
251
259
256
247
237
236
240
242
243
242
241
243
249
253
256
255
249
239
232
227
225
224
226
228
232
239
256
254
245
238
241
252
257
250
242
242
248
252
252
254
262
267
264
255
250
255
259
253
246
243
249
251
244
233
224
222
223
226
228
231
233
238
247
252
254
253
245
237
229
219
208
204
209
214
222
229
250
254
248
241
242
252
257
252
244
240
244
249
255
258
263
270
270
259
249
249
250
251
249
246
240
235
230
226
227
229
228
224
221
220
223
233
244
253
253
248
241
236
229
218
210
206
213
216
218
220
244
251
248
243
246
255
262
260
251
245
245
250
254
257
259
260
260
253
243
235
239
248
253
245
232
223
224
231
242
245
244
234
222
216
217
230
244
255
257
251
243
237
236
234
229
229
229
227
218
212
252
251
247
246
253
262
265
264
258
255
255
253
253
252
251
248
244
241
235
232
240
250
252
242
228
222
231
242
253
252
245
234
223
218
223
234
249
251
250
249
242
244
246
248
246
242
242
234
221
211
262
254
250
253
259
264
263
261
259
258
258
254
249
246
247
244
243
240
239
241
248
253
250
237
226
227
240
247
248
244
241
234
225
223
235
250
255
246
232
226
234
236
240
243
244
243
241
234
222
215
254
255
257
258
258
258
255
256
254
254
254
252
248
245
248
252
252
253
249
248
253
256
249
236
229
233
242
245
242
240
238
238
234
231
241
257
259
244
219
209
210
219
223
228
236
241
240
239
237
229
241
241
246
250
249
249
251
253
252
250
250
251
251
251
252
257
261
261
256
252
254
256
250
241
235
236
241
244
242
243
242
248
243
240
245
255
257
246
229
212
201
201
208
221
234
242
245
249
251
245
232
226
230
235
240
245
250
254
256
252
249
250
255
256
254
255
259
259
256
255
257
256
250
242
237
237
242
246
247
244
243
245
247
246
249
252
251
249
237
219
203
198
204
219
233
241
245
247
252
248
236
223
223
230
236
241
246
254
259
255
248
246
252
256
257
256
254
255
255
258
260
256
246
237
235
237
243
246
248
243
241
241
245
250
253
254
250
247
237
221
208
207
211
217
226
237
242
246
243
239
244
233
230
236
240
241
240
249
258
258
250
243
246
251
254
254
251
251
253
255
257
252
244
235
236
236
240
245
248
246
244
243
245
250
255
259
255
245
233
222
218
222
225
221
224
236
246
249
243
236
250
247
245
246
247
244
244
250
259
262
257
248
245
249
251
249
247
246
250
251
246
243
240
239
241
235
232
233
237
243
246
247
246
247
253
257
252
245
234
226
228
236
237
234
232
240
251
255
252
242
252
253
251
250
251
251
255
260
270
272
265
253
246
246
245
241
240
240
248
252
246
239
235
240
243
237
228
222
226
233
242
247
246
248
247
247
246
244
240
234
234
236
240
243
245
249
254
254
252
242
252
254
252
247
245
250
258
266
270
271
262
251
241
237
233
233
234
240
251
258
252
239
232
238
244
243
233
225
221
228
237
244
250
253
251
247
244
243
243
238
233
227
231
244
255
260
260
253
243
234
252
256
252
246
243
247
251
256
258
258
252
243
234
227
227
231
237
248
259
262
255
242
234
239
246
248
242
232
228
231
236
245
253
256
254
253
250
247
241
235
225
223
231
244
258
268
264
252
242
231
255
256
253
251
250
249
247
247
246
247
246
241
236
231
231
237
251
265
268
261
250
244
247
252
254
253
247
239
232
230
233
241
247
248
248
249
251
250
238
224
218
225
238
248
256
256
257
249
244
239
254
258
258
250
239
232
235
244
255
260
269
275
277
272
268
268
270
267
258
251
256
264
266
261
256
252
253
254
258
258
256
256
255
254
254
252
251
251
250
249
249
250
250
247
242
242
246
256
258
257
256
259
255
248
242
234
231
237
247
261
274
278
274
268
263
263
263
259
255
255
263
266
260
253
249
252
255
254
254
257
259
262
258
255
255
259
259
255
248
244
245
249
250
244
239
235
240
250
256
254
257
251
247
250
252
245
232
228
243
260
272
271
263
261
262
263
258
255
259
266
271
268
262
258
258
259
254
251
252
260
271
269
257
244
246
256
260
254
244
242
251
256
253
248
243
240
241
247
251
252
260
253
251
256
263
257
244
236
243
257
264
264
259
260
263
265
261
259
263
269
272
267
269
272
274
266
255
244
247
258
273
271
253
238
236
249
257
251
244
247
259
264
259
252
249
252
250
248
250
253
266
266
262
259
256
255
252
251
248
252
258
260
259
259
260
261
261
262
264
263
261
261
265
270
273
266
256
247
245
250
259
260
249
239
238
249
257
254
250
254
262
264
258
254
253
254
253
251
252
254
266
268
264
254
245
245
252
257
255
253
256
260
260
255
252
253
259
261
262
256
255
256
260
263
262
258
256
254
249
249
249
246
246
243
245
253
260
263
261
257
255
253
254
255
256
254
253
252
252
251
261
260
259
247
236
233
240
248
254
255
258
261
259
251
246
251
255
257
253
249
249
252
256
256
253
251
250
252
255
254
250
248
247
248
253
256
259
263
260
254
247
246
254
261
263
259
255
253
252
249
258
258
254
243
232
229
236
243
251
254
258
260
258
252
249
253
256
252
244
239
242
246
251
252
251
249
245
247
251
254
254
252
253
254
256
256
253
251
249
248
247
252
261
272
272
267
259
255
252
250
263
262
251
238
228
228
241
251
253
253
255
256
257
256
255
257
258
251
241
231
231
239
245
248
250
251
249
248
250
253
254
252
254
256
257
255
248
243
244
248
256
262
266
270
268
264
257
251
249
254
260
251
243
234
228
236
247
258
261
256
254
255
257
259
256
257
257
252
247
236
234
237
242
243
246
249
253
255
257
255
253
250
248
252
257
256
250
246
249
255
262
264
260
253
253
255
252
245
244
252
249
234
231
238
245
249
249
252
255
258
259
259
257
257
254
255
256
254
252
246
244
244
242
240
238
242
248
257
261
261
260
255
255
255
256
256
253
251
254
258
262
259
253
249
252
255
253
246
244
246
247
237
236
246
257
258
250
240
240
254
261
262
258
250
249
250
250
251
253
253
254
250
246
240
236
238
243
251
259
264
268
266
260
256
255
255
254
252
254
257
260
258
255
255
258
258
257
250
245
242
257
255
250
249
257
260
256
247
242
248
259
262
256
248
245
242
242
244
250
254
255
250
247
244
244
246
248
249
255
262
268
266
259
252
251
254
256
253
251
254
259
261
261
263
262
258
255
247
243
243
262
265
256
249
249
261
269
268
259
255
256
257
253
249
244
240
239
242
250
257
258
253
249
249
252
255
254
251
252
258
263
261
252
245
247
255
259
257
252
252
256
260
261
261
260
258
254
246
245
247
249
251
251
250
250
255
263
268
268
266
259
254
250
248
249
244
242
244
253
260
261
255
251
252
257
258
255
249
247
252
260
259
252
244
243
252
258
258
253
250
250
252
256
257
257
256
254
252
249
249
242
243
250
255
253
249
244
248
259
263
260
252
247
247
249
248
245
246
253
260
260
255
252
255
257
256
250
244
242
247
257
261
254
245
241
246
253
256
253
248
248
251
253
252
250
250
253
256
254
250
250
250
254
258
256
248
239
238
247
254
256
250
246
243
242
240
239
242
250
255
255
251
252
256
257
253
247
243
242
246
252
256
251
245
241
247
250
252
251
248
250
253
252
248
243
244
250
253
253
251
259
259
257
255
254
253
253
253
252
250
247
239
234
232
232
232
232
238
249
254
252
252
252
256
255
251
249
249
251
250
247
246
247
246
248
252
254
255
254
252
253
255
254
249
245
247
253
255
253
254
254
255
253
251
251
256
262
261
253
240
228
220
218
223
231
235
238
245
253
256
257
256
254
254
250
249
253
257
261
257
251
249
251
256
255
254
259
263
263
257
255
256
260
261
263
264
266
258
253
251
245
245
248
246
247
249
251
246
232
214
205
202
209
221
234
245
253
256
255
257
258
257
254
250
246
250
259
263
264
257
253
258
263
263
255
248
257
269
272
262
253
253
260
270
276
274
269
258
248
245
256
251
247
245
246
244
233
215
194
185
192
206
217
227
239
252
261
258
251
250
250
252
251
247
247
254
264
264
257
247
246
255
261
259
246
241
249
266
273
264
250
247
254
262
267
264
256
247
240
238
271
260
250
244
243
236
217
187
170
176
203
226
236
239
246
258
262
254
245
242
246
251
252
249
249
255
261
258
248
241
243
250
255
252
244
241
250
256
258
256
250
249
251
250
252
251
252
245
241
241
272
262
251
237
232
223
206
187
179
196
222
242
248
247
252
262
261
250
242
244
252
256
254
250
252
254
254
250
246
246
247
249
250
249
248
251
253
249
245
243
250
253
251
245
241
246
253
253
250
245
258
257
247
228
214
208
206
208
216
229
243
251
250
251
255
263
260
249
244
253
258
256
251
247
249
251
251
249
250
252
248
247
246
249
252
255
253
247
242
241
246
249
245
239
236
240
248
252
250
244
244
245
235
218
207
209
221
236
248
254
255
255
249
252
254
257
252
245
244
249
253
251
245
242
243
250
255
255
253
252
247
247
251
254
253
250
247
246
244
240
237
234
236
237
237
239
243
245
246
240
238
235
225
219
222
229
239
248
255
260
263
260
255
252
253
252
249
242
238
242
247
248
243
240
241
249
255
256
254
248
247
254
259
259
252
244
242
245
244
236
228
225
234
244
246
242
242
244
244
241
247
239
232
232
238
246
249
248
251
258
264
262
256
253
252
253
251
245
241
243
248
250
249
245
247
247
248
248
247
247
249
258
261
260
251
242
242
244
244
235
228
228
236
245
247
242
242
242
243
241
252
249
247
250
250
251
250
248
251
254
258
257
253
249
249
254
257
255
253
253
254
254
254
253
253
250
242
240
243
247
250
252
251
251
248
244
244
245
245
241
237
235
235
235
236
239
242
242
243
243
247
250
254
254
252
249
250
252
252
252
253
252
250
245
245
253
261
264
262
260
257
255
256
258
262
257
247
244
244
248
247
242
240
246
249
248
244
244
247
247
245
239
236
233
237
240
242
244
246
249
243
244
249
252
251
249
248
249
250
250
253
253
251
245
244
252
261
263
259
255
255
256
256
255
256
257
253
251
252
251
247
243
243
251
254
251
245
243
247
248
246
242
239
247
252
251
244
245
248
254
248
248
249
249
249
247
246
244
245
250
257
259
254
249
248
253
258
257
252
250
254
258
257
253
249
247
250
252
254
254
251
249
248
252
255
254
249
244
242
242
239
239
244
256
262
256
244
236
242
250
259
262
255
251
249
250
249
246
248
253
261
261
257
254
252
253
253
251
250
252
256
261
263
259
247
242
240
244
248
250
249
249
248
249
252
256
252
244
236
234
234
236
242
248
250
245
240
235
235
238
261
265
259
254
252
254
256
253
251
254
254
255
254
255
256
253
250
250
250
251
253
257
264
267
259
249
240
238
235
237
243
246
247
245
248
252
252
246
239
239
240
239
241
238
239
238
239
238
236
235
261
264
258
253
251
255
256
251
248
246
247
247
250
255
258
257
253
251
249
248
247
251
259
266
267
257
249
235
230
232
239
247
249
246
246
250
251
250
251
254
255
251
243
240
239
241
242
241
240
242
263
265
259
250
247
252
253
248
242
243
246
250
253
257
260
261
256
252
248
247
249
251
255
253
253
254
248
237
225
225
232
241
244
245
249
252
251
252
256
259
261
254
247
242
240
235
230
230
234
241
264
267
261
249
242
247
253
252
245
243
247
255
258
257
257
260
258
254
249
254
259
262
254
241
238
240
236
228
222
222
225
228
232
239
248
255
254
251
250
250
249
245
243
239
231
222
215
219
224
233
253
264
262
248
240
245
257
259
251
242
242
251
257
258
255
254
255
254
250
253
260
264
256
240
229
222
224
225
225
227
225
221
223
231
243
255
257
253
245
240
238
238
238
233
225
221
221
226
227
229
248
253
252
247
242
247
256
262
256
243
238
244
253
258
256
249
247
248
247
247
248
253
252
240
227
221
226
236
242
241
232
221
217
222
235
251
257
255
246
238
235
237
238
235
230
231
237
242
237
229
256
252
249
249
249
253
258
260
257
251
246
246
252
258
257
249
242
241
244
245
243
244
243
236
229
229
237
248
255
250
232
216
210
216
232
249
255
251
244
236
234
237
240
241
239
236
241
241
233
229
262
255
251
254
258
260
259
258
257
257
253
250
251
257
257
252
245
243
248
248
245
240
237
234
233
237
245
249
251
243
230
217
211
221
237
251
253
243
231
227
227
226
232
234
234
233
230
228
222
221
259
256
258
259
258
260
257
255
253
253
253
252
253
256
255
254
251
251
255
252
247
241
238
236
238
239
242
242
241
238
233
229
229
234
244
252
249
236
222
216
215
216
217
223
232
232
229
228
225
221
252
255
253
251
251
252
251
251
248
248
250
253
257
256
253
251
251
253
256
255
250
246
241
238
237
238
239
240
242
243
244
249
252
248
249
248
244
234
221
213
208
209
214
221
231
234
238
240
241
236
242
239
238
240
243
246
249
252
250
250
252
258
261
258
253
250
248
253
257
261
265
258
244
233
229
233
241
247
251
253
253
257
259
255
253
247
242
235
226
216
211
212
212
219
226
234
243
247
250
242
233
223
225
235
242
246
250
256
260
259
256
258
259
257
254
251
251
253
258
266
275
266
246
227
219
230
242
251
258
255
251
249
251
255
258
256
245
236
226
219
217
217
215
215
220
230
240
245
245
238
234
227
232
244
249
250
251
256
260
259
253
250
251
253
252
252
252
255
258
261
263
258
243
228
221
225
236
244
250
250
251
245
246
254
263
261
253
240
227
220
220
224
225
222
222
230
239
244
242
236
246
245
251
254
253
252
253
257
259
256
248
244
244
246
247
246
250
255
257
256
250
245
242
234
229
224
226
232
239
249
253
249
246
248
253
255
252
241
227
220
221
227
235
236
234
237
241
246
251
245
252
254
253
249
249
250
256
259
262
258
250
243
239
240
241
241
247
252
258
261
256
248
242
239
237
232
228
225
235
247
253
250
244
235
234
241
244
240
230
223
220
227
236
244
248
245
245
248
254
253
251
255
250
242
240
246
253
260
264
260
250
241
234
236
242
245
247
251
256
263
260
249
242
241
243
242
236
230
233
244
250
248
243
234
230
235
241
244
239
232
229
229
237
247
253
252
250
247
249
244
248
254
252
241
240
246
251
257
257
256
250
242
237
240
246
249
251
251
253
254
252
246
243
245
247
246
242
232
233
239
243
247
246
241
239
244
248
251
250
247
245
243
246
252
257
257
252
245
238
231
251
255
255
250
250
254
257
258
255
254
251
250
252
251
249
245
248
250
252
249
246
245
247
252
253
249
242
231
226
228
235
244
247
248
248
249
251
251
248
245
245
247
253
257
258
255
250
243
235
227
255
253
249
246
244
249
256
260
258
257
264
269
270
264
259
262
268
270
261
253
250
256
260
261
263
261
259
257
255
254
254
254
256
257
256
254
251
252
250
246
243
244
244
242
240
247
258
266
263
256
254
252
248
247
246
248
243
246
251
261
270
272
267
261
261
266
270
268
262
260
260
260
256
253
254
257
257
255
252
252
258
258
257
254
252
255
257
259
256
248
246
248
250
250
250
252
258
262
262
256
255
251
250
253
256
252
238
230
242
259
270
268
260
258
261
266
264
260
262
265
268
265
258
256
258
261
258
255
254
258
262
262
257
252
251
255
257
257
253
249
253
257
260
257
255
252
252
252
254
252
261
263
262
265
264
258
240
233
239
253
263
262
257
256
261
262
259
258
261
265
268
267
264
262
262
263
259
259
261
262
265
265
261
255
253
253
254
251
248
251
260
266
265
260
255
251
249
250
251
251
266
270
268
263
256
253
250
246
245
250
256
259
258
258
259
259
260
261
264
265
265
265
267
267
261
255
253
254
259
261
262
264
263
259
254
253
254
253
254
257
262
265
264
261
257
253
251
251
252
252
265
263
259
250
241
240
248
252
251
251
254
259
262
261
259
260
263
265
266
264
262
264
268
267
259
248
244
247
253
256
257
258
257
256
254
255
259
261
260
259
257
257
260
263
262
258
253
249
250
251
262
257
249
240
232
233
242
249
253
254
257
260
261
257
257
259
264
264
260
257
258
262
267
264
259
247
239
240
247
252
254
253
249
247
252
257
262
264
260
255
250
252
257
266
267
262
254
249
248
249
261
256
247
238
233
238
245
249
252
257
261
262
258
250
251
258
262
259
251
250
253
259
262
260
256
250
241
239
244
252
258
258
252
248
250
255
257
256
253
252
252
256
259
262
261
259
256
253
250
249
260
254
244
237
238
246
252
253
252
256
263
266
259
250
250
256
259
257
249
249
252
256
256
255
254
252
248
245
248
254
261
262
257
252
250
249
248
246
248
252
259
264
262
255
251
253
255
255
253
252
252
240
232
235
243
251
253
250
246
252
262
267
265
258
254
255
257
257
255
255
255
255
254
253
254
255
256
257
258
259
261
260
259
255
252
245
242
243
248
255
263
264
260
252
249
250
253
252
251
251
246
233
231
240
251
256
251
243
240
246
256
264
266
262
257
254
253
256
259
261
256
254
253
253
254
259
263
263
265
264
262
259
260
257
255
248
243
243
250
256
260
258
254
253
253
253
251
246
243
245
248
242
241
247
253
256
252
247
244
245
247
249
256
255
252
249
248
250
255
254
253
250
253
253
255
256
258
257
259
262
262
260
259
257
256
253
247
245
250
255
258
254
250
252
257
257
251
244
241
242
254
257
256
249
248
253
258
263
259
252
247
243
244
246
246
245
245
247
249
250
247
249
253
256
257
251
247
245
251
259
262
258
253
251
254
256
254
250
249
252
256
256
252
251
254
256
249
243
242
246
253
257
257
250
248
254
265
271
268
264
256
253
249
248
247
247
244
245
250
254
254
253
255
257
258
253
247
246
251
259
261
257
249
245
251
259
260
255
250
250
254
256
255
252
251
250
245
239
242
249
249
248
251
255
253
254
258
262
261
262
261
260
263
260
251
245
239
242
251
259
263
257
255
254
256
255
253
251
254
258
260
258
252
247
248
257
260
259
253
250
249
253
255
257
256
251
245
241
244
248
248
243
249
259
261
252
244
244
248
253
258
258
264
260
247
237
234
240
251
259
262
257
253
252
252
253
254
250
247
250
256
265
263
253
245
247
254
258
257
252
248
249
253
258
260
254
254
253
252
250
252
248
252
259
259
253
242
239
244
251
252
249
248
244
238
233
234
241
251
254
254
253
255
256
255
253
251
247
241
242
249
262
265
258
245
241
248
255
258
256
252
250
251
253
253
253
254
254
254
253
255
255
255
255
255
255
255
253
252
250
246
235
230
228
233
238
242
248
252
252
249
251
258
263
259
253
250
249
248
245
245
249
259
260
255
251
252
256
260
258
256
255
252
246
243
244
248
247
246
248
255
256
255
253
252
257
262
262
251
237
227
221
219
225
236
246
253
253
254
255
254
254
258
259
254
247
249
254
259
254
246
246
254
263
264
263
260
264
264
261
258
258
256
250
248
249
250
245
236
238
255
256
253
250
249
250
253
245
226
212
207
214
223
229
237
245
251
251
253
257
261
259
255
247
241
243
251
257
259
254
247
248
255
261
258
255
258
266
269
264
258
255
256
255
260
263
261
252
239
233
259
256
251
246
243
241
234
218
196
188
200
219
233
233
234
238
245
248
250
255
263
262
254
246
242
251
260
258
252
245
246
252
257
254
246
238
244
258
266
265
257
251
251
252
259
262
262
258
245
241
267
260
251
240
235
231
216
198
180
183
205
229
238
238
235
239
246
249
248
250
256
258
257
253
255
257
260
255
248
244
247
253
254
250
240
236
241
250
255
257
256
252
249
247
246
250
255
257
255
251
268
262
251
233
223
217
206
192
185
197
221
240
247
247
244
246
248
250
249
248
250
254
256
258
258
256
252
250
249
250
251
250
250
249
249
250
251
249
247
247
250
251
247
244
241
242
247
251
253
253
259
257
245
225
213
207
205
204
207
220
241
254
255
254
252
249
247
248
250
251
250
247
250
255
259
254
248
248
250
253
250
248
247
251
253
254
254
251
247
244
242
241
243
243
240
238
241
247
251
250
246
245
231
218
210
211
218
224
233
244
257
261
260
256
253
250
247
246
249
253
247
239
239
246
256
258
255
251
250
250
249
249
252
255
253
249
248
249
249
243
236
231
238
242
240
237
238
246
253
249
240
233
224
219
223
231
240
245
253
261
265
264
256
252
251
252
250
246
246
248
246
238
236
242
253
262
263
257
254
249
251
254
259
259
251
244
242
247
250
244
236
232
239
244
243
239
241
251
256
250
241
235
232
236
243
249
251
251
255
262
267
261
252
248
249
254
254
248
246
247
248
244
243
243
250
253
254
255
261
262
256
253
253
252
249
245
243
247
248
244
241
242
246
247
244
241
244
253
256
251
243
245
248
254
256
255
253
251
254
258
261
257
250
244
246
253
257
256
254
253
253
254
251
249
248
242
240
247
261
265
257
245
237
241
246
248
246
246
246
247
249
252
252
248
244
242
246
253
257
254
244
249
257
263
262
259
254
254
254
254
256
255
251
245
245
254
261
261
259
257
258
258
258
255
248
242
239
243
253
255
248
236
231
240
249
250
246
244
245
247
249
249
248
246
244
242
245
250
257
259
245
249
256
261
260
258
257
256
253
250
252
253
251
247
246
253
260
261
255
252
255
259
260
255
252
246
246
246
249
250
247
244
244
252
256
252
245
241
244
244
241
238
240
247
250
245
243
243
253
258
246
247
251
252
254
257
259
256
251
250
252
254
251
248
247
252
256
255
250
250
254
258
257
251
249
247
250
252
254
254
252
251
251
255
256
252
244
240
241
240
234
231
235
246
251
247
239
235
240
246
252
250
250
250
253
258
259
254
250
251
255
257
256
253
251
251
251
249
249
252
255
255
252
249
246
247
253
257
258
255
251
249
248
248
249
246
243
240
239
238
234
231
232
238
244
242
238
231
229
234
255
253
252
253
256
257
256
250
245
248
252
253
256
259
258
252
248
248
249
250
251
249
250
251
251
251
254
256
254
251
248
245
245
242
241
240
240
242
243
246
243
239
236
236
237
238
238
233
233
235
255
254
255
257
258
254
247
241
240
239
241
245
251
258
260
255
251
250
247
240
240
246
253
259
258
254
250
248
247
247
249
250
249
246
245
242
242
245
250
255
253
248
247
247
246
242
236
235
238
244
254
255
258
258
257
253
249
245
242
241
245
248
253
255
254
253
252
251
246
241
243
249
257
256
252
248
242
236
237
241
246
249
249
249
248
247
245
246
250
253
253
248
247
250
250
240
230
229
235
244
254
257
258
254
253
256
259
259
254
250
252
259
261
256
248
246
251
252
250
250
254
260
256
243
237
234
232
226
223
224
227
231
234
240
247
249
245
242
244
245
245
243
241
240
237
231
225
225
232
238
255
259
257
251
249
255
265
269
259
251
251
260
265
260
250
245
249
254
256
256
257
255
247
233
227
226
227
226
222
217
215
217
221
231
244
251
245
239
235
237
240
240
238
233
225
229
233
238
238
237
256
258
255
249
247
249
255
259
255
245
244
252
260
263
257
250
248
253
257
256
246
239
231
229
228
230
234
237
237
230
223
215
218
227
243
252
248
239
231
230
233
237
237
231
225
228
237
247
245
243
258
256
253
252
250
246
242
245
248
249
246
247
253
261
262
257
250
250
256
254
243
227
222
228
233
239
244
249
253
248
233
218
218
227
243
252
249
241
232
229
229
229
233
227
225
225
234
240
239
241
255
255
252
254
254
251
244
245
252
256
252
249
251
258
262
258
249
246
252
251
242
228
223
233
240
245
248
251
254
249
235
218
217
230
243
251
248
242
236
232
228
221
224
223
224
223
222
224
225
227
257
255
253
252
256
257
255
254
255
256
253
251
252
257
258
252
246
245
249
246
238
227
227
237
245
248
247
246
244
238
229
222
225
235
244
248
243
237
236
233
229
222
220
221
225
224
221
221
220
220
262
257
252
251
251
253
253
252
252
250
251
253
258
259
255
248
245
246
250
244
235
226
227
237
244
248
245
244
244
241
239
237
240
242
242
236
231
228
228
228
227
223
219
220
224
228
230
228
225
223
258
252
245
246
248
249
250
251
250
253
257
262
265
261
255
249
247
248
254
251
247
233
228
231
237
242
246
248
252
253
253
250
246
244
242
235
227
223
222
220
219
218
216
214
220
227
235
236
234
234
245
240
241
248
252
252
253
255
258
263
267
271
267
260
254
250
249
252
257
264
265
255
235
224
224
232
243
250
260
261
259
248
240
239
243
243
239
232
227
224
224
222
217
210
213
226
237
238
238
237
242
239
242
249
255
258
261
260
260
258
260
265
264
257
249
246
247
251
256
261
267
263
248
226
215
220
233
245
256
259
256
246
238
238
246
251
250
242
238
236
235
231
228
224
227
233
238
239
239
235
248
244
243
247
251
258
262
260
253
244
244
250
255
251
244
240
244
251
252
252
259
263
255
233
217
216
228
240
251
256
255
248
241
239
245
251
251
246
240
238
237
232
236
242
245
244
241
239
240
237
255
251
244
241
246
255
262
261
253
244
243
244
246
246
244
242
247
253
253
254
258
262
258
243
232
228
234
242
249
256
255
251
242
238
241
248
248
245
239
231
229
231
236
246
252
251
242
240
241
241
256
257
248
239
241
251
260
262
258
254
247
243
242
244
249
253
254
254
251
255
257
260
255
248
244
241
240
242
248
253
254
249
241
236
239
247
250
250
243
238
236
238
239
245
246
244
238
235
238
241
257
264
256
244
241
249
258
265
263
260
253
246
244
248
253
254
255
250
247
247
251
251
251
248
245
242
237
233
234
242
247
247
241
240
241
247
252
254
255
256
254
253
248
246
241
235
233
230
232
232
257
264
260
252
248
251
258
266
267
264
258
255
255
256
252
247
240
243
246
247
249
251
251
249
245
239
232
225
222
228
238
246
248
247
246
248
251
253
254
254
255
257
253
250
243
236
233
233
229
224
253
250
247
245
246
256
260
262
256
252
255
263
263
259
258
262
267
268
264
261
258
258
255
254
255
258
259
261
264
261
256
257
261
263
256
249
246
250
258
253
247
242
243
243
247
253
266
268
262
255
255
251
249
250
253
260
261
260
256
259
264
264
261
259
261
266
269
266
263
260
261
260
259
258
258
259
260
260
262
259
259
259
260
262
255
248
247
255
263
260
252
248
251
253
256
261
268
270
265
259
258
260
260
261
264
262
258
254
254
263
269
264
258
254
257
261
261
257
256
256
259
262
262
264
265
264
263
262
263
258
255
257
261
267
260
252
249
256
265
266
260
257
259
259
256
254
256
257
257
254
260
267
270
268
263
255
245
242
248
260
264
261
255
252
253
255
255
254
256
256
258
260
262
264
263
261
260
262
263
256
253
256
264
270
265
255
249
253
263
267
264
263
261
258
254
248
248
250
251
249
257
262
261
255
249
241
239
239
242
248
255
256
256
256
254
255
257
259
263
262
256
256
260
261
257
252
250
253
256
255
252
257
265
269
261
253
248
252
259
263
263
262
260
258
254
252
251
251
252
252
255
251
246
241
236
239
245
244
245
247
251
256
260
262
260
259
260
262
264
260
254
255
260
263
259
249
244
245
249
252
252
255
260
260
255
253
252
253
257
258
260
261
260
260
259
256
252
251
253
256
254
249
242
237
237
243
255
259
258
255
255
257
258
260
260
262
263
260
257
252
251
254
261
265
262
255
247
244
245
249
251
251
249
249
252
256
258
256
253
254
256
258
258
258
258
256
251
249
250
256
254
252
248
240
242
250
258
262
262
262
262
260
253
247
252
260
263
258
252
250
252
256
260
264
263
260
253
247
247
250
252
250
246
244
249
254
257
256
252
251
255
259
258
254
251
252
252
250
249
251
250
248
244
242
245
252
255
251
251
258
266
265
252
243
247
256
261
259
254
254
256
258
260
261
260
258
252
250
252
255
261
260
255
247
245
246
250
251
250
249
253
259
259
252
248
250
254
255
252
249
246
238
232
238
247
253
252
243
240
251
264
270
264
254
251
253
257
259
261
261
259
258
258
260
262
257
254
253
256
261
266
269
262
254
245
240
243
247
247
246
248
257
261
256
252
249
254
255
252
247
250
242
238
238
248
253
253
248
244
247
256
264
268
263
256
251
250
257
261
264
257
254
257
260
264
265
263
261
260
263
266
266
264
257
249
245
245
248
250
249
248
252
258
259
256
250
248
246
244
243
259
258
255
248
248
251
256
260
257
249
246
249
256
258
253
248
247
252
256
255
252
252
256
261
265
266
262
257
254
256
259
260
261
257
252
251
250
252
253
252
250
249
252
255
259
256
247
238
236
240
257
265
266
256
248
248
254
263
263
253
243
240
244
246
247
248
249
251
251
250
248
250
257
260
262
255
244
240
242
250
257
258
256
254
254
254
252
252
252
251
251
248
247
250
256
258
249
239
237
244
253
261
265
258
249
245
247
254
257
256
254
251
247
245
248
251
252
253
252
251
248
250
256
258
255
247
239
239
245
253
256
256
255
256
258
259
255
253
250
249
250
249
247
248
252
253
247
239
240
246
252
252
256
258
254
248
245
246
249
255
259
262
263
261
250
249
248
249
251
253
253
253
252
251
249
247
249
253
260
258
254
253
256
262
265
264
258
253
253
251
250
248
249
251
252
250
245
240
243
247
255
247
250
259
259
255
249
247
248
252
256
262
266
262
251
243
241
244
248
250
253
255
253
250
246
250
258
265
263
254
251
255
265
273
269
262
257
255
256
255
250
246
249
257
259
255
251
249
248
246
255
250
251
257
260
257
256
256
257
253
253
251
250
246
244
242
242
248
248
245
248
254
258
256
252
254
257
256
252
243
246
259
272
275
266
255
251
253
257
256
251
247
248
253
256
255
253
252
251
249
254
254
255
255
256
257
261
263
260
253
247
234
229
228
237
250
258
257
253
247
247
251
261
269
268
258
252
246
242
239
246
260
269
268
262
253
253
255
256
256
254
252
249
244
242
242
242
242
240
241
256
258
258
253
251
257
262
262
248
234
225
218
218
225
239
252
259
257
254
251
250
250
258
268
270
261
251
246
246
247
246
249
256
257
259
261
261
261
259
258
259
258
253
241
231
231
232
229
227
231
260
258
257
248
243
247
251
243
220
199
199
208
221
233
240
248
247
245
249
255
259
256
255
259
264
261
254
252
250
250
246
245
246
251
257
259
261
260
259
258
259
259
255
243
235
235
237
239
239
236
263
257
253
245
237
234
229
217
194
179
188
213
232
239
239
236
238
239
247
256
262
260
256
255
258
261
261
256
250
247
247
248
247
249
249
251
250
252
252
254
254
253
251
245
240
240
249
258
261
256
257
257
253
241
230
221
212
199
187
184
199
220
238
242
240
239
241
248
251
255
259
259
258
256
259
261
259
255
249
248
250
251
251
249
248
245
243
246
247
248
248
247
246
243
242
242
250
261
269
267
255
259
253
237
223
211
203
197
196
204
221
238
246
248
245
243
248
251
255
253
253
252
257
261
260
256
251
250
250
251
250
250
250
251
250
249
249
249
248
247
243
239
242
244
244
241
242
250
256
259
255
255
246
229
217
210
209
209
214
226
245
255
256
254
249
244
244
248
254
253
251
248
255
260
261
253
245
246
251
253
251
249
250
252
254
253
254
254
254
249
241
237
242
248
247
240
237
241
247
250
257
248
234
221
217
220
223
228
234
247
260
263
259
254
249
245
239
246
252
254
250
245
248
254
258
253
247
246
249
254
253
252
253
254
252
250
250
253
255
252
246
241
244
247
244
237
237
244
250
250
256
242
230
225
230
237
243
247
252
261
263
260
252
248
248
250
249
249
251
254
252
245
241
243
251
252
249
252
254
259
259
255
252
251
250
247
246
248
250
253
255
252
249
242
238
236
242
250
254
251
246
241
238
242
249
253
254
255
258
263
262
255
248
247
252
255
254
248
246
249
251
248
242
239
242
243
245
253
263
268
259
249
241
243
248
250
247
244
244
249
256
259
253
244
239
241
246
253
253
249
246
247
252
258
260
260
257
255
256
259
261
258
254
256
260
260
253
244
240
244
251
253
249
244
239
235
239
249
265
269
255
239
230
238
249
253
249
244
241
242
250
255
254
248
246
247
249
252
252
249
257
257
256
259
261
261
259
257
254
255
258
258
260
263
264
263
258
246
240
243
250
256
255
250
245
238
239
244
253
255
247
239
236
243
252
252
248
243
241
239
238
242
248
248
247
245
245
251
253
251
258
254
252
252
255
260
261
258
254
250
250
252
254
256
259
262
262
257
247
246
251
256
255
253
251
246
246
245
247
249
249
249
251
253
255
249
244
242
240
236
232
234
241
246
247
243
241
248
256
254
245
246
246
248
252
259
262
260
252
244
240
240
246
249
253
260
262
259
254
252
253
254
253
251
251
251
251
251
252
253
253
253
255
254
254
246
241
239
239
237
234
233
237
244
246
242
241
244
249
248
242
243
245
248
251
256
260
258
249
241
234
236
247
253
257
259
260
259
259
260
256
251
246
245
246
249
253
254
256
256
254
251
249
250
249
243
239
238
239
242
240
234
233
234
239
237
238
239
241
247
248
245
247
248
249
252
255
254
249
242
235
239
250
262
265
261
261
260
259
257
252
245
241
242
244
249
253
256
258
256
256
253
250
249
247
242
239
239
243
246
244
237
233
233
233
231
230
232
238
247
251
244
247
250
251
250
249
252
253
248
241
242
252
260
262
260
259
259
254
246
240
243
247
248
248
248
247
250
257
260
264
263
258
255
250
245
242
243
246
245
239
233
235
242
240
233
228
229
236
247
240
242
247
255
257
253
251
253
256
255
253
252
253
252
251
252
255
256
249
238
238
248
253
252
246
241
239
237
240
247
255
259
255
252
250
244
243
245
247
242
234
227
230
240
243
235
230
230
241
249
239
242
247
255
260
261
260
257
256
256
259
261
259
251
244
243
250
255
251
246
245
247
246
240
235
233
230
225
222
224
229
233
235
238
239
238
238
243
245
242
236
226
227
227
231
232
232
238
246
251
253
248
245
250
256
263
263
258
253
251
256
263
264
256
247
244
249
257
259
255
246
234
227
226
229
232
232
226
220
216
217
218
222
225
232
233
230
231
236
243
246
242
233
226
222
223
230
240
245
246
261
255
248
247
251
255
257
250
248
247
254
259
263
260
255
252
254
261
264
258
241
223
216
223
235
243
243
238
234
231
227
224
225
231
235
234
228
225
230
240
248
250
241
230
220
217
223
230
235
238
259
260
257
255
255
252
247
246
248
251
255
257
257
259
261
262
261
259
259
254
240
224
220
231
244
250
249
246
247
245
238
231
234
243
247
244
234
226
228
238
243
242
239
231
221
216
217
222
226
228
255
260
265
267
262
256
248
249
253
258
257
253
254
259
265
267
260
252
249
248
240
233
231
238
247
249
248
248
250
245
233
225
229
243
248
248
241
239
240
240
237
234
230
229
224
218
213
215
221
225
257
259
260
263
260
258
255
256
258
259
254
250
253
260
267
265
254
246
245
242
238
232
230
237
246
251
250
250
246
237
223
216
221
235
246
247
244
241
241
240
232
228
226
226
226
222
216
214
218
225
263
256
254
253
251
252
253
255
257
254
250
249
254
260
261
255
249
246
248
242
231
223
227
239
253
257
254
251
246
239
226
222
227
238
246
246
242
238
234
229
229
224
222
222
226
227
222
215
215
221
259
253
249
247
248
248
249
252
253
254
254
255
258
257
252
248
247
249
253
250
236
223
227
241
260
262
254
249
250
249
246
241
241
243
248
249
245
238
229
223
221
221
220
219
225
229
227
219
216
225
255
253
251
250
248
247
250
251
252
258
263
268
263
255
247
244
244
248
253
255
250
238
233
237
246
248
246
245
249
258
260
250
240
241
246
253
252
245
237
228
226
226
224
223
228
235
233
226
226
230
253
252
251
246
247
250
254
254
251
250
255
264
264
256
246
240
241
243
247
251
255
256
242
229
223
225
236
244
253
259
259
248
236
233
241
250
254
253
250
244
238
233
234
239
244
244
238
232
228
229
256
249
243
241
246
251
257
256
249
242
243
250
257
254
245
240
240
242
241
239
250
260
252
229
214
217
236
250
256
255
251
245
238
236
240
249
252
255
255
252
246
236
238
250
255
252
243
233
226
224
257
249
238
237
244
253
259
258
253
247
245
247
250
249
246
244
247
247
241
237
246
259
260
243
229
228
242
255
257
252
247
245
243
245
248
251
251
253
253
251
245
237
236
244
252
254
244
232
224
222
257
255
247
241
244
253
260
263
262
258
253
250
250
249
250
250
252
251
246
241
249
260
263
255
245
237
239
242
246
248
250
249
246
246
249
250
252
252
252
250
248
240
236
237
241
245
240
230
225
224
261
269
261
249
245
250
260
265
266
263
256
251
251
253
254
255
255
251
249
252
257
261
259
252
245
235
227
225
231
242
251
251
248
246
245
247
250
252
252
254
253
249
243
241
239
239
237
233
229
228
261
276
274
262
251
249
252
259
262
261
254
250
248
253
254
255
254
250
249
254
259
259
255
246
239
235
230
225
224
230
244
252
254
250
248
248
250
251
252
254
253
251
249
248
244
241
240
240
236
230
248
251
252
250
249
247
246
250
254
259
264
262
259
256
258
262
264
263
262
265
267
265
259
254
252
253
257
262
263
260
255
258
265
268
261
249
245
251
260
258
253
250
250
249
251
252
256
257
255
254
254
254
254
254
257
263
265
263
255
255
255
259
260
261
262
264
262
259
258
261
265
269
270
266
260
256
255
261
268
270
264
260
263
266
257
247
243
251
260
259
254
253
255
253
249
248
254
259
263
263
259
261
261
258
259
263
267
265
257
256
257
259
258
258
258
257
253
250
251
254
260
266
271
272
268
261
258
262
266
268
261
257
261
266
260
249
244
252
262
264
255
250
253
250
247
243
247
256
261
262
258
262
261
254
247
247
252
255
255
257
258
256
255
254
251
250
250
251
253
254
258
262
266
266
265
261
257
259
259
255
249
252
258
264
260
251
246
254
264
266
257
247
246
248
248
247
248
253
253
252
253
253
248
240
234
234
238
242
246
252
252
254
255
255
252
252
253
258
262
261
261
262
265
263
260
254
251
250
244
241
242
248
255
261
257
252
248
253
260
263
259
252
249
249
252
254
254
253
251
250
249
245
239
234
233
236
242
245
249
250
249
252
257
261
258
255
254
260
265
266
262
262
264
265
262
256
250
246
241
241
243
249
254
256
256
255
253
251
254
256
260
258
256
256
256
257
256
254
252
255
248
244
240
237
237
243
254
257
257
256
250
252
252
258
257
255
253
254
258
259
259
259
262
267
267
264
257
250
246
245
244
247
249
251
255
258
257
253
251
253
258
259
258
256
255
255
255
252
253
258
248
247
244
241
241
246
254
258
258
262
258
252
245
244
250
255
254
251
251
252
255
257
261
264
265
264
260
257
253
248
241
238
241
244
249
253
255
254
252
252
256
259
257
255
254
254
254
252
252
255
247
244
243
241
244
247
246
245
250
259
264
259
247
241
248
255
258
255
252
252
252
255
260
262
262
257
253
253
255
255
250
246
245
245
245
246
251
252
251
247
248
255
258
257
254
254
256
254
251
250
249
244
240
240
247
248
247
242
244
254
263
266
261
255
253
254
256
257
258
255
252
254
258
262
261
254
249
249
256
262
266
266
262
255
249
248
250
251
247
239
242
252
261
259
254
252
255
256
250
245
254
253
246
243
247
251
252
254
253
255
258
263
266
262
256
251
249
255
259
259
255
253
257
261
263
262
257
253
256
264
270
272
268
260
253
253
255
254
249
243
243
252
263
262
257
252
253
253
246
241
260
263
261
254
250
251
255
261
261
256
253
255
259
258
251
246
245
250
255
257
256
256
257
260
263
264
259
251
249
254
262
270
267
260
254
253
256
257
254
249
248
252
259
263
263
259
253
245
238
238
259
270
275
269
257
251
252
256
256
254
255
254
249
246
243
243
247
250
252
250
251
254
258
258
256
250
243
239
238
246
258
267
269
260
253
251
252
253
253
251
250
250
252
258
264
266
256
242
235
235
257
266
273
270
259
251
249
250
253
256
257
255
248
243
239
246
253
255
253
248
245
246
252
254
250
242
234
235
241
249
257
263
268
265
258
253
251
250
251
251
251
248
248
252
259
262
256
244
239
239
256
256
259
261
256
252
250
251
253
257
258
257
254
248
248
250
257
256
252
246
242
243
250
252
251
248
248
253
260
259
253
252
264
273
274
263
254
250
252
253
251
247
247
251
254
254
252
249
248
249
257
248
249
253
254
254
255
256
255
254
255
256
259
257
258
259
260
255
248
243
245
255
259
256
255
256
262
268
271
259
249
245
256
275
284
275
258
251
253
254
251
247
247
253
256
254
250
252
258
256
258
251
249
252
255
256
258
259
257
255
255
253
250
249
254
262
264
257
248
243
249
259
264
261
254
256
260
259
254
246
244
248
255
268
274
269
260
252
252
252
248
245
245
250
255
254
252
252
253
252
259
259
257
256
255
258
262
263
259
254
251
238
232
230
241
259
265
261
255
249
249
251
256
256
255
253
249
239
228
231
243
252
254
252
254
256
259
254
248
247
249
248
245
245
247
251
251
245
241
241
258
262
264
261
256
260
266
263
246
234
226
219
218
222
237
252
257
258
257
256
251
248
250
257
263
260
248
237
227
233
244
249
245
240
243
253
261
254
244
243
252
256
253
245
241
243
245
240
233
233
254
259
263
260
254
256
252
241
217
198
196
207
221
236
244
251
251
250
254
259
259
254
253
259
270
268
256
250
246
248
248
246
242
239
246
258
261
253
243
241
251
260
258
248
241
239
242
244
244
242
253
253
257
256
248
238
223
206
190
183
190
212
236
252
259
258
252
251
253
259
261
258
256
259
268
268
262
256
253
256
253
250
246
245
249
255
257
251
245
243
246
251
254
251
244
239
244
256
266
262
252
253
256
252
238
216
196
189
193
200
211
227
244
258
263
262
257
254
255
256
255
252
250
252
255
259
257
254
251
251
251
250
248
247
247
247
251
254
252
248
243
242
247
252
250
244
246
262
275
275
251
257
255
245
228
209
198
204
221
234
242
244
247
252
258
259
257
253
255
253
251
246
244
247
250
249
247
248
244
242
241
245
247
248
247
246
250
258
261
255
246
241
245
254
255
250
246
251
260
265
249
253
247
235
225
220
222
230
242
257
260
258
251
249
250
252
252
250
253
253
252
251
255
256
252
247
244
245
243
242
241
242
248
251
251
251
253
258
261
257
249
243
248
256
259
252
246
244
247
251
252
248
238
232
234
238
242
246
248
256
263
261
253
249
249
250
252
252
254
254
256
257
259
255
250
246
246
248
249
248
249
250
250
252
252
253
252
250
251
253
252
250
248
246
247
246
246
246
246
243
256
248
244
244
248
252
250
249
250
253
258
256
251
250
254
258
257
254
254
254
257
257
247
240
239
242
246
253
257
258
257
253
246
246
249
250
248
241
238
243
252
253
246
236
236
241
246
248
244
240
257
252
255
261
263
260
255
254
254
253
253
251
249
252
260
261
256
247
245
250
255
253
242
233
229
237
245
255
263
260
253
247
240
244
249
251
246
236
231
236
247
250
245
238
237
243
246
242
239
240
260
260
260
259
260
261
260
259
258
256
253
251
253
259
265
262
250
236
235
243
253
253
247
240
237
237
243
251
254
252
244
240
240
248
253
253
247
240
233
229
234
238
241
242
246
246
245
238
236
243
273
266
254
248
249
257
260
261
258
257
256
254
258
263
267
265
254
244
241
246
252
254
251
248
248
248
246
244
243
244
243
244
249
254
254
251
248
245
238
228
224
226
235
243
247
246
244
242
241
248
269
260
250
245
246
251
255
256
255
254
254
252
255
259
262
265
262
258
254
252
253
252
251
251
256
257
253
246
243
244
248
249
250
248
246
245
245
245
239
229
223
224
235
245
246
244
245
249
252
251
249
250
250
251
251
252
252
253
253
249
244
243
246
251
258
262
263
260
260
258
254
250
247
251
256
259
257
252
251
254
254
251
246
243
243
244
242
241
238
235
235
236
242
248
245
242
243
248
255
252
243
249
252
254
253
252
257
257
255
247
234
232
243
252
259
260
261
262
263
261
255
247
243
245
250
252
253
252
254
256
255
252
248
250
253
249
242
238
237
240
243
246
246
245
239
234
234
240
247
253
250
250
251
249
246
250
259
269
268
251
234
236
246
258
264
263
263
265
265
261
254
245
242
242
244
247
248
246
248
253
255
255
254
257
258
252
243
239
239
241
242
240
236
235
231
225
223
229
239
250
253
251
249
245
241
250
259
269
272
264
250
247
252
259
263
263
265
267
263
256
250
248
247
245
242
246
245
246
244
245
249
253
254
253
253
249
244
241
243
240
236
232
231
231
230
223
220
223
231
238
250
250
249
252
249
253
255
264
270
266
262
259
256
253
251
255
261
262
254
248
248
252
251
246
241
239
238
235
228
230
235
240
241
244
247
247
247
247
248
243
238
232
231
232
230
225
224
227
232
239
250
250
250
255
258
257
253
253
255
263
263
262
257
249
245
245
248
253
248
248
247
247
241
233
230
229
228
223
214
215
221
226
228
233
241
244
247
252
252
251
246
239
237
234
229
225
226
232
242
249
258
251
246
250
255
257
253
249
248
253
259
260
257
251
247
245
246
249
248
249
243
231
218
220
224
230
230
226
222
221
221
221
223
228
234
237
242
248
252
254
254
248
242
234
225
219
222
230
241
247
261
252
242
245
253
258
257
250
248
251
258
260
258
254
252
253
254
255
253
248
235
220
216
224
239
244
242
236
234
234
232
228
228
229
232
231
234
241
250
254
253
249
243
232
222
215
215
220
227
232
257
256
253
255
258
262
261
255
252
253
259
262
259
255
258
261
264
259
251
245
235
226
230
244
259
261
250
240
238
238
234
231
233
240
240
237
234
239
248
253
251
246
239
231
224
216
212
214
220
223
257
263
269
271
268
262
260
257
256
257
260
260
258
259
263
266
264
255
248
242
237
235
233
244
255
257
251
244
239
234
228
226
232
240
244
243
239
241
245
247
240
237
234
233
228
220
211
210
219
228
254
263
272
272
265
256
253
256
259
259
257
256
257
262
265
262
256
250
247
241
240
234
231
232
240
247
251
250
246
235
219
216
223
238
244
246
243
242
240
231
230
227
227
232
230
224
212
210
219
235
249
252
258
258
250
246
247
255
261
258
253
252
256
258
258
252
250
249
249
248
240
233
230
234
242
250
255
255
249
237
224
219
224
238
246
250
248
243
235
227
220
223
224
226
229
228
220
215
218
229
245
248
253
251
244
242
245
253
256
255
251
251
254
251
245
244
245
248
250
248
240
233
236
246
260
262
258
254
250
245
239
236
239
245
250
256
256
247
236
225
222
224
226
227
230
235
230
220
217
223
253
256
257
253
247
244
246
250
249
247
249
250
253
251
243
242
243
245
245
244
239
234
237
245
258
260
254
248
249
254
257
257
253
249
251
256
258
253
242
231
227
230
234
240
243
243
236
223
218
225
257
260
261
257
250
249
247
248
247
244
244
248
252
253
248
245
244
244
243
238
238
235
230
231
234
241
245
249
253
259
262
260
253
249
249
252
255
255
249
240
235
234
240
250
254
249
238
225
220
226
258
260
259
256
251
248
246
249
251
249
246
246
249
250
248
247
249
248
244
236
234
236
232
223
217
221
240
253
255
254
253
253
252
251
250
250
252
255
255
250
242
236
239
247
251
248
239
228
221
225
256
255
253
252
249
246
245
250
257
258
251
247
246
247
246
246
249
250
244
233
234
240
244
235
222
222
232
244
245
241
244
248
254
255
253
250
250
254
258
257
250
240
237
236
241
242
237
230
223
223
254
252
250
248
247
246
246
249
253
256
253
251
252
252
249
246
248
248
245
237
240
252
259
252
243
227
222
224
228
236
245
252
256
255
251
248
248
250
254
256
252
244
237
235
239
240
239
233
227
226
248
255
254
250
247
248
248
249
248
246
247
252
258
259
256
252
250
247
246
248
257
263
263
255
244
230
222
219
222
234
252
258
258
253
244
244
244
246
248
251
249
244
241
242
245
248
247
240
234
231
250
259
260
256
250
249
248
247
244
242
242
247
251
256
259
260
257
250
248
253
262
265
255
244
237
237
234
229
226
234
250
262
262
256
249
248
248
247
246
249
250
246
245
247
251
255
253
248
238
231
248
250
253
254
252
246
240
244
254
269
271
261
254
250
255
259
260
259
258
258
260
262
264
266
265
265
263
263
260
254
253
257
264
269
263
257
254
257
259
257
257
257
256
252
249
249
251
251
249
251
251
255
257
255
255
253
252
249
247
248
251
254
255
258
260
259
257
255
256
260
262
261
263
265
263
258
257
261
264
267
263
261
261
260
256
250
250
252
254
253
254
257
260
256
249
244
248
253
257
258
254
259
258
249
243
247
250
249
241
232
233
246
253
260
259
257
254
253
255
259
261
262
259
259
257
258
256
261
265
270
265
262
259
257
254
249
248
252
254
251
249
249
254
251
247
243
247
255
261
262
257
258
250
239
230
233
243
246
242
235
238
244
250
256
255
257
256
255
253
256
262
267
262
257
255
258
258
260
261
262
259
255
254
257
257
254
252
254
257
255
249
243
243
247
249
248
251
256
257
258
258
253
243
233
228
231
238
243
242
243
244
249
253
256
256
257
258
259
257
257
266
273
271
263
257
257
257
256
255
253
251
250
250
254
259
260
260
259
259
257
254
247
244
247
252
256
258
256
252
251
258
253
244
236
231
230
234
239
240
243
244
248
258
262
259
256
254
257
263
268
275
276
276
268
262
259
257
254
249
248
248
249
251
254
258
265
265
263
259
257
256
253
251
253
256
259
259
255
249
246
254
251
247
240
235
231
232
236
241
243
243
246
253
257
256
251
247
251
260
269
274
274
272
267
264
262
258
256
250
247
246
247
248
249
255
260
262
262
259
257
256
256
256
258
261
261
258
253
250
249
253
249
244
240
240
237
237
240
246
253
253
249
244
244
248
249
245
248
254
257
261
261
263
262
261
259
258
258
255
249
240
239
242
246
250
252
255
258
259
258
257
256
256
259
264
264
259
253
253
258
255
251
247
246
249
249
246
246
251
259
262
258
250
247
250
253
253
251
251
251
252
255
259
259
257
253
253
256
258
256
248
244
247
252
252
252
253
256
256
256
254
254
257
260
264
265
261
254
251
254
256
256
253
252
253
254
251
248
248
255
262
263
260
257
256
256
256
255
254
253
253
254
258
260
258
253
250
253
259
263
264
262
261
262
261
260
256
255
251
249
251
256
260
260
257
260
260
255
248
247
254
259
258
254
250
250
249
248
249
252
256
259
261
260
257
253
251
254
256
257
257
257
259
261
261
260
257
254
257
263
267
270
268
265
263
260
255
251
245
244
251
260
265
260
254
253
256
255
250
245
251
259
262
258
251
250
247
248
249
251
253
255
257
254
250
245
246
249
253
255
260
261
260
260
261
263
262
254
251
255
261
269
269
265
260
256
252
246
243
244
252
262
264
260
255
255
256
254
249
244
257
263
268
267
261
256
252
251
251
253
255
256
252
248
243
245
248
248
249
249
253
256
258
257
256
254
252
249
246
250
258
268
271
266
258
254
252
248
245
246
251
257
259
258
258
260
257
250
240
236
260
266
271
270
265
262
258
257
256
258
259
255
249
246
246
251
252
252
249
244
243
244
250
253
254
248
244
243
246
252
256
264
269
267
261
256
254
251
249
248
250
251
252
254
259
262
258
249
241
238
255
257
260
261
259
257
259
260
261
258
253
248
247
248
255
260
259
255
249
243
241
242
250
257
260
254
249
250
257
259
257
255
257
261
264
259
253
249
249
250
250
249
249
253
256
257
255
252
251
253
246
246
248
252
253
252
253
256
256
256
252
248
249
254
263
269
266
258
250
246
249
255
264
272
269
263
258
261
265
260
253
244
241
252
262
261
253
248
248
251
250
248
248
252
254
253
251
255
263
268
250
247
247
250
251
251
247
245
249
255
259
257
253
250
257
268
269
263
255
251
256
263
267
268
265
261
257
252
248
244
242
238
237
243
255
262
259
251
247
247
246
244
243
247
250
250
250
253
258
262
262
262
259
256
253
252
248
247
248
256
260
256
245
237
244
255
262
263
261
259
259
255
251
249
249
250
246
236
223
223
233
240
239
238
249
261
265
256
245
243
245
246
243
243
249
254
253
248
244
243
263
272
275
268
260
260
258
253
245
240
239
234
228
229
239
248
253
257
261
264
261
253
242
241
242
244
243
233
222
224
235
245
243
241
248
260
264
254
242
241
250
256
254
250
251
255
256
249
240
237
250
259
268
273
270
261
252
239
222
211
211
217
228
241
251
254
252
253
259
266
264
257
252
249
249
251
251
249
244
246
248
248
246
244
249
258
261
252
242
242
252
260
261
256
254
251
253
249
249
247
243
247
259
269
266
247
225
206
199
200
210
223
243
262
271
269
261
257
258
263
262
258
255
255
260
262
259
257
258
258
254
251
248
245
247
255
260
257
253
246
244
248
254
258
255
247
243
249
258
258
253
250
256
261
250
224
198
191
205
226
243
252
260
270
276
273
263
256
256
258
254
248
246
250
256
258
256
255
254
253
251
250
248
245
242
245
258
267
268
256
242
240
249
260
259
249
243
248
259
265
260
258
255
248
234
215
203
214
237
264
272
264
257
258
261
260
255
251
252
251
249
241
240
243
248
249
248
249
244
242
241
246
248
245
237
241
252
267
272
264
255
248
252
263
264
255
246
247
256
263
249
253
246
238
233
230
234
246
264
278
273
262
250
247
250
251
250
250
251
252
254
255
255
254
250
247
247
249
243
240
241
246
250
251
248
248
251
255
259
261
262
258
255
258
258
256
250
247
247
250
240
242
244
244
248
252
256
257
260
264
263
258
251
248
252
257
260
258
254
252
257
263
262
256
246
248
254
257
251
246
247
252
253
252
252
253
251
244
242
247
252
252
246
243
246
252
255
250
247
242
244
248
254
261
265
264
258
254
251
251
253
253
251
253
260
271
275
266
256
251
254
257
253
242
238
246
262
267
260
252
253
254
253
252
251
252
250
238
230
229
233
234
231
232
239
248
256
257
248
241
257
261
267
271
270
263
257
255
253
252
250
249
247
251
259
265
264
258
252
249
252
251
243
233
233
245
262
271
264
253
249
250
253
254
252
251
248
240
231
226
224
227
230
234
239
245
247
247
245
245
264
267
266
262
258
257
258
260
259
254
248
243
241
243
249
251
248
245
250
252
255
251
245
240
242
249
256
258
254
246
242
245
254
258
255
251
249
244
237
226
217
220
230
239
245
243
238
233
236
246
268
268
261
251
246
249
255
260
260
256
249
245
242
241
244
247
247
249
256
261
261
254
248
246
251
253
251
245
239
238
241
246
252
254
251
247
248
248
240
225
213
213
226
239
246
245
240
237
236
248
262
264
260
254
248
247
247
251
257
258
255
250
247
246
247
253
256
256
259
261
258
251
246
248
254
259
253
246
242
243
247
246
242
236
236
240
245
246
240
228
217
213
223
237
245
246
247
248
245
248
253
258
261
263
258
250
246
250
258
263
258
250
247
249
252
254
256
254
256
256
252
247
245
249
256
262
260
254
254
255
252
245
233
227
231
239
243
242
237
231
230
231
236
242
243
241
243
248
248
249
252
258
261
263
259
254
252
262
270
266
255
244
245
249
252
251
247
248
253
253
251
245
245
248
254
256
256
253
255
255
252
249
244
242
243
247
244
239
235
235
239
243
246
247
240
232
228
236
244
249
255
258
259
257
254
254
260
266
271
263
251
246
247
249
249
248
246
251
256
255
253
248
246
245
248
250
250
247
245
247
248
252
253
254
253
250
243
239
237
238
241
242
242
241
233
223
219
224
234
244
257
260
259
255
253
256
261
262
259
255
255
256
254
251
249
252
258
260
260
258
256
252
247
242
241
247
249
246
239
237
239
242
243
249
248
247
244
242
243
244
245
241
239
233
229
222
219
220
226
231
261
264
261
257
257
260
260
255
252
255
259
263
258
252
248
252
259
260
257
257
260
256
249
237
236
238
241
240
234
231
229
231
229
236
242
247
248
249
251
255
258
256
246
237
228
221
217
219
222
227
265
266
261
257
257
257
255
252
255
258
261
261
257
252
249
250
248
246
247
252
256
251
239
228
228
228
230
229
227
227
225
226
225
233
242
251
253
254
256
258
262
264
262
249
231
220
216
217
224
232
263
265
258
253
253
253
253
254
258
259
258
255
253
254
254
252
244
236
235
243
242
235
225
223
224
230
229
227
228
229
226
223
221
227
239
247
252
258
259
254
251
254
253
248
233
220
216
220
230
237
258
255
254
250
251
253
256
259
258
255
255
255
254
256
258
258
250
240
234
230
229
224
223
231
240
242
237
232
231
230
223
217
215
221
227
235
242
256
261
253
239
232
230
231
227
223
225
230
234
236
254
255
253
254
253
257
262
262
258
254
255
257
256
255
258
261
259
250
238
229
225
225
229
244
255
256
244
235
231
229
223
216
215
220
225
231
239
254
262
256
240
226
220
220
224
227
229
232
234
236
256
258
256
256
252
256
261
260
257
254
256
259
258
254
251
258
259
254
245
238
231
228
230
243
254
256
249
241
235
231
225
221
224
230
234
239
242
249
256
250
242
229
223
225
228
229
225
223
231
241
255
257
260
256
247
245
250
257
259
257
260
262
258
251
244
248
253
252
247
242
236
231
227
230
238
248
252
248
242
233
226
225
227
233
237
245
246
244
241
234
230
228
228
232
230
226
221
221
232
245
239
252
260
255
241
238
244
255
263
265
264
264
257
249
241
243
249
250
247
240
236
234
230
229
234
244
253
255
248
233
222
219
223
232
236
242
246
243
236
227
227
229
231
230
227
225
227
233
235
241
235
249
259
257
246
242
247
256
260
258
257
256
255
249
244
246
250
250
241
234
233
234
238
242
242
250
257
259
252
238
228
225
229
233
234
239
245
247
239
230
227
231
234
231
229
232
238
238
235
230
245
253
263
262
254
253
255
256
251
244
241
246
252
253
254
251
252
249
240
232
229
233
238
246
254
261
263
262
258
251
248
246
245
241
239
242
246
248
242
233
230
232
237
237
237
241
240
235
225
224
253
257
262
265
262
258
256
254
249
242
239
243
249
254
255
252
251
250
246
235
229
225
229
238
245
253
260
261
262
259
261
259
254
251
249
248
247
247
242
236
234
233
238
242
245
244
237
229
222
227
255
258
261
263
260
253
249
251
256
258
251
246
247
250
250
249
251
253
252
246
235
230
226
224
224
228
239
250
255
255
253
254
256
258
254
251
248
247
246
243
241
239
241
242
240
237
232
227
225
232
258
258
258
258
253
248
244
250
259
263
258
251
249
249
247
246
249
252
252
247
241
241
239
230
215
207
217
228
238
240
244
251
257
260
256
251
248
249
250
248
249
247
248
246
240
235
231
228
229
235
257
256
254
252
251
248
245
245
246
246
248
252
256
255
249
246
246
248
247
242
243
248
253
244
226
214
214
218
227
236
245
253
257
258
251
248
246
246
246
244
245
246
250
250
246
239
233
229
227
231
249
248
245
249
251
251
249
242
232
228
237
252
263
262
255
247
245
244
243
239
242
248
252
250
242
232
224
222
225
238
252
256
256
249
245
244
243
242
241
239
238
240
244
249
250
246
239
232
226
228
244
243
242
240
246
251
253
252
244
240
241
252
258
257
254
252
247
245
244
243
249
250
249
245
242
239
234
229
227
239
251
260
255
248
245
246
246
245
246
247
247
243
242
246
252
253
247
235
224
227
259
255
254
251
246
240
236
238
245
252
252
249
248
247
252
257
261
260
256
250
249
254
263
269
272
272
269
263
258
256
256
256
257
257
259
262
264
264
260
259
261
259
256
252
252
257
258
253
247
248
256
259
258
252
242
238
235
237
241
245
246
245
246
249
253
255
257
258
259
260
254
246
246
258
269
275
271
264
261
258
259
259
259
257
256
258
259
258
257
257
260
264
266
261
254
254
255
254
252
248
254
259
257
245
233
224
224
227
227
227
229
236
241
246
253
258
260
261
262
265
261
251
242
244
255
264
267
264
263
262
264
265
264
261
258
256
254
254
254
254
260
266
270
264
253
247
249
254
255
252
258
257
249
235
225
220
222
224
225
223
226
232
238
245
253
262
267
262
256
257
263
264
257
248
251
260
266
263
263
263
267
265
264
263
263
263
258
253
252
252
255
261
262
258
252
249
251
255
255
254
264
256
246
235
228
227
228
228
227
227
231
240
247
252
255
261
264
258
248
246
260
271
272
262
258
260
264
263
262
262
262
259
256
258
263
269
264
258
254
254
253
252
249
251
251
254
256
255
253
252
264
260
252
243
233
227
224
224
224
227
234
245
258
262
260
257
256
255
251
251
262
271
275
268
263
260
261
261
260
259
253
252
249
250
258
266
268
265
260
257
253
249
247
250
253
255
255
253
250
250
258
260
256
248
238
226
215
215
221
228
238
248
260
266
261
253
250
253
258
262
264
268
268
264
260
259
259
260
259
256
251
250
247
247
251
255
261
266
265
261
255
250
249
253
256
255
253
251
249
251
257
257
254
251
245
236
225
223
231
240
248
254
260
262
259
254
252
253
257
260
261
261
260
259
257
256
258
260
260
256
254
251
249
249
249
250
254
260
264
263
258
252
252
257
262
262
257
251
250
256
261
259
256
256
255
253
247
244
246
252
258
261
261
261
259
257
256
254
254
254
255
257
259
258
257
256
258
260
261
261
259
259
258
258
256
254
253
257
261
263
260
255
256
260
268
270
263
253
248
252
263
267
266
261
258
258
253
249
249
254
259
262
262
263
260
259
258
256
255
253
253
256
259
260
258
257
258
260
261
263
263
264
263
264
262
260
254
255
258
260
260
260
259
260
263
266
262
254
247
249
259
265
266
260
253
249
245
244
247
251
255
257
258
258
258
258
258
256
254
252
254
256
259
260
260
261
262
262
261
263
263
262
263
263
262
258
251
247
248
252
260
264
262
254
250
251
254
253
251
252
254
258
261
258
252
245
243
245
247
249
251
253
253
253
255
257
256
253
250
249
252
256
258
259
261
265
267
265
260
258
258
259
260
263
262
257
249
243
241
245
257
265
262
249
240
243
250
254
253
255
257
260
262
262
261
257
252
250
250
249
249
249
251
254
257
259
253
248
245
245
248
253
255
257
260
267
269
265
259
254
255
257
262
264
265
262
256
248
242
244
254
262
261
250
243
249
255
254
250
245
261
264
266
268
265
260
255
252
252
250
247
244
249
260
268
265
253
247
245
244
245
248
251
256
260
263
261
259
258
255
257
261
262
263
265
266
260
253
247
246
251
256
257
255
255
258
258
253
245
239
256
258
261
263
261
256
252
252
254
251
246
241
247
264
274
270
255
247
247
248
247
247
251
258
263
259
252
251
257
260
259
256
252
252
254
258
255
252
248
247
249
251
253
255
257
260
258
253
249
244
246
247
250
255
255
254
252
252
254
254
249
244
246
256
266
267
256
250
250
251
252
252
258
265
266
258
251
248
253
260
256
246
236
235
241
247
250
248
246
247
249
249
249
251
254
256
256
255
254
251
246
245
247
252
253
253
249
249
252
258
262
261
251
249
253
258
258
257
255
255
255
255
259
266
268
261
252
245
243
244
243
241
233
233
242
250
256
251
246
245
246
245
243
243
248
250
251
253
250
250
257
261
256
255
254
250
245
246
251
262
272
271
253
245
247
250
255
260
261
260
258
255
253
257
260
258
252
242
230
227
232
240
241
244
253
263
265
257
249
246
247
248
243
241
243
246
247
247
245
243
264
270
265
261
256
251
248
244
248
249
251
252
247
243
246
249
250
253
258
261
260
257
252
246
242
245
248
247
240
232
237
244
250
255
261
267
266
260
253
254
257
258
256
251
248
246
246
246
246
248
259
261
262
263
259
255
251
240
234
228
225
228
236
248
256
253
247
244
251
258
262
259
254
247
240
241
250
256
255
252
249
247
249
255
259
264
264
261
257
258
263
263
262
260
253
248
244
245
250
252
254
249
253
258
258
254
238
224
216
217
221
231
247
263
269
265
251
247
253
258
259
256
254
252
252
253
257
261
264
259
251
248
247
249
253
259
266
268
265
256
248
247
254
259
257
249
241
239
244
251
258
252
250
251
249
240
223
215
219
235
249
256
262
270
271
266
255
252
257
261
258
251
251
255
258
259
258
260
259
256
252
250
251
250
248
253
264
273
270
255
242
238
247
257
260
254
241
235
240
248
261
258
251
244
241
232
226
230
245
266
276
275
265
261
259
254
250
251
257
261
260
254
251
254
255
253
253
256
257
256
256
259
259
254
247
246
254
262
264
257
250
246
250
255
259
253
242
237
239
248
258
255
247
243
241
239
244
253
263
273
270
263
254
250
248
244
242
247
253
258
262
262
259
256
252
248
252
256
256
256
259
263
262
256
249
246
247
247
248
257
261
258
255
252
249
246
243
239
241
246
248
248
252
253
255
253
254
259
261
261
255
251
248
247
248
249
251
252
252
252
256
262
263
257
248
248
256
261
258
255
258
261
259
255
251
251
249
242
238
245
252
253
248
242
242
244
247
248
246
244
245
251
261
266
268
261
256
255
256
255
251
249
248
249
254
261
267
265
255
247
247
254
256
251
245
247
260
265
259
253
254
258
260
256
252
254
254
248
239
233
231
234
237
240
242
247
256
260
259
249
250
257
264
266
265
261
256
257
257
256
253
250
248
248
251
258
265
265
257
248
244
246
247
247
245
251
262
267
261
252
250
253
258
257
252
252
255
256
244
226
214
218
231
240
243
245
250
258
260
251
252
257
260
258
254
253
255
258
257
254
249
247
242
241
242
245
248
253
256
254
250
245
244
244
247
252
257
259
255
250
247
247
253
255
252
250
253
254
244
224
210
213
228
238
242
237
239
244
249
249
249
256
260
253
248
245
248
252
252
249
245
244
240
237
232
236
242
249
254
256
254
250
245
245
250
253
250
249
248
247
244
243
245
249
252
250
248
248
242
228
216
214
223
233
239
238
240
241
244
245
246
255
260
260
254
248
244
247
249
249
248
246
243
240
241
246
250
251
251
251
252
250
246
245
249
249
248
246
246
248
248
242
238
240
245
246
244
242
239
233
228
223
221
229
237
244
247
250
244
244
251
255
259
263
260
253
247
249
257
261
256
250
247
248
251
255
257
251
248
247
248
248
247
248
250
250
249
250
252
253
250
243
236
236
238
240
241
239
238
236
237
234
228
230
233
236
241
246
244
245
255
255
255
258
258
255
249
253
266
270
261
253
250
252
255
254
251
246
246
247
247
246
248
251
253
254
252
250
249
249
248
247
245
242
240
239
240
238
237
236
237
237
238
236
230
223
222
233
242
246
254
254
255
255
256
256
251
249
253
256
258
257
254
251
251
248
242
240
245
248
250
248
248
249
251
252
251
248
244
242
245
252
254
250
242
241
242
242
240
238
237
239
242
240
230
218
215
226
239
245
250
254
258
263
267
266
255
239
228
236
255
262
257
248
246
247
245
245
247
251
254
251
246
241
243
247
251
251
250
248
250
256
255
250
242
242
245
248
248
246
247
245
244
239
233
228
227
231
237
242
254
257
260
263
270
274
262
240
226
233
253
263
258
250
248
252
256
254
253
253
255
250
239
230
231
236
242
247
255
255
252
250
244
241
241
243
247
251
252
254
256
255
251
242
235
230
230
231
232
236
262
260
259
258
260
266
263
255
245
245
251
256
255
253
254
256
255
253
252
251
249
242
235
226
228
228
231
236
246
249
244
237
232
235
240
244
247
248
249
249
254
259
257
250
237
227
221
220
225
232
262
263
261
255
252
253
258
260
261
255
249
248
251
256
260
259
250
243
241
242
235
232
230
232
238
233
230
228
233
232
229
225
224
230
237
242
243
246
246
239
237
240
250
249
237
227
219
221
227
234
256
263
265
258
252
252
257
264
262
256
249
248
251
256
260
259
251
239
230
226
226
230
238
242
245
241
236
231
230
227
220
214
216
222
226
232
239
247
248
239
229
227
231
236
234
232
234
236
241
243
253
258
263
259
252
255
261
265
261
254
252
253
255
256
257
260
256
243
228
223
228
236
243
248
249
243
239
231
231
227
219
213
213
216
220
227
237
246
250
247
239
228
222
222
227
236
246
248
247
246
255
256
252
246
245
252
261
263
259
253
252
255
255
252
251
257
257
250
239
236
236
239
242
246
248
248
242
236
232
231
228
222
217
219
224
236
241
247
250
250
245
236
225
222
226
234
241
239
242
247
256
255
250
240
238
241
252
260
258
254
254
257
254
246
240
246
254
252
243
238
236
236
238
240
244
248
247
241
236
232
228
225
225
229
235
245
248
249
245
241
243
239
233
229
228
229
229
234
237
244
253
261
263
254
243
242
249
258
259
259
261
259
253
241
233
243
254
253
238
227
225
232
237
237
240
247
252
251
242
228
219
218
224
229
235
245
250
251
244
235
234
239
238
233
226
223
227
238
244
242
246
260
270
265
256
254
258
260
259
257
257
256
252
245
241
251
259
254
236
220
221
232
240
241
240
248
256
257
248
231
216
215
222
228
233
240
247
250
243
233
230
236
239
236
227
225
235
247
245
239
243
251
259
263
261
263
264
261
254
246
243
247
251
253
254
256
260
255
242
228
225
231
239
244
250
256
259
259
253
240
230
227
230
233
236
240
244
246
241
234
230
232
236
235
233
234
241
242
237
231
248
245
244
249
258
262
262
257
252
243
240
245
251
256
254
250
250
253
251
243
233
232
237
243
251
255
258
257
256
251
244
237
237
241
245
245
242
240
237
236
235
233
233
230
234
237
237
231
226
227
258
247
240
240
247
253
254
255
255
255
252
250
253
255
250
241
240
249
255
254
249
244
241
239
233
235
241
251
257
254
247
240
241
247
251
249
243
238
236
238
242
240
239
238
236
237
232
227
226
231
270
257
242
238
245
251
255
255
257
259
257
255
255
254
249
244
244
249
254
260
261
259
252
234
220
214
225
243
254
253
246
241
242
249
252
250
245
240
235
235
241
247
257
256
247
239
229
227
228
235
273
260
247
244
251
257
258
255
250
247
251
256
259
256
249
246
249
252
253
249
252
257
253
240
224
214
221
238
250
252
248
244
244
249
251
249
245
241
234
227
229
242
260
268
260
245
233
226
226
232
265
257
250
250
256
261
261
256
245
241
247
258
260
253
243
243
249
254
250
239
234
241
249
249
241
231
226
229
241
248
251
250
244
244
246
246
244
241
233
222
224
234
247
259
259
249
237
225
215
219
253
251
250
249
254
259
261
262
258
255
255
259
258
250
239
241
248
253
249
240
232
236
246
252
251
240
229
223
227
240
250
250
244
239
241
245
244
242
240
240
242
242
244
249
253
251
240
223
214
217
267
265
259
252
244
240
237
235
230
229
231
240
246
251
254
258
260
260
255
250
253
259
265
267
265
265
264
261
257
258
260
259
254
252
256
265
266
263
257
260
262
262
259
259
263
271
266
255
246
247
263
264
261
253
239
232
234
236
243
246
243
241
242
245
250
254
257
258
260
262
259
255
251
259
267
273
273
267
260
257
257
259
262
265
266
265
262
261
259
264
270
274
270
264
260
260
259
254
250
247
259
261
259
250
234
224
221
231
240
245
242
240
238
239
247
256
260
262
264
265
264
256
247
251
262
271
273
267
262
260
263
269
272
273
269
265
259
257
258
262
271
277
273
265
254
248
249
252
251
250
261
257
250
240
231
223
220
219
224
231
235
236
234
237
247
258
265
265
262
259
262
263
259
257
262
268
267
260
253
261
268
275
274
268
266
262
256
251
252
256
262
268
268
259
252
247
248
251
250
250
265
256
246
237
232
227
223
221
220
222
230
236
240
243
248
256
261
261
252
247
256
264
268
267
267
266
261
252
248
251
261
263
261
259
260
259
253
248
247
252
253
251
250
251
250
249
252
253
253
253
263
259
254
247
237
231
227
226
226
227
234
243
252
255
254
253
256
255
249
245
250
260
266
267
266
264
261
256
249
251
254
254
252
253
255
256
253
252
253
255
252
246
241
241
246
249
253
255
261
266
258
260
261
255
245
233
228
227
231
236
242
252
262
266
262
256
255
256
254
249
250
255
258
260
259
261
262
261
260
257
254
254
252
251
251
252
256
260
262
261
255
247
241
241
245
248
250
254
262
269
259
260
260
257
251
240
232
229
234
240
248
256
267
270
267
260
259
259
257
254
252
254
256
257
257
260
263
264
263
262
261
262
258
254
251
251
256
261
264
264
259
252
249
251
253
253
252
252
253
256
264
265
263
260
257
250
242
236
236
243
252
260
268
270
268
263
262
260
257
255
255
258
261
261
261
261
263
262
262
264
268
268
263
259
253
252
252
257
261
264
263
259
258
260
263
262
258
253
250
248
265
268
265
262
258
256
253
246
244
247
256
262
265
266
267
265
264
260
256
253
254
259
263
264
262
262
262
261
261
263
267
270
265
260
254
251
250
254
260
263
264
262
261
261
264
265
261
256
251
252
264
265
263
260
256
256
257
256
255
256
257
259
259
260
263
266
267
262
255
250
251
255
260
261
260
261
261
260
260
263
263
264
262
259
255
252
249
252
258
259
260
261
258
256
256
257
258
255
256
259
259
259
259
257
255
257
258
259
260
258
254
253
252
255
261
267
266
261
252
248
249
250
253
255
258
260
262
262
260
260
258
257
257
258
256
256
254
254
253
254
256
260
258
252
249
250
253
252
252
256
259
259
260
261
262
259
255
256
253
249
247
246
252
261
267
266
258
252
249
248
249
249
250
253
258
264
267
264
259
257
256
256
257
259
259
261
259
254
249
250
255
261
261
254
250
250
251
249
247
245
259
263
265
266
265
259
250
244
245
245
243
245
256
271
280
268
253
245
247
251
252
250
251
255
260
264
266
262
259
258
259
259
259
258
260
263
260
253
249
250
255
260
260
257
256
255
254
249
243
241
256
259
262
264
262
256
248
245
247
248
245
246
257
273
279
268
248
241
246
252
253
251
252
256
259
258
256
256
258
260
259
255
252
252
255
258
256
252
249
250
252
253
254
255
258
261
260
255
248
240
251
251
253
256
257
258
259
259
257
253
248
248
251
260
262
254
244
239
246
252
252
250
251
256
257
254
249
250
255
259
255
248
243
245
252
254
254
251
249
248
249
249
247
248
255
266
272
266
252
238
249
248
250
253
255
260
263
264
260
257
254
251
249
252
253
250
246
246
250
252
251
250
252
257
259
255
250
247
249
249
246
244
244
248
253
260
260
255
250
248
248
248
244
243
250
260
268
263
249
238
253
252
253
255
256
258
258
260
259
260
259
254
250
252
254
253
252
254
257
253
250
251
254
261
263
259
254
249
244
244
245
248
252
257
262
264
264
260
254
253
253
252
249
245
247
249
252
250
245
243
261
259
257
255
255
252
250
255
255
257
252
250
247
251
255
255
253
254
256
253
252
253
256
259
257
255
255
255
255
252
250
251
255
258
260
260
261
261
260
260
260
259
258
257
251
247
245
245
248
250
267
263
255
251
251
251
250
251
249
245
238
239
244
252
258
256
249
247
249
250
251
254
256
255
249
248
255
262
268
261
253
247
247
252
255
258
261
262
263
260
262
260
261
261
257
250
248
247
251
253
267
261
249
242
247
255
255
248
241
232
231
238
251
262
265
260
251
248
250
252
252
251
254
254
250
249
256
264
269
261
251
243
244
247
254
259
265
266
262
256
251
249
250
256
259
258
252
247
248
250
263
254
243
237
244
258
257
250
244
241
247
256
263
268
265
260
256
254
259
260
258
254
255
256
255
253
255
260
264
260
253
251
253
253
256
260
263
263
257
249
245
243
246
252
258
260
253
245
243
248
257
252
247
244
247
253
256
255
252
253
259
264
263
261
255
251
251
255
262
266
265
259
258
257
255
253
254
257
262
262
260
263
263
259
253
249
251
247
246
246
247
247
248
251
252
250
246
242
242
247
260
256
253
252
252
247
251
256
257
257
254
255
253
252
247
242
243
249
257
260
262
262
260
256
253
251
254
259
263
264
263
262
259
254
250
247
243
238
238
244
251
254
253
251
245
242
241
240
242
247
260
260
263
264
258
249
247
251
257
255
248
244
245
248
247
241
240
245
250
250
252
255
259
255
250
246
251
259
261
262
260
256
251
250
250
250
247
241
238
243
250
250
249
250
246
242
242
243
244
245
253
257
265
268
265
255
250
253
258
258
252
247
247
250
251
247
245
247
249
246
244
249
255
254
247
241
241
250
257
257
257
254
251
250
251
254
255
253
245
237
235
237
243
251
251
247
249
251
251
246
249
252
257
260
260
258
256
258
259
259
256
254
252
255
253
251
251
252
251
247
241
243
248
249
245
240
239
245
252
255
255
255
250
248
248
251
256
257
247
228
219
223
236
248
246
244
249
257
258
248
244
244
247
250
253
255
258
260
256
253
253
256
258
257
251
247
245
249
251
249
244
242
244
246
249
248
246
248
253
254
250
248
245
245
247
249
250
249
238
220
212
218
230
236
234
233
243
255
256
248
240
242
247
251
251
254
257
257
251
246
248
254
258
255
247
243
243
247
249
248
248
247
247
249
253
255
254
252
252
251
246
240
239
245
254
253
246
237
229
222
220
224
229
229
227
230
241
254
254
246
240
247
255
258
256
254
253
252
249
247
249
253
255
253
250
250
252
251
248
246
249
252
253
251
253
252
251
251
252
250
244
237
238
250
260
256
243
235
234
237
237
236
231
227
227
232
245
253
252
245
252
253
257
258
259
255
251
248
249
251
253
253
254
257
259
262
262
256
249
246
248
251
252
251
248
246
245
247
250
249
246
241
242
248
252
246
241
236
242
245
245
242
234
228
226
228
235
246
249
248
257
255
251
252
257
256
249
244
246
251
255
255
256
262
269
268
260
251
247
246
247
247
249
251
250
246
244
244
244
245
245
246
249
246
239
237
240
242
244
241
238
238
235
231
223
217
221
237
249
251
254
250
247
250
256
258
248
237
234
244
255
259
259
260
265
259
249
242
243
247
248
247
248
251
253
250
248
246
242
241
244
252
255
248
240
236
243
247
245
237
233
235
239
237
225
215
220
239
252
254
246
247
248
256
265
265
254
237
228
238
256
262
257
251
250
252
248
242
242
246
251
251
249
246
245
247
249
251
249
248
252
260
260
254
242
239
247
254
252
243
237
237
242
242
236
233
236
248
255
255
247
249
253
260
267
270
261
244
232
238
254
261
253
246
247
254
258
252
247
245
248
245
238
232
233
234
239
245
251
254
254
254
253
249
240
239
245
252
252
245
238
238
242
244
243
244
246
249
253
253
257
253
255
258
264
267
263
256
245
242
249
253
249
247
250
258
263
259
253
245
237
227
226
228
228
227
227
231
237
241
243
239
241
241
237
236
241
245
243
240
233
234
239
242
242
241
237
236
241
248
259
257
255
255
256
261
261
258
251
246
246
248
248
249
252
255
256
257
251
241
228
223
229
235
239
233
227
224
226
228
229
231
240
247
245
241
240
242
241
236
231
231
238
241
241
239
232
230
236
245
254
259
258
256
255
258
259
259
255
251
250
251
252
251
250
251
250
247
240
235
231
239
248
251
250
243
237
233
232
228
225
230
239
248
247
243
240
240
240
238
237
237
241
243
240
240
238
238
239
246
253
258
259
258
257
259
259
260
258
255
256
257
255
252
252
253
251
241
230
232
242
258
265
256
251
246
243
241
241
234
230
229
234
238
241
239
237
238
238
240
245
247
243
237
233
238
241
242
242
248
255
254
256
254
254
257
259
260
257
255
255
255
254
251
255
258
253
241
230
232
245
261
264
254
250
246
242
239
238
235
232
228
227
227
231
236
238
238
237
243
250
250
241
227
226
231
235
236
238
244
260
260
257
251
250
255
259
260
255
250
248
250
249
248
253
258
255
244
232
231
241
250
255
250
250
248
242
234
230
230
230
226
224
227
234
243
246
247
244
242
245
246
237
226
222
222
226
229
233
238
267
272
271
262
256
258
261
260
253
246
244
249
248
245
248
254
256
248
232
223
228
242
249
248
248
249
247
243
236
226
222
223
224
231
241
255
262
261
249
237
232
236
236
234
225
218
221
230
234
238
264
273
274
267
261
262
264
260
253
247
248
250
249
244
245
255
257
252
236
224
227
235
243
244
244
249
252
252
246
230
219
217
222
232
244
256
264
263
248
233
224
229
239
242
230
220
223
232
241
239
254
256
258
258
259
263
262
259
255
252
249
250
251
248
250
252
256
256
248
239
233
233
237
243
243
249
250
250
242
233
223
220
223
233
244
249
251
250
243
233
227
229
235
238
232
224
224
230
236
238
253
247
239
240
250
258
258
255
255
256
255
254
255
255
252
247
249
255
257
252
245
234
235
240
244
248
245
241
240
238
233
230
231
239
245
248
244
239
238
237
235
232
229
227
229
227
223
223
227
233
264
249
232
231
244
255
257
254
254
257
259
259
258
257
253
246
245
249
256
257
252
247
242
237
236
238
242
245
244
246
243
238
239
244
248
247
241
235
234
236
238
235
228
226
230
230
225
221
225
230
271
256
237
231
243
255
259
257
255
256
259
261
259
256
252
248
247
250
252
255
258
256
250
237
226
226
234
246
254
253
248
243
243
247
249
246
241
237
232
229
229
233
239
242
241
236
233
227
228
234
271
260
248
240
248
259
261
259
256
256
260
262
257
249
246
248
254
257
253
249
251
255
252
238
224
217
225
241
255
256
251
246
247
250
251
247
243
239
232
223
221
230
245
257
255
248
242
235
231
234
265
260
254
253
256
259
261
260
258
258
260
261
254
243
237
246
258
264
258
244
236
243
254
252
239
221
219
228
240
250
250
249
249
253
255
250
244
240
233
224
222
232
245
255
255
249
243
235
227
225
254
256
260
264
260
258
260
262
261
259
257
255
251
246
241
248
258
264
258
245
236
243
258
267
258
240
222
216
223
239
248
251
249
250
252
248
243
238
234
232
233
238
243
247
247
242
236
228
221
219
260
265
262
255
252
251
247
245
239
237
241
246
250
253
255
257
259
260
256
255
261
269
269
265
259
259
261
261
258
259
261
261
258
256
259
266
264
258
252
255
258
262
263
263
261
258
252
243
241
245
261
266
264
254
246
241
245
248
252
250
245
245
248
250
254
255
256
256
258
262
265
266
264
262
264
267
271
269
263
259
257
260
266
269
270
268
263
260
258
259
261
262
258
254
251
251
251
252
250
249
261
262
260
254
247
244
244
249
253
254
250
248
250
251
253
256
255
256
259
262
263
259
257
260
266
270
272
268
264
262
262
266
270
272
269
266
260
258
258
259
258
256
253
251
248
247
250
253
257
259
262
255
251
250
250
248
243
239
239
243
246
248
252
252
253
255
257
263
266
265
261
258
259
264
270
270
266
259
255
262
266
267
262
258
256
255
254
253
254
255
255
252
251
251
251
248
249
251
256
257
263
255
247
245
247
245
241
235
228
229
237
246
253
253
250
251
257
268
274
269
262
257
261
268
272
269
261
250
246
253
260
260
251
247
248
248
247
246
249
254
254
250
247
248
249
250
250
252
254
255
262
259
255
250
243
241
241
240
238
239
242
247
254
253
248
248
255
265
270
266
257
252
256
264
269
268
262
254
246
248
253
257
255
253
251
249
248
248
251
256
255
250
244
243
247
251
252
255
263
268
260
262
261
255
245
241
243
250
254
254
251
251
255
256
253
253
257
261
260
252
247
247
250
257
262
266
266
260
252
251
256
259
261
261
260
258
257
257
257
258
256
249
243
243
247
251
253
257
266
272
264
264
262
257
250
243
244
249
254
254
251
252
256
259
259
259
261
261
258
253
248
251
253
256
260
265
266
261
255
254
259
263
262
260
261
263
261
261
260
260
259
256
253
249
250
249
250
254
257
257
264
263
262
256
251
247
244
242
242
243
249
255
260
263
262
261
262
262
258
254
256
260
263
262
262
264
264
260
255
258
264
266
262
258
258
260
257
258
259
260
263
263
262
260
255
251
251
253
253
249
259
257
257
256
256
254
251
244
241
244
253
260
263
264
261
260
261
261
257
254
257
263
268
266
263
260
259
256
256
260
266
269
266
260
254
251
251
256
260
263
265
265
266
264
261
258
258
260
262
255
254
249
250
256
260
263
263
258
253
254
257
261
260
258
260
260
263
262
256
252
253
257
262
262
259
254
252
254
258
263
265
266
263
259
253
251
253
259
263
262
259
258
260
264
265
265
263
263
261
258
254
248
249
257
264
269
268
263
257
255
254
256
256
257
260
262
265
264
259
254
251
250
251
254
254
251
251
255
259
263
264
262
258
256
254
255
259
263
262
257
253
252
256
261
264
264
259
253
250
249
258
259
260
262
265
266
263
258
252
249
251
255
260
264
263
260
258
260
261
259
253
248
246
250
254
256
255
257
258
262
264
262
256
255
255
258
260
259
257
253
252
253
256
257
260
256
249
238
235
240
260
263
265
265
266
264
261
256
252
252
256
262
267
270
264
254
250
252
257
258
254
250
250
253
258
261
261
259
258
260
263
261
258
255
256
256
257
254
253
253
254
256
258
258
258
254
244
239
239
243
258
259
260
261
261
263
262
262
261
262
262
265
267
266
259
250
244
245
250
252
252
250
252
255
258
258
258
259
259
259
258
255
254
255
259
259
257
254
253
253
255
254
253
254
257
258
259
255
250
245
254
254
253
254
255
261
267
268
264
259
257
257
256
259
255
249
242
242
247
251
251
250
250
252
253
252
253
257
260
259
253
248
249
258
264
264
259
254
252
251
253
250
246
245
252
266
277
273
255
242
252
252
252
253
254
260
266
269
261
250
241
240
249
257
258
254
248
245
249
253
251
250
249
249
249
249
250
252
253
254
250
249
253
262
267
267
263
258
254
253
254
253
248
244
250
265
275
270
252
239
255
256
256
257
257
260
266
268
262
252
239
236
247
257
263
261
258
255
254
253
251
250
252
254
254
253
251
250
249
250
252
254
259
262
263
263
263
263
260
258
256
256
256
257
256
257
260
257
249
245
263
263
260
259
256
254
253
258
261
260
250
241
247
254
261
264
267
266
261
253
249
250
256
260
261
258
255
254
254
254
256
257
258
256
254
254
258
262
262
257
253
254
258
261
257
252
250
250
250
251
270
266
261
254
250
247
247
252
257
259
254
249
249
253
258
262
269
271
265
254
248
250
257
261
260
256
257
259
264
263
255
251
247
246
245
246
251
254
255
249
246
246
248
255
254
253
252
253
252
250
266
263
255
249
248
255
256
253
253
253
256
259
259
261
261
262
265
267
263
255
250
250
255
257
253
250
253
260
265
261
253
246
242
245
244
246
247
245
245
245
247
246
243
243
248
254
257
255
251
249
255
254
250
248
253
265
268
263
254
250
255
266
268
265
259
258
259
261
261
257
254
254
255
254
250
247
249
255
260
260
257
255
253
250
246
246
245
242
240
246
252
251
246
242
244
250
254
252
251
252
251
251
251
253
257
262
266
262
254
249
254
262
263
260
252
250
254
258
259
257
256
256
255
254
252
251
252
255
258
257
257
259
259
254
249
245
242
236
236
242
249
254
250
247
244
244
247
248
251
255
258
258
263
265
259
249
247
249
251
247
247
250
253
254
250
247
251
254
256
255
254
253
254
254
257
258
259
260
260
256
249
247
250
254
254
248
242
238
236
238
241
247
252
252
249
244
245
247
251
251
259
261
268
271
261
246
239
246
255
254
247
245
249
255
255
250
245
247
250
251
250
249
252
254
256
255
256
260
261
256
245
237
244
253
260
258
247
240
238
236
234
237
246
253
252
246
244
243
245
246
253
255
262
267
265
253
245
249
259
263
258
253
254
260
259
250
241
241
247
250
249
247
251
254
251
241
240
248
257
259
254
246
247
252
259
259
254
249
245
239
230
231
239
247
250
246
244
243
243
243
250
248
251
257
261
258
253
252
257
261
262
261
261
263
258
249
240
239
247
250
249
245
249
250
247
238
232
241
253
261
262
256
249
247
248
252
252
251
245
234
229
228
234
240
241
242
246
249
248
246
252
246
245
251
254
257
259
258
254
254
258
262
265
265
256
247
241
241
247
250
249
244
244
247
250
247
245
247
252
259
259
254
246
244
243
246
244
235
227
219
221
229
235
236
233
235
245
256
257
249
253
248
249
251
254
259
264
267
260
255
256
262
267
264
254
248
247
249
251
252
251
249
248
250
255
258
257
255
254
255
250
243
241
246
251
250
239
219
210
210
223
238
241
238
229
230
244
256
257
249
255
255
256
257
256
259
263
265
263
257
256
261
265
261
253
252
256
258
256
255
254
254
256
256
259
263
262
258
256
252
244
236
239
250
260
256
241
228
221
225
235
244
244
238
231
229
239
251
254
249
259
260
259
259
259
259
252
249
247
251
253
258
260
259
257
258
260
259
257
256
254
254
255
255
259
259
257
255
255
250
241
236
238
247
252
252
246
241
244
244
244
243
241
237
233
232
236
244
251
251
259
259
256
257
261
260
250
236
231
236
248
254
257
262
264
262
257
252
253
253
251
249
249
252
254
252
250
251
250
247
241
238
238
238
239
243
248
251
251
245
240
237
237
237
235
233
237
244
253
256
254
252
248
252
260
263
256
241
232
238
251
255
257
261
264
261
253
246
247
250
250
247
249
253
253
251
249
249
247
244
242
244
247
243
238
238
249
254
249
239
234
234
238
240
238
237
241
250
257
257
251
249
247
249
253
260
259
257
251
254
260
261
255
251
255
257
255
248
245
248
250
251
253
253
250
248
248
251
250
247
244
251
258
254
245
241
249
256
252
241
234
234
240
243
245
245
249
255
259
256
257
255
254
252
252
255
259
262
263
265
265
261
251
244
248
254
258
251
244
243
243
244
247
244
240
237
239
244
245
243
243
251
259
256
245
239
244
251
252
243
236
234
240
245
248
249
251
254
256
256
260
258
258
256
254
256
258
259
260
261
261
257
250
244
246
251
256
254
245
240
231
226
228
230
231
228
225
227
227
231
233
241
249
250
243
238
239
244
246
241
236
234
239
243
245
247
248
249
253
256
256
253
251
252
256
260
259
255
248
249
254
255
253
248
246
247
250
252
248
239
233
224
228
232
234
229
223
221
222
225
230
235
245
249
247
243
242
245
243
242
239
238
241
242
243
245
245
244
246
252
250
243
240
246
257
264
259
249
245
249
254
258
255
248
245
246
247
249
247
244
243
244
246
245
243
240
236
234
232
229
229
239
252
258
259
256
252
249
245
243
246
250
249
245
243
242
243
241
240
246
252
247
244
253
263
265
256
246
247
254
260
259
253
247
245
248
249
245
239
241
250
263
264
255
251
249
250
250
246
238
235
241
250
256
257
255
250
242
239
241
247
254
250
243
239
236
239
235
236
242
254
254
255
262
266
262
256
249
251
256
258
255
249
247
248
251
248
240
232
237
248
262
265
256
252
249
246
242
238
237
237
240
242
241
240
240
237
233
231
239
248
253
244
234
230
228
229
229
233
242
258
261
262
262
262
261
259
258
253
251
248
248
248
251
254
256
249
238
230
234
245
254
255
254
251
246
236
230
227
231
235
235
233
232
234
238
238
234
234
237
241
239
234
228
224
225
226
228
234
241
267
271
266
257
253
258
262
260
252
243
241
244
250
261
265
261
251
240
233
236
245
251
251
251
249
247
241
236
234
234
233
229
229
234
240
249
253
251
243
234
227
226
230
233
231
227
226
229
236
241
273
273
264
253
249
255
260
259
253
247
244
247
252
260
263
259
252
245
241
242
244
244
244
246
246
248
249
250
246
241
232
225
224
233
244
252
258
258
248
232
220
222
232
241
237
224
220
226
234
239
266
261
257
254
254
254
254
255
256
257
255
253
253
253
255
254
253
253
252
250
245
235
234
238
241
247
250
250
246
240
233
224
222
232
243
249
250
250
245
235
226
225
232
238
231
216
207
213
228
238
258
252
251
254
259
257
250
249
255
261
262
259
256
253
254
254
256
258
259
256
246
233
224
225
237
244
246
243
235
238
238
235
234
239
245
247
244
241
241
239
233
226
225
223
220
211
204
209
226
239
255
251
249
251
259
259
253
248
251
257
261
260
256
255
256
258
260
259
257
253
245
233
224
221
231
240
243
239
233
239
246
252
252
251
248
247
244
242
240
237
232
224
219
217
218
215
209
213
227
239
255
256
251
251
255
258
254
248
247
252
257
258
255
253
255
258
260
256
251
245
240
235
228
225
228
234
238
240
240
245
252
258
258
255
248
245
243
243
240
232
224
222
223
227
228
224
222
223
231
239
252
257
254
251
249
249
249
247
246
250
256
256
250
246
248
254
259
259
252
244
239
238
236
236
231
224
229
239
246
252
253
257
260
257
251
243
241
243
241
234
225
227
233
240
236
231
233
235
237
239
247
253
257
255
249
246
245
246
249
251
253
252
247
244
245
253
262
264
260
252
244
245
252
252
243
227
221
230
239
246
248
252
261
267
260
248
242
244
243
238
232
234
240
241
238
233
238
243
242
240
247
250
259
262
259
255
253
255
257
254
249
247
247
249
254
258
262
263
261
256
251
253
263
268
259
242
226
220
222
230
241
251
262
266
263
251
244
245
245
239
233
233
239
240
236
227
230
237
237
231
251
256
256
255
256
257
256
251
254
259
260
259
257
255
257
260
262
262
260
261
266
270
269
264
260
262
264
265
262
261
263
264
263
260
260
263
264
262
258
256
257
260
262
257
249
240
240
248
249
247
256
261
260
255
253
253
253
253
253
254
254
256
255
255
255
256
256
255
258
261
266
268
265
263
264
266
269
269
265
262
260
262
264
267
267
265
265
264
261
255
252
252
252
247
242
242
249
255
258
253
260
261
258
255
257
262
266
260
256
252
251
256
258
258
256
254
251
253
259
262
263
262
260
263
266
268
269
268
265
262
258
256
259
261
266
265
262
260
257
253
249
247
246
249
249
247
249
254
257
258
261
255
253
258
266
274
270
261
254
250
251
259
267
269
261
254
253
260
268
266
261
256
257
263
268
268
266
266
267
265
260
252
248
251
255
256
257
254
255
255
253
252
251
252
254
251
248
249
253
257
261
258
254
257
265
266
261
250
243
244
252
262
272
271
261
253
256
269
283
277
261
253
254
264
269
269
266
264
265
266
263
254
244
243
247
252
254
254
256
259
260
258
255
255
255
253
250
250
252
255
265
263
260
256
256
254
251
249
247
247
252
259
265
262
254
251
256
269
279
275
260
250
251
262
270
272
266
261
258
260
262
260
256
251
250
252
254
256
257
260
262
262
260
259
259
257
253
250
252
256
271
267
263
257
251
250
253
255
257
255
254
255
255
252
250
252
257
265
269
263
255
249
249
257
267
272
268
260
254
255
260
262
262
259
257
257
257
257
257
258
260
261
260
260
262
259
252
247
250
256
267
267
264
258
253
251
254
261
265
261
255
252
249
249
251
256
261
264
263
259
253
250
250
256
262
268
267
262
255
254
257
259
259
259
262
263
261
258
258
259
261
261
259
259
258
253
248
246
248
250
258
260
261
258
256
254
256
259
259
258
254
252
251
253
254
257
262
264
262
258
257
258
259
260
260
263
264
262
256
257
258
258
257
258
263
264
259
257
258
262
264
263
262
259
254
249
249
252
253
251
247
248
252
256
259
260
258
253
250
250
253
256
256
256
253
252
257
261
259
256
258
263
266
264
259
257
257
256
256
258
260
264
264
263
262
261
256
258
260
261
262
262
265
263
258
255
256
260
262
256
245
244
247
256
263
265
258
250
246
248
257
261
259
256
253
252
255
258
256
254
254
259
264
264
258
252
250
252
256
259
261
263
264
263
260
259
260
262
261
257
253
253
257
261
262
263
262
264
262
256
251
252
255
260
264
265
259
250
243
249
257
262
261
258
257
255
259
260
259
256
253
252
255
259
257
252
249
253
259
263
262
260
256
255
255
258
263
263
260
251
245
245
250
255
261
264
264
259
252
250
257
260
263
263
264
265
259
253
250
250
259
264
265
261
259
255
258
263
265
262
254
249
250
255
259
258
255
257
261
264
262
258
252
252
254
257
261
262
258
251
244
243
247
253
260
261
256
250
246
249
259
262
263
262
263
267
270
268
263
263
266
268
266
261
255
252
255
262
262
258
253
249
250
255
261
262
260
258
259
261
260
257
253
253
255
258
260
262
260
254
248
247
252
259
261
260
253
250
250
256
259
259
258
257
259
266
271
273
271
271
270
267
262
257
250
251
255
259
258
252
250
249
252
253
256
258
259
258
258
257
256
253
254
257
261
261
260
260
260
256
254
251
253
258
261
256
255
253
252
254
258
256
255
253
254
258
264
266
263
262
263
259
255
255
253
256
257
258
257
255
253
252
251
249
248
251
254
257
258
258
255
253
255
261
266
265
259
255
256
256
257
253
249
245
249
254
258
255
250
243
258
258
257
256
256
256
260
261
260
253
247
248
252
258
261
262
258
253
255
258
259
255
250
245
243
245
248
252
254
257
255
255
257
261
266
265
259
255
255
258
260
257
252
245
246
252
258
255
246
241
262
263
263
260
257
254
257
261
262
255
247
246
252
259
264
264
260
251
252
256
257
254
250
246
246
248
248
247
248
252
256
257
258
259
259
260
260
261
260
258
257
258
258
256
255
256
258
254
250
251
266
269
267
260
253
247
247
255
262
260
256
252
253
256
261
265
269
266
259
254
251
251
253
253
255
256
254
250
248
251
255
256
257
254
251
251
256
262
258
252
248
250
256
258
256
254
255
255
253
255
265
269
267
261
249
242
238
244
259
264
265
262
257
254
257
266
280
282
270
256
249
250
254
257
258
259
258
256
253
254
255
255
253
250
247
244
246
248
246
244
243
244
246
247
246
250
252
255
252
250
255
262
265
265
258
255
248
251
256
264
270
270
266
259
255
261
271
277
267
257
251
251
254
255
253
252
254
255
256
255
256
256
253
247
244
241
238
235
238
245
251
250
244
238
238
242
247
249
247
245
250
255
264
269
271
267
260
254
255
257
268
275
272
263
253
253
257
261
258
255
254
254
253
250
248
246
248
251
253
256
259
260
257
250
243
240
236
234
238
249
259
256
246
236
234
238
244
244
246
247
251
255
265
270
269
261
254
250
248
249
259
268
269
261
250
249
252
253
253
252
254
253
251
249
249
250
251
252
254
254
257
259
257
253
247
242
239
239
242
247
250
251
246
239
235
238
244
247
250
252
258
260
269
271
261
250
244
247
247
248
250
255
259
259
255
255
256
254
252
252
250
247
248
249
257
266
266
260
257
252
246
248
257
260
257
249
241
241
240
239
236
238
244
248
246
242
246
251
254
253
259
260
264
265
259
246
241
249
256
254
251
250
254
261
261
260
257
254
252
252
249
245
246
252
262
266
266
261
260
252
241
241
254
266
270
258
243
238
239
235
230
231
239
249
248
244
244
246
249
248
254
253
255
261
262
253
247
251
259
266
260
256
257
261
261
257
250
247
250
253
252
247
250
256
260
257
253
253
258
259
253
250
254
262
264
257
247
242
244
243
236
232
236
241
244
242
241
240
241
244
253
249
249
257
261
257
247
244
253
263
268
263
259
258
256
250
241
239
246
253
255
255
255
257
256
253
247
248
254
261
262
258
253
251
249
248
246
244
244
242
238
236
235
236
238
239
242
243
243
246
259
253
252
256
257
254
248
244
251
261
267
264
260
257
254
248
243
242
249
256
257
255
254
255
256
255
251
250
252
258
261
257
251
244
243
245
242
237
229
225
229
240
242
240
236
238
245
251
253
249
265
261
259
256
253
251
251
256
261
262
262
260
258
256
255
254
255
257
259
259
256
252
248
249
253
255
255
254
255
257
256
252
247
246
248
246
240
228
216
217
227
244
251
248
238
236
244
253
251
248
266
263
261
257
252
251
254
263
265
261
255
254
251
250
252
255
260
264
266
262
256
252
247
249
252
254
256
257
258
257
250
245
245
249
255
254
245
235
225
226
233
244
251
249
243
239
242
245
247
246
260
261
259
258
256
254
251
249
249
249
248
248
247
245
247
251
256
259
262
262
257
253
249
251
256
256
256
257
258
254
244
238
239
248
253
258
255
252
246
241
239
240
244
248
250
248
245
244
246
249
255
256
256
259
260
258
251
241
237
242
247
249
250
249
251
254
252
252
257
258
255
251
250
254
258
258
255
256
254
249
239
232
233
239
245
253
258
259
254
245
240
238
241
247
254
260
256
249
248
255
251
253
254
257
258
258
255
251
247
250
257
258
257
255
260
260
258
254
254
253
251
248
251
255
257
256
254
254
251
246
238
232
236
240
241
244
255
258
251
242
238
238
243
249
256
260
257
252
248
251
253
256
255
252
248
252
257
263
266
268
269
263
259
254
259
263
263
259
253
249
247
248
251
254
253
251
252
255
254
249
243
245
251
251
246
242
248
254
250
242
238
238
244
249
255
257
255
249
245
241
259
261
260
250
242
244
255
268
274
274
269
263
256
250
253
255
256
252
247
244
242
242
246
244
242
243
245
249
250
250
248
256
262
261
250
241
242
245
246
244
244
244
247
249
252
252
250
247
244
241
259
264
260
250
241
244
254
266
269
268
263
260
257
254
251
248
240
236
240
241
238
235
229
230
232
233
233
234
239
244
246
254
256
256
247
240
237
238
240
244
251
253
251
247
247
248
251
250
251
251
254
254
253
249
246
249
258
261
258
259
258
258
260
259
255
247
239
234
242
246
245
237
229
227
227
226
224
224
229
236
237
240
240
241
244
241
238
236
235
241
251
256
253
246
244
246
251
254
256
254
248
248
247
249
257
262
258
252
252
254
257
257
258
257
256
251
245
246
247
251
252
246
239
232
231
229
228
228
229
231
232
233
236
239
244
246
245
240
238
239
247
253
253
246
243
244
248
252
252
247
250
248
249
257
266
267
255
244
247
255
257
255
250
248
251
253
250
248
246
247
249
249
246
244
243
242
239
234
230
228
233
241
247
249
248
248
246
244
241
239
244
248
250
245
243
242
243
240
243
243
252
251
253
262
267
264
254
244
249
254
255
252
247
245
246
250
248
245
240
241
244
247
248
251
251
247
240
232
227
227
234
242
250
249
246
242
239
239
238
241
246
244
241
237
240
240
239
237
239
245
255
257
255
255
255
257
257
256
252
251
249
248
249
251
250
251
245
241
238
242
246
249
252
254
253
245
233
226
224
230
235
238
241
240
237
234
233
233
236
239
242
236
233
232
238
242
241
240
246
248
265
264
253
240
238
249
261
263
256
248
241
243
251
263
268
258
247
241
241
244
247
249
253
253
251
244
235
231
233
236
234
232
234
238
239
236
235
236
239
236
231
228
231
234
240
241
241
242
245
247
269
267
253
237
234
246
258
262
258
251
245
246
255
269
272
263
252
247
246
249
246
245
246
248
248
247
245
248
247
242
236
233
234
240
242
240
239
241
243
235
225
226
231
236
235
233
233
237
237
239
262
259
253
248
248
251
251
254
256
258
256
255
257
263
265
260
253
253
252
251
245
236
234
238
244
249
252
253
251
245
239
234
236
242
244
243
242
244
245
238
230
225
228
229
223
214
215
222
230
233
250
253
254
257
260
257
249
245
251
258
259
256
253
254
257
257
254
255
254
252
245
235
226
227
237
247
251
249
247
243
239
236
238
241
245
247
246
246
246
241
232
222
220
216
212
207
206
215
230
239
248
252
254
261
266
263
253
245
247
250
253
249
247
250
254
257
256
254
250
248
244
234
225
222
231
241
245
244
238
240
242
246
247
245
247
249
249
248
246
238
228
219
216
216
215
209
205
214
233
246
250
256
257
259
261
262
254
249
246
247
248
247
247
250
255
257
257
253
248
245
240
234
228
227
232
240
240
240
238
245
251
260
258
252
247
246
247
249
246
237
227
224
226
229
226
215
209
215
231
241
249
257
259
258
254
251
251
248
245
245
247
247
249
253
258
258
258
255
252
249
240
235
233
236
240
241
237
239
243
249
255
261
263
259
248
241
242
245
245
239
232
232
235
238
229
219
218
220
230
236
246
255
261
260
253
249
248
247
244
244
246
246
248
254
260
259
257
257
260
260
252
241
241
246
251
245
236
233
238
243
246
251
259
261
252
243
241
244
249
243
237
235
238
236
230
221
221
231
234
236
250
253
259
261
261
259
259
258
254
251
248
245
247
253
260
260
254
252
256
262
259
253
248
251
254
247
231
225
225
230
235
243
252
258
253
247
246
252
256
250
240
234
236
235
229
221
221
230
237
237
254
254
253
255
260
259
256
254
257
262
263
262
259
259
262
263
264
263
264
265
266
266
265
263
261
263
264
264
262
262
264
265
265
262
258
260
264
269
269
264
260
262
260
253
246
246
255
265
263
256
256
258
257
256
258
261
259
257
255
259
262
261
258
256
257
257
258
259
261
265
267
267
264
263
264
266
266
264
261
261
261
261
261
259
258
261
266
268
264
255
252
255
258
252
246
245
253
261
261
255
260
261
257
254
258
264
265
261
256
257
261
262
260
257
254
253
253
257
262
265
265
264
262
262
264
266
266
265
258
255
250
248
252
261
266
265
265
261
257
252
251
255
260
258
254
249
246
244
245
245
263
264
259
258
263
267
266
262
261
260
263
267
269
267
261
255
254
260
264
263
260
259
260
262
263
263
265
268
266
260
249
243
247
260
268
267
263
257
256
255
256
257
256
257
256
251
245
237
238
243
263
266
264
264
268
269
266
261
259
260
264
271
277
276
267
258
257
263
265
262
255
254
259
263
265
264
265
270
272
268
260
251
248
254
261
264
263
260
259
258
259
257
256
256
255
255
252
248
246
247
263
265
264
264
268
269
266
260
257
257
262
266
270
267
261
256
255
260
264
262
258
255
258
264
269
269
266
265
266
267
267
263
257
252
253
258
261
261
259
258
261
264
265
266
265
259
254
250
247
249
266
266
263
263
267
268
265
259
254
254
260
260
257
255
255
255
254
257
262
263
261
255
254
261
269
271
267
261
261
267
268
265
260
252
251
253
255
258
259
260
263
268
272
272
269
260
250
240
242
248
266
266
266
266
267
267
263
260
261
262
261
259
255
254
255
258
259
261
263
262
258
251
250
256
264
268
267
266
270
271
268
259
251
250
250
250
249
254
260
266
267
265
262
261
259
254
247
239
240
247
255
260
263
265
267
265
262
261
263
265
262
258
256
256
257
260
264
266
264
260
256
253
253
257
260
264
267
269
274
273
266
259
254
255
257
254
250
254
261
267
266
260
253
250
252
251
251
252
252
254
246
249
256
263
265
264
262
260
258
259
258
258
258
257
256
258
262
265
262
258
256
259
262
261
260
261
262
263
264
261
262
263
264
266
266
264
257
257
259
259
258
254
252
253
256
255
257
258
261
262
253
257
260
264
264
262
260
256
255
257
259
262
261
259
258
258
259
258
256
255
257
262
266
265
260
255
254
254
256
257
259
262
266
267
267
268
264
260
256
251
246
248
252
258
260
262
259
257
258
259
264
268
270
267
262
257
255
254
255
260
265
268
264
260
260
260
259
256
253
255
256
260
264
265
261
254
250
252
257
258
257
256
255
258
261
263
264
260
256
249
243
244
248
252
258
263
264
258
253
252
259
266
269
265
259
256
256
257
258
262
267
268
263
260
261
262
261
258
256
255
255
255
258
262
263
259
255
256
259
260
255
249
246
251
255
258
261
261
259
252
244
243
245
250
258
266
269
266
259
258
255
260
261
261
259
258
260
262
262
261
259
258
259
259
263
267
265
263
258
255
253
250
253
257
262
262
259
258
258
257
254
251
250
252
255
257
261
265
264
256
246
244
250
259
265
268
269
268
264
261
255
257
258
259
259
262
263
264
262
259
255
253
255
259
266
270
271
267
260
255
254
253
252
251
254
257
258
256
255
255
256
256
255
257
260
260
261
266
266
259
251
248
254
263
266
263
259
256
253
251
260
259
259
260
261
261
262
261
261
260
260
256
256
260
265
271
274
269
262
261
265
265
255
246
245
248
252
253
253
258
260
260
259
262
265
263
258
257
260
260
258
254
253
254
253
252
248
246
242
241
262
261
261
261
260
258
259
261
261
262
263
262
260
260
262
265
266
262
260
262
268
268
256
244
241
243
246
248
252
258
261
259
258
261
264
262
256
252
255
260
263
260
254
246
245
246
247
246
243
243
260
261
261
260
257
255
256
260
261
263
264
264
262
260
259
259
254
249
248
255
260
259
253
245
245
247
247
246
248
253
258
257
255
253
255
258
257
257
256
256
259
259
255
250
250
255
259
257
254
254
259
261
262
259
254
251
252
258
263
264
266
266
263
259
258
259
257
250
246
248
252
253
251
248
251
256
255
250
247
251
256
259
258
253
250
250
255
258
254
251
251
253
254
254
254
257
260
259
257
260
255
260
263
260
255
252
254
258
265
267
268
268
264
260
259
263
265
263
252
248
249
252
252
250
254
259
262
257
253
252
258
263
263
258
249
248
250
250
250
249
251
252
252
254
253
253
254
253
250
252
254
259
265
265
262
259
260
263
268
269
270
271
269
263
258
260
263
263
257
252
252
253
253
251
253
257
259
257
252
252
258
263
263
259
253
250
247
246
248
253
258
257
254
250
249
248
247
245
244
244
255
259
268
276
271
264
259
256
260
263
268
272
272
264
254
253
253
254
253
254
256
255
253
248
249
251
253
251
248
251
257
260
260
253
252
250
246
245
249
256
261
257
249
246
247
248
247
246
245
244
257
261
270
275
270
260
254
250
250
253
261
271
271
263
253
249
249
249
248
253
258
257
250
244
245
247
248
248
249
250
255
258
257
253
249
246
242
244
248
249
248
244
240
240
244
248
251
251
250
249
257
259
263
263
257
255
254
253
250
250
256
263
265
261
256
256
256
253
250
253
255
251
247
245
247
249
250
253
255
254
254
257
260
261
255
245
237
239
243
240
234
232
236
240
244
247
251
255
256
254
260
257
253
250
247
251
255
257
254
251
253
255
257
258
259
261
263
258
254
252
249
244
246
251
254
253
253
257
261
261
256
255
262
266
258
243
233
235
241
239
234
233
240
245
246
246
247
251
253
252
261
255
250
249
251
254
255
255
255
253
252
251
252
253
256
258
258
255
251
250
245
244
250
257
258
255
252
256
262
263
260
257
259
260
253
241
232
236
242
245
245
245
246
249
248
245
243
242
244
247
257
255
253
258
261
260
254
251
252
258
260
253
247
247
250
252
249
246
247
251
252
254
259
262
261
257
252
252
255
258
259
258
254
251
247
242
240
240
242
242
242
244
245
246
246
244
242
239
239
247
253
255
257
260
262
259
252
251
255
264
265
256
246
244
251
254
252
249
251
256
261
260
261
260
258
255
254
251
250
248
252
253
251
247
245
248
249
244
234
228
231
241
246
245
243
242
244
243
243
247
257
260
260
259
255
250
248
251
260
264
261
252
245
248
257
261
262
262
259
260
260
258
256
252
249
249
249
253
252
251
250
250
250
249
252
256
255
248
234
223
228
241
249
246
242
240
245
246
244
244
259
260
259
256
250
245
244
249
254
253
249
243
242
248
257
262
263
265
264
261
257
253
247
246
239
234
240
252
258
258
253
250
251
255
259
259
256
250
239
230
234
242
248
248
247
246
247
245
243
243
257
257
256
255
252
250
248
248
249
247
244
240
240
245
252
255
256
257
259
258
255
252
247
246
239
234
238
250
258
258
253
249
252
258
262
262
259
254
247
241
240
241
245
250
256
261
256
247
243
247
252
254
255
257
258
255
252
256
259
261
255
253
249
248
251
254
255
254
256
255
254
252
252
252
252
250
248
250
252
252
245
244
250
256
260
262
262
258
251
244
241
241
246
252
263
271
262
248
243
250
251
258
261
261
257
250
252
261
268
271
271
265
260
257
258
261
263
260
256
252
250
250
253
255
257
257
255
254
250
247
242
242
245
250
252
255
257
256
249
241
239
243
250
257
265
267
259
244
238
244
250
261
265
262
252
245
247
254
262
266
270
267
265
263
262
266
268
267
256
248
245
245
248
250
252
255
255
255
254
251
248
247
248
247
244
242
246
248
244
239
239
245
251
256
259
256
249
239
234
232
250
261
264
256
246
243
248
254
255
254
258
261
264
264
262
263
261
257
252
246
242
238
234
237
242
248
251
251
252
253
255
258
258
250
244
237
237
237
235
239
244
250
253
252
253
250
245
238
234
235
256
260
259
251
243
246
257
264
260
254
253
257
261
265
262
255
246
243
245
248
245
236
226
225
232
240
241
239
240
246
253
260
258
252
246
240
234
228
227
239
252
258
256
250
248
247
247
243
243
244
261
268
263
253
246
250
261
269
271
264
257
256
261
265
263
251
238
237
245
254
255
242
230
226
229
231
230
228
231
238
242
245
244
241
243
242
233
221
220
235
252
264
260
250
245
246
250
252
252
250
262
268
266
258
253
254
259
264
268
264
258
255
257
262
262
253
242
240
246
253
253
245
236
232
231
227
223
221
224
231
235
238
236
235
238
239
232
224
221
232
247
256
258
250
243
244
250
255
258
251
257
263
263
260
260
258
256
255
256
257
255
251
251
256
260
256
249
244
243
245
244
244
240
241
239
234
227
219
218
224
233
240
243
241
239
238
238
236
233
237
244
249
249
248
245
246
250
254
255
252
254
254
253
253
258
258
255
252
252
253
252
250
249
253
257
253
249
243
241
242
243
247
249
253
251
244
230
220
217
221
231
241
247
246
242
239
239
244
250
251
247
242
238
240
246
252
252
251
251
250
257
256
251
245
248
254
259
259
255
251
247
247
251
255
256
252
247
243
244
246
245
251
257
261
257
245
231
223
221
224
229
236
240
245
242
237
237
244
254
255
246
237
232
234
244
251
253
249
249
248
262
260
251
242
242
253
264
267
260
251
243
244
250
256
257
253
249
247
248
248
243
249
257
261
256
244
232
227
228
229
228
234
240
247
245
239
236
240
242
242
238
234
233
234
239
244
249
246
244
245
263
260
251
242
242
253
263
267
261
253
247
245
253
259
259
254
252
252
250
241
235
237
248
253
252
246
238
236
237
236
238
242
255
261
251
243
238
239
240
236
232
233
236
234
231
233
240
244
242
238
256
255
250
246
248
252
256
258
257
257
256
256
258
261
259
254
252
252
250
241
232
234
242
246
248
247
246
247
246
245
245
252
260
264
256
249
245
244
244
240
234
232
232
228
225
225
235
240
236
232
252
253
251
251
255
254
250
249
254
257
258
255
255
256
254
250
246
247
247
245
244
240
240
237
240
245
249
251
251
246
241
239
244
253
256
254
251
249
247
243
234
227
225
222
223
224
229
234
236
232
258
255
253
255
262
262
255
252
254
256
254
247
246
249
251
246
241
241
245
248
252
252
245
237
234
240
246
251
253
247
238
230
234
244
251
254
252
250
246
239
230
222
222
224
225
222
221
225
234
240
266
259
256
255
261
267
271
270
267
259
251
246
244
249
253
251
243
244
247
250
256
255
249
244
237
239
242
247
251
249
248
246
247
250
249
250
250
250
246
238
229
225
227
233
229
220
215
218
230
238
262
260
259
256
256
266
272
274
267
258
251
251
255
261
264
258
251
249
251
255
256
252
249
246
243
241
239
239
242
247
254
260
259
256
248
244
245
246
245
241
236
234
235
233
228
220
215
216
224
229
258
262
263
258
256
264
268
264
256
253
251
255
260
268
267
260
253
249
254
261
259
250
240
244
246
243
234
232
235
243
250
253
253
253
247
243
241
242
245
245
242
239
236
232
226
220
216
217
222
227
257
259
260
262
264
267
265
259
253
253
253
254
253
255
259
254
248
244
247
256
256
247
239
244
248
244
234
228
233
243
246
244
242
243
245
245
244
244
249
248
245
240
238
234
228
217
211
214
222
232
259
258
258
261
263
262
260
259
262
264
262
258
260
263
267
265
262
258
259
261
262
261
262
263
264
262
262
260
260
259
259
261
262
261
259
259
263
268
267
260
256
257
256
252
252
258
268
270
263
255
258
257
258
260
264
267
266
261
256
259
263
261
259
259
261
262
261
259
260
263
266
266
263
263
264
264
263
260
257
257
259
260
259
261
259
262
265
265
259
253
252
257
261
258
254
254
260
262
257
251
261
261
260
257
258
260
260
258
256
258
266
266
262
259
257
257
259
260
260
262
265
265
263
261
261
262
262
262
257
256
255
256
259
264
268
269
267
263
258
254
253
257
262
261
257
253
251
249
246
246
264
269
265
259
254
251
253
257
261
266
270
271
271
267
263
260
260
260
258
257
257
261
264
262
258
259
261
265
264
260
254
253
257
264
272
271
269
264
262
257
255
253
253
254
255
253
252
248
244
245
262
268
266
265
261
262
262
267
267
270
271
271
272
272
269
264
259
256
252
252
255
261
268
265
260
258
261
268
268
265
259
255
255
257
264
267
269
267
262
258
254
251
250
248
252
255
257
256
253
249
259
261
263
266
274
279
277
270
268
268
268
265
263
265
264
260
252
247
248
256
264
268
270
267
264
263
262
265
267
268
266
263
258
255
257
264
269
267
261
256
256
257
258
256
254
256
255
256
256
253
260
259
260
265
274
280
276
267
265
266
265
261
257
257
258
257
247
240
250
262
270
269
263
263
267
265
262
262
267
272
272
266
260
256
256
261
265
265
263
261
263
264
265
261
256
253
251
251
253
253
263
264
262
265
269
267
261
258
262
267
267
264
259
259
261
260
255
253
258
262
262
257
255
259
264
264
262
265
277
282
275
263
255
254
255
256
258
261
265
268
268
263
258
254
253
251
249
248
251
253
259
261
261
264
265
263
259
259
262
266
265
263
261
263
264
265
266
267
265
260
255
249
251
256
262
264
264
269
277
280
272
260
254
254
257
255
251
255
264
268
266
258
251
248
251
252
253
255
256
258
252
256
260
265
266
265
264
264
263
262
260
260
261
262
263
265
268
269
265
260
256
254
256
259
261
262
265
267
264
264
264
263
263
264
263
259
253
252
257
260
259
255
253
254
258
259
258
258
262
268
257
263
269
270
268
267
268
268
266
262
262
264
262
260
261
264
264
261
258
259
263
267
264
261
258
258
260
260
258
259
261
263
266
266
266
264
258
253
251
253
255
257
260
265
269
266
261
255
255
264
265
273
277
272
265
263
266
268
269
272
271
270
264
259
262
266
262
253
249
255
266
272
267
262
256
254
251
254
257
260
261
261
262
263
263
263
259
255
252
254
256
259
259
264
269
270
265
253
249
253
262
268
269
265
260
257
260
266
269
273
271
267
259
259
265
270
264
251
247
253
259
263
262
262
260
256
252
254
257
260
258
257
258
259
258
257
257
259
259
257
255
254
252
254
261
269
270
264
252
248
254
259
262
262
258
255
255
257
259
259
255
251
253
261
270
275
266
255
251
253
255
254
255
258
260
260
257
255
256
257
257
256
255
256
256
255
258
264
265
259
249
246
249
255
259
267
271
269
256
248
250
255
260
262
261
257
255
257
255
249
244
246
252
264
273
276
269
261
256
257
257
256
253
251
252
255
256
255
254
256
259
260
257
257
257
257
259
265
266
258
248
244
251
259
263
264
267
267
258
248
251
254
260
263
263
262
261
262
260
257
255
255
259
265
270
273
270
265
260
260
267
267
257
247
244
248
251
252
253
259
263
262
260
261
263
262
259
260
262
260
256
251
252
257
256
259
264
266
260
253
256
254
256
259
261
263
264
264
263
263
262
264
265
265
263
266
267
262
259
260
266
268
258
247
244
246
247
248
252
260
264
263
261
263
266
265
261
257
258
260
262
259
252
247
246
255
263
266
262
258
256
254
255
257
261
263
263
262
260
260
263
266
265
263
260
259
257
252
250
254
258
258
254
249
249
251
249
247
249
256
263
265
262
261
263
264
263
259
256
256
260
259
252
244
246
254
263
264
262
258
255
253
256
258
260
265
265
262
259
259
263
267
267
263
258
255
251
243
239
243
251
253
253
252
254
257
255
250
247
254
262
268
265
258
252
254
260
260
257
254
257
256
252
248
250
257
260
256
253
252
254
255
257
259
261
264
265
267
265
264
265
269
271
267
261
257
253
246
240
242
249
254
254
253
255
259
261
257
252
252
261
268
265
257
249
249
255
255
257
258
259
257
254
253
255
256
253
248
245
248
258
258
260
260
258
260
263
271
272
269
266
268
272
271
268
262
257
251
246
247
251
254
255
253
255
259
262
259
252
249
256
261
261
255
252
251
251
253
257
261
263
261
259
257
259
257
251
245
244
246
262
262
265
262
257
254
258
266
267
266
262
264
268
269
267
263
256
251
247
251
254
254
252
250
253
258
257
251
246
246
251
254
253
251
251
250
248
248
252
257
261
260
258
256
259
259
254
248
246
247
259
262
265
262
258
256
259
262
260
259
258
259
261
262
261
258
253
246
244
252
258
258
250
246
246
249
248
246
245
247
251
252
250
251
248
245
241
241
246
248
248
247
246
250
256
259
257
254
250
250
255
254
251
251
253
260
264
261
254
254
259
263
260
257
256
258
256
250
247
253
261
261
255
249
244
241
241
247
252
256
255
256
258
259
252
241
235
236
242
240
236
234
236
244
252
257
258
258
255
254
258
253
245
240
247
257
264
259
250
249
256
263
262
254
255
259
263
260
256
253
256
258
258
256
248
240
241
252
261
266
261
261
263
264
255
240
233
235
241
240
236
235
240
244
251
255
257
259
258
256
267
261
252
246
247
254
261
257
246
243
249
254
254
250
253
259
265
264
259
251
248
248
256
259
254
247
248
258
266
269
263
260
260
258
250
241
236
238
243
245
246
246
248
251
253
254
254
253
254
254
266
263
258
258
261
266
269
265
255
249
245
243
242
243
251
257
261
258
255
250
248
247
252
257
256
253
254
258
261
259
255
255
254
250
246
244
244
242
242
242
244
245
250
254
255
253
247
243
244
251
255
257
258
261
271
278
282
275
268
261
249
240
235
240
254
260
258
253
251
252
252
252
254
253
252
252
255
255
251
249
247
248
251
251
253
254
252
245
236
228
230
239
248
252
252
249
245
239
239
248
254
258
258
259
265
271
272
271
265
262
253
245
242
249
259
261
258
250
250
253
256
257
256
250
246
246
250
254
253
246
241
244
251
258
262
261
256
246
233
223
225
237
246
248
247
245
247
243
243
246
259
259
257
256
254
255
253
251
252
251
251
252
257
263
263
260
256
249
251
253
255
256
256
249
242
237
244
253
259
255
247
245
250
258
261
260
255
247
237
230
233
239
245
245
244
246
251
249
247
247
264
261
257
256
254
254
251
252
251
251
253
257
262
263
261
257
254
252
252
253
254
255
256
251
241
236
241
252
261
262
255
251
253
258
257
255
252
248
244
240
240
241
244
245
247
253
253
250
248
249
269
265
263
263
262
263
267
270
271
267
262
260
261
259
257
257
257
256
252
250
252
254
256
253
249
246
248
253
257
259
257
257
258
259
258
258
257
252
247
241
240
242
247
251
257
259
255
248
246
249
266
267
269
268
263
263
267
275
278
273
265
262
262
260
258
260
260
257
250
247
249
253
255
255
254
253
253
253
251
253
256
259
260
257
253
254
255
251
242
235
237
244
253
259
260
257
251
244
245
248
255
264
269
268
258
249
250
257
261
257
256
258
264
266
264
263
263
257
250
246
246
249
249
249
250
253
252
250
249
252
257
259
251
242
239
240
243
241
235
232
237
246
255
258
255
248
242
241
244
248
248
258
264
263
256
248
245
244
243
243
247
254
263
268
268
266
264
257
251
248
245
241
234
236
243
252
254
249
246
252
259
256
246
233
229
233
235
232
230
234
240
246
251
253
250
246
243
240
243
247
252
256
260
260
257
256
255
255
253
249
251
255
260
265
266
264
262
256
252
252
247
237
224
227
238
251
252
244
239
245
252
254
247
239
237
236
234
230
228
236
244
248
249
249
250
249
247
242
242
245
261
262
261
258
255
256
263
268
270
266
263
259
258
259
260
256
251
249
250
254
251
239
229
231
239
244
241
234
231
236
244
249
246
243
241
239
232
225
225
236
247
254
253
249
248
247
248
244
242
244
261
262
260
257
251
254
261
268
271
267
263
258
257
256
255
248
242
241
245
249
247
243
236
237
238
235
230
224
225
231
239
244
244
242
238
235
229
223
224
236
248
258
257
250
244
243
245
247
248
248
259
257
254
250
250
253
258
260
260
259
257
254
253
254
254
246
239
238
239
242
244
245
244
244
241
235
227
220
222
229
238
244
244
240
236
232
231
230
234
240
248
250
248
245
243
243
247
253
256
253
259
255
249
245
249
254
257
257
256
255
254
252
253
254
255
250
244
240
239
243
246
250
253
255
251
241
230
222
222
228
236
242
244
242
238
234
237
242
248
252
248
242
237
237
243
249
255
254
254
250
262
259
252
248
250
256
260
261
259
257
254
253
254
254
254
251
249
248
248
249
250
256
263
268
259
246
235
228
229
231
234
239
243
246
244
240
240
246
254
253
246
238
232
233
242
252
253
249
244
242
262
261
256
253
255
260
266
266
261
257
254
253
253
251
249
248
250
255
256
253
249
253
263
268
259
248
239
237
237
237
237
245
251
253
248
243
242
243
243
240
239
237
236
235
237
243
244
242
238
239
259
257
254
253
256
263
267
265
258
255
253
254
254
251
244
243
249
257
258
248
238
243
252
260
255
247
240
241
243
243
247
254
260
258
252
248
246
244
240
235
235
239
239
236
231
234
238
240
237
237
260
255
251
251
252
257
260
260
258
257
256
257
256
254
247
242
247
252
252
244
235
238
246
249
249
244
242
244
247
248
250
256
259
258
256
252
252
250
245
241
239
240
239
235
231
233
240
241
235
232
266
258
252
250
250
250
252
256
260
262
260
257
256
256
250
244
242
245
246
244
245
245
248
245
242
241
245
252
253
249
243
241
244
255
259
258
255
251
248
245
241
238
236
235
237
242
242
242
234
228
268
259
254
252
252
251
252
257
265
266
260
253
251
253
253
248
242
242
246
249
254
256
254
244
237
237
243
257
259
251
236
230
236
251
261
258
253
249
246
242
236
231
231
235
239
241
239
237
232
230
262
258
253
252
255
262
265
267
267
264
256
250
248
251
255
253
248
248
251
254
258
262
258
247
237
236
243
253
256
251
245
244
249
256
257
254
251
249
246
241
233
228
226
228
232
233
230
227
229
233
260
257
252
249
253
262
269
269
262
256
252
251
252
254
258
256
253
251
252
255
259
261
258
248
241
236
236
239
241
246
250
255
255
253
249
246
246
247
247
245
241
234
227
219
219
222
222
221
224
231
261
260
254
248
251
260
267
264
255
253
254
259
260
259
260
255
249
243
245
253
260
258
254
248
242
236
230
230
234
244
253
254
249
243
244
244
242
240
243
248
251
245
232
220
214
216
215
215
219
228
260
260
256
253
255
258
254
250
249
254
259
262
261
258
258
254
244
236
236
242
249
251
249
250
250
245
234
232
242
256
261
254
245
240
247
249
244
238
238
246
250
248
240
229
219
213
208
208
217
231
260
260
262
266
265
264
263
263
264
264
261
259
262
267
270
267
262
257
257
259
261
263
265
268
269
267
264
261
259
255
248
249
258
265
266
263
264
264
261
255
251
253
253
254
257
262
267
264
255
250
260
258
260
263
267
270
267
263
257
252
254
256
260
264
267
267
263
257
256
259
264
267
266
266
267
267
266
262
260
257
256
255
260
265
268
266
263
261
258
255
254
257
259
259
258
260
262
259
254
250
261
262
261
260
259
262
264
261
259
256
258
260
262
263
263
263
262
259
256
257
261
265
265
263
262
263
263
264
264
268
270
269
267
267
268
266
263
262
262
259
257
257
259
259
257
257
260
261
257
253
259
263
264
262
255
252
254
262
267
268
266
265
267
267
266
264
263
260
255
255
257
264
266
264
259
258
260
265
268
271
272
270
265
264
263
263
266
267
269
264
258
255
256
256
255
255
260
263
261
256
255
259
266
266
261
255
256
264
272
273
270
266
265
269
270
267
261
255
252
257
261
267
268
265
257
256
260
266
268
269
265
259
257
257
256
261
268
271
269
264
258
256
256
254
253
253
257
261
262
260
259
260
265
268
269
266
265
267
272
272
269
263
261
266
270
265
254
245
248
261
270
272
268
263
258
258
260
266
268
269
266
261
258
256
257
263
271
273
268
263
260
261
260
256
252
250
253
258
265
264
267
265
263
265
266
267
265
265
269
270
267
262
260
263
267
264
252
243
250
265
273
271
264
260
261
260
259
261
266
271
270
267
262
261
263
272
276
274
268
264
262
261
259
256
252
249
250
259
266
264
270
266
260
258
261
262
261
262
266
268
267
263
262
266
269
268
260
256
261
266
268
262
258
260
261
260
255
257
264
271
271
266
262
262
267
272
274
274
269
265
261
258
256
253
251
249
250
255
258
255
265
261
259
257
259
259
259
260
264
266
264
263
265
269
270
268
267
269
269
266
260
252
252
256
260
259
255
254
261
266
266
260
257
258
264
268
266
264
266
264
260
256
256
256
255
254
253
253
253
254
257
259
260
262
263
261
261
261
262
262
262
264
266
267
264
262
264
267
267
263
258
252
248
249
254
258
261
262
260
263
262
256
253
254
260
259
256
252
255
259
263
262
263
263
262
260
257
254
255
261
258
262
268
270
267
265
264
262
260
261
265
268
266
261
259
258
258
256
255
259
262
258
253
245
249
259
268
268
266
266
264
261
256
255
257
259
253
246
246
256
268
272
267
265
267
266
263
255
258
266
263
267
270
269
267
266
265
263
261
264
271
272
265
258
260
264
261
250
246
253
266
270
260
250
251
260
268
269
269
270
269
267
263
261
260
259
255
250
249
257
268
271
263
261
264
269
269
262
258
261
263
265
265
264
264
267
266
262
261
265
269
267
259
257
264
271
267
254
249
254
263
267
263
257
258
261
262
263
264
266
267
267
266
264
261
258
257
258
258
259
260
259
255
254
258
266
271
268
256
250
259
260
262
264
264
262
260
258
257
255
255
252
252
256
264
271
267
259
256
258
259
258
259
258
259
259
258
258
259
261
263
264
264
263
260
257
258
263
264
258
250
248
251
252
256
262
268
267
257
249
252
257
263
266
262
258
255
257
255
251
247
247
252
258
259
259
260
261
260
259
257
256
255
254
253
254
254
255
258
260
262
261
258
258
258
258
259
263
263
255
247
244
248
252
255
258
265
268
260
255
247
253
259
263
259
255
256
259
258
255
251
256
261
264
259
258
259
261
259
257
257
257
256
251
249
250
251
254
258
263
264
260
254
253
258
261
262
262
261
256
250
247
248
250
254
257
265
270
271
264
250
251
253
256
257
259
261
262
259
257
256
264
267
268
265
265
263
262
260
259
258
257
255
251
251
252
251
252
255
262
264
262
258
260
264
268
268
264
260
257
257
254
250
247
248
255
265
270
269
262
255
251
250
254
260
264
264
261
256
254
256
262
266
266
264
263
262
261
259
260
257
255
254
253
255
256
253
249
248
255
262
267
268
270
270
273
271
268
262
258
260
258
251
245
244
250
254
256
254
250
258
252
253
257
263
266
264
259
255
253
257
262
266
263
259
256
256
257
255
254
256
256
257
258
257
257
252
246
241
248
257
265
267
262
262
264
266
266
264
262
262
259
252
246
246
248
246
241
239
241
257
254
255
257
260
263
262
260
259
259
260
266
271
267
261
255
254
255
252
251
252
257
261
260
257
255
249
242
239
242
250
258
257
251
248
251
257
259
263
266
265
260
252
249
253
255
248
239
237
243
257
257
257
256
254
254
258
264
265
265
261
263
271
273
270
263
258
256
252
252
253
256
259
259
257
255
249
243
239
240
245
249
249
247
245
249
251
252
257
262
265
262
258
255
258
258
254
246
245
249
260
260
261
258
250
248
254
262
268
266
258
256
261
270
276
272
261
254
249
253
254
252
252
254
258
260
255
246
242
240
246
249
249
248
249
248
246
246
249
256
261
264
264
262
261
258
254
247
246
250
260
262
262
260
253
252
255
260
263
263
257
249
249
260
270
270
259
247
244
251
256
254
251
252
258
260
256
246
244
247
250
251
252
251
250
245
241
239
243
247
251
256
260
262
263
259
250
243
243
248
257
253
251
252
256
261
261
259
256
258
261
259
255
256
261
262
258
250
246
253
260
263
260
257
256
253
248
249
250
253
254
257
261
261
254
246
238
237
238
239
239
242
247
255
262
260
251
244
243
248
257
251
244
243
252
261
263
257
250
253
262
267
264
256
256
259
262
261
258
259
262
266
269
262
254
245
243
248
255
257
257
260
265
265
259
250
240
237
238
237
237
237
240
247
258
261
259
255
254
253
263
260
253
247
247
255
260
256
249
250
257
265
262
256
255
261
269
271
267
262
259
261
264
263
255
246
247
255
263
262
258
258
259
259
257
252
247
242
242
243
243
243
243
244
253
257
259
258
257
256
269
269
261
255
250
254
259
259
254
252
252
253
253
253
258
264
269
269
265
260
253
251
254
257
254
252
256
262
265
259
251
249
250
249
246
245
247
245
244
243
244
245
246
246
249
252
250
250
251
254
268
267
262
259
260
266
272
270
261
255
249
246
248
252
259
261
259
254
253
253
251
247
246
248
249
253
261
267
264
252
245
244
248
246
244
243
245
244
239
233
233
239
245
249
250
250
246
245
246
253
264
262
261
260
266
276
277
270
261
252
249
249
255
259
258
253
243
244
248
250
250
247
245
245
244
250
257
261
259
248
242
244
251
254
250
246
245
241
232
226
228
237
244
249
250
251
250
248
249
254
262
260
257
257
259
267
266
260
253
251
253
262
268
266
257
247
244
247
251
252
252
252
252
250
246
247
249
256
258
251
245
246
249
254
252
250
245
242
238
233
235
240
245
247
248
249
251
252
252
252
267
261
256
255
256
258
256
254
252
253
259
271
276
268
258
255
257
259
258
255
254
256
258
256
253
249
248
255
261
259
252
246
246
246
246
251
250
247
245
242
241
242
244
245
245
246
248
250
251
251
275
266
261
261
264
264
264
262
259
255
257
262
268
265
260
260
264
264
258
252
251
256
259
256
253
251
252
257
261
262
260
257
250
248
244
249
254
252
247
240
238
240
243
246
247
248
249
250
251
250
274
267
263
265
266
268
272
273
266
254
248
249
260
264
262
260
258
253
248
248
250
258
256
251
249
251
252
252
252
258
266
269
262
249
243
246
252
249
241
233
233
239
247
251
252
250
251
251
253
251
265
263
265
265
263
264
269
274
267
253
242
244
257
266
265
259
250
243
244
249
254
259
257
247
249
252
250
246
246
255
266
269
258
245
236
238
241
239
233
231
235
242
251
255
254
249
249
251
255
254
259
259
264
267
265
261
259
262
262
256
248
249
256
263
265
261
254
248
248
252
258
254
250
248
250
256
254
247
247
252
262
262
248
234
231
233
235
235
234
235
237
243
250
254
255
251
248
249
252
253
257
256
263
268
268
263
257
255
257
263
262
258
255
255
258
263
263
258
251
251
250
245
241
242
251
259
259
253
248
251
256
254
246
236
231
233
235
237
240
239
238
239
245
252
257
256
251
246
246
248
249
249
256
263
267
263
259
254
256
266
270
265
255
248
251
260
263
256
249
245
243
240
237
239
248
255
253
245
240
241
246
251
247
241
234
232
234
239
243
240
240
238
243
250
255
257
251
245
242
244
240
238
243
251
257
260
260
256
257
264
269
265
256
249
247
251
249
246
243
242
243
241
239
241
243
246
243
235
231
235
242
247
247
241
234
230
230
234
240
243
245
245
245
247
248
248
248
246
244
244
244
240
240
247
253
258
260
258
256
261
265
263
257
251
248
246
243
241
242
245
248
247
245
245
245
242
236
230
229
234
242
246
243
238
232
229
230
232
241
246
249
248
243
241
242
243
248
250
251
250
259
254
251
252
254
256
258
258
259
262
265
261
255
250
249
248
247
248
250
252
253
254
252
252
249
242
235
230
232
238
245
245
243
239
236
235
236
237
241
247
248
244
238
237
242
246
250
252
252
249
265
264
262
258
255
255
255
257
261
266
269
264
254
248
248
250
253
258
260
258
256
256
258
255
252
244
240
237
239
242
247
248
247
243
241
241
240
241
240
240
241
240
238
240
246
251
253
251
246
245
263
262
260
259
257
257
257
257
260
267
270
267
257
249
245
245
251
261
267
265
259
255
255
255
251
246
247
252
253
251
250
253
251
246
242
241
242
241
237
233
236
240
243
244
247
252
252
248
242
242
260
257
254
256
258
262
261
258
256
258
261
262
257
251
244
240
246
257
267
266
255
249
250
250
248
248
253
258
258
252
250
251
248
243
241
243
246
244
238
234
237
242
245
243
243
243
244
240
236
238
266
256
252
253
256
260
261
260
257
255
254
254
253
252
246
242
244
250
255
253
250
244
248
247
250
250
254
258
257
251
247
245
243
241
242
249
250
249
243
241
243
245
243
241
239
238
239
236
233
234
271
260
255
253
251
251
254
259
263
261
255
251
252
254
252
247
243
245
247
247
249
249
251
248
247
248
254
260
259
253
246
242
242
245
251
254
252
249
246
246
246
244
241
241
243
246
245
238
232
230
261
259
255
253
250
245
246
254
262
263
258
254
255
257
257
253
248
247
248
249
254
255
255
248
242
243
253
263
265
255
246
244
247
254
257
254
249
246
245
244
242
239
238
243
249
253
251
244
233
231
246
249
252
252
252
248
244
242
246
252
255
253
253
255
257
257
258
256
254
254
257
259
258
249
240
238
248
257
258
252
247
247
250
254
254
251
249
248
246
244
239
233
230
232
238
245
244
234
230
232
246
246
248
248
250
250
246
240
237
240
248
248
242
239
244
253
255
256
253
250
252
257
257
250
243
240
243
242
243
244
247
248
247
244
243
245
246
247
248
248
243
234
223
217
220
225
225
223
225
234
259
254
248
243
244
247
247
246
243
247
250
248
240
234
236
242
243
240
237
240
249
255
258
254
252
250
245
239
237
242
250
250
243
238
240
244
243
240
243
249
254
244
228
214
212
219
220
220
226
235
260
257
252
248
243
245
247
250
255
259
262
264
261
256
249
241
234
227
223
228
244
255
259
258
260
259
254
248
247
254
259
252
245
241
247
249
245
237
238
245
252
249
237
226
221
223
222
223
229
237
259
261
266
268
265
260
259
262
262
262
263
264
265
268
270
269
267
263
262
261
262
264
265
268
270
270
269
265
262
258
255
256
260
266
270
267
266
265
262
258
254
254
256
259
258
257
258
260
260
256
261
260
263
262
260
261
263
265
260
254
253
257
261
266
268
267
264
259
258
259
262
265
265
263
265
268
268
266
263
263
259
262
266
269
269
265
261
261
263
263
260
259
259
260
258
255
254
257
259
258
259
258
260
261
259
262
267
271
267
258
253
254
261
265
266
264
262
260
259
259
261
264
264
263
264
265
262
260
262
268
272
274
270
269
265
259
256
258
264
267
263
261
261
259
256
252
254
259
261
259
250
252
259
265
265
261
263
268
271
267
258
255
259
264
267
266
264
263
261
261
262
267
269
269
266
263
259
259
263
268
274
273
268
265
262
258
259
263
267
267
263
261
264
262
256
251
253
260
262
259
248
251
261
269
265
257
252
256
265
266
261
257
258
265
271
271
265
260
259
263
268
269
271
269
264
262
261
263
264
266
265
262
260
259
259
261
264
266
266
264
261
263
267
266
256
250
250
255
258
259
260
261
268
269
264
252
249
253
261
265
264
261
262
269
276
273
264
254
254
262
269
269
264
260
257
260
263
265
264
264
264
262
259
258
259
261
265
266
265
261
263
263
263
261
254
248
248
252
259
262
270
269
272
268
261
253
251
256
261
264
264
265
269
276
278
274
265
254
254
263
267
263
256
254
255
259
262
264
262
263
266
266
265
262
260
261
265
267
266
263
260
257
256
254
250
247
247
253
260
265
267
268
268
265
262
257
256
258
260
261
262
266
272
278
278
274
267
263
265
268
267
261
257
257
258
259
259
257
259
261
266
268
268
264
263
264
270
275
271
263
256
253
254
255
251
249
248
251
255
255
259
261
261
262
263
260
258
259
261
261
261
266
273
277
273
267
264
267
271
271
265
259
257
257
256
256
254
254
257
261
264
263
261
261
263
267
274
278
273
262
254
252
257
261
260
255
251
250
247
247
260
261
263
263
261
257
256
259
262
262
264
268
272
271
265
257
256
259
263
264
260
253
247
244
248
253
255
258
263
266
264
257
250
252
260
268
270
267
258
258
257
258
260
262
262
259
254
253
250
251
263
265
267
265
259
253
252
253
256
262
267
272
270
263
257
253
251
250
249
250
256
254
246
242
247
257
268
269
271
273
270
261
251
249
258
265
262
251
245
252
263
266
260
253
251
256
259
260
260
262
265
266
267
265
263
258
253
248
245
254
267
272
267
259
257
259
259
251
246
250
258
260
253
248
255
268
278
276
274
272
271
266
259
255
258
263
259
249
243
249
261
264
257
244
246
255
265
270
271
268
263
263
262
264
268
270
264
250
244
251
262
267
261
257
260
268
269
263
257
259
264
265
259
254
259
265
271
268
265
264
266
266
265
262
261
262
260
256
251
250
253
255
253
249
248
257
268
274
271
264
260
260
261
266
270
274
266
259
254
254
257
258
255
254
256
265
270
271
267
264
263
263
260
256
255
257
258
260
260
261
262
263
265
265
263
262
260
260
258
252
249
250
254
257
257
258
262
263
260
261
258
261
265
268
265
263
260
258
259
259
258
258
255
251
249
251
261
267
266
260
257
257
260
258
254
250
251
255
260
263
263
260
258
260
261
262
260
262
260
253
249
248
253
257
258
256
256
254
258
262
253
261
266
264
259
253
251
254
257
260
261
265
265
263
255
252
257
262
261
256
255
257
261
261
256
251
249
253
259
264
263
257
250
248
256
263
265
265
259
254
249
247
251
255
256
256
254
253
257
264
249
251
256
256
256
254
251
253
255
257
260
267
273
273
268
264
260
260
261
261
261
261
261
261
259
254
250
250
253
258
261
259
255
254
259
267
272
270
263
257
253
252
252
253
253
254
255
253
255
255
250
247
248
254
258
260
259
256
256
256
257
262
268
271
269
264
261
263
267
270
269
263
260
258
258
256
254
250
247
248
254
259
265
267
266
270
274
273
268
263
260
258
256
253
251
250
249
246
244
245
258
253
251
255
261
263
263
261
260
258
257
259
261
262
261
257
259
266
269
267
262
261
262
260
257
255
255
248
241
239
243
251
258
260
261
264
268
270
269
268
266
262
257
253
251
248
243
237
239
245
262
257
253
255
258
261
262
263
264
263
258
258
261
262
259
254
257
265
267
263
255
258
262
261
257
252
247
241
235
232
234
240
245
247
249
253
258
259
262
266
267
261
254
251
254
256
249
241
241
251
257
255
254
254
254
256
257
263
267
266
259
256
261
267
268
263
259
261
262
259
254
255
259
260
257
251
240
233
227
231
235
240
246
247
248
249
250
249
253
260
263
261
255
254
259
261
258
251
248
251
252
256
257
258
256
253
254
259
267
267
259
251
254
265
274
272
262
256
255
257
255
253
253
256
259
254
244
235
233
237
243
250
256
257
253
251
249
247
250
256
261
263
264
264
263
260
256
250
247
248
257
259
262
264
260
254
251
253
261
264
259
250
249
258
270
271
262
252
250
255
256
253
250
252
260
262
256
249
246
248
252
258
263
262
257
252
248
248
249
252
256
261
267
269
264
256
244
237
239
246
261
258
257
258
260
260
256
252
254
259
262
260
256
257
263
265
260
254
253
256
258
257
253
253
258
261
261
257
255
255
257
261
264
263
257
252
248
244
243
243
245
250
257
263
263
255
243
233
239
247
259
253
248
250
257
262
263
258
254
256
262
266
264
260
259
260
262
259
259
259
259
260
261
260
257
253
252
253
253
253
255
259
264
263
258
252
245
238
236
237
240
242
245
252
258
258
251
242
243
248
257
254
251
249
253
258
260
260
255
256
262
266
263
260
259
262
267
267
264
259
257
259
263
264
257
249
247
250
252
251
251
254
256
257
255
250
244
240
239
241
244
244
244
246
250
253
252
249
249
250
262
265
261
254
245
241
242
247
250
257
266
268
263
259
262
265
270
268
264
259
255
256
260
259
254
252
253
257
257
253
249
248
249
249
242
241
242
244
244
244
244
245
244
243
242
245
248
248
251
252
267
271
267
258
247
238
237
237
245
255
265
269
265
261
260
260
259
258
260
258
256
253
251
250
249
253
260
265
263
255
248
248
247
240
229
228
238
244
246
241
238
241
242
240
241
242
246
250
252
253
266
267
265
262
257
254
252
250
249
252
255
263
264
260
253
249
246
252
258
258
254
249
246
245
247
252
259
262
257
250
248
250
250
242
230
227
237
243
246
242
239
239
241
243
245
250
252
254
254
253
261
259
258
257
259
260
265
264
256
251
250
256
258
254
248
245
250
260
264
259
251
248
248
252
252
252
251
252
250
247
250
251
250
247
243
240
243
245
246
247
244
244
244
246
249
252
254
255
253
251
261
256
251
248
249
254
257
257
257
254
254
256
255
250
249
254
266
274
268
257
249
247
255
258
257
251
247
247
249
252
252
252
248
247
246
251
252
251
249
247
245
245
244
246
248
250
252
252
252
250
264
255
248
247
248
249
247
249
251
253
252
253
255
257
257
263
272
273
264
253
248
248
250
251
251
250
248
250
251
256
259
257
249
243
243
253
258
257
251
244
240
240
240
243
246
248
250
252
252
250
264
257
252
252
254
255
254
257
257
252
245
245
253
263
265
264
260
255
253
253
254
254
248
245
245
249
249
248
248
256
263
264
254
244
239
247
253
254
249
240
236
235
238
241
247
252
255
255
253
249
263
259
259
260
260
262
269
274
272
257
243
240
250
263
266
260
249
244
248
256
263
262
258
253
252
254
251
245
245
253
263
265
255
243
236
240
240
241
242
240
240
240
243
245
250
255
258
254
250
242
261
259
261
263
264
265
272
277
277
266
252
247
250
256
259
257
250
248
250
256
264
265
264
262
263
261
254
248
249
257
263
262
254
245
240
237
234
232
234
239
242
245
249
250
254
256
255
250
246
243
259
256
260
264
266
265
261
261
263
266
265
258
251
247
250
257
259
256
251
250
251
257
258
259
260
261
259
258
260
263
263
259
253
246
242
236
233
235
235
237
239
242
248
252
255
254
250
248
248
249
253
252
254
261
265
262
257
250
252
260
268
263
251
242
248
261
266
259
249
244
245
250
250
251
253
255
258
257
258
256
256
255
251
244
236
234
236
241
243
240
236
236
242
248
252
252
249
247
251
253
248
250
253
257
263
262
258
252
251
260
270
266
255
248
252
259
261
252
247
247
251
251
249
247
249
251
253
248
244
243
248
250
248
240
233
232
235
242
247
247
242
238
240
242
249
250
250
249
250
251
250
252
255
258
262
263
260
258
258
265
272
270
260
254
255
255
253
247
251
257
259
255
251
252
253
252
249
240
235
238
244
247
246
241
236
236
233
237
243
249
250
247
241
243
247
248
248
248
250
249
261
263
265
263
261
257
258
259
263
269
272
269
259
253
252
251
254
257
261
262
260
255
253
253
256
251
246
239
237
242
249
250
247
243
243
241
237
236
239
245
250
249
245
245
245
246
245
246
247
247
265
267
267
263
258
255
255
257
262
267
269
263
253
246
246
249
257
264
266
263
257
252
252
251
247
245
245
245
247
252
253
254
249
243
243
241
239
237
235
236
241
246
248
248
247
247
246
246
245
246
264
262
258
256
255
256
256
257
260
263
265
260
253
248
246
246
251
258
262
259
255
251
250
247
242
241
247
256
256
254
252
253
247
240
237
239
240
237
233
230
237
245
248
249
250
253
254
250
247
247
263
257
252
251
256
261
263
261
258
258
258
257
254
253
250
245
244
248
254
256
253
250
247
245
241
243
254
258
256
249
244
244
243
239
238
240
242
240
235
236
242
247
247
246
252
255
255
251
246
245
265
258
254
257
260
263
264
263
259
255
251
250
251
255
253
247
242
243
248
251
252
249
249
247
247
252
259
259
254
245
241
243
242
242
245
247
245
242
240
243
248
248
245
242
247
252
251
246
241
240
267
261
259
259
258
258
259
261
260
255
250
245
250
256
256
251
244
243
245
248
251
251
251
250
252
258
263
264
258
251
247
246
247
248
250
250
246
242
241
244
249
247
243
239
242
247
247
244
238
237
260
260
259
258
255
252
252
255
257
255
254
253
255
258
258
254
249
246
248
249
253
257
258
253
251
252
262
266
263
256
250
249
249
249
248
248
246
243
242
243
245
244
241
238
240
245
244
242
238
235
248
253
256
257
256
251
246
242
245
251
256
257
258
258
257
255
255
254
253
252
255
259
263
256
249
245
252
256
258
252
249
247
246
243
243
246
250
249
247
245
242
239
236
238
241
242
240
233
232
236
248
248
252
255
255
252
245
239
239
245
253
253
248
242
244
247
251
251
250
246
248
254
258
258
253
246
249
245
243
245
247
246
242
238
240
245
250
251
249
246
241
235
229
230
235
238
235
231
235
242
256
250
251
252
252
251
247
247
248
250
252
249
242
233
231
233
237
235
233
231
235
244
250
257
259
261
256
245
239
240
247
248
242
238
239
243
246
244
244
245
241
235
227
225
231
238
236
238
241
247
257
255
255
252
250
251
257
265
265
262
259
260
261
254
239
230
224
218
214
213
225
240
249
252
259
268
265
258
243
239
246
250
246
242
242
246
245
241
241
245
248
244
236
231
236
241
243
241
241
244
261
262
267
267
264
259
259
263
264
265
267
266
266
265
266
267
268
266
265
262
263
263
262
262
265
268
269
266
264
264
268
267
263
260
259
261
264
266
265
264
259
259
263
263
258
250
250
257
264
265
263
263
265
261
251
247
253
262
268
268
267
265
264
265
265
265
264
263
262
260
259
256
253
256
261
264
264
258
255
256
261
266
268
265
262
258
259
262
265
266
262
258
261
260
256
248
244
251
263
266
260
259
262
262
257
253
259
269
273
270
266
262
264
266
265
263
262
262
262
260
259
256
256
259
262
263
258
252
247
251
260
266
268
268
265
258
253
256
262
265
262
260
261
260
255
246
244
254
262
262
250
249
259
268
273
271
267
267
267
264
260
257
259
264
267
266
264
264
264
265
265
265
268
270
271
266
260
253
253
258
265
265
266
268
265
261
257
258
261
261
259
260
263
263
257
249
249
258
258
252
250
246
257
269
278
273
263
257
257
255
256
253
255
263
270
272
268
263
262
265
269
273
273
273
272
268
265
263
260
262
263
265
266
267
267
267
265
262
261
255
254
257
260
260
257
251
250
254
252
247
256
259
263
267
265
259
257
256
257
258
259
260
263
268
274
275
269
260
257
260
265
268
266
260
260
264
268
266
260
257
259
264
267
267
264
264
264
260
259
256
254
253
254
253
252
249
247
247
250
250
259
270
272
268
260
253
253
256
256
256
261
267
274
278
276
272
266
259
255
255
255
257
255
252
255
262
268
267
258
254
257
264
269
265
257
252
251
254
260
260
258
254
251
250
249
247
246
248
252
256
259
270
276
273
264
257
255
256
253
253
259
268
280
283
276
267
262
261
260
258
256
255
254
254
255
262
269
270
262
255
258
266
269
263
254
249
255
263
270
266
259
253
253
254
252
250
249
252
256
257
257
264
273
273
268
260
257
257
255
255
259
267
276
280
272
262
257
260
263
265
263
262
263
259
257
259
263
268
266
264
265
267
267
262
257
259
270
278
279
267
255
250
254
260
259
256
255
258
260
258
263
264
267
266
262
256
256
260
264
265
265
268
272
271
266
258
254
256
259
263
265
267
266
261
254
254
256
261
267
269
270
267
262
259
261
270
275
277
272
261
253
250
255
259
261
258
258
261
260
259
266
267
266
262
256
250
254
259
262
264
266
268
268
264
259
256
254
254
254
256
261
265
263
259
255
256
255
260
266
271
273
266
258
256
261
271
272
266
256
250
252
254
257
254
254
256
257
259
260
258
266
267
264
262
261
259
256
249
246
250
259
265
265
260
257
257
258
256
253
255
260
261
259
257
259
262
262
261
264
268
269
266
260
255
259
266
266
258
247
245
251
257
258
251
249
252
256
259
258
257
264
264
263
265
270
271
263
247
238
244
255
264
264
259
259
262
263
262
258
259
262
263
258
252
254
258
263
261
259
261
264
265
263
261
259
261
261
256
250
246
250
256
258
253
251
251
254
259
257
255
262
261
263
267
272
273
267
259
255
259
263
266
264
261
261
263
265
267
265
263
265
264
259
250
248
252
259
262
259
258
261
264
265
265
262
260
258
255
253
250
252
255
260
262
257
252
249
248
252
255
260
262
265
266
266
265
264
265
269
275
275
271
268
264
262
262
262
265
262
260
261
263
261
253
248
250
253
259
260
260
261
261
261
263
263
261
257
256
254
252
253
255
260
265
262
255
245
243
248
256
255
257
260
261
261
261
258
257
264
272
272
273
272
269
267
264
260
259
258
257
259
265
267
263
256
251
249
253
258
260
260
257
252
255
261
264
264
261
258
255
255
255
258
263
263
260
253
244
248
256
247
246
251
257
259
258
255
254
256
261
265
269
275
275
272
266
258
256
258
260
264
268
270
268
261
254
249
249
250
252
252
249
248
252
259
266
271
270
265
260
257
256
257
259
264
263
258
253
251
253
243
242
248
254
259
262
261
259
259
259
261
265
273
275
270
263
257
258
264
270
273
270
266
262
258
255
254
251
248
243
242
243
250
254
259
264
269
272
268
264
261
259
259
259
258
259
257
253
252
253
258
256
255
257
260
263
267
268
267
262
259
261
266
269
265
257
255
262
269
271
268
265
261
257
255
257
263
263
254
240
233
237
246
253
255
257
263
266
265
264
262
259
259
260
258
256
255
253
254
258
265
265
257
257
259
263
270
275
275
266
259
257
262
265
263
256
255
262
266
263
259
258
259
258
257
258
262
259
249
235
229
232
240
246
250
252
256
258
259
261
260
257
254
255
258
259
257
254
253
258
260
256
255
256
257
260
265
271
275
268
259
254
259
267
269
263
257
257
259
258
254
254
257
260
259
255
247
240
232
229
231
235
244
248
250
251
252
253
255
260
259
255
251
251
257
262
260
254
247
248
249
252
255
260
260
257
256
261
268
268
260
252
255
264
272
269
260
254
253
254
253
252
253
257
257
250
240
233
231
236
241
249
256
257
256
254
254
256
258
258
257
256
255
256
259
260
258
252
247
243
249
257
263
266
264
258
254
254
259
263
261
256
254
258
265
267
263
257
255
256
254
252
250
251
251
250
248
246
248
252
254
258
260
260
258
257
257
259
259
255
255
257
262
263
261
256
253
251
252
252
258
260
261
263
262
260
256
254
254
258
262
263
261
260
261
262
261
260
260
260
257
253
249
249
251
256
260
261
265
264
261
260
259
258
257
257
257
256
255
251
253
254
259
261
261
256
251
249
253
257
258
255
253
256
259
261
261
261
258
257
259
263
265
264
262
259
257
255
257
258
254
250
250
251
253
254
257
260
264
262
259
257
254
253
251
253
250
247
246
246
248
249
250
252
256
257
251
248
251
255
255
253
251
254
257
261
263
266
262
259
258
259
261
263
262
260
254
248
246
245
246
248
252
255
252
247
246
251
255
258
258
257
254
252
250
245
244
240
240
243
247
247
246
246
249
251
249
247
250
252
254
257
261
261
259
256
255
255
257
260
264
263
260
260
261
261
258
252
249
248
248
250
255
254
248
241
243
253
257
257
258
260
261
257
247
242
241
241
241
242
244
246
247
246
246
245
246
247
251
250
256
265
269
268
259
250
241
240
247
258
268
270
263
259
257
258
261
263
265
263
261
260
256
250
246
247
254
261
261
257
257
262
262
254
241
235
239
243
245
245
243
245
246
245
244
242
244
248
252
249
256
263
267
265
257
251
244
247
251
256
262
268
265
258
252
252
260
267
269
267
264
261
258
251
249
252
256
258
254
252
255
259
256
245
235
232
240
245
248
251
248
247
245
243
243
245
245
249
250
247
256
259
259
258
254
254
260
263
261
255
253
252
253
253
248
249
258
267
266
258
254
256
259
258
257
254
250
246
244
247
254
256
249
240
235
238
244
246
248
252
252
250
246
245
247
248
250
251
248
246
259
257
253
251
249
254
262
265
262
255
251
247
246
246
249
254
264
269
263
252
246
249
256
260
259
253
245
240
242
249
256
256
248
245
244
250
252
250
248
248
248
249
247
248
250
251
252
252
248
247
262
257
251
247
247
248
252
256
260
261
255
249
245
248
256
260
265
266
263
253
248
246
245
248
250
249
245
242
245
251
258
258
249
245
247
257
260
257
251
247
243
244
244
247
250
253
254
254
253
251
261
259
256
252
250
248
248
256
265
266
257
248
245
253
261
263
260
258
259
261
261
251
243
242
247
253
250
246
247
251
256
255
246
240
238
247
256
259
252
247
244
241
240
241
247
254
257
255
252
250
257
259
260
259
256
254
256
262
271
267
254
245
244
252
261
263
257
252
254
262
264
260
257
257
261
260
254
247
247
251
253
250
242
235
233
239
240
242
247
246
248
246
242
240
245
255
258
253
245
239
254
257
258
258
257
258
262
266
267
263
253
248
248
251
256
259
255
252
252
255
257
259
263
266
266
261
252
246
248
252
254
249
244
243
242
236
229
228
232
241
250
254
250
243
244
250
253
249
244
239
257
255
252
252
255
260
262
261
257
255
254
254
254
253
253
257
258
257
254
250
250
254
261
264
262
255
247
247
254
260
258
253
248
248
245
237
228
223
230
237
247
255
252
245
240
238
242
246
248
249
270
263
255
253
256
261
260
255
250
251
255
257
254
252
255
261
264
262
256
254
254
255
261
261
258
254
251
254
261
264
261
254
249
245
241
237
235
237
238
240
243
245
244
241
236
234
238
246
252
256
278
276
266
257
257
261
260
257
255
258
262
259
254
254
258
264
262
257
256
259
263
262
262
262
263
260
257
255
254
256
255
253
247
242
235
237
237
242
246
247
245
242
239
237
238
238
240
245
251
254
276
279
270
260
254
257
260
262
263
268
272
267
260
258
259
258
252
246
250
259
262
260
260
262
268
266
258
249
244
244
250
252
250
247
242
240
237
239
244
251
253
249
244
245
249
247
243
243
248
250
265
270
268
260
253
254
259
265
267
269
271
267
260
257
255
250
244
242
248
255
257
254
253
255
262
259
252
246
243
247
252
254
255
254
249
244
237
235
240
249
256
255
253
253
250
246
241
240
244
247
261
263
259
256
254
257
261
267
265
261
256
254
252
252
251
247
245
245
247
249
249
249
250
250
248
246
247
250
253
254
254
255
253
250
247
243
240
237
239
244
251
254
253
249
244
239
238
239
243
245
262
258
254
250
253
259
265
267
262
254
248
245
249
252
252
249
246
245
241
236
238
247
254
251
245
240
245
253
256
253
250
251
246
242
239
241
242
240
239
241
247
251
250
244
239
239
242
247
248
245
265
259
252
249
253
261
267
267
260
254
250
251
256
260
258
251
244
240
237
233
239
248
256
252
245
240
244
250
248
245
243
245
244
242
240
242
245
244
243
245
251
251
249
246
248
252
255
255
251
247
266
261
257
255
259
264
266
264
260
254
254
259
266
265
261
252
244
241
241
242
246
250
253
250
247
242
245
246
244
241
241
247
249
252
250
248
247
244
244
249
253
252
248
246
251
255
256
253
250
248
266
264
263
263
263
263
263
259
257
254
255
260
264
263
260
253
247
247
247
250
252
252
251
251
249
249
248
247
245
244
248
250
251
252
253
251
246
240
239
244
250
250
246
243
242
244
244
244
245
245
265
266
266
264
261
259
258
257
257
256
257
258
257
257
255
253
251
253
253
252
254
256
257
256
254
252
249
248
247
248
249
249
249
249
250
250
247
240
238
240
245
246
242
234
230
229
232
236
238
239
261
263
264
262
258
255
255
257
260
262
260
257
256
256
253
251
252
253
254
253
254
259
265
264
256
247
242
243
246
249
248
247
245
242
246
250
253
251
247
245
244
243
240
237
233
231
234
235
238
238
256
257
259
260
260
256
254
255
261
264
259
257
258
257
253
247
244
243
246
246
248
254
260
262
256
242
237
238
242
249
250
248
244
241
244
252
255
255
252
247
242
237
235
238
244
246
247
247
255
255
257
254
256
260
261
260
258
260
259
254
251
253
260
259
251
238
232
228
230
229
231
240
247
250
248
245
241
242
240
245
251
251
247
243
246
251
251
248
246
245
242
237
234
238
245
248
252
260
265
262
257
256
257
258
260
263
268
270
262
250
242
252
264
266
250
236
226
217
212
206
213
227
235
240
243
249
253
246
239
238
247
252
251
247
246
249
248
244
244
246
250
246
240
237
243
246
249
250
249
243
264
263
264
264
267
268
269
268
269
269
270
268
266
265
265
265
267
269
270
267
266
265
264
263
264
265
264
260
258
258
260
260
255
248
248
255
262
267
268
268
264
263
264
263
258
251
247
254
262
264
264
265
266
263
254
252
259
266
273
277
273
267
265
264
264
263
264
266
267
262
258
255
256
259
263
264
259
251
241
239
247
254
256
255
256
257
262
267
268
266
260
258
260
260
256
249
243
250
260
265
262
264
266
266
260
254
255
263
271
275
272
269
266
265
264
261
260
261
261
258
253
250
252
258
264
264
259
251
244
243
247
253
257
259
262
260
257
259
261
261
259
257
260
260
259
253
251
255
259
261
258
259
262
269
276
277
270
266
264
266
269
269
268
267
266
264
262
260
259
257
258
257
257
258
263
264
264
262
260
260
259
259
261
261
263
259
256
257
259
259
258
257
259
260
260
258
261
260
258
250
260
256
257
266
282
290
284
271
262
263
267
269
269
268
268
268
265
261
258
260
264
267
266
261
261
264
268
269
267
265
264
265
265
263
261
262
262
263
261
259
255
253
254
255
256
256
259
258
253
245
263
260
260
261
266
275
276
272
266
263
266
268
270
268
267
267
265
261
257
258
263
266
264
259
258
263
270
268
261
255
257
264
269
267
265
265
268
268
263
261
257
252
251
249
252
253
252
251
251
247
266
271
269
261
256
257
261
266
263
261
262
266
268
267
264
261
261
259
256
255
255
256
257
254
254
261
270
268
258
249
251
262
269
269
267
265
266
266
265
265
262
257
253
252
252
253
253
253
255
253
267
276
277
270
261
255
257
259
257
256
258
263
266
265
261
257
257
258
257
255
253
253
253
253
253
260
270
271
263
255
254
263
268
267
262
260
262
265
268
268
265
260
258
257
256
256
258
262
263
261
269
276
278
274
267
261
259
259
256
256
259
263
267
268
265
259
256
258
260
260
258
259
261
258
256
261
268
271
267
264
264
266
268
264
260
257
262
270
274
268
262
257
258
260
259
259
261
267
272
265
268
267
268
267
266
263
262
263
263
264
263
264
267
268
268
261
259
258
262
264
266
270
270
265
261
261
262
266
266
267
269
269
270
265
260
258
264
270
273
265
257
253
257
261
261
260
261
265
266
261
265
260
258
261
262
263
263
263
264
262
259
261
264
266
263
259
259
262
264
266
265
270
271
267
262
256
255
259
264
267
268
268
267
263
259
258
263
267
268
261
255
255
260
266
268
265
261
258
256
253
264
259
259
262
264
264
264
259
254
249
251
257
263
263
258
255
256
260
262
262
261
261
262
262
259
255
253
256
260
263
265
265
264
260
257
258
262
266
267
261
259
262
266
270
269
266
259
252
245
242
265
267
267
267
269
269
266
261
256
248
250
258
265
266
262
255
253
255
258
260
262
261
258
254
253
254
257
257
257
258
262
264
265
262
258
258
261
265
267
264
262
265
268
267
263
256
253
249
245
242
266
271
271
270
269
268
268
268
270
265
263
261
267
269
267
261
257
253
256
261
266
265
257
248
247
256
264
264
259
256
259
264
265
265
262
258
258
259
260
261
261
263
266
263
256
251
249
249
250
247
260
260
260
262
264
264
266
270
277
277
270
264
265
268
270
267
263
257
257
260
266
267
257
246
245
255
265
267
261
257
258
261
263
265
264
259
254
252
253
257
260
261
261
262
257
253
249
251
253
253
255
244
242
250
261
265
266
268
271
272
268
262
261
264
269
268
263
257
256
257
259
261
256
250
250
253
258
262
259
256
252
252
253
257
261
259
255
254
256
260
262
262
259
259
261
261
260
255
255
257
255
243
239
248
259
265
267
266
264
265
264
262
263
267
267
263
258
254
256
256
255
256
256
257
257
253
253
256
253
248
240
236
241
248
254
256
256
258
261
263
264
262
259
258
261
263
261
256
255
258
260
255
252
254
259
263
267
268
263
263
263
265
270
271
266
259
254
256
260
260
260
259
258
262
260
259
258
257
250
242
230
229
236
245
248
252
254
257
259
259
259
259
259
259
259
259
257
255
255
260
264
265
264
261
260
262
266
267
265
263
262
266
273
275
267
257
254
259
264
266
266
265
262
260
259
265
266
262
252
238
226
227
237
244
247
249
253
257
257
254
252
252
257
261
260
257
257
257
260
263
264
265
265
264
260
258
257
261
265
263
259
261
268
275
269
259
254
258
262
265
264
262
260
260
260
264
266
262
249
233
227
229
240
246
249
251
258
261
261
257
252
249
252
254
258
257
257
257
257
259
260
262
264
261
257
251
251
257
265
265
260
257
262
270
272
264
255
252
255
256
256
257
258
261
261
259
254
246
237
229
225
230
239
245
251
253
259
267
269
264
256
249
245
245
251
254
254
252
247
245
256
262
264
262
257
253
252
257
264
266
262
258
260
265
267
264
259
254
252
249
249
252
255
259
257
251
243
239
236
235
236
237
242
247
250
255
257
262
264
262
255
248
245
247
252
254
253
248
245
242
252
261
265
263
260
258
258
258
260
260
263
266
265
263
261
261
264
263
258
252
249
251
254
254
252
248
246
248
252
253
253
251
252
253
256
256
257
259
257
253
251
250
252
255
258
258
256
259
258
254
252
260
262
262
261
261
261
260
258
257
261
268
271
265
259
258
262
265
261
257
252
251
253
253
253
254
256
262
265
266
262
257
258
257
259
259
258
257
257
252
252
253
257
261
262
262
263
263
268
265
254
257
261
261
260
258
259
261
260
258
258
262
267
267
262
256
251
252
255
254
250
250
253
254
253
255
257
263
269
268
261
256
255
257
258
259
259
257
256
254
253
253
254
252
256
258
260
259
263
265
253
258
264
265
263
257
260
264
265
261
256
255
260
266
265
256
244
238
243
248
248
249
251
252
249
248
250
260
269
268
262
258
259
258
258
255
252
250
250
250
249
249
248
246
247
249
250
252
257
262
254
260
269
272
268
265
265
265
264
261
255
254
257
261
263
258
251
249
253
255
256
255
253
248
243
242
249
261
269
267
263
264
266
264
258
252
246
243
243
246
247
248
248
247
247
247
248
250
254
256
255
261
267
270
269
266
262
260
258
257
256
257
258
258
259
260
264
267
268
267
265
261
254
246
244
248
256
265
266
263
263
267
271
267
257
250
243
241
241
246
251
252
252
253
252
250
247
247
251
249
258
261
263
262
260
257
257
255
256
257
259
261
262
258
256
258
264
269
269
263
262
260
257
249
247
250
256
259
257
259
263
263
260
253
250
248
245
243
243
250
256
256
255
254
252
248
244
242
245
245
259
260
260
261
258
256
258
259
258
257
257
263
265
262
256
254
257
259
257
254
257
258
258
254
252
250
249
247
250
256
260
257
247
240
243
248
247
246
245
249
254
255
254
252
251
247
242
238
237
243
259
260
259
259
260
264
266
263
258
254
256
261
266
266
259
254
251
253
257
257
260
259
258
255
256
252
247
245
248
253
259
253
243
238
239
248
249
248
248
248
250
251
252
253
253
251
248
241
242
245
260
259
256
255
260
265
267
264
260
256
257
258
261
262
261
257
255
258
264
269
268
260
255
254
258
256
252
247
247
249
252
248
241
239
239
245
246
249
251
251
250
250
252
253
254
255
254
251
251
251
257
259
256
254
258
260
259
258
262
263
261
255
250
252
259
262
261
260
263
268
266
256
253
257
262
263
256
249
246
245
244
242
237
234
234
235
237
244
248
248
249
250
251
252
253
255
255
253
253
255
256
259
260
259
257
257
256
257
265
268
264
254
244
246
256
264
263
259
255
255
254
254
257
263
267
263
255
249
248
248
244
237
232
227
228
230
231
233
236
242
247
251
251
249
248
251
251
250
251
254
255
259
260
258
257
258
257
256
260
261
260
255
250
249
254
259
258
253
251
248
249
253
260
264
265
257
248
245
248
251
246
235
229
228
227
227
225
226
229
240
251
257
255
246
243
245
247
247
247
249
259
259
256
255
255
259
260
257
251
248
252
256
258
259
256
256
253
254
256
256
255
254
259
265
264
253
243
241
247
252
249
241
236
233
230
227
224
227
233
243
254
260
252
241
237
240
246
248
247
245
266
263
257
254
258
262
263
259
252
247
249
255
260
261
258
257
257
260
262
262
260
260
267
272
272
259
248
247
253
258
256
249
244
237
233
230
229
233
241
247
253
251
241
232
230
236
243
247
247
245
272
268
260
255
257
263
264
260
256
255
256
257
257
258
258
258
257
257
258
258
257
258
268
276
278
269
258
254
258
260
258
252
245
239
235
233
233
236
243
248
251
245
237
229
229
235
241
245
247
246
274
270
263
253
253
257
262
262
263
264
266
262
256
254
255
253
247
243
245
248
252
252
255
262
268
264
257
253
253
256
255
252
246
244
241
235
233
234
241
250
254
249
244
241
240
241
243
246
249
248
264
265
259
253
251
256
263
266
266
265
265
260
256
254
253
247
237
231
237
242
246
245
243
244
248
249
249
249
251
254
253
253
250
249
246
240
234
234
240
253
259
258
253
252
251
246
246
249
253
250
256
256
255
253
253
258
267
271
267
260
254
251
253
255
254
247
241
236
237
238
240
243
244
245
243
242
245
249
253
254
254
254
253
252
248
243
239
239
244
254
259
260
258
255
248
244
246
251
253
248
260
257
253
251
253
259
266
269
265
254
248
248
257
262
259
251
247
245
242
236
234
242
252
255
250
245
247
252
253
251
251
252
250
247
244
244
245
247
250
254
258
260
257
251
243
239
242
248
250
244
267
262
254
248
248
255
261
263
258
252
251
258
270
272
265
255
250
248
244
237
238
247
260
260
253
246
246
252
253
251
250
249
247
244
242
244
249
252
255
256
257
257
255
250
243
237
238
244
248
244
267
264
258
250
249
254
257
257
251
250
255
267
278
276
266
257
251
251
249
248
249
253
259
257
249
242
243
248
251
253
252
251
247
244
244
248
251
253
254
252
253
254
253
250
246
240
238
242
248
249
262
263
260
257
257
259
258
256
249
251
258
267
274
266
259
255
254
257
256
254
253
254
253
254
248
244
243
244
246
249
250
251
249
249
250
252
251
247
246
246
248
250
250
248
245
241
237
241
246
251
262
264
265
264
262
261
258
257
255
258
261
261
257
253
251
251
257
260
260
255
252
252
254
258
255
250
244
243
243
245
247
249
250
252
253
252
248
244
240
243
246
247
246
245
241
236
237
240
243
243
267
272
268
264
260
257
256
259
265
266
263
256
251
251
250
249
250
252
256
254
251
253
260
262
259
252
243
244
245
247
248
250
251
253
250
251
249
248
249
249
248
246
242
241
239
236
240
244
244
239
268
270
266
261
257
255
256
260
265
265
259
253
255
258
255
245
237
237
243
247
250
253
259
259
254
244
240
244
249
253
253
252
250
248
247
249
251
250
250
250
248
243
241
242
241
246
252
260
261
252
264
264
262
262
261
260
259
261
260
252
246
250
261
267
260
243
229
223
225
230
235
244
252
250
244
239
240
245
249
254
254
252
248
246
248
251
251
246
244
246
249
248
243
242
244
248
257
269
270
259
261
260
261
263
264
264
261
259
251
239
236
247
261
268
259
244
232
221
214
207
212
224
236
240
243
244
245
245
244
247
251
252
250
249
251
254
251
244
244
249
255
254
247
242
242
245
252
256
252
242
265
260
259
264
273
280
279
273
271
268
266
268
268
268
266
265
266
271
274
273
270
267
266
261
257
255
255
254
249
243
246
253
257
259
258
259
262
267
268
270
268
266
262
260
257
253
252
254
259
259
264
262
264
267
273
274
274
273
273
272
268
266
265
266
264
262
263
268
272
271
264
258
259
261
264
262
258
249
237
231
235
246
255
258
262
265
267
272
272
270
267
264
262
260
257
253
252
251
254
257
262
267
268
268
266
267
265
266
267
268
267
265
264
264
264
262
260
261
263
260
256
252
255
260
264
265
259
249
241
238
241
248
254
257
262
264
263
265
265
264
263
263
262
260
262
264
261
255
251
253
264
269
265
262
262
267
268
266
263
264
268
271
270
267
265
262
261
258
256
254
253
254
255
256
258
260
261
259
255
253
251
253
254
254
253
255
255
257
259
260
261
262
260
259
263
265
265
260
252
249
272
271
261
257
262
272
276
271
265
266
274
280
280
272
266
263
262
259
256
255
258
260
259
254
249
256
261
264
263
259
258
258
258
252
248
250
256
260
262
262
262
263
258
257
258
261
262
258
253
249
277
274
265
258
261
268
275
274
270
270
273
280
280
272
267
263
262
261
259
258
259
261
261
257
254
257
263
265
263
258
259
263
264
260
259
263
269
272
270
269
269
267
264
261
259
260
259
255
255
252
277
277
271
263
259
261
264
267
269
268
267
267
267
266
264
261
261
263
263
260
257
257
259
258
256
256
260
262
260
258
260
264
267
266
270
276
278
277
272
271
272
272
270
267
265
263
261
260
257
256
275
277
274
267
261
261
261
263
265
264
262
261
259
260
260
259
260
262
263
261
257
255
255
254
252
254
258
262
260
260
262
264
265
267
270
273
271
268
267
268
270
271
269
268
265
264
263
264
262
258
275
276
271
266
266
269
268
266
262
260
260
260
261
264
265
262
261
260
262
261
258
255
253
253
254
258
263
266
263
262
263
263
265
267
266
263
261
259
259
264
264
264
262
262
258
258
262
266
267
260
272
270
265
264
269
272
271
266
260
257
259
261
265
270
270
265
261
260
263
263
259
255
255
260
262
266
268
269
266
263
262
265
269
269
262
255
254
256
262
263
261
258
258
259
257
257
261
264
265
259
267
262
260
263
269
269
266
262
256
253
255
260
266
270
269
262
260
264
269
267
261
257
260
266
266
265
263
265
264
262
260
266
271
268
257
247
249
260
269
268
260
256
259
262
264
265
264
262
258
252
264
260
261
265
267
267
265
263
261
255
253
258
265
268
263
255
256
265
270
267
261
259
262
265
262
259
256
259
261
259
258
264
268
265
255
246
254
266
276
273
265
262
266
271
273
271
268
263
254
251
266
267
266
267
267
267
270
274
274
263
255
256
265
269
261
253
252
259
266
266
263
261
260
260
258
258
259
260
259
257
257
261
265
265
260
256
260
271
278
276
271
269
271
272
270
268
268
267
262
257
269
272
273
270
268
267
271
278
281
272
260
255
260
265
263
259
257
257
261
263
265
264
259
253
254
261
266
266
261
258
259
260
261
264
265
264
261
264
270
272
270
269
268
266
263
263
268
273
274
264
265
263
267
268
266
265
266
274
277
270
259
249
251
257
263
265
264
259
259
260
263
264
256
249
250
258
266
267
263
257
256
255
255
258
260
256
252
252
258
266
268
265
260
258
257
260
268
275
275
265
264
254
251
256
263
265
267
272
274
270
261
251
247
253
260
263
265
261
260
259
258
255
252
248
251
254
261
264
259
252
248
245
246
249
249
245
245
249
255
264
268
265
258
253
254
257
263
265
266
263
275
261
251
254
260
266
271
275
275
270
265
259
255
255
256
256
258
260
262
259
253
249
251
255
258
259
262
260
255
245
239
237
239
241
240
237
241
249
255
262
266
266
261
256
255
256
254
250
252
260
286
275
265
258
259
264
271
275
272
268
266
267
267
262
257
254
255
260
263
259
254
251
256
264
274
273
265
259
252
243
236
235
238
239
238
239
243
247
252
255
257
259
261
261
260
256
249
243
245
257
271
269
268
263
259
257
259
263
265
264
263
267
271
268
263
260
260
263
263
262
260
260
262
265
271
272
265
255
248
240
234
234
239
243
244
244
250
254
251
248
244
250
259
265
265
258
254
250
250
258
252
257
264
263
258
247
240
245
255
262
261
261
266
268
266
264
263
264
264
263
262
262
262
261
261
260
255
249
239
229
224
230
239
246
249
251
259
262
264
253
248
249
257
263
263
258
258
258
258
259
257
261
267
264
257
242
236
243
257
265
263
259
259
262
263
261
259
260
260
261
261
260
259
259
257
254
251
245
232
221
216
221
235
246
253
258
264
269
271
267
257
252
252
256
257
256
257
259
259
258
269
273
271
263
255
249
250
256
261
264
266
267
267
263
258
257
258
260
259
256
256
256
257
258
256
252
248
244
238
234
227
228
236
245
253
259
261
263
265
263
257
252
249
251
254
255
256
256
257
255
265
270
266
260
256
258
262
263
260
258
263
274
277
269
258
257
262
265
260
253
250
252
256
258
256
254
251
251
254
255
253
248
245
249
255
257
255
253
252
251
250
251
252
253
258
259
260
258
255
253
252
260
261
259
259
261
266
263
258
254
258
270
276
271
261
257
262
264
259
251
247
251
256
261
261
260
258
260
264
264
260
256
257
260
261
259
256
254
251
250
251
252
257
261
263
265
264
261
260
257
249
257
262
263
261
258
257
260
259
257
257
260
266
268
263
256
253
255
256
251
249
251
260
265
265
261
258
260
264
259
254
255
262
268
265
260
258
260
260
255
252
253
257
261
260
260
261
261
261
262
251
260
272
272
263
253
251
258
264
263
258
257
260
266
264
256
249
249
257
258
259
259
262
262
260
255
255
260
263
256
248
251
260
267
264
258
254
256
257
256
252
251
251
248
247
250
252
253
257
262
256
262
270
271
262
257
259
265
265
263
256
254
258
262
264
259
254
255
261
267
267
264
259
253
252
255
260
266
267
259
250
252
259
263
261
255
247
245
247
253
255
252
247
241
242
247
250
252
255
258
260
261
261
260
259
263
266
267
262
255
251
251
255
258
261
261
262
265
266
265
264
259
253
247
248
256
267
271
269
262
257
254
254
256
260
257
246
240
241
251
258
256
249
244
247
250
251
251
252
256
262
260
257
254
257
260
262
261
258
255
254
255
258
257
257
259
262
265
263
257
254
251
248
245
248
255
260
262
263
263
263
258
250
249
258
262
254
245
243
250
256
257
253
254
255
253
248
244
245
251
261
260
260
261
260
259
258
257
257
257
261
267
266
263
258
255
257
260
261
258
258
253
249
246
249
252
254
253
258
260
264
255
243
242
251
262
262
253
248
247
249
251
254
257
257
254
245
236
236
244
255
258
261
266
266
267
263
258
254
256
263
274
282
276
264
256
253
257
267
273
273
262
253
249
251
254
254
254
257
256
256
248
241
238
241
247
251
253
253
250
248
248
251
255
256
254
248
241
240
244
252
257
258
260
266
270
268
258
248
248
259
273
282
280
269
260
256
259
268
274
271
261
255
255
260
261
259
255
251
246
240
238
237
236
232
228
235
248
254
255
252
250
251
254
255
256
254
252
251
251
257
256
253
253
259
267
264
255
246
246
259
269
271
269
263
263
262
261
260
257
253
250
255
261
268
266
258
251
243
235
230
230
232
232
227
222
224
234
248
252
251
251
254
256
256
254
252
250
252
256
266
259
253
253
258
263
261
254
252
259
267
266
260
251
254
260
262
258
251
244
243
249
256
263
267
261
253
248
244
240
233
229
227
228
224
223
225
229
232
232
239
250
257
260
256
250
243
242
248
254
266
262
258
258
260
262
261
258
259
265
267
263
254
249
250
254
253
251
250
250
256
261
262
263
262
256
249
247
247
249
241
232
226
221
220
222
229
233
231
228
236
248
255
254
251
247
245
243
244
247
259
263
263
262
262
263
264
262
260
259
258
259
258
256
252
249
246
249
255
263
268
267
262
263
263
257
250
247
248
251
248
242
234
226
217
218
229
237
243
247
249
247
246
242
247
251
257
252
246
243
249
253
259
263
264
264
264
261
256
250
254
259
263
262
254
248
247
254
258
259
256
254
259
266
268
262
254
250
252
255
253
250
244
234
227
223
229
238
248
251
250
245
236
231
239
252
261
257
249
240
250
251
255
260
266
266
263
258
252
253
258
261
262
258
251
249
250
255
253
244
237
239
253
266
270
264
257
254
255
258
254
249
244
240
238
233
233
236
241
247
248
244
236
229
237
249
257
257
250
242
253
252
254
259
265
269
264
258
253
258
263
262
255
250
249
249
250
248
246
243
241
244
250
258
257
255
255
255
256
257
251
241
236
239
242
242
237
235
238
245
248
246
242
237
240
247
255
258
254
245
254
254
256
259
263
266
266
263
260
261
261
257
251
249
251
250
247
245
246
252
255
253
248
246
244
246
249
252
255
256
251
242
237
240
244
243
239
239
243
248
249
247
245
245
250
252
258
261
258
249
254
254
257
260
261
262
264
266
265
262
257
254
254
256
255
251
248
249
252
253
252
247
243
242
241
245
247
251
253
254
254
251
249
248
246
244
241
245
248
252
253
253
253
253
253
255
260
262
258
250
258
258
260
260
258
258
260
266
267
263
258
259
263
266
259
252
249
254
257
253
243
239
241
248
253
253
252
253
251
251
252
254
253
250
246
244
244
248
251
253
255
260
261
259
254
252
255
258
254
247
267
264
262
257
253
254
258
262
264
260
256
263
271
270
261
252
251
255
259
254
245
244
249
255
257
259
260
258
255
253
254
253
249
247
244
245
248
250
252
252
253
259
261
257
248
238
238
245
250
248
266
265
259
249
247
252
258
259
255
250
253
263
270
268
259
254
254
257
257
256
253
255
258
258
257
256
258
261
264
264
260
253
247
243
244
249
253
255
253
249
249
252
255
254
246
235
233
241
250
251
256
257
255
250
252
258
261
257
251
250
257
263
265
257
252
254
257
260
257
254
253
258
262
261
256
253
254
257
259
260
257
252
247
246
249
253
254
254
254
249
248
248
251
255
251
244
242
246
253
252
255
255
256
258
262
263
263
259
257
258
263
262
258
251
248
251
256
259
258
254
250
251
255
259
259
257
256
255
253
248
248
251
251
253
252
251
249
250
254
253
251
248
250
255
258
256
255
254
254
249
269
267
263
262
264
263
263
262
265
268
265
259
255
253
252
247
244
246
252
254
251
249
249
255
258
260
263
262
255
247
247
252
257
257
251
243
240
245
253
257
253
248
248
252
254
253
254
254
252
241
273
270
265
261
260
260
261
265
266
265
257
252
255
259
257
245
233
232
240
249
251
253
254
253
253
256
261
263
259
252
251
253
255
252
247
241
238
243
247
252
253
250
247
248
245
245
249
253
250
240
264
265
264
261
259
256
258
261
260
253
247
247
254
263
259
244
230
224
227
236
243
250
257
255
251
251
250
255
255
255
254
252
248
246
247
250
248
243
242
246
253
253
249
246
245
245
250
254
252
243
256
261
265
266
261
252
246
246
249
245
243
246
253
258
256
245
236
229
226
225
226
233
243
253
257
255
251
250
252
255
254
249
244
247
253
258
254
247
246
249
254
254
248
244
245
248
252
253
248
243
264
257
255
264
276
285
283
277
274
270
270
271
273
272
267
262
262
268
272
270
266
265
263
257
248
247
249
256
252
245
246
256
267
270
266
262
261
262
264
267
268
265
262
258
255
254
254
254
256
256
263
259
260
267
277
283
280
276
272
271
269
268
270
272
269
262
260
264
271
272
268
262
258
257
253
252
251
249
241
235
239
252
264
269
267
266
266
268
268
270
270
269
265
259
256
256
257
254
252
253
263
265
266
265
266
270
273
270
266
264
263
263
265
268
268
265
261
261
262
266
264
262
260
262
262
258
251
240
230
229
238
251
259
262
262
262
264
265
263
262
265
266
261
257
258
261
262
256
249
250
267
271
266
257
252
258
266
269
263
259
259
261
264
265
265
264
263
260
258
257
258
260
263
264
263
257
250
238
231
233
240
250
253
254
254
257
258
259
258
256
256
260
255
254
255
261
263
258
252
251
273
275
268
256
251
255
264
268
266
263
262
263
265
266
264
262
264
263
260
257
256
257
261
262
259
256
252
251
248
248
252
255
255
254
253
254
257
256
257
258
260
263
258
256
256
260
261
258
255
255
275
276
271
266
262
264
265
267
268
267
267
268
270
269
268
266
267
269
268
263
259
257
260
262
260
256
254
257
264
264
265
264
264
262
260
260
262
262
264
267
271
272
269
266
265
263
260
258
257
258
273
275
273
273
273
269
267
266
268
270
269
268
268
272
273
270
269
271
272
267
261
258
262
264
261
255
252
256
262
267
270
267
265
263
260
264
268
269
269
271
276
278
276
273
269
266
262
259
257
257
267
268
270
271
272
272
269
267
269
271
269
267
268
271
274
270
267
266
267
266
261
259
261
262
258
252
250
253
258
262
263
261
256
256
259
263
266
265
263
266
271
272
270
266
264
262
262
259
255
256
266
264
261
262
265
270
272
270
268
266
263
262
264
270
273
269
263
261
262
262
260
256
256
257
255
254
255
258
259
260
257
256
253
256
262
264
260
257
257
260
263
263
260
257
256
257
260
261
261
259
269
267
262
260
263
269
270
270
264
259
256
257
262
271
275
270
263
261
263
262
257
253
253
258
260
265
266
265
265
262
259
260
264
267
264
261
256
256
259
261
260
258
256
254
254
255
260
263
265
260
271
271
268
267
267
267
265
263
259
255
254
257
265
273
276
270
264
265
266
263
257
253
258
264
267
268
267
266
265
261
260
266
272
270
260
251
251
260
267
265
261
257
258
256
256
257
260
262
262
259
269
270
269
269
268
266
265
264
263
260
257
259
266
271
270
265
264
267
271
266
261
259
263
267
266
263
262
263
262
259
257
264
270
267
256
247
252
264
270
266
260
257
261
262
262
260
262
263
260
262
263
262
264
266
266
267
271
274
276
268
259
257
262
264
260
258
263
269
272
269
264
264
264
265
264
262
262
263
262
259
257
259
263
265
262
255
255
260
262
263
260
260
263
266
265
264
267
268
268
268
258
259
261
266
267
268
272
279
279
269
258
253
254
254
255
257
264
268
267
263
262
263
264
264
263
262
260
263
264
264
260
254
254
260
263
258
252
251
257
263
264
263
262
262
264
267
272
279
280
275
258
260
267
272
270
267
267
272
274
269
260
254
251
252
254
261
267
268
264
259
258
261
265
266
263
258
251
252
259
260
258
251
245
247
249
246
243
248
255
263
267
265
260
257
261
266
273
278
280
274
264
266
271
274
270
266
263
268
274
274
270
265
260
257
257
260
266
268
265
261
261
262
266
267
265
255
250
248
249
248
247
245
241
237
234
234
237
244
252
262
266
266
262
258
259
261
261
264
267
266
280
276
274
271
267
265
268
273
275
275
274
274
270
261
255
253
259
265
268
271
266
264
265
268
269
264
257
251
244
241
244
244
242
236
230
230
239
245
254
261
265
266
267
266
263
260
255
249
251
258
284
281
274
267
263
264
272
276
274
269
269
269
268
260
253
250
255
261
264
265
264
261
262
268
273
271
263
255
250
249
251
251
247
241
235
236
244
251
258
261
261
263
268
272
272
264
252
243
242
252
270
268
267
263
260
260
266
269
268
265
262
262
260
257
257
260
263
261
257
253
253
256
261
266
270
268
260
255
253
253
252
251
246
245
242
242
248
257
258
253
252
255
264
272
271
263
253
248
247
251
254
254
258
263
259
255
251
255
264
266
263
258
254
253
258
267
271
266
257
249
249
255
261
261
258
254
253
250
244
242
238
238
244
249
249
251
257
260
258
250
246
251
261
270
268
261
258
260
261
260
258
258
261
263
260
254
249
256
265
269
267
261
257
253
254
260
265
266
263
259
259
260
261
258
253
252
249
245
234
227
224
235
244
254
260
263
264
264
259
255
254
255
261
266
265
263
263
269
271
269
269
270
266
261
257
255
259
261
263
265
267
270
269
261
253
253
258
263
264
265
266
263
258
255
254
254
251
246
239
237
237
240
246
256
263
267
266
263
259
262
263
264
261
262
261
262
264
266
265
261
267
269
265
258
254
258
263
264
259
256
260
273
278
271
260
256
258
259
259
259
260
258
254
252
255
258
256
252
253
257
257
255
250
251
257
261
260
258
258
260
263
262
261
258
258
259
260
258
255
252
256
260
259
256
257
261
266
264
257
251
256
266
273
271
264
260
260
259
257
252
250
251
254
259
263
263
261
260
262
263
258
253
250
251
254
254
257
260
262
258
254
255
258
259
258
258
258
257
255
254
250
255
258
261
261
261
261
260
259
256
258
261
264
264
261
259
261
265
264
258
251
254
260
268
269
264
260
259
258
251
242
244
252
258
257
252
256
261
264
258
248
249
256
260
260
258
259
260
260
257
252
257
262
264
262
259
256
258
261
262
263
262
261
260
259
259
262
268
269
267
264
263
267
269
266
260
256
255
249
239
233
244
258
265
261
255
254
258
261
256
251
250
253
257
256
255
257
256
258
254
259
259
260
259
259
260
262
264
264
262
262
261
260
260
259
260
259
260
261
264
264
263
262
259
259
258
256
255
250
245
244
249
258
263
261
256
250
246
250
254
257
255
250
245
246
251
254
254
255
254
261
260
257
255
257
263
268
268
265
261
259
258
259
259
259
259
257
253
253
253
253
252
251
250
255
258
260
257
253
256
256
253
250
253
259
261
254
242
243
252
260
257
248
241
243
250
251
250
251
255
262
261
259
258
260
263
265
265
263
261
261
259
257
256
256
255
257
259
260
255
252
250
248
250
256
260
260
257
256
259
261
254
244
246
259
269
263
251
248
251
255
253
248
247
249
251
248
245
246
250
258
259
261
263
264
259
258
259
262
265
267
262
258
254
254
255
259
263
266
267
262
254
251
252
257
260
260
258
259
259
259
252
243
242
251
261
263
261
255
250
247
247
250
257
257
254
248
246
244
245
253
256
260
262
262
256
255
257
260
265
265
263
260
259
260
260
259
262
266
267
263
256
251
252
255
259
260
261
262
259
250
246
242
240
238
241
250
257
257
253
246
245
250
255
255
255
255
254
252
247
255
259
260
260
258
256
256
255
254
254
258
265
266
265
265
264
261
259
259
256
251
249
249
252
257
259
260
261
260
252
241
239
240
241
234
227
236
253
260
259
252
248
246
246
252
255
257
257
255
254
265
262
259
256
257
260
257
250
241
244
256
268
270
265
260
260
263
261
254
245
241
241
248
255
259
257
255
255
249
239
228
229
237
240
235
232
238
249
257
257
253
249
249
247
253
255
252
248
249
253
269
261
254
254
260
265
261
250
244
250
262
271
267
256
251
254
258
258
252
249
248
250
256
259
258
255
252
250
240
231
223
225
229
232
234
235
241
246
243
240
242
249
257
259
257
253
246
239
239
243
263
258
253
254
262
268
267
263
260
264
268
266
259
251
248
248
250
250
253
262
268
267
263
259
257
256
254
250
242
237
233
232
230
229
227
231
242
248
242
234
237
246
258
259
254
249
245
240
240
238
253
254
255
257
259
265
269
274
272
269
264
261
258
255
251
248
246
248
254
266
274
269
261
255
256
258
256
252
246
247
245
245
242
234
226
227
241
250
252
248
242
243
244
246
246
250
252
252
248
243
249
254
257
259
258
259
260
262
261
261
260
262
263
260
252
248
249
252
255
257
254
251
247
249
252
256
256
255
253
254
253
252
248
241
234
232
240
248
250
248
246
244
241
239
242
253
259
259
253
248
249
251
256
262
264
261
254
248
247
251
259
265
264
257
248
246
250
254
254
245
239
238
243
248
250
251
255
257
257
256
250
246
245
244
244
246
244
242
241
244
248
249
248
248
251
256
263
263
255
247
251
251
255
264
272
272
264
253
248
253
260
261
256
248
245
246
251
252
252
253
253
256
257
258
252
252
254
257
258
255
247
239
237
242
251
256
252
244
242
246
250
252
251
253
255
258
263
263
255
245
253
252
257
264
271
273
269
262
259
258
259
255
250
247
248
251
252
253
256
265
270
271
270
263
257
252
253
256
257
256
250
243
237
241
249
257
256
252
250
249
249
247
246
246
250
256
260
260
252
242
254
254
259
264
268
267
265
264
263
262
259
255
253
254
255
255
255
256
262
266
267
263
258
256
257
256
254
254
254
255
254
251
246
245
248
251
251
253
251
248
244
242
243
245
250
253
257
255
248
243
255
256
261
265
266
264
261
262
264
265
262
260
260
259
255
252
251
256
262
262
253
245
241
247
257
263
260
255
251
251
253
254
253
251
249
246
246
248
248
246
245
246
252
255
255
255
255
256
253
249
257
258
261
264
264
265
265
267
269
268
263
261
258
255
250
246
248
253
258
258
252
242
239
246
258
267
267
260
254
251
252
253
253
254
252
247
245
245
245
246
248
254
260
258
254
250
252
257
258
253
257
259
258
255
257
265
270
272
269
264
261
258
252
247
245
246
250
254
255
256
255
254
252
253
259
264
266
264
262
260
255
252
250
253
254
252
249
248
248
250
251
253
256
254
247
243
245
252
256
252
256
256
254
252
255
264
270
269
264
260
259
258
253
246
244
248
253
254
252
251
254
259
262
260
257
259
261
262
262
261
255
251
249
252
253
254
251
253
254
254
252
249
250
251
249
245
246
249
251
248
257
254
253
256
261
268
269
262
257
256
261
262
258
251
248
247
249
249
249
246
250
254
256
255
255
258
261
261
255
250
251
253
253
254
252
248
246
251
257
258
253
247
249
258
261
256
250
248
249
246
260
254
254
261
270
276
271
264
262
261
262
260
259
258
255
247
241
241
248
253
252
251
248
248
252
260
267
264
253
244
247
256
261
259
251
242
239
245
253
257
252
247
250
258
262
257
251
246
246
242
257
255
256
260
266
275
274
269
268
264
257
254
257
261
260
250
240
238
246
255
254
252
250
247
251
259
266
261
252
244
249
256
259
255
249
243
242
242
246
250
251
250
252
254
252
247
242
241
243
241
247
253
258
259
258
260
263
266
264
258
252
250
253
258
259
251
244
241
244
249
252
254
257
257
257
256
255
252
249
251
253
254
250
247
247
252
253
248
243
246
251
253
251
249
246
241
241
241
242
243
246
254
263
262
256
247
245
250
256
256
252
249
250
254
255
250
243
241
243
247
248
248
253
258
263
259
252
250
252
256
257
252
246
247
253
261
260
254
249
249
252
251
248
246
246
245
246
245
245
249
269
263
262
265
267
269
271
275
276
276
276
276
276
273
268
262
260
262
260
260
261
263
263
261
257
257
260
263
263
254
249
253
262
265
265
263
261
260
262
262
264
265
262
260
260
260
260
258
257
257
265
263
261
261
260
262
265
266
268
269
269
272
274
275
273
267
260
257
257
260
264
264
263
259
254
251
247
246
244
241
246
254
263
264
262
260
261
262
261
260
264
265
264
259
257
259
260
258
257
257
264
269
267
264
262
264
267
267
264
261
261
265
268
272
274
270
263
259
258
262
268
267
267
265
261
252
239
227
225
230
241
253
257
256
254
258
263
264
259
255
254
255
255
251
248
255
258
258
256
255
265
272
273
273
270
271
276
274
267
260
258
259
264
267
268
266
263
263
262
261
264
264
265
267
264
255
241
229
228
236
246
253
253
251
254
260
266
266
260
253
250
247
248
245
247
251
258
258
256
254
265
271
274
276
274
274
277
276
270
264
260
256
258
261
263
261
262
266
269
266
259
256
260
264
263
257
249
249
252
256
259
258
258
259
262
265
264
263
260
257
255
253
253
254
256
258
260
259
257
258
266
267
271
275
277
276
274
272
270
268
264
257
258
262
265
263
266
272
276
272
262
256
258
264
264
260
256
259
265
268
268
267
266
267
264
262
259
257
260
264
266
264
263
263
265
263
261
260
259
262
269
271
271
276
278
277
272
269
269
269
268
265
265
269
271
271
270
274
275
273
266
262
266
270
268
262
256
258
261
264
263
264
264
264
260
256
255
256
261
266
271
271
265
262
262
263
261
258
258
261
270
271
272
275
277
276
271
271
270
272
270
269
269
273
274
272
269
269
270
268
267
268
270
271
266
258
254
255
257
255
252
250
250
251
256
258
260
258
260
263
269
269
264
256
255
256
257
254
255
261
267
266
266
264
264
266
270
274
278
273
268
264
265
270
272
269
265
264
264
265
267
268
270
266
258
252
250
255
258
258
251
247
247
252
259
264
262
259
259
260
263
263
259
254
253
255
255
255
256
263
266
264
262
259
254
256
263
272
278
271
261
257
260
268
272
270
266
264
265
265
266
267
266
262
255
250
251
258
261
262
260
258
258
262
262
263
260
259
259
260
260
259
257
257
257
257
257
257
261
264
269
268
270
268
263
259
260
264
268
263
258
257
264
273
278
276
270
266
263
261
262
265
265
263
259
256
257
262
263
264
264
267
268
266
260
259
257
262
264
262
259
257
259
263
262
256
255
256
261
263
273
274
274
273
270
267
264
263
261
259
257
259
267
274
277
277
272
267
263
260
261
265
266
265
263
263
264
265
262
261
261
266
269
267
259
255
255
260
259
256
253
255
260
264
263
255
251
252
258
260
265
265
266
267
268
269
271
270
263
258
257
258
260
262
263
266
269
267
264
260
262
266
267
266
266
264
265
265
264
260
259
260
264
265
263
256
251
249
243
247
248
252
255
260
260
255
249
251
255
258
251
251
257
262
265
268
272
272
267
262
260
257
255
252
252
258
266
267
264
259
261
264
267
269
269
264
260
258
260
266
262
257
254
257
257
248
238
235
240
249
254
254
254
254
258
261
259
256
258
258
246
248
257
265
268
267
266
266
268
268
269
269
264
256
256
260
266
267
263
258
257
261
269
276
274
263
249
246
251
261
262
252
244
244
243
237
233
235
243
253
259
259
258
258
262
265
265
263
261
260
252
256
268
274
272
266
261
262
268
274
279
280
275
270
264
263
267
267
263
259
261
265
272
274
272
257
243
239
242
247
250
249
243
238
233
234
235
238
244
250
256
261
265
270
271
268
263
261
260
261
260
265
272
273
269
265
262
265
269
274
279
278
277
269
262
259
262
264
263
265
268
268
267
261
255
249
242
239
233
236
243
249
248
242
236
236
240
245
248
251
257
263
270
276
275
270
260
254
253
254
265
269
272
270
267
266
268
270
269
266
268
269
266
261
255
253
257
257
255
256
260
257
254
249
243
243
243
242
241
243
249
253
250
244
235
235
243
257
264
264
264
266
269
272
272
266
258
250
246
249
268
268
268
266
265
269
271
270
267
264
264
262
259
256
255
258
258
252
243
240
243
247
252
247
247
249
249
251
255
261
260
254
247
241
237
239
247
258
265
265
262
260
262
260
257
253
251
249
249
251
268
263
263
266
268
269
268
266
266
266
264
261
258
256
259
263
262
253
243
235
240
249
257
259
259
255
255
256
261
261
256
251
246
244
246
251
257
262
260
254
250
252
257
256
253
248
250
256
261
260
266
260
260
263
265
265
262
263
265
269
266
262
260
259
259
261
262
258
252
251
255
260
266
265
263
258
254
251
248
246
247
249
250
255
259
265
267
264
260
254
252
254
258
258
257
255
259
264
268
263
267
263
262
260
258
258
259
261
263
263
263
263
263
262
260
258
257
256
257
263
271
269
263
258
257
256
252
246
239
242
250
255
256
259
266
271
270
267
264
265
266
266
264
261
260
261
262
262
259
257
267
267
264
258
255
256
260
262
261
258
258
262
267
268
265
261
256
252
254
263
269
264
254
249
251
257
254
248
250
256
260
254
250
252
259
263
265
265
266
267
270
270
265
259
257
256
256
254
252
250
260
262
260
256
256
258
262
264
265
261
259
262
265
268
267
265
261
257
257
262
262
258
252
251
255
259
258
256
258
262
258
248
240
241
248
254
259
264
266
261
257
258
259
255
251
250
254
254
255
253
256
256
254
252
258
263
264
261
262
264
265
265
263
262
262
264
268
271
270
267
263
259
259
260
261
260
259
260
260
255
244
241
241
243
244
249
255
265
265
254
245
245
252
252
250
252
258
263
262
257
262
256
250
251
259
266
265
257
254
259
267
271
266
260
257
262
268
275
274
269
266
265
265
265
261
257
256
257
253
247
242
247
256
257
255
251
255
261
262
254
247
247
251
253
253
255
260
266
263
255
262
258
253
252
259
268
270
262
255
256
265
272
269
262
259
261
263
260
256
254
255
259
260
259
257
254
250
247
244
248
253
260
263
262
261
260
255
253
253
253
255
255
253
254
255
255
256
257
256
253
261
262
262
263
263
268
271
268
263
261
264
269
268
264
261
259
257
250
243
242
245
250
251
253
256
255
248
242
242
252
261
262
259
258
263
268
259
249
246
252
257
257
253
252
252
251
249
247
247
251
259
264
271
272
270
267
267
267
266
267
266
266
264
261
259
257
256
255
257
256
254
252
252
255
259
260
255
251
249
255
259
254
247
247
255
262
258
250
249
253
255
254
255
255
251
246
244
244
245
245
257
259
264
267
267
263
260
263
265
270
266
261
255
254
257
258
258
258
260
260
257
255
256
259
263
263
260
258
256
255
253
247
241
240
243
245
247
250
255
254
251
252
258
260
253
245
244
247
248
243
256
255
256
258
258
253
255
262
267
268
260
245
243
248
260
263
259
252
244
244
249
253
256
259
262
261
260
261
261
256
248
244
242
240
236
231
237
250
256
255
251
253
258
260
253
248
250
254
254
247
264
264
261
256
250
247
255
262
265
260
253
241
239
246
262
267
263
254
243
242
244
251
254
256
257
257
258
264
267
261
253
247
247
246
242
240
244
254
256
255
253
253
253
250
251
253
255
253
250
251
268
270
270
263
256
255
258
260
257
253
250
247
247
248
257
263
266
263
259
253
253
255
254
254
253
254
258
264
262
254
244
242
242
244
249
252
258
260
258
255
255
254
252
247
254
258
257
249
244
243
259
260
264
267
269
268
265
258
250
252
256
258
256
253
251
254
260
264
265
265
265
264
259
254
252
254
259
259
250
238
228
228
230
234
241
251
260
261
258
251
256
258
258
257
257
257
256
250
242
238
251
249
252
259
268
272
270
264
259
261
263
263
259
254
251
252
252
254
256
262
266
266
262
255
253
255
257
253
240
229
225
229
231
232
233
240
253
259
257
254
256
261
262
259
252
248
249
251
248
241
253
253
252
252
256
262
267
270
271
268
265
263
259
257
256
254
251
249
251
256
263
265
260
255
254
256
255
251
243
238
239
242
241
236
233
234
245
255
257
254
256
260
260
253
244
239
245
250
252
246
263
261
255
249
246
249
255
259
260
260
260
263
263
262
260
258
255
253
254
259
265
264
258
251
250
253
255
256
253
252
249
248
246
242
240
239
243
248
249
250
252
256
258
252
247
244
248
251
252
249
261
259
256
254
253
253
251
249
246
246
254
260
262
260
256
255
255
256
257
262
264
264
260
253
249
251
253
257
257
254
248
244
242
242
245
248
246
246
244
248
254
259
262
263
257
258
258
255
252
248
257
254
255
261
265
268
265
258
249
247
251
255
255
252
249
250
252
253
254
258
262
264
264
261
256
252
251
253
255
253
248
243
240
244
252
256
255
252
252
255
264
267
268
265
261
260
261
257
253
248
255
252
256
263
269
273
273
270
263
258
254
253
251
249
251
252
253
253
253
255
258
260
261
262
260
256
252
252
253
255
252
248
243
245
252
260
261
259
257
257
262
260
255
250
249
251
253
253
251
246
258
254
257
263
266
269
269
269
266
263
260
257
255
253
254
254
255
255
256
257
257
255
254
255
259
261
257
254
254
256
256
252
248
248
252
257
260
259
254
249
244
243
243
242
240
241
245
247
248
247
257
252
253
259
264
266
263
259
260
262
263
262
257
254
252
252
252
254
257
259
259
252
246
247
257
265
264
257
253
253
254
254
253
252
252
251
252
253
251
246
241
241
246
247
248
249
249
252
252
252
253
248
249
255
262
266
263
261
262
265
265
262
254
247
245
247
249
251
256
259
259
253
244
244
254
264
265
258
253
252
251
251
254
257
255
249
245
246
250
251
250
252
255
255
254
254
256
258
257
253
253
251
251
255
263
265
265
264
266
270
267
260
250
241
241
245
249
251
254
257
258
255
248
245
251
258
261
259
257
255
251
249
251
256
257
252
245
244
249
256
258
258
256
252
249
249
251
254
251
242
255
254
254
257
259
261
261
263
264
265
263
259
251
243
243
246
250
251
252
252
255
258
254
247
248
252
257
259
260
257
252
249
250
255
255
252
246
247
251
256
256
253
250
248
245
243
243
241
239
238
256
254
256
260
262
260
254
250
250
253
257
257
255
252
249
247
248
249
250
251
255
258
256
248
245
249
254
256
253
251
252
253
255
255
253
249
246
249
254
255
250
245
245
249
251
245
238
231
234
240
252
251
256
264
268
265
259
253
248
247
250
254
256
258
256
251
249
250
254
256
257
256
252
248
247
252
254
252
244
244
251
259
264
259
254
249
246
249
253
253
248
244
246
254
258
251
239
233
236
244
246
249
255
258
264
268
270
268
262
255
252
251
254
258
259
256
254
254
257
258
259
256
255
252
253
257
257
251
243
242
251
260
261
256
252
252
251
248
248
250
250
250
251
254
253
247
240
237
242
247
245
252
256
255
254
262
269
270
265
258
252
250
252
257
260
256
258
255
257
258
258
257
257
257
259
259
259
253
249
250
254
256
252
248
249
256
258
252
246
247
252
254
253
251
246
241
240
242
247
251
253
258
260
258
255
257
261
264
260
257
253
250
253
257
260
255
249
247
253
258
259
257
258
258
259
258
255
254
255
256
256
256
250
249
252
258
261
258
252
251
253
254
252
250
247
243
244
247
251
256
276
275
275
270
263
258
260
265
269
271
269
270
270
269
270
269
266
262
259
262
264
264
267
265
267
270
266
264
266
264
258
257
258
261
264
264
264
263
263
261
263
265
265
264
265
270
270
268
264
263
273
274
271
265
258
255
256
261
263
264
264
264
265
268
272
273
269
260
254
254
260
266
268
266
266
261
251
246
247
252
257
257
257
258
258
259
261
262
262
261
262
264
263
260
257
257
259
261
262
262
270
274
274
269
265
265
266
265
262
260
261
263
266
269
272
272
268
264
262
263
267
269
270
267
265
256
239
230
235
247
256
256
250
248
251
259
266
268
265
261
258
259
257
253
247
245
248
256
260
260
269
274
278
283
283
281
279
275
268
263
263
268
272
274
273
267
264
265
272
274
273
266
261
263
263
256
245
239
245
256
261
258
250
247
253
264
273
275
270
263
256
254
253
251
249
248
250
254
257
257
267
269
276
282
286
285
280
275
271
267
267
270
274
275
270
262
258
263
275
278
270
258
251
254
261
259
253
251
257
265
267
266
261
260
261
265
269
271
271
264
256
252
255
259
261
259
257
256
256
256
266
265
265
270
274
275
273
271
270
270
269
269
270
270
267
256
253
259
273
276
269
259
255
259
264
264
261
259
262
264
265
267
269
268
265
261
259
263
266
264
260
257
258
261
265
264
262
260
258
260
273
271
268
268
271
272
271
269
270
270
269
269
267
269
266
259
258
264
272
274
270
264
264
267
269
268
266
263
262
259
257
259
264
267
265
261
257
257
261
263
265
263
260
257
258
258
258
259
260
263
286
287
284
278
273
272
272
273
274
272
270
268
268
271
267
266
267
271
275
274
272
270
273
272
268
265
264
264
263
257
253
254
260
264
265
265
263
259
259
262
266
266
262
256
254
252
250
249
255
265
281
284
285
279
273
269
270
275
279
276
269
266
264
266
265
268
271
273
275
273
272
274
273
269
260
255
255
260
262
261
255
254
258
263
265
267
265
261
260
261
263
264
261
260
258
254
247
245
251
263
264
265
272
275
268
258
261
269
274
275
268
265
264
264
264
268
271
271
268
269
272
274
272
264
255
247
247
256
261
263
260
258
259
262
263
265
262
260
259
260
260
259
259
263
264
261
254
249
253
261
264
265
271
274
271
262
257
259
264
269
267
268
268
271
272
273
272
266
262
263
268
273
268
261
254
254
255
260
261
261
261
262
263
264
263
262
262
260
260
259
258
256
258
264
267
266
260
257
259
261
273
274
273
275
274
270
264
260
257
259
263
266
269
273
279
277
272
264
256
258
265
270
268
262
258
262
267
267
261
257
257
263
266
266
264
263
261
257
257
256
255
255
257
261
263
262
259
257
261
261
276
275
270
267
269
271
271
266
259
256
258
261
263
265
269
272
269
262
256
257
264
268
268
265
264
267
270
268
258
253
254
259
265
265
262
257
252
250
250
253
254
255
255
255
257
256
254
255
256
258
267
265
262
262
265
269
271
270
264
261
262
262
260
258
259
263
264
261
258
258
263
266
268
270
273
271
265
257
253
252
255
258
255
255
252
245
241
242
247
254
257
255
254
253
256
259
258
256
253
252
255
255
259
264
266
268
267
264
264
266
270
272
267
261
260
263
264
261
259
257
260
263
265
271
275
271
258
247
246
254
257
255
248
245
241
238
236
237
244
254
256
255
256
257
262
266
265
259
254
249
250
251
259
269
270
267
262
258
261
265
271
274
271
267
266
267
267
263
258
254
255
257
256
259
260
255
247
242
243
249
256
254
247
243
240
237
235
234
238
242
250
256
262
269
273
272
266
261
256
250
252
255
262
267
268
266
262
260
260
264
269
272
267
264
264
267
268
262
253
248
248
248
245
239
232
232
234
237
237
241
249
255
253
246
239
235
235
236
239
242
250
259
266
272
272
268
263
258
254
252
260
264
265
265
264
264
265
263
263
265
270
271
266
260
258
260
263
257
247
241
240
241
236
231
219
219
226
234
238
243
248
254
252
245
234
231
236
244
250
258
261
263
263
260
259
258
259
256
253
253
268
269
268
266
265
265
265
264
263
265
270
275
271
263
259
258
257
251
242
233
233
237
239
237
235
235
239
245
254
256
254
251
245
239
234
238
245
256
262
264
265
263
258
252
247
247
250
253
254
256
270
270
268
267
267
265
263
261
261
264
268
274
276
270
264
259
256
249
241
233
235
244
253
256
257
256
256
257
261
261
254
244
234
235
241
252
260
266
265
261
258
257
256
253
248
247
250
255
257
258
268
268
264
263
263
261
258
259
260
261
264
266
270
270
265
260
255
250
247
246
249
258
267
269
268
264
259
256
249
246
242
239
238
244
254
267
274
277
271
263
258
256
255
255
256
256
258
259
257
254
267
267
265
261
256
254
254
258
261
260
260
260
261
264
264
261
255
251
251
258
267
267
268
265
264
261
253
243
235
233
237
241
245
253
263
271
274
273
272
268
264
261
258
257
257
258
259
258
254
251
267
269
267
263
256
254
255
260
264
265
261
258
258
261
265
265
259
253
255
263
272
269
259
253
255
255
248
240
233
239
246
249
250
256
260
264
263
263
264
263
265
266
262
257
253
252
254
252
251
250
264
265
261
259
257
259
258
261
267
270
266
261
260
263
269
271
266
260
261
267
271
265
256
250
250
252
250
249
251
257
257
255
251
253
257
257
255
252
251
250
255
260
261
257
252
250
253
253
253
251
262
256
250
250
256
264
262
257
258
263
269
268
265
264
267
270
271
270
271
269
269
264
259
253
251
251
254
259
262
260
257
254
253
253
252
250
250
249
249
248
249
251
255
253
251
252
257
262
263
256
262
255
247
245
255
266
265
253
244
250
266
274
271
265
261
264
269
272
270
269
266
265
263
257
252
251
256
261
262
257
253
256
258
256
253
250
251
254
258
255
253
253
251
249
247
252
259
265
265
261
263
263
259
254
258
267
267
256
242
244
262
275
276
268
261
262
264
265
262
258
261
262
261
257
254
254
256
256
252
251
254
258
260
258
257
255
255
258
260
260
259
258
254
250
248
251
255
259
258
256
263
270
272
267
264
267
267
261
255
253
259
269
273
269
265
262
262
261
259
256
257
258
256
256
257
258
257
255
251
252
256
258
255
253
256
258
255
254
256
258
259
258
257
257
254
250
248
247
247
247
261
268
273
272
268
267
265
264
261
259
259
261
263
268
266
262
260
260
260
258
258
257
258
258
259
260
262
258
254
254
253
251
248
246
245
246
246
250
254
256
256
255
260
260
255
248
244
244
245
242
259
260
262
265
270
270
267
265
263
261
258
256
260
263
265
259
255
253
255
256
256
258
260
261
260
260
259
259
257
255
251
246
243
240
237
232
237
247
255
256
254
255
264
263
255
243
241
245
247
241
259
252
250
256
264
270
271
268
265
262
256
254
256
263
267
262
254
245
240
244
253
257
260
261
261
259
257
258
257
258
255
249
244
240
236
235
240
249
253
253
252
260
268
265
256
244
241
242
243
239
259
253
252
252
255
261
270
271
267
259
253
248
251
260
269
270
262
251
244
249
256
259
258
258
261
261
262
263
264
265
263
257
250
247
247
251
255
253
249
248
253
262
266
262
258
255
248
240
234
236
255
254
256
257
256
260
267
270
265
256
249
244
248
255
266
271
271
266
263
267
268
264
258
255
257
263
270
272
271
265
258
249
244
243
249
258
263
257
250
249
255
261
260
257
258
261
258
244
235
236
249
252
260
267
270
271
270
266
262
256
252
248
249
253
259
265
268
266
265
265
268
267
264
258
256
258
266
268
263
252
238
231
228
227
234
246
256
258
255
255
259
262
260
255
256
259
260
254
247
243
251
253
262
271
275
272
267
262
261
261
259
255
253
254
256
258
258
256
251
251
258
265
266
263
256
253
254
253
249
239
230
227
223
223
226
235
248
257
259
263
265
267
264
256
250
249
254
257
257
250
262
264
264
263
262
260
256
258
261
266
263
260
259
259
259
259
255
250
245
248
256
265
269
265
259
253
250
249
244
241
238
239
238
236
236
238
244
253
257
261
264
266
263
256
247
243
249
255
256
249
272
268
262
255
252
252
254
256
259
261
260
261
262
265
266
263
256
250
249
259
269
274
271
266
261
256
255
254
253
252
248
246
244
241
243
242
244
248
251
255
256
257
258
256
255
251
252
251
248
242
267
264
259
253
252
257
262
258
250
246
250
256
261
265
266
265
258
253
253
263
270
274
271
266
261
255
253
253
254
252
246
243
241
241
243
243
246
250
252
255
253
252
253
257
260
259
256
251
243
239
257
254
256
259
260
264
267
264
255
245
245
250
256
259
262
261
260
256
253
252
253
256
260
262
259
251
244
244
247
249
247
243
242
243
246
249
253
257
260
260
258
254
253
254
255
256
255
251
249
247
254
252
257
264
264
266
269
270
265
259
253
254
255
255
255
256
259
256
251
243
238
240
247
258
258
253
246
244
246
250
251
249
246
247
254
259
260
260
259
258
258
255
252
247
246
244
246
249
255
260
257
257
258
263
261
263
265
270
267
265
263
262
258
253
250
253
257
258
254
246
243
244
246
251
256
258
255
253
254
256
255
252
249
250
255
259
260
259
256
250
246
247
248
246
244
240
244
250
259
264
266
259
256
256
257
259
259
258
259
262
265
265
259
251
248
249
252
253
254
257
258
256
250
248
252
257
258
255
255
256
254
251
250
251
252
252
254
257
256
249
243
243
248
251
252
253
253
255
258
258
265
257
251
253
258
259
255
251
250
256
263
264
259
250
246
246
248
249
253
257
263
258
250
245
249
253
253
251
252
252
250
248
250
253
252
248
246
251
255
254
250
250
253
255
255
257
258
257
254
248
258
254
253
258
263
261
253
249
252
259
264
263
259
251
247
246
248
249
252
256
260
256
249
244
246
249
251
252
252
253
250
248
250
254
254
249
243
245
251
256
258
258
256
255
254
254
255
252
243
238
254
253
259
265
265
259
252
252
257
263
264
261
259
255
252
251
252
252
253
256
258
257
252
245
244
248
254
258
257
254
251
250
251
254
256
253
247
246
250
255
257
256
253
250
250
250
250
247
243
241
253
255
264
271
265
255
251
254
261
262
259
257
258
259
259
256
256
257
257
257
260
261
258
250
245
249
254
257
255
254
254
254
253
255
255
256
253
252
255
256
253
248
245
247
250
251
248
245
244
247
257
261
267
267
262
253
254
259
263
259
254
252
255
259
259
258
258
258
260
261
262
264
263
256
251
250
251
251
249
252
256
259
257
255
255
257
256
255
256
256
253
246
244
248
250
250
247
244
246
251
262
264
265
257
252
253
261
268
265
257
252
251
253
255
255
254
255
256
261
264
265
265
264
260
257
256
257
254
250
253
256
258
256
255
255
257
257
254
253
255
256
253
250
249
248
247
246
245
248
254
264
266
262
253
248
254
265
269
264
256
252
252
254
255
255
251
250
252
257
262
264
264
260
258
259
262
267
268
260
255
253
255
253
251
253
257
258
254
250
252
257
258
255
252
248
246
248
249
252
257
265
265
262
257
254
259
265
262
259
254
253
254
257
261
260
253
248
248
250
257
261
261
257
253
255
259
265
268
261
255
252
254
254
253
253
256
258
257
252
251
255
257
255
253
251
250
252
253
254
256
273
275
277
275
271
269
270
271
270
266
264
264
265
267
271
275
273
266
263
266
266
262
257
260
266
268
265
263
269
272
274
269
266
265
262
260
259
260
262
262
262
265
266
264
263
261
261
263
264
265
274
276
275
270
269
270
272
272
270
268
265
264
263
263
267
273
274
268
261
259
257
254
255
263
268
265
257
254
263
272
275
271
266
263
262
262
264
267
268
268
266
265
265
262
256
249
248
253
259
261
274
275
272
267
266
268
270
270
266
265
267
271
271
267
267
269
272
274
272
269
264
258
260
268
271
266
256
250
257
267
273
269
264
261
264
270
273
276
275
273
270
265
263
257
249
243
243
251
259
260
274
273
267
264
264
266
266
264
263
263
269
276
280
277
272
267
267
273
280
283
278
270
263
269
270
267
258
250
255
264
269
268
264
261
262
267
272
276
275
271
265
261
259
259
254
248
246
251
258
259
273
268
262
261
263
264
261
258
259
265
270
277
283
284
277
267
262
266
274
281
278
269
261
262
266
266
260
255
256
262
267
271
271
267
261
258
263
267
270
266
259
256
258
263
263
258
252
252
255
257
273
268
262
260
262
261
259
257
260
266
270
275
280
283
277
266
259
260
268
271
270
262
258
261
266
267
265
261
260
261
265
271
271
269
263
259
259
264
267
263
257
253
256
261
262
259
255
255
258
260
272
271
266
263
262
261
262
262
265
268
270
274
280
279
275
266
262
264
270
271
267
262
262
264
267
269
268
265
264
262
264
267
266
268
266
265
267
268
268
263
260
258
259
258
257
255
254
256
259
263
273
275
272
269
268
269
270
272
273
271
271
274
278
276
272
269
272
274
275
272
269
267
266
268
267
268
269
269
267
265
264
265
265
266
266
268
270
272
269
264
264
264
264
261
259
254
250
247
253
261
268
271
274
275
273
269
269
269
270
268
268
272
273
270
267
269
275
276
273
269
268
271
272
270
266
265
265
267
266
265
263
264
263
264
263
266
267
267
265
263
263
264
263
264
264
260
251
245
247
254
260
263
273
279
276
268
261
259
257
262
267
271
270
263
262
267
272
271
264
262
266
271
272
268
263
263
262
262
261
260
258
259
261
262
263
265
263
261
257
259
260
259
258
262
266
265
262
254
252
253
263
265
273
279
275
267
258
252
253
260
268
272
269
264
262
266
270
267
260
261
266
271
269
263
260
262
263
262
258
254
254
258
261
265
269
269
264
257
255
259
262
258
255
256
264
269
268
264
259
257
274
273
272
272
272
269
263
258
258
263
268
272
269
267
266
269
269
265
259
260
266
269
266
260
259
263
268
268
261
252
251
258
264
268
270
269
263
256
256
263
267
262
257
254
259
265
267
265
263
263
279
274
267
263
264
268
268
265
263
264
266
268
267
266
269
270
267
263
259
260
264
267
268
264
263
268
273
270
261
247
247
258
265
265
262
258
255
254
257
265
269
266
260
254
255
259
262
264
265
266
278
274
265
263
265
270
271
269
264
264
264
266
265
265
267
267
265
262
260
262
267
270
272
270
271
272
269
261
249
241
243
249
253
252
250
246
248
252
256
263
264
262
259
256
256
258
261
265
265
262
270
271
269
268
271
271
269
264
259
260
263
266
266
264
265
266
264
261
261
265
269
265
263
264
267
265
257
245
237
235
239
242
239
237
237
237
240
246
251
255
256
256
259
259
261
265
267
265
262
256
265
267
270
272
273
271
267
259
253
254
259
265
265
264
265
266
265
262
258
255
253
247
240
239
243
245
242
239
236
239
243
245
240
234
231
230
234
239
244
247
250
255
260
266
268
269
266
263
259
253
264
266
268
268
269
269
265
259
253
252
259
266
265
263
266
268
267
261
251
240
234
230
228
228
226
227
235
240
243
249
254
254
249
239
228
223
228
235
243
248
252
256
262
265
265
265
264
262
259
257
267
266
265
265
265
265
265
260
257
261
267
272
271
267
265
266
267
259
247
234
228
231
234
233
231
230
236
245
254
260
259
256
249
239
231
227
232
241
248
254
259
259
260
258
259
261
262
261
261
261
268
267
264
263
260
261
261
259
260
265
273
279
278
272
266
262
262
255
246
236
232
238
245
246
247
245
247
251
258
261
255
246
236
232
234
240
246
252
255
259
262
261
260
258
261
263
263
261
259
259
268
268
264
260
256
254
255
255
258
264
272
278
281
275
267
260
257
252
246
239
236
241
248
254
257
256
255
256
258
253
242
230
225
228
239
251
258
262
262
261
261
262
262
266
267
265
263
258
255
250
267
269
265
260
254
251
253
257
259
262
266
272
275
273
268
261
256
252
248
243
241
246
251
257
261
262
259
256
249
237
226
220
224
234
246
256
263
267
267
265
262
260
259
262
262
263
261
259
254
249
266
270
268
264
256
253
255
259
262
264
264
263
265
266
265
262
258
255
253
253
255
258
258
261
262
262
256
247
234
225
223
228
237
248
254
256
259
263
265
265
263
259
253
247
246
250
256
259
256
251
266
267
268
268
263
260
258
259
264
268
265
259
257
258
260
262
260
256
256
259
264
267
264
262
259
256
248
240
230
230
238
247
251
256
260
258
254
254
256
257
259
258
253
244
241
245
251
255
254
252
263
257
257
264
267
267
259
257
262
267
265
259
257
260
264
267
263
258
258
260
265
267
263
259
254
251
248
247
245
248
255
258
261
263
263
259
251
247
245
249
256
261
259
255
252
251
252
252
251
251
261
252
248
253
261
268
261
253
252
258
263
262
262
264
268
269
266
262
258
259
264
265
262
256
250
248
252
257
260
258
258
260
265
266
261
255
248
242
243
251
259
264
261
257
254
255
257
256
254
253
262
259
254
250
256
264
263
253
247
249
262
268
267
265
264
264
265
267
265
264
265
265
262
256
249
249
255
260
261
257
255
257
262
261
256
251
249
248
252
259
264
264
258
250
246
251
258
264
263
257
267
275
272
260
257
260
263
256
249
250
260
268
268
263
260
260
264
269
271
271
268
266
261
256
252
254
260
263
259
253
252
254
256
253
252
248
252
254
259
263
264
263
256
247
243
248
255
260
258
258
268
278
277
268
259
258
259
259
255
253
258
261
263
262
260
260
263
269
273
271
268
264
261
257
256
260
269
269
262
253
250
251
252
249
246
247
250
256
261
262
260
259
257
255
253
250
249
248
249
248
268
270
269
263
261
258
259
261
260
256
254
254
257
261
262
260
259
263
266
265
263
262
261
258
257
261
268
271
264
256
252
250
250
247
242
241
243
253
261
261
257
253
256
259
257
251
246
245
247
246
270
266
261
260
265
268
268
264
260
256
255
254
257
262
262
258
256
258
260
261
260
260
261
260
259
259
262
262
262
259
257
253
248
244
242
240
243
254
260
259
253
248
253
260
258
252
248
246
246
241
270
262
258
258
268
277
277
267
260
257
259
265
267
266
263
259
255
255
259
261
261
259
258
259
262
262
258
256
257
263
265
259
247
243
246
251
256
257
255
252
249
249
255
260
260
256
251
243
236
234
256
247
244
249
259
272
275
268
259
258
263
271
274
273
269
265
259
257
260
265
266
259
253
255
263
271
269
260
256
261
265
260
249
245
249
259
263
258
250
246
251
256
258
258
259
259
251
238
227
228
241
229
230
241
256
266
272
268
260
257
259
266
272
270
271
269
266
259
259
264
267
262
255
254
262
272
276
269
261
257
257
250
242
239
243
252
257
255
250
251
257
260
256
253
255
257
250
237
228
231
247
237
241
254
267
271
271
267
262
259
256
255
256
260
263
266
266
261
254
251
256
263
265
262
260
261
265
266
262
254
241
233
229
227
231
238
247
255
258
262
263
259
253
250
252
254
250
242
240
243
261
258
264
272
275
271
264
262
263
262
259
253
251
254
258
262
265
261
252
247
249
260
269
268
258
250
249
254
256
252
242
232
225
225
228
236
246
255
260
265
263
258
254
253
253
253
252
253
254
253
265
268
271
273
269
260
254
256
261
265
263
257
254
257
261
263
261
257
252
250
252
258
263
265
258
251
247
249
253
254
252
245
242
239
240
243
248
254
257
260
259
257
255
255
255
255
256
257
258
255
265
267
263
262
260
258
258
259
263
265
262
259
258
262
265
262
256
250
250
255
258
257
258
260
259
257
256
253
254
255
252
250
248
247
248
245
248
252
256
258
255
251
250
254
258
258
257
255
253
247
266
264
259
257
257
263
267
267
263
260
255
256
258
261
264
261
254
249
251
255
258
256
257
259
259
256
253
250
249
248
244
244
246
250
250
246
248
255
260
259
251
242
241
249
256
259
255
248
241
240
265
266
266
263
260
262
267
267
263
256
253
254
256
259
261
262
260
259
256
254
250
251
257
260
258
248
238
238
240
239
239
242
246
252
253
251
253
259
261
257
247
238
239
246
251
253
250
245
240
240
259
264
269
269
262
258
258
262
263
261
259
260
260
258
258
261
266
270
264
255
250
250
257
259
256
247
238
236
241
246
247
248
251
255
259
259
258
258
257
252
247
244
247
250
249
248
247
248
249
249
258
263
267
266
259
254
256
260
264
265
266
267
263
256
253
257
263
265
262
258
257
257
257
256
255
253
250
251
253
256
255
253
253
254
258
258
257
256
254
250
247
247
251
254
255
254
253
253
255
255
266
266
263
260
256
254
256
260
263
265
267
267
263
254
249
250
255
257
258
258
262
260
256
252
252
252
252
254
257
258
254
249
247
249
251
251
252
256
257
252
248
248
251
254
259
262
260
259
257
254
270
268
262
258
257
258
257
257
257
258
262
265
264
256
248
245
248
250
254
256
257
257
253
250
250
250
248
248
250
254
250
246
244
246
249
248
249
255
257
253
250
249
252
255
259
262
261
258
253
248
262
259
259
261
263
261
258
257
255
257
262
266
269
263
254
248
248
249
252
255
255
253
251
250
251
252
250
249
250
251
251
248
249
251
252
251
250
251
252
252
254
256
257
257
257
259
261
258
252
245
255
256
262
270
268
262
259
263
265
266
264
265
268
269
263
256
252
251
254
256
257
257
255
253
252
254
257
257
256
253
252
252
253
254
256
257
255
252
253
255
257
259
258
257
256
257
260
261
258
251
258
260
267
273
266
259
261
271
279
276
263
259
263
269
266
260
256
254
256
257
259
262
262
258
254
255
260
262
260
256
254
251
250
251
254
258
258
257
258
260
260
256
253
250
252
254
259
263
262
257
267
266
268
265
258
254
263
276
282
274
260
255
258
263
263
259
255
257
260
260
261
263
264
261
256
253
256
261
264
260
256
250
246
247
252
256
258
258
259
262
262
255
248
244
245
249
254
259
260
259
276
273
267
256
249
251
264
273
275
266
257
255
256
258
255
251
252
258
263
264
264
264
264
262
259
256
259
265
265
261
256
253
252
253
255
256
256
255
256
258
261
257
250
246
244
247
252
255
256
257
273
273
266
254
247
251
262
267
265
261
258
258
260
258
253
247
249
255
263
265
265
264
261
259
258
262
270
275
266
257
252
256
261
262
259
258
258
257
254
255
257
257
253
251
250
252
254
254
254
255
266
266
263
258
254
255
255
258
259
260
261
262
264
262
259
254
249
250
256
259
260
258
256
254
256
262
271
272
263
253
250
254
259
259
257
258
261
260
255
251
252
252
253
254
255
255
256
254
252
251
267
269
273
275
273
274
276
278
278
277
274
274
271
267
268
271
272
268
268
269
266
258
253
257
265
269
267
267
265
271
272
270
268
267
259
251
255
263
270
269
263
263
264
261
255
250
248
252
257
259
268
269
272
269
269
268
272
276
277
279
278
279
275
267
265
267
270
270
270
266
259
253
250
259
270
272
268
266
271
274
276
275
273
270
264
260
262
272
275
271
262
261
263
261
256
248
245
250
256
258
271
270
267
263
262
263
267
267
268
269
274
282
282
271
264
263
269
276
279
275
267
259
260
271
276
275
268
261
264
271
276
277
276
275
272
272
271
274
275
273
266
262
260
259
257
254
252
255
260
259
273
268
262
257
259
262
263
262
262
264
270
278
280
271
264
264
268
277
279
278
276
274
276
279
278
273
265
259
260
266
273
278
279
276
270
267
266
269
271
270
268
262
258
257
258
257
256
259
262
261
274
267
258
258
262
264
262
261
261
264
269
271
269
268
269
269
269
274
272
271
273
275
279
278
274
270
264
262
260
264
270
277
279
274
264
258
259
263
267
266
262
257
255
255
256
254
254
256
260
261
274
268
265
261
264
266
263
262
264
267
270
268
268
273
278
281
277
272
269
266
265
266
269
271
268
268
265
265
264
265
268
273
274
271
266
262
262
266
268
264
256
253
254
256
255
252
251
254
260
263
269
267
265
263
265
265
265
266
267
269
270
271
274
281
283
282
279
275
270
266
264
262
264
267
268
268
268
267
266
263
266
266
265
265
265
266
273
277
273
265
258
256
259
261
258
254
253
255
260
262
254
253
255
258
262
264
265
268
269
270
270
274
279
281
279
278
277
273
269
265
266
266
268
269
271
272
271
269
266
263
264
264
260
255
255
263
270
277
275
267
262
262
264
264
264
263
261
256
255
253
250
248
252
258
263
264
264
262
261
263
266
272
275
273
269
272
273
269
263
261
265
271
273
273
274
276
275
271
267
264
264
264
261
253
249
256
265
269
269
264
263
263
262
262
264
266
264
258
252
250
258
259
264
269
268
267
263
256
251
253
260
267
267
262
261
268
272
269
260
259
263
270
272
270
272
274
271
268
263
261
262
261
261
260
262
263
264
259
255
257
260
261
256
253
256
262
264
260
256
254
267
270
273
273
270
267
265
259
253
255
260
264
262
257
257
264
271
270
265
262
263
267
266
264
264
268
265
264
260
259
258
258
260
265
272
275
267
256
251
255
263
263
257
253
254
259
264
262
258
258
275
273
270
265
264
265
263
260
260
260
263
264
261
259
259
263
268
270
267
264
262
263
264
262
260
263
267
267
263
259
257
258
263
267
273
273
267
258
256
262
270
270
263
257
257
262
264
261
260
260
278
270
262
258
260
262
260
259
259
262
263
264
264
263
264
265
267
269
266
262
261
264
268
266
262
266
270
273
269
258
256
260
265
265
263
261
261
260
263
269
272
273
267
261
258
260
262
262
262
265
273
267
261
263
266
266
262
259
259
260
262
264
265
266
267
268
268
269
268
265
267
271
275
272
266
265
267
265
262
251
247
248
252
252
248
248
254
257
264
267
268
271
269
265
259
257
258
262
266
269
267
269
268
269
271
269
267
262
257
257
260
264
266
265
267
266
267
269
269
271
270
267
265
263
259
252
250
247
239
233
229
228
232
236
237
238
245
251
256
258
260
263
268
266
259
255
255
262
266
268
268
273
273
268
266
267
267
261
255
254
259
264
267
266
265
263
263
265
264
262
253
245
239
239
240
238
239
237
231
226
224
226
227
227
228
231
240
249
252
253
255
259
265
266
262
259
260
262
265
264
270
273
272
266
264
266
266
261
254
252
258
267
272
271
267
263
261
260
254
246
234
226
223
225
231
237
242
245
244
241
238
237
232
226
224
227
240
252
259
259
258
258
261
263
263
265
266
266
264
260
269
268
267
267
269
269
265
258
253
253
260
270
276
275
270
267
262
256
247
237
232
233
238
237
239
245
252
260
265
264
255
243
233
227
227
234
245
256
262
263
262
260
260
260
266
270
272
270
264
260
266
264
263
265
269
267
260
254
254
256
262
270
275
275
272
268
261
254
245
238
239
248
256
256
253
252
255
260
268
267
255
241
228
227
234
245
252
257
262
262
263
260
261
263
271
273
272
266
261
257
264
264
261
260
258
256
255
253
254
259
264
269
273
273
272
267
261
254
247
242
241
246
253
256
255
255
255
258
259
254
243
232
230
234
242
250
253
257
259
262
261
262
264
269
273
271
266
259
257
254
264
267
265
258
255
256
258
258
260
261
265
269
272
273
273
269
264
258
252
245
241
240
244
251
254
256
257
255
252
239
231
230
238
247
249
249
249
253
261
264
265
265
266
265
261
261
260
260
258
253
264
269
268
266
264
263
263
262
264
263
265
266
268
268
267
266
265
261
254
248
247
249
251
255
256
257
255
251
246
237
234
241
251
256
253
248
246
253
259
264
266
266
261
252
245
247
255
261
260
254
263
264
266
271
274
272
266
262
261
263
263
262
262
260
259
258
260
259
254
251
254
264
269
265
260
256
250
244
241
240
244
253
257
257
253
250
251
251
254
258
263
265
257
247
238
240
251
259
259
255
262
254
256
268
279
278
266
259
258
261
261
259
260
259
257
255
256
256
253
252
258
268
275
269
262
255
251
248
248
249
256
258
254
254
255
258
256
255
254
255
263
265
260
250
245
249
254
258
259
258
262
254
251
259
269
273
266
260
258
259
260
259
260
262
262
259
257
257
255
254
259
264
267
265
259
254
255
257
258
259
257
253
252
253
257
260
260
257
256
258
264
266
261
255
254
257
262
263
260
257
268
267
263
258
260
264
265
264
262
263
262
260
260
262
263
261
261
263
265
264
262
262
264
262
257
253
255
259
261
259
254
252
251
252
255
258
259
256
254
256
262
265
262
256
255
261
268
268
262
255
275
282
278
267
261
261
264
266
267
267
265
261
258
258
259
259
261
267
271
269
266
263
263
260
257
255
257
260
259
256
254
254
252
250
249
252
255
253
250
250
256
261
261
257
256
259
264
262
257
251
273
278
278
269
263
261
262
265
267
268
266
260
256
255
255
254
258
263
268
267
264
262
261
258
255
257
263
265
261
255
253
255
254
250
245
247
250
252
252
252
254
257
258
258
257
254
250
249
250
251
268
267
264
262
260
260
262
264
265
265
262
257
255
254
255
255
256
260
262
261
259
259
259
256
255
259
266
269
264
258
255
256
254
250
246
245
248
254
260
262
258
253
253
257
257
253
246
242
246
250
277
272
265
260
259
259
261
262
262
261
258
254
252
254
256
259
263
264
262
258
255
255
256
256
257
261
264
265
262
261
260
259
253
249
248
250
252
259
264
264
258
250
250
255
257
255
250
244
243
247
285
280
272
262
259
263
263
261
258
259
261
260
255
252
255
260
269
271
266
262
256
254
253
255
261
266
264
258
256
261
267
262
249
244
249
258
261
261
259
256
252
249
250
253
256
259
257
249
242
241
266
259
254
255
260
266
266
259
256
259
268
273
266
256
254
256
261
265
264
265
265
258
250
251
261
271
269
259
252
255
261
257
246
242
249
260
261
258
254
253
255
255
252
249
251
255
255
249
240
237
241
227
227
243
258
269
269
261
256
259
268
278
273
262
253
251
250
252
254
261
266
262
254
251
259
269
271
264
252
247
244
243
241
239
242
248
250
253
256
260
262
258
250
247
247
248
246
239
236
240
245
231
234
250
266
271
269
263
258
257
260
265
267
261
255
251
250
252
252
250
254
261
262
260
259
259
263
262
256
246
239
234
234
236
235
239
243
252
263
269
263
254
246
248
252
251
242
236
236
246
260
258
262
268
270
268
262
260
260
259
257
258
260
260
259
260
265
267
261
251
247
252
261
264
258
251
251
255
256
254
244
239
239
241
243
245
249
255
260
262
258
250
248
253
259
257
249
242
245
255
265
269
272
272
270
263
257
257
261
263
261
259
258
260
263
265
268
271
268
260
250
246
248
256
256
252
250
250
254
256
257
252
250
250
253
257
256
255
255
255
253
251
252
255
259
258
256
255
257
260
261
258
262
264
266
264
262
261
265
267
265
260
257
260
262
261
259
259
263
261
256
245
243
248
254
256
254
251
251
252
254
256
257
258
259
258
256
255
255
254
252
251
253
253
254
254
256
259
260
260
260
258
257
259
263
265
269
268
268
266
263
259
255
255
256
253
250
252
258
261
257
249
243
249
252
254
249
247
244
243
244
248
255
260
259
256
253
257
260
258
251
248
250
251
250
249
252
255
254
254
271
271
271
267
264
263
266
267
267
264
262
259
256
253
250
250
254
260
265
265
260
254
254
252
250
245
239
240
240
239
238
245
256
263
262
257
254
258
259
255
247
246
249
252
250
249
249
250
247
246
277
281
281
272
264
260
260
262
264
264
264
264
262
258
254
256
261
267
270
269
265
262
259
254
248
240
235
238
241
245
246
250
259
267
265
259
254
254
254
250
247
247
252
256
259
256
253
250
244
239
270
272
272
269
263
259
259
262
263
264
265
267
266
261
258
259
263
265
267
268
268
267
260
255
249
246
244
247
251
254
254
254
257
262
261
256
251
250
252
252
251
251
254
257
262
262
259
250
241
236
261
265
266
266
262
261
263
264
263
263
264
267
266
261
256
257
260
261
264
266
266
263
259
255
255
253
252
253
258
260
255
251
248
251
255
253
251
253
256
256
255
254
253
252
257
259
258
251
243
239
256
259
262
261
261
263
266
268
264
262
262
266
267
261
253
252
258
262
264
263
261
258
256
256
257
258
255
254
259
259
254
249
245
247
251
255
258
259
258
256
255
256
255
252
253
254
256
253
251
249
257
259
258
257
261
265
268
271
267
265
263
268
270
265
257
253
256
261
263
261
257
256
255
255
257
257
256
255
255
256
255
253
250
250
253
259
262
260
256
253
256
260
262
258
254
252
255
259
262
256
263
262
260
261
264
266
269
273
274
269
265
267
271
271
266
258
253
254
256
258
257
259
260
259
257
256
256
256
255
254
254
255
253
252
254
259
260
257
255
255
260
264
266
262
255
251
254
262
268
262
271
268
265
264
264
264
267
272
274
270
263
261
266
271
269
260
251
248
252
256
258
261
264
263
258
255
257
259
259
255
251
247
248
249
252
254
256
255
256
260
264
263
263
257
251
248
253
261
265
261
268
266
264
261
258
260
266
272
271
266
259
257
261
267
266
256
249
249
256
258
258
259
264
265
260
255
256
262
262
257
248
244
245
249
252
254
254
255
255
258
260
259
256
250
246
247
253
260
261
258
266
265
260
254
252
259
267
272
268
263
258
257
260
263
261
256
255
261
265
264
259
258
262
263
260
256
256
262
262
256
249
247
253
258
256
256
256
256
254
252
254
254
252
248
246
249
254
257
256
255
265
264
261
254
254
260
267
268
267
264
262
263
264
263
262
261
267
272
270
265
261
259
262
262
261
259
260
262
259
254
251
257
263
263
260
258
259
259
256
252
250
251
252
251
251
251
252
253
251
251
264
264
262
259
259
258
258
259
263
266
267
269
268
266
264
263
266
268
266
264
259
257
258
259
260
263
265
262
258
253
252
256
259
258
257
259
262
263
259
253
249
251
253
254
254
252
250
248
248
248
272
273
277
276
273
268
267
272
277
279
280
279
274
267
263
263
267
269
271
273
272
269
270
275
278
277
274
271
266
262
260
263
268
267
259
255
263
277
281
274
262
258
259
259
254
250
250
253
255
255
264
266
269
270
260
253
255
266
276
279
279
281
277
269
263
261
265
269
273
275
274
272
272
275
279
279
277
273
266
258
257
262
269
269
261
255
261
274
277
269
255
248
251
256
254
249
248
252
257
257
266
267
270
269
265
261
259
265
267
268
271
278
281
274
264
260
266
272
275
275
273
273
273
275
277
275
271
268
264
259
261
266
273
272
264
259
261
268
271
268
259
254
254
256
259
258
257
258
258
257
271
269
273
278
281
279
274
270
266
264
268
274
278
272
263
263
269
274
272
269
270
274
278
277
273
269
266
267
266
269
272
276
277
274
266
263
264
267
270
272
270
263
256
255
258
263
267
266
261
256
274
270
273
278
285
285
282
279
277
276
273
271
266
263
263
267
276
277
272
265
266
273
277
275
268
263
264
269
270
270
271
274
274
273
267
265
265
268
271
271
267
260
253
247
252
260
265
266
263
259
274
271
272
277
284
284
281
279
280
280
274
268
262
263
271
279
283
281
274
267
265
268
271
270
263
260
263
270
271
265
260
262
267
268
269
267
268
269
269
263
257
253
253
250
253
258
263
266
264
263
269
268
270
273
273
271
270
271
273
272
269
265
263
267
277
282
282
279
273
267
265
266
269
268
265
262
265
268
265
260
255
256
259
263
265
263
263
262
261
257
252
253
259
262
263
263
263
266
264
263
263
264
263
262
263
262
262
263
264
267
266
263
261
265
273
276
276
270
265
265
267
269
271
272
273
276
272
270
264
260
258
259
258
257
255
259
259
260
260
258
257
260
265
266
267
267
266
265
262
258
261
261
261
261
261
261
261
260
261
263
265
262
259
260
265
270
272
267
261
264
270
273
273
270
274
277
273
271
267
264
265
264
261
256
256
258
262
262
260
261
262
264
263
261
261
262
264
263
260
257
267
268
266
261
262
265
266
264
261
258
260
260
258
256
259
267
272
270
267
268
272
271
267
263
260
261
265
267
267
267
266
263
261
260
263
266
265
260
253
255
260
263
260
254
252
256
259
260
259
259
272
274
271
266
263
266
269
268
261
254
254
257
258
258
260
265
270
271
272
270
269
267
263
261
258
258
259
263
265
267
263
259
259
262
267
272
268
258
249
249
256
262
262
257
256
257
261
260
259
260
275
274
269
264
263
263
262
260
257
254
253
255
259
262
263
264
266
269
270
266
263
264
266
265
263
262
264
266
266
266
260
259
260
264
269
271
269
263
255
256
257
264
266
268
269
269
266
263
259
260
276
271
265
264
263
258
253
251
253
254
254
255
259
263
265
264
266
269
269
263
261
265
270
270
266
266
268
272
272
267
260
262
266
268
268
268
268
269
268
267
266
269
271
272
270
269
266
263
262
264
274
266
264
266
266
257
251
250
254
257
257
257
260
263
265
266
269
272
271
265
264
269
276
273
265
258
263
267
270
262
257
257
262
264
262
260
264
268
269
270
272
277
279
275
266
259
258
260
265
269
267
264
262
264
262
256
257
258
260
260
260
262
265
265
264
263
267
272
274
269
262
265
267
265
257
247
249
253
256
248
240
239
246
251
254
255
260
263
260
262
266
277
284
277
263
252
250
258
265
270
265
265
260
252
250
255
261
266
265
263
263
266
270
269
264
258
259
265
269
267
254
246
244
244
244
243
245
245
242
232
224
224
232
240
248
252
259
263
257
256
258
265
271
269
262
256
257
262
266
267
270
269
263
252
249
255
262
263
263
260
261
268
274
273
266
256
251
256
259
256
244
229
223
226
235
241
250
250
242
228
220
221
227
233
241
249
259
267
267
265
262
261
262
261
261
265
269
270
267
261
273
271
267
265
264
263
261
258
253
251
256
265
273
275
270
261
254
252
250
246
240
234
230
230
237
245
254
257
253
243
233
224
225
228
235
246
257
269
274
274
268
264
260
258
262
269
274
272
264
256
272
270
270
273
274
271
259
252
249
249
253
261
270
276
275
269
261
252
245
240
241
246
249
249
248
250
252
257
258
255
246
236
230
233
240
247
257
265
270
270
268
264
261
259
261
264
267
265
261
258
268
267
268
271
274
271
260
253
250
250
254
260
268
275
279
275
266
254
246
240
243
250
255
256
253
252
251
254
256
254
247
243
242
246
253
257
258
262
265
265
263
261
261
260
260
257
255
257
261
264
266
268
267
268
270
270
266
259
254
253
256
260
266
272
276
274
268
259
251
247
248
247
254
251
251
251
251
251
250
246
245
247
252
260
263
261
259
261
264
265
264
264
265
264
260
253
255
257
260
262
266
268
267
268
272
273
269
263
258
256
258
261
263
266
268
269
268
263
255
251
252
257
259
257
251
248
248
246
246
242
248
251
258
260
261
258
256
258
261
265
268
270
269
266
257
254
257
261
259
256
266
267
267
270
275
276
270
264
259
259
260
263
264
263
261
260
262
263
258
254
257
267
273
267
257
251
246
243
241
245
254
257
256
253
251
254
255
254
254
258
265
271
271
263
254
254
258
262
258
252
265
265
267
272
276
275
270
265
262
260
261
263
265
263
257
253
256
261
262
259
261
268
275
271
262
256
252
251
252
259
262
260
254
250
251
258
260
257
254
255
261
266
264
258
253
256
260
263
262
257
267
267
265
266
268
268
267
268
267
264
261
260
263
264
259
253
255
260
267
265
261
263
266
269
265
260
260
260
265
264
261
253
242
241
250
262
267
265
258
255
257
260
259
255
254
258
264
268
267
261
274
271
268
262
261
261
264
269
271
269
263
259
261
264
264
259
259
261
267
266
259
258
264
269
267
263
259
261
263
262
255
242
232
233
246
260
268
262
256
250
251
257
258
256
256
260
267
269
264
256
278
280
275
268
264
263
264
266
269
272
267
261
259
262
265
264
261
260
260
259
257
259
264
268
267
261
257
257
258
257
254
246
235
233
244
256
264
257
246
242
249
257
259
257
257
259
263
264
255
253
271
273
270
269
272
273
268
265
267
270
269
263
259
260
263
262
259
257
255
256
257
260
263
263
262
259
259
257
256
255
255
257
252
247
246
252
257
253
246
243
251
256
255
256
256
255
252
251
250
254
259
260
261
263
269
273
269
265
266
268
266
261
258
258
261
262
260
258
256
255
257
258
258
256
255
258
262
261
258
256
256
257
256
252
249
247
251
254
256
258
257
254
251
253
255
253
247
242
247
256
263
263
262
261
259
261
263
265
265
265
261
257
254
255
262
269
272
267
258
251
251
253
253
252
253
258
262
262
258
257
257
256
252
250
249
250
252
256
261
264
264
257
253
253
254
252
249
243
246
256
276
276
274
265
257
255
257
260
263
264
263
257
252
252
262
275
284
273
258
248
247
252
253
251
253
259
262
257
254
255
256
255
249
248
251
257
257
256
258
261
266
266
260
254
252
249
249
247
248
253
273
273
270
266
263
262
260
259
261
264
268
264
255
250
254
265
271
266
256
253
255
259
255
250
253
261
264
257
252
253
259
257
249
246
251
255
254
253
255
258
264
265
259
253
248
247
252
252
251
251
256
250
251
260
269
271
267
260
259
262
268
271
262
252
248
248
251
254
255
261
266
264
255
250
253
262
266
262
255
251
248
247
246
245
245
246
244
247
254
259
261
256
251
251
251
251
252
253
251
251
250
240
243
257
268
272
268
260
254
253
260
266
266
258
249
245
247
256
260
262
264
260
257
254
254
258
262
262
257
250
243
239
240
243
243
242
240
245
255
260
257
249
246
253
260
258
251
245
249
254
260
258
260
264
266
266
262
258
252
251
255
261
265
261
256
253
257
266
268
263
257
256
257
258
256
254
256
259
256
249
244
241
243
249
252
254
251
250
251
254
254
249
249
257
263
259
251
246
250
260
268
272
273
270
267
263
259
257
257
258
260
261
264
264
261
260
263
270
271
264
258
253
256
256
256
254
254
252
250
248
248
252
250
252
259
265
263
255
248
249
253
254
255
257
258
257
254
254
257
261
266
269
267
267
270
269
265
262
262
264
265
263
263
264
263
261
259
262
267
266
261
254
251
251
254
255
252
247
244
246
252
255
253
253
257
263
260
255
248
247
251
256
257
255
252
251
255
260
262
259
258
256
256
263
270
274
271
266
265
266
265
262
261
261
260
256
254
257
265
268
263
254
248
248
252
255
251
247
243
243
248
252
254
255
255
256
257
256
250
247
249
253
257
254
248
245
253
261
262
258
263
260
260
264
267
271
270
268
266
266
264
262
259
257
254
253
252
259
268
270
263
252
246
246
249
251
251
251
249
247
246
250
257
260
259
256
256
257
253
248
247
250
257
255
249
245
252
260
263
257
277
275
271
267
267
270
271
270
266
263
263
263
261
257
254
253
253
259
266
268
263
253
244
241
243
245
248
251
253
250
248
251
258
262
260
256
253
253
252
249
248
251
256
257
253
253
256
258
258
251
280
280
274
272
269
271
271
267
263
261
261
263
264
261
258
257
253
255
261
265
264
256
246
241
243
245
248
249
251
253
253
253
255
259
257
252
248
248
250
253
254
255
254
253
254
255
260
254
247
242
266
269
271
273
272
272
269
264
261
259
260
263
265
263
262
261
260
261
264
269
268
262
252
249
253
255
254
254
255
257
255
253
251
255
257
255
252
251
253
258
260
259
254
248
246
249
253
249
243
240
256
258
263
267
269
271
269
265
263
262
262
263
264
261
261
261
264
267
270
272
270
263
257
256
260
262
260
258
259
260
256
253
251
255
259
265
265
261
258
257
260
262
258
249
242
242
245
250
251
253
263
259
256
254
261
269
272
272
269
265
263
264
264
262
261
261
264
269
270
269
265
263
260
259
257
258
256
256
258
259
259
257
254
254
257
264
267
263
257
255
258
262
262
256
245
242
244
254
265
264
276
268
258
253
261
269
273
272
269
263
261
263
266
266
265
261
259
260
259
260
261
262
262
261
256
253
252
252
254
257
259
258
256
253
254
257
259
258
255
256
259
262
266
261
253
246
246
254
265
263
280
275
267
263
263
267
269
264
261
260
259
261
266
270
270
261
254
252
256
259
260
262
266
266
259
254
252
253
257
256
256
255
253
253
253
252
252
252
254
257
261
263
265
261
256
250
249
253
256
256
270
271
266
264
263
265
265
261
259
260
259
260
263
268
269
260
252
253
259
263
261
261
266
270
266
259
255
257
260
256
251
250
252
254
255
255
254
254
254
254
257
260
262
260
256
254
255
257
254
251
263
262
258
254
258
264
266
263
260
260
259
259
260
263
264
261
260
262
265
263
258
258
265
270
268
260
256
257
258
254
248
249
252
256
256
256
258
258
255
248
249
255
259
259
255
255
258
257
252
247
266
259
252
252
257
266
269
266
262
261
259
259
261
262
263
265
271
272
268
259
250
255
262
268
266
259
255
254
254
252
249
250
253
254
252
255
259
261
258
252
250
254
258
258
257
252
253
252
249
245
265
262
259
259
264
265
265
263
262
263
262
263
265
266
265
266
269
270
266
260
253
254
260
263
263
260
257
256
254
253
251
252
251
251
250
252
257
260
259
256
256
258
260
259
255
249
244
245
248
247
278
279
284
286
283
276
272
274
277
277
272
271
269
265
260
258
263
269
274
277
278
279
282
282
279
274
271
273
272
266
265
266
269
268
263
266
271
277
276
269
261
256
257
258
257
258
260
261
261
259
266
268
273
277
273
267
266
272
278
278
273
272
270
266
258
256
261
268
273
275
278
278
278
277
277
278
277
274
267
256
254
262
272
273
264
257
264
271
273
267
257
252
252
251
248
249
251
254
257
258
267
270
276
282
280
273
270
271
271
268
267
271
275
275
269
265
267
270
270
270
269
269
268
269
271
275
277
274
268
257
256
264
273
272
264
256
262
267
269
267
262
258
256
253
249
247
248
251
253
254
273
275
283
291
291
286
277
272
271
266
269
273
279
281
281
280
278
274
269
266
266
267
267
267
266
269
273
274
271
265
263
263
268
267
267
265
267
270
272
272
271
266
261
256
255
257
259
258
255
251
276
276
281
287
290
285
280
278
277
275
274
274
278
278
279
281
284
282
275
269
267
269
270
267
260
260
266
273
273
265
258
260
265
268
269
269
271
270
271
271
269
264
259
257
261
267
272
268
260
255
277
276
277
279
279
278
276
276
276
274
272
268
268
270
272
276
283
285
280
273
269
269
269
263
255
252
261
270
269
261
253
255
262
268
268
263
259
255
253
253
254
255
254
258
265
272
276
272
266
260
275
278
277
276
275
271
267
267
266
265
264
262
264
265
270
274
277
280
277
272
268
268
266
259
254
252
259
267
265
259
253
255
262
266
261
251
241
233
231
234
242
248
258
264
267
269
270
269
266
263
275
278
277
273
272
268
262
259
259
262
263
261
260
261
268
274
275
272
268
267
268
269
268
261
258
258
262
267
265
263
262
264
265
261
257
248
239
235
235
242
247
252
262
265
263
260
258
260
264
264
275
277
274
270
269
267
264
260
261
265
266
261
257
256
263
271
274
271
268
268
271
270
266
260
258
260
264
267
267
268
267
266
266
261
259
255
253
255
254
257
258
262
263
260
258
254
255
258
263
266
273
274
270
265
264
268
269
267
263
261
261
258
257
257
260
266
270
269
272
276
275
270
262
257
255
258
261
266
269
270
266
263
261
262
263
265
263
263
260
257
260
259
261
260
257
257
257
260
262
264
271
271
267
263
262
266
268
265
257
250
249
254
259
263
264
264
264
265
271
276
276
271
265
263
260
260
261
267
270
270
264
260
259
263
265
267
267
264
258
251
250
256
260
263
266
265
266
263
262
262
269
270
266
263
263
262
259
255
250
247
246
251
260
268
269
264
261
262
268
271
271
271
271
269
268
267
267
269
269
265
261
262
262
265
267
269
269
266
261
251
250
256
263
266
270
271
269
266
262
263
274
272
268
266
263
258
251
248
252
251
247
250
257
264
267
265
264
266
268
266
265
268
272
273
269
267
268
269
265
261
259
263
267
269
269
270
271
270
269
265
261
262
268
270
268
268
268
266
267
267
279
275
269
266
260
252
246
248
256
257
252
251
255
260
262
263
268
271
270
265
262
266
273
273
268
262
265
266
264
262
259
261
266
269
269
271
271
271
270
268
270
275
278
275
267
261
260
262
265
266
277
271
267
261
253
248
247
255
260
260
255
255
259
262
263
261
263
267
268
264
259
263
268
267
262
255
255
259
262
260
256
256
259
262
268
271
272
268
262
261
267
279
285
278
267
259
257
259
261
259
267
262
258
254
249
251
255
259
262
261
257
258
264
269
268
259
254
258
264
266
259
255
255
252
249
247
250
253
253
247
242
242
250
257
264
269
271
267
258
256
258
264
271
268
265
264
263
263
263
259
266
264
259
254
251
253
255
258
261
260
258
259
265
270
269
259
253
255
261
265
255
246
239
235
238
242
247
248
240
230
224
228
241
250
256
263
267
269
266
264
262
260
260
259
261
265
270
270
269
266
277
273
267
264
259
257
254
254
255
255
253
256
264
269
268
265
260
260
261
258
247
235
227
227
235
242
247
245
237
225
222
226
237
245
250
255
262
269
274
274
272
267
261
257
258
263
270
274
271
267
285
283
276
271
268
265
256
252
251
252
254
258
265
271
273
271
268
261
255
247
238
233
232
235
243
247
248
245
241
240
237
237
241
250
255
259
261
265
271
272
272
268
262
258
256
258
261
265
267
265
280
278
271
272
275
275
265
256
251
253
256
259
265
271
276
274
268
259
251
246
243
241
242
246
249
250
246
243
244
249
248
246
249
258
264
268
265
265
266
265
262
258
258
256
257
255
255
256
261
261
272
267
265
268
275
277
270
261
256
255
256
255
259
264
269
270
265
260
255
255
252
251
252
250
249
246
242
240
240
242
245
245
249
258
264
270
267
266
265
264
260
256
257
259
260
258
256
255
257
258
269
265
263
266
272
275
271
265
260
257
257
256
258
260
264
266
267
267
263
264
263
264
261
255
248
242
238
235
232
234
239
245
247
251
258
265
266
264
262
262
263
264
265
266
266
262
259
256
254
254
269
269
267
266
266
271
270
268
262
259
260
263
266
265
263
262
266
270
271
269
267
268
266
259
250
243
239
235
236
243
251
255
252
252
258
261
262
257
255
256
262
266
271
272
270
264
260
256
251
244
268
273
272
268
265
266
268
270
267
261
262
266
270
267
260
257
262
269
275
272
269
265
264
260
255
252
250
248
252
260
268
270
267
261
262
262
260
256
251
252
256
261
266
269
268
263
258
254
249
242
264
269
271
269
261
259
263
268
268
264
261
263
266
266
260
255
257
263
271
272
267
262
259
260
260
259
259
259
264
268
268
267
263
260
261
261
259
256
254
252
250
252
255
259
261
257
255
250
249
248
266
268
269
267
262
258
259
264
267
266
262
260
261
265
264
261
259
261
265
266
262
258
259
263
264
263
260
261
262
263
259
249
241
242
250
258
261
258
255
251
250
252
253
253
254
248
250
249
251
256
272
271
270
268
266
264
262
262
263
265
262
259
258
264
270
269
266
262
261
259
257
258
261
266
268
264
260
256
256
256
255
246
238
235
242
256
262
260
255
252
255
257
254
247
244
246
249
250
253
257
272
274
271
269
272
275
270
264
261
261
262
260
258
263
270
272
270
263
260
259
259
260
262
264
266
265
261
256
253
253
255
256
249
241
242
253
259
259
258
256
258
257
252
245
244
250
253
252
253
256
261
262
262
266
273
278
274
267
263
261
263
261
259
262
268
271
271
262
258
260
265
266
264
261
260
262
262
258
255
254
254
255
250
244
242
246
250
255
258
259
258
253
249
248
253
256
257
253
251
257
254
256
260
263
266
270
270
268
266
265
263
261
259
262
267
273
273
262
253
254
263
269
266
257
254
256
259
259
255
253
250
247
246
246
247
247
248
252
257
259
259
254
252
253
255
255
253
251
251
257
261
263
265
265
263
262
263
265
269
268
264
260
260
262
269
277
277
264
248
243
251
264
265
255
251
253
256
254
254
254
253
252
251
253
255
257
254
253
255
257
261
263
260
257
254
249
249
249
251
255
273
275
275
274
268
264
260
263
268
269
266
263
259
260
265
272
272
263
249
243
248
256
257
252
251
255
258
256
255
257
262
262
258
255
256
258
254
251
254
256
260
262
261
258
254
249
251
254
255
255
271
271
272
274
273
270
264
262
264
268
268
266
262
257
257
260
263
262
260
257
254
253
249
246
250
258
262
260
259
261
264
262
255
251
249
248
244
246
250
256
254
252
252
255
257
257
258
259
260
256
262
259
260
265
271
272
268
262
261
262
265
267
264
258
254
252
256
264
267
265
263
256
250
245
250
257
263
262
258
256
251
248
248
248
247
247
243
242
245
250
250
247
248
254
261
261
259
260
263
262
263
261
260
261
264
267
265
261
258
258
259
264
263
258
254
251
254
261
265
264
264
261
255
251
250
254
260
262
256
250
242
239
243
248
258
256
251
245
244
248
251
250
251
258
262
259
256
258
263
266
269
272
271
265
262
262
261
259
258
259
260
261
261
259
256
255
255
256
258
260
263
265
262
255
251
252
256
257
251
248
247
245
244
246
257
261
259
253
246
248
253
256
257
258
258
257
255
257
261
261
271
273
270
268
268
267
263
261
260
262
263
262
263
263
262
260
257
257
259
260
262
261
259
254
252
254
254
251
247
249
251
252
245
242
246
255
259
256
250
249
252
254
254
254
256
257
257
257
255
252
264
258
256
265
273
275
270
264
264
266
266
264
266
266
266
262
258
259
263
265
261
254
248
250
254
259
258
254
249
251
252
253
247
242
243
253
259
258
251
246
247
249
252
253
253
256
257
257
252
247
259
251
251
262
270
274
271
267
266
267
266
264
263
262
261
259
256
258
264
267
261
251
244
246
255
261
263
261
260
255
252
252
250
248
252
256
260
258
251
243
243
249
252
253
251
252
257
260
260
251
263
260
258
262
266
271
272
269
265
263
264
262
260
256
255
255
254
255
260
262
259
252
245
246
250
259
263
263
264
257
253
252
251
251
252
256
258
256
249
242
243
250
254
253
249
250
260
267
266
256
268
272
270
267
266
271
270
266
262
260
261
261
259
256
256
256
256
257
258
261
260
255
250
249
252
254
256
256
257
257
255
254
250
248
248
251
253
252
248
246
248
252
253
249
246
251
264
268
266
257
271
274
274
276
275
272
266
262
261
260
262
262
260
261
263
264
263
259
260
263
265
261
255
254
258
259
255
251
248
253
256
255
250
248
250
253
256
254
251
251
257
257
254
248
244
249
257
259
258
252
274
270
268
270
274
271
266
264
264
266
264
262
261
264
268
267
263
257
259
264
267
264
259
258
260
260
255
248
246
250
255
255
253
256
259
264
263
260
255
254
259
259
255
250
246
247
250
252
256
254
280
270
258
257
264
271
273
272
269
265
263
259
259
262
265
264
259
252
253
259
264
265
262
259
258
255
252
249
248
252
255
257
257
258
260
264
263
261
258
255
256
254
254
254
253
249
248
251
258
261
281
272
259
255
262
271
275
272
266
262
258
256
256
259
262
261
257
252
253
255
261
265
265
264
258
254
251
251
254
257
261
262
259
258
257
257
257
258
259
258
255
252
253
258
259
254
249
249
255
256
275
276
270
266
266
270
269
265
260
261
258
256
257
262
266
264
259
257
259
262
263
265
268
269
266
260
256
256
259
263
265
264
260
257
255
253
252
255
258
260
258
255
256
260
260
257
251
248
247
247
272
277
276
271
267
267
265
261
261
263
261
260
260
265
268
264
259
258
262
266
265
264
268
272
271
266
262
262
267
268
266
262
258
256
255
255
255
256
258
261
261
260
261
261
259
260
257
254
248
244
269
270
265
261
261
262
261
258
260
263
261
259
258
260
262
260
258
257
259
259
258
260
267
271
270
264
261
264
269
268
263
257
254
254
253
256
259
261
261
262
262
261
264
264
263
263
262
258
251
245
266
262
253
251
255
259
259
257
256
255
258
257
258
256
256
255
258
257
255
250
248
256
263
266
264
258
257
261
263
262
258
254
253
253
253
255
259
263
265
264
263
262
264
265
266
263
260
256
252
247
264
261
258
257
257
260
259
260
261
261
260
261
261
261
258
255
257
258
258
254
252
255
260
261
260
257
256
257
255
254
253
253
254
255
255
255
256
260
263
264
263
261
261
261
260
257
256
255
252
247
273
270
273
279
285
292
295
295
288
279
272
269
270
269
263
260
263
268
272
270
266
265
269
270
267
263
265
271
276
277
273
270
270
270
268
271
274
272
268
266
264
264
263
260
263
268
271
270
266
262
272
270
272
277
281
286
289
292
288
279
274
272
271
266
258
255
260
268
272
271
265
260
259
263
265
267
270
274
276
275
270
270
274
277
274
271
270
268
266
266
267
268
264
259
255
257
260
261
259
258
274
275
278
280
279
277
274
274
274
271
271
272
273
272
272
272
271
270
269
269
264
259
257
261
268
275
279
279
276
270
267
269
273
275
273
271
268
267
266
265
267
267
265
259
252
247
250
250
251
251
276
279
283
283
279
273
266
266
268
269
271
272
277
286
293
294
286
277
271
270
269
266
263
265
270
275
280
277
274
266
263
265
267
268
269
270
270
272
270
268
267
266
266
264
259
255
250
249
250
250
279
282
282
279
274
270
269
270
274
271
267
269
275
282
290
290
287
284
279
275
272
270
270
268
267
267
269
271
267
262
258
260
261
264
265
265
266
268
268
268
268
267
269
271
269
266
262
257
256
256
281
285
280
274
269
268
269
272
267
259
259
262
268
271
271
274
281
286
284
276
270
268
267
264
259
258
263
266
263
259
255
258
261
260
254
249
246
244
244
248
256
264
271
272
272
273
268
262
260
261
278
281
276
272
271
269
266
261
251
246
251
260
265
267
268
271
277
281
280
273
267
264
261
254
249
250
259
266
265
262
260
260
260
252
240
230
223
219
220
228
240
250
260
265
265
264
261
259
259
262
273
269
269
271
276
274
265
255
246
250
260
264
266
267
269
275
278
278
274
270
268
265
260
251
248
250
258
265
267
267
267
264
256
243
230
221
220
222
228
233
235
241
249
255
259
255
252
251
257
262
271
266
264
268
275
278
269
260
258
263
268
268
266
264
267
274
278
276
273
269
268
266
262
257
257
259
261
266
266
268
266
261
253
241
230
227
231
242
249
250
245
242
244
252
257
255
252
254
259
263
269
265
262
264
268
273
272
267
264
263
263
262
259
259
262
267
270
270
271
268
267
265
265
265
267
269
268
268
267
266
263
260
254
250
243
241
246
255
262
259
253
247
248
255
259
260
259
258
260
262
265
264
261
260
262
266
267
263
255
249
248
250
256
260
262
262
260
260
264
266
267
268
268
271
273
274
274
273
271
267
263
264
265
266
260
255
259
263
265
261
257
254
252
256
260
261
261
258
259
261
264
261
258
259
260
260
256
250
244
242
241
246
256
264
267
263
258
257
262
265
269
270
271
271
271
272
273
273
271
266
265
268
272
273
268
266
265
265
265
263
259
258
256
256
254
252
253
256
259
263
270
264
259
259
259
255
251
247
245
246
243
247
255
261
263
264
263
266
268
267
267
269
270
271
270
270
270
268
265
262
261
263
268
273
269
270
268
267
266
264
262
262
261
259
251
246
248
256
263
266
281
274
267
262
257
252
248
246
247
247
243
245
251
256
259
263
267
271
270
266
264
266
270
272
273
272
270
266
261
259
258
258
260
266
271
271
271
268
265
262
261
265
267
264
256
252
253
258
262
259
281
277
270
264
257
251
245
244
243
238
237
240
250
258
262
264
263
264
265
263
263
267
269
270
269
267
267
266
264
263
261
259
258
259
265
269
269
264
258
256
255
260
266
267
265
263
262
260
255
247
268
268
268
267
261
253
244
240
240
238
236
239
250
265
271
267
259
255
256
262
264
265
266
261
256
252
254
261
262
261
259
259
261
257
260
262
262
260
255
253
253
256
258
263
266
268
267
261
257
254
261
262
265
266
262
250
243
241
245
245
243
242
252
266
275
272
263
260
261
265
262
260
257
251
245
241
242
245
247
246
249
253
258
256
257
259
260
261
262
260
258
255
255
257
262
266
266
265
268
271
267
266
264
262
257
253
247
245
249
252
250
250
255
265
271
273
271
271
271
268
255
249
244
242
242
241
240
235
232
234
241
247
254
259
260
261
263
267
269
269
267
263
260
257
257
259
261
265
271
278
279
273
265
259
258
262
257
254
253
255
255
257
259
263
266
271
274
276
273
264
248
238
233
235
242
245
241
234
234
236
242
246
251
261
267
270
267
268
269
271
270
267
263
259
257
257
258
261
264
262
280
273
263
261
266
272
267
261
256
259
257
258
259
261
263
267
268
268
270
264
251
239
234
238
245
248
242
235
237
244
245
246
250
259
267
271
268
265
265
267
267
262
260
259
260
259
260
259
254
245
275
266
260
264
272
277
272
266
263
264
260
257
257
259
262
263
263
265
270
268
261
249
243
245
248
246
241
235
234
241
245
247
249
254
261
265
263
261
262
264
262
258
257
258
262
263
261
258
253
246
271
262
260
265
271
273
272
269
269
267
264
262
261
263
264
263
265
269
275
274
267
257
250
248
247
243
237
232
229
234
241
243
245
250
258
264
264
262
261
263
263
263
263
263
264
262
259
254
252
254
269
268
266
263
265
267
270
271
269
267
266
268
269
268
266
264
268
272
278
276
267
258
250
247
244
240
237
234
233
240
247
249
250
253
260
265
267
265
262
262
262
265
269
271
269
263
254
247
246
249
267
271
271
264
259
258
265
270
268
264
265
268
269
268
264
262
265
267
272
272
268
259
250
245
243
246
246
246
245
251
258
265
267
266
268
265
263
262
262
261
259
259
264
270
274
267
255
243
240
239
261
268
272
268
259
255
259
264
266
265
265
265
264
263
262
262
260
260
262
268
268
263
252
247
248
252
256
256
255
260
267
271
273
275
270
262
255
256
260
262
256
251
254
263
272
268
254
241
239
243
258
265
270
271
265
259
257
261
263
265
264
263
261
262
263
266
266
263
264
268
269
264
255
252
254
258
259
259
261
262
263
267
268
270
264
259
253
255
260
262
257
252
252
258
264
258
249
239
242
256
268
270
272
270
268
264
263
262
262
263
263
263
261
262
265
271
274
272
271
270
267
261
257
256
259
262
261
258
256
258
259
263
262
257
252
255
255
260
262
264
262
258
256
257
258
252
243
239
245
259
277
278
275
269
265
266
268
266
262
261
262
263
261
262
265
271
275
275
272
268
264
258
255
257
261
264
262
257
253
253
257
261
257
246
240
243
252
261
265
265
263
262
260
258
257
253
247
243
248
254
277
277
273
268
267
268
270
267
263
261
263
264
262
261
264
267
268
262
260
260
264
265
262
260
261
262
261
256
254
254
256
255
251
243
234
235
245
256
261
260
258
256
256
257
257
257
258
255
251
252
265
265
266
267
268
270
269
267
264
263
264
264
263
263
264
264
260
254
248
254
266
276
277
265
259
258
257
255
255
255
254
251
248
245
247
245
246
252
255
254
253
250
252
255
258
259
260
258
252
250
260
261
264
265
267
267
265
265
263
262
261
261
263
265
267
267
263
256
248
251
263
276
278
267
259
256
254
253
255
257
258
253
252
256
259
259
255
256
255
252
249
248
253
256
257
258
258
255
252
250
266
267
268
268
267
264
261
260
262
262
261
259
262
265
268
271
272
268
261
254
253
257
261
259
259
257
255
253
254
259
264
263
258
257
259
262
262
263
263
258
254
252
255
257
257
256
254
254
254
253
274
275
274
272
270
266
260
260
262
267
266
264
263
263
264
268
272
275
270
262
251
244
243
248
255
260
258
255
253
260
266
266
262
256
254
255
259
264
268
266
258
253
252
254
255
252
253
255
259
260
273
272
273
273
274
273
267
263
265
273
273
269
263
258
259
261
266
269
269
265
257
246
240
242
251
258
260
258
256
256
261
261
258
257
256
256
254
257
260
260
255
251
250
251
251
249
254
259
264
264
269
268
267
268
271
270
268
266
267
272
272
267
260
255
254
256
259
260
260
261
262
259
250
243
245
253
260
262
258
255
254
253
254
257
261
259
253
250
251
252
252
250
250
251
251
251
254
260
267
264
269
269
263
261
260
260
261
263
264
267
263
260
257
254
256
256
256
255
254
256
262
264
258
248
245
251
259
263
261
257
254
253
251
252
254
256
254
252
252
252
251
249
250
254
257
258
256
258
262
262
270
266
259
257
257
259
259
261
264
266
262
258
257
259
261
259
258
256
255
256
260
261
258
252
252
258
262
263
260
256
256
254
249
245
246
251
255
257
258
259
252
248
246
253
260
262
259
254
253
255
270
261
256
261
266
266
263
264
267
270
267
262
260
262
263
262
259
257
258
260
259
255
251
252
257
263
263
260
256
255
255
254
250
247
247
253
257
260
263
262
255
248
245
251
260
266
261
251
245
248
268
261
259
264
270
271
269
267
267
271
269
265
260
259
262
262
258
255
257
260
260
254
249
251
255
259
259
256
255
255
253
253
252
251
256
258
260
259
257
254
252
251
248
252
258
264
265
259
253
249
265
263
261
263
266
269
270
267
264
264
267
265
260
257
259
260
259
256
254
257
257
257
258
255
254
254
254
257
259
258
254
252
250
250
254
259
262
260
254
247
246
251
252
253
255
262
270
273
264
256
264
265
264
263
261
263
264
264
261
262
266
266
262
259
262
265
267
262
257
255
258
262
267
265
259
256
254
258
262
262
259
254
247
241
242
253
261
260
252
245
245
250
252
252
252
258
267
273
269
257
266
268
269
266
263
262
261
263
266
271
270
267
263
264
268
270
268
264
259
258
261
263
267
268
265
262
257
254
252
259
261
258
248
239
240
252
260
260
253
249
252
255
255
253
252
254
258
261
257
251
271
268
266
265
266
266
264
267
275
279
274
266
265
269
272
269
261
254
255
257
262
263
264
265
265
262
255
248
247
253
258
259
254
250
250
256
260
258
255
254
258
259
257
255
256
255
252
251
252
251
273
267
261
259
265
272
274
274
277
276
269
263
262
265
267
263
252
239
241
250
259
261
263
265
264
260
254
249
247
250
253
256
259
260
260
258
258
258
260
260
259
256
254
258
261
259
252
250
251
256
269
265
261
258
267
273
276
273
271
267
262
255
251
250
257
256
253
246
249
254
259
261
264
267
267
264
258
254
252
251
253
256
260
262
259
255
254
259
265
265
257
248
249
258
263
261
253
248
248
254
265
267
267
267
269
271
270
268
266
264
259
250
244
245
252
258
260
261
262
263
262
263
264
267
270
269
264
261
259
259
262
263
261
257
255
253
253
258
264
264
256
248
249
257
262
260
253
248
245
244
266
272
274
273
268
267
266
265
264
264
261
255
252
253
259
262
261
260
262
263
263
262
260
262
265
266
265
265
267
271
273
269
261
256
255
255
257
257
260
263
260
255
252
253
257
261
258
253
248
244
266
272
272
267
265
263
262
261
261
263
262
261
260
263
264
263
261
258
256
256
258
259
258
256
257
259
262
268
276
281
279
271
262
257
258
259
260
259
261
264
263
260
258
257
262
265
262
257
253
249
265
266
266
261
256
257
258
260
262
264
265
266
265
263
262
261
261
258
254
251
253
258
259
257
255
256
261
267
274
278
274
269
265
265
264
263
261
263
266
267
264
259
258
263
268
267
264
259
256
255
261
264
263
259
255
253
257
264
273
276
273
268
265
263
261
260
261
260
256
253
255
259
261
259
257
256
259
260
261
262
262
264
265
267
265
262
260
263
268
265
260
254
253
257
261
262
262
260
257
255
277
268
262
268
278
288
293
293
288
282
279
276
274
272
269
268
268
270
272
266
257
255
259
264
265
265
267
273
275
272
270
269
270
271
271
271
272
271
268
266
264
264
263
262
266
271
274
271
265
263
280
276
269
268
272
278
279
276
272
275
279
281
277
270
265
265
267
272
274
270
261
255
258
264
267
266
265
273
278
282
275
270
272
275
276
275
272
267
264
265
268
270
271
271
268
270
272
270
262
257
281
282
278
273
272
269
263
257
258
267
277
280
276
271
271
273
273
271
272
273
271
268
266
269
272
270
270
273
277
282
276
271
270
272
275
277
272
267
264
263
264
268
269
269
268
265
262
259
254
251
282
286
283
278
273
268
263
259
262
269
275
276
274
269
273
280
279
274
272
277
281
280
274
272
272
273
271
270
270
271
272
271
267
267
269
272
273
271
269
266
263
263
266
267
267
260
254
250
250
252
285
289
285
277
271
269
272
273
275
274
271
269
269
266
269
274
281
281
279
278
280
278
277
275
273
271
266
264
263
265
267
269
268
265
263
263
266
268
268
268
268
269
272
270
266
260
253
249
253
258
283
286
281
273
267
267
271
273
271
262
262
263
266
265
264
267
277
285
283
277
271
274
276
275
272
270
266
265
263
263
265
265
261
251
244
243
247
248
250
255
266
275
277
275
267
260
255
253
259
264
273
271
270
270
267
267
263
260
251
249
253
260
268
267
266
269
278
283
281
274
270
270
272
271
269
268
269
270
268
267
266
257
245
228
219
218
222
224
226
235
246
259
267
266
263
260
256
254
259
265
269
258
256
268
275
273
263
252
243
248
257
263
268
269
271
275
280
281
280
276
272
271
268
264
265
269
272
272
271
268
263
251
230
211
200
200
207
213
219
226
230
232
241
252
261
262
256
253
257
261
269
257
254
266
276
280
269
259
256
260
264
267
267
269
272
277
281
280
278
275
272
270
266
264
270
275
274
270
267
263
260
248
230
212
200
197
206
218
228
231
226
220
225
241
257
262
258
255
257
261
268
262
260
264
272
276
273
268
265
265
263
263
262
262
265
269
272
272
273
270
267
267
267
272
278
281
277
269
262
260
260
255
244
230
218
213
221
231
239
239
233
228
229
240
251
258
256
257
259
261
265
264
262
262
266
268
268
264
264
259
253
252
253
254
258
259
260
261
264
264
264
267
270
273
277
278
274
269
265
265
266
269
265
255
242
239
242
245
249
250
247
244
241
242
244
249
251
254
258
261
263
261
260
260
261
259
257
253
251
245
243
244
249
252
255
256
256
258
261
264
266
270
270
269
271
272
270
269
270
270
273
275
274
268
260
258
258
257
257
258
258
256
249
246
241
242
244
250
257
261
268
263
258
258
257
255
250
244
239
238
240
244
250
252
254
257
261
267
269
268
268
269
268
268
268
269
269
267
269
270
270
271
270
270
270
269
265
264
263
263
262
259
254
252
247
246
247
253
259
261
277
268
260
258
257
254
248
240
234
232
237
244
249
252
255
261
269
274
275
271
269
270
270
270
273
274
273
269
267
266
264
261
260
264
269
271
269
268
265
261
260
258
257
257
257
257
257
259
260
258
275
270
264
260
257
253
244
234
228
228
234
239
246
252
259
265
270
272
272
269
271
272
271
271
273
277
277
274
270
266
263
259
259
257
260
266
268
265
261
258
256
256
257
260
263
266
266
262
259
256
264
264
264
263
259
247
234
227
229
231
234
236
245
256
267
270
269
267
267
267
268
268
269
267
265
268
272
275
276
270
268
265
262
261
258
259
261
260
258
258
255
253
253
261
267
270
269
262
259
260
260
261
261
262
256
244
231
229
237
243
240
239
247
262
273
274
271
266
265
264
263
264
267
263
257
252
256
262
266
266
270
272
271
267
264
260
260
260
260
260
256
252
252
258
264
267
265
259
260
268
262
261
259
258
254
249
243
243
244
246
247
245
250
263
272
274
273
271
269
268
261
261
262
257
251
244
242
242
250
257
266
271
270
269
269
271
268
266
264
264
260
256
255
255
258
259
257
255
256
263
267
263
257
256
259
261
258
249
247
248
251
251
253
259
266
270
274
274
275
273
266
258
249
246
243
242
236
234
240
250
258
259
261
266
271
273
270
268
267
267
266
263
260
258
258
257
253
252
251
249
270
266
259
260
267
270
262
253
251
254
256
256
256
259
262
265
269
272
276
277
266
252
240
239
242
244
240
236
240
247
253
254
257
261
265
267
265
263
265
270
272
269
265
263
262
260
259
256
249
243
273
267
264
266
270
270
263
257
258
264
268
266
266
265
264
261
262
268
276
276
266
248
242
245
249
249
245
241
241
245
253
255
257
260
262
260
257
257
260
267
272
271
268
264
263
262
262
261
256
249
273
270
269
268
269
267
265
265
268
273
275
275
274
271
267
260
261
267
276
274
263
252
247
249
251
249
244
241
241
246
253
257
258
260
260
260
260
259
261
265
267
269
271
267
264
259
258
260
258
254
271
271
270
267
263
262
267
272
273
273
272
270
269
269
267
264
264
266
271
270
265
254
247
245
244
242
240
239
239
246
251
254
253
255
258
263
267
269
266
265
264
266
271
269
266
259
252
251
250
250
267
271
271
265
259
259
266
272
272
270
268
264
263
264
268
270
268
261
262
265
266
257
246
240
239
242
245
246
248
251
252
252
251
254
260
265
268
269
270
269
264
262
264
267
271
269
260
252
249
249
264
268
270
267
263
259
261
266
267
268
268
265
261
260
267
273
271
261
256
260
265
260
249
243
245
250
255
256
258
260
259
256
258
265
269
265
262
263
268
271
265
259
257
264
276
278
271
261
258
260
263
267
271
270
268
263
262
262
261
264
268
270
265
260
262
272
275
267
261
262
266
264
257
252
253
258
261
261
263
264
264
268
271
275
272
265
258
261
266
268
264
258
257
264
277
275
268
259
259
269
269
271
273
271
267
265
266
265
261
262
267
273
270
263
257
265
274
274
272
269
268
266
260
258
258
260
262
262
261
261
263
269
273
273
263
258
256
262
266
265
260
258
262
272
275
266
253
246
253
263
278
278
276
270
263
263
268
269
266
263
266
272
271
263
255
258
266
269
269
268
266
263
259
259
258
259
260
258
256
255
258
265
269
261
248
244
251
261
267
262
257
258
264
271
270
256
246
241
248
253
281
282
277
271
265
264
268
270
269
268
268
270
267
260
255
255
256
256
255
258
260
261
259
259
258
258
257
254
253
254
257
263
264
259
246
243
249
259
263
259
254
256
259
263
261
254
249
247
249
252
274
275
273
270
268
266
266
267
266
267
268
265
263
259
257
255
253
249
246
248
256
264
266
263
261
260
256
253
256
259
264
263
262
259
257
254
253
254
256
253
251
251
252
252
253
254
256
256
253
253
267
267
267
267
268
267
264
263
264
262
261
259
261
263
263
261
261
257
254
255
260
268
269
266
264
262
259
256
259
264
267
263
257
258
259
261
259
256
253
251
251
250
252
252
253
255
256
256
254
251
266
265
264
264
266
266
264
263
264
260
257
256
260
268
271
270
269
271
268
263
261
261
261
262
263
262
259
256
258
262
266
261
255
254
257
262
264
266
266
262
258
255
254
255
254
252
253
253
254
255
268
267
266
266
267
266
263
263
265
264
262
258
258
264
269
271
273
275
272
266
258
251
251
253
258
260
256
253
255
259
261
260
258
258
260
261
266
274
281
278
270
260
256
254
251
249
248
250
254
259
273
275
274
275
271
268
265
264
268
273
273
265
256
254
258
264
268
268
265
263
257
250
245
249
254
258
256
254
255
260
263
268
270
269
265
261
262
272
279
277
269
260
256
252
247
244
244
250
254
258
274
274
275
274
272
269
266
265
267
270
271
267
259
255
256
261
264
263
260
260
260
256
248
247
252
258
261
259
260
262
264
269
270
271
266
259
256
260
264
262
256
253
253
252
248
248
249
254
257
257
273
270
265
262
261
262
264
267
266
265
263
262
264
265
262
262
263
261
260
260
262
261
253
250
253
261
266
266
264
262
262
265
266
262
258
253
252
254
257
256
250
247
250
254
259
257
255
257
259
259
272
267
262
260
258
260
261
264
265
264
259
258
260
263
263
262
261
260
261
261
262
262
257
254
256
263
267
266
262
256
257
259
261
258
254
251
250
254
263
264
258
249
248
254
263
264
259
256
257
259
275
271
267
267
266
264
263
263
266
268
262
257
253
256
260
261
259
256
256
258
261
259
256
256
258
260
259
255
251
251
252
256
261
261
258
252
249
255
265
274
270
257
248
250
258
264
261
255
254
257
279
276
273
272
271
270
269
266
267
269
265
260
254
255
261
263
258
251
249
254
258
256
254
256
256
253
249
248
247
248
250
254
261
265
261
255
251
254
261
271
272
260
250
250
255
263
264
260
256
254
276
274
272
269
269
270
271
268
265
265
266
265
261
261
265
266
263
255
250
250
253
257
258
259
256
249
248
250
251
252
250
251
254
255
257
257
257
258
258
260
258
254
251
252
257
265
267
265
261
258
270
267
263
261
261
264
265
266
265
264
268
268
267
266
268
269
268
264
257
253
254
261
268
266
262
258
257
258
259
258
255
250
246
245
249
259
265
266
259
253
249
248
251
256
260
265
265
262
257
256
266
265
261
260
258
258
259
264
271
274
273
269
268
268
269
268
267
267
264
261
262
264
270
270
268
264
262
262
264
267
264
258
249
242
248
258
266
264
258
252
252
252
253
257
259
260
257
251
248
249
261
264
265
264
265
265
263
268
276
278
274
268
266
267
267
263
260
262
264
264
264
264
266
269
270
266
260
261
265
270
270
266
260
255
256
258
259
256
256
258
261
260
259
258
255
255
252
248
247
249
256
262
266
271
273
274
274
273
276
274
269
265
263
262
261
259
258
259
263
263
260
258
263
268
271
266
258
259
263
267
265
264
264
265
263
255
251
253
260
265
266
263
262
262
261
258
253
251
254
258
254
259
265
272
275
276
275
272
271
268
266
260
256
251
253
256
261
265
266
262
258
254
259
266
270
267
261
259
257
256
254
256
259
264
260
253
250
258
268
268
263
259
261
266
266
261
255
253
254
258
257
259
263
266
268
269
269
267
266
265
263
256
249
244
247
255
264
267
267
263
260
257
255
259
264
266
264
257
251
250
253
256
255
255
254
253
256
263
269
265
257
251
254
263
265
261
256
253
252
249
260
262
262
262
264
265
266
265
263
263
262
259
254
250
253
262
265
265
262
261
263
261
253
250
254
261
261
253
250
254
262
265
260
257
257
259
262
263
265
262
256
252
252
255
260
260
258
254
251
246
262
267
268
266
264
266
268
267
264
263
264
267
268
266
267
268
269
265
258
257
261
262
256
250
251
256
259
255
256
265
273
275
271
268
269
267
265
261
259
259
259
256
255
256
260
261
258
254
253
251
262
269
272
270
266
265
270
271
273
273
274
274
272
269
268
270
273
268
259
255
257
262
262
258
257
258
260
261
265
267
270
272
271
272
273
268
262
258
257
257
258
257
258
261
265
262
256
252
254
257
260
267
270
269
261
258
261
270
279
283
279
273
268
264
265
268
272
270
261
254
256
260
264
263
261
259
261
260
263
263
265
266
266
266
265
261
260
258
258
255
253
250
253
259
262
259
254
254
258
260
282
273
269
273
280
279
272
268
271
280
283
280
273
270
271
275
278
279
278
274
267
263
264
267
272
276
279
278
273
264
260
265
271
273
269
267
269
271
270
265
260
260
264
265
269
270
267
265
261
262
286
281
276
272
274
274
265
255
256
270
282
285
278
272
272
280
283
284
280
275
268
268
273
277
278
271
268
272
275
273
269
267
271
274
271
269
269
270
270
266
264
265
269
272
272
271
269
266
261
258
285
287
281
274
273
271
263
251
250
263
279
284
278
271
271
276
276
275
274
275
276
282
285
279
273
266
263
267
273
275
272
267
266
268
270
272
272
271
269
267
264
264
267
272
272
271
268
262
259
255
284
288
283
275
275
277
274
265
262
268
278
282
275
267
265
268
271
270
271
276
285
288
283
276
270
264
263
265
267
271
272
269
267
266
269
273
273
273
271
267
264
261
262
262
267
267
264
258
255
255
280
283
280
275
275
278
280
277
277
276
281
280
274
264
258
263
272
276
278
279
281
281
279
275
272
269
267
265
265
269
273
274
273
271
270
271
271
272
272
269
269
267
262
260
260
261
259
256
254
258
275
275
274
273
273
272
273
273
275
279
279
279
274
267
262
265
274
281
281
278
278
280
282
280
278
274
271
268
266
270
272
273
268
261
258
259
260
261
261
263
270
275
273
264
258
258
258
258
260
263
270
264
269
273
272
265
260
259
263
269
271
272
273
271
267
269
276
281
281
278
279
282
283
283
279
278
276
276
272
271
268
258
245
235
231
234
237
239
239
246
257
268
274
270
263
260
259
260
264
270
271
267
268
273
273
266
259
254
255
258
260
264
268
272
274
276
280
281
280
280
282
281
277
272
275
282
288
286
276
266
256
241
222
213
208
210
214
216
219
227
239
250
258
263
265
264
260
261
264
268
280
273
270
273
276
274
268
261
259
260
261
262
267
272
276
280
281
280
280
281
282
276
268
266
272
282
286
284
272
261
245
233
219
208
202
199
200
201
207
215
223
228
234
246
259
261
261
261
262
263
279
276
272
273
276
278
275
270
268
267
266
265
264
266
267
270
272
274
276
278
278
273
269
269
273
278
278
270
263
256
250
240
227
217
209
206
204
200
203
210
219
222
224
233
242
252
257
260
262
262
272
273
272
271
271
273
271
268
269
265
263
260
257
253
251
253
259
266
270
273
273
273
272
273
276
276
270
262
256
255
257
252
239
227
222
225
224
219
214
219
226
228
226
230
235
244
251
257
260
261
268
271
270
268
265
264
262
260
259
255
252
252
250
245
240
242
254
263
268
270
272
273
272
272
274
274
268
261
258
262
270
265
253
243
241
244
241
239
234
233
235
235
232
235
242
247
251
253
259
261
270
271
267
264
262
260
256
250
245
241
245
249
249
246
244
249
261
269
272
271
272
272
270
270
272
272
269
265
267
270
274
270
264
260
260
259
255
251
249
247
244
240
237
244
254
257
259
259
261
261
270
268
262
259
258
256
250
242
235
237
245
250
251
249
251
260
271
276
277
278
277
276
274
271
270
270
270
268
270
270
268
267
267
268
268
266
265
262
262
260
256
249
243
249
258
265
269
268
267
263
263
261
256
256
255
252
243
235
233
239
248
254
252
250
253
265
274
281
282
281
280
279
275
272
270
271
273
274
274
269
265
261
262
265
268
271
271
270
270
268
265
259
254
255
261
267
270
272
269
267
260
258
254
254
253
246
237
234
237
245
251
254
253
253
256
264
273
281
283
279
274
272
272
270
270
274
277
281
282
272
268
264
265
268
270
273
273
272
272
270
270
267
263
262
264
269
270
268
265
264
266
262
257
255
252
243
238
238
242
247
250
252
255
259
264
266
270
274
276
270
264
261
267
268
268
269
272
277
280
276
275
275
276
274
273
274
273
269
265
264
266
264
261
261
264
267
267
264
260
259
271
266
261
258
255
249
244
241
243
245
247
250
256
263
269
269
269
269
267
265
263
262
263
262
260
257
260
264
268
270
274
278
278
275
273
273
269
264
260
259
255
256
255
256
260
263
263
258
253
253
273
269
266
264
263
260
250
242
240
242
248
251
256
264
269
271
273
270
269
270
269
265
260
251
248
247
250
253
256
262
267
268
268
269
269
271
269
265
263
261
261
257
256
257
259
260
258
253
250
249
273
271
268
269
269
265
251
240
240
248
259
262
262
266
268
269
271
272
274
274
272
262
252
245
244
246
249
251
253
257
261
260
261
265
267
269
268
265
264
265
267
266
265
264
262
260
256
254
255
254
273
272
271
269
268
262
252
243
250
263
271
275
273
271
267
262
264
270
274
272
264
256
251
250
251
251
252
251
252
256
261
262
264
266
266
264
264
262
261
263
268
272
274
270
264
259
259
261
263
258
273
273
272
269
264
259
256
256
266
273
276
276
274
270
265
259
259
266
273
270
263
255
254
255
254
252
249
249
251
255
261
268
268
265
262
262
261
262
260
259
263
271
277
272
264
258
260
265
263
254
271
272
271
269
263
262
264
271
273
274
272
267
264
265
266
261
261
263
270
270
267
259
255
252
248
246
246
247
249
254
261
264
263
258
256
259
262
264
259
257
260
267
272
269
264
261
264
266
260
247
269
270
271
269
267
268
272
275
274
272
268
262
259
264
271
273
269
263
265
267
268
261
251
247
245
246
250
253
254
257
259
257
252
252
256
261
265
265
259
257
260
263
265
265
266
268
271
268
260
251
268
269
269
267
268
271
273
271
269
268
268
266
263
265
272
278
276
266
259
257
257
252
248
248
252
255
257
259
262
264
262
256
252
255
264
269
269
265
261
260
263
263
263
264
268
272
273
271
269
269
268
268
268
267
268
270
271
266
261
262
268
274
271
265
265
272
277
270
258
248
247
250
253
257
261
262
263
265
267
267
264
259
258
265
271
275
271
266
264
264
265
264
265
265
269
268
266
267
272
275
268
270
271
268
267
268
270
267
259
256
265
276
276
267
258
261
269
268
259
253
255
262
265
264
263
261
264
266
266
264
262
260
264
267
267
265
267
266
267
265
260
259
262
265
266
260
255
258
267
267
270
275
275
271
266
267
271
271
264
259
264
273
275
267
255
254
258
261
260
264
267
271
272
264
260
258
261
263
261
258
256
259
267
270
264
257
260
266
268
262
251
243
251
258
259
254
250
252
257
257
272
276
277
273
268
267
270
272
271
268
267
267
266
261
253
253
255
258
259
262
265
265
265
260
258
258
258
257
255
254
254
261
268
271
267
264
266
269
267
259
250
243
246
250
251
251
249
251
253
257
273
275
273
271
269
268
268
271
276
278
272
263
258
255
253
256
259
262
260
258
257
257
255
255
257
261
260
256
255
258
263
264
267
270
269
270
267
265
261
258
255
254
250
248
246
248
250
252
254
258
269
269
268
269
269
268
269
273
278
278
273
262
260
260
260
262
263
263
262
260
260
259
253
251
257
263
265
262
262
267
270
267
261
257
258
262
261
256
253
256
262
262
258
250
246
248
253
255
255
256
269
268
268
269
270
271
274
277
279
276
268
262
264
272
274
271
265
262
264
264
264
261
253
249
254
260
265
266
270
273
271
265
258
256
257
256
254
251
252
258
265
265
260
253
251
251
253
257
256
255
271
271
270
268
270
271
275
277
275
272
265
260
260
268
273
271
266
259
259
263
264
261
254
251
252
255
257
261
267
271
267
263
261
263
261
259
256
260
265
265
264
262
259
256
254
251
252
253
253
252
273
272
269
265
264
263
266
268
270
270
266
259
254
254
260
265
266
260
257
260
261
258
257
255
256
256
254
255
262
267
267
264
265
267
265
260
261
270
275
271
264
260
261
261
256
251
249
249
248
247
272
271
266
262
260
261
266
269
267
266
264
262
258
256
257
262
265
263
260
259
260
258
257
257
262
262
259
255
260
265
264
264
264
264
260
256
259
268
273
269
262
260
263
262
257
250
249
250
246
248
273
271
266
263
262
264
270
272
266
259
258
264
273
273
266
263
265
265
264
263
262
260
257
257
262
266
265
259
257
258
258
260
258
256
253
252
255
261
266
265
261
262
264
262
259
255
255
255
255
254
275
276
272
270
268
268
271
269
262
255
254
261
268
270
264
262
263
265
266
266
266
264
259
258
260
262
260
255
251
248
248
248
251
253
253
251
250
256
265
268
269
264
262
261
261
262
261
259
258
257
276
280
280
274
271
269
267
264
257
257
255
255
254
257
260
262
260
258
259
262
265
264
261
259
258
256
251
248
246
244
243
246
250
255
256
252
247
252
264
273
276
268
259
255
257
259
260
257
256
255
274
279
279
276
272
271
269
266
263
259
258
256
254
256
263
265
260
252
250
256
259
258
259
260
259
256
251
249
249
248
247
248
252
258
257
252
247
251
260
268
270
264
254
250
247
249
252
254
254
255
272
273
273
274
271
271
274
271
268
265
263
262
260
261
266
267
263
256
252
251
251
251
256
262
263
262
259
256
254
251
248
248
251
255
255
255
254
256
260
262
261
256
251
251
254
253
253
251
254
259
272
268
265
267
267
269
270
271
269
268
267
266
266
265
264
262
262
263
261
257
255
254
260
265
265
265
264
262
258
253
250
248
248
250
255
261
265
264
262
259
254
249
249
255
264
266
260
250
251
260
274
266
262
262
265
266
267
267
266
265
267
267
268
265
259
255
256
264
266
266
264
265
266
267
265
264
264
263
262
260
256
252
251
253
258
265
267
263
260
259
256
251
250
255
263
265
260
251
250
258
270
268
269
270
272
273
268
267
264
262
263
265
266
262
257
253
255
263
269
271
268
267
267
267
266
262
261
262
268
272
270
266
264
264
266
263
258
254
255
260
262
259
255
254
254
256
257
255
255
258
264
271
282
285
282
278
275
270
265
262
264
264
263
261
258
258
262
269
273
269
264
260
263
265
266
261
258
261
270
275
273
272
273
275
268
258
250
250
255
261
264
262
259
255
254
255
258
259
260
260
261
271
283
286
283
277
272
269
265
266
268
269
268
263
263
266
270
275
272
265
259
253
255
259
263
262
260
260
268
270
266
265
268
268
263
255
253
258
264
263
260
258
260
265
263
260
259
262
262
261
262
265
268
268
267
267
266
265
265
267
270
274
272
267
266
268
271
271
267
262
258
254
251
251
257
263
264
259
258
257
257
258
257
256
257
259
263
269
272
265
257
252
258
265
265
261
258
258
259
253
264
262
257
252
256
263
266
265
262
263
267
272
272
267
265
269
270
267
262
261
263
260
254
251
256
264
265
256
249
251
258
261
259
257
258
265
270
275
273
265
257
253
256
261
260
258
255
253
254
251
264
263
258
256
259
267
271
269
262
260
262
268
267
263
262
267
269
265
259
259
263
265
263
259
262
266
263
253
247
251
260
264
264
263
263
265
266
265
265
262
259
258
259
260
260
257
253
251
252
253
264
270
271
269
267
269
271
269
265
262
262
263
262
255
257
265
270
267
258
254
259
265
267
265
264
263
261
255
253
255
260
263
262
262
262
260
258
256
255
256
258
258
262
264
264
258
252
250
255
257
262
269
272
271
267
264
262
263
266
267
268
266
261
256
257
263
270
270
262
255
257
261
264
263
261
260
260
258
258
260
261
261
258
257
258
257
256
252
250
249
250
252
257
263
263
258
252
252
257
260
281
275
278
284
288
282
271
264
269
281
284
280
272
270
273
278
282
282
281
280
274
270
269
271
272
275
280
281
276
265
257
263
271
273
268
263
267
272
272
264
260
263
269
270
266
262
261
263
263
262
284
284
281
283
287
284
275
266
268
276
284
282
274
271
276
285
288
287
282
277
273
272
276
277
275
272
273
275
273
266
262
267
275
275
267
263
267
274
276
270
264
264
268
269
267
262
259
257
259
257
285
288
282
277
275
278
280
274
271
274
279
281
276
274
277
281
282
279
275
272
273
278
284
279
272
265
266
270
269
265
265
267
268
267
265
266
270
275
275
272
267
265
267
269
268
264
261
259
258
257
277
281
276
271
271
279
283
282
278
273
277
278
277
276
276
275
274
272
271
272
275
280
283
278
270
266
268
270
267
265
265
267
267
267
267
270
273
274
272
270
267
266
265
265
265
266
266
262
258
255
268
266
267
271
276
283
284
283
281
277
279
280
280
278
273
272
273
275
276
276
277
279
280
276
272
270
273
272
268
266
270
272
275
274
273
274
274
274
272
269
268
268
264
261
260
264
268
263
255
253
268
263
266
275
284
283
275
272
274
279
280
281
280
276
270
269
274
278
279
277
277
277
277
275
272
271
273
270
268
268
273
276
276
276
274
274
273
274
272
269
269
271
268
259
256
258
263
263
259
257
274
269
271
278
280
273
262
260
264
272
276
276
276
274
270
270
275
279
279
276
277
276
273
269
267
271
274
272
270
267
269
265
262
259
257
260
263
263
262
264
267
273
274
264
257
254
257
260
263
266
279
277
276
278
275
267
261
259
261
264
266
267
272
276
278
278
279
280
279
277
278
276
268
262
264
273
280
281
276
262
253
249
241
237
238
239
241
241
243
248
258
270
276
270
264
256
257
259
264
268
281
280
279
277
275
274
270
266
266
265
266
267
271
278
281
283
281
279
279
279
280
276
266
262
265
275
283
287
276
261
244
229
223
221
223
223
218
213
214
226
241
252
260
264
263
259
261
263
265
264
283
281
278
278
280
281
277
273
271
271
270
269
269
271
270
271
271
272
275
278
279
276
272
269
270
274
276
271
265
254
237
220
210
208
214
216
208
197
197
209
228
238
241
245
250
256
260
264
264
262
281
278
276
276
277
278
275
271
270
268
268
266
264
259
253
254
258
268
274
277
276
275
274
274
276
276
271
258
247
243
237
225
211
206
210
215
212
203
199
208
221
227
228
232
240
248
255
259
262
261
277
277
274
272
270
269
267
265
264
261
260
260
257
251
245
247
258
269
275
275
274
272
272
273
279
281
272
257
245
243
246
240
229
219
218
223
222
216
214
215
220
221
222
231
239
247
250
254
260
261
272
274
271
267
265
263
261
258
256
256
255
256
254
252
252
261
268
273
275
274
274
274
272
273
277
279
273
262
255
256
259
259
251
241
238
237
235
229
226
226
226
222
221
231
244
253
255
256
260
263
264
266
265
264
261
259
253
249
249
253
253
255
255
254
258
269
274
275
274
276
282
284
280
275
272
271
269
268
268
267
267
266
266
262
259
256
249
243
240
239
235
231
227
233
245
256
265
267
266
264
262
262
261
262
260
256
246
242
242
249
253
255
255
255
258
266
272
276
277
280
286
290
286
276
270
266
264
267
271
270
268
268
268
268
271
272
266
259
254
251
253
250
242
239
247
259
269
272
270
264
271
267
263
261
259
254
247
242
240
245
252
261
260
259
258
262
268
277
281
282
279
277
275
274
272
268
265
267
270
270
269
267
269
271
273
275
274
269
261
257
258
261
260
254
253
261
269
272
270
264
278
271
266
262
258
257
253
246
243
246
252
262
265
265
261
262
267
276
280
277
268
264
266
269
272
273
273
271
269
270
271
271
271
269
269
270
271
267
259
254
256
263
264
262
260
264
268
270
266
262
278
274
269
265
260
256
251
249
244
248
251
262
267
268
266
266
269
272
273
269
265
262
262
263
267
272
277
277
270
267
266
269
271
270
268
269
267
263
255
252
254
256
258
259
262
266
271
269
262
257
278
274
271
267
263
255
247
242
245
253
259
264
267
268
269
271
273
271
268
268
268
268
262
259
259
264
271
273
270
266
266
268
270
268
269
271
269
264
259
254
253
254
255
258
263
267
268
266
262
259
277
276
271
266
262
255
247
243
247
259
267
270
267
269
270
271
274
273
272
271
270
267
264
258
255
256
267
269
268
266
268
267
267
267
270
274
273
269
262
255
254
258
262
263
263
262
261
261
264
264
276
274
268
261
258
257
256
253
255
265
271
272
270
268
267
267
271
275
276
273
269
265
262
259
256
255
258
262
263
265
268
266
266
266
267
273
273
269
261
253
254
264
272
270
263
257
256
260
265
266
267
270
266
260
260
263
265
268
268
270
271
270
268
267
266
265
268
273
277
273
268
263
262
261
256
253
252
254
259
263
264
264
264
264
262
264
266
265
257
252
256
269
277
272
262
256
260
266
264
255
265
267
269
271
269
270
271
271
272
272
270
267
266
269
270
267
265
269
274
272
270
264
262
259
253
252
251
253
255
260
266
268
265
261
256
257
261
262
255
252
256
267
272
268
260
261
269
272
263
246
270
271
273
275
275
275
274
273
273
271
269
267
269
274
275
270
264
265
270
272
269
263
259
259
258
256
255
256
258
263
270
273
267
262
255
260
265
264
254
251
255
262
264
259
258
264
272
274
262
251
275
273
273
273
272
274
275
272
269
267
268
269
273
274
272
270
268
266
266
264
257
252
255
260
264
262
258
259
263
267
272
273
267
264
263
269
273
268
256
251
255
261
263
259
258
261
263
263
260
256
273
272
270
269
268
271
274
271
265
264
268
273
273
270
265
267
271
270
263
252
246
249
255
265
265
262
259
261
265
267
267
263
261
264
271
278
275
269
260
257
260
264
265
264
258
256
253
253
256
256
270
270
271
270
269
269
272
271
265
261
267
274
275
270
264
265
270
267
259
249
249
254
263
266
264
260
260
265
267
266
263
256
256
261
266
270
266
265
264
264
262
262
260
258
254
254
254
255
257
255
272
274
274
273
271
270
271
270
263
259
263
269
274
272
267
265
264
264
261
257
260
264
265
263
260
259
262
267
267
262
257
253
254
259
261
260
261
266
267
264
257
250
246
245
248
251
255
260
260
256
276
278
277
274
271
270
270
269
263
260
260
263
266
266
264
264
265
266
266
267
266
263
257
256
255
258
263
264
260
255
252
252
254
257
260
265
268
271
269
263
254
244
242
246
249
253
255
257
259
259
275
276
274
270
269
269
269
270
268
265
263
261
258
257
257
262
267
271
273
269
265
260
252
247
251
258
263
262
256
255
253
254
254
255
261
268
273
272
267
263
262
259
257
254
255
256
255
253
255
260
272
271
270
269
270
271
272
273
275
276
272
265
261
258
259
262
265
267
266
266
265
260
249
243
247
258
265
264
262
264
266
263
257
254
259
261
264
260
260
263
270
271
264
257
253
255
257
255
255
257
273
272
273
273
273
273
274
275
277
278
275
269
269
269
268
265
260
255
258
264
268
263
251
244
246
257
265
268
271
273
272
267
261
258
258
256
250
246
248
257
265
265
260
252
249
252
258
259
257
255
275
275
275
275
273
273
273
274
274
274
270
268
268
270
272
267
259
250
253
262
268
263
254
248
250
256
262
268
274
275
268
263
260
262
260
255
250
245
247
248
245
250
252
251
251
252
256
258
256
249
271
270
268
267
268
269
273
274
273
270
267
263
261
262
265
267
262
253
253
259
264
263
258
256
257
257
256
261
268
269
263
254
250
255
257
256
259
264
263
254
246
246
254
256
255
254
254
253
249
245
266
262
258
256
258
266
275
279
273
267
262
259
257
256
258
264
265
261
256
256
260
262
264
262
262
260
253
254
258
262
256
249
244
244
249
255
262
270
276
271
263
264
264
260
255
251
253
252
248
246
266
265
262
258
260
268
278
281
270
259
255
260
262
259
258
259
263
264
261
259
261
264
264
264
263
261
252
249
250
254
249
244
240
243
249
255
261
268
273
278
280
279
271
262
254
252
257
256
253
252
272
276
273
268
266
271
277
275
262
251
251
258
264
263
259
259
262
264
265
266
267
268
265
263
261
258
251
247
245
243
241
238
237
245
253
258
261
263
267
273
278
277
270
261
256
257
261
260
257
255
271
278
278
272
269
271
272
266
256
250
253
258
261
261
262
263
263
262
263
267
270
269
265
263
262
257
252
249
248
244
235
232
235
244
254
259
261
260
262
265
268
268
265
261
258
258
259
258
256
254
262
273
277
275
270
269
269
265
260
259
261
262
261
261
265
267
265
260
258
262
264
264
264
265
265
260
256
256
257
253
245
239
237
244
251
258
260
262
260
260
259
261
262
257
254
251
250
251
252
253
261
271
278
279
271
268
268
271
271
270
267
265
262
260
263
264
264
261
259
258
257
255
260
265
266
265
261
259
261
261
257
251
248
248
252
258
263
263
262
260
259
260
259
256
256
253
248
246
250
256
265
269
277
279
274
271
272
275
274
272
268
266
265
261
258
257
259
263
264
261
258
255
259
264
264
265
263
259
259
258
257
255
252
254
257
261
263
262
263
264
263
258
254
257
263
263
256
250
252
260
271
268
265
269
275
279
280
276
269
264
265
267
270
265
258
252
255
262
267
268
266
266
265
264
263
262
260
259
258
257
256
254
252
256
261
264
260
257
260
265
266
258
252
256
264
266
263
258
258
261
273
267
260
262
271
280
281
274
265
261
263
269
271
268
261
256
258
261
267
270
270
268
266
265
264
261
259
260
260
260
258
256
255
259
263
261
255
253
256
261
265
259
254
253
255
260
262
262
260
258
272
272
271
268
268
273
274
272
267
266
268
271
273
271
269
266
265
263
265
268
268
265
261
261
262
260
259
261
265
265
263
261
262
265
266
260
255
255
256
259
259
258
256
253
252
256
261
262
261
255
272
278
279
272
266
265
266
268
270
272
274
276
278
278
278
276
271
264
262
263
264
261
256
254
259
261
266
269
273
274
269
265
266
270
268
264
263
263
261
258
255
255
256
254
255
257
260
262
260
253
271
276
274
269
265
263
263
264
266
270
274
279
282
284
282
277
271
265
261
260
261
257
253
251
257
266
274
279
278
275
269
264
264
266
267
267
268
268
266
260
255
252
253
254
255
258
257
259
257
253
269
270
265
262
264
268
268
265
262
264
270
275
278
278
276
271
269
266
263
259
261
259
254
255
262
272
281
279
275
270
264
261
258
258
258
261
263
267
267
264
259
255
255
256
255
254
253
253
255
256
266
267
263
262
266
271
272
265
258
255
257
261
260
258
261
265
266
264
259
258
261
263
260
261
266
271
271
268
262
263
261
259
254
252
248
249
255
262
268
266
261
258
259
260
260
256
254
253
255
258
265
269
270
269
269
270
269
262
256
254
255
256
254
253
257
262
265
261
258
258
263
267
266
264
264
263
261
258
259
261
261
258
253
250
247
248
253
259
265
264
260
257
258
261
265
264
263
263
259
259
263
268
270
271
269
269
262
261
260
260
264
265
261
256
258
262
265
264
262
262
263
264
264
260
259
259
259
259
260
262
262
259
254
253
257
258
259
258
258
257
253
250
251
255
261
262
264
266
264
259
274
275
280
283
285
284
282
281
281
280
281
278
275
275
276
273
268
267
271
274
274
271
270
271
272
273
276
280
281
277
271
270
273
274
271
271
272
274
272
266
265
269
271
266
261
259
265
265
262
256
273
274
279
280
284
285
284
282
279
278
276
273
273
276
279
280
279
277
277
276
276
273
272
273
272
270
274
276
275
269
268
273
277
273
266
263
268
275
276
271
266
265
268
268
267
262
260
258
253
249
276
280
278
273
270
274
282
287
284
277
273
269
272
279
282
283
282
281
277
274
273
275
279
277
272
268
272
273
268
263
263
270
273
270
264
263
268
274
275
272
270
269
270
271
266
261
255
251
249
247
270
276
274
269
266
270
281
288
287
279
272
270
276
284
287
283
280
277
275
273
273
278
282
280
274
272
274
274
268
262
262
268
271
269
267
268
272
275
273
270
271
275
279
272
263
256
253
250
248
246
269
265
266
271
277
282
283
283
282
278
272
271
278
284
286
280
277
276
276
275
276
279
283
278
273
272
275
275
270
264
265
268
273
274
274
274
275
275
273
269
269
275
279
273
264
257
258
258
251
246
277
266
264
275
287
288
279
272
272
269
269
270
275
277
275
274
275
277
277
276
274
276
275
273
269
270
271
271
267
263
265
271
276
278
277
277
276
278
277
271
268
271
274
269
260
257
262
263
257
251
286
274
268
276
284
282
273
263
262
263
266
267
271
272
270
271
275
279
278
274
269
266
263
262
265
269
271
269
263
260
263
268
271
271
271
271
274
278
277
273
271
272
271
264
259
253
256
259
261
262
281
276
273
276
276
275
269
265
264
264
265
267
270
273
275
277
279
281
279
274
269
265
263
261
264
269
272
273
266
261
259
260
259
258
257
258
262
265
265
266
268
275
277
271
261
253
254
256
260
265
272
273
274
277
277
279
274
271
270
269
269
270
272
275
278
279
281
280
277
275
274
276
274
271
268
268
271
274
276
265
253
242
238
239
242
244
243
243
245
249
258
269
277
278
270
261
257
257
260
261
275
273
275
279
284
286
279
276
275
275
274
273
272
275
272
273
273
274
274
275
277
280
282
278
273
268
267
268
266
254
238
223
218
222
228
232
229
224
225
235
247
257
262
268
267
262
260
261
261
260
283
278
276
278
282
283
279
277
274
273
275
271
270
271
266
266
267
271
275
276
275
276
274
275
275
272
265
254
240
229
217
209
204
207
215
221
220
218
219
228
237
244
247
254
256
256
258
258
262
262
280
278
273
272
275
276
273
273
272
271
269
267
266
268
268
269
271
274
278
277
274
271
266
271
277
277
266
248
226
218
218
217
211
208
211
216
218
218
221
228
233
236
236
242
245
249
251
254
263
267
269
269
269
270
269
270
266
266
267
268
266
263
262
266
271
277
277
276
276
275
275
274
273
274
277
278
269
254
242
237
240
241
235
227
223
221
222
221
224
228
232
234
234
239
243
247
249
254
261
267
261
264
266
270
270
266
261
258
259
260
259
258
259
265
272
277
277
272
269
269
275
279
281
280
279
276
270
267
263
262
262
260
260
252
246
239
232
225
224
226
233
236
237
240
245
251
257
259
259
259
270
269
268
268
266
262
256
253
251
251
252
255
258
265
270
271
269
263
263
266
271
276
279
280
279
273
268
268
270
271
270
268
268
265
259
252
243
232
223
222
231
240
243
245
248
257
266
268
263
256
286
281
271
268
262
257
256
253
248
247
250
258
265
268
267
264
263
263
267
271
270
268
270
275
277
273
264
262
265
272
274
273
270
265
260
256
253
243
228
218
225
239
249
252
253
261
269
273
270
266
283
279
274
268
262
260
259
256
251
248
254
264
271
270
266
263
266
270
275
277
272
267
267
271
274
273
267
263
262
269
274
275
272
263
258
258
258
252
239
225
227
242
255
261
261
263
269
271
269
267
274
274
273
268
264
260
260
257
256
256
260
270
272
270
267
267
272
274
275
274
271
270
269
270
274
276
276
275
271
271
274
276
274
269
265
267
264
259
249
244
244
250
259
265
266
268
269
269
263
257
271
268
270
266
263
257
255
256
258
263
269
273
271
268
268
271
275
274
271
269
269
272
273
271
271
275
279
280
275
273
277
281
278
273
273
271
268
264
259
254
256
257
260
264
267
270
271
269
262
255
275
270
262
255
253
254
255
256
260
266
271
272
271
268
268
271
273
274
272
270
269
271
271
267
265
268
270
272
271
272
275
275
274
271
271
274
273
269
263
257
257
261
263
264
265
266
268
268
266
262
277
275
264
252
251
259
267
267
266
267
270
272
270
269
270
270
273
276
278
278
275
271
269
265
260
258
259
262
265
268
268
267
266
264
266
269
272
270
262
254
253
260
267
267
263
259
261
264
266
264
276
278
270
263
263
271
279
277
272
270
271
272
272
274
274
273
275
279
282
283
278
271
269
264
258
256
254
257
261
265
264
263
262
262
261
264
267
267
261
255
256
264
272
269
262
258
260
263
263
257
276
279
278
276
275
275
276
272
271
271
271
272
276
280
278
274
273
275
278
276
274
270
270
270
265
259
256
258
261
264
265
267
264
262
258
261
265
266
263
260
261
267
271
266
260
262
267
269
263
251
280
280
281
280
277
273
269
269
270
270
270
272
277
280
275
267
263
269
273
272
270
268
272
274
270
265
258
257
258
265
273
278
274
263
257
262
269
270
266
261
261
265
266
259
257
261
267
269
264
255
281
282
281
277
272
267
266
269
269
270
269
271
274
274
268
259
259
267
272
272
267
267
271
274
272
264
255
253
254
263
272
278
274
263
259
265
273
271
262
256
256
261
263
259
257
257
259
259
257
256
274
277
279
275
270
266
267
273
275
276
272
271
271
269
265
263
266
270
273
271
267
266
269
270
267
260
254
254
255
262
267
268
262
261
261
265
268
265
259
255
256
259
261
260
257
256
253
248
244
247
272
273
275
275
273
270
270
273
279
279
277
273
270
270
269
269
271
270
267
264
262
262
265
267
266
260
257
258
261
265
266
261
255
255
258
259
260
259
261
261
261
259
258
256
255
254
255
254
246
245
277
276
276
276
275
272
270
271
271
274
273
271
272
273
273
272
269
266
262
259
257
256
256
261
263
261
261
262
264
264
263
256
248
243
246
252
258
261
263
264
263
259
254
250
250
252
258
262
260
255
283
283
279
275
273
272
271
268
262
260
264
267
270
273
273
272
269
266
263
260
257
253
249
249
255
259
263
263
260
257
255
252
244
241
244
253
264
266
264
263
262
261
258
256
255
256
258
259
259
260
280
282
277
272
272
275
274
266
254
250
258
265
267
265
266
269
271
270
265
261
259
256
249
245
248
255
262
263
259
257
255
252
245
245
250
261
268
267
263
263
264
264
262
262
266
265
259
255
255
260
275
273
273
270
271
277
277
266
255
250
259
268
266
261
259
264
268
268
261
259
260
259
253
248
248
255
262
264
263
263
265
261
256
256
260
264
265
262
263
266
268
267
261
260
263
265
260
255
254
258
274
272
272
272
272
273
270
265
259
261
266
272
271
265
261
261
260
257
255
259
262
260
254
250
253
260
266
266
265
270
272
268
263
261
261
261
258
257
261
265
265
259
254
251
250
252
255
255
255
256
271
271
273
274
274
271
267
266
265
268
272
274
274
270
266
261
256
249
251
260
263
260
252
250
256
264
267
267
267
267
267
264
260
259
259
258
258
260
260
257
249
249
247
244
240
240
245
251
254
253
264
265
269
276
279
275
274
272
270
271
270
270
267
265
264
262
258
252
253
257
262
262
256
255
259
262
264
267
270
266
257
250
247
250
254
258
263
267
265
258
247
246
246
242
239
242
247
253
252
250
260
262
267
276
278
278
279
278
273
268
264
262
257
253
254
259
261
258
254
255
260
264
267
263
262
261
259
261
267
264
253
245
243
247
253
258
264
269
268
265
263
261
253
244
240
247
256
257
254
252
266
271
276
275
273
274
279
280
272
265
257
257
251
246
245
254
260
260
257
255
262
269
272
268
265
260
255
254
256
256
250
247
249
254
258
261
263
265
266
268
272
270
259
247
242
250
260
259
256
255
271
277
277
273
269
272
275
274
268
261
256
259
258
255
253
257
260
262
260
261
267
272
274
271
267
262
255
251
248
246
247
249
256
266
272
272
266
261
259
261
265
265
259
251
248
253
258
260
258
260
268
271
270
268
268
271
272
268
260
257
261
265
265
262
262
264
265
264
263
266
270
273
274
272
268
262
255
252
251
248
246
248
252
265
274
275
271
263
258
254
253
256
259
258
254
254
256
258
260
264
260
267
269
270
269
269
269
264
257
260
267
270
267
263
264
267
267
266
264
264
266
271
274
272
267
259
254
257
260
258
253
249
249
253
262
271
274
270
262
256
254
259
264
263
259
256
255
256
260
261
260
273
281
279
273
266
265
267
266
270
269
269
265
261
260
262
265
267
265
263
264
269
272
268
261
251
251
258
266
267
263
256
252
252
254
264
270
272
267
264
264
265
266
264
261
256
254
252
253
256
260
273
284
285
277
272
271
272
273
272
268
269
267
262
258
257
261
265
266
265
266
269
269
265
258
251
253
257
263
266
267
262
257
256
259
262
263
263
266
269
271
266
260
259
260
258
255
250
251
253
258
268
273
278
278
283
284
278
272
264
266
271
274
271
264
259
260
264
266
268
270
269
268
267
265
264
261
259
260
261
264
262
257
258
260
260
255
253
260
268
272
265
255
255
258
262
261
257
256
255
256
258
258
264
272
283
288
280
272
267
270
275
279
277
273
269
265
263
264
269
271
269
265
264
270
274
269
261
258
259
256
252
250
251
257
259
255
254
259
264
267
264
259
258
259
261
261
259
257
254
260
263
260
258
258
268
273
275
275
275
275
276
277
278
280
277
270
262
261
267
270
268
259
258
264
272
272
267
262
261
256
251
248
251
259
264
266
265
262
261
262
263
264
267
262
257
254
254
254
252
269
270
267
260
254
256
261
267
272
274
272
270
274
278
283
280
270
261
260
267
272
269
259
254
259
267
275
274
271
268
262
256
257
261
265
270
271
269
264
260
260
262
263
264
259
256
255
253
254
252
271
275
271
266
264
263
260
262
263
264
266
266
270
276
279
275
269
264
265
270
271
267
260
256
259
267
277
281
279
274
266
259
261
266
268
267
263
260
259
259
261
261
259
254
254
256
259
260
259
257
267
274
276
276
276
273
267
262
262
265
267
267
268
272
271
268
268
270
274
274
269
262
257
258
262
268
274
278
277
271
262
257
258
264
262
256
250
248
253
261
263
261
258
255
253
258
261
259
260
262
264
271
275
276
277
274
271
267
267
271
272
268
266
268
272
269
269
271
276
275
272
263
258
259
262
264
264
265
269
265
260
255
255
257
256
250
249
253
260
264
262
259
256
258
263
264
264
260
257
261
263
268
271
273
274
273
272
271
272
273
272
269
267
272
278
276
269
264
267
274
276
269
264
261
261
259
257
259
263
265
263
258
255
255
254
256
258
265
269
266
260
253
253
257
268
271
269
264
259
259
262
266
267
270
271
273
274
274
272
274
273
269
269
274
280
275
267
261
262
271
275
272
265
261
261
262
263
263
263
266
265
261
256
256
258
265
265
265
266
264
257
251
250
254
264
268
270
269
264
258
274
278
281
280
281
286
289
289
282
276
275
277
282
283
279
269
257
254
259
267
275
276
280
282
280
274
271
274
281
283
281
274
273
272
272
275
275
275
272
272
273
273
269
260
259
264
269
260
246
240
267
272
276
276
276
279
283
284
279
273
270
272
278
283
280
270
259
259
266
276
282
282
281
280
277
272
271
272
274
277
276
277
277
272
266
266
270
272
273
271
271
270
270
271
270
270
264
249
238
235
269
274
277
275
272
273
278
283
285
279
272
268
275
282
282
275
270
271
274
277
278
279
282
281
277
273
271
271
268
265
270
275
276
271
265
264
268
272
272
270
271
274
276
273
267
256
246
236
231
233
272
280
283
280
277
274
279
284
289
284
275
270
276
283
285
281
278
278
277
274
273
278
283
284
278
272
271
271
269
265
265
268
272
272
269
269
273
275
274
270
272
277
281
271
254
239
232
231
232
234
278
278
278
281
283
282
280
278
281
279
275
273
277
283
285
282
279
279
279
277
278
282
288
284
274
268
270
273
273
267
265
266
270
272
273
275
278
279
276
270
268
274
279
273
258
246
244
247
246
240
288
276
269
274
283
286
279
269
268
270
272
273
275
277
279
278
278
280
281
282
284
286
286
281
272
269
271
277
274
267
265
268
271
272
273
272
274
278
276
272
268
270
274
274
272
269
269
267
261
252
290
277
268
272
280
283
277
268
264
265
267
269
269
270
272
274
278
281
282
281
281
281
280
278
274
274
276
275
270
266
264
269
272
268
265
264
267
274
275
273
270
271
273
277
279
279
278
273
264
263
280
276
274
277
280
282
277
272
268
265
266
267
267
268
271
275
279
282
282
278
276
277
278
278
276
274
275
274
270
265
264
267
268
266
262
260
264
269
274
271
270
272
276
281
280
272
265
258
258
266
273
274
278
279
282
281
278
276
273
272
272
270
268
268
272
276
279
281
279
276
277
280
284
283
277
270
268
269
275
269
263
260
258
258
259
262
266
269
268
266
265
270
281
286
280
268
255
252
256
262
277
274
275
278
281
281
277
278
282
284
280
274
270
271
274
277
277
278
277
276
278
282
288
285
277
267
261
263
265
259
251
243
240
243
248
254
258
259
259
258
258
266
275
283
279
267
261
257
259
261
284
278
274
275
281
281
281
284
290
293
284
275
272
276
280
280
277
276
277
278
278
279
279
280
276
268
259
251
237
227
220
217
215
221
230
239
246
247
248
250
253
259
266
273
272
266
264
265
267
266
282
278
273
273
280
282
280
284
288
290
280
272
272
278
285
284
278
275
277
279
279
277
273
273
274
270
257
239
218
207
206
204
203
206
215
225
233
237
242
246
252
257
261
265
261
257
258
264
268
270
271
271
270
273
278
278
275
274
273
276
273
270
270
275
281
283
280
276
276
278
279
280
277
277
276
270
257
241
226
218
217
216
214
212
212
217
223
229
237
243
250
256
260
263
260
256
255
258
263
267
267
267
270
273
276
275
272
269
265
266
265
264
267
273
277
280
280
275
273
271
274
277
280
282
281
275
265
256
252
247
243
240
238
232
224
217
215
218
229
238
247
254
260
264
264
263
260
258
259
259
275
272
272
269
267
267
269
268
264
261
259
261
266
271
274
274
273
269
266
265
261
262
268
279
284
282
275
274
271
267
263
261
260
251
234
218
212
209
212
217
231
247
256
266
269
270
268
266
262
260
285
278
272
263
255
256
264
269
265
258
259
262
271
273
272
267
265
264
267
267
262
258
261
275
282
281
275
273
273
276
274
270
266
256
245
232
231
222
215
210
215
233
254
267
271
273
274
273
270
269
283
280
274
263
252
251
261
267
266
262
263
268
273
272
269
265
265
267
271
273
271
268
270
275
279
277
270
269
273
281
282
276
268
263
258
254
252
247
235
218
219
234
257
269
273
273
272
272
269
268
276
278
275
273
263
261
263
264
266
264
266
269
271
269
268
269
272
272
273
275
275
277
278
277
278
276
273
274
277
285
289
283
276
271
270
267
262
257
248
244
247
253
263
271
273
272
268
265
262
256
273
271
272
273
270
269
267
266
265
264
267
269
270
269
270
273
275
273
271
271
272
275
277
276
276
277
276
275
276
282
290
292
285
277
273
268
266
261
260
261
265
266
268
271
272
271
270
267
261
251
275
272
268
268
269
271
269
267
265
265
269
272
274
274
274
273
271
270
270
269
269
271
272
271
270
272
272
268
266
270
277
285
280
271
267
266
267
267
266
266
265
265
267
269
269
269
270
269
265
257
280
278
270
265
264
267
269
266
264
267
273
278
282
284
279
273
268
270
275
277
275
272
270
267
265
265
264
261
259
262
266
271
271
267
263
262
265
269
267
263
258
258
262
266
266
266
266
265
262
257
288
292
282
270
263
266
268
266
266
270
274
279
284
286
282
276
272
275
281
282
280
275
274
270
268
264
260
261
262
265
266
266
266
265
262
261
265
269
270
264
259
259
262
264
265
264
263
261
259
254
292
295
287
277
270
267
266
268
269
270
271
274
277
279
278
275
275
279
280
280
277
276
278
279
274
266
262
264
268
271
271
269
265
264
262
264
267
271
272
269
266
266
267
264
263
262
264
264
261
255
287
285
283
278
274
269
267
269
269
269
269
268
269
269
270
269
272
279
279
275
272
275
279
279
273
265
263
263
265
269
271
269
263
260
260
266
272
274
273
270
271
270
269
266
262
260
262
264
265
260
276
278
279
277
273
269
268
272
273
274
271
268
268
267
266
265
269
277
281
275
272
273
276
274
269
263
259
258
259
262
266
265
259
255
257
264
270
270
267
264
263
264
266
264
260
257
255
260
264
263
271
273
276
276
272
268
268
276
283
285
279
272
271
271
271
269
271
275
280
276
273
271
273
272
269
263
258
257
258
262
266
263
258
255
255
257
261
261
260
258
257
258
260
260
258
254
253
256
259
262
274
273
275
276
274
271
270
275
285
290
284
275
272
273
275
274
271
272
271
273
270
268
270
273
272
267
260
257
259
266
270
267
261
255
255
256
257
258
260
259
259
256
255
254
253
252
256
259
260
261
280
277
276
275
276
275
272
274
278
283
283
276
271
272
275
274
269
266
266
266
265
263
263
267
270
267
260
256
256
263
267
265
259
255
256
260
262
263
262
262
263
261
258
253
250
252
258
262
263
261
284
284
279
275
275
279
279
275
273
275
277
275
273
273
274
273
268
264
263
263
261
259
257
257
260
261
260
257
257
258
259
257
256
256
259
264
266
264
260
261
264
265
263
259
256
256
258
259
258
260
282
285
280
273
274
283
285
276
265
261
269
275
274
270
270
271
271
267
260
257
256
257
256
255
255
258
261
262
261
261
258
256
256
259
265
269
268
262
258
259
262
262
261
260
262
262
259
254
254
258
278
278
275
271
273
282
284
271
254
250
265
277
274
265
263
268
271
267
255
249
251
256
257
259
260
263
265
266
267
270
267
262
259
262
267
270
268
263
263
263
261
253
250
254
261
262
259
253
252
258
274
269
268
267
269
273
274
267
256
253
266
280
276
266
261
263
265
260
251
246
249
255
258
260
265
270
270
267
267
271
272
269
264
262
264
267
267
269
272
272
265
252
246
248
252
252
250
250
253
257
268
264
266
267
269
270
269
268
266
266
271
278
276
270
262
260
258
253
250
251
253
254
251
254
261
268
268
266
265
267
268
267
264
261
260
261
267
273
278
275
269
258
251
246
244
241
243
246
253
255
263
265
270
278
278
274
271
269
268
268
270
271
269
265
259
258
256
254
255
257
258
258
255
255
258
264
267
267
267
264
262
262
264
264
263
262
265
269
272
271
268
263
254
246
241
241
245
252
255
256
264
272
283
294
287
278
272
269
268
266
265
264
260
254
251
255
258
259
258
259
263
266
267
262
261
263
269
273
274
265
258
258
265
270
270
265
264
264
263
263
263
263
255
247
244
250
258
258
258
259
274
282
295
300
289
276
270
269
269
267
263
261
258
251
249
253
258
261
260
261
267
273
275
269
266
267
272
273
272
263
256
259
269
276
274
269
263
259
256
255
258
262
257
249
246
253
260
261
260
261
275
283
291
289
282
273
271
271
272
270
264
263
261
258
256
258
260
262
261
262
267
271
273
271
268
268
267
267
264
260
258
264
274
280
278
270
262
257
253
250
251
256
256
251
250
253
257
258
259
262
267
272
274
275
277
274
272
269
266
266
268
268
266
263
261
263
265
265
264
262
263
267
271
272
269
264
261
261
259
256
261
267
275
279
276
270
263
259
256
252
251
253
258
255
256
255
255
257
261
264
256
262
264
272
276
278
272
266
257
259
267
270
268
263
261
264
268
270
268
264
264
269
274
274
267
261
259
262
265
261
263
265
270
272
269
268
268
269
265
261
259
261
265
265
263
259
258
259
263
264
248
259
264
275
278
278
275
265
259
259
266
270
268
262
260
261
267
271
270
267
268
275
277
270
261
256
259
269
275
269
264
263
265
265
262
266
270
275
273
269
266
265
268
267
265
261
258
257
257
258
241
259
272
279
279
277
275
270
264
262
264
268
270
266
262
260
263
268
269
270
273
277
274
266
256
255
263
273
275
270
265
262
263
263
261
262
264
269
271
271
269
263
262
261
260
258
256
254
254
255
236
257
273
281
279
278
276
272
267
263
265
270
273
271
266
263
263
266
267
271
274
273
269
265
264
265
268
266
265
265
264
262
261
263
262
260
257
258
265
269
268
262
257
256
259
260
259
257
256
256
233
256
274
281
278
275
274
272
270
269
272
275
274
272
271
271
267
266
265
269
271
268
263
263
271
276
271
263
258
261
263
260
257
259
262
263
261
260
263
265
266
263
262
263
263
261
259
258
257
258
237
255
270
278
275
270
269
270
273
273
273
271
268
268
272
277
273
266
264
268
271
267
260
259
266
273
272
266
261
264
264
259
254
255
261
270
274
271
265
261
262
266
271
275
266
258
251
249
255
258
247
258
263
271
271
268
265
264
263
258
252
251
256
264
273
278
275
269
266
269
272
271
265
260
262
265
269
270
269
270
266
260
256
256
260
270
274
271
263
260
262
271
276
275
265
256
250
250
255
259
259
266
267
269
273
271
264
259
253
248
241
243
253
263
270
273
273
273
272
272
271
270
269
264
261
260
262
265
269
271
266
261
260
260
259
259
259
256
256
260
269
274
276
268
263
257
258
261
263
264
267
277
276
278
278
273
266
264
266
267
265
262
264
267
268
268
270
275
278
276
269
264
264
264
262
257
255
258
263
264
263
262
262
265
263
256
249
249
254
262
271
274
273
267
263
263
265
265
265
265
265
277
280
278
275
271
269
274
287
295
291
280
270
270
272
269
269
274
281
279
270
262
258
260
261
256
253
256
259
262
262
262
265
270
270
264
256
255
259
264
267
266
266
265
265
268
265
259
257
261
263
269
272
273
272
270
273
280
292
296
290
276
270
273
279
277
268
268
276
280
275
266
260
259
261
260
260
261
263
264
263
263
267
272
274
270
265
262
262
264
261
256
259
263
269
270
261
250
250
256
266
265
265
271
275
278
279
279
278
277
273
266
267
272
277
275
266
264
269
276
278
272
266
261
264
267
268
268
266
265
266
266
266
267
269
269
266
263
261
260
259
256
261
265
270
267
261
254
254
256
277
283
282
280
280
285
289
287
281
276
278
282
285
284
281
273
265
261
263
273
280
285
288
288
286
278
270
268
271
275
276
273
270
269
269
271
272
272
272
275
279
276
270
263
261
262
255
242
229
229
272
275
278
279
278
279
282
283
282
279
282
283
285
285
280
268
258
258
268
280
289
290
285
284
282
276
270
269
271
276
282
279
276
272
269
270
271
271
272
274
276
275
273
272
271
261
242
222
210
218
272
274
278
281
282
282
279
281
286
288
287
284
282
283
279
271
265
269
276
283
284
283
283
282
278
273
268
268
270
274
279
281
278
274
271
269
270
271
271
272
273
276
278
277
269
250
230
214
207
218
277
278
282
286
289
287
280
279
283
286
287
283
280
280
278
276
276
278
280
277
275
277
282
282
274
266
265
269
272
274
273
273
273
273
271
271
273
275
274
271
270
274
277
271
257
245
233
227
224
227
280
281
280
281
285
284
279
272
272
278
279
280
278
278
278
279
279
280
280
277
276
280
285
284
274
263
264
273
277
276
270
267
269
272
273
275
277
279
278
271
267
267
267
264
259
258
258
257
251
243
282
280
275
273
277
279
277
269
266
270
275
276
275
275
277
279
280
282
283
283
289
292
294
286
277
270
272
280
283
279
272
270
271
275
275
275
275
276
276
273
268
265
265
267
276
282
285
280
268
258
280
280
276
273
276
279
278
274
269
270
274
275
272
272
275
279
280
283
286
292
297
296
293
285
280
279
281
283
282
279
273
274
274
274
272
270
267
268
272
274
273
271
270
279
288
294
290
278
267
268
279
283
284
281
282
281
281
279
276
274
273
274
272
272
275
277
278
280
284
288
292
291
288
283
280
281
283
283
277
275
269
271
270
268
267
267
266
267
271
272
273
274
276
282
287
282
269
257
258
268
279
283
284
282
281
279
279
282
283
283
279
277
273
273
275
276
278
279
281
281
284
285
285
282
279
278
279
281
279
274
269
266
267
266
266
270
273
278
275
271
268
270
276
281
280
270
258
252
257
266
280
279
278
274
270
269
275
284
291
293
284
277
272
274
276
278
278
277
278
278
279
283
286
285
280
276
274
275
277
270
265
260
258
261
264
270
278
281
276
268
262
265
273
278
275
269
266
265
269
269
284
281
275
271
269
270
275
286
296
299
287
275
270
274
280
280
276
272
274
278
280
284
286
287
284
278
270
261
253
246
243
243
242
244
250
260
269
273
270
264
261
266
272
275
272
269
271
275
275
270
285
281
276
275
280
281
280
284
290
293
283
273
271
277
281
281
275
270
273
279
283
285
285
286
284
276
261
243
225
215
215
216
217
220
230
244
255
259
261
260
265
270
274
276
270
264
265
269
269
267
284
277
274
278
284
285
282
278
276
280
278
273
274
277
279
280
277
273
275
280
282
285
284
283
280
268
250
232
215
205
201
201
203
207
216
227
237
244
251
255
262
270
274
277
272
263
259
260
262
263
280
275
273
276
281
281
280
278
272
272
273
275
276
276
276
278
279
278
278
279
277
279
281
282
278
264
250
240
230
222
216
215
216
215
213
209
215
228
242
249
253
260
270
276
275
267
262
261
262
264
277
276
273
270
268
270
279
281
277
271
268
275
278
276
274
273
276
277
276
274
270
270
275
279
279
272
265
262
257
250
244
242
242
235
219
202
204
217
234
242
246
252
263
274
278
276
271
269
269
270
274
274
273
266
258
258
270
280
278
274
271
274
278
277
274
270
270
270
271
269
265
267
272
278
280
277
276
278
275
271
265
261
260
251
236
221
221
230
238
241
244
252
262
275
281
283
279
275
272
270
276
278
277
267
256
255
262
271
272
269
270
273
277
276
273
271
271
272
272
271
269
271
274
278
279
277
275
278
282
283
277
269
264
261
255
249
247
246
248
246
250
256
266
275
279
280
278
274
269
265
281
281
280
276
268
266
268
269
266
265
266
268
271
272
272
272
274
274
275
276
276
277
279
278
279
277
274
275
279
284
282
274
269
268
268
263
255
253
252
256
261
263
268
274
276
275
274
272
267
261
282
283
283
285
284
282
278
273
267
266
265
266
268
271
273
274
273
272
273
276
277
278
277
277
277
278
276
274
274
276
279
279
274
269
268
264
260
259
262
264
265
265
268
274
275
272
270
270
269
263
275
277
283
288
292
289
283
277
269
270
270
272
276
279
279
275
269
268
270
272
272
272
271
272
275
277
276
270
265
265
271
276
276
270
265
263
263
267
269
268
264
261
265
271
274
271
267
266
266
261
275
276
281
285
284
278
272
264
266
271
275
280
286
290
286
277
270
268
272
272
270
268
267
270
273
273
270
265
257
257
265
272
277
270
264
261
265
271
272
267
259
256
260
266
269
268
265
261
258
253
284
282
279
274
271
266
263
262
265
270
274
277
282
283
282
279
275
275
277
276
273
272
270
272
273
271
266
264
260
261
266
271
273
270
265
261
265
271
273
269
262
257
257
259
264
263
262
258
252
250
287
284
277
271
269
268
268
268
268
269
269
268
266
268
273
276
279
281
281
280
278
276
273
271
270
267
266
267
270
271
271
268
267
264
263
263
266
270
272
270
268
264
261
259
259
259
259
258
257
254
279
279
274
274
275
278
279
276
270
267
266
264
262
263
268
274
282
286
286
282
278
276
270
265
264
265
268
271
272
271
268
263
259
259
263
269
270
269
269
269
270
269
267
265
260
257
256
259
262
261
270
268
271
276
277
280
280
278
275
273
271
270
269
272
274
278
284
287
285
275
272
266
263
260
261
265
270
273
271
269
267
261
257
258
264
270
269
265
264
264
265
266
268
266
259
252
251
258
266
266
271
269
271
277
277
274
273
278
285
286
281
277
277
280
282
282
283
283
279
267
260
259
262
265
267
268
269
271
270
271
271
267
263
263
265
267
265
262
262
261
259
260
263
262
255
248
250
260
270
270
279
273
274
276
277
275
274
279
286
289
286
279
276
278
280
280
278
275
273
266
263
264
269
273
274
271
267
265
266
269
273
272
272
270
269
267
265
264
264
262
260
258
257
256
251
248
253
262
272
275
281
275
273
274
279
281
280
278
279
281
282
276
271
272
274
274
271
269
270
274
273
272
272
273
273
270
265
261
260
263
265
269
271
273
274
273
268
267
265
264
264
261
258
254
251
253
257
262
267
266
279
279
275
273
277
285
286
280
277
279
280
275
270
270
274
274
269
266
269
277
277
274
268
266
268
266
263
260
259
259
259
258
264
273
277
277
270
264
262
263
266
266
263
258
256
257
259
259
257
258
278
283
279
272
275
284
286
281
276
278
282
280
273
268
271
274
272
268
265
268
271
268
266
266
266
265
264
264
262
262
259
256
260
271
279
277
268
262
259
262
262
261
259
257
258
259
259
256
253
256
279
283
278
271
272
278
282
277
271
274
285
287
277
266
265
271
275
269
259
257
259
262
264
266
269
271
269
266
266
267
264
262
263
268
276
275
270
266
264
262
257
248
245
248
254
259
259
256
254
257
279
276
272
267
269
273
274
271
266
268
280
288
281
268
264
269
271
266
255
252
254
258
261
262
267
272
271
268
267
270
271
268
266
265
267
270
271
272
272
268
260
247
241
246
250
259
261
257
256
257
278
273
271
266
269
269
270
270
267
266
272
278
278
271
266
266
265
260
254
253
254
255
253
254
258
263
266
266
266
268
271
271
270
266
265
264
266
270
274
274
269
260
252
252
256
260
260
257
256
256
278
277
278
277
275
272
270
270
268
267
267
269
270
268
264
262
260
259
258
259
257
257
255
255
253
255
258
263
266
267
266
271
273
276
270
263
263
265
269
271
272
269
267
264
261
260
259
256
257
259
277
283
291
291
283
273
270
269
269
266
264
266
267
265
260
257
259
261
263
265
264
264
266
262
260
262
268
273
272
266
261
266
274
278
274
266
262
262
262
262
264
268
271
266
262
260
259
259
262
267
273
283
294
296
285
274
269
268
268
265
264
267
269
266
259
256
259
264
267
269
270
271
271
266
264
271
281
288
281
267
259
262
271
276
271
266
261
262
259
255
256
263
268
266
262
259
260
262
266
267
261
273
287
290
283
273
270
272
274
272
266
266
267
265
261
260
262
265
269
269
270
270
266
262
263
269
278
285
280
267
261
263
268
266
259
255
257
259
258
255
256
261
265
265
263
261
260
261
260
258
248
262
274
283
282
277
274
274
276
276
271
267
265
263
262
263
266
268
270
268
266
265
262
260
261
264
266
268
267
262
262
265
269
267
258
254
255
260
262
263
263
264
265
265
265
263
261
258
253
251
233
249
262
279
286
288
280
274
268
269
272
271
268
264
262
263
269
272
273
269
265
265
265
268
268
265
265
267
267
262
262
264
269
268
263
259
263
270
271
270
266
266
267
268
269
267
264
259
255
254
212
231
252
276
289
296
288
275
265
263
268
271
270
266
263
264
268
272
273
271
269
270
269
269
266
269
277
285
280
270
262
263
268
268
263
261
268
277
277
270
263
261
266
270
270
264
260
259
260
262
201
224
248
274
285
291
286
275
265
261
263
267
269
268
265
265
266
268
270
272
275
273
268
262
257
264
280
289
286
274
266
262
264
263
259
258
264
274
276
269
260
256
262
269
268
261
257
257
260
263
199
228
253
275
280
278
273
270
267
265
265
266
268
266
264
264
264
265
268
272
274
272
264
258
255
259
266
270
269
267
266
263
263
263
260
259
261
269
273
270
264
259
262
266
266
262
259
259
261
262
200
234
265
280
278
268
263
266
270
271
274
272
267
261
260
263
265
265
266
270
271
268
262
260
261
260
256
252
254
261
267
267
265
265
267
267
267
268
269
269
266
263
265
264
266
262
261
261
262
263
202
236
269
283
280
272
268
270
274
274
274
273
263
259
259
265
270
268
266
267
269
268
266
264
267
264
257
255
258
266
271
272
267
266
270
273
275
271
267
263
262
263
268
267
265
260
258
259
263
265
213
239
267
281
285
282
278
273
265
256
247
246
251
256
264
273
277
274
268
265
266
271
271
269
265
262
260
262
267
272
278
275
268
263
265
270
274
271
262
257
257
263
271
270
263
256
252
258
265
265
238
257
267
276
282
282
279
274
263
248
236
235
246
260
269
275
277
275
267
260
260
270
277
271
264
257
257
261
268
273
279
276
268
260
257
260
264
265
261
257
260
268
274
271
262
253
252
261
267
264
262
274
276
274
274
273
274
276
275
270
260
255
261
267
272
271
270
269
262
255
252
263
271
271
264
256
254
259
266
273
279
278
271
263
257
256
260
263
263
263
269
275
277
271
261
255
257
263
267
264
272
282
282
276
267
263
268
280
289
292
283
270
267
269
270
266
265
263
261
255
251
253
262
265
265
260
258
261
265
270
275
277
274
270
267
264
265
263
265
266
271
274
273
267
261
259
257
258
259
261
269
275
278
277
272
268
269
276
282
282
277
264
260
260
263
263
265
267
271
269
261
255
257
259
263
264
266
266
266
265
269
274
277
278
277
272
267
262
263
264
265
266
268
266
265
261
256
249
252
258
268
267
269
275
280
279
273
268
264
264
263
261
256
257
261
264
267
270
276
278
274
265
259
259
262
266
270
271
266
264
266
272
277
279
273
267
263
260
257
257
259
261
267
270
270
264
255
250
253
258
[truncated: 210,001 more chars]
