# Supplementary material for: Evaluating flow modulating treatment response in intracranial aneurysms using black-blood MRI in vitro
Source: Commun Med (Lond). 2026 Mar 27;6:170. doi: 10.1038/s43856-026-01413-z (PMC13031954; doi:10.1038/s43856-026-01413-z)
Supplement: Supplementary file 10 — Supplementary Data 7 [file 43856_2026_1413_MOESM10_ESM.zip › Data_Figure_10a_Sup_Figure_7a/BA model 2/CN05_06_with (IFD4)/4_agar_right_array.txt]

224
227
226
228
236
247
253
250
243
238
235
233
235
239
242
237
231
224
220
217
210
203
201
206
214
228
238
241
237
228
221
222
227
232
232
227
224
225
225
223
226
229
232
232
228
227
224
219
213
215
224
229
230
231
236
243
246
248
247
245
237
230
228
232
235
236
235
235
232
223
213
208
210
212
215
223
235
242
239
230
224
226
230
231
226
219
216
223
229
231
228
222
220
221
224
227
226
223
216
211
229
233
233
232
235
236
236
237
237
241
239
234
230
227
226
224
229
234
237
234
225
221
223
223
219
222
232
242
242
236
230
232
236
234
228
216
213
221
233
236
227
216
215
220
223
226
228
228
225
217
234
234
232
232
236
237
237
233
229
232
239
244
245
238
228
219
215
220
227
230
228
226
229
232
230
227
231
233
234
231
227
227
233
237
236
227
221
221
228
230
225
224
230
233
230
227
229
235
237
232
233
230
230
233
238
243
244
238
231
227
231
243
249
251
242
228
214
207
208
214
219
227
235
239
240
234
231
229
226
225
224
224
229
232
235
233
232
228
224
220
220
225
234
234
228
223
225
232
238
238
233
229
232
235
239
243
244
242
236
230
229
235
242
246
243
235
219
206
199
202
214
227
241
246
244
236
231
227
226
226
229
231
229
223
222
227
236
237
230
217
211
214
221
220
217
216
218
223
226
231
237
238
239
239
235
236
239
240
239
239
239
240
239
233
228
222
216
211
210
211
218
234
245
247
241
234
229
228
226
229
231
235
232
223
217
220
229
237
235
226
216
215
218
218
217
216
217
219
219
223
237
239
245
240
233
229
230
236
239
242
244
246
241
229
214
207
209
217
224
226
227
235
242
243
237
230
226
227
227
227
229
230
232
232
231
230
226
228
234
242
241
236
230
229
230
232
231
229
226
224
231
234
238
237
232
229
232
235
236
232
230
235
235
228
215
206
210
221
228
230
231
233
237
237
234
230
228
227
227
225
221
222
230
241
249
243
230
223
233
250
259
252
240
235
236
242
244
240
238
234
230
231
232
229
228
229
234
238
231
220
215
217
218
218
216
217
221
225
224
224
228
232
235
232
230
230
233
233
229
223
219
220
230
240
245
241
232
227
232
243
249
242
231
226
229
235
238
238
237
237
233
232
227
224
224
227
232
231
223
214
211
209
209
212
217
227
231
227
223
223
229
236
234
227
224
226
230
235
229
224
219
225
231
235
235
234
232
231
229
229
230
229
225
220
219
220
221
223
226
233
223
223
222
222
222
223
224
222
219
214
212
210
209
212
224
233
235
228
227
232
239
239
233
226
224
223
224
225
227
225
225
227
230
233
234
235
236
231
226
224
228
235
233
226
219
214
214
216
223
231
213
212
215
220
221
222
223
227
225
219
213
208
206
213
224
233
233
228
233
241
246
242
235
229
229
228
224
223
226
228
226
226
226
227
234
240
239
236
229
231
237
240
237
228
224
219
218
221
228
237
215
210
213
218
220
222
230
236
235
225
211
204
204
210
219
229
232
230
231
236
241
241
240
236
234
232
234
234
233
231
228
226
223
221
225
231
239
241
241
238
236
230
226
227
228
225
223
227
237
247
213
208
210
214
216
219
227
233
231
219
206
203
210
219
225
232
236
238
229
224
223
229
234
233
228
229
232
236
237
233
231
231
229
226
222
224
230
238
240
234
226
219
220
228
231
223
216
223
238
249
197
199
205
211
214
216
218
220
217
213
209
217
231
238
236
233
236
239
231
220
213
213
216
217
216
218
222
227
233
233
234
236
236
235
231
228
227
226
227
225
220
217
222
232
231
219
206
215
236
246
182
189
197
205
209
212
213
214
216
218
222
230
242
245
236
228
226
232
231
225
217
209
207
207
211
217
220
223
226
230
233
234
234
236
241
239
229
222
220
222
222
218
220
226
228
216
205
212
231
242
188
196
202
204
207
211
216
222
226
230
231
231
234
235
232
225
221
219
220
223
222
220
217
215
217
221
220
216
215
220
224
229
233
237
242
242
236
227
225
227
227
222
219
222
223
218
210
213
225
236
207
216
218
213
213
216
223
231
237
237
234
228
227
231
235
232
221
211
207
213
221
227
230
231
231
230
221
213
206
212
223
232
236
240
240
240
236
233
231
233
237
235
229
225
223
222
219
220
226
232
215
224
225
223
223
228
232
237
240
240
238
237
238
240
242
235
220
209
206
211
217
219
221
230
239
242
233
219
210
216
230
240
245
242
239
238
235
231
229
233
243
247
238
226
222
224
230
231
229
231
219
222
226
231
235
237
238
236
232
237
241
247
247
243
234
223
211
206
206
209
209
203
203
213
230
245
244
234
224
228
239
250
248
243
239
236
234
228
224
231
244
249
236
220
217
224
234
235
231
232
230
228
231
236
240
241
237
232
226
228
235
243
239
231
218
210
205
200
197
198
200
201
201
205
218
235
244
240
233
233
244
253
250
242
237
234
231
227
225
229
240
240
230
219
219
222
227
228
229
229
243
243
239
237
235
235
234
232
230
229
232
235
232
222
213
208
205
197
191
191
203
217
219
214
214
225
237
237
230
226
234
244
247
240
230
225
226
229
235
236
237
235
232
226
222
221
220
222
226
227
244
251
246
238
231
230
235
238
239
236
235
236
235
230
222
216
211
203
199
205
221
234
233
223
221
230
237
235
226
220
223
231
238
238
229
220
220
229
237
239
236
233
234
235
230
225
221
225
230
233
237
249
247
240
232
234
239
243
239
235
236
239
241
236
231
224
219
215
215
223
238
242
235
228
228
237
242
237
228
223
225
230
239
242
238
224
215
218
227
234
233
232
233
235
234
230
227
229
236
245
231
238
237
234
233
242
247
247
239
235
238
242
244
238
233
231
229
228
225
231
241
243
238
232
236
243
246
246
243
240
240
241
244
246
242
227
213
208
213
224
230
231
232
231
231
230
227
228
235
245
231
228
225
225
233
243
250
249
243
240
243
244
241
238
239
240
240
234
228
230
237
243
243
240
241
244
247
252
255
254
250
245
242
239
233
225
215
210
212
220
229
235
234
228
224
220
226
226
229
232
231
225
222
225
232
241
247
248
247
244
243
237
234
234
235
239
239
233
228
228
231
235
237
238
240
241
240
244
249
249
241
234
229
228
227
225
225
224
223
223
228
234
232
222
216
220
229
233
227
219
226
227
227
228
231
236
241
246
248
245
238
229
223
225
231
233
233
232
229
230
230
228
228
234
239
239
235
233
234
237
234
227
224
227
231
234
235
234
232
228
225
226
226
220
218
225
235
238
231
217
218
220
223
227
229
232
238
245
249
245
240
234
232
234
234
232
234
233
233
233
232
231
231
233
238
237
233
228
228
233
236
236
234
237
240
242
242
238
231
229
224
224
226
227
226
228
233
235
231
226
211
213
219
224
228
231
236
242
246
244
241
242
244
246
240
237
238
241
239
237
236
237
236
231
226
225
228
229
231
234
240
241
239
238
239
242
242
237
232
232
235
236
234
231
227
227
227
227
227
231
212
213
220
226
230
232
235
240
241
241
242
243
248
248
244
240
240
241
242
239
239
241
237
226
213
213
222
229
232
233
234
234
232
230
230
231
231
229
230
237
247
248
238
226
221
225
230
229
228
230
216
220
226
229
231
232
234
234
237
241
243
243
242
243
243
241
239
235
234
236
242
245
240
230
223
223
227
231
232
232
230
229
227
225
225
223
217
214
220
233
243
241
231
220
221
230
239
238
231
226
217
227
231
230
229
230
233
236
239
242
244
243
236
233
234
236
236
231
229
234
241
245
239
234
233
233
236
239
241
240
235
232
229
231
232
229
221
216
220
228
231
227
221
220
225
233
241
239
235
229
213
225
233
232
229
231
235
240
241
243
246
244
236
226
223
228
236
236
233
230
227
225
220
215
214
216
223
232
240
241
237
233
232
237
239
241
239
237
236
234
230
225
223
226
228
230
231
232
231
230
209
222
234
235
234
235
239
242
239
240
247
250
246
236
226
225
232
236
226
213
201
197
195
192
186
185
190
194
201
209
217
227
233
239
240
244
246
251
249
242
234
229
228
230
228
227
223
219
219
222
202
218
231
235
240
247
250
247
241
241
248
254
251
240
228
217
215
213
206
196
187
187
192
193
187
179
171
163
159
168
187
211
230
239
238
241
243
242
240
237
233
228
229
229
232
231
228
222
217
216
192
202
211
223
241
257
260
251
242
240
240
237
231
222
212
197
186
185
192
199
202
207
215
218
212
201
191
181
170
167
176
197
217
232
239
242
240
234
231
230
230
227
225
228
235
240
240
236
230
229
181
177
179
196
222
237
235
225
219
217
212
202
195
192
193
186
179
184
200
217
229
236
241
242
234
222
219
219
212
195
182
184
199
221
237
245
242
233
225
227
232
233
229
227
231
236
242
243
243
241
182
168
164
174
190
194
188
181
180
184
182
178
176
185
196
200
203
212
226
237
242
244
246
246
238
228
228
235
232
212
188
178
190
212
232
243
241
230
223
225
232
238
237
231
225
227
231
237
238
235
194
182
177
181
186
182
176
174
179
185
189
192
199
211
220
222
228
238
249
251
248
242
240
237
235
232
235
235
225
205
185
179
189
205
223
231
232
225
219
221
230
238
239
233
227
225
228
234
234
230
196
194
201
207
210
210
211
214
216
215
215
221
231
238
240
238
238
240
244
248
250
244
235
228
231
240
248
241
218
195
181
181
192
205
219
227
229
224
220
221
224
229
230
231
232
235
235
236
236
233
184
197
213
225
232
238
245
246
241
232
228
231
236
242
245
245
241
232
226
231
243
246
236
225
224
236
247
239
214
188
175
179
195
211
222
226
227
227
228
228
225
222
222
228
235
240
239
237
236
241
185
204
220
231
239
248
255
253
243
237
234
234
235
236
242
246
245
238
230
232
244
250
243
232
224
223
223
214
198
184
179
186
202
220
229
230
228
230
234
238
235
229
226
227
233
235
231
230
234
240
211
224
230
234
242
247
250
246
242
240
243
245
244
241
240
244
248
251
251
251
246
240
236
229
220
208
196
187
186
193
200
208
219
230
235
235
231
230
233
236
237
236
232
231
229
227
224
227
232
235
233
236
234
239
243
246
245
242
240
238
239
243
246
245
243
242
240
245
246
240
225
213
203
199
195
189
186
189
201
217
228
232
234
239
244
244
239
227
222
220
225
231
234
232
227
223
224
228
232
232
238
235
234
236
242
242
239
236
238
238
237
234
235
235
235
226
214
205
199
193
188
183
177
172
174
184
199
213
227
237
242
242
237
236
241
245
239
226
214
206
212
223
233
232
228
224
225
229
231
232
248
241
235
236
241
242
239
234
238
244
242
232
219
213
208
200
183
165
158
163
175
184
186
185
189
201
218
229
234
232
233
234
233
230
228
230
230
225
217
214
219
227
234
232
227
224
225
227
229
232
261
256
246
245
250
254
250
236
229
229
225
210
190
181
181
178
172
168
177
193
204
209
211
217
223
231
235
234
226
222
221
227
231
225
219
221
227
230
232
233
237
241
239
232
225
222
225
226
227
223
261
259
254
253
258
259
246
224
205
194
186
178
172
173
180
189
195
204
223
235
236
231
229
238
246
247
241
235
230
227
227
230
234
230
228
230
237
239
239
241
243
243
238
230
224
222
224
223
218
214
214
221
227
231
233
240
242
238
231
229
237
249
252
250
242
234
230
228
228
228
226
220
213
211
215
220
226
230
232
229
224
223
227
233
237
232
221
217
219
223
226
228
230
233
231
225
222
220
223
227
222
230
233
232
232
232
231
231
232
235
236
236
238
241
240
240
241
242
239
224
208
199
203
214
221
226
229
231
231
231
227
225
225
223
218
213
210
217
224
228
225
221
226
229
227
220
214
214
219
227
232
236
237
234
233
230
227
228
231
237
238
233
229
229
231
230
232
237
236
221
199
191
200
217
224
226
226
229
230
230
229
228
226
222
214
209
209
222
236
240
230
219
215
219
217
215
214
217
224
230
233
235
234
232
233
235
234
231
228
229
232
234
233
231
226
218
216
221
224
219
210
208
213
222
225
224
225
227
228
228
227
228
228
231
229
223
221
229
234
235
228
220
216
214
212
215
223
231
236
235
230
227
224
225
230
242
246
240
227
216
218
227
233
233
227
218
212
207
209
212
218
225
229
229
228
227
225
225
228
229
228
225
225
231
235
240
238
233
228
222
220
222
224
222
216
217
226
237
239
237
235
228
222
221
229
242
252
244
230
217
217
223
229
230
227
222
213
202
195
199
211
226
235
237
234
230
226
224
227
231
231
224
218
221
231
242
246
239
226
215
214
224
233
233
226
223
228
232
232
231
239
233
229
227
229
236
240
238
235
235
239
241
237
229
222
216
207
198
195
199
211
227
237
238
236
232
227
223
225
232
235
233
226
222
228
237
240
235
225
218
218
225
234
237
232
231
230
230
227
224
235
234
236
234
230
229
229
232
237
244
252
256
251
236
222
207
201
202
210
218
225
231
233
234
233
234
230
227
225
234
244
247
241
235
233
232
229
223
222
226
227
225
225
228
233
238
241
239
232
223
225
230
236
237
234
232
233
235
237
238
239
242
241
234
222
212
209
215
225
236
238
234
228
225
230
236
237
234
232
237
247
251
250
245
241
235
228
220
223
229
232
223
211
212
226
239
246
240
234
226
225
231
237
238
239
241
245
243
234
225
221
221
220
218
215
218
220
222
227
234
237
232
226
222
227
234
238
236
233
234
237
240
243
242
242
239
234
230
227
228
226
218
209
210
221
231
234
229
228
232
227
230
234
235
237
242
244
240
229
221
219
218
213
209
211
217
221
222
222
225
228
229
228
227
228
228
226
227
230
229
227
226
230
235
237
238
238
238
231
224
221
223
224
225
224
223
221
221
226
234
223
224
229
232
234
235
234
231
224
222
227
227
222
213
213
217
220
224
224
225
226
229
234
238
237
228
221
221
229
231
228
224
222
225
230
235
238
236
230
225
228
235
239
237
233
229
228
228
230
233
223
220
224
230
232
232
230
230
227
228
226
224
217
211
212
218
223
228
232
232
231
235
240
247
247
238
228
225
231
233
233
228
222
219
223
232
234
231
227
230
238
243
238
234
234
237
240
237
232
228
235
223
222
227
233
235
235
238
237
230
221
209
203
200
208
224
236
240
236
233
235
242
248
248
246
242
238
234
232
230
231
229
226
222
222
229
230
230
227
232
238
239
232
226
229
235
238
233
229
228
239
218
208
213
223
232
236
237
232
222
208
202
203
209
220
236
250
250
238
229
233
242
247
241
234
234
236
236
233
226
228
232
233
228
227
227
228
227
225
226
228
232
234
231
230
228
225
224
228
231
214
197
192
200
215
224
228
226
218
207
202
209
224
234
239
245
251
250
239
231
230
234
235
229
224
226
233
235
232
230
233
235
236
235
230
226
224
223
222
223
225
227
233
236
233
225
220
225
232
233
185
185
189
198
211
219
222
218
213
206
209
220
234
244
245
240
240
242
238
233
228
225
224
223
223
232
239
240
238
237
237
237
235
234
231
228
223
221
226
231
230
225
223
225
227
226
226
229
230
224
180
190
194
196
202
210
213
214
216
218
222
226
230
233
232
230
230
230
227
226
224
222
224
229
235
243
244
241
237
237
237
237
236
236
236
232
225
222
228
236
235
223
212
209
216
223
225
223
217
212
190
197
196
191
193
201
211
216
221
229
234
233
226
224
223
228
226
222
220
219
222
226
234
241
245
246
243
238
234
235
237
239
239
239
240
233
227
223
226
232
235
227
220
216
219
221
218
216
213
214
193
195
195
197
203
212
221
223
224
230
235
240
237
236
232
231
225
219
215
215
217
225
234
241
246
245
241
237
233
234
238
240
239
236
233
231
228
226
227
232
238
239
232
226
221
222
220
220
223
229
200
200
206
217
228
232
233
226
222
226
232
243
247
243
234
224
217
213
210
208
207
209
216
223
232
237
240
239
234
234
238
242
239
232
227
228
230
229
229
232
239
242
234
227
224
225
227
227
229
233
224
226
228
235
238
238
234
228
225
227
235
242
239
230
217
207
203
199
192
187
186
191
198
206
216
230
240
240
233
231
237
243
240
231
225
227
233
235
233
230
231
232
232
227
228
227
228
225
222
219
245
249
242
236
231
229
233
236
240
244
244
239
224
206
194
193
197
194
185
178
183
195
202
206
211
227
239
239
231
227
233
240
239
229
221
224
232
238
237
229
223
225
230
231
231
226
223
219
215
213
243
252
246
234
221
223
236
248
254
252
245
234
218
204
198
202
208
205
197
196
205
217
219
217
219
231
240
242
236
230
229
232
232
225
216
215
225
236
240
234
226
225
231
234
232
226
222
222
226
228
230
246
247
237
226
228
238
247
247
239
233
227
223
221
223
227
229
223
217
219
229
235
231
227
228
237
245
248
246
240
233
231
231
231
227
221
225
232
238
239
233
227
229
231
232
228
224
230
242
251
222
235
240
238
231
232
240
245
237
230
227
230
236
236
242
244
242
235
227
230
236
242
239
232
231
236
244
252
253
249
240
234
237
241
241
235
227
228
230
234
231
228
228
228
226
224
223
230
243
255
223
227
228
231
229
232
238
242
240
238
237
241
242
240
241
241
240
235
229
231
238
245
245
238
230
228
233
243
248
247
239
234
234
239
241
237
230
227
227
226
229
230
232
229
223
215
214
219
231
241
226
223
222
223
226
231
235
240
241
242
246
246
240
234
234
232
233
231
230
233
238
242
240
235
227
221
218
224
234
238
232
226
221
225
229
230
231
229
227
226
229
234
236
231
223
213
210
213
218
224
227
225
224
225
226
229
232
235
239
242
244
243
238
235
234
232
233
231
232
233
233
228
226
227
227
224
219
219
227
234
231
223
218
223
231
234
235
233
229
227
230
231
232
232
229
228
221
218
217
221
223
223
224
226
228
230
233
237
242
244
244
242
239
237
239
239
240
238
235
228
219
214
216
225
233
237
234
230
233
237
235
233
230
233
240
246
246
239
231
226
225
224
226
231
237
241
235
229
224
227
214
217
222
227
230
233
235
241
246
247
245
242
240
239
239
241
244
244
240
229
220
217
222
226
232
238
242
240
236
234
234
236
236
238
242
247
247
240
232
228
228
228
228
228
232
237
234
230
225
228
206
215
222
228
231
233
235
238
241
245
244
241
238
237
237
240
245
245
242
239
236
238
239
234
229
229
232
232
228
225
227
231
232
230
231
233
234
233
232
237
241
242
235
226
222
224
229
227
224
224
211
220
224
227
229
231
232
233
237
241
241
239
236
235
240
242
243
238
234
236
243
251
251
244
236
227
226
220
218
223
229
231
229
227
224
223
222
225
232
243
246
243
233
227
229
231
234
231
226
220
221
228
231
230
229
231
233
237
239
241
238
236
235
238
243
243
239
231
226
226
236
244
246
243
238
234
229
225
228
233
237
237
235
235
235
232
227
227
232
238
237
230
225
230
242
248
245
237
232
224
224
232
238
238
236
239
243
249
246
241
236
236
238
243
244
242
239
233
224
220
220
224
222
219
217
219
224
231
237
242
238
234
234
241
247
247
241
234
232
233
231
225
222
229
241
247
243
234
228
226
216
229
239
240
239
243
249
252
247
240
238
240
244
245
243
241
239
237
225
211
200
197
197
194
192
192
197
207
215
219
220
220
225
237
244
248
243
237
233
234
233
229
225
225
230
235
232
225
219
221
206
224
236
239
241
248
252
251
245
242
244
244
245
242
234
229
224
217
207
196
188
188
193
193
188
179
175
175
182
190
200
209
219
228
238
244
242
238
236
238
238
236
229
228
229
233
233
226
218
217
193
215
232
239
246
255
256
249
242
241
241
239
232
223
214
202
191
183
181
187
195
205
215
216
209
197
186
177
176
182
190
203
216
229
238
243
242
238
236
236
237
236
233
231
235
241
243
237
229
224
182
197
213
223
228
231
229
226
222
223
219
209
197
191
190
186
180
176
182
197
213
229
241
242
232
219
212
205
199
190
187
198
216
232
240
244
241
235
229
229
233
236
237
234
238
243
246
242
239
234
178
177
182
184
186
182
179
182
191
199
197
184
176
178
189
199
206
212
217
223
232
243
251
249
240
226
222
220
213
194
182
189
210
230
239
240
236
229
223
224
230
237
238
235
235
236
237
237
236
234
185
173
165
164
164
160
161
171
184
195
196
194
195
200
208
221
232
244
250
248
245
243
243
239
234
228
227
224
211
189
180
186
204
220
230
232
234
232
227
227
230
233
233
231
228
227
229
231
233
233
193
185
184
186
188
189
195
203
211
213
216
221
229
235
235
236
239
243
247
246
244
239
234
227
226
230
235
228
209
188
181
189
203
215
226
233
238
238
236
234
233
230
228
228
229
228
228
230
233
235
189
202
216
224
227
230
238
242
238
230
228
232
240
244
245
244
240
234
228
228
235
239
234
224
220
224
230
224
205
188
185
195
208
221
230
235
236
236
236
237
236
233
231
230
233
236
235
233
232
234
201
221
237
242
245
250
257
256
247
238
234
233
233
238
246
252
251
243
234
233
239
243
236
227
213
206
202
198
191
187
194
206
218
230
234
231
229
227
232
238
240
238
234
231
234
239
240
236
233
230
225
238
241
243
244
247
250
248
242
239
237
238
240
242
248
253
256
257
257
255
246
235
223
212
200
187
173
170
179
195
214
225
230
235
231
231
227
225
230
236
238
234
227
223
227
232
236
236
233
226
237
244
245
242
240
237
234
234
234
236
238
244
249
254
250
241
238
243
250
243
225
203
188
183
181
179
176
181
195
218
235
239
235
236
234
234
233
231
231
229
227
225
220
216
216
221
226
229
229
223
240
244
247
247
241
232
228
230
237
240
241
245
247
247
236
219
208
205
205
198
186
176
172
175
180
190
203
216
229
239
242
239
232
232
235
239
240
236
233
227
223
224
225
224
222
221
222
222
223
225
248
248
246
246
242
241
238
237
240
243
239
229
219
213
207
198
189
183
178
172
174
183
192
203
207
213
225
238
244
240
232
227
227
229
232
234
235
237
236
235
232
234
238
240
237
229
222
220
222
228
255
248
243
244
249
255
251
239
226
216
208
195
186
183
187
195
199
199
197
198
204
212
222
232
233
233
234
238
238
232
222
220
226
232
231
231
229
232
236
242
246
250
247
239
230
224
220
219
218
221
246
245
243
248
255
255
244
222
194
176
168
169
175
186
201
215
222
227
232
237
237
234
233
240
241
239
237
235
234
232
228
229
235
239
239
234
230
229
232
240
248
250
240
224
213
212
217
217
214
209
222
230
236
239
234
227
222
219
218
225
236
248
250
244
234
229
229
230
231
232
230
226
221
221
222
223
224
221
227
229
227
225
225
232
238
238
235
232
233
233
227
226
226
230
232
228
226
224
228
230
230
233
236
242
242
236
227
218
217
225
234
244
248
248
243
238
234
232
229
219
207
203
210
223
235
233
228
224
225
229
227
223
222
224
230
235
234
231
227
225
223
228
233
236
232
224
223
224
230
233
232
233
235
241
244
243
236
230
228
234
238
240
244
247
248
243
237
230
222
205
191
191
206
226
238
238
233
228
227
227
224
223
221
223
229
233
233
232
232
233
233
233
234
229
223
218
222
228
232
234
225
229
229
229
232
239
241
238
231
230
234
237
240
242
239
234
230
224
218
207
201
205
214
227
232
234
236
237
232
230
228
225
226
230
232
233
232
232
238
243
242
237
229
218
214
217
227
233
232
226
227
228
221
214
217
231
242
241
231
222
226
233
234
230
225
222
223
220
215
213
217
222
225
226
227
232
236
238
238
236
233
228
226
231
235
236
234
232
235
240
242
239
230
219
215
224
233
237
230
220
243
234
220
208
211
227
240
241
233
227
229
233
232
225
221
221
219
215
211
211
218
225
227
226
227
232
234
236
237
239
236
225
219
224
235
242
238
229
225
231
240
241
238
231
228
230
237
240
232
223
253
238
224
215
217
228
236
238
237
238
241
243
240
232
227
219
214
206
203
207
219
227
227
227
229
232
234
233
233
237
235
226
217
219
231
241
237
227
224
229
237
240
242
240
236
237
240
242
240
230
244
236
230
229
230
232
232
235
238
242
246
246
244
241
233
220
206
196
199
214
226
231
228
226
230
235
237
233
232
237
242
239
229
223
226
232
232
228
226
230
235
237
233
234
232
236
239
242
238
226
231
232
236
241
240
239
235
236
238
240
238
235
234
236
234
222
209
201
211
227
239
235
228
225
231
237
240
235
232
238
248
250
241
233
229
232
233
230
228
228
230
226
220
221
226
231
233
232
226
217
228
232
239
245
246
245
244
244
243
241
237
229
222
220
223
222
217
214
223
237
243
236
229
227
233
237
235
230
230
232
238
241
240
240
241
241
240
236
229
225
223
220
217
218
224
226
226
223
219
220
229
234
238
240
241
245
246
245
242
241
240
236
225
214
212
216
221
224
229
236
235
232
231
237
240
236
228
228
230
230
226
227
233
242
247
246
243
240
235
230
227
225
225
229
231
234
234
233
231
233
231
235
236
235
233
238
243
240
233
231
233
235
227
214
207
210
218
227
231
229
225
226
233
244
247
241
235
237
241
239
232
228
232
236
238
236
236
241
243
242
238
235
234
236
240
250
255
254
246
238
235
239
241
237
237
238
238
234
227
221
223
226
223
216
209
211
222
232
232
225
221
225
235
245
248
243
239
241
244
245
242
239
232
227
223
224
226
231
239
244
244
239
230
230
239
257
266
258
239
221
246
246
246
245
245
241
237
233
227
223
223
222
218
214
212
220
232
237
234
228
229
237
244
245
242
239
236
235
235
236
239
238
231
224
221
223
225
225
226
230
235
234
227
223
229
243
249
236
218
206
246
233
225
228
233
235
231
229
228
224
220
216
215
215
217
226
236
240
237
237
244
250
251
244
238
235
234
233
231
230
232
232
231
229
230
232
233
225
219
217
222
231
232
231
228
227
221
213
210
215
223
206
197
204
217
225
227
225
221
216
212
212
219
228
230
231
234
237
239
244
250
253
250
243
238
237
241
240
236
233
232
234
235
237
237
236
235
231
226
221
224
232
237
238
230
221
215
214
219
224
197
191
190
199
212
222
224
221
217
210
209
215
227
238
241
235
232
231
235
241
245
246
245
241
240
245
248
247
240
238
237
240
240
239
236
233
231
231
235
238
236
234
233
229
228
229
232
233
225
215
192
195
197
200
207
215
220
217
213
217
222
227
229
232
235
237
234
230
229
228
229
232
236
240
243
246
249
246
240
239
239
241
242
239
234
230
225
224
232
238
236
226
216
212
220
233
241
236
220
203
198
200
198
195
197
204
209
212
214
225
233
239
233
228
230
235
238
233
226
220
219
225
234
241
243
243
242
243
242
240
239
239
238
238
236
231
226
224
227
230
227
219
212
212
221
228
231
226
220
214
198
197
199
199
203
209
212
215
215
223
232
238
236
233
232
235
236
234
224
215
213
221
235
242
240
234
233
242
249
249
241
234
231
230
230
230
228
226
229
231
227
222
221
225
226
222
218
220
230
236
194
199
207
219
225
226
225
221
219
221
227
235
238
237
234
229
230
228
220
208
203
211
227
237
235
230
232
240
248
247
238
230
228
227
226
227
229
234
235
231
225
223
224
230
231
223
220
223
231
236
207
217
228
235
238
236
234
230
229
229
233
237
236
231
223
217
218
219
210
194
186
192
208
222
226
228
234
236
233
226
223
227
228
228
225
227
231
235
232
220
210
209
217
226
230
227
224
224
223
220
229
237
239
236
234
232
235
240
243
244
242
237
227
216
207
203
209
209
202
188
181
187
200
212
222
230
235
233
224
217
218
228
234
233
226
225
231
235
229
212
199
200
213
224
228
228
226
224
219
213
240
247
244
233
225
226
236
248
250
243
234
226
217
209
205
206
212
211
206
199
199
203
209
219
225
233
240
239
237
232
229
231
233
232
228
226
231
236
232
223
212
210
216
223
228
229
229
227
225
221
237
244
246
236
227
226
237
244
243
233
223
219
219
219
224
229
231
226
221
218
222
226
227
228
232
238
244
249
251
246
238
234
230
231
233
236
240
244
242
236
230
224
222
225
227
230
231
232
233
230
227
234
240
238
229
228
235
240
240
233
231
230
234
236
241
245
245
237
230
231
237
241
241
238
235
237
241
245
246
244
235
231
230
234
241
247
249
248
243
238
231
226
226
227
227
228
229
232
232
230
220
225
228
233
230
230
234
238
240
244
248
248
245
240
240
241
242
238
232
233
240
246
246
238
228
225
226
228
230
229
228
229
234
238
242
245
247
247
241
233
226
225
229
233
231
227
226
227
228
229
223
225
225
227
229
232
234
234
237
244
249
248
243
238
236
236
237
234
234
235
239
241
241
232
221
214
211
213
218
225
227
226
229
234
235
234
234
235
235
232
229
231
236
240
239
231
224
220
222
228
229
229
228
228
231
234
234
233
234
238
240
239
238
238
238
239
239
238
238
237
237
235
233
230
223
216
213
215
223
232
233
226
225
228
231
233
234
234
236
236
236
235
238
244
250
246
233
221
218
224
228
228
228
230
233
236
236
238
240
241
242
240
238
239
240
240
241
242
241
239
236
233
234
236
235
234
231
231
234
236
235
233
230
232
238
243
244
240
236
235
233
228
233
239
251
253
242
230
222
225
217
220
224
230
233
235
236
239
244
247
244
240
238
236
237
238
240
242
243
242
240
238
240
239
242
242
243
240
234
232
232
234
236
236
239
241
243
240
234
230
226
223
223
226
233
240
240
233
225
221
210
217
224
228
231
233
234
235
239
243
242
238
234
232
234
237
238
239
241
243
246
248
246
243
240
239
238
232
226
224
228
234
235
234
234
235
236
235
233
232
232
227
222
215
216
222
231
232
225
219
215
221
225
227
229
231
231
231
234
240
240
236
233
232
234
236
236
233
234
237
243
249
250
246
241
237
230
222
219
224
232
237
237
234
233
235
236
240
245
245
241
231
223
218
221
227
231
233
231
226
224
230
233
235
236
236
237
239
241
242
238
235
235
237
238
237
234
229
226
228
236
244
247
246
243
237
232
225
225
233
238
239
238
238
241
245
247
250
252
250
242
229
224
230
240
245
242
236
235
232
227
237
246
249
244
242
242
246
248
243
235
233
238
244
244
240
235
230
223
220
222
227
229
227
225
223
224
225
228
232
233
234
235
241
248
251
248
245
243
241
235
229
228
235
247
251
244
236
231
230
222
236
246
247
243
241
242
244
242
236
232
233
243
249
249
244
236
226
216
203
197
195
196
194
193
193
195
200
210
221
225
225
228
236
243
246
241
235
231
232
235
236
234
235
239
243
241
233
227
224
211
231
243
243
240
239
242
239
235
233
236
243
247
246
243
233
224
210
194
181
171
171
176
180
180
177
170
170
182
201
216
222
224
228
236
240
238
234
232
236
243
245
239
232
230
234
239
236
230
228
198
224
243
246
245
244
247
243
239
239
243
242
236
226
215
205
197
185
179
179
182
191
200
205
204
193
178
168
172
187
204
216
223
227
235
240
241
238
236
238
244
245
240
233
228
233
239
240
238
237
186
208
231
234
228
226
229
230
232
232
228
214
201
188
184
186
187
187
190
200
215
231
240
240
228
214
199
188
183
182
191
206
223
235
239
239
238
235
232
233
238
241
239
235
234
236
238
239
239
239
183
186
194
195
186
180
181
193
203
208
200
184
169
166
178
197
211
219
220
226
238
251
254
247
232
219
212
206
196
185
185
199
222
236
240
233
228
224
225
227
232
236
238
237
239
240
238
235
235
236
187
173
168
165
163
158
159
170
183
193
194
189
185
190
205
223
236
244
242
241
242
245
244
236
225
218
216
213
203
189
187
199
219
231
233
232
226
225
226
227
231
232
232
232
233
234
233
229
231
233
192
182
182
184
186
187
186
193
201
210
216
222
229
233
236
238
242
245
247
245
240
238
236
232
227
224
219
212
199
189
190
203
218
229
234
236
235
234
234
233
233
232
228
226
226
226
227
227
231
233
197
209
220
226
228
228
230
233
235
235
238
241
244
245
244
242
241
244
247
245
241
238
235
232
227
218
208
199
189
186
192
208
224
234
239
241
240
238
234
234
240
241
237
230
227
227
227
229
232
233
213
231
241
244
242
243
245
250
249
245
237
233
229
229
235
240
243
245
252
253
249
240
230
222
210
195
180
174
176
184
199
216
230
238
242
242
237
231
228
232
240
244
243
236
234
234
236
235
233
229
234
241
241
238
235
234
235
236
237
233
228
224
224
230
238
240
237
239
248
255
246
226
206
195
186
176
166
163
172
191
211
225
231
236
238
236
232
227
227
230
235
239
236
233
231
236
239
236
231
225
244
245
245
242
237
230
226
226
227
228
231
238
249
255
250
237
224
222
228
229
217
197
182
178
179
182
183
184
194
207
220
227
229
230
231
230
228
227
230
232
233
232
228
225
225
230
233
231
224
220
243
248
253
250
241
234
234
239
240
242
243
249
256
257
241
221
207
204
202
193
184
180
183
190
198
205
214
221
225
226
225
224
226
230
231
232
234
237
241
240
236
231
229
228
230
231
232
228
221
220
242
245
247
245
241
242
247
253
253
245
236
229
223
217
210
202
200
201
197
187
182
191
209
220
224
223
228
236
240
237
228
224
228
236
241
244
245
249
250
244
236
232
235
238
241
238
233
229
225
227
239
234
233
235
242
248
250
243
228
211
198
191
187
187
195
207
217
221
220
216
213
218
229
237
234
225
222
229
238
236
232
230
236
245
249
246
243
240
240
238
233
231
231
233
233
231
231
229
226
225
240
234
233
237
242
243
234
215
190
173
168
176
189
200
215
230
239
242
241
240
239
237
235
234
230
223
222
226
235
239
239
239
242
245
245
236
229
225
226
231
234
232
225
216
213
216
225
228
227
223
227
229
236
241
240
234
228
226
225
225
230
236
238
233
224
217
219
226
233
235
235
231
224
223
225
226
224
222
223
230
230
230
230
231
230
230
232
236
238
235
229
224
224
226
227
226
227
223
223
219
228
228
233
244
255
254
246
235
226
224
232
244
250
246
236
227
225
227
229
226
223
223
225
232
236
232
229
224
223
230
230
228
227
230
236
241
241
233
224
220
222
228
236
236
235
232
232
228
227
222
229
227
231
242
253
258
254
244
236
233
238
245
252
252
248
242
240
235
227
216
209
213
223
235
241
240
239
235
233
232
228
226
226
232
244
249
242
228
218
218
228
239
243
241
236
231
232
232
230
223
223
227
230
233
237
243
249
245
239
236
240
243
246
245
245
244
242
236
225
211
204
209
220
231
237
242
248
248
242
236
231
227
227
232
238
240
236
231
231
237
247
252
248
236
227
226
232
233
229
221
229
233
231
223
219
227
235
237
235
234
239
242
242
239
235
236
238
235
224
213
210
213
219
225
231
240
245
246
242
240
237
234
230
232
235
236
235
234
241
253
259
256
243
228
224
226
235
235
225
214
247
245
234
221
214
220
230
235
236
235
239
242
240
236
233
232
233
229
223
216
216
218
220
226
229
234
235
236
236
237
237
232
226
229
236
241
236
232
239
253
259
250
236
226
227
234
239
237
228
219
261
250
237
226
224
229
234
237
239
240
241
239
238
233
233
230
226
219
213
212
218
223
226
229
231
233
234
232
230
229
225
216
211
218
232
240
236
231
236
246
251
245
233
228
230
235
239
240
240
235
255
247
239
237
236
237
237
239
242
242
235
227
224
229
233
229
218
208
206
211
223
229
232
233
232
235
235
234
229
225
219
214
208
210
219
229
232
233
236
242
246
244
239
233
228
225
228
237
244
241
241
239
241
244
243
238
235
237
244
242
232
219
218
226
232
227
214
204
208
221
232
235
237
236
235
234
233
230
227
225
226
227
223
223
226
229
233
235
235
237
239
241
241
235
226
219
221
232
236
230
233
235
239
242
237
230
228
233
243
247
242
232
228
231
232
225
212
207
215
232
243
240
238
237
236
232
226
221
222
225
226
229
234
240
239
237
233
232
232
233
232
233
233
230
227
225
228
231
230
223
235
234
230
226
222
226
230
235
240
244
247
243
237
232
226
223
216
214
222
234
240
238
236
235
234
231
226
224
224
225
223
228
237
247
246
237
229
228
232
234
233
227
223
223
228
238
244
245
239
233
239
237
228
215
215
226
237
238
233
227
227
231
230
222
219
221
223
225
225
226
229
229
229
229
232
234
236
239
239
235
234
241
247
249
240
227
222
228
236
243
241
231
223
220
227
240
253
255
248
239
243
246
237
226
226
238
244
241
226
213
212
217
218
215
215
220
226
229
227
225
224
226
229
230
231
233
238
242
242
244
250
255
254
245
232
222
221
228
237
243
242
234
227
222
228
239
250
250
239
225
243
249
249
246
247
245
242
238
230
223
221
221
222
217
215
218
224
230
230
231
233
236
238
237
232
228
227
228
234
239
247
248
244
235
230
230
231
230
229
231
231
232
228
226
229
235
237
230
218
210
238
241
243
246
247
242
236
236
236
236
230
224
219
216
214
213
217
226
233
239
244
243
244
243
239
231
223
224
229
232
233
229
225
227
235
240
240
234
226
220
219
224
228
231
230
229
222
214
210
216
229
224
223
226
231
232
230
233
237
234
224
214
213
214
216
213
214
220
233
242
247
246
247
246
245
241
237
236
235
232
226
221
222
228
236
241
242
236
228
219
218
225
234
235
230
223
218
215
218
227
223
217
212
213
217
224
225
228
228
224
218
213
212
219
222
219
216
220
231
238
244
247
248
246
245
242
244
244
240
238
234
234
234
232
231
232
235
237
231
224
225
233
240
237
229
225
228
230
229
225
222
217
214
212
213
217
219
218
218
220
223
228
228
229
229
230
228
226
230
233
237
242
244
243
241
239
241
240
236
235
238
240
239
235
229
230
234
237
233
227
225
230
235
233
230
231
241
242
232
220
231
224
219
214
212
212
212
210
210
219
231
241
241
236
236
239
240
237
233
225
224
229
235
237
235
231
231
233
235
235
236
238
238
237
236
237
239
238
235
228
224
223
226
231
233
234
236
237
234
227
231
226
223
220
215
211
212
211
212
217
226
236
237
235
237
241
242
238
230
218
215
222
233
236
233
225
222
232
241
244
239
238
240
244
246
242
237
237
236
233
224
221
226
234
235
229
223
224
231
234
219
224
224
226
224
222
223
223
223
222
224
226
228
232
233
234
234
230
221
212
208
215
232
241
237
228
226
235
243
247
240
238
241
246
245
238
231
233
235
232
224
220
227
235
233
225
216
218
228
234
213
218
224
231
236
236
235
237
237
235
231
229
229
230
228
223
223
223
217
209
203
209
225
239
242
237
236
239
241
237
231
230
238
242
237
229
229
232
231
223
213
212
220
227
225
221
221
226
231
234
216
219
227
235
240
240
239
241
241
237
234
234
237
235
229
220
216
217
218
211
205
209
220
232
238
239
239
241
240
231
226
228
236
240
236
227
228
231
229
220
209
208
213
218
220
223
228
234
238
232
227
231
236
238
237
236
238
241
237
230
228
234
240
238
233
225
224
224
222
219
217
217
222
227
229
232
234
239
243
241
237
235
238
240
237
232
230
229
227
222
220
219
219
223
227
231
233
233
232
227
233
235
242
241
236
234
237
241
236
228
230
237
240
237
233
231
232
231
230
229
230
229
226
224
225
228
230
234
241
247
246
242
238
236
237
236
233
229
226
225
230
231
231
232
234
238
234
227
218
212
224
228
235
236
235
234
236
237
236
240
246
247
244
237
230
234
237
237
235
238
239
236
231
230
230
233
233
232
233
239
243
242
237
234
234
239
243
238
229
225
227
231
233
235
235
236
234
226
214
206
220
222
228
232
235
235
233
232
234
247
257
258
246
238
236
238
241
241
241
241
242
239
236
232
234
238
240
235
229
231
237
240
239
235
233
238
245
246
239
227
224
225
229
231
230
234
235
232
226
220
227
230
233
236
236
237
233
227
230
237
246
246
242
238
239
242
245
245
244
245
243
240
237
233
234
236
237
235
233
233
236
236
236
234
231
233
238
243
242
237
229
226
229
233
236
238
237
237
237
234
239
242
239
238
239
239
235
229
229
230
233
233
236
238
239
241
243
244
246
246
245
243
241
238
234
231
230
233
234
238
236
233
228
228
229
232
235
240
244
243
239
237
238
244
249
248
241
235
231
232
235
234
232
234
237
239
238
236
235
237
236
237
238
240
240
236
234
238
244
248
255
256
254
247
239
231
228
227
231
236
237
235
232
231
231
236
242
246
247
246
244
242
242
245
250
248
238
227
221
221
223
221
222
227
232
235
234
232
234
238
239
239
240
242
242
237
232
233
240
250
259
260
253
244
238
233
230
230
231
233
236
237
237
236
237
239
245
247
246
242
239
237
236
232
233
234
232
224
216
213
214
217
222
226
229
230
229
227
229
231
233
234
236
241
244
241
234
232
239
247
251
247
241
235
232
233
233
233
234
235
237
239
238
238
239
239
240
241
239
236
238
233
226
217
216
221
228
227
224
217
218
222
226
230
233
233
232
228
230
232
234
234
233
236
238
237
233
230
234
239
241
235
231
231
236
238
239
237
237
240
240
239
238
239
241
243
241
241
241
243
241
234
224
216
215
222
229
233
234
233
226
231
236
240
242
241
238
237
241
244
244
240
235
233
230
226
229
229
235
238
238
236
235
236
240
240
238
236
235
236
239
238
239
240
241
242
242
245
248
249
244
236
230
227
228
229
231
234
240
243
228
239
247
251
248
244
239
239
243
244
244
240
238
234
229
227
228
231
234
233
233
231
228
226
224
222
219
220
224
229
233
237
239
242
240
239
238
242
244
243
240
237
238
239
240
233
231
233
236
236
223
239
248
249
243
237
231
230
230
232
233
237
241
242
238
233
228
223
216
209
204
202
198
195
192
187
186
190
202
219
232
237
237
238
238
237
236
234
233
232
233
237
243
244
241
236
233
235
234
228
218
235
245
243
238
236
233
228
226
227
236
243
248
245
237
227
218
205
192
178
171
172
176
178
181
177
167
164
178
204
225
233
232
231
235
238
239
235
231
228
232
237
240
239
236
236
237
238
238
232
206
229
243
243
238
237
240
240
237
239
244
249
240
228
214
205
203
195
186
180
181
189
198
203
201
192
177
164
166
187
209
220
223
225
234
241
243
239
233
230
234
237
236
232
230
232
237
239
242
245
198
216
229
232
228
229
232
234
233
232
230
223
205
188
182
187
200
206
209
216
226
234
237
230
222
210
194
181
174
178
191
206
220
229
236
240
239
237
235
235
237
238
236
232
230
232
235
236
241
247
194
195
200
202
201
201
202
205
204
198
192
184
174
170
179
197
214
225
233
244
256
260
253
235
221
213
205
196
188
185
190
207
226
239
241
237
231
228
229
234
238
238
237
237
238
237
236
236
237
239
192
178
173
181
187
189
184
179
176
176
176
180
186
200
216
228
237
239
241
245
253
253
245
234
223
216
209
203
197
193
199
213
230
243
243
235
225
219
222
228
233
236
236
236
237
238
238
235
232
232
195
186
184
195
205
206
198
191
191
196
204
216
230
245
252
250
245
246
247
245
242
240
243
245
240
227
211
199
191
193
200
216
232
241
242
235
225
220
220
224
229
232
230
229
230
232
234
234
233
230
210
218
222
228
230
229
224
225
230
235
238
241
244
246
245
241
241
248
262
260
250
238
242
246
242
221
197
182
179
185
200
217
232
238
238
236
235
231
226
223
226
231
234
229
225
224
227
231
233
230
229
240
243
242
239
237
238
243
249
251
246
236
228
225
225
226
232
245
265
273
259
238
226
222
216
197
178
170
175
189
205
219
230
235
240
245
248
243
232
223
225
232
237
235
229
225
225
227
231
231
241
240
236
236
235
234
233
235
239
243
239
232
226
226
229
227
224
229
242
251
242
220
200
190
187
184
179
180
191
205
216
224
227
234
242
249
249
240
228
221
224
233
239
239
234
232
227
224
224
227
243
239
238
241
239
240
237
237
236
238
243
247
250
252
245
233
217
208
205
206
202
191
181
178
181
189
198
207
216
221
222
224
226
233
240
239
234
226
222
222
227
235
238
237
234
234
232
224
219
219
241
246
250
249
246
247
251
256
253
250
250
252
255
250
234
213
200
191
184
180
180
183
191
195
199
207
218
228
232
229
225
224
228
235
239
232
225
222
226
233
236
238
238
235
233
234
236
232
223
218
239
243
247
245
241
245
255
263
256
245
233
227
220
213
199
189
187
187
189
191
198
207
215
221
221
219
223
230
234
233
230
228
235
243
242
240
237
236
238
237
237
235
236
235
236
235
237
235
232
227
237
232
230
233
236
240
241
239
226
209
196
189
185
185
189
198
204
209
214
223
228
231
231
232
230
223
220
222
229
236
236
238
242
247
250
249
248
245
241
235
229
227
229
233
234
234
236
237
236
235
240
234
232
233
232
227
216
202
187
180
181
187
195
205
218
231
238
239
239
240
239
237
234
234
232
227
221
223
230
238
240
239
241
246
248
246
242
238
235
231
228
224
223
223
226
228
234
237
235
232
236
230
225
228
234
240
242
239
234
227
224
228
236
242
238
237
237
241
245
244
239
232
222
210
202
200
205
211
218
226
230
232
231
229
221
217
220
226
229
227
222
214
208
205
208
216
224
226
224
221
230
224
225
231
240
248
251
248
237
227
229
239
249
249
241
237
240
244
247
243
236
232
222
213
207
207
213
218
224
232
236
235
230
227
225
227
230
228
228
226
221
217
214
214
219
228
233
227
222
218
229
230
234
241
243
247
249
244
238
232
235
244
249
244
235
234
239
243
240
231
224
221
218
216
217
221
228
233
236
239
239
235
230
230
234
236
232
226
220
219
221
222
222
224
228
231
232
225
223
223
233
239
242
242
241
242
243
242
238
235
236
240
239
236
233
234
240
241
233
217
208
207
214
219
225
230
238
242
243
241
238
235
233
232
233
233
231
226
226
228
232
238
237
233
227
223
221
225
229
232
240
245
243
239
233
233
235
239
239
236
237
238
239
237
240
241
241
239
228
213
203
202
214
223
233
238
239
240
237
237
237
238
237
234
232
232
231
233
235
240
244
246
244
234
228
223
223
227
229
230
242
244
241
235
226
228
233
238
241
240
238
238
241
244
242
240
238
233
225
212
204
206
216
228
236
240
236
231
225
228
234
236
234
233
234
239
238
238
240
243
245
241
233
227
228
233
236
234
227
222
239
239
237
235
233
235
238
245
246
245
239
236
232
234
235
235
232
228
219
207
204
206
218
230
235
235
231
223
218
220
221
220
220
223
233
240
243
241
243
244
241
230
220
219
227
236
239
237
230
227
235
235
235
237
241
243
245
247
249
246
234
221
216
219
225
230
230
224
215
204
199
208
222
232
232
229
228
227
225
221
217
216
219
224
230
235
237
241
244
243
237
231
224
224
224
224
228
236
238
238
235
235
237
241
242
239
237
240
244
241
229
215
213
221
228
225
222
219
216
211
208
214
228
236
233
227
229
236
238
233
228
228
235
239
236
230
231
235
241
239
232
234
239
237
226
216
219
233
244
242
239
238
237
238
235
228
226
230
236
239
235
230
233
238
232
221
207
205
212
219
224
228
232
237
234
229
230
237
241
236
231
233
239
243
236
225
222
225
231
231
229
231
237
237
228
224
227
239
242
236
242
240
235
229
224
224
224
229
233
240
242
243
242
243
234
219
202
196
205
220
229
234
232
228
228
231
233
235
232
226
223
226
231
234
227
217
214
214
220
224
225
223
221
221
226
233
238
242
239
233
242
239
228
217
216
227
237
238
236
233
234
236
235
232
228
222
213
203
205
215
228
231
226
220
222
232
239
234
224
217
219
227
231
231
226
220
216
213
216
222
224
220
214
212
218
226
233
235
236
235
238
234
224
215
220
236
248
247
238
230
226
223
220
220
221
223
223
217
212
217
226
230
228
224
227
233
238
233
225
224
233
241
243
239
234
230
228
223
220
223
225
226
225
221
218
218
223
229
236
238
230
229
225
224
233
241
247
245
240
233
227
221
216
215
218
222
224
222
222
223
229
231
232
236
238
235
230
229
230
236
243
244
242
241
240
241
239
235
230
226
226
228
229
231
229
225
225
232
237
237
228
226
228
235
241
246
245
240
241
237
228
220
218
218
221
224
224
225
229
227
225
223
231
241
243
235
226
226
231
235
232
226
226
233
237
240
240
239
236
231
226
224
226
231
232
232
233
234
235
233
233
233
233
236
240
242
241
241
240
234
223
212
212
219
225
226
226
227
231
229
222
221
229
240
240
233
226
231
234
230
220
213
216
224
230
231
233
236
235
230
225
226
227
226
227
229
232
232
228
227
241
239
236
232
232
234
238
239
235
229
218
210
214
220
225
226
226
228
234
233
230
231
236
241
238
235
234
238
239
235
229
224
224
225
223
227
233
236
233
226
225
233
239
234
226
224
229
232
228
226
240
237
234
230
228
229
232
230
224
220
219
221
223
224
226
224
227
234
238
238
237
236
237
238
235
236
241
245
243
241
238
239
236
228
224
231
242
247
235
224
224
236
248
245
232
224
229
235
237
232
235
229
227
225
224
223
223
218
214
216
225
235
237
234
231
233
238
241
240
236
232
229
229
227
232
235
240
243
241
236
237
239
239
237
236
242
248
249
238
227
225
232
244
246
238
230
230
236
238
234
230
223
217
217
216
215
215
215
214
219
227
235
237
237
239
243
244
242
236
228
224
223
223
223
226
229
232
235
236
236
237
240
247
251
249
244
240
239
238
232
229
230
234
238
239
234
228
226
224
223
225
218
209
208
210
217
221
223
226
228
227
225
226
231
239
240
238
232
227
221
218
219
223
225
229
230
230
234
237
238
239
242
251
253
248
237
231
233
238
237
232
230
231
233
235
232
226
219
217
220
223
212
207
212
223
232
235
238
239
236
231
225
226
229
234
229
223
220
222
222
222
222
227
235
239
239
238
241
246
242
236
234
239
240
235
229
229
235
240
238
233
230
231
229
228
225
227
229
232
234
219
212
215
230
239
243
244
242
241
237
235
235
240
241
238
229
223
223
226
228
232
233
234
236
237
237
240
250
257
252
240
230
229
230
228
227
230
236
240
238
233
229
229
227
224
226
232
239
245
244
219
216
227
241
244
245
242
242
236
231
235
243
252
249
243
235
232
232
232
236
241
240
236
231
226
226
232
244
257
258
250
239
235
232
230
230
227
229
230
232
233
233
232
231
231
232
232
232
233
231
219
219
231
238
239
239
240
239
232
228
235
244
246
241
237
237
239
238
237
239
241
237
231
224
224
225
228
233
242
249
252
250
240
236
233
231
226
220
219
223
233
239
238
237
239
236
229
216
210
211
217
219
226
231
234
237
236
233
225
226
236
242
239
232
231
235
239
240
239
240
240
231
226
227
233
238
235
229
229
235
246
250
242
234
231
231
230
228
222
222
228
233
238
238
237
234
227
214
209
212
224
223
227
232
235
237
232
221
216
224
238
244
240
235
236
240
243
243
245
246
243
234
229
233
242
249
247
237
232
234
241
244
238
231
228
234
241
241
236
226
224
226
230
231
229
229
229
228
227
228
232
236
238
239
237
235
227
217
212
222
233
238
240
239
240
244
245
246
248
247
244
238
234
234
242
248
248
246
243
240
240
236
229
224
226
233
242
243
238
231
229
228
229
230
227
229
232
238
239
234
242
245
242
239
237
235
228
219
217
223
231
235
239
240
240
239
239
240
243
243
242
241
241
240
243
247
247
246
242
240
239
235
229
225
228
234
240
241
239
237
238
240
239
237
236
234
232
231
230
228
240
238
231
230
234
236
232
223
223
227
234
239
241
242
241
235
231
229
233
236
241
243
246
248
249
247
244
238
235
237
239
238
234
233
234
238
242
242
241
242
245
247
247
244
241
237
231
221
215
218
229
223
219
223
230
234
230
224
222
228
234
238
241
244
245
240
231
227
229
238
243
245
243
244
243
242
239
238
237
238
240
240
239
238
239
244
248
249
247
245
244
245
245
244
241
240
235
224
217
217
218
217
219
225
230
231
230
227
227
229
229
231
234
243
251
249
239
232
234
242
244
239
233
232
233
234
235
240
244
244
241
238
237
238
242
246
248
246
244
240
240
243
242
238
238
239
239
235
226
223
219
222
228
236
237
237
236
233
233
233
233
232
232
240
247
247
240
234
236
241
241
236
230
230
234
239
239
242
246
244
240
235
234
237
240
240
237
233
232
235
242
245
242
235
233
234
239
237
234
231
228
233
238
245
247
245
241
237
239
242
244
244
240
238
237
236
236
236
238
240
239
235
233
235
241
243
242
243
242
239
234
233
236
240
237
228
222
224
230
239
246
247
245
236
228
225
229
237
241
238
233
241
245
250
251
249
243
238
237
242
247
251
247
239
233
230
232
233
235
233
231
226
225
224
225
227
233
237
237
234
233
237
243
244
236
224
218
224
234
240
244
247
246
242
231
221
226
237
247
241
228
239
245
246
245
243
241
236
231
233
238
248
248
244
239
232
229
223
214
210
206
206
202
196
194
198
205
215
223
231
234
241
245
243
237
229
226
232
235
235
236
238
243
242
235
228
228
238
246
239
223
237
242
241
239
239
241
237
233
235
238
245
245
240
233
225
219
207
192
184
187
193
194
188
182
179
181
187
199
218
232
237
237
235
236
238
238
235
233
227
225
226
233
235
236
235
235
236
236
234
221
234
241
240
239
239
241
241
242
242
246
247
235
217
204
203
206
203
194
191
197
207
211
204
198
190
180
175
181
197
217
227
226
226
233
240
244
241
234
227
221
218
220
227
234
237
236
232
228
231
220
226
232
233
232
234
238
236
234
233
231
223
204
185
177
184
201
213
220
228
234
237
235
223
212
204
192
179
176
185
200
214
222
227
234
240
244
244
241
235
230
221
219
224
231
234
233
232
231
235
211
207
206
208
214
219
219
214
206
196
191
185
179
175
182
196
212
226
243
257
264
258
244
226
219
212
201
188
181
186
200
216
229
239
244
242
240
239
241
241
239
234
230
230
231
232
233
235
238
241
196
184
178
186
196
202
198
188
179
174
174
181
196
211
225
231
236
240
246
255
259
252
241
236
234
226
208
192
184
191
208
224
238
250
252
243
233
229
229
232
238
238
238
237
236
236
236
238
238
237
199
188
184
190
199
204
197
190
189
193
202
215
233
250
257
253
248
246
246
245
242
239
243
253
253
232
202
183
183
194
211
230
243
250
244
235
228
223
221
224
228
234
239
237
235
236
237
238
234
228
223
225
220
218
220
220
217
218
224
232
237
241
245
249
247
243
242
247
253
253
243
236
243
252
246
216
184
170
177
194
211
228
239
237
230
226
229
232
228
224
224
228
232
231
230
231
234
234
232
229
242
249
246
242
241
239
236
238
245
250
247
241
236
233
229
228
231
243
258
262
250
233
225
223
215
195
176
175
187
202
214
224
228
224
222
227
239
245
240
227
223
226
230
231
229
228
228
227
230
232
241
242
244
246
250
250
246
241
242
246
247
243
239
237
236
233
231
231
236
240
229
212
197
192
191
191
193
200
212
221
223
222
218
220
225
236
244
243
237
228
224
226
231
234
234
230
224
219
221
228
236
235
239
245
251
252
250
244
243
247
253
255
251
247
240
232
225
215
200
191
186
184
182
182
189
201
214
227
237
238
230
222
217
223
234
236
233
227
223
222
226
229
233
233
232
227
222
216
214
220
240
244
247
248
248
249
253
255
253
250
252
251
242
226
211
204
200
192
180
171
175
185
194
198
202
211
223
236
243
240
231
224
224
233
236
233
223
217
218
224
233
236
236
230
223
221
220
219
217
219
244
249
249
247
245
244
245
247
243
235
231
221
206
190
179
176
179
185
189
199
208
216
216
215
214
219
226
233
238
236
234
231
234
236
236
232
229
228
229
236
241
243
240
231
222
219
222
224
225
227
242
241
241
242
240
234
221
214
209
206
200
191
183
181
186
191
196
202
214
229
239
235
229
224
225
226
225
226
231
236
238
239
237
238
237
239
241
244
242
243
242
243
240
236
230
225
226
229
231
233
242
238
235
234
232
219
198
184
184
190
196
199
200
208
220
231
237
237
235
238
238
233
231
235
240
239
232
230
233
238
240
235
232
237
245
249
249
249
245
242
238
234
234
234
234
232
230
230
230
226
252
244
228
219
221
230
236
239
236
231
225
221
228
240
250
256
255
253
248
242
235
228
220
206
193
192
201
212
217
220
223
229
232
232
228
227
227
225
220
213
208
200
190
182
184
199
220
232
238
237
239
238
232
221
218
222
233
241
239
229
224
229
239
246
249
251
252
251
247
243
238
230
216
200
192
199
211
218
222
226
230
233
230
227
226
229
231
231
228
221
210
198
188
189
202
220
233
230
224
224
229
235
237
233
225
223
229
233
231
227
229
238
246
242
236
233
236
238
236
234
232
225
213
202
201
209
217
223
229
234
240
238
232
229
227
230
232
231
230
224
214
201
194
199
215
231
235
228
221
223
228
234
241
242
238
235
235
236
233
231
232
239
239
234
227
224
228
231
228
223
215
212
210
210
212
214
221
225
231
237
241
242
238
234
228
226
227
230
230
226
218
216
215
216
219
222
224
226
228
236
235
237
239
238
237
239
244
248
245
239
234
231
233
232
231
230
231
233
230
217
204
202
209
218
223
226
228
230
232
233
239
245
245
239
230
224
227
230
227
222
222
226
232
230
225
219
221
228
236
242
236
236
236
235
233
236
244
251
254
247
237
230
230
234
236
235
235
236
231
216
202
199
209
221
232
236
236
231
228
231
238
243
244
238
233
233
234
232
224
217
218
224
230
230
229
230
235
237
235
231
225
229
233
233
233
237
244
251
254
248
239
235
234
235
235
234
234
233
228
215
202
197
207
221
231
235
233
227
225
229
236
240
240
236
234
236
239
236
231
226
221
218
218
221
230
238
245
240
229
220
219
222
225
231
235
240
243
247
246
241
237
235
236
237
234
231
230
229
220
207
193
195
209
220
222
222
224
227
230
232
235
238
240
239
235
233
234
237
240
237
228
220
220
223
230
234
238
237
231
225
226
223
224
228
235
239
240
239
236
232
230
232
239
241
235
227
225
224
217
202
189
196
214
223
219
215
225
239
245
243
239
240
249
249
238
225
223
232
240
238
227
228
238
240
233
225
225
234
238
236
240
233
231
233
239
238
234
231
231
228
228
230
240
242
233
220
214
216
213
204
198
206
220
228
224
224
235
252
257
246
239
237
241
240
229
217
215
222
230
229
226
231
244
248
236
224
221
231
237
237
242
240
242
246
245
238
230
229
233
237
236
237
240
242
231
217
205
204
210
213
214
218
223
228
230
236
247
252
248
238
229
225
222
220
217
218
219
221
222
223
225
229
234
235
233
229
224
225
228
228
235
240
245
246
244
238
235
236
241
246
246
241
241
238
233
218
206
198
203
213
227
229
225
224
231
242
250
243
232
224
219
217
212
210
217
230
236
232
225
223
226
226
223
224
230
228
222
217
219
226
232
235
235
235
235
237
239
242
244
246
243
237
232
229
228
224
212
202
201
213
227
231
228
226
234
245
248
240
230
225
225
224
222
222
229
240
246
244
236
230
226
223
225
228
231
228
222
219
228
238
232
226
223
222
229
236
240
238
236
235
233
226
220
217
220
223
221
214
211
216
224
228
231
235
241
243
242
239
239
237
237
234
234
236
237
238
240
242
241
237
228
224
228
233
234
230
230
238
248
251
231
223
217
221
230
241
242
236
228
224
222
219
217
217
224
230
231
228
224
221
221
225
232
240
239
233
229
234
241
241
234
228
233
237
237
228
226
231
238
238
231
224
226
230
233
233
242
250
252
245
232
228
227
230
239
247
247
239
229
222
216
217
220
227
235
238
237
235
233
227
222
223
233
239
235
223
218
226
233
232
225
222
228
235
234
225
222
226
233
236
234
228
224
220
224
231
242
244
236
224
239
240
241
242
245
251
252
246
235
220
210
211
221
231
236
236
236
239
240
233
225
224
233
240
234
225
225
229
232
230
229
230
235
236
233
231
232
235
234
232
233
233
230
222
219
225
234
233
220
212
238
242
245
248
250
251
252
244
227
210
203
207
218
227
227
226
232
241
244
238
229
225
227
232
234
235
238
240
238
235
236
240
241
236
230
232
239
241
235
229
231
237
242
235
226
225
232
231
226
223
225
224
231
237
241
244
243
232
217
205
204
211
219
221
221
226
236
244
247
241
235
226
222
223
230
240
248
248
240
237
237
241
239
231
226
230
236
238
233
227
230
237
244
239
235
233
235
237
236
232
213
206
208
214
221
224
225
221
217
215
217
219
220
220
225
234
242
245
241
239
235
229
222
219
225
234
242
243
238
236
237
239
237
231
226
227
232
235
234
229
231
232
233
233
237
241
241
237
230
226
210
201
193
197
204
210
213
219
223
226
228
224
223
226
234
242
244
237
234
235
234
229
223
221
226
231
236
236
237
235
236
237
237
232
227
228
231
237
238
236
231
227
226
229
235
240
240
231
219
217
220
202
192
198
208
218
222
225
229
233
231
231
234
238
241
242
238
233
232
234
233
229
225
224
227
232
235
238
239
237
235
234
232
229
227
227
231
239
243
239
234
230
230
229
231
234
236
231
223
222
223
208
206
216
227
236
237
239
237
237
237
240
245
246
245
242
238
234
236
236
238
235
228
225
225
227
232
241
248
247
238
231
226
224
224
226
232
239
242
240
236
235
235
233
231
229
233
234
233
232
218
212
218
230
238
244
246
248
245
240
238
243
244
243
243
244
242
240
239
241
245
243
235
227
224
226
230
241
248
250
245
236
228
227
228
230
234
237
239
238
236
234
234
233
232
230
232
233
234
233
217
216
220
228
232
239
243
245
237
231
230
230
230
231
238
245
248
243
240
240
244
243
239
236
238
239
238
237
237
242
245
245
241
238
238
238
237
237
237
237
237
234
231
233
235
234
229
225
227
231
224
222
223
225
229
239
242
236
225
218
218
222
223
228
237
246
249
243
238
236
237
234
235
242
250
252
244
234
228
231
239
245
244
242
240
238
238
238
236
235
233
231
230
233
236
235
228
222
223
231
232
233
233
233
237
243
241
229
218
216
221
225
229
235
241
246
247
242
238
234
230
224
227
235
246
247
239
233
231
233
235
236
236
234
232
233
238
240
236
231
228
228
231
233
234
231
228
226
227
230
234
238
240
238
238
238
233
223
215
218
227
232
238
238
240
241
239
235
233
230
223
218
222
229
235
236
233
234
236
238
236
231
227
226
230
233
239
239
235
231
231
232
237
235
230
228
228
228
227
226
238
238
233
228
227
227
222
214
212
220
229
236
239
239
238
234
230
227
226
225
221
221
227
237
245
248
243
237
234
237
238
236
230
229
234
239
239
237
231
234
240
242
242
237
231
228
226
226
224
222
241
233
222
217
221
224
219
211
212
224
236
240
239
238
239
235
230
228
228
225
225
227
238
249
263
266
257
241
231
230
238
238
236
235
239
239
237
230
229
237
245
248
243
240
239
236
236
229
224
226
234
227
220
222
228
232
229
223
222
231
237
238
235
235
240
242
239
233
231
231
230
231
235
245
257
261
255
242
236
234
238
238
237
237
240
239
236
232
232
240
245
245
244
245
249
252
249
237
231
233
223
222
227
234
239
242
240
239
239
238
237
230
228
233
242
247
242
236
235
239
239
236
232
233
235
237
238
241
244
244
240
238
235
237
238
240
240
240
238
239
240
241
246
250
258
261
256
243
233
233
219
223
233
241
244
243
243
242
243
241
236
232
230
236
244
248
242
233
234
239
246
246
243
237
233
230
231
240
247
246
240
236
234
234
236
235
235
235
233
232
236
242
247
250
252
251
249
240
229
225
226
232
238
244
246
246
243
240
238
240
243
246
244
243
245
244
239
233
232
238
245
248
248
246
243
245
245
247
247
241
233
231
233
236
234
227
224
226
229
231
237
242
246
242
235
234
239
242
238
228
229
237
241
245
248
250
247
242
236
239
246
254
253
247
243
240
236
232
227
225
222
224
226
227
234
245
252
255
250
237
228
227
233
239
236
230
224
228
234
236
239
241
242
237
229
229
239
252
257
244
228
237
241
244
246
251
250
245
238
236
239
247
247
244
240
238
231
222
211
199
193
194
194
194
196
212
228
241
242
236
229
228
232
239
239
235
231
231
236
240
242
242
239
235
232
233
240
252
259
252
231
237
239
240
241
243
245
245
240
237
237
239
235
235
230
225
219
205
190
181
185
191
191
179
173
177
191
207
218
225
230
233
234
239
238
236
233
231
234
238
240
238
235
234
236
237
239
241
240
236
235
240
240
239
238
239
240
240
242
244
244
238
223
209
202
200
202
197
192
192
204
215
216
202
183
173
174
182
194
210
226
237
237
236
235
234
235
234
236
236
232
226
226
230
237
239
236
229
222
221
238
242
240
239
236
236
235
235
233
233
231
219
199
182
175
182
193
207
216
228
237
244
242
228
211
195
183
177
183
200
220
233
236
234
233
233
235
238
239
236
229
219
217
226
233
236
233
231
228
227
220
224
223
221
219
221
220
217
211
203
192
185
181
180
185
196
211
226
243
256
258
250
243
237
232
219
197
180
180
198
219
232
236
236
236
236
236
238
239
236
230
225
223
226
229
229
230
234
238
238
195
191
191
191
190
187
187
189
189
183
178
182
194
210
224
232
237
242
250
255
250
240
237
242
244
229
200
180
181
201
222
234
237
241
241
240
238
237
234
231
230
232
237
237
233
228
227
231
235
236
193
188
183
180
176
173
172
179
190
201
207
215
226
238
249
253
249
246
245
242
235
233
240
249
247
220
188
174
184
204
222
233
240
244
242
240
237
235
231
227
228
234
242
244
239
234
230
230
227
226
219
222
216
207
203
199
197
201
215
230
238
242
241
242
245
244
244
246
242
236
230
232
240
244
231
197
172
172
190
208
219
228
237
238
233
233
233
235
233
229
229
233
236
236
236
235
235
233
230
227
239
247
245
241
241
240
234
233
234
239
241
241
238
237
239
239
239
242
244
239
229
223
221
217
203
185
174
183
201
215
221
223
225
223
219
221
229
235
240
238
236
232
229
228
232
235
236
234
231
233
238
242
246
252
258
258
250
243
236
233
235
238
241
245
246
242
239
237
231
222
211
200
193
191
195
197
200
209
221
229
230
223
217
214
216
221
228
236
242
241
236
231
230
232
233
234
233
227
225
229
234
235
240
247
251
250
248
244
241
240
243
248
247
243
236
231
226
215
197
184
178
180
184
194
208
221
227
233
238
241
236
225
218
222
227
229
230
231
237
235
235
231
232
233
232
230
222
219
219
222
239
240
243
244
243
242
243
245
247
250
251
247
233
215
205
201
205
199
183
172
174
187
200
214
223
232
237
241
247
245
236
226
223
226
233
234
230
228
232
233
233
232
232
229
224
220
219
219
220
223
244
247
246
246
246
244
235
231
232
233
230
220
205
190
181
186
196
202
204
204
208
214
221
223
226
229
232
237
242
239
234
228
224
224
225
228
228
231
235
240
240
239
234
228
221
218
219
221
223
227
244
242
242
248
250
237
215
199
198
202
205
201
195
194
198
204
212
221
230
235
235
230
225
224
227
232
230
230
233
239
238
235
226
221
219
224
230
238
243
243
245
240
236
231
226
223
221
222
225
226
245
241
237
239
236
220
194
178
183
195
208
212
215
222
230
234
238
238
237
238
234
229
228
235
242
244
238
234
235
243
242
236
227
226
231
236
238
241
242
240
238
236
235
236
234
229
225
225
226
225
250
249
241
233
232
235
236
240
240
239
230
218
212
218
232
242
244
238
234
228
228
230
229
219
213
215
223
225
220
215
220
230
238
238
237
236
232
220
201
190
188
187
182
176
178
191
210
223
232
240
249
250
244
235
230
228
232
240
241
236
227
217
218
225
236
240
237
230
227
230
237
237
226
212
208
215
222
221
216
216
223
231
234
235
237
239
237
224
205
192
186
183
182
183
195
213
230
233
229
225
237
239
241
236
229
225
229
233
234
234
235
238
242
243
241
238
231
222
221
231
241
238
225
213
211
217
221
216
215
222
229
234
233
232
234
238
238
229
217
205
195
188
185
190
205
230
246
242
228
219
221
224
230
234
234
233
235
235
234
234
238
248
253
249
241
235
230
224
225
226
230
227
221
212
211
212
215
217
223
227
235
239
240
237
231
229
232
233
230
220
209
203
200
200
212
229
241
240
228
221
220
224
228
233
234
239
242
242
239
237
236
237
236
234
233
234
235
236
233
224
213
209
211
211
209
210
216
226
234
236
240
246
249
245
233
226
227
233
229
221
214
213
219
219
220
222
232
236
232
229
233
235
237
234
233
235
240
242
241
238
233
227
224
226
230
236
241
246
241
228
212
204
207
213
217
220
226
236
241
243
246
249
249
243
233
228
229
224
219
210
211
219
229
231
227
226
234
238
237
232
235
239
239
233
229
231
236
239
240
237
234
232
233
233
235
236
237
239
241
236
226
216
215
219
225
230
236
239
243
247
251
251
246
238
232
230
227
222
215
211
215
223
229
230
230
234
241
242
238
230
236
236
233
229
228
231
234
236
232
232
235
244
250
251
243
233
226
227
230
229
225
221
217
217
219
224
232
236
241
246
250
248
244
236
228
224
221
221
222
224
224
228
231
233
233
236
240
237
233
225
235
230
224
224
229
235
236
232
228
228
233
244
255
256
243
232
226
226
220
209
202
207
215
215
210
212
224
237
241
237
237
240
243
239
229
218
215
220
227
229
229
232
241
243
238
233
232
233
228
223
233
226
224
230
238
238
234
230
230
228
229
234
243
245
240
233
235
235
224
202
189
197
213
220
217
217
228
242
243
234
228
231
238
239
230
221
218
220
228
231
231
239
249
249
238
227
222
224
225
224
230
230
236
246
248
238
229
228
233
236
234
232
235
241
238
233
232
233
228
213
202
207
221
231
232
232
238
244
244
236
230
226
228
230
231
234
235
233
232
235
242
245
247
243
237
226
218
216
222
222
229
239
250
257
251
236
228
230
240
244
243
240
243
248
244
232
220
215
219
221
221
222
225
230
233
235
239
243
245
244
236
230
222
222
230
242
251
252
249
249
247
244
237
234
237
232
220
212
212
220
235
247
254
253
244
234
233
235
238
239
240
242
245
249
244
227
209
201
207
220
228
228
226
224
225
230
236
242
245
245
239
235
229
226
228
237
247
257
260
253
242
231
226
231
238
238
226
214
212
221
243
248
245
236
231
234
238
236
229
225
227
235
235
232
227
221
211
208
211
222
230
231
229
226
225
229
234
242
245
244
239
238
239
237
228
225
229
243
251
246
230
220
223
232
238
235
231
226
227
231
239
236
227
221
226
237
242
237
225
219
223
227
225
218
215
217
218
220
224
230
235
240
242
238
234
229
230
238
241
241
235
236
237
237
230
221
220
226
232
231
224
222
227
231
232
232
234
239
241
237
230
226
223
223
230
240
245
239
231
226
227
225
220
218
217
220
225
230
236
237
240
243
249
248
240
229
224
227
232
232
232
232
236
238
237
232
228
225
225
227
227
227
226
226
225
228
234
238
234
227
229
230
233
241
245
248
247
244
237
229
222
218
221
226
227
227
230
239
243
239
233
231
234
239
237
229
224
224
225
226
231
237
242
245
244
241
238
233
232
231
231
229
221
217
219
228
235
229
219
212
232
238
245
253
256
255
250
241
227
210
200
202
213
223
229
230
234
243
246
237
226
217
219
226
230
232
231
228
225
226
234
242
247
244
238
234
234
234
233
234
234
231
222
216
221
232
236
229
216
212
227
233
241
247
250
251
246
233
212
194
187
193
206
215
222
228
235
242
245
239
232
224
221
222
227
233
236
235
232
231
235
241
240
232
223
223
228
231
231
233
236
236
230
225
228
238
244
239
230
227
221
224
229
230
226
226
226
222
212
203
201
205
210
211
217
227
235
239
241
242
241
240
236
231
230
234
237
238
235
234
236
237
228
218
215
223
231
233
231
230
234
235
229
226
230
240
245
243
237
233
216
215
214
211
204
202
207
214
219
221
223
226
227
225
228
234
238
239
239
243
247
248
244
239
234
234
236
237
236
234
234
235
230
224
222
230
237
236
232
229
229
229
228
225
230
238
241
234
226
226
213
205
202
199
202
202
206
213
220
231
238
243
243
243
244
247
247
245
242
244
245
244
240
234
230
232
233
235
235
232
232
234
237
237
234
232
232
234
234
230
231
230
230
230
229
231
231
226
221
219
212
203
202
209
218
226
229
231
233
237
241
244
244
244
246
248
250
250
247
247
242
236
228
224
223
225
230
233
233
232
231
232
237
239
235
232
229
232
235
235
235
236
236
234
228
226
230
232
231
225
220
214
214
221
229
239
247
249
246
242
239
237
236
235
241
247
249
248
245
244
243
236
227
224
227
230
232
232
231
232
233
234
234
235
236
235
237
241
244
243
239
235
234
232
228
225
232
242
246
239
230
228
225
223
227
235
244
248
244
240
231
228
227
229
238
246
247
244
240
241
242
239
235
236
241
245
240
234
229
231
234
238
238
239
238
239
243
247
249
246
239
232
230
231
233
232
236
243
249
246
237
236
234
230
231
237
241
240
237
235
230
228
228
231
239
246
248
245
240
238
236
233
234
242
250
252
244
235
232
232
233
239
243
244
240
235
235
240
247
245
237
230
228
233
238
240
237
235
236
235
236
239
242
244
248
247
248
240
234
232
234
236
233
233
236
241
247
247
243
232
219
212
220
232
241
241
237
236
238
236
234
234
240
243
237
227
226
232
240
240
234
230
229
234
239
240
235
227
223
220
235
239
244
248
249
249
244
236
229
227
231
233
233
233
232
232
234
234
231
218
200
195
208
224
232
231
229
234
241
245
240
236
237
238
237
233
232
236
241
243
238
234
234
236
237
234
230
226
221
216
240
240
237
233
230
230
226
220
216
218
225
228
232
232
232
229
225
222
219
213
204
205
219
234
244
242
234
231
234
240
241
239
236
237
239
240
239
239
243
248
247
242
237
236
234
230
230
226
225
225
241
236
225
217
217
219
217
211
211
220
228
231
233
233
237
236
230
224
224
228
229
231
236
249
260
260
246
232
224
226
235
238
235
235
239
240
233
229
237
250
255
248
240
237
236
237
234
230
230
237
234
230
224
224
228
232
230
223
222
229
234
234
230
231
238
243
242
240
240
242
243
239
240
246
256
257
249
235
228
228
232
236
236
237
238
235
227
225
234
247
256
251
243
239
242
246
240
232
233
241
224
226
231
238
243
246
243
239
236
236
237
231
228
229
237
243
244
241
240
239
239
237
236
236
237
238
238
238
239
241
241
242
242
239
238
237
234
234
239
243
245
245
247
247
249
249
243
234
231
235
219
223
233
242
247
248
246
243
239
238
238
235
234
234
239
241
236
230
226
233
242
248
247
240
233
230
232
241
247
249
248
247
244
240
235
235
240
243
240
233
230
234
245
249
249
246
241
234
228
225
216
226
236
241
243
244
243
241
239
240
243
245
243
242
241
240
234
225
224
233
246
258
258
248
243
240
241
246
247
244
240
237
234
233
231
235
241
244
238
229
222
226
236
242
242
239
239
235
229
226
219
231
239
243
243
243
245
245
243
241
242
244
245
243
241
242
239
233
229
227
229
230
230
229
234
240
246
249
245
237
228
222
222
230
236
242
242
242
237
230
227
226
228
232
236
235
237
236
238
237
223
234
242
244
244
244
246
246
243
237
232
230
234
240
240
241
237
228
215
200
190
184
185
185
194
211
226
235
235
230
223
217
219
229
239
244
240
233
233
237
239
238
233
230
232
234
236
236
239
240
229
237
240
243
241
239
237
237
238
236
232
227
230
232
228
225
216
202
190
178
174
175
174
168
167
178
196
209
216
222
227
230
232
237
238
237
229
224
229
239
247
247
242
238
236
236
236
234
235
237
234
240
244
243
240
233
228
228
235
243
244
236
224
212
202
198
191
184
181
185
199
211
213
203
185
176
180
190
203
217
231
239
244
241
235
229
222
223
230
238
243
243
241
239
239
238
235
232
231
231
232
246
250
249
242
236
229
229
233
234
232
221
204
191
184
185
190
196
206
217
233
243
249
241
223
200
183
182
195
215
233
243
244
241
233
224
221
223
230
234
233
232
233
237
237
235
234
234
235
232
221
233
242
241
233
224
220
220
216
204
192
184
182
190
198
205
214
226
236
243
245
245
247
249
240
218
191
180
192
218
236
242
237
233
231
228
223
224
229
231
230
229
231
236
236
232
232
234
237
234
200
203
209
206
195
187
184
191
191
184
176
178
190
209
226
236
239
244
249
247
244
237
236
241
240
220
193
179
193
219
238
240
234
232
232
235
234
232
231
229
228
230
237
243
239
233
230
232
232
230
188
188
187
181
170
160
158
172
190
202
208
214
218
228
241
246
249
247
245
243
241
239
240
241
230
207
188
185
201
222
231
233
232
235
238
242
242
240
236
230
230
231
239
242
239
235
233
231
229
227
198
204
204
197
191
185
185
198
217
237
246
244
238
234
235
241
245
248
247
241
238
237
237
231
211
189
181
196
216
228
226
225
230
237
240
241
241
240
238
233
231
231
230
231
234
235
235
232
229
232
221
229
233
233
235
235
234
234
237
242
243
243
237
234
236
242
249
252
250
236
226
214
208
200
189
181
187
209
230
237
231
225
228
232
236
237
236
235
236
237
236
232
227
222
227
232
231
227
229
234
236
239
244
251
256
257
254
248
239
232
228
231
238
242
244
243
243
238
229
216
201
188
181
181
188
198
209
224
237
245
243
235
230
230
233
234
235
236
238
241
241
235
230
229
230
230
227
222
224
229
236
237
241
247
250
250
248
248
243
239
239
242
244
240
233
225
218
208
196
188
184
184
187
196
212
226
233
238
239
247
248
243
238
236
236
234
235
239
242
242
240
236
236
239
239
238
235
230
225
225
236
238
240
241
241
243
244
248
250
252
248
242
230
215
203
199
197
193
186
181
188
202
217
226
236
240
242
241
243
243
242
240
237
235
233
231
230
236
241
241
238
233
235
238
240
241
244
241
233
225
242
239
235
238
244
246
243
240
235
231
225
214
203
194
189
193
203
211
213
210
210
220
230
240
240
238
236
237
239
239
235
230
224
221
218
218
221
229
236
241
236
231
228
229
232
235
238
238
233
227
245
239
233
240
248
246
227
210
201
198
196
193
196
201
208
214
224
233
240
238
232
230
231
235
237
236
232
231
233
236
235
230
222
214
210
213
218
224
232
237
234
229
226
229
231
231
226
223
225
226
248
242
236
235
231
221
203
188
187
195
206
211
219
228
234
234
236
238
241
242
238
233
234
237
243
245
240
235
234
237
240
237
231
226
224
224
227
231
233
232
230
228
229
232
234
229
223
222
226
227
234
239
245
250
253
252
248
245
242
243
239
229
221
217
221
225
229
231
234
236
237
237
234
226
220
221
224
221
212
210
216
230
237
233
229
226
220
205
185
176
178
184
185
186
190
196
202
206
211
220
245
245
247
251
255
253
247
245
245
245
239
228
218
217
223
228
229
224
226
232
238
239
232
222
216
214
215
210
205
211
222
233
237
235
232
230
225
207
184
170
169
178
185
184
188
198
216
228
229
225
249
247
245
248
248
245
240
238
242
248
248
244
239
239
241
241
235
223
222
230
239
239
230
222
218
219
216
209
207
214
226
234
237
235
233
234
228
217
197
181
180
184
188
185
192
210
237
248
240
225
240
239
240
244
244
241
236
232
233
240
249
254
255
257
255
253
244
234
229
230
237
236
227
217
213
213
215
216
221
224
229
235
239
241
237
234
229
222
214
206
202
200
195
192
200
222
241
244
229
216
231
234
237
239
238
239
232
223
218
225
237
246
249
249
249
253
254
251
241
233
227
224
220
211
203
202
210
223
234
234
232
235
242
248
242
233
228
224
223
218
213
210
209
210
215
225
233
231
220
216
232
238
238
235
232
231
228
221
216
221
231
234
232
230
233
245
252
254
246
236
225
220
216
210
204
204
214
229
240
241
237
237
241
245
242
235
230
226
222
216
216
220
224
226
227
225
228
229
229
229
239
244
240
232
227
225
227
223
225
231
234
234
231
227
231
236
240
240
240
241
237
230
224
218
215
218
227
237
245
249
249
244
239
236
237
235
232
225
218
215
218
226
234
235
231
227
227
233
237
236
240
244
239
231
226
226
230
231
233
238
241
241
239
237
235
234
232
230
236
239
240
235
226
219
217
225
236
242
248
251
252
247
238
230
228
227
224
217
215
218
222
229
234
235
233
233
233
234
230
227
238
239
236
233
234
234
232
232
231
235
240
242
243
240
238
238
239
239
234
225
220
219
217
212
212
223
237
243
240
237
239
240
238
233
229
223
217
215
217
223
226
229
230
231
234
237
238
233
223
216
232
231
232
237
240
237
232
229
230
232
234
236
237
240
239
243
249
249
234
213
201
204
212
215
218
226
235
239
230
223
222
229
237
239
238
231
223
218
222
230
234
234
233
230
228
229
231
230
226
218
230
230
235
240
241
236
230
230
236
238
237
234
236
240
242
242
243
240
230
211
201
205
219
231
232
229
230
233
230
224
220
225
233
242
246
244
237
232
231
239
246
248
243
231
226
221
222
226
229
229
233
239
242
242
239
233
232
236
241
243
241
239
245
254
253
239
226
220
222
218
214
215
226
235
231
221
218
227
237
235
231
230
234
241
245
243
241
241
240
242
247
248
243
233
228
225
222
222
227
229
243
249
249
240
232
233
238
240
237
233
232
239
251
258
252
232
214
211
217
222
221
221
225
228
220
212
214
228
239
241
236
237
240
241
234
228
230
238
241
240
234
231
229
230
231
231
225
218
215
217
243
252
246
229
222
231
242
245
233
222
224
236
247
247
235
221
210
210
218
224
227
226
226
224
221
222
227
237
239
238
236
241
246
241
228
216
220
229
236
231
221
218
220
225
230
230
225
219
213
215
237
239
230
220
217
229
245
248
238
227
228
234
236
230
220
212
212
213
220
229
234
236
235
231
232
237
242
242
235
231
232
236
238
236
229
226
228
230
230
227
221
221
226
228
226
226
225
225
227
227
230
226
225
224
227
232
239
246
248
245
241
235
225
220
214
213
216
221
228
235
239
240
239
238
239
243
244
238
231
229
229
228
225
227
233
241
243
236
230
227
228
229
232
233
230
227
225
228
234
236
226
227
232
241
243
240
237
240
246
249
241
226
217
216
219
223
226
234
240
239
238
232
231
233
235
239
236
233
231
232
232
229
226
227
236
242
243
239
235
233
231
227
226
229
231
232
229
225
227
228
224
231
240
252
255
248
236
229
229
228
221
212
211
218
228
234
237
242
246
240
232
224
221
224
226
227
228
231
231
232
234
234
236
238
238
236
234
231
234
235
233
225
219
220
229
234
231
224
219
222
228
238
245
249
248
243
234
224
212
206
202
205
216
226
234
237
241
243
244
241
235
227
222
219
220
224
229
233
232
231
234
238
242
242
239
236
231
229
229
233
234
231
223
220
224
231
233
228
224
226
238
247
248
239
226
222
225
222
212
202
202
213
227
235
237
237
237
237
239
241
239
238
236
231
229
232
235
235
233
232
234
237
237
235
236
239
238
231
226
228
235
236
231
222
222
228
232
228
228
232
232
241
240
224
206
200
208
220
221
219
220
229
238
241
239
237
238
238
241
244
248
252
250
244
238
236
236
238
236
234
233
235
236
234
235
238
236
231
226
227
235
240
235
226
225
227
230
227
227
230
212
217
216
208
200
199
208
221
229
236
240
244
244
242
239
237
241
247
251
255
259
260
254
245
237
234
237
240
239
234
232
235
242
246
242
234
228
227
230
236
243
244
241
233
228
226
229
229
229
230
204
204
203
206
212
220
228
235
238
242
244
244
239
232
231
238
244
250
255
259
258
252
244
235
232
233
238
241
239
235
231
234
244
249
243
231
224
228
239
244
245
246
242
236
228
223
228
234
238
234
221
218
216
219
226
236
245
247
245
243
241
238
233
230
231
237
242
246
249
250
246
236
227
225
231
237
240
240
238
235
232
233
236
237
234
230
231
238
244
246
242
240
238
236
229
223
227
240
247
240
239
241
240
234
230
231
235
241
244
243
241
239
236
236
237
236
238
237
240
243
237
227
220
224
234
240
240
238
236
235
234
234
233
229
225
227
231
238
243
241
236
233
234
237
235
231
234
238
242
237
239
243
246
243
237
229
228
232
237
242
246
248
245
238
233
231
235
241
247
245
235
225
219
225
232
236
237
238
238
234
233
234
237
236
228
222
222
231
241
242
237
233
232
236
240
241
238
234
229
227
232
236
245
252
252
247
239
234
234
238
246
250
243
232
220
219
232
249
256
247
229
218
219
227
231
231
234
239
242
239
233
233
240
244
237
224
221
229
242
251
244
235
231
233
239
242
239
232
224
219
235
237
248
255
259
253
245
235
230
231
235
240
238
232
224
221
230
243
243
228
207
200
213
228
234
231
234
241
249
249
242
238
240
243
239
232
231
240
254
256
247
232
228
229
235
235
234
230
224
220
243
248
251
248
246
242
236
227
221
221
223
227
233
237
238
233
228
225
221
211
201
202
216
232
239
237
235
242
250
255
251
242
237
237
239
239
241
249
257
259
247
234
230
234
237
234
228
224
224
226
244
246
241
235
231
229
226
222
215
216
217
221
232
240
245
241
229
218
218
221
224
226
232
236
241
241
241
240
243
248
246
240
235
236
238
242
243
245
253
259
254
245
239
241
240
232
220
216
223
233
234
236
233
230
232
236
233
224
214
215
219
225
232
238
242
242
234
229
231
238
242
240
238
238
241
244
244
240
236
236
237
238
237
239
245
244
241
238
243
252
256
252
247
242
239
230
219
216
224
237
228
229
231
234
242
247
244
229
218
220
230
236
237
238
239
240
239
238
237
238
239
240
240
240
243
245
244
241
238
237
240
243
244
245
245
244
242
240
240
242
244
245
246
242
235
229
227
228
233
236
224
228
237
243
246
249
247
236
225
228
239
245
244
241
240
240
237
231
227
229
234
244
248
248
245
243
242
242
242
242
246
248
245
240
234
235
241
245
242
234
229
233
242
245
239
233
230
232
234
234
218
228
238
244
244
245
245
244
240
240
243
245
244
243
242
241
236
228
225
230
242
253
256
250
243
240
241
244
245
244
242
238
234
229
226
229
239
244
242
233
223
225
237
246
248
240
229
222
223
228
214
228
240
243
243
243
247
250
250
243
239
236
236
238
240
243
241
235
231
230
231
234
232
228
226
230
235
239
241
240
233
227
224
225
228
233
238
237
235
231
229
228
234
242
247
240
224
208
210
222
219
232
243
246
243
242
242
247
246
238
229
223
230
236
238
238
235
228
221
210
199
192
187
187
196
210
222
228
230
233
232
228
225
228
236
242
237
229
225
228
233
237
236
239
239
234
220
208
212
223
228
238
247
249
244
238
234
236
238
237
231
226
230
232
226
219
209
199
192
183
179
177
173
173
180
191
204
212
219
228
235
237
234
232
236
239
235
228
224
228
234
240
240
239
236
229
223
222
226
233
226
240
248
251
245
236
230
230
236
242
242
234
224
214
202
193
185
182
183
189
200
207
210
204
199
194
194
201
212
227
237
241
237
233
232
230
229
228
231
232
235
238
240
239
234
230
229
231
235
235
225
242
253
255
252
244
237
234
235
234
229
216
202
192
187
188
191
198
209
220
232
239
241
239
223
203
190
192
210
229
239
239
236
234
231
226
223
225
231
234
236
237
239
240
237
234
234
235
236
232
227
239
249
251
245
237
233
227
217
203
190
182
183
192
202
213
219
229
237
242
241
241
241
242
230
205
183
184
208
230
241
240
236
235
235
232
225
224
229
232
236
238
241
243
242
239
238
239
237
232
216
218
221
219
213
205
199
195
190
182
175
179
198
219
236
239
240
241
244
244
243
240
236
234
222
203
186
185
202
230
242
242
235
233
238
240
237
232
230
232
235
237
239
243
240
238
239
241
239
233
198
191
190
185
183
176
173
179
189
199
206
215
229
238
245
244
242
242
243
248
255
254
243
229
212
200
194
199
213
231
239
238
233
232
236
241
243
242
239
235
234
233
232
232
232
235
238
240
238
235
193
191
190
193
192
191
196
207
224
239
248
245
238
235
235
238
244
249
253
254
254
247
232
210
191
186
198
219
237
242
239
236
233
234
236
239
240
240
239
236
235
229
223
220
225
232
235
235
235
235
213
214
220
226
230
232
239
245
253
256
253
244
236
232
235
241
251
256
253
239
225
211
195
182
174
179
201
233
255
259
250
238
235
236
239
240
238
234
234
234
234
230
223
218
222
227
227
225
227
232
236
238
243
250
254
256
258
259
254
249
243
239
238
240
243
242
241
236
225
210
197
183
172
170
179
195
213
236
255
264
261
250
240
239
240
241
241
237
234
235
236
233
230
224
224
225
223
220
222
229
242
243
247
251
253
251
253
255
254
252
248
246
244
238
229
217
206
196
191
188
191
190
190
193
206
221
231
238
245
255
261
257
249
243
238
240
239
240
240
237
236
232
231
231
233
235
238
234
228
226
242
243
241
242
242
244
249
255
256
252
244
235
226
211
199
187
181
181
187
195
207
218
224
229
233
235
236
236
238
241
247
250
250
243
234
227
228
235
240
240
236
231
230
232
237
244
251
250
238
226
249
246
240
238
244
248
248
245
236
226
209
196
190
188
188
189
197
206
215
216
223
235
245
248
242
233
232
232
233
233
236
237
239
236
226
218
216
222
234
239
237
232
230
231
236
242
247
245
237
228
253
246
238
239
247
243
234
218
201
191
179
177
184
199
209
215
223
233
239
238
235
238
245
247
241
235
231
231
232
231
233
232
231
227
223
219
219
222
229
234
235
231
228
231
235
236
231
226
226
226
248
242
234
230
225
218
205
197
191
193
196
204
220
233
237
234
235
238
245
246
245
241
242
241
242
244
240
236
233
232
236
240
237
232
227
229
233
234
235
235
233
230
227
231
235
232
224
220
223
224
231
233
235
238
242
245
247
244
233
229
235
243
247
241
232
226
231
238
244
241
236
232
231
226
223
221
217
213
210
209
212
215
217
214
212
213
212
205
194
188
187
189
192
197
206
211
210
207
209
212
238
234
233
238
246
248
243
235
230
234
243
245
243
237
230
229
234
238
239
234
227
226
227
224
219
211
200
197
199
208
218
226
226
220
214
213
213
207
194
183
181
189
197
198
195
197
207
222
230
226
248
241
241
247
252
247
237
229
232
243
246
244
236
234
236
240
238
235
233
231
228
226
225
223
219
210
203
198
201
210
221
230
232
229
224
220
216
208
196
190
193
200
204
200
197
202
221
235
241
234
248
244
245
249
251
244
232
227
231
240
246
244
241
243
249
251
248
242
237
237
236
236
231
224
218
212
209
209
215
219
224
230
236
246
245
234
217
202
197
203
211
212
207
202
204
216
230
233
231
229
245
243
245
244
242
240
231
225
221
226
237
245
248
247
248
251
251
247
244
239
239
237
231
221
212
205
206
212
220
221
218
222
237
254
258
242
219
203
201
209
215
214
205
203
214
225
231
226
221
225
241
241
238
233
234
238
234
226
220
224
237
245
241
232
231
237
242
242
238
234
234
231
224
212
201
199
201
210
218
219
216
219
231
246
254
244
228
217
212
212
212
213
212
216
224
227
228
225
225
227
233
237
235
231
230
235
236
234
233
239
248
245
233
224
225
232
235
231
227
225
223
220
214
207
201
203
211
218
224
227
228
227
231
236
242
243
238
230
223
218
218
222
226
231
230
227
226
227
228
228
230
234
237
234
232
233
235
236
242
251
250
243
231
225
230
237
240
235
229
222
218
215
210
205
208
216
227
233
236
240
242
239
233
230
233
238
237
232
226
223
225
228
229
233
233
234
232
229
226
220
232
238
241
240
239
236
234
233
238
244
246
241
234
229
234
242
250
250
241
227
216
211
207
205
213
227
237
241
239
238
243
242
237
232
231
233
229
226
225
228
227
224
220
224
234
241
243
233
224
217
237
239
241
240
241
238
236
232
233
237
242
240
236
232
232
237
243
247
240
228
217
210
206
208
217
232
243
243
235
228
229
232
235
233
232
231
229
228
230
233
231
225
219
220
228
236
239
234
227
226
242
242
238
238
240
241
241
239
238
241
243
241
236
233
232
229
230
229
227
223
214
208
208
214
225
236
244
243
234
225
220
224
230
236
236
234
233
232
234
236
235
234
231
227
226
226
230
236
239
241
245
246
240
234
235
241
243
244
243
242
242
239
239
239
236
228
219
217
220
217
208
206
214
228
233
230
232
234
234
226
221
224
234
240
242
240
234
230
224
221
227
236
241
236
228
223
229
238
247
246
244
247
241
230
225
231
241
241
236
234
234
238
242
243
239
227
219
216
219
213
206
209
224
238
238
230
225
231
233
227
222
228
238
242
240
234
230
225
217
210
217
228
234
233
229
229
230
237
240
239
240
242
235
220
213
220
233
239
232
225
228
237
242
243
236
225
216
212
210
209
210
215
225
235
237
235
235
237
232
224
223
229
240
239
234
228
228
231
227
221
219
223
227
226
227
228
229
230
229
229
237
237
231
220
212
219
233
241
236
227
229
237
245
245
234
224
212
204
202
210
216
218
216
218
228
242
248
242
230
221
222
230
236
236
232
234
238
241
241
236
231
230
228
228
225
225
226
228
230
231
231
232
234
234
232
233
237
245
245
240
235
235
236
238
234
226
213
209
210
218
224
221
213
213
224
242
250
242
231
229
230
228
224
225
231
239
242
242
242
241
238
234
235
236
232
226
225
227
235
239
222
227
238
250
255
249
240
239
245
247
237
224
222
223
229
228
224
223
228
234
237
234
228
225
229
237
241
240
241
241
236
226
216
216
225
233
234
233
235
237
234
233
236
241
242
234
224
225
233
238
216
225
239
255
261
253
237
229
234
242
237
224
215
215
222
230
233
235
239
242
243
242
236
231
226
226
231
238
242
242
235
227
224
226
230
231
228
224
226
229
229
227
231
239
241
235
225
222
227
235
225
236
243
250
250
245
236
226
225
229
231
227
224
226
231
236
238
238
241
241
239
234
226
221
216
221
231
238
236
232
228
231
237
244
246
240
232
223
222
223
227
230
230
231
232
229
226
223
225
232
242
252
255
247
238
232
234
230
223
217
215
220
230
240
244
243
242
242
244
242
236
229
224
220
222
231
237
240
235
229
228
235
241
246
248
244
238
226
220
219
228
234
232
226
226
227
227
226
227
231
236
249
250
238
221
218
227
231
227
218
213
219
233
244
245
244
245
246
250
251
248
242
237
235
235
238
242
244
239
236
234
235
236
237
237
236
233
226
223
227
235
238
234
227
228
230
232
229
229
231
213
220
221
213
206
208
218
228
234
233
232
233
235
238
239
238
241
245
254
260
263
262
253
244
238
237
242
247
248
244
236
234
236
238
234
226
224
228
235
242
245
241
238
234
235
235
236
234
232
232
205
205
203
199
200
210
223
232
237
242
245
242
236
229
228
232
238
244
252
260
265
261
250
240
235
237
243
248
249
243
233
232
235
238
232
223
224
232
244
248
245
241
241
239
236
231
229
233
234
232
221
219
216
212
212
222
232
240
241
242
242
238
231
228
229
234
238
242
244
249
247
240
233
231
235
241
245
249
247
241
233
229
230
230
225
223
226
234
241
240
235
235
240
242
233
223
221
226
231
231
237
242
240
233
228
229
233
239
242
239
236
238
235
235
234
234
235
237
242
239
232
222
220
227
235
243
246
248
244
241
235
232
228
224
221
221
224
229
234
234
232
233
237
240
234
228
224
226
228
228
238
243
244
243
237
234
234
235
235
235
236
240
242
236
228
222
226
235
242
243
236
227
223
227
230
235
240
241
242
235
233
231
234
233
228
223
220
224
233
239
241
237
237
237
238
237
234
230
226
225
235
233
236
242
246
246
241
237
233
232
236
243
242
233
217
207
218
233
247
247
238
230
228
227
227
227
232
238
236
231
225
230
237
242
239
233
229
233
243
251
250
244
237
235
237
239
237
233
229
227
238
235
237
245
251
252
245
237
232
233
236
242
243
238
225
215
219
231
238
231
219
215
221
226
229
228
232
239
244
242
234
232
236
240
239
237
239
246
253
254
249
240
236
234
234
233
232
231
229
228
244
244
248
252
249
246
240
233
228
228
229
233
241
249
247
236
226
221
216
206
199
202
214
226
231
230
235
248
259
261
252
242
235
234
235
240
243
250
254
249
239
235
239
242
239
233
227
224
226
228
247
250
251
247
242
239
236
228
220
217
215
221
236
249
256
244
227
211
203
203
209
215
221
227
228
232
240
253
263
267
259
246
237
236
240
244
244
245
244
240
235
237
247
256
253
239
225
218
220
226
244
246
242
237
237
241
239
230
216
213
215
224
236
242
246
240
229
217
215
221
230
236
236
235
236
239
243
249
251
250
247
242
240
242
247
249
244
239
234
232
233
240
250
255
249
236
225
222
226
229
243
243
238
237
242
248
246
233
221
222
232
239
242
242
239
236
234
234
233
236
238
240
242
244
247
250
248
242
237
233
234
237
237
240
243
244
243
239
232
229
231
237
243
242
234
228
228
234
237
235
243
244
246
245
247
250
247
238
231
235
242
248
246
243
242
241
242
241
237
232
234
238
244
251
255
256
251
241
234
231
234
237
236
232
231
234
241
244
243
237
232
232
236
235
231
230
233
238
241
237
231
240
245
248
247
248
248
248
242
241
242
245
245
244
245
245
243
241
236
231
232
238
245
251
254
252
251
247
244
240
238
238
233
227
224
225
232
242
247
245
238
234
237
243
247
244
237
233
233
234
215
225
237
242
244
247
252
253
248
240
237
239
243
244
240
238
235
234
231
226
224
228
231
237
240
242
246
250
248
243
236
231
229
227
226
225
228
231
237
240
240
239
242
251
259
251
236
225
227
234
217
228
238
243
244
245
248
250
247
238
235
239
245
244
236
222
215
213
209
200
196
196
201
204
210
219
227
236
239
238
237
233
230
230
232
235
234
229
227
231
235
239
244
249
251
243
229
223
229
238
232
243
250
249
246
243
242
245
244
240
237
234
236
232
220
200
190
188
185
181
179
178
180
180
185
195
206
215
224
235
241
240
235
230
234
241
246
242
235
229
232
235
239
240
238
231
224
225
232
240
239
248
249
249
246
246
246
247
245
240
228
216
206
199
191
182
179
183
193
202
206
204
196
190
186
187
193
203
218
233
241
239
233
230
231
238
245
250
246
239
234
233
233
232
230
228
228
230
233
235
238
243
246
245
246
248
252
250
239
225
206
188
176
174
179
189
198
213
230
240
241
237
227
215
201
187
184
197
218
235
239
234
232
231
233
234
236
242
245
240
236
234
234
233
234
234
236
235
233
229
235
242
244
241
238
238
239
233
217
199
183
177
181
189
202
216
230
243
253
251
247
240
236
231
211
188
178
190
217
235
241
239
236
238
239
238
235
233
234
236
237
237
236
235
239
238
239
238
235
231
228
227
225
223
217
211
206
198
189
182
180
191
211
228
237
241
243
244
245
242
240
238
234
223
206
187
180
188
209
234
246
246
238
235
238
240
239
235
232
234
237
240
236
234
230
229
232
235
236
235
209
202
195
197
198
193
188
185
189
195
203
216
234
248
248
242
236
235
239
244
251
246
231
207
189
184
190
200
214
234
246
248
240
232
232
237
242
241
239
238
238
238
233
225
222
221
223
229
233
234
200
191
189
195
201
202
206
211
222
230
233
235
237
237
235
235
237
242
249
252
254
241
213
184
171
178
201
220
233
239
245
246
241
233
229
231
236
238
239
239
241
239
230
223
221
224
227
230
231
228
215
212
215
223
227
229
234
241
249
253
252
244
238
235
236
241
244
245
241
233
223
208
189
172
169
181
206
231
246
249
248
246
240
235
232
232
232
233
234
237
241
239
235
229
230
235
237
237
234
231
236
237
240
245
244
242
242
247
252
255
253
252
250
247
244
238
231
219
204
191
185
181
179
181
189
200
216
231
245
252
253
249
241
235
233
232
234
234
234
236
238
239
235
231
232
237
239
237
234
234
241
242
243
243
241
238
239
243
250
253
253
251
243
236
225
206
193
181
176
176
182
189
195
206
217
227
230
233
239
248
254
252
243
235
232
233
234
236
237
236
235
230
225
222
225
230
232
230
228
229
244
243
239
238
239
240
243
245
248
247
237
224
214
205
193
180
176
179
189
200
211
220
226
230
236
238
239
238
237
241
246
251
251
245
238
232
232
235
238
239
233
228
222
220
222
227
230
232
229
228
256
255
249
246
245
244
241
234
229
218
204
192
189
190
191
192
199
209
219
227
232
239
245
243
238
234
233
236
235
234
237
245
252
251
245
236
232
231
235
239
238
235
232
229
228
230
234
236
236
230
256
257
253
250
245
236
221
207
197
190
185
187
198
212
219
225
230
235
237
235
235
240
246
244
236
230
230
233
233
233
235
240
242
241
238
235
230
229
232
238
239
237
234
231
235
238
237
234
232
229
245
242
236
229
219
206
194
188
188
192
201
216
232
242
243
241
239
242
241
238
237
239
241
240
236
235
236
235
234
234
236
237
233
227
225
230
232
235
238
241
239
233
227
229
235
239
235
227
223
223
238
234
225
217
214
227
240
243
232
225
229
245
257
254
238
226
225
231
237
232
227
226
235
239
239
232
223
217
214
209
205
202
201
204
208
209
209
208
207
205
204
202
206
211
217
221
223
226
229
228
236
229
223
220
226
235
237
230
221
221
230
245
252
247
234
224
224
230
236
232
226
227
234
239
233
221
211
206
205
201
201
206
212
212
211
210
210
210
208
205
206
211
223
229
226
220
218
224
232
231
232
227
228
236
241
238
228
221
222
228
231
231
229
229
230
228
226
228
231
232
228
229
233
234
227
214
206
203
203
203
203
209
219
227
225
218
211
208
207
208
214
224
232
237
235
230
224
225
229
231
231
229
231
235
238
232
226
225
232
237
232
223
221
226
231
232
228
228
232
234
234
233
234
233
227
215
207
205
206
207
206
212
225
244
249
236
212
196
196
210
224
226
225
225
231
234
236
229
229
234
239
237
234
231
229
230
231
234
236
236
233
231
231
232
230
229
227
228
232
235
236
235
233
231
225
217
209
205
206
208
207
213
227
248
257
241
213
191
189
205
216
215
207
207
223
235
238
232
233
236
248
245
236
230
232
238
242
240
235
233
236
240
237
230
225
223
224
227
228
229
229
230
228
223
217
214
210
206
205
207
209
216
226
237
243
232
215
197
194
201
207
203
199
205
218
228
234
234
233
235
242
241
237
234
238
244
244
239
234
234
239
239
234
229
229
231
233
229
228
225
224
220
215
211
209
212
214
214
210
210
216
222
226
228
231
229
220
212
209
210
213
212
212
216
221
226
228
230
232
227
233
234
237
237
240
242
241
236
235
237
239
237
232
232
238
244
244
239
234
229
222
217
212
210
210
213
219
223
222
223
226
227
231
228
231
235
232
227
223
225
227
228
226
226
227
227
227
228
228
226
234
238
237
240
239
239
238
235
235
238
239
237
236
237
240
244
244
242
241
235
227
220
213
211
211
216
223
226
228
231
234
236
233
231
235
238
240
239
234
232
231
228
226
228
232
233
231
227
227
227
238
237
235
233
235
238
238
234
231
231
236
237
236
234
235
236
239
240
243
243
237
222
208
201
206
217
226
231
232
236
238
240
236
232
229
232
239
243
245
237
226
218
220
229
236
238
233
226
223
228
241
240
233
231
233
239
240
234
229
230
234
236
232
229
230
234
236
239
241
243
235
218
200
193
204
221
235
240
239
238
240
242
239
233
226
226
234
244
243
233
222
217
222
233
238
237
234
230
227
231
243
244
239
233
232
238
240
236
231
232
235
235
230
226
229
233
235
235
235
232
222
210
203
208
219
232
239
242
241
238
239
241
240
236
231
233
238
237
227
217
214
220
230
236
236
236
238
241
242
240
243
246
243
236
232
233
234
233
233
236
240
238
231
227
229
231
230
225
221
215
209
209
219
232
239
237
239
238
237
231
230
233
237
237
238
241
242
236
221
211
216
225
232
234
232
233
239
244
247
247
241
240
238
235
230
227
225
224
226
232
238
239
234
230
231
231
224
214
205
202
205
211
224
234
238
238
238
237
231
223
222
228
234
236
236
240
243
244
237
230
229
230
230
229
229
229
230
232
237
244
237
234
232
231
227
226
224
224
224
227
232
238
240
240
238
231
219
204
194
198
207
210
212
212
220
230
237
236
229
223
225
231
238
237
235
236
241
247
250
246
238
232
229
229
227
226
224
225
229
234
228
228
231
237
239
240
236
235
230
226
226
232
242
245
244
232
214
204
202
209
217
217
209
208
214
228
235
236
234
236
238
241
238
237
235
235
234
236
241
243
238
232
230
231
227
224
222
225
230
233
210
218
230
246
256
257
249
244
237
230
225
227
231
236
233
224
215
213
218
226
234
236
232
229
228
232
235
237
243
248
247
241
234
233
236
234
228
223
225
231
233
233
235
235
231
224
221
224
234
234
205
213
228
245
256
256
247
241
241
243
239
232
225
222
216
215
215
217
224
234
242
250
248
241
233
230
231
237
242
243
239
234
232
234
236
234
229
223
224
229
233
234
237
237
234
226
221
223
231
233
220
227
233
242
245
244
238
236
240
245
246
234
220
213
212
216
218
220
225
232
240
243
239
231
225
229
235
238
235
230
227
229
234
238
239
237
235
232
232
232
234
236
237
237
234
230
224
224
227
231
235
242
246
247
243
240
237
234
234
233
228
218
210
210
215
222
228
231
238
241
239
237
231
229
231
238
242
241
233
228
227
232
236
237
237
237
238
235
232
231
232
235
234
233
233
231
230
228
228
229
230
238
243
241
237
234
232
228
222
216
209
205
210
219
228
235
241
244
250
254
251
246
240
239
242
245
246
245
242
238
237
236
235
232
232
232
231
227
226
228
230
228
229
228
232
234
234
231
230
229
214
218
218
213
211
213
215
215
214
217
218
220
228
236
243
247
247
245
249
256
260
256
249
244
240
241
243
245
249
248
244
240
236
233
229
226
226
227
228
229
228
226
227
232
237
239
238
233
229
228
208
206
199
191
189
197
205
213
222
232
238
238
236
238
244
251
248
242
242
250
256
254
244
235
235
234
240
244
245
243
238
237
237
236
229
223
225
230
233
229
225
225
233
240
240
234
229
226
226
227
221
218
208
200
197
206
219
229
236
241
242
238
229
228
236
246
246
240
239
242
245
243
239
235
237
239
240
243
243
237
233
233
235
234
229
224
224
230
231
228
224
228
239
246
238
227
219
223
229
230
230
230
228
223
224
229
241
247
243
238
233
229
226
226
233
239
242
239
238
239
239
238
237
241
243
245
246
245
243
239
235
232
232
233
229
226
222
222
227
231
232
234
236
238
233
225
221
226
234
238
238
235
232
232
236
245
256
256
244
231
224
227
232
236
232
230
230
233
236
237
238
240
240
240
241
244
250
254
251
242
235
233
235
236
238
233
224
222
228
236
242
239
232
231
233
233
231
232
235
237
245
235
228
227
235
247
256
255
244
231
224
228
239
239
229
217
214
221
229
231
230
232
230
231
231
237
249
256
253
244
234
232
236
243
245
244
237
231
233
239
245
243
239
236
238
238
236
233
231
230
244
236
229
230
237
241
244
244
242
235
229
230
236
236
225
212
209
214
219
216
211
210
213
221
224
228
239
249
250
246
237
236
235
237
240
242
243
241
238
240
245
247
248
242
238
234
232
230
229
229
242
238
240
241
240
238
234
232
231
231
230
228
233
235
230
219
215
210
206
201
198
201
211
221
224
225
231
239
245
250
247
242
236
233
233
237
240
241
240
239
242
247
251
248
240
235
231
232
231
230
245
245
245
245
243
240
233
229
223
224
225
227
235
240
242
234
223
208
200
199
207
218
228
233
230
228
230
235
242
248
251
247
242
239
237
236
235
235
234
232
234
243
255
260
255
247
241
235
231
228
250
249
243
239
240
244
243
237
229
228
230
235
240
245
246
241
229
218
213
217
227
239
243
240
235
233
236
237
239
243
245
245
243
241
238
235
232
229
225
223
225
238
252
261
259
249
241
234
226
221
251
251
245
241
245
249
253
249
244
242
241
239
239
242
242
240
239
234
234
235
237
239
240
239
238
239
241
240
239
240
241
240
238
234
233
234
233
232
228
225
225
235
243
245
240
235
233
231
228
222
246
252
255
252
251
251
252
250
248
246
240
233
229
231
237
238
240
243
246
242
235
229
228
235
239
244
244
242
239
239
241
242
237
232
231
234
241
244
244
239
236
233
233
229
227
230
234
238
236
231
236
245
251
253
252
251
251
248
243
238
234
230
229
231
235
235
239
244
247
240
231
225
230
241
246
249
250
248
244
240
240
239
238
236
236
239
243
249
253
249
240
233
228
229
234
241
247
250
248
243
228
235
239
242
245
251
253
250
238
233
236
241
245
243
234
227
228
235
236
226
217
218
229
240
246
247
249
251
248
242
236
234
235
236
238
240
241
244
246
246
238
231
230
237
246
250
250
251
253
253
235
241
240
241
244
247
249
245
237
235
241
253
258
249
233
212
208
211
207
197
188
192
203
217
222
224
230
238
240
239
237
234
233
234
236
239
241
240
239
238
235
232
234
239
244
243
239
242
251
253
246
252
251
248
246
244
243
242
239
238
239
240
240
231
217
195
185
185
184
179
175
176
180
182
187
194
204
218
227
236
238
239
235
234
235
239
243
246
241
237
234
235
239
240
240
232
228
232
239
244
249
250
248
244
246
248
249
251
245
238
224
209
201
196
190
182
178
183
194
202
206
202
191
180
174
178
189
206
220
232
237
239
238
238
237
239
244
247
247
241
237
238
240
240
239
233
231
232
232
232
244
242
238
235
240
248
257
256
240
222
197
181
174
174
181
192
204
217
234
243
245
237
223
206
189
182
187
204
223
234
234
235
239
242
242
239
240
244
246
243
238
237
238
240
241
241
239
236
231
228
239
243
241
235
232
234
238
233
216
195
180
177
180
187
203
224
245
256
257
253
247
244
238
224
204
186
184
204
227
242
243
241
240
240
239
236
238
240
242
240
240
237
238
238
239
241
239
236
230
230
226
234
232
227
218
207
200
193
186
182
184
194
206
217
229
243
256
260
251
239
234
235
233
219
198
180
182
198
224
244
253
250
241
232
229
233
238
237
235
235
237
240
240
236
230
227
224
224
226
230
206
208
208
208
202
191
182
182
188
195
203
213
223
232
237
240
243
245
244
239
237
232
218
196
177
177
192
209
222
236
249
252
243
232
228
232
240
237
232
231
237
241
241
234
226
216
212
213
219
225
198
191
187
194
199
199
198
204
215
223
225
226
227
231
233
234
236
242
249
248
242
226
200
175
167
183
212
228
228
227
233
241
242
237
234
236
239
237
233
233
239
243
242
234
226
221
220
221
223
224
211
207
205
209
213
216
222
229
238
243
243
242
239
239
240
241
240
239
236
228
218
202
186
175
180
199
221
233
231
227
224
233
239
240
238
236
236
236
235
237
242
245
243
240
237
237
239
240
236
234
233
232
234
232
231
228
227
230
239
245
251
254
254
251
245
235
224
209
198
186
181
180
183
194
207
216
221
224
229
229
233
236
238
237
235
233
233
235
237
241
245
247
244
241
240
243
243
242
239
241
237
239
239
236
234
229
226
227
234
239
241
240
237
229
218
202
189
178
174
175
180
188
200
217
230
233
231
226
229
237
243
244
240
236
232
232
233
234
238
242
242
239
235
232
232
231
226
220
221
230
234
230
227
230
236
237
233
229
230
227
218
208
200
194
189
181
178
183
193
204
214
218
222
231
240
244
243
239
238
238
242
243
243
240
238
237
236
236
238
241
240
237
232
230
225
220
215
212
214
221
238
236
236
241
245
243
234
222
214
211
201
192
192
196
201
205
210
219
226
230
234
234
236
236
236
237
242
244
239
237
237
239
240
242
242
242
241
238
238
240
240
237
235
230
229
230
231
233
233
232
240
245
248
248
242
224
208
197
194
199
207
216
224
232
235
239
242
243
237
233
231
236
241
240
234
230
231
235
235
235
236
236
234
232
234
238
235
234
235
240
239
235
228
228
235
242
247
246
243
238
241
242
237
227
212
193
182
181
188
204
225
244
255
256
250
249
247
243
234
227
228
235
242
241
236
232
232
233
234
235
235
232
225
222
223
226
228
228
233
239
239
227
215
218
235
247
247
236
230
226
235
235
230
222
219
229
241
247
242
236
231
235
243
247
242
232
222
221
227
230
230
228
230
231
231
227
221
214
208
203
200
203
208
212
209
204
198
198
201
207
212
217
221
226
227
226
232
240
245
240
230
228
228
230
232
238
238
237
231
228
230
235
243
245
239
226
215
214
225
235
241
243
244
242
234
227
222
220
214
204
196
200
209
215
212
206
202
204
208
210
215
225
237
244
243
233
227
228
232
233
226
224
228
233
239
236
229
225
227
229
230
228
229
231
233
225
217
217
229
240
247
248
246
240
230
221
219
220
216
206
196
198
207
217
220
212
205
203
205
211
217
225
234
245
248
242
229
220
218
223
224
225
228
231
230
226
221
225
233
236
230
221
220
226
228
224
222
227
236
242
241
238
235
234
226
221
217
217
216
208
199
198
205
218
225
220
207
199
202
212
219
221
222
231
242
246
240
228
224
224
233
234
230
227
222
221
225
234
240
238
229
223
223
228
228
223
223
228
234
235
230
228
229
233
231
226
219
214
212
210
205
203
207
216
222
218
207
198
201
210
215
210
208
214
231
241
242
237
234
232
247
245
237
230
228
230
234
238
237
233
228
228
231
233
231
228
226
228
231
229
228
231
234
235
232
227
221
214
210
211
215
218
216
213
211
208
202
198
197
202
203
200
198
207
222
232
234
235
236
236
250
245
239
234
237
239
239
234
226
220
220
225
232
237
241
240
236
236
237
237
238
240
238
232
227
224
223
219
213
211
216
224
224
215
210
209
205
200
197
198
200
203
204
210
219
222
224
227
234
240
244
243
240
239
240
242
240
234
225
220
218
224
232
241
247
244
237
236
243
251
250
241
233
225
218
220
223
224
220
215
217
221
227
225
224
223
218
211
205
204
210
217
219
220
217
215
216
224
234
242
241
242
242
240
240
239
239
236
234
229
226
227
233
242
246
240
230
230
240
250
249
239
226
218
213
213
218
225
227
224
221
224
231
236
238
236
233
227
221
217
216
223
229
231
224
218
215
221
230
238
235
236
237
235
233
236
236
234
230
229
227
228
232
238
243
243
239
235
237
243
241
231
217
206
202
202
208
219
228
232
233
235
239
241
237
233
235
236
234
227
218
217
228
237
238
230
222
217
220
225
231
232
231
229
227
230
231
228
223
223
226
228
229
232
241
254
256
248
240
238
236
226
211
200
196
199
206
215
224
235
244
248
246
239
229
226
230
237
238
230
215
212
221
236
243
240
230
221
216
217
236
239
238
232
229
229
233
232
227
227
229
231
228
228
238
251
256
249
239
234
231
222
211
203
205
211
218
222
227
236
244
248
244
234
227
229
234
239
235
228
218
216
221
227
236
240
237
231
224
222
242
244
246
245
240
239
237
236
237
240
242
237
230
226
232
239
241
235
228
225
224
218
213
212
217
227
234
236
235
238
239
241
237
232
229
235
241
241
236
231
229
228
224
224
228
231
233
232
232
236
240
240
242
249
251
247
240
235
236
242
249
243
233
227
231
235
233
224
216
213
214
213
215
216
221
228
239
244
244
240
240
239
237
233
231
234
241
245
245
241
238
231
228
229
230
227
223
222
229
238
237
232
232
236
241
242
236
232
232
240
247
244
237
232
234
235
228
221
211
207
208
210
215
217
218
224
233
239
240
241
240
241
239
235
231
229
234
244
248
243
237
230
231
233
235
228
221
217
223
231
227
224
225
228
233
236
236
234
233
233
237
240
243
240
235
228
222
220
216
213
210
212
217
222
221
223
225
230
236
241
243
243
240
237
234
232
231
234
238
235
233
230
233
234
233
228
223
226
228
228
212
215
221
230
238
243
244
245
237
231
228
236
243
243
231
217
214
218
222
221
218
221
226
229
230
230
229
229
236
244
245
243
241
241
244
242
233
225
224
231
234
237
237
234
226
222
225
232
235
230
203
207
216
229
237
243
246
249
246
241
236
238
241
238
224
210
205
210
220
224
227
232
235
236
236
235
235
235
236
240
241
242
241
241
243
243
239
234
232
235
241
241
239
233
225
222
226
231
235
231
209
210
215
223
228
235
239
247
250
250
245
237
227
220
213
206
206
207
215
226
235
244
244
241
240
240
241
237
232
231
235
240
239
234
233
237
244
249
250
248
244
241
239
234
233
230
229
229
230
229
218
220
222
225
230
236
238
241
244
246
239
223
208
199
200
206
211
216
226
240
250
255
254
249
246
246
243
235
230
229
233
238
237
231
230
234
240
249
250
247
243
239
237
236
235
234
231
229
228
227
220
220
220
226
232
235
231
227
223
222
220
213
207
207
213
220
225
231
241
252
259
261
258
253
251
243
239
234
234
238
239
239
238
236
235
236
237
237
235
235
234
234
233
232
233
233
234
232
230
228
215
212
210
211
215
217
212
206
204
209
216
220
226
234
242
247
244
240
243
250
255
255
251
247
243
240
236
234
238
243
245
245
244
243
239
236
232
230
227
227
227
227
229
231
232
232
233
234
231
229
217
213
204
198
196
198
200
203
212
225
233
235
237
244
256
263
256
241
238
241
247
247
243
238
237
236
234
234
239
243
244
249
248
245
236
230
227
226
224
219
218
225
235
241
239
232
227
226
227
229
226
220
216
208
202
205
214
224
236
247
248
240
230
231
243
255
251
241
238
242
248
249
242
236
233
232
231
232
235
235
237
241
243
239
233
226
223
223
222
220
224
232
245
250
244
230
221
224
231
234
230
228
228
224
223
228
237
243
244
246
243
236
227
226
233
240
240
239
239
247
253
252
245
234
229
226
226
228
232
232
232
233
235
236
234
228
221
220
225
233
238
240
243
242
237
227
222
229
242
246
235
232
230
230
234
242
249
249
242
230
226
228
236
238
239
236
234
237
239
245
249
246
240
231
226
226
234
242
245
242
235
231
234
240
244
238
227
221
226
238
244
239
232
231
233
232
230
235
241
246
245
236
230
227
232
239
247
248
241
227
218
222
235
243
243
233
230
232
234
231
229
227
226
224
224
234
250
264
264
256
245
238
239
245
249
247
238
227
226
229
234
233
232
235
239
239
234
233
232
232
245
237
233
231
235
238
241
244
239
230
218
214
222
230
230
224
222
222
221
213
204
202
209
215
220
232
246
258
258
254
246
243
241
240
242
245
241
231
227
228
233
238
242
242
241
238
235
231
228
226
240
238
238
241
242
241
236
235
232
228
220
212
211
213
214
215
214
211
205
199
197
201
209
215
219
222
228
229
230
235
242
245
241
237
234
238
238
235
232
235
244
249
250
245
240
236
237
238
236
233
242
241
244
246
245
243
238
230
224
224
224
223
222
220
219
218
214
208
202
203
212
223
231
232
228
224
219
212
211
222
236
245
244
240
236
235
234
236
237
243
246
250
248
246
244
247
248
245
237
232
245
244
243
242
245
247
246
239
233
232
233
235
237
237
236
232
226
218
214
216
226
237
242
240
234
229
227
224
223
231
241
246
246
242
238
234
234
237
240
242
242
242
244
245
248
250
248
239
227
219
242
242
244
246
249
251
254
257
253
247
239
236
237
242
243
240
236
234
233
233
234
235
231
230
228
230
233
240
245
248
249
246
243
238
233
234
236
240
241
241
239
240
241
240
239
238
237
232
223
219
234
241
248
252
252
253
254
259
259
251
239
228
225
230
235
234
234
238
243
242
236
229
224
222
222
226
235
242
248
251
251
247
239
234
232
236
241
243
242
239
238
240
240
236
231
231
235
238
237
234
235
242
248
252
252
252
252
252
249
243
236
229
225
227
225
225
230
240
249
248
240
232
229
231
232
232
235
237
239
241
242
242
240
240
241
244
247
246
243
238
234
233
233
231
231
232
239
246
248
247
244
245
243
242
247
252
251
245
236
234
237
240
238
233
228
223
230
241
246
236
224
219
226
238
241
239
238
236
235
234
236
238
240
244
248
251
249
247
243
239
231
225
223
227
231
233
237
241
244
244
253
254
247
242
245
248
245
235
229
231
240
246
247
243
230
220
219
222
217
201
186
185
201
218
227
229
231
231
234
236
236
237
238
239
242
243
244
246
246
240
232
225
224
227
231
232
229
232
236
240
250
253
250
247
246
243
238
231
232
236
241
238
236
228
216
202
192
188
184
178
172
171
179
192
199
206
215
223
232
236
239
238
239
238
235
235
237
241
242
239
235
235
236
237
236
232
230
233
236
238
238
242
246
247
247
242
237
236
240
238
231
222
210
203
195
184
180
182
192
202
203
199
192
187
185
191
204
218
230
235
236
238
242
244
239
234
231
232
235
235
234
238
243
245
241
235
232
234
237
234
232
236
241
246
248
246
244
241
233
219
207
197
190
186
189
195
208
219
228
238
240
234
220
205
191
187
199
217
232
237
235
239
246
251
246
235
231
232
235
235
236
238
244
248
246
242
240
235
231
228
237
245
247
247
243
236
232
223
206
189
181
183
190
194
205
228
249
258
256
248
243
241
234
220
198
187
192
216
238
247
244
242
245
244
239
233
233
239
243
242
241
244
247
247
246
247
245
236
229
228
231
242
246
240
226
209
198
191
183
180
188
199
209
216
228
244
260
264
253
237
229
233
232
218
197
187
194
217
239
250
251
249
243
235
229
228
234
238
239
239
245
250
249
246
244
244
241
234
227
228
208
214
217
212
202
189
179
181
191
204
215
222
226
225
230
237
246
251
246
237
232
229
222
207
193
195
213
231
239
241
243
246
244
236
231
233
236
236
229
229
236
244
245
242
239
236
232
228
226
227
187
185
186
187
189
191
196
206
222
233
235
231
228
229
232
234
240
246
248
243
234
219
204
192
190
210
235
249
243
232
228
235
242
242
243
246
245
238
231
227
229
234
237
236
233
231
228
227
226
228
194
192
192
195
203
213
222
232
242
245
242
240
237
240
242
241
239
237
235
226
212
196
187
187
200
221
243
251
244
233
226
230
240
246
250
249
248
247
240
235
233
234
236
237
235
232
230
229
233
238
220
225
227
228
231
232
232
235
240
244
247
247
248
246
242
234
222
210
203
195
189
182
189
202
217
229
236
240
241
237
236
237
240
244
246
247
246
245
243
243
243
243
243
243
241
236
230
229
234
242
234
237
239
244
247
244
237
233
235
238
238
236
229
221
211
200
190
187
189
192
194
197
207
222
234
238
235
236
237
239
241
241
239
240
241
240
238
237
240
245
248
246
243
244
241
234
223
220
223
232
230
225
225
237
248
252
244
234
227
222
214
205
199
193
188
184
186
195
205
215
219
224
226
233
236
239
240
235
235
238
238
238
236
235
236
236
236
235
238
243
245
243
240
242
237
230
222
218
218
221
228
222
222
233
245
246
236
221
208
199
193
191
193
201
205
208
214
220
227
232
234
236
235
236
235
235
235
233
233
236
236
234
228
227
231
234
235
236
238
241
241
239
238
239
237
234
234
234
232
229
235
237
237
236
231
222
208
196
192
195
204
215
225
234
239
239
237
234
234
234
236
238
241
240
237
232
229
228
232
235
236
233
228
226
228
233
236
237
237
239
238
233
228
230
236
243
248
245
243
239
242
245
238
223
206
191
184
187
197
211
227
243
253
256
254
249
240
234
231
234
236
240
244
243
240
235
233
231
233
235
235
232
230
230
233
235
231
228
231
238
238
228
217
220
237
248
247
236
233
235
228
233
241
246
246
242
238
239
244
247
239
230
225
237
252
253
239
226
229
238
239
226
208
196
198
205
211
210
206
201
201
211
218
219
210
200
191
188
190
198
207
218
230
236
236
233
235
241
239
229
227
228
234
242
245
242
238
235
240
245
242
233
232
243
252
250
236
225
230
242
248
240
226
215
212
215
219
220
217
213
212
214
217
215
208
202
202
205
205
205
208
216
226
232
234
229
226
225
224
224
234
233
236
240
242
239
233
229
230
240
243
243
241
243
244
240
235
234
242
250
254
249
241
233
225
220
220
223
223
221
215
214
211
209
207
203
201
203
205
206
208
210
215
223
226
225
220
217
215
221
238
239
239
241
240
236
231
228
232
238
241
242
240
238
233
231
235
244
253
254
249
240
236
232
228
222
221
224
226
221
214
206
202
201
199
196
195
200
208
213
214
213
215
223
228
230
229
227
224
222
237
242
242
241
237
233
232
236
241
240
236
233
233
235
232
230
235
245
251
247
237
231
230
230
226
221
222
224
225
220
214
207
202
200
197
196
198
206
213
217
215
213
218
228
238
240
238
235
232
224
242
241
237
232
230
230
233
240
244
239
230
227
232
237
239
236
236
239
239
236
234
234
238
234
225
219
218
217
216
216
216
216
210
201
198
204
211
216
215
210
204
205
213
227
239
240
234
226
226
226
245
240
232
228
229
232
236
236
237
231
225
225
232
240
245
241
237
232
234
236
239
242
243
234
223
217
215
214
210
210
216
221
219
208
202
209
216
218
208
197
192
199
212
226
235
234
226
222
226
238
245
242
238
234
234
237
236
234
231
230
225
225
231
240
244
239
230
229
237
247
247
241
232
223
218
218
222
222
217
212
214
218
220
215
211
213
216
211
199
191
194
207
220
229
232
228
223
223
232
243
242
246
248
246
242
238
235
234
233
234
231
228
230
235
239
234
227
229
239
249
245
232
220
215
216
218
227
233
234
224
217
218
224
228
225
217
211
204
199
198
205
220
233
237
233
225
220
223
230
236
235
243
248
249
244
238
233
234
235
237
235
231
230
231
238
241
238
234
233
233
231
227
221
219
216
215
219
227
232
228
220
222
230
240
237
223
212
205
206
211
215
224
236
243
238
226
218
218
221
224
233
238
246
246
241
236
234
234
235
237
236
234
231
232
239
249
250
238
224
217
220
227
230
224
216
210
209
211
217
221
222
226
234
240
237
227
219
217
220
224
222
226
233
239
237
229
222
218
220
223
238
241
245
244
238
236
238
241
241
239
237
235
232
232
237
245
247
236
222
216
223
230
229
221
212
211
213
215
216
219
224
228
230
228
228
230
230
231
235
234
233
230
230
229
229
227
226
225
226
224
241
244
247
246
244
244
246
248
245
242
238
235
233
232
234
240
241
233
227
226
230
227
217
208
210
218
233
239
238
237
236
234
231
227
227
229
234
237
239
240
239
234
228
224
225
225
224
227
230
230
238
240
243
245
249
254
253
248
244
245
246
243
238
234
235
238
240
239
235
231
227
221
214
209
214
227
243
255
258
255
251
246
241
233
228
227
228
233
236
239
238
234
230
230
231
228
224
223
228
234
237
235
231
232
236
245
248
245
244
248
255
253
244
235
234
236
239
240
236
228
218
215
217
218
222
228
237
247
252
253
250
246
240
233
228
226
229
233
237
236
234
231
234
238
241
237
228
225
228
234
237
233
227
222
224
230
237
242
242
247
251
253
248
239
229
226
229
236
234
222
210
209
217
223
226
225
227
231
235
237
237
234
230
229
230
232
236
237
237
237
235
235
243
245
244
241
238
235
235
231
230
231
230
228
226
229
235
241
241
237
237
243
248
245
233
220
221
226
230
218
206
204
213
226
229
231
228
229
231
233
233
232
229
229
233
240
240
236
233
234
237
244
248
246
242
240
242
244
239
230
215
220
225
227
225
230
237
243
242
232
229
235
246
250
239
225
217
219
223
221
217
215
221
230
237
240
240
237
235
237
241
241
236
230
231
237
239
237
233
235
238
242
243
238
235
237
241
243
238
230
205
208
212
216
221
228
241
250
250
241
235
235
238
239
234
223
215
215
222
231
236
239
240
242
244
248
244
236
231
233
244
248
241
230
225
230
238
242
242
238
237
236
235
235
234
237
239
239
236
230
210
209
208
213
220
233
241
250
250
248
241
233
226
220
217
216
217
218
228
241
253
255
252
247
245
245
238
230
227
230
241
246
244
237
232
235
240
243
243
239
238
236
237
236
235
237
239
238
234
229
216
210
206
212
224
235
237
236
233
231
230
224
216
214
215
219
222
228
237
248
255
256
252
246
240
235
227
223
226
233
240
244
245
247
246
244
242
240
239
238
239
239
239
235
234
235
237
240
236
232
217
209
204
208
217
224
222
218
215
214
215
217
222
229
235
236
235
237
240
247
251
253
250
247
242
234
226
225
233
241
245
245
246
247
247
246
240
237
236
237
238
238
236
230
227
229
235
238
238
235
220
215
211
208
207
209
210
212
219
223
227
229
233
240
248
250
244
238
237
242
248
249
249
246
242
237
232
233
241
246
251
251
246
243
239
237
236
233
231
230
230
233
235
236
233
230
228
229
231
233
230
228
227
219
211
205
211
222
235
246
251
245
240
239
243
246
241
234
237
245
251
249
243
235
231
228
227
228
235
241
246
246
243
238
234
232
230
230
228
227
230
237
245
251
246
235
225
221
226
230
235
236
236
231
223
218
224
231
240
246
249
247
241
236
237
236
234
233
238
250
255
248
234
221
212
209
209
212
220
227
231
234
235
239
240
238
233
231
232
236
240
244
247
251
248
237
228
229
234
236
234
233
235
235
233
231
229
229
229
229
228
231
236
239
236
236
236
240
248
254
252
243
229
216
208
206
208
212
218
223
225
229
236
245
249
246
237
233
236
242
242
240
237
239
240
236
234
237
242
241
237
233
233
236
237
234
232
231
228
220
214
216
229
241
243
244
245
249
251
246
238
229
224
219
217
219
225
233
236
237
234
237
243
249
252
249
242
236
236
235
232
228
228
234
238
238
237
238
239
237
240
236
236
240
242
242
241
240
235
224
212
210
220
233
242
245
246
241
231
219
211
210
212
213
216
223
232
238
240
240
241
245
245
247
247
248
246
239
235
230
228
228
231
237
242
242
240
239
239
238
241
239
240
244
251
252
249
242
233
223
214
211
216
221
228
233
232
221
207
197
194
199
205
209
212
219
225
225
224
230
238
243
242
237
240
244
246
241
237
236
238
238
237
238
242
246
245
243
241
239
241
244
246
250
253
253
248
237
227
220
217
218
220
219
216
216
215
208
202
198
202
209
213
216
219
222
223
218
216
224
234
241
239
236
235
242
243
242
240
244
245
239
234
232
241
251
253
247
239
236
242
245
250
250
250
248
246
240
231
223
220
224
229
231
223
217
214
216
215
214
216
220
225
228
230
231
231
229
229
232
239
242
242
241
239
242
244
245
247
247
244
237
227
227
237
249
253
246
235
231
240
244
248
249
246
246
248
250
246
237
231
234
243
247
240
228
223
225
229
226
225
229
231
234
231
231
235
241
244
246
246
245
244
243
242
242
245
248
248
247
243
238
232
229
232
239
244
245
242
238
238
239
242
244
244
245
248
253
253
248
243
242
246
250
245
235
229
230
231
235
236
239
239
234
229
228
233
241
245
247
245
242
240
237
235
235
240
242
240
238
238
240
242
238
233
233
240
248
251
249
238
236
236
241
243
246
247
246
247
247
246
245
241
238
235
234
233
236
238
242
245
247
242
237
235
233
236
236
237
238
240
240
237
233
231
232
232
231
228
227
234
241
245
244
236
233
238
241
243
244
243
238
235
239
245
250
248
242
238
243
244
239
231
228
228
231
234
235
233
230
226
224
228
235
241
244
243
236
233
232
236
239
240
239
236
234
233
231
229
230
233
240
244
242
238
234
231
229
227
229
246
243
240
242
247
251
248
240
236
241
241
235
226
226
225
222
217
211
204
195
186
185
197
219
233
242
242
239
234
235
236
239
240
239
238
239
242
244
244
242
241
240
240
240
237
234
231
227
226
228
243
245
247
247
247
243
238
235
240
247
244
234
223
219
211
200
190
184
181
175
168
168
180
197
212
221
228
234
238
238
239
239
238
238
236
238
243
248
251
246
242
238
237
236
234
232
232
237
241
242
234
240
250
253
246
236
228
231
241
244
237
221
205
192
184
182
183
190
198
203
199
191
187
187
190
198
209
223
237
242
242
240
239
238
237
234
234
238
240
236
232
231
234
234
230
227
229
238
244
243
233
240
252
257
250
238
230
230
230
217
207
195
185
177
179
195
212
229
239
241
235
221
203
190
181
181
193
213
232
243
243
242
243
243
238
232
230
231
234
231
228
228
233
234
230
224
225
231
234
232
242
249
255
256
248
237
230
220
204
186
180
186
193
198
207
224
243
254
256
249
241
231
218
201
186
181
188
210
232
241
243
244
246
245
239
231
232
239
242
240
239
241
242
241
237
234
234
233
231
229
244
249
250
242
229
216
203
193
184
181
194
216
230
232
232
236
243
245
242
236
232
229
224
214
200
197
206
225
236
239
236
240
245
243
237
231
234
240
243
246
248
252
250
243
243
245
248
243
237
233
223
224
222
214
201
189
182
185
195
209
229
247
250
243
235
232
231
236
237
234
228
225
222
214
210
215
231
245
245
238
233
240
244
240
233
231
236
238
240
240
244
246
245
241
241
246
251
247
239
235
194
191
188
187
187
191
197
213
230
240
244
244
241
239
236
236
238
241
243
234
220
209
201
199
207
223
242
253
251
245
241
243
246
242
237
236
239
241
240
236
234
231
229
230
236
238
240
236
232
232
192
192
192
195
205
217
226
236
246
247
242
234
234
238
241
240
235
232
226
215
201
190
187
195
210
226
241
253
256
255
250
245
245
244
243
243
243
244
243
236
230
225
227
230
234
234
230
228
227
232
216
220
224
228
234
241
241
242
245
248
246
240
236
234
230
224
213
202
196
192
190
193
201
212
225
235
243
252
257
257
250
243
240
243
248
248
244
241
240
239
237
235
237
240
239
235
230
230
232
237
234
236
240
246
254
253
247
244
248
253
251
240
225
214
204
197
190
189
191
196
204
214
224
233
239
242
244
248
250
250
244
240
238
240
245
245
240
234
236
239
241
238
239
243
242
237
230
232
240
241
239
233
234
242
255
256
251
242
237
232
224
213
200
191
188
189
198
203
210
218
224
232
240
244
241
239
237
237
238
241
243
240
236
236
238
239
236
234
236
240
239
234
233
237
240
234
229
231
238
238
240
234
232
236
246
248
238
220
202
189
184
188
195
203
211
213
217
218
223
228
234
238
242
242
239
233
229
228
234
241
244
241
235
232
232
235
236
237
240
241
238
232
231
237
239
232
228
228
233
234
245
247
243
237
233
223
208
193
179
175
179
193
214
236
244
240
228
219
226
236
241
241
241
241
240
233
228
227
234
242
244
241
236
234
236
238
239
240
241
242
241
238
238
238
238
236
232
229
231
235
249
252
242
222
206
196
193
193
197
204
211
220
232
248
256
248
230
222
232
245
250
244
239
238
240
240
237
236
240
243
244
241
239
240
242
243
239
235
234
239
243
242
238
238
241
241
237
230
232
239
224
226
238
251
257
246
231
226
236
251
248
231
220
230
249
258
252
239
236
237
237
221
202
190
193
205
218
221
216
208
207
212
213
214
212
210
204
195
188
187
196
212
228
238
240
235
233
229
221
211
233
231
235
242
247
243
236
230
237
249
249
236
229
237
251
258
251
242
241
242
239
225
209
203
206
211
214
212
212
214
219
222
220
215
211
213
214
209
201
194
192
199
214
226
232
228
225
219
211
206
244
240
236
236
240
242
240
232
229
237
247
253
247
243
242
243
244
244
244
241
235
230
231
231
229
221
211
203
206
216
226
229
225
219
212
207
206
208
209
208
203
204
212
221
224
222
219
219
217
218
240
242
239
239
243
245
243
236
231
236
245
256
254
242
234
232
238
245
244
239
233
232
236
241
236
226
216
210
212
217
225
228
228
223
213
202
199
205
212
216
216
220
227
233
233
228
228
230
232
232
234
237
240
242
243
242
241
241
241
240
241
242
241
238
235
233
237
244
245
239
234
231
229
227
223
221
222
223
222
218
218
221
227
225
216
207
206
212
216
217
217
224
234
243
246
240
237
235
233
231
233
238
239
239
235
233
239
246
250
244
233
227
230
237
239
237
236
238
239
238
236
232
227
219
213
212
218
224
221
216
215
219
222
221
217
219
223
224
218
212
210
217
231
243
249
246
238
229
225
226
242
240
237
233
232
236
239
245
248
244
235
229
232
236
239
237
233
231
231
231
233
234
233
225
218
212
213
216
210
208
213
218
216
209
206
216
228
231
219
207
204
213
230
242
249
250
240
229
225
228
242
241
239
238
238
238
237
236
239
242
242
238
233
233
236
234
233
232
231
231
231
231
232
228
224
218
215
213
209
209
215
218
212
201
194
201
213
218
210
203
207
217
234
243
246
248
240
229
225
229
237
240
243
245
244
239
231
227
232
243
247
241
232
227
229
233
237
239
240
238
232
226
224
226
226
225
223
221
220
220
218
218
214
207
201
198
198
198
198
204
215
230
240
243
242
238
234
228
224
224
232
239
244
249
248
241
233
229
234
243
247
242
232
225
228
233
239
241
242
238
230
225
226
228
232
230
225
223
224
222
219
218
220
222
221
213
201
194
196
207
221
233
241
243
236
227
223
221
220
220
237
240
245
248
248
243
239
239
240
243
244
241
235
231
230
233
238
239
235
228
228
229
235
237
236
229
225
224
222
219
217
219
224
229
233
228
217
209
209
218
228
236
241
242
235
224
219
221
227
227
241
243
246
247
246
243
244
246
244
242
240
237
236
233
232
233
234
232
227
224
227
236
240
235
226
222
226
229
229
226
222
222
223
226
229
229
229
227
227
229
235
239
241
240
231
222
221
229
236
233
239
244
246
247
244
243
242
241
239
234
232
234
236
236
235
236
235
233
231
231
234
237
234
222
212
213
225
236
242
240
238
235
231
229
228
230
230
231
231
233
239
241
241
235
230
225
225
230
236
232
237
242
246
245
244
244
243
239
233
232
232
237
239
241
240
240
240
242
243
244
240
234
226
215
210
213
224
237
245
251
251
248
243
238
236
234
232
228
228
231
236
238
234
231
232
233
231
230
229
230
239
243
242
237
239
243
244
242
236
238
244
247
247
243
239
236
237
243
249
248
237
227
221
216
214
217
224
232
238
243
245
245
242
239
240
240
238
235
233
233
235
234
232
231
237
242
237
233
229
234
242
243
240
234
233
237
241
242
243
246
250
251
248
241
231
225
226
235
241
236
224
217
219
220
222
226
230
234
234
233
233
235
233
231
233
239
242
241
238
237
236
235
235
237
241
246
241
238
236
236
240
241
237
234
231
234
235
237
237
238
241
244
245
240
230
224
222
225
228
221
211
211
219
226
232
237
240
240
237
235
234
235
233
229
229
233
238
238
238
236
235
235
236
241
243
245
243
239
234
229
227
229
231
231
229
228
231
232
232
230
230
236
244
246
242
235
227
221
219
215
215
218
226
234
243
246
246
241
238
238
242
243
237
228
222
226
229
232
232
232
232
232
235
236
237
241
241
238
233
224
216
221
225
225
223
225
231
236
237
233
230
236
242
248
247
240
230
221
219
221
226
229
234
239
244
247
242
233
229
233
242
245
239
228
222
223
230
232
231
230
230
231
233
234
235
238
240
239
235
231
219
225
223
221
221
226
235
241
240
236
231
232
231
231
231
229
227
224
226
231
235
235
231
231
234
237
234
228
225
229
241
245
242
235
233
234
235
234
232
230
229
232
235
236
236
238
242
242
239
234
222
224
218
217
222
229
234
235
232
227
222
216
215
213
215
218
223
229
233
240
240
237
234
232
232
232
232
230
232
237
243
246
245
247
246
242
239
236
233
231
230
234
235
235
235
238
244
245
241
235
218
211
205
207
216
224
225
223
217
214
210
207
209
214
220
224
231
236
239
244
246
246
247
247
242
235
231
236
245
253
254
250
246
247
246
244
240
238
235
234
233
230
228
225
228
234
241
243
238
234
219
208
200
199
204
208
211
214
218
217
215
217
224
233
233
232
231
235
239
245
247
249
251
250
245
235
227
232
246
258
262
255
247
241
242
244
243
240
237
234
232
228
223
222
231
236
238
234
230
232
230
225
216
207
200
201
209
221
229
231
233
238
242
244
241
233
227
227
234
244
246
242
238
235
232
225
221
223
235
247
256
253
247
242
244
248
247
242
236
235
235
232
230
233
244
243
237
225
222
226
239
237
231
223
213
214
222
231
237
237
239
243
244
243
238
232
228
229
235
243
243
236
227
221
220
220
217
215
219
227
240
245
248
250
253
254
250
244
239
237
238
238
239
244
248
246
237
231
229
229
236
235
236
234
233
232
234
238
237
233
230
229
231
233
236
236
237
240
247
250
247
238
227
221
220
220
218
215
214
220
229
240
248
253
256
254
249
246
243
241
240
242
243
243
241
238
237
239
239
236
230
231
235
240
242
242
240
239
238
230
221
217
221
231
239
245
249
252
251
246
241
234
228
223
222
220
220
220
221
223
231
240
248
250
250
248
248
249
249
246
242
240
239
238
238
236
240
244
247
243
235
234
238
243
246
245
242
241
237
229
220
219
226
237
243
248
248
241
229
218
213
212
212
211
212
217
221
223
223
228
235
241
243
244
244
248
253
256
255
249
243
238
237
238
241
243
245
247
251
250
244
244
245
248
249
250
245
241
233
225
222
228
236
239
241
239
234
220
202
191
191
194
194
196
203
215
223
225
225
227
233
236
235
234
238
245
252
253
250
245
241
235
233
239
249
255
253
249
248
250
244
248
252
251
250
248
243
237
229
224
224
231
239
238
229
222
216
208
202
196
195
199
199
204
210
221
228
228
228
230
231
230
226
224
229
234
239
236
233
234
236
232
230
236
249
258
254
242
238
243
242
249
251
249
246
244
242
240
232
225
226
234
243
242
228
214
210
213
216
216
215
219
223
228
228
228
231
235
238
239
236
232
228
227
229
231
230
228
228
232
233
232
228
232
241
249
245
239
236
243
244
250
250
244
242
241
243
244
238
228
228
239
254
256
242
226
220
224
227
227
227
233
242
247
240
232
231
235
242
245
244
243
244
244
242
240
236
234
234
234
234
233
230
230
233
238
242
244
247
251
251
249
246
240
239
239
243
245
238
235
235
246
259
261
253
243
235
230
226
225
233
241
249
249
243
238
236
240
243
243
244
247
250
251
247
242
239
238
236
233
234
236
235
232
231
234
242
253
258
255
248
238
235
237
239
241
241
239
237
239
242
244
244
244
249
253
247
236
224
224
235
244
245
241
242
248
251
249
243
238
238
240
243
239
233
230
230
231
230
231
234
239
244
241
238
237
242
250
250
246
236
228
227
235
242
245
244
240
239
244
245
236
225
225
233
242
237
223
210
212
223
230
231
233
243
255
261
257
244
236
235
236
234
228
222
220
224
228
230
233
239
245
251
251
248
243
241
240
237
235
231
229
233
242
249
254
252
247
247
253
249
234
221
217
218
213
200
187
180
184
189
199
208
222
235
247
253
252
243
239
236
236
231
227
227
231
236
241
242
242
243
246
250
250
247
243
239
236
235
237
239
243
247
249
250
252
251
249
250
254
246
231
216
203
193
183
174
170
172
174
174
177
186
201
213
222
230
237
240
241
239
236
233
234
239
246
251
254
252
246
243
241
241
239
236
234
237
241
245
245
249
253
253
250
242
238
236
240
244
241
228
207
187
174
170
174
186
200
209
207
198
182
176
179
187
197
206
219
232
242
242
240
236
237
243
248
250
251
248
242
235
232
232
229
225
222
227
238
245
244
251
253
252
247
237
232
232
235
230
215
196
179
169
166
177
197
225
245
253
247
231
205
183
174
175
183
192
205
225
240
245
243
239
239
240
240
239
240
240
236
230
228
228
226
220
213
216
230
241
240
250
252
251
247
239
234
231
229
215
193
183
187
195
201
210
227
244
254
257
252
240
221
199
188
186
190
197
206
223
236
244
245
243
241
239
238
239
242
242
238
235
233
233
228
221
216
219
229
236
239
249
249
248
240
226
215
209
204
197
192
203
224
239
241
236
234
232
233
237
238
235
221
210
202
202
208
217
224
229
233
235
240
244
242
238
237
242
249
248
245
243
243
241
237
231
230
232
233
235
238
238
235
227
215
200
189
184
189
200
213
232
254
259
252
239
230
228
230
233
232
222
210
200
198
206
220
233
241
240
237
237
243
245
240
232
231
241
248
250
249
249
248
244
239
240
242
241
235
232
233
214
208
199
190
187
190
198
210
224
234
243
247
247
245
241
238
237
239
238
224
203
187
183
190
204
218
233
242
246
248
251
253
250
242
229
225
231
241
247
248
245
241
235
234
238
242
240
234
229
227
202
198
195
198
207
220
230
238
244
248
243
237
236
239
242
238
232
223
214
200
186
181
188
201
213
224
232
241
247
251
253
251
247
243
235
229
229
233
239
240
238
234
230
229
233
236
238
234
229
224
214
218
223
230
239
243
243
243
247
254
254
243
236
230
223
211
200
190
183
181
188
201
217
229
235
240
243
246
249
250
246
241
238
241
243
242
235
231
231
235
236
235
233
233
235
237
239
237
231
226
232
236
240
246
247
246
243
245
249
256
254
240
223
204
193
188
189
185
184
189
206
226
244
250
248
247
248
249
250
249
245
239
236
239
244
245
238
231
229
234
236
235
235
238
241
242
239
239
239
234
241
240
237
240
242
242
241
239
236
232
224
212
199
188
189
196
206
212
214
213
223
238
250
253
248
244
245
248
250
251
248
246
241
240
241
241
237
234
235
238
234
228
229
237
243
242
235
235
241
243
245
241
235
238
244
242
232
215
199
188
185
189
196
205
217
226
230
229
228
230
234
241
247
248
244
241
243
246
250
252
249
246
242
240
240
240
238
238
241
242
236
228
228
235
238
235
226
227
236
243
244
246
242
239
235
226
208
190
176
174
180
195
215
237
252
249
234
225
229
239
246
245
243
242
243
241
240
244
248
251
248
243
241
240
243
241
241
242
242
242
243
242
243
241
237
231
224
225
230
236
240
243
235
221
208
198
192
190
197
205
214
223
235
253
260
251
234
224
233
248
252
244
238
237
238
240
240
242
246
249
248
245
242
241
242
242
242
241
238
239
245
251
252
246
238
234
230
227
229
234
221
219
227
239
247
242
230
223
233
250
253
239
223
225
233
243
247
244
239
233
226
216
208
203
204
209
215
217
215
211
212
214
213
210
208
209
205
197
192
193
201
215
230
237
238
232
228
224
219
216
235
235
235
240
244
244
239
234
235
243
247
239
229
227
230
235
237
238
240
240
235
225
216
212
209
208
207
206
207
210
213
216
215
213
212
213
213
209
203
199
200
209
224
237
240
236
229
223
217
215
245
243
236
231
234
243
245
238
229
227
234
243
240
234
228
222
224
228
229
225
223
228
233
236
227
212
199
194
197
205
215
221
225
226
222
217
212
211
212
214
210
214
225
237
243
240
233
230
225
224
237
234
229
226
229
237
242
239
230
226
234
246
248
239
232
225
225
228
224
216
216
226
239
244
237
221
208
199
198
205
217
228
239
242
235
222
215
214
216
217
217
225
238
249
248
244
239
237
234
234
225
230
232
232
229
231
237
239
239
235
233
236
239
238
237
235
232
230
226
224
224
226
227
226
229
228
222
215
210
210
218
231
242
246
241
231
223
218
214
212
218
233
247
252
251
246
244
241
235
233
231
238
244
242
233
231
237
241
243
237
232
227
230
236
238
236
233
232
234
237
234
229
221
217
223
230
232
228
221
215
218
226
232
236
234
231
228
222
213
209
219
235
246
246
245
246
247
242
234
230
240
248
250
245
240
238
240
243
241
237
234
232
232
234
234
235
235
236
238
238
237
237
236
235
234
235
233
228
220
216
218
224
225
221
216
218
224
225
218
213
220
231
239
240
241
245
248
241
233
228
239
238
239
243
245
247
241
236
232
236
241
244
238
231
229
234
241
242
236
231
232
240
249
252
246
234
222
214
210
212
220
223
218
208
201
205
215
220
218
216
222
231
236
234
236
241
244
239
230
225
230
225
228
237
247
247
238
228
226
237
246
248
238
228
227
233
239
241
236
231
231
235
242
244
239
225
210
198
201
211
221
222
213
204
202
207
212
213
211
215
226
233
234
231
232
235
240
237
229
223
232
227
228
237
245
245
238
229
231
239
244
242
236
232
231
233
236
238
242
240
237
233
231
232
230
222
208
198
202
213
221
220
212
208
212
220
218
211
207
211
222
230
234
232
231
232
235
235
230
223
244
241
237
239
243
243
241
239
239
240
239
237
236
237
236
234
235
241
247
248
244
236
233
231
228
220
216
212
215
220
221
220
216
217
221
225
223
216
212
214
220
230
237
241
237
232
230
233
236
229
246
247
245
243
243
242
240
239
239
238
236
235
235
236
236
235
238
243
247
247
244
244
242
235
223
217
216
220
224
226
225
225
225
223
223
223
224
221
220
223
228
238
245
245
237
226
221
231
239
233
238
242
245
245
243
241
237
233
232
233
233
234
234
235
235
237
237
238
239
240
244
244
244
233
217
206
206
214
225
231
235
236
234
230
227
226
226
226
226
230
239
245
245
237
230
225
224
228
231
230
237
241
243
244
243
241
236
232
228
228
230
232
236
239
239
239
234
233
237
241
244
242
238
225
213
205
202
207
218
232
240
242
238
235
237
240
238
233
228
232
239
242
234
224
225
230
233
228
223
223
241
244
246
244
242
241
241
238
234
232
233
238
241
243
241
236
230
231
239
247
244
236
226
217
211
209
211
214
219
226
234
238
238
236
240
246
247
240
233
233
236
236
228
219
225
235
236
227
221
225
242
245
244
244
243
243
242
239
237
240
245
247
244
241
234
228
226
229
237
242
238
229
222
216
215
221
231
234
234
229
231
238
239
237
233
236
241
240
237
234
233
230
225
224
228
234
231
224
221
228
233
233
236
239
242
244
236
230
232
245
253
251
243
234
229
226
225
224
226
225
224
225
226
224
226
236
245
249
247
240
241
246
247
239
229
226
230
236
239
236
232
226
225
227
230
232
228
223
221
226
219
218
220
229
232
234
230
226
232
244
252
251
241
235
234
235
231
220
209
204
209
217
226
232
237
241
244
242
241
240
245
248
246
237
228
226
229
236
240
239
234
229
226
229
229
229
225
222
222
225
213
216
219
221
222
222
226
230
236
241
244
242
240
238
240
241
232
217
201
196
203
214
225
232
238
239
235
229
227
231
238
240
236
229
229
233
238
241
241
240
239
236
235
233
230
229
227
223
226
233
217
227
229
221
215
216
224
233
237
234
229
228
228
228
229
229
226
217
208
204
209
215
222
227
233
237
233
227
223
226
232
235
234
233
235
242
244
244
240
237
235
235
236
237
235
233
231
231
234
237
221
228
226
221
217
220
222
228
228
225
217
213
211
211
212
216
221
227
227
225
225
228
232
235
237
240
240
238
238
240
242
242
242
242
240
240
237
236
233
227
224
226
231
236
239
240
243
244
240
235
217
211
206
208
214
220
220
220
219
217
211
206
205
207
211
218
230
241
245
243
239
240
243
246
245
242
241
244
252
257
257
251
245
245
242
239
234
230
229
225
222
222
225
230
236
242
248
249
242
235
218
205
194
194
202
208
211
212
212
209
210
212
217
222
223
225
234
244
249
249
244
243
245
245
242
234
227
232
244
256
259
254
247
244
245
246
242
233
229
231
233
229
225
225
234
245
249
246
240
237
230
219
205
195
192
198
206
212
212
209
212
221
232
238
232
227
226
233
240
243
239
236
235
236
233
225
217
216
225
237
248
253
248
247
253
258
253
241
232
235
240
239
231
228
237
246
248
241
236
237
240
235
223
209
204
211
221
228
227
221
222
228
236
239
234
227
225
227
233
235
235
232
229
230
231
228
224
220
218
226
241
250
254
254
257
258
255
245
235
236
240
243
240
236
241
246
242
238
234
234
237
234
227
224
228
232
240
245
244
239
236
232
230
233
235
236
238
238
236
237
238
236
235
232
232
234
233
231
228
231
237
246
252
252
249
249
247
244
238
236
241
246
248
244
241
239
238
236
235
233
228
228
229
235
241
243
245
249
249
247
242
235
229
232
240
247
250
247
239
235
233
231
226
221
222
227
231
232
232
233
237
240
241
242
239
238
242
245
244
245
246
253
253
246
239
234
238
241
242
239
229
234
240
243
244
242
241
242
241
239
237
236
236
238
240
241
241
233
221
214
209
205
202
201
206
213
223
225
226
228
231
233
233
232
232
236
243
249
252
252
251
250
248
244
241
241
245
248
249
245
237
243
251
250
245
239
236
236
233
232
234
237
239
236
227
221
217
211
203
195
193
192
189
189
197
211
223
224
221
220
223
225
225
224
228
233
242
247
248
246
241
239
236
241
245
249
246
243
243
245
235
241
247
248
245
240
237
237
233
234
235
238
240
234
218
206
202
205
205
208
211
211
208
205
209
216
225
228
226
223
221
220
219
219
222
225
229
230
230
231
231
230
234
240
247
248
236
226
228
244
227
233
238
242
243
243
242
242
240
238
238
240
243
236
222
208
206
213
222
226
233
238
241
241
230
226
227
231
237
237
235
230
225
223
223
222
221
219
220
224
230
232
237
242
246
242
228
218
224
243
229
236
239
240
242
244
248
248
241
234
234
241
249
247
235
223
220
225
229
229
235
245
256
260
249
238
233
235
241
246
248
246
243
241
237
231
227
223
224
231
234
237
240
244
243
240
235
235
240
246
244
247
247
244
242
244
249
248
236
228
228
240
249
250
247
243
239
236
230
227
232
239
249
254
253
249
244
242
240
241
244
248
252
253
249
241
235
230
230
232
233
236
238
238
239
240
247
255
257
249
251
246
244
243
240
241
242
240
234
230
230
234
239
242
248
255
253
242
226
224
234
241
244
243
247
254
257
254
242
234
232
235
242
245
242
239
237
238
238
233
231
230
233
235
238
239
246
257
258
250
243
236
236
238
241
241
241
240
239
240
238
234
229
230
237
243
237
223
212
215
227
239
242
239
241
249
257
258
249
238
232
231
228
225
221
226
235
245
246
238
230
228
233
238
239
237
239
243
248
251
235
237
242
244
249
255
255
251
247
246
245
238
229
220
214
205
196
184
182
189
204
218
227
230
233
237
244
252
250
247
239
232
226
221
219
225
236
244
242
234
227
228
233
238
238
235
232
234
238
247
242
251
252
252
257
264
266
256
244
239
237
228
213
199
183
171
168
169
175
181
185
192
200
210
218
223
231
241
245
245
241
236
233
232
235
240
240
236
230
228
228
230
234
234
235
236
233
234
235
239
252
256
252
245
243
250
254
247
234
223
212
200
184
173
169
174
187
200
209
209
200
189
182
189
202
217
225
229
233
235
236
236
237
243
251
253
244
235
228
231
236
238
237
234
232
231
230
233
234
232
250
246
239
233
230
234
239
237
225
206
189
178
172
176
191
213
230
244
249
243
229
204
185
184
199
217
225
224
228
232
235
237
236
243
251
253
246
239
237
238
239
239
239
235
230
225
226
232
240
238
244
241
238
236
232
230
230
227
215
198
189
191
201
215
231
246
252
253
252
250
240
216
193
190
204
222
228
228
233
239
244
241
238
236
240
244
246
244
242
240
238
236
235
235
230
225
224
232
241
244
246
247
246
239
225
211
206
204
204
204
211
228
239
244
246
250
247
241
238
237
230
212
194
191
205
225
236
238
241
245
249
248
241
236
233
237
245
249
245
241
236
236
238
237
233
230
227
225
230
236
243
241
233
217
199
186
185
193
205
218
234
245
249
247
243
245
245
241
238
228
212
193
182
186
206
228
242
247
245
247
251
253
250
240
233
235
243
250
248
246
244
243
243
240
240
237
230
222
218
223
222
215
204
192
186
190
201
213
226
236
242
246
245
246
245
247
247
245
236
215
191
176
177
195
215
234
244
246
244
245
250
255
254
246
237
235
239
246
248
250
249
248
242
238
238
239
236
229
223
223
204
201
198
200
209
222
234
241
247
251
253
250
249
248
243
236
230
222
213
196
184
184
201
221
235
244
246
244
240
238
240
246
248
245
243
238
237
236
241
244
246
242
235
230
230
235
239
238
231
225
213
216
222
231
241
250
253
253
254
260
261
256
248
236
220
206
198
191
187
187
195
215
235
248
251
251
248
244
239
236
234
235
237
241
244
242
238
232
233
238
240
238
233
227
229
236
239
237
228
219
231
236
240
247
250
249
248
247
247
250
247
238
223
206
193
188
191
195
197
202
215
236
252
257
252
248
248
246
245
244
241
238
234
238
243
243
239
233
235
240
243
238
235
235
240
242
237
227
219
215
243
241
239
242
242
243
240
237
227
218
211
202
197
191
193
206
220
231
232
229
233
243
252
252
248
245
250
254
253
250
246
240
237
240
242
243
238
235
239
245
244
238
235
240
248
247
238
226
224
227
243
239
236
238
243
241
232
216
199
191
188
191
197
209
222
237
247
250
250
246
244
246
249
247
246
245
250
254
253
247
239
237
239
242
243
242
240
238
241
243
242
235
234
239
245
245
238
236
236
240
234
232
230
233
235
226
208
190
183
190
202
214
223
237
247
251
249
244
245
249
251
248
248
246
241
242
246
250
250
244
236
236
239
242
243
242
241
241
240
240
242
242
242
239
237
236
236
236
237
238
232
228
222
216
209
197
189
189
199
215
232
244
249
254
258
252
238
233
238
247
249
246
242
239
235
233
235
238
243
245
245
243
241
242
242
242
243
244
240
238
240
244
244
238
235
233
231
229
228
229
224
227
232
238
242
240
234
228
230
237
242
238
235
231
232
237
242
240
236
228
219
210
203
201
202
205
207
203
201
206
216
225
223
210
195
188
184
187
197
210
224
230
232
233
233
233
236
238
237
235
237
242
243
240
241
243
242
239
234
235
235
237
233
231
230
227
228
229
232
237
239
238
232
220
208
202
205
210
212
211
212
215
212
204
196
191
192
198
207
217
227
232
236
235
237
237
238
241
244
244
241
244
239
235
235
241
244
240
233
226
228
234
236
235
229
222
219
220
225
229
237
247
249
237
215
198
198
207
214
213
210
207
211
211
211
207
206
207
212
217
221
223
229
235
239
242
244
242
241
237
233
232
232
229
227
229
233
235
232
228
231
236
240
239
236
230
229
228
228
229
233
241
244
238
221
206
201
203
205
208
213
219
225
228
226
223
221
215
211
209
210
219
228
235
239
243
245
239
228
226
229
231
235
233
227
225
228
233
235
234
233
235
237
236
238
236
232
229
230
232
234
231
228
226
226
223
215
207
205
210
222
231
234
235
234
232
229
220
209
203
209
223
235
237
238
242
244
238
228
225
234
243
247
243
233
230
234
236
239
237
233
232
233
233
234
233
231
229
231
235
236
230
224
225
232
235
229
220
217
221
227
233
231
230
229
229
230
222
210
204
212
230
240
239
235
240
244
243
236
231
238
247
248
242
235
235
238
237
235
232
233
236
236
233
231
233
236
238
238
239
239
239
239
245
247
242
233
230
227
227
227
229
230
231
227
225
225
223
215
209
216
230
235
232
231
233
238
239
235
231
235
234
235
236
238
240
238
232
227
226
233
243
241
233
229
234
244
247
244
240
240
246
254
256
250
239
225
220
222
222
224
227
229
227
224
222
221
222
220
218
220
225
224
221
219
222
229
235
234
231
230
224
226
235
241
244
240
231
227
227
235
243
240
234
232
233
237
237
234
233
239
245
247
244
236
223
209
201
203
213
223
226
221
218
219
223
225
221
219
220
224
225
223
216
216
222
234
242
243
236
240
235
232
237
241
244
240
239
238
238
235
234
236
239
240
234
224
219
224
233
240
239
234
228
221
213
203
196
201
213
224
223
214
207
213
222
226
221
217
218
223
226
226
225
227
231
241
250
250
241
248
248
244
240
239
237
239
242
246
242
235
230
234
244
246
236
225
223
232
240
242
239
233
226
220
212
204
203
207
214
220
219
210
205
210
216
220
218
216
219
221
227
234
237
236
233
233
239
241
238
247
249
245
241
241
238
237
236
239
239
236
232
234
239
242
238
236
240
245
244
243
240
239
234
224
212
205
203
206
207
208
210
211
212
212
214
215
215
218
224
231
238
242
243
236
226
219
221
229
235
237
236
236
239
242
241
238
235
235
238
237
234
232
232
234
237
240
242
243
242
240
238
238
237
230
218
207
201
201
205
208
212
215
217
218
218
219
220
223
232
242
248
243
235
228
224
222
220
222
229
237
233
232
236
240
242
243
242
241
240
237
235
231
233
236
237
233
230
231
236
237
236
233
232
230
226
216
207
207
214
223
224
221
219
221
227
231
230
227
233
244
247
234
222
224
232
239
232
223
221
243
241
239
237
238
239
242
241
242
240
237
236
236
237
240
238
231
224
226
234
237
233
227
224
224
228
227
224
221
224
228
230
226
220
222
228
236
236
232
233
237
238
231
221
223
231
237
232
223
219
243
244
245
243
242
240
235
228
231
236
242
244
240
238
237
236
232
229
231
235
237
231
223
216
212
220
231
235
232
229
230
233
233
229
223
223
230
235
236
233
231
231
232
230
224
222
221
219
221
224
232
231
236
242
247
243
232
220
223
240
253
252
240
231
230
231
234
232
232
230
228
227
220
213
210
219
231
239
239
234
235
242
244
238
228
224
230
236
238
235
229
229
233
232
227
221
216
217
223
232
209
207
217
230
241
243
234
226
232
248
258
253
239
229
228
232
234
228
221
215
213
214
214
215
214
222
231
235
236
236
239
243
244
237
232
233
236
238
239
238
236
234
234
232
229
225
220
220
224
235
199
200
207
217
223
229
233
238
243
248
247
243
238
233
233
233
230
219
207
200
201
208
215
221
226
231
233
228
226
228
233
235
232
230
232
242
246
243
241
240
241
239
236
233
230
229
225
221
225
236
203
208
214
213
211
215
229
242
246
239
232
232
237
238
233
228
221
212
203
199
205
216
225
233
235
236
234
227
221
223
227
230
231
231
236
245
249
251
245
241
235
234
234
237
238
235
229
225
228
235
208
213
213
212
211
214
224
234
239
233
228
228
232
231
223
216
214
215
215
216
222
230
236
239
239
237
237
235
232
234
237
237
239
240
240
241
246
248
246
237
227
224
229
240
244
243
238
235
235
233
211
207
204
207
212
218
221
225
228
232
230
228
224
219
214
216
222
231
234
234
232
233
235
237
237
239
239
242
243
249
249
247
244
244
242
239
238
238
238
232
229
227
233
240
244
245
247
246
242
236
217
208
200
201
206
212
213
213
215
219
223
223
221
219
219
224
234
242
245
240
233
230
229
231
234
233
232
235
241
245
244
240
236
236
241
243
239
231
227
230
238
239
240
238
240
245
251
254
252
246
231
223
214
204
201
200
204
207
208
209
214
220
224
225
227
228
235
239
240
236
230
229
229
232
232
228
225
223
224
227
229
234
233
235
242
249
248
236
227
233
244
252
247
240
239
245
252
254
253
249
241
236
227
219
212
211
209
211
214
216
220
227
231
231
230
229
229
231
231
231
233
235
237
235
231
226
224
221
218
223
228
238
241
242
244
250
250
243
235
235
244
253
250
245
244
247
249
246
244
242
239
236
231
230
231
231
228
228
231
235
240
241
237
235
232
234
237
236
233
234
237
242
239
234
228
226
225
225
226
229
236
241
242
241
241
242
245
244
240
239
245
253
253
250
245
241
241
238
236
236
233
230
231
237
241
243
241
240
241
247
251
251
244
240
240
246
251
246
238
233
232
230
224
217
213
215
220
227
231
233
230
231
230
230
231
232
235
236
238
242
246
251
252
248
241
236
235
234
235
235
228
231
235
238
240
242
242
242
241
241
244
245
242
240
240
243
244
239
228
218
210
202
193
190
195
207
216
222
226
222
220
216
215
216
218
222
227
230
232
235
240
242
244
243
238
236
236
235
234
235
226
232
239
242
241
239
240
240
237
236
233
232
231
228
222
218
215
213
213
209
203
193
187
186
195
207
218
223
222
216
213
212
213
214
216
218
224
227
228
228
227
230
236
240
241
238
235
231
229
232
221
225
237
247
247
246
243
241
240
237
232
226
219
210
200
193
196
201
207
214
221
222
218
215
212
219
226
229
227
222
219
221
223
223
222
221
225
227
227
226
224
227
235
240
240
237
227
221
225
238
217
219
230
243
252
253
248
245
244
242
240
230
219
207
197
192
198
205
215
226
239
249
252
247
238
233
233
235
236
236
234
232
228
226
226
225
225
228
229
229
230
231
236
240
240
235
227
223
229
243
220
225
232
240
246
251
251
250
246
243
242
238
228
218
210
208
215
219
224
229
238
248
255
256
251
244
241
240
240
240
239
234
229
225
228
229
229
227
228
231
235
236
238
241
241
241
239
239
239
239
233
239
243
242
243
246
251
252
246
240
239
239
237
231
226
228
234
235
235
234
235
238
242
247
250
252
248
243
238
233
230
227
228
231
234
235
229
225
225
229
233
233
237
240
241
243
248
250
245
235
242
244
246
244
241
240
245
251
246
236
231
232
236
238
240
242
243
245
243
242
240
242
243
245
247
247
246
243
237
229
222
223
227
236
240
237
234
235
234
231
225
226
231
237
240
241
241
245
245
237
243
244
245
243
240
240
244
249
244
232
226
227
232
236
235
237
234
232
231
232
237
243
251
251
247
239
234
239
239
237
228
222
225
231
231
231
238
248
248
235
224
218
223
233
237
234
232
234
242
248
242
247
246
243
244
250
253
250
239
226
225
228
227
220
212
202
195
195
198
202
210
224
239
248
243
233
228
236
245
246
239
231
226
224
221
220
229
238
240
235
225
219
221
230
237
237
235
236
240
249
245
253
251
244
250
260
265
253
233
221
219
218
208
194
179
169
168
172
180
185
189
197
213
227
235
237
237
242
244
243
238
232
228
226
224
221
218
217
220
227
229
229
228
229
237
245
245
238
237
238
247
250
244
240
245
254
258
244
223
209
202
194
182
176
174
177
186
196
203
205
200
194
196
210
229
245
253
249
241
230
225
224
227
231
237
235
225
216
217
228
238
240
234
233
238
243
242
235
231
227
238
235
234
234
240
244
241
227
209
196
189
187
187
194
209
220
227
229
232
234
223
207
196
202
225
249
257
251
240
229
223
223
226
233
241
245
237
230
230
238
242
244
243
242
242
240
238
234
234
230
235
231
234
237
237
232
222
208
198
195
199
208
219
230
244
253
251
242
238
238
231
212
196
200
221
245
254
251
246
241
235
229
226
229
237
241
239
235
235
239
243
244
246
250
249
245
239
239
241
239
245
244
244
238
225
209
196
194
201
209
223
233
239
244
249
253
250
241
232
227
219
202
189
194
216
240
252
252
250
249
246
239
234
232
234
235
234
232
232
234
237
237
240
244
248
248
242
238
234
233
246
245
237
221
201
186
185
199
217
231
239
240
237
238
241
248
251
245
233
218
201
187
183
196
219
242
255
255
251
247
247
249
247
245
241
241
240
238
235
235
236
234
233
234
239
242
240
232
227
228
226
221
210
197
189
192
205
224
237
244
243
239
240
243
244
248
250
244
230
205
186
180
192
214
235
251
257
255
247
243
246
252
254
250
247
247
248
246
243
239
239
236
233
229
230
234
236
233
230
231
205
202
200
201
209
224
237
245
248
248
250
251
252
250
243
235
228
221
211
195
188
197
219
241
252
254
254
249
242
238
241
248
249
249
246
248
248
248
244
241
239
237
234
230
229
232
236
238
237
234
212
216
219
230
241
251
256
253
248
248
252
256
251
237
218
204
198
199
201
203
211
227
245
257
256
252
250
245
241
239
240
240
242
242
244
244
242
240
238
239
239
239
236
234
234
235
236
235
230
228
232
234
240
248
255
260
256
248
241
234
234
233
225
209
192
187
194
205
218
228
236
246
254
255
251
248
247
245
244
245
244
242
241
242
243
243
237
236
239
247
247
243
238
238
240
238
233
223
216
218
244
242
240
245
255
257
250
238
224
213
203
201
198
198
199
208
222
236
246
249
249
249
251
249
246
245
245
245
244
242
242
241
242
243
244
243
240
238
244
252
253
246
241
241
244
243
236
225
219
222
245
240
238
242
247
247
232
216
202
196
193
195
203
216
227
240
248
253
256
253
250
249
250
249
243
243
241
242
238
232
231
235
241
244
244
243
242
240
241
244
247
244
240
240
244
247
246
238
234
231
238
234
233
235
234
224
206
191
191
201
215
228
233
240
247
251
250
250
249
250
250
251
251
248
240
236
237
240
237
232
231
236
243
244
243
243
243
242
240
238
241
241
240
237
239
245
247
243
237
233
238
235
228
221
210
196
187
189
201
220
238
253
257
255
249
244
240
239
241
243
246
248
250
244
237
232
235
242
245
243
243
243
244
245
243
242
243
244
241
238
237
236
235
236
238
239
236
232
229
231
239
243
243
239
236
236
238
238
232
226
225
229
239
244
245
242
240
237
232
225
217
209
201
197
202
210
212
202
194
198
212
223
217
200
184
177
179
187
204
222
235
237
229
222
224
232
241
244
240
233
241
245
242
239
237
240
242
241
234
228
225
229
235
245
248
246
242
235
229
227
231
236
234
223
214
212
213
215
212
209
210
213
207
195
181
179
186
194
205
217
230
237
234
228
227
235
245
250
249
245
234
236
238
238
240
243
241
240
236
232
228
228
231
238
243
243
240
236
235
236
241
248
249
236
214
203
206
216
219
214
211
210
207
202
196
199
205
206
206
209
217
226
228
226
228
236
246
248
243
237
230
230
234
241
242
238
232
232
234
238
238
235
233
233
236
238
240
243
246
247
247
248
243
234
218
207
206
210
214
217
222
226
224
221
213
215
217
214
206
205
208
214
216
215
221
231
239
237
230
224
234
232
236
242
241
236
231
229
234
239
245
243
237
231
229
230
234
236
240
242
242
238
230
225
221
219
212
208
209
221
232
239
235
226
220
221
223
217
208
203
205
213
215
216
221
232
237
233
226
223
238
240
240
241
239
237
236
235
234
237
242
243
236
230
227
229
230
228
228
230
232
230
226
226
225
222
213
211
217
230
237
235
228
224
224
227
229
223
213
203
204
214
224
228
232
235
233
230
226
229
236
240
240
236
231
230
234
233
231
231
235
240
237
232
230
233
237
238
234
231
232
234
237
236
230
221
212
217
231
236
232
225
224
231
232
231
229
226
219
209
208
217
227
237
237
230
226
225
227
230
232
237
240
236
228
225
227
229
226
226
229
235
238
235
234
237
245
248
245
241
239
240
243
240
230
219
212
219
232
232
225
222
227
235
235
229
222
222
223
220
219
222
228
231
228
220
220
225
232
236
238
241
243
240
234
229
231
234
234
228
229
232
235
236
235
236
238
240
241
240
240
239
237
232
227
222
220
221
226
226
225
225
228
230
227
219
217
220
224
226
228
229
228
227
224
220
228
240
250
247
243
246
246
243
238
236
240
243
244
239
232
230
234
239
240
233
222
218
225
235
239
236
230
227
226
228
228
225
225
225
226
228
223
219
212
213
214
219
224
227
227
228
229
228
228
226
231
243
253
250
240
244
245
242
238
236
239
244
248
244
234
230
235
243
245
235
218
215
225
234
237
234
232
230
229
228
226
224
224
224
223
220
214
209
208
210
212
217
223
228
228
228
230
234
233
226
220
224
234
242
235
239
242
242
240
239
236
235
237
239
236
233
235
240
241
237
232
234
238
239
236
233
233
237
236
228
217
212
212
210
204
201
201
206
210
211
210
214
221
230
236
237
237
235
230
221
208
207
218
236
234
234
236
239
241
241
238
235
234
239
239
237
233
231
232
236
241
245
247
244
237
231
230
236
238
231
219
209
204
202
198
196
199
206
212
213
212
213
220
232
243
246
241
233
230
225
218
216
220
232
237
233
232
234
238
241
243
243
243
244
243
238
232
228
231
236
239
240
240
242
238
231
227
231
239
240
232
220
213
213
213
213
209
209
212
215
219
221
224
231
241
246
240
234
233
237
239
236
230
227
242
238
237
234
234
238
239
241
243
243
242
239
235
233
237
238
236
229
230
236
237
231
225
227
234
240
239
232
226
224
226
228
225
218
214
218
226
233
233
234
234
238
240
237
232
233
237
240
235
227
241
242
242
242
240
237
233
227
228
232
239
242
238
236
239
239
236
232
232
234
235
230
224
223
223
227
230
229
226
223
224
229
232
229
224
221
231
238
239
233
229
232
241
240
229
217
218
230
237
234
234
234
238
243
247
243
230
219
218
229
239
244
239
233
233
235
238
240
242
240
236
228
221
213
209
212
219
222
223
221
223
229
235
234
231
230
235
239
237
230
225
230
241
242
230
216
217
228
239
239
220
220
227
233
243
244
237
229
227
233
239
241
238
231
230
230
234
239
242
239
233
225
218
210
206
209
217
222
223
225
227
231
234
233
233
234
235
231
226
224
226
232
238
235
229
226
228
234
237
238
210
210
217
223
230
236
243
246
242
235
230
233
240
241
237
231
229
230
231
229
226
223
219
214
213
217
225
226
228
230
232
235
232
229
232
235
236
230
226
227
231
233
234
232
231
236
237
236
232
234
206
208
213
216
218
225
241
253
248
234
222
232
251
260
248
231
220
219
218
217
219
221
223
223
224
227
231
230
229
231
233
235
233
231
234
239
242
242
240
236
232
229
231
235
239
241
239
234
230
233
202
206
212
213
214
222
236
247
246
236
230
239
255
259
243
223
209
208
210
213
217
223
223
225
228
233
234
232
232
236
242
243
241
240
240
244
249
254
254
244
233
229
234
243
245
244
239
235
232
233
203
206
206
209
215
222
229
235
239
240
241
244
242
236
224
213
205
204
208
214
221
223
222
224
228
231
234
235
241
247
249
247
245
246
245
246
249
253
253
244
238
238
242
247
246
242
239
238
238
235
216
212
206
206
211
216
218
221
226
232
236
232
223
216
217
220
220
217
216
218
221
222
222
223
225
229
231
236
240
243
241
236
235
237
240
245
246
245
241
238
241
243
246
244
241
240
242
247
248
243
232
226
218
215
211
209
206
208
212
218
223
220
218
219
227
235
236
232
226
222
223
225
226
227
227
227
230
235
234
228
223
221
222
225
233
242
247
244
239
237
239
243
246
246
244
245
249
254
256
252
241
237
235
232
223
212
206
207
213
223
225
226
225
227
230
236
236
235
231
229
231
234
236
233
230
227
226
227
227
222
222
224
226
229
234
243
247
245
241
239
241
247
250
253
254
254
253
252
252
249
240
239
242
244
240
231
222
221
227
234
238
239
235
232
230
232
235
235
236
238
241
243
241
234
227
221
216
215
217
222
228
231
232
234
238
243
244
244
245
243
246
249
251
250
253
252
248
244
243
244
241
238
237
238
244
243
240
238
239
239
242
244
241
239
239
242
243
243
239
240
240
235
226
216
209
203
200
202
208
214
220
222
222
226
229
231
233
236
238
240
242
242
241
239
239
238
237
234
237
242
234
231
230
232
238
243
243
242
239
236
238
242
243
244
246
246
245
239
234
229
220
208
196
190
190
191
197
203
210
212
211
209
209
212
215
218
221
224
226
227
226
227
229
231
234
234
234
231
231
237
225
224
229
236
243
245
243
241
238
235
233
232
234
236
236
234
229
223
218
212
206
195
188
188
194
203
213
222
227
224
218
215
213
212
211
211
213
216
216
215
215
220
229
237
239
239
235
230
229
231
223
225
235
247
255
252
247
243
241
236
230
221
214
212
210
209
208
206
205
207
211
213
215
216
221
228
239
244
244
239
234
231
229
226
221
217
218
219
217
217
218
224
234
239
241
240
237
236
235
236
227
228
240
254
258
255
248
244
241
239
231
222
207
198
195
195
199
203
205
213
227
238
243
241
240
245
250
249
246
240
238
235
231
228
225
224
225
224
225
225
227
230
231
233
232
235
238
243
244
240
236
237
241
247
249
249
245
242
241
240
240
231
219
207
202
203
211
213
218
226
237
244
243
240
240
244
247
244
238
234
229
223
218
220
227
231
233
231
230
231
232
229
228
226
228
233
238
243
238
232
241
241
241
240
239
239
241
243
242
242
241
236
231
225
220
219
227
234
238
239
237
236
233
232
236
243
246
243
236
231
225
220
216
222
229
235
233
231
229
230
231
229
227
228
233
237
238
236
229
217
242
243
244
243
240
239
242
246
244
237
227
227
231
235
234
232
240
247
253
248
240
232
234
241
243
242
240
240
238
236
231
226
228
234
236
234
230
229
230
231
230
229
233
240
243
241
238
231
223
216
238
242
245
246
243
243
245
248
240
221
211
214
224
231
231
225
228
234
242
238
233
231
242
254
254
242
231
234
239
240
230
225
227
233
232
226
222
228
233
234
231
230
232
240
244
245
239
235
233
232
240
242
243
240
240
242
248
247
233
217
206
208
213
211
204
195
194
197
204
209
213
220
240
258
259
244
227
227
233
234
226
217
215
218
217
212
210
215
226
237
240
233
228
233
243
250
252
247
244
245
248
247
243
235
234
242
247
246
231
217
207
200
193
186
179
172
171
175
181
186
191
203
223
243
254
251
241
236
233
229
222
212
209
208
207
205
203
206
219
235
243
237
225
224
237
252
257
252
247
245
254
252
244
237
237
242
245
240
226
212
198
188
180
179
183
189
191
194
194
193
189
191
203
222
240
254
259
252
240
226
219
213
211
209
209
209
210
213
220
233
237
237
228
225
234
244
248
242
238
238
251
248
244
243
246
245
238
222
205
196
192
192
195
205
218
225
227
222
218
212
202
194
194
210
233
251
261
256
243
229
218
213
212
213
215
218
218
222
227
234
238
239
239
241
243
242
237
234
232
231
245
241
241
245
246
235
217
197
187
194
207
222
228
236
241
242
237
231
226
217
206
195
196
208
232
248
253
249
243
231
220
211
212
218
224
227
223
224
229
238
243
245
248
253
255
252
243
235
232
230
246
244
242
237
226
209
192
186
195
215
232
243
244
238
234
234
233
230
224
210
197
190
194
212
232
247
251
247
242
234
224
218
220
229
237
236
228
223
228
237
243
242
242
245
251
253
249
241
237
235
246
244
237
223
207
192
189
203
222
238
243
241
236
231
228
231
236
235
222
202
186
185
198
217
236
248
251
249
244
238
236
236
238
243
248
247
239
233
233
235
236
231
227
228
234
239
242
241
242
243
229
224
219
209
201
203
215
230
241
244
241
237
237
241
240
239
237
229
212
193
184
193
212
229
240
247
251
250
247
246
247
251
250
246
245
247
246
244
238
234
231
230
226
227
227
229
232
237
243
245
215
211
208
206
213
227
237
240
239
239
239
245
249
248
239
229
217
207
197
190
194
212
231
243
244
242
241
242
244
247
250
251
248
239
236
237
242
242
239
234
233
235
238
240
237
233
234
236
242
241
220
218
219
224
234
240
239
235
232
233
240
247
244
232
211
196
190
190
198
205
217
233
248
251
246
241
240
239
239
243
247
249
246
241
235
234
231
234
237
238
239
240
246
250
248
242
236
234
233
234
233
233
233
242
252
251
244
234
230
228
229
225
215
200
188
181
188
204
220
234
242
247
250
250
249
247
245
241
239
241
246
254
254
251
244
235
232
237
243
248
247
244
242
244
242
238
233
228
226
230
245
241
240
248
257
258
246
230
221
213
206
200
198
200
203
208
216
229
242
248
247
247
247
247
247
247
245
241
236
238
245
254
256
252
244
242
242
243
248
251
250
245
240
236
234
233
231
227
226
231
248
244
241
246
249
244
229
214
203
199
200
207
221
237
243
243
242
243
244
242
240
243
247
248
245
240
236
236
232
233
240
247
246
243
242
243
245
244
242
241
245
245
240
235
235
239
239
238
234
230
249
250
249
245
233
215
197
190
192
203
217
233
250
260
261
253
246
244
242
240
240
245
251
249
243
237
236
239
240
239
240
241
241
240
240
243
245
242
237
235
239
241
239
236
238
242
244
241
235
230
248
249
245
234
213
193
184
191
204
224
238
253
258
256
249
245
242
244
245
245
245
248
250
247
242
240
245
254
254
249
242
242
243
243
241
240
240
237
239
238
236
235
235
237
240
242
238
234
231
231
245
246
241
233
226
231
239
244
237
228
222
227
239
246
245
240
237
233
228
223
221
217
211
204
204
208
207
197
188
192
201
201
189
178
178
189
199
204
210
219
230
233
227
217
216
224
231
229
222
219
244
237
231
230
231
237
240
242
236
229
224
226
233
241
247
247
245
238
230
225
220
220
224
223
219
215
210
200
193
194
201
205
198
186
182
193
205
206
202
202
215
227
230
226
223
228
234
232
224
222
235
228
228
232
240
243
238
234
234
233
228
219
218
223
233
241
244
245
240
234
224
222
228
233
228
219
208
203
200
201
209
217
213
201
196
206
217
216
205
199
212
227
233
227
226
230
235
234
229
225
232
228
232
240
247
245
234
227
231
237
238
230
221
218
225
232
240
245
246
238
228
226
232
236
235
230
220
215
210
214
224
233
231
220
209
209
215
215
209
212
221
228
229
225
227
232
237
235
231
227
239
231
233
240
245
244
233
225
226
235
244
243
235
224
224
229
237
237
236
231
229
229
231
235
236
235
228
223
220
224
233
240
237
227
218
213
208
209
213
221
224
226
220
221
229
237
239
234
229
226
240
232
231
235
240
240
232
226
224
229
239
243
239
232
231
235
238
234
227
224
229
231
231
230
228
226
221
220
225
232
234
232
229
230
228
225
218
215
217
222
223
221
220
227
236
237
233
224
223
225
233
236
239
238
237
231
228
226
226
226
229
233
236
235
237
242
243
237
231
227
230
234
237
233
227
216
210
220
233
240
233
223
224
232
238
234
225
221
221
223
223
225
232
239
240
233
226
220
223
232
229
241
252
249
234
225
225
231
231
228
225
228
232
235
238
241
243
245
240
235
230
232
236
236
229
217
211
225
239
242
229
221
225
237
238
231
222
220
224
228
231
235
241
244
238
227
223
227
234
242
233
245
253
247
234
228
232
237
239
235
229
230
233
235
236
238
240
241
241
236
227
223
227
232
233
231
229
234
240
236
227
222
230
238
234
221
213
218
226
230
232
236
239
239
234
225
227
236
247
247
233
239
242
239
234
237
240
243
242
236
233
233
236
237
237
234
234
236
239
237
229
222
225
233
240
244
244
243
238
232
225
224
230
233
227
217
212
217
226
229
228
227
230
235
233
227
228
233
240
240
230
232
233
234
237
239
240
242
237
235
234
236
239
241
242
236
233
236
240
241
237
231
232
239
243
245
243
238
234
231
227
226
227
227
221
214
211
217
225
229
227
225
228
231
230
224
220
221
225
229
233
237
240
241
240
239
238
235
233
233
235
238
240
243
242
239
240
243
246
246
241
234
233
238
241
235
225
221
225
230
230
226
223
222
219
214
211
216
224
229
235
234
232
227
222
215
210
213
218
226
241
245
248
245
240
238
236
233
233
236
239
239
237
235
233
236
241
246
250
248
243
235
232
232
230
222
213
211
218
229
230
226
221
220
218
214
211
213
220
229
237
240
235
229
221
214
208
210
218
229
238
243
245
241
237
237
237
236
239
242
243
240
235
228
227
232
238
242
247
249
243
235
230
229
227
221
214
214
219
226
229
226
222
220
219
216
217
220
223
229
234
237
239
239
232
220
214
215
225
231
229
233
235
233
235
238
241
240
238
240
243
242
236
231
233
236
237
234
237
241
240
234
229
230
231
230
226
221
220
223
223
226
229
229
224
224
227
234
236
237
233
234
240
244
239
227
221
226
233
235
228
229
232
234
238
244
245
242
236
235
240
244
244
243
241
241
239
235
235
238
238
233
229
231
236
238
230
223
218
215
217
224
231
234
234
233
239
246
248
242
231
231
240
244
236
223
222
234
244
241
236
235
237
240
243
244
242
240
235
235
239
247
247
243
239
238
241
243
245
245
243
234
230
227
229
228
223
216
215
213
215
220
228
234
238
240
242
241
237
230
226
228
237
240
229
220
226
239
248
240
240
236
236
235
233
233
236
240
238
234
233
238
240
237
234
233
237
243
248
247
243
238
230
222
215
211
211
214
217
219
221
226
230
234
237
239
237
231
224
221
224
232
236
233
227
226
235
243
245
236
233
231
229
224
221
223
235
244
242
232
222
227
240
247
241
234
233
238
240
238
232
227
223
214
206
205
212
220
227
230
235
238
239
236
235
236
234
229
227
228
234
236
235
230
229
234
242
245
240
234
219
220
219
219
217
223
239
252
247
231
219
231
252
264
255
238
229
231
231
222
216
210
208
206
209
215
224
231
236
241
245
243
240
235
232
235
238
241
241
239
238
238
236
234
235
238
240
240
234
234
210
212
216
220
223
229
241
253
248
237
231
240
257
262
247
229
218
217
218
216
213
208
207
211
219
229
234
237
241
246
251
250
243
239
238
241
247
252
251
244
241
241
245
245
244
238
235
234
233
233
208
215
217
219
224
230
235
240
240
239
237
238
238
235
226
214
203
199
202
211
218
222
223
226
229
232
233
234
240
248
254
256
252
249
248
250
253
254
252
245
242
246
252
253
248
238
234
234
236
236
220
220
218
217
218
221
222
221
220
222
224
219
212
212
217
217
209
201
203
212
223
230
231
231
228
227
228
231
237
241
241
245
247
249
249
249
248
250
249
245
241
241
247
249
247
242
237
239
244
243
232
227
222
217
213
211
210
210
212
214
213
209
208
214
225
234
230
220
217
221
227
227
227
228
227
226
228
232
234
232
228
227
230
236
240
240
241
246
247
244
239
233
236
243
248
246
242
244
249
252
235
229
227
224
219
213
214
218
224
225
225
224
223
225
231
239
237
233
230
232
231
230
230
230
230
229
228
232
232
230
224
220
221
226
231
238
239
242
245
242
238
234
239
249
255
252
246
245
249
250
240
237
235
232
229
224
226
234
240
241
238
236
233
230
231
232
232
232
235
238
241
240
236
231
225
220
216
214
217
221
222
221
219
222
228
234
237
238
240
241
242
239
240
247
250
251
247
245
246
246
244
240
237
237
236
237
238
240
241
240
236
233
233
234
236
236
234
233
236
240
242
238
227
216
208
201
194
194
201
209
215
216
217
220
224
227
229
231
234
236
236
232
230
230
235
241
242
241
243
248
239
236
234
236
241
245
242
237
235
234
233
232
235
239
242
240
234
229
229
230
228
218
206
196
191
188
187
193
204
211
213
215
217
220
218
218
221
222
224
223
222
218
217
220
229
237
238
235
238
246
232
233
235
244
251
249
243
238
235
236
233
232
233
236
238
235
228
221
215
212
208
202
196
195
198
202
210
221
229
234
233
232
229
225
221
217
217
217
215
213
213
215
219
226
233
236
235
232
232
235
232
237
246
253
256
252
246
243
240
237
229
221
219
220
223
222
217
208
203
201
202
205
212
217
224
231
242
252
256
255
252
246
239
233
225
218
215
215
215
215
218
223
228
232
231
232
232
232
230
224
238
242
251
256
255
251
245
244
241
233
224
213
209
208
210
212
208
204
205
207
215
223
228
233
238
246
255
258
257
254
248
244
237
232
227
224
220
220
218
221
226
229
232
229
226
226
230
234
229
218
241
243
244
248
249
247
241
235
232
229
223
219
215
219
218
216
213
216
221
227
233
239
238
235
237
243
249
249
243
240
238
235
231
230
232
232
232
228
227
229
229
228
227
225
224
225
227
227
221
214
243
240
238
239
243
240
235
229
226
224
223
222
226
231
231
229
230
234
238
238
237
237
236
237
237
242
244
244
238
236
236
239
238
237
237
239
238
237
237
237
233
228
224
225
225
227
226
219
211
208
244
243
242
242
243
242
237
230
224
217
212
215
225
232
235
236
242
249
252
242
233
229
235
242
248
247
245
244
242
241
240
241
240
240
236
231
228
229
237
240
239
234
229
228
231
231
229
221
214
211
243
245
247
249
247
246
242
236
224
210
202
205
217
220
223
224
230
235
242
238
229
225
232
246
254
251
243
243
242
239
229
221
219
221
221
215
206
208
218
232
236
232
228
227
230
234
235
233
228
225
243
244
247
248
246
245
245
241
228
212
200
200
203
203
199
196
197
200
206
212
215
220
236
251
258
253
240
235
234
228
215
199
193
197
202
199
191
190
199
217
230
230
220
218
226
235
241
241
240
240
248
246
245
242
238
239
242
243
233
217
200
192
189
188
188
187
183
179
181
187
198
210
231
250
260
255
244
236
232
226
215
200
194
194
196
196
192
190
198
212
224
222
216
214
225
237
242
243
244
244
257
255
251
244
238
239
240
236
226
210
194
183
184
192
206
211
207
197
193
191
188
197
212
234
251
255
253
246
238
228
221
215
212
206
200
199
202
206
209
215
221
224
221
223
230
238
242
240
241
240
262
260
254
248
244
241
229
217
206
200
195
198
204
216
232
238
234
226
216
204
188
184
196
218
240
252
254
249
241
227
219
216
215
211
205
204
209
216
221
223
226
232
237
241
243
243
239
235
234
234
258
254
247
245
241
229
206
192
191
205
221
231
237
241
242
240
237
233
225
207
185
177
192
218
240
248
247
243
237
226
212
205
205
210
212
214
216
224
229
233
238
241
247
252
252
247
238
231
227
228
246
244
240
235
226
208
189
186
200
224
242
250
247
241
231
229
232
234
223
200
179
177
200
227
245
247
240
233
231
227
219
210
211
220
231
234
233
234
239
243
243
243
242
244
244
240
234
231
232
236
236
235
232
224
213
204
200
209
227
240
245
242
240
234
230
231
235
234
217
192
180
189
214
238
248
246
239
236
238
239
238
236
234
238
246
249
248
245
243
245
242
239
235
233
233
231
231
234
243
250
228
224
219
215
217
220
228
236
243
243
239
236
240
242
239
234
229
218
201
187
190
210
234
245
244
241
239
240
245
249
253
252
248
245
244
245
245
242
237
237
237
239
239
241
239
232
230
235
246
251
224
218
212
220
227
236
239
240
241
241
245
245
247
243
232
214
200
189
183
188
206
230
246
249
244
239
238
240
245
249
252
251
246
239
234
232
232
232
232
232
235
240
248
253
250
242
235
234
238
239
224
221
223
233
241
241
236
234
237
243
248
243
232
216
204
188
180
180
189
204
223
238
247
249
247
242
238
237
238
241
244
247
246
241
234
230
229
233
239
240
240
241
247
253
252
245
237
231
228
226
231
233
237
246
253
247
235
231
233
236
227
215
196
187
184
184
192
205
220
231
237
242
241
243
247
249
246
240
235
234
241
248
251
248
240
233
234
241
249
251
247
241
239
239
241
237
233
229
225
223
243
242
242
250
256
249
238
226
220
210
202
193
191
197
207
215
226
236
243
246
243
240
239
239
243
248
248
243
236
236
243
252
253
246
239
237
241
245
246
246
244
242
239
234
232
231
231
231
229
228
251
249
245
248
246
239
222
206
195
194
196
205
220
240
248
246
246
246
245
241
240
243
245
244
240
241
244
244
240
240
244
249
245
238
236
241
244
238
229
226
234
243
242
236
233
233
237
239
236
231
251
252
250
245
232
212
195
188
191
203
213
231
250
263
263
255
247
244
242
240
240
245
251
249
244
239
242
247
246
245
242
238
235
233
236
242
243
234
223
221
230
240
240
237
236
237
239
240
237
232
245
245
244
235
214
192
183
193
212
226
235
242
248
250
246
245
245
249
249
248
246
247
250
249
246
245
247
250
252
248
239
234
234
235
238
238
236
233
236
238
237
234
235
237
239
238
237
234
233
232
236
236
233
228
223
226
233
241
237
228
224
228
236
238
234
232
232
232
226
223
224
229
231
226
215
204
196
191
193
200
201
192
177
171
180
199
215
221
220
220
225
229
227
221
217
219
222
223
220
223
239
235
230
227
227
231
233
236
234
229
227
228
233
237
236
234
235
237
236
231
222
220
225
229
223
212
199
193
191
193
196
195
186
178
181
197
214
222
218
216
223
232
232
225
220
220
221
216
214
219
239
235
231
234
237
238
232
227
226
228
227
223
222
223
230
233
236
239
243
238
222
213
216
228
231
223
207
196
193
195
200
200
194
187
189
205
221
225
218
215
224
236
239
235
228
222
220
216
216
224
240
237
238
242
247
246
235
225
224
228
232
229
223
222
227
233
238
239
239
232
222
216
223
235
241
236
223
210
204
203
205
206
203
200
199
208
214
217
217
224
234
240
241
238
237
235
233
230
230
232
242
236
234
239
245
247
239
229
225
230
238
242
236
230
231
236
239
237
230
223
222
227
232
239
243
240
232
225
220
217
214
216
218
220
220
216
207
208
218
237
245
239
231
233
241
245
242
234
233
231
240
232
228
232
240
244
237
231
227
230
237
243
240
237
235
238
240
236
228
225
232
238
240
239
236
234
231
228
227
229
230
230
237
241
241
231
215
209
222
242
247
239
229
229
237
240
238
231
227
227
233
233
236
240
242
239
235
233
231
230
231
234
239
241
242
240
239
233
230
231
235
240
239
240
238
236
229
226
232
235
234
233
237
245
245
234
217
209
216
232
241
240
235
233
233
231
229
227
227
229
228
237
248
251
244
238
237
237
236
233
231
232
238
242
243
240
232
231
230
230
228
230
236
242
246
239
232
231
236
237
229
224
229
239
241
231
217
209
213
223
233
239
242
238
231
225
226
228
234
237
227
239
245
245
239
238
240
241
239
236
236
240
240
238
237
233
232
232
233
226
216
216
229
242
246
240
235
238
240
234
222
218
226
241
243
233
219
216
219
223
229
232
238
238
234
228
228
233
236
238
230
233
232
230
230
237
241
239
233
234
239
242
240
233
228
232
234
239
236
228
219
219
231
240
243
238
235
235
235
228
218
216
228
241
242
232
221
217
223
225
227
227
231
235
235
234
234
235
236
230
239
238
233
227
230
236
238
234
229
229
234
239
239
238
236
238
240
241
240
238
236
234
234
239
240
237
233
227
226
226
227
227
233
238
233
223
215
217
223
226
228
228
230
231
228
229
233
236
232
220
248
250
245
239
234
236
237
235
233
233
233
237
241
245
247
246
243
243
242
243
242
237
235
235
238
234
227
221
222
235
246
251
248
239
228
216
211
217
225
230
236
236
232
223
214
210
217
225
225
216
252
256
254
245
237
236
238
239
241
239
238
239
244
248
246
242
239
240
240
241
238
235
234
232
231
224
216
215
223
240
252
256
250
239
225
216
214
218
224
230
236
237
232
219
204
194
194
204
216
222
240
245
245
240
235
237
242
243
241
241
241
241
241
238
234
231
230
233
236
236
235
234
237
236
229
217
210
214
223
232
238
239
237
231
221
218
219
223
226
231
236
235
232
226
213
198
188
195
212
232
226
230
231
229
233
241
247
247
240
238
241
242
241
235
230
227
227
229
232
234
233
233
236
238
235
225
217
215
219
223
224
223
223
222
223
222
226
234
238
241
239
235
235
235
233
222
209
211
225
239
225
225
225
229
236
247
254
250
240
237
241
246
247
244
239
235
234
233
234
235
233
231
229
234
240
238
229
221
217
219
219
216
217
220
226
232
234
242
247
248
242
236
237
241
241
235
232
232
238
239
235
234
235
238
242
245
249
250
245
241
242
249
250
246
241
239
240
240
238
237
236
232
229
230
235
235
229
221
217
216
214
214
216
226
237
241
239
237
236
238
237
237
238
238
236
231
233
239
241
236
242
242
239
237
232
232
236
244
243
241
238
239
241
240
238
236
239
242
240
235
232
232
231
227
224
219
218
216
218
217
217
220
227
236
245
247
239
231
227
229
233
238
238
234
230
228
233
240
241
236
233
233
229
221
211
213
225
241
245
240
231
233
238
239
235
235
238
242
239
230
223
223
225
221
217
210
210
215
220
223
229
234
239
244
246
243
239
236
235
235
238
239
238
232
229
232
238
241
240
237
223
219
212
207
203
209
225
243
248
243
236
240
249
250
243
237
237
240
237
225
212
207
206
210
212
215
219
224
228
233
237
240
241
240
237
237
238
241
241
240
238
240
237
235
232
235
237
238
234
234
219
214
210
210
214
222
235
247
251
249
246
248
252
251
242
233
231
232
229
221
212
207
206
211
219
226
231
235
238
242
241
239
235
233
234
236
241
243
241
238
239
243
248
245
238
235
233
233
232
233
223
219
218
220
225
230
236
240
241
241
239
236
232
231
228
223
217
214
216
219
224
226
227
229
232
233
234
236
242
246
246
241
238
237
238
240
241
242
240
238
242
250
258
258
249
240
237
237
239
239
229
227
223
223
223
224
225
221
219
220
216
210
207
209
217
218
210
206
213
222
231
233
234
238
239
235
227
228
234
240
241
241
242
247
247
239
233
233
237
240
242
245
252
257
254
246
239
239
244
250
234
231
225
218
214
212
212
211
210
210
210
206
205
212
220
222
216
213
220
229
232
226
226
231
235
233
225
224
227
230
229
229
234
243
244
236
226
228
235
239
238
235
240
248
253
245
235
232
241
250
236
231
227
219
213
212
215
220
224
224
225
225
224
225
225
224
220
222
227
233
233
227
224
226
230
228
222
221
224
225
221
217
219
228
234
233
228
228
233
237
236
232
234
244
248
243
234
231
237
243
241
237
233
227
223
224
228
237
241
241
237
238
235
230
227
227
226
227
228
230
233
232
227
222
219
216
210
210
213
216
215
209
207
212
223
229
232
228
229
230
230
229
231
236
239
239
238
237
238
239
244
241
239
238
238
238
239
241
242
240
235
231
228
228
230
233
233
230
225
226
229
227
219
208
202
199
195
196
199
205
210
211
212
212
216
220
223
224
222
221
221
220
221
222
228
234
236
238
237
241
239
238
239
244
249
248
241
236
236
236
231
224
218
222
229
233
230
224
220
220
221
216
206
198
195
196
196
199
204
212
219
226
229
228
224
220
219
218
215
212
211
211
210
214
222
228
230
229
230
238
232
234
240
247
252
249
242
238
237
237
227
216
210
213
217
219
216
212
210
209
210
208
206
207
208
212
215
219
223
229
236
242
243
240
234
228
222
217
213
212
213
213
212
214
218
223
222
220
219
222
236
239
246
248
246
245
243
246
243
233
214
201
199
202
206
207
205
203
203
205
206
209
216
223
229
233
234
237
241
245
246
246
245
240
234
227
222
218
216
217
221
222
221
217
214
213
214
214
210
201
241
245
249
250
246
242
243
247
243
227
205
193
196
204
208
207
205
206
210
213
215
220
227
232
237
242
247
250
249
249
246
244
240
236
231
227
222
222
221
224
226
228
225
220
213
210
209
209
202
190
236
237
241
247
250
247
243
241
236
222
208
202
209
218
222
220
215
218
224
230
232
233
236
235
238
245
252
254
250
248
245
244
241
236
231
227
225
228
229
230
228
225
224
220
216
208
204
198
193
190
231
227
228
238
247
249
242
232
224
216
209
208
221
232
236
233
231
233
237
238
240
242
246
248
246
249
251
248
243
241
240
242
239
234
229
228
229
231
234
233
228
222
217
216
213
207
200
193
191
197
236
233
230
235
243
245
239
228
218
212
209
210
224
235
239
240
242
244
243
242
239
244
249
252
254
253
251
244
233
229
227
225
221
218
217
217
219
222
227
229
226
218
211
202
198
199
202
203
205
208
248
247
245
243
243
242
239
231
220
212
208
211
218
223
224
228
233
237
237
236
235
235
238
244
251
254
251
244
233
224
211
199
192
194
199
201
201
200
204
212
215
214
205
197
195
199
209
219
225
228
251
251
253
252
248
246
245
240
226
211
204
204
206
205
202
204
204
205
207
212
219
226
233
242
249
253
249
245
240
231
213
192
179
180
186
190
187
183
185
191
197
199
197
197
201
208
218
226
236
239
247
248
250
252
254
255
253
243
223
201
187
186
190
192
194
194
189
182
181
188
203
220
237
249
255
254
248
245
243
240
228
209
194
192
194
194
192
188
185
186
189
193
196
205
216
224
227
230
236
240
244
246
248
250
253
254
246
232
209
188
176
181
192
205
213
217
211
198
192
191
200
212
230
243
254
254
250
246
241
237
232
227
222
216
209
206
206
205
202
199
201
207
215
223
232
238
241
240
238
237
248
248
247
246
244
238
222
207
197
195
197
206
219
231
239
242
236
227
221
209
200
199
212
230
248
253
250
245
239
229
224
227
228
224
215
211
212
214
211
209
216
226
235
241
242
244
245
242
237
234
250
246
241
237
230
217
198
192
203
222
236
242
243
247
249
250
247
242
230
210
191
186
202
228
247
249
244
239
236
227
221
218
218
217
213
212
217
220
220
217
222
233
244
248
247
243
239
237
235
235
245
239
233
226
217
207
196
201
220
243
255
254
250
247
249
253
253
245
224
196
179
185
213
241
251
245
233
230
232
233
229
222
219
219
223
227
231
233
235
231
229
233
239
243
242
238
232
233
236
243
233
229
222
216
215
215
216
224
235
244
245
243
243
247
251
254
251
235
210
187
182
203
234
255
254
244
231
229
236
239
242
238
235
236
239
244
245
245
244
244
238
237
237
242
241
236
233
234
243
249
227
216
210
215
222
233
235
240
239
235
234
236
242
245
244
238
225
209
192
185
200
226
251
258
253
243
238
239
243
247
251
252
249
247
248
247
244
242
241
239
237
237
240
247
249
242
235
233
240
244
222
212
213
224
238
245
242
240
241
242
243
244
242
235
224
209
195
185
185
196
218
242
257
259
256
251
246
243
245
249
252
256
257
256
252
246
239
236
235
235
236
235
240
247
251
245
236
231
231
233
222
221
226
241
250
246
239
239
246
252
251
239
223
208
200
191
191
193
200
215
229
239
250
257
263
259
249
243
241
243
246
250
254
256
252
245
242
243
247
247
242
235
232
237
243
242
235
229
226
226
228
234
240
250
254
246
241
243
246
238
223
201
187
183
190
200
212
222
231
236
239
238
240
246
255
256
251
244
238
234
234
237
241
243
242
241
244
249
253
252
245
236
231
233
238
237
234
231
227
222
242
244
245
249
249
246
242
233
220
204
187
178
180
193
210
225
237
246
249
250
249
245
238
233
235
243
251
249
240
233
231
234
236
234
235
239
240
241
238
237
237
240
239
237
235
234
235
235
234
224
252
250
244
242
242
237
225
206
190
180
183
195
214
228
241
246
249
249
248
248
254
256
251
237
229
235
246
251
246
239
238
239
238
237
238
240
238
227
215
214
229
243
245
240
235
234
237
240
239
233
252
246
240
237
231
216
197
186
184
192
206
222
237
247
251
250
246
242
239
241
250
257
257
248
238
237
242
245
243
240
237
236
237
238
241
241
236
224
215
215
228
239
241
238
235
234
237
241
241
235
244
238
235
230
216
196
186
193
211
224
229
228
232
237
243
246
244
240
239
241
246
250
254
251
248
243
238
236
237
238
235
232
231
234
238
238
234
232
236
240
239
235
234
236
238
238
237
238
240
237
229
233
236
235
231
228
227
229
228
225
223
227
235
237
235
232
230
230
226
220
222
231
242
241
229
212
203
205
211
213
209
200
196
195
196
201
213
225
232
231
226
225
227
230
228
227
229
231
236
242
235
239
240
237
232
229
228
227
229
228
227
231
237
240
240
235
230
230
233
232
232
233
237
239
230
216
207
208
213
209
198
189
187
187
186
189
203
221
236
242
240
235
232
230
228
227
228
228
227
229
240
244
243
241
234
230
228
225
225
228
230
232
238
242
243
237
229
230
241
247
243
234
229
232
231
223
211
208
206
200
189
181
179
184
191
200
208
219
230
240
243
243
238
233
228
227
227
222
220
225
241
244
245
243
241
239
234
227
225
228
234
240
240
242
242
238
232
231
237
242
236
230
228
233
234
230
219
210
202
193
182
175
177
188
204
213
216
214
220
232
240
239
235
233
232
231
228
225
229
234
242
241
240
240
243
244
240
234
232
235
241
246
244
239
234
235
234
232
231
229
229
231
234
238
235
231
224
219
212
206
199
196
200
213
227
229
222
218
225
237
244
239
232
230
235
236
235
233
239
243
240
236
233
235
241
244
241
239
239
239
243
244
242
232
228
229
233
232
229
226
234
239
242
239
235
232
228
227
224
226
228
232
235
242
242
237
225
221
229
244
248
240
234
233
238
241
237
234
239
238
235
232
234
239
241
242
241
241
241
240
240
241
242
240
234
230
225
224
229
234
241
242
240
239
241
244
240
231
224
229
235
241
243
241
236
226
214
208
215
229
238
239
239
236
236
236
233
229
228
227
231
233
237
241
242
241
242
243
240
238
240
243
249
250
244
232
224
224
233
239
240
235
235
240
249
254
247
237
227
223
224
227
231
233
229
219
206
196
201
211
224
233
238
236
233
229
229
227
223
221
234
237
237
236
235
238
240
241
239
240
245
251
253
249
241
232
229
232
235
239
236
234
239
245
248
246
244
244
241
234
224
220
228
238
241
233
218
208
209
215
227
233
238
237
234
231
231
231
227
227
241
244
239
232
229
232
234
235
234
240
249
251
242
232
226
227
231
232
232
232
235
240
244
243
236
229
231
239
245
242
232
226
232
241
245
237
224
217
220
225
234
237
238
235
233
232
236
241
239
233
248
250
244
235
230
232
232
232
232
236
243
241
233
225
226
232
233
231
228
230
238
244
242
235
229
224
226
228
232
237
238
237
236
238
233
223
216
216
223
228
236
238
235
227
222
224
234
244
242
232
247
249
245
240
234
235
235
235
235
233
233
234
239
244
247
246
238
230
229
235
240
239
235
232
235
239
238
229
224
228
239
247
248
241
229
217
214
217
226
231
237
238
230
217
206
204
214
224
230
224
245
246
242
239
237
240
243
244
240
235
232
236
247
263
263
251
239
232
232
235
234
233
235
238
246
250
248
235
226
224
233
246
249
239
226
220
219
224
227
232
238
238
226
207
192
188
193
205
217
225
242
242
236
234
236
244
249
247
242
238
237
241
249
258
253
241
231
230
233
234
233
235
243
248
248
246
241
233
225
224
229
233
231
223
219
220
225
228
228
232
241
238
224
206
195
191
195
204
220
235
237
233
230
229
234
244
249
248
240
237
239
243
246
241
234
226
224
228
232
235
238
245
250
249
243
234
228
226
225
228
228
225
216
209
210
220
226
231
237
243
247
240
224
213
213
216
219
223
233
241
230
228
228
231
236
241
245
242
238
235
239
246
247
239
232
226
229
230
232
236
241
242
240
236
232
230
228
226
225
227
226
218
208
207
216
226
229
231
238
249
253
244
229
226
232
237
235
235
237
238
233
231
235
239
243
245
242
241
236
234
238
244
248
246
242
238
239
236
231
230
231
230
225
222
226
231
232
230
225
222
216
211
208
217
231
237
235
227
232
242
250
247
240
241
241
239
234
231
233
236
236
236
239
240
241
242
241
242
241
238
236
239
240
237
236
235
237
235
230
225
222
221
222
224
228
231
230
227
224
219
217
216
220
233
243
247
240
233
230
234
240
245
246
243
240
235
233
232
235
236
232
232
230
229
224
227
235
243
247
244
242
239
235
227
222
222
228
231
230
223
219
219
225
229
231
227
220
218
219
222
226
231
238
244
247
246
245
241
238
233
232
238
241
240
235
234
237
240
240
239
231
222
213
206
205
210
222
234
245
248
252
252
248
237
226
220
224
227
227
220
214
212
215
220
223
221
218
218
220
225
230
237
242
243
241
240
242
243
240
232
227
231
237
236
233
234
238
240
238
234
232
217
204
199
203
212
220
230
242
250
256
257
253
245
235
228
224
223
222
217
211
206
208
212
218
224
228
232
234
234
231
231
233
234
236
237
238
237
235
232
231
236
242
242
238
236
238
240
235
232
234
221
211
210
217
227
231
237
240
244
244
238
232
230
228
228
223
219
218
218
217
216
217
220
227
232
235
241
244
245
237
230
228
231
235
235
233
233
233
236
242
247
252
253
249
244
245
244
242
240
238
229
222
220
221
225
227
230
231
232
226
214
208
211
218
220
217
215
217
225
225
219
220
226
235
237
233
233
237
241
239
232
232
237
240
236
227
223
228
237
244
245
249
253
252
248
240
240
243
248
243
238
229
218
212
212
214
214
216
219
220
217
214
214
217
214
210
211
220
228
226
218
214
223
234
233
223
216
219
225
229
229
233
241
246
240
227
218
224
233
239
240
240
244
246
241
232
229
236
244
242
239
233
223
214
212
211
212
212
219
225
235
233
226
219
213
210
214
220
224
222
216
214
219
225
221
210
204
205
211
217
218
221
229
239
241
233
224
224
231
236
238
238
239
237
236
231
229
232
236
242
239
239
238
237
233
229
226
224
228
234
241
240
230
222
220
224
224
220
216
215
215
213
213
210
206
201
196
198
202
205
206
205
212
222
230
232
227
223
224
228
231
231
228
226
228
233
235
233
231
237
238
242
250
255
253
246
241
239
236
235
233
228
223
223
229
236
230
219
210
209
210
208
203
200
199
199
199
199
201
206
208
209
212
216
219
223
220
216
212
212
213
212
211
214
219
226
227
227
227
231
231
235
244
252
252
248
245
243
240
232
220
211
209
219
228
232
226
215
207
207
206
203
200
202
209
216
215
213
214
219
226
229
228
225
222
221
218
213
211
207
205
204
204
207
211
213
214
217
220
229
228
228
234
239
242
240
243
240
233
221
205
198
201
209
213
214
211
209
206
207
209
210
213
220
228
234
231
227
225
230
236
238
236
233
229
225
221
217
215
215
213
211
207
203
203
206
208
208
208
239
238
236
234
234
234
239
241
237
223
202
189
189
195
199
197
197
202
207
210
214
217
223
231
238
242
239
233
229
228
228
233
236
234
229
225
222
220
219
221
222
220
214
204
198
198
202
205
201
190
244
244
245
244
240
237
240
241
238
221
200
187
191
200
205
200
198
206
216
224
226
227
232
239
245
245
242
238
234
231
230
233
235
232
226
220
216
220
222
224
221
216
211
203
198
195
198
200
195
184
240
238
240
245
245
244
243
243
241
229
210
199
205
218
225
219
215
218
228
236
238
237
237
240
241
246
251
251
246
241
237
237
236
231
223
215
213
217
221
221
215
209
205
201
198
193
190
190
191
191
234
228
228
237
247
252
250
244
235
224
212
206
218
231
238
235
231
231
237
242
246
248
246
243
241
245
251
250
243
237
230
223
215
211
209
209
209
211
210
207
201
197
197
197
192
186
183
186
194
201
238
234
228
231
239
248
248
241
229
219
212
214
227
239
243
242
241
242
244
246
250
253
252
246
243
247
249
242
230
219
207
194
184
182
189
198
201
198
194
191
190
191
189
183
178
177
184
195
206
211
251
249
243
235
233
239
242
239
229
220
219
224
232
236
233
233
237
239
240
241
243
248
248
246
249
254
253
246
228
213
198
183
174
176
184
191
195
192
190
188
187
186
184
179
177
180
191
209
222
228
252
253
251
244
236
240
245
242
227
213
207
210
210
208
205
208
213
211
210
214
226
237
244
246
250
256
254
249
241
229
213
195
186
186
191
194
194
196
196
193
186
180
180
185
192
197
205
217
230
238
245
246
247
246
248
255
255
243
213
190
180
187
190
190
191
194
194
186
182
189
209
230
243
251
252
251
249
249
248
244
232
215
204
201
202
203
205
208
209
201
189
183
188
201
213
220
223
227
233
236
241
241
242
246
254
257
249
226
195
176
173
184
199
206
212
213
207
197
186
188
205
224
237
244
250
249
247
245
242
239
235
227
221
217
214
214
218
220
217
207
201
202
210
221
230
238
240
240
236
232
242
240
241
245
247
241
225
207
194
195
202
215
226
235
242
243
236
220
208
203
206
215
225
236
247
250
246
240
235
230
228
228
228
224
218
218
221
222
216
210
211
221
230
235
238
241
246
245
239
233
244
240
237
236
232
221
209
208
218
233
241
244
246
249
252
256
248
232
215
201
197
206
222
241
251
251
244
236
233
230
229
228
226
220
215
214
217
218
215
214
218
229
238
241
240
240
242
241
238
237
243
237
229
224
218
212
214
224
241
255
257
251
246
247
253
259
250
228
204
187
188
209
235
254
256
249
243
237
234
232
230
231
230
226
222
222
226
229
228
224
224
230
238
242
244
243
241
241
242
243
238
228
218
213
215
220
229
238
245
248
248
245
246
248
252
252
239
215
190
181
193
221
248
257
252
245
242
240
237
234
232
237
240
240
238
239
242
244
243
236
230
230
236
243
247
247
243
241
242
242
229
218
209
214
223
235
240
239
237
235
236
240
245
247
240
230
213
196
185
190
207
230
246
248
243
241
243
242
241
239
238
244
249
249
246
244
243
245
244
240
233
227
228
237
245
245
240
233
231
233
221
213
214
225
239
244
240
236
235
237
240
242
239
230
217
208
200
198
200
210
223
233
239
245
248
250
247
242
243
246
249
254
257
258
254
247
242
241
244
244
237
227
226
234
241
241
234
226
227
231
220
221
228
241
246
246
244
245
246
244
236
223
211
202
198
201
210
218
227
233
236
237
242
254
264
261
250
243
242
247
250
254
256
258
255
248
243
243
246
248
243
232
229
233
240
239
233
226
229
237
229
235
239
243
242
244
251
256
248
232
210
194
185
186
198
209
223
231
240
243
243
245
249
259
262
256
249
244
241
240
237
236
238
242
245
246
245
243
242
243
240
235
234
237
240
238
234
232
236
237
244
246
244
240
240
245
246
241
221
198
180
176
185
195
212
222
232
238
242
245
251
255
256
250
243
243
246
249
246
239
231
229
230
233
240
245
245
240
234
232
234
238
240
241
239
237
234
237
239
236
252
249
243
239
241
240
228
206
185
173
177
191
210
222
231
236
239
239
238
244
256
264
260
244
233
235
245
252
250
244
240
240
241
243
246
247
245
239
232
230
236
244
245
242
237
234
234
238
240
236
252
246
241
237
234
222
202
185
178
185
197
211
225
236
245
249
245
238
232
240
252
259
257
246
238
237
241
244
242
241
241
244
248
252
251
246
242
237
235
236
240
242
241
238
236
234
236
238
240
237
246
242
238
231
218
201
189
193
205
217
218
218
222
233
251
254
244
232
228
235
245
251
252
250
247
244
239
234
233
234
235
236
239
244
247
245
238
238
241
243
241
237
234
236
240
241
240
239
241
240
231
233
237
241
241
231
224
222
227
231
234
235
237
239
237
235
231
229
226
223
223
228
232
233
230
222
219
218
219
214
206
206
215
220
215
204
207
220
233
233
223
220
227
237
240
233
229
229
236
243
233
236
241
243
242
234
231
231
232
233
230
228
233
241
243
240
228
221
226
232
235
237
237
237
233
225
217
218
216
207
194
193
205
216
210
194
193
210
230
238
231
226
230
237
241
243
241
237
232
227
233
235
235
235
232
231
232
234
234
234
231
232
236
243
243
236
223
220
230
245
248
244
237
235
235
230
223
215
208
197
190
192
205
217
219
210
203
209
224
239
241
238
236
236
238
242
244
239
228
220
235
236
234
230
228
229
230
233
233
235
238
243
247
244
238
229
221
223
234
245
245
237
230
234
238
237
227
215
203
191
183
186
199
215
223
223
217
216
223
235
242
240
234
228
226
230
232
234
234
234
239
241
238
236
233
230
228
227
229
235
243
250
248
241
230
224
225
228
233
235
233
233
235
237
238
237
232
224
214
206
200
201
207
215
222
228
227
226
231
238
240
238
233
232
229
227
229
234
243
252
241
242
242
241
239
233
229
228
229
233
237
242
239
232
226
225
228
231
232
232
235
240
243
240
237
237
236
233
228
228
228
230
226
220
220
223
228
232
236
241
239
237
239
243
246
242
236
235
242
248
238
238
241
242
241
236
233
233
232
233
235
237
235
232
231
231
231
233
235
241
246
245
241
233
235
240
242
235
227
229
235
239
231
221
213
213
215
218
224
229
234
235
240
248
251
248
237
230
227
229
234
234
236
238
238
236
235
237
237
237
236
239
246
247
244
239
233
235
244
252
252
244
234
229
234
247
251
242
229
222
227
232
230
225
218
214
208
204
209
219
229
234
237
241
243
240
231
222
215
218
237
237
237
235
231
233
235
240
241
241
245
247
250
250
246
241
241
243
248
253
252
246
238
234
236
245
253
253
244
238
236
240
242
240
236
226
217
208
212
221
234
239
239
237
236
235
233
229
224
223
240
244
245
242
236
234
235
239
242
247
250
247
241
235
236
239
243
244
242
242
245
247
244
235
230
232
243
252
258
258
255
249
246
242
235
226
219
216
221
227
237
240
239
236
232
233
237
241
237
232
238
243
246
248
246
242
237
236
238
243
246
243
234
226
228
237
240
238
234
236
242
245
241
233
227
226
234
241
248
252
253
248
239
233
225
217
214
216
224
229
236
236
228
223
217
219
229
238
240
240
231
232
238
243
247
247
240
233
231
233
235
237
239
241
242
240
234
231
233
238
243
243
236
233
234
238
242
238
233
231
234
237
236
231
223
217
216
220
228
232
235
228
213
202
199
202
212
223
232
243
232
230
230
236
244
247
243
234
228
227
229
236
249
262
261
248
234
231
236
243
244
241
238
239
247
256
258
246
227
217
218
229
232
226
221
222
227
228
229
232
235
227
208
190
183
187
199
211
226
242
242
237
233
236
242
245
244
238
233
233
234
241
252
264
259
245
235
234
240
247
247
246
246
246
248
255
257
246
228
220
223
227
223
213
212
222
232
232
228
229
234
231
211
186
178
187
203
217
228
239
244
240
240
241
242
243
242
239
238
238
241
245
248
247
240
232
231
236
243
251
257
260
257
245
237
235
239
236
229
227
230
230
220
208
209
222
232
231
230
235
241
235
213
193
191
204
219
230
234
236
238
237
239
241
241
240
236
237
237
239
242
246
247
242
235
230
234
238
241
246
252
256
250
234
223
222
226
231
226
224
225
222
217
215
222
228
229
225
231
244
250
240
220
208
214
226
231
232
233
236
234
234
236
238
238
237
236
237
237
238
240
244
247
247
244
241
242
238
232
228
228
230
226
220
218
223
230
230
224
218
214
213
213
220
231
235
231
224
231
245
253
247
236
232
237
240
234
228
228
234
235
234
236
239
242
246
248
249
244
242
242
243
244
244
242
237
236
227
218
213
212
214
216
217
224
231
234
229
223
220
221
220
220
226
235
240
239
235
235
240
244
247
247
246
244
240
234
229
228
235
242
240
239
241
244
249
253
252
248
246
247
249
244
237
224
218
214
211
211
210
211
214
217
223
226
229
224
220
223
231
238
239
239
237
240
244
247
248
242
234
233
238
244
245
240
236
237
237
239
239
244
238
234
233
232
233
235
236
237
242
249
253
248
236
221
210
204
205
208
207
207
208
212
215
218
219
218
219
225
234
242
247
245
244
242
242
245
246
241
232
227
230
238
239
235
233
237
242
246
243
244
232
223
221
220
222
221
223
230
238
243
245
241
235
227
218
212
209
208
204
200
199
203
209
217
222
226
230
234
236
238
240
241
241
239
237
236
235
235
234
232
236
241
243
241
239
242
244
244
239
237
225
217
216
220
226
229
232
238
239
235
226
221
219
223
225
223
218
215
210
205
203
206
214
223
232
236
242
246
246
242
239
238
240
240
237
233
232
234
239
243
245
247
249
250
252
249
247
243
237
238
229
218
214
218
225
229
233
234
232
226
217
209
211
218
223
224
221
218
218
216
211
208
214
226
232
230
232
236
241
242
242
242
245
249
246
239
233
236
242
247
245
239
242
247
249
246
242
240
238
241
237
226
216
212
214
217
218
217
219
221
222
220
219
219
221
219
217
217
219
218
213
207
209
216
219
214
211
211
220
229
238
241
247
254
254
247
239
237
243
245
243
236
232
234
238
238
237
237
242
241
238
232
224
218
214
214
212
210
213
223
233
234
229
222
220
220
218
216
211
209
206
206
206
209
209
206
199
197
205
215
221
224
230
239
246
246
237
233
238
246
249
243
232
228
231
237
239
239
239
236
235
237
239
240
237
232
225
221
221
229
238
238
230
223
223
225
223
215
207
202
204
206
206
205
207
203
198
196
198
205
209
210
212
220
226
228
224
221
224
234
242
240
228
221
226
237
239
233
229
229
231
240
251
258
256
249
242
237
234
234
235
231
223
220
225
230
226
213
202
200
203
206
205
206
209
208
206
204
204
207
210
213
213
213
214
213
214
213
216
219
221
216
211
211
218
224
225
222
220
227
227
233
244
252
254
248
244
241
235
230
226
218
215
213
221
227
222
211
203
203
206
206
206
211
222
229
229
223
218
219
222
224
223
219
217
217
219
222
222
218
212
207
203
203
202
205
209
211
211
234
230
228
232
238
241
239
234
229
224
215
211
208
208
209
211
214
213
210
207
208
210
213
217
226
240
250
249
242
231
222
220
217
217
217
218
224
228
227
226
223
219
212
206
198
196
198
203
205
201
243
239
234
233
233
233
230
223
216
209
201
198
201
206
209
206
205
208
215
217
220
223
228
235
241
245
250
248
241
228
214
209
206
206
206
208
214
218
218
214
213
213
210
201
195
194
199
205
202
192
244
243
241
238
236
234
231
225
221
215
207
200
203
211
218
214
209
212
223
232
239
240
243
247
248
245
243
239
233
225
215
213
215
214
207
203
203
207
209
206
201
198
196
196
193
193
197
204
203
195
245
241
240
240
240
242
243
240
238
230
220
210
210
221
231
230
223
221
231
246
254
252
247
243
242
241
241
237
233
227
224
224
225
222
214
203
198
202
203
202
195
190
191
193
193
192
195
202
209
210
251
242
236
237
246
253
256
252
243
230
216
211
219
232
240
239
234
233
240
251
257
254
245
235
230
234
240
240
236
229
220
211
205
200
198
196
192
190
188
185
183
183
187
191
191
192
195
204
214
220
260
250
241
239
247
254
256
250
237
222
214
218
230
241
244
242
241
245
249
251
253
252
244
236
232
239
248
246
236
223
207
191
178
177
184
190
188
180
174
172
174
178
183
188
190
192
198
208
219
223
256
257
251
242
239
242
246
246
234
224
221
227
233
236
234
234
239
245
248
247
247
250
250
250
251
256
260
253
240
224
207
194
187
189
195
197
195
193
190
188
183
180
181
185
189
192
200
211
224
229
244
251
251
242
234
238
244
244
231
221
214
213
211
208
204
210
219
224
226
230
238
248
257
260
261
261
259
253
241
230
218
209
206
210
211
209
206
213
220
216
201
185
182
188
194
197
201
210
222
231
243
244
245
241
240
246
250
243
222
206
196
193
189
185
188
195
202
200
198
203
222
242
253
253
251
248
247
247
243
238
228
219
218
218
217
216
216
222
233
228
208
193
192
199
206
210
213
218
226
230
253
247
242
243
247
250
243
228
208
199
197
202
203
207
212
216
213
199
185
187
208
229
241
243
241
239
240
240
239
237
230
222
218
218
218
217
220
226
228
222
212
207
211
218
225
229
232
235
234
232
257
250
246
245
246
242
228
215
209
212
217
225
230
237
242
245
236
214
190
184
195
213
227
236
241
241
238
233
230
228
226
220
215
213
212
214
219
223
223
220
219
222
228
233
235
239
244
245
241
235
250
246
243
240
235
230
225
224
227
234
237
238
238
240
248
253
243
218
192
182
190
209
229
243
249
248
240
231
224
223
221
218
215
211
209
211
218
223
229
231
232
232
235
236
237
239
242
241
238
235
242
237
233
226
220
220
229
238
246
248
247
243
238
237
239
242
232
210
187
181
194
219
241
254
255
252
250
240
232
222
221
224
230
226
222
221
227
233
238
239
237
239
238
238
239
239
238
234
232
234
238
229
221
214
216
224
235
242
248
250
252
254
251
247
238
229
214
196
184
186
204
230
246
250
249
249
255
255
243
228
224
236
244
244
238
237
241
245
243
237
232
235
238
238
239
239
238
235
233
233
231
221
214
215
222
232
238
240
243
246
254
261
260
249
231
213
196
189
192
204
217
230
235
232
231
240
248
251
244
235
231
238
246
246
242
241
243
246
245
238
231
227
231
235
237
237
236
233
233
234
222
220
218
225
231
238
244
246
245
245
247
246
239
226
211
201
196
201
215
226
232
228
223
226
234
241
243
242
241
241
240
242
241
239
237
235
237
241
246
244
239
234
231
234
237
236
233
229
231
237
220
227
230
233
235
241
250
259
256
245
231
218
206
198
196
200
211
223
236
242
242
237
236
246
253
252
245
241
241
246
245
242
240
239
239
237
235
236
241
247
246
243
241
242
242
238
229
224
228
237
231
237
238
237
236
244
254
261
251
231
208
192
191
192
202
213
225
235
240
244
245
250
259
267
264
253
243
242
246
249
245
239
237
238
241
242
240
235
234
237
240
242
242
244
245
238
227
222
228
239
247
246
244
240
242
247
247
239
219
199
189
191
202
210
217
226
233
233
235
236
245
258
269
271
260
245
240
247
253
254
248
241
237
239
244
248
249
246
242
239
239
240
241
243
242
237
228
226
234
239
252
248
246
246
249
244
228
205
184
177
183
196
210
219
230
236
239
239
237
239
247
257
261
258
249
243
244
252
257
257
253
249
248
247
248
250
255
259
260
256
251
245
243
241
239
237
233
233
236
238
247
247
244
245
240
227
206
187
179
183
191
200
207
219
237
247
247
245
242
246
252
250
245
241
241
246
248
251
251
250
251
251
253
254
251
248
250
257
261
259
252
244
241
238
240
240
238
235
234
236
245
245
243
234
219
203
193
196
206
212
209
203
205
221
245
255
253
244
241
246
252
247
239
238
242
249
250
247
242
239
239
241
246
253
254
249
243
243
245
245
242
240
236
237
240
243
241
235
233
236
238
236
238
243
243
236
228
228
238
251
257
250
240
237
237
237
233
233
234
236
235
229
223
224
226
227
223
218
214
210
207
206
212
217
216
210
209
219
228
230
225
225
229
236
235
229
221
217
223
229
233
231
235
242
242
239
235
235
239
243
242
233
227
228
235
239
233
229
231
235
236
231
226
229
234
232
219
205
197
196
200
206
219
223
218
209
203
211
222
226
222
222
230
237
242
240
235
233
228
224
225
221
223
227
231
233
235
238
237
239
232
228
224
226
228
230
230
229
232
236
237
232
228
234
242
241
227
210
197
197
207
221
232
234
229
220
213
217
225
229
231
231
233
236
237
241
243
241
233
221
230
226
225
225
227
229
233
236
239
238
240
243
242
235
225
219
222
231
239
243
238
230
230
235
243
244
236
221
208
201
204
216
225
226
220
215
214
221
232
237
240
240
237
231
229
233
237
242
238
233
238
241
238
234
229
226
225
229
233
237
241
247
248
242
229
223
226
234
242
244
241
237
237
238
240
241
240
236
225
213
208
213
215
209
201
201
213
225
234
239
238
239
241
239
236
233
234
239
242
242
243
249
249
242
234
226
225
224
224
226
230
235
238
236
238
237
240
243
243
244
246
248
247
243
239
239
242
244
238
230
228
225
218
205
198
201
215
229
236
238
237
238
243
248
249
243
235
234
236
242
239
244
248
245
240
232
228
227
224
225
226
228
231
234
242
249
250
246
244
246
251
252
246
239
236
238
242
241
237
235
237
235
227
214
207
212
218
225
235
240
239
237
239
243
247
243
234
228
227
232
233
234
240
243
240
232
231
232
233
233
232
231
234
237
244
249
249
245
243
245
249
245
237
227
227
236
244
242
234
232
236
241
237
231
227
224
221
223
231
239
242
237
233
232
235
237
232
225
222
228
230
233
239
243
239
235
235
239
240
240
237
234
236
243
247
249
247
243
240
241
240
235
230
224
226
236
248
250
243
240
243
250
250
244
237
231
225
222
226
233
240
238
237
236
235
236
234
230
226
228
231
234
242
247
248
246
247
245
244
242
239
236
235
238
245
248
251
248
243
239
236
232
229
227
229
238
248
252
251
250
252
252
246
236
226
223
220
219
223
225
233
237
240
239
238
236
236
233
228
228
232
234
242
251
259
260
254
246
241
241
241
240
236
237
239
246
249
249
245
241
237
233
233
234
235
238
240
243
246
248
248
241
233
223
214
211
212
216
225
229
234
231
227
224
227
232
232
231
233
236
233
232
237
246
255
257
250
238
232
234
239
242
242
240
238
236
236
238
241
240
240
241
240
239
236
234
235
235
235
236
235
230
226
221
218
215
215
221
230
236
237
225
206
197
202
212
220
224
234
251
235
233
233
237
241
243
240
235
231
233
238
243
248
247
243
234
228
229
234
240
244
244
242
238
235
237
238
235
228
225
226
226
222
216
215
219
226
229
231
233
232
218
192
174
174
186
199
211
228
249
241
241
240
240
239
239
238
237
239
241
243
245
248
251
248
238
232
231
235
244
249
249
243
234
232
237
243
239
226
221
227
228
220
207
204
216
231
234
229
226
222
215
194
173
165
172
189
204
219
230
245
248
250
251
247
242
238
238
242
246
247
246
247
247
245
240
237
237
241
248
253
254
244
230
223
227
237
235
223
219
227
232
225
211
208
220
231
234
229
225
226
222
206
190
184
189
201
213
221
225
247
249
251
252
248
241
236
238
243
247
247
247
247
244
241
241
242
242
241
241
243
244
237
224
216
218
225
223
214
211
218
226
227
226
226
228
230
228
231
238
239
231
219
213
214
221
225
227
227
229
246
246
243
241
238
238
238
244
246
247
246
247
248
248
246
247
248
241
232
222
221
223
221
218
215
218
222
218
209
206
212
220
225
229
233
232
228
227
234
247
250
241
229
228
234
239
236
229
226
227
243
242
236
232
235
242
250
253
252
247
248
250
253
253
254
250
245
232
218
210
209
214
214
213
215
220
221
217
212
216
223
231
231
229
232
234
235
235
239
245
247
243
237
236
240
241
237
232
226
225
241
239
236
239
243
250
256
255
251
247
248
253
256
251
246
239
230
219
212
208
212
215
213
212
214
217
219
218
220
232
242
248
242
239
239
241
244
247
243
239
236
238
244
244
240
237
237
237
238
239
240
239
245
249
248
249
248
249
248
244
243
243
244
240
233
227
220
215
212
209
209
210
211
211
212
215
217
221
226
237
245
250
247
245
243
242
244
247
243
234
229
235
245
250
243
234
233
240
248
251
239
239
244
246
243
238
238
244
246
241
234
227
223
221
222
222
221
220
217
212
206
204
207
213
219
224
225
229
232
236
238
242
242
242
240
239
237
237
236
234
233
238
246
251
248
241
237
241
247
248
235
234
232
232
231
232
236
239
241
238
230
218
211
210
215
222
228
228
221
214
210
208
213
221
228
232
234
235
237
238
240
242
243
242
241
240
236
235
235
240
244
246
244
245
249
251
248
245
241
238
232
229
223
219
219
225
229
226
222
221
223
222
218
214
217
224
228
226
219
214
214
214
213
213
215
222
226
225
228
233
240
248
251
251
252
249
245
241
242
247
249
245
235
232
241
250
250
245
241
237
237
232
224
216
214
219
219
213
204
205
214
226
229
228
224
227
226
223
217
214
216
216
211
198
194
201
211
213
211
220
230
242
249
251
253
254
254
253
251
251
251
245
234
228
231
239
244
244
242
242
240
236
231
226
223
223
222
220
213
210
214
226
232
233
228
226
228
226
222
219
220
220
213
200
194
201
210
213
208
208
217
225
228
229
233
240
245
245
242
243
247
250
244
236
230
234
237
242
240
240
234
234
236
239
238
236
234
236
231
227
226
230
234
231
228
228
229
225
221
217
220
221
219
212
210
214
217
215
210
208
211
212
211
210
210
214
217
221
220
224
234
244
244
238
229
231
236
238
233
230
227
231
239
245
247
245
242
242
238
234
233
235
235
232
224
222
220
216
211
208
212
216
217
215
218
220
218
214
210
210
214
217
218
214
209
202
199
201
207
214
222
227
227
226
223
225
230
226
220
219
231
233
240
246
252
250
244
236
230
227
226
228
226
219
211
208
209
208
204
202
206
210
213
217
223
228
231
230
226
223
221
223
223
221
214
208
206
212
220
226
226
223
219
218
217
217
216
211
207
208
244
240
239
245
249
247
238
225
213
207
208
210
209
206
204
202
207
211
212
209
210
215
218
221
229
238
248
252
249
236
220
208
204
205
206
208
214
224
229
229
226
222
218
213
211
209
207
202
197
198
247
242
237
240
242
241
231
214
202
198
198
199
200
204
208
211
216
220
221
222
225
229
231
233
234
238
248
259
258
239
212
191
182
182
187
193
202
208
208
204
202
203
205
206
206
205
203
200
196
193
240
240
237
234
234
235
232
220
213
211
210
205
204
212
223
231
231
228
229
236
242
245
245
242
238
237
240
246
246
233
213
195
186
184
184
186
190
192
190
185
184
186
191
198
202
203
203
202
202
201
238
239
235
232
234
239
244
241
236
231
227
220
215
223
236
244
242
235
235
246
256
257
252
245
240
239
237
234
229
223
215
209
205
199
196
192
189
191
192
192
189
188
191
199
204
206
205
206
211
214
251
248
240
237
243
253
259
256
246
236
227
223
227
233
242
243
241
239
243
252
260
258
250
242
239
240
241
234
225
221
215
208
202
199
196
194
191
191
192
194
193
193
196
203
208
210
212
213
218
221
263
258
251
248
250
256
257
251
242
230
224
227
235
242
242
240
242
248
254
256
255
252
247
243
243
247
249
246
238
228
218
205
197
197
199
199
195
192
192
194
194
194
197
205
212
215
216
218
223
226
257
260
260
254
252
250
245
241
236
233
229
230
230
232
231
233
242
251
257
254
248
246
249
252
254
257
259
256
250
240
227
218
214
216
217
215
210
207
207
207
202
196
197
204
212
214
214
219
226
232
243
249
255
253
251
247
245
242
237
233
223
215
204
198
201
212
225
237
241
240
242
246
254
259
259
257
255
251
248
243
236
230
229
232
230
223
218
219
224
224
213
200
199
205
210
210
210
214
223
234
240
243
246
250
252
254
253
246
235
227
213
199
187
183
188
197
207
213
215
220
232
244
253
253
247
243
240
240
241
240
234
228
229
233
230
220
214
219
227
228
216
207
207
212
215
215
216
221
226
231
253
248
245
246
249
249
243
235
231
226
218
210
207
208
212
215
213
203
196
202
218
237
244
241
238
233
232
232
233
234
231
226
225
229
226
217
211
213
220
223
218
215
220
226
228
228
232
235
236
236
261
255
248
244
238
233
226
224
228
232
235
234
235
239
241
240
230
209
192
190
204
220
232
234
235
234
229
224
222
223
221
218
217
218
218
216
214
217
225
230
229
227
230
235
236
241
244
247
246
241
253
251
247
237
226
222
225
230
233
238
242
243
241
241
243
245
235
214
193
188
197
212
226
236
244
242
232
219
212
213
214
212
210
212
211
214
219
229
239
247
244
237
234
235
239
239
242
243
242
241
241
241
238
228
219
221
231
239
241
242
244
246
242
238
235
233
225
208
194
189
200
218
235
245
251
248
243
233
223
218
217
221
224
225
221
222
228
236
241
246
247
244
239
234
231
230
232
231
231
235
235
231
226
222
221
227
236
242
244
247
251
257
256
248
236
222
207
197
194
201
215
231
243
249
248
248
252
253
243
232
230
237
247
246
239
236
238
239
237
235
238
245
244
237
231
228
230
231
232
235
230
222
219
221
228
236
242
245
246
250
257
263
262
249
228
204
189
188
204
223
235
240
239
237
238
243
250
253
248
240
236
243
248
247
241
240
244
245
236
228
233
244
248
242
233
229
233
243
246
243
221
219
220
224
230
240
249
256
257
254
249
245
237
223
208
190
184
195
218
239
248
245
236
234
239
247
248
246
244
242
240
238
236
235
234
237
242
245
243
240
241
245
248
244
238
236
238
245
248
243
219
226
228
230
233
243
254
266
264
251
231
215
202
197
196
199
204
215
231
245
252
250
245
247
251
252
248
245
246
246
242
237
230
231
233
238
240
242
244
246
247
247
244
243
241
239
236
235
233
234
230
237
237
239
239
246
254
260
251
231
209
196
192
198
211
225
234
238
242
245
250
256
260
264
260
250
244
245
251
252
245
238
236
239
241
243
241
238
242
243
243
241
240
241
242
238
227
222
220
225
246
246
246
252
252
249
244
232
214
200
194
195
204
213
232
244
250
250
246
244
247
254
265
268
260
244
240
247
256
256
249
244
243
248
249
247
245
246
248
247
243
241
241
241
241
237
228
224
226
228
252
250
251
257
259
247
227
203
184
178
183
192
204
214
228
240
247
250
251
246
247
249
254
259
256
245
245
251
258
257
251
249
250
251
251
249
251
255
259
258
252
247
244
241
240
238
240
237
235
234
247
250
253
253
246
230
208
190
182
184
185
182
184
195
216
234
247
252
255
257
253
247
241
243
249
251
251
253
255
254
249
247
247
248
247
246
248
254
258
256
250
246
244
240
240
242
242
239
234
235
245
248
248
237
219
204
196
200
207
209
201
186
182
197
223
245
254
255
259
264
263
250
239
237
245
254
256
252
246
243
241
243
244
246
244
242
243
248
246
243
241
240
240
239
240
241
241
235
232
236
240
241
241
243
243
239
235
234
241
252
260
252
239
232
233
237
238
238
242
249
250
241
233
234
240
242
232
220
215
218
219
214
206
207
214
222
227
227
228
233
237
235
230
226
225
227
229
227
225
224
238
239
241
240
237
233
229
231
236
246
250
242
227
223
229
237
239
239
240
243
242
235
230
237
246
245
226
200
190
201
217
221
215
206
210
217
225
227
226
229
230
232
231
227
226
227
231
235
235
235
230
231
234
236
234
230
228
229
233
238
240
236
225
219
221
229
237
241
238
233
228
225
228
238
247
246
229
207
197
208
223
229
220
207
208
218
227
233
232
230
227
228
230
228
226
226
231
239
239
234
232
229
231
236
235
231
230
231
235
239
241
243
241
233
226
225
235
242
241
235
230
230
234
236
236
234
230
225
220
216
217
220
214
204
197
203
216
231
235
232
229
232
234
233
233
233
238
243
240
236
236
236
235
233
233
230
232
238
242
240
240
243
246
244
238
235
237
242
245
246
244
244
243
236
227
226
233
241
237
226
217
214
212
202
193
192
208
224
232
231
232
236
240
240
237
235
237
238
237
233
235
238
238
232
227
228
234
240
242
240
236
236
242
246
248
246
243
242
244
247
253
255
251
242
234
234
242
249
245
235
228
225
221
211
202
203
215
226
232
231
234
238
241
240
236
230
231
231
230
228
232
237
240
237
232
229
233
237
239
240
239
237
239
241
244
249
247
243
241
246
251
256
254
246
241
239
243
244
240
239
238
235
229
222
219
221
223
228
233
240
242
238
235
231
227
228
230
230
228
225
230
234
241
245
242
234
232
232
237
241
242
240
236
234
235
242
246
244
241
239
243
248
249
243
237
235
238
238
236
237
239
240
236
229
228
231
227
227
233
242
244
236
227
222
224
229
233
234
231
228
231
232
240
246
246
243
238
238
238
241
240
237
235
233
234
237
239
239
239
238
240
243
243
238
233
233
237
239
239
239
241
244
243
238
234
233
230
227
229
233
236
233
232
229
230
233
234
234
232
232
236
236
238
240
244
248
249
245
243
241
237
234
234
235
237
238
237
235
239
240
241
240
240
237
235
238
243
244
244
242
243
242
235
228
223
223
224
226
225
227
234
237
241
241
239
237
234
232
231
232
244
241
236
237
242
252
254
247
243
241
240
240
238
239
238
237
236
236
240
241
240
239
241
241
243
242
242
242
242
244
241
233
223
216
212
214
215
220
228
237
244
244
240
237
238
238
235
233
231
234
243
242
239
237
239
247
248
245
242
241
244
246
243
240
237
235
236
238
238
235
235
238
243
247
244
237
232
232
237
239
235
226
217
214
214
215
214
220
233
248
253
239
219
209
214
223
227
229
232
241
239
241
241
238
236
238
242
244
244
244
246
246
245
240
236
236
238
239
236
231
232
238
245
245
238
230
226
226
224
227
226
223
217
213
211
216
217
225
234
242
238
218
189
173
176
189
202
214
226
236
238
242
244
240
235
235
240
245
247
247
246
244
243
242
243
243
241
239
235
234
238
242
243
236
231
229
228
224
218
216
221
222
215
207
205
215
228
236
234
226
214
198
179
166
162
168
182
198
213
225
244
247
247
244
239
236
237
241
245
246
244
243
242
244
246
246
242
237
234
236
239
240
236
228
224
226
227
221
214
213
219
224
218
212
212
225
237
242
236
222
208
201
197
191
187
186
194
206
216
223
251
251
249
246
244
239
235
235
237
239
242
242
243
244
244
245
241
235
234
232
233
233
230
224
223
223
223
217
210
212
220
226
225
226
230
238
242
241
238
233
226
221
217
220
221
219
223
227
230
230
252
253
246
241
239
238
237
238
239
239
241
242
245
246
246
245
243
239
231
226
225
228
228
227
225
225
221
212
205
209
220
229
232
234
238
242
240
237
239
244
243
233
225
224
230
237
238
236
233
231
243
244
235
231
232
238
240
242
242
241
243
247
251
253
251
252
250
242
231
225
227
232
233
227
224
225
222
213
205
210
223
235
237
237
239
241
237
235
239
246
246
236
227
226
231
237
238
236
234
234
231
232
232
230
232
237
242
246
245
247
247
250
255
255
257
257
254
243
233
226
230
235
233
226
222
223
223
218
213
221
231
242
244
244
244
242
238
236
239
241
238
236
237
242
242
240
237
235
239
241
231
230
233
235
235
237
243
251
255
253
245
241
242
242
245
249
248
242
233
226
227
230
231
226
222
222
224
223
224
229
235
242
245
246
245
242
241
239
238
235
232
235
244
251
252
241
233
235
242
246
232
232
239
240
236
235
243
255
260
255
242
230
225
225
228
234
238
238
232
226
224
227
229
230
230
228
226
228
230
233
237
241
242
242
241
241
241
238
236
233
231
235
243
249
248
239
234
235
240
241
232
233
236
234
231
231
237
243
244
242
240
234
230
222
222
225
231
231
228
223
223
225
228
230
230
229
227
229
229
234
239
242
242
240
240
242
242
240
237
238
242
239
236
235
239
242
244
243
241
238
232
233
228
223
220
220
222
219
216
222
233
246
247
236
227
226
226
224
216
210
212
216
216
211
206
210
219
226
227
231
238
245
248
245
244
244
243
240
241
242
246
240
230
226
232
246
249
246
244
240
238
236
229
221
216
215
214
207
203
209
227
245
252
243
234
230
230
226
217
212
215
218
212
198
188
195
212
221
222
222
231
241
246
244
240
240
241
244
244
243
243
239
234
231
235
239
243
244
245
244
241
240
236
231
227
224
223
222
219
219
223
230
236
236
233
232
234
235
236
238
242
244
233
213
202
206
214
221
216
216
219
226
228
227
226
227
235
243
240
235
233
235
243
246
242
236
234
237
240
241
236
237
242
242
239
235
234
237
238
233
228
226
225
231
231
232
234
237
242
249
256
256
246
232
224
224
221
219
213
211
209
209
209
209
209
213
219
223
221
218
219
229
241
246
239
232
229
232
232
231
229
234
241
244
242
238
237
237
237
233
231
231
230
230
227
223
221
219
221
225
230
234
231
229
229
227
222
217
213
212
213
213
211
211
209
206
204
203
204
208
214
223
232
235
233
230
229
225
222
219
234
236
240
243
242
238
236
231
225
221
221
223
222
216
208
202
203
202
201
201
206
212
217
224
228
231
232
231
229
228
225
224
224
223
217
211
206
206
208
213
219
223
225
227
229
230
228
219
212
209
244
240
239
242
243
241
234
222
210
201
201
203
204
201
195
194
200
206
206
207
211
219
225
231
232
236
241
248
250
245
232
225
220
216
213
209
210
213
214
213
215
217
219
223
226
227
222
210
202
204
244
239
235
236
242
239
229
214
200
194
194
194
196
200
208
215
223
225
225
226
230
236
240
238
236
235
241
253
258
247
226
206
194
190
191
194
199
201
199
196
198
201
206
211
219
221
212
201
198
205
237
234
230
229
231
233
230
219
210
208
211
209
205
208
225
241
249
245
236
235
238
241
242
239
235
234
237
244
247
238
220
198
182
175
178
184
188
188
186
187
191
192
195
203
211
213
207
199
199
209
237
239
235
227
226
235
243
239
234
231
232
229
221
220
230
246
253
249
239
237
240
242
240
237
237
239
239
237
235
230
222
208
195
186
186
191
195
198
200
201
199
198
199
204
211
213
210
205
205
212
245
248
244
236
235
243
254
254
246
243
244
244
238
235
234
238
244
246
245
247
249
248
244
241
241
244
244
238
231
228
224
218
209
202
201
202
206
212
217
217
212
206
205
210
216
219
220
215
214
215
253
253
251
246
247
248
248
245
245
247
248
247
245
243
241
240
245
252
259
261
258
253
247
246
245
246
249
246
241
235
229
223
219
218
217
216
216
217
221
220
214
209
212
218
224
224
224
222
223
225
251
248
246
249
251
247
240
238
239
247
244
236
228
224
231
238
247
258
265
261
253
247
246
247
247
247
248
250
249
245
241
237
234
235
233
228
222
219
217
215
212
211
217
224
228
227
224
225
230
235
243
240
243
251
257
254
245
239
238
239
229
209
194
190
201
215
230
243
249
246
240
237
242
245
246
244
242
243
247
252
249
245
240
237
233
226
218
214
212
209
210
212
222
229
233
232
229
230
234
238
241
239
245
253
262
261
254
243
235
227
211
196
186
184
190
198
205
213
221
227
231
236
242
243
243
237
233
232
236
243
245
240
237
233
228
220
211
209
211
213
215
218
227
234
238
238
238
237
237
238
245
246
248
250
250
247
241
238
235
230
221
216
215
216
213
206
197
195
200
213
228
239
244
239
235
230
227
224
227
231
233
231
232
233
229
219
211
211
217
223
226
226
231
237
241
243
244
245
241
239
249
250
247
242
232
226
224
230
237
240
241
244
246
244
240
225
209
198
199
212
229
238
241
235
233
230
225
218
215
217
219
220
225
231
232
225
218
219
230
238
236
233
234
238
240
241
243
247
248
245
248
250
245
233
222
219
225
235
240
247
253
256
252
246
241
233
219
204
201
211
227
236
239
238
241
239
227
215
208
211
216
219
220
225
227
227
225
231
241
247
246
239
236
235
238
238
242
246
253
253
242
242
238
228
221
225
236
244
246
247
252
255
251
243
237
228
213
199
195
204
220
235
242
248
249
244
234
226
221
222
227
231
233
232
229
229
231
234
238
245
247
246
242
239
239
240
242
245
248
249
236
233
229
227
228
236
245
249
248
247
250
255
256
248
235
218
198
189
195
208
226
240
250
251
249
245
242
243
243
240
240
247
250
247
241
238
239
237
233
233
243
252
253
247
241
240
243
246
247
246
228
222
223
230
237
245
249
250
247
245
244
247
249
244
226
201
186
189
209
231
246
252
250
247
245
245
249
252
249
246
245
250
251
249
244
245
247
244
233
226
234
248
255
250
241
239
243
249
251
246
220
218
222
233
242
249
253
251
250
245
237
230
224
218
207
196
190
201
224
247
258
257
248
242
245
249
250
249
246
245
247
246
243
240
239
247
253
252
243
232
235
244
247
243
239
240
245
251
252
245
216
221
227
238
245
248
249
252
250
240
224
207
199
199
208
213
216
221
233
247
255
256
249
247
249
250
248
246
247
247
246
242
239
238
240
246
250
251
248
247
246
242
238
237
239
242
247
249
244
237
228
231
238
246
250
250
246
246
236
221
203
189
191
204
225
241
246
243
244
246
251
253
253
251
247
244
243
247
249
246
240
240
244
250
251
245
242
242
246
248
247
242
238
237
240
244
246
242
233
224
246
245
249
255
255
250
241
227
210
192
181
181
195
216
237
252
256
255
253
250
250
251
252
252
247
242
243
250
252
245
237
239
251
262
261
249
241
238
241
244
244
244
243
240
239
240
245
243
233
223
254
253
255
257
254
244
225
203
184
174
173
178
192
209
229
240
246
249
252
252
250
250
253
256
254
249
247
252
254
246
238
240
250
260
258
249
243
241
242
243
245
248
248
242
238
238
246
245
239
228
251
253
254
252
241
224
201
185
178
181
181
177
179
193
214
231
239
244
251
254
255
254
256
259
260
255
251
252
251
247
241
239
243
246
244
242
245
247
245
241
241
246
248
243
238
237
243
245
240
232
248
250
250
238
220
201
190
191
201
209
201
186
181
194
218
237
246
247
253
261
263
261
256
257
257
254
250
248
247
246
244
242
239
235
231
234
243
251
248
240
237
242
243
240
237
239
240
239
238
237
234
238
241
239
238
239
240
238
234
236
240
240
236
233
231
235
237
237
240
244
245
241
236
238
245
248
239
224
216
221
227
226
216
214
223
232
238
232
227
232
238
241
232
221
220
229
239
238
235
231
240
247
244
235
230
227
228
229
233
240
245
243
235
230
232
238
240
240
238
241
242
239
234
240
250
251
233
209
200
213
226
227
211
202
209
224
233
228
227
231
239
241
233
224
223
229
236
238
240
239
241
247
244
238
231
226
224
227
234
242
246
243
235
227
227
234
239
239
235
233
232
233
235
243
248
245
231
212
208
217
226
221
204
195
204
220
232
233
230
232
235
236
234
229
227
229
233
235
238
237
237
236
238
238
235
229
226
228
236
241
242
241
239
234
235
237
240
240
235
231
231
237
242
243
238
231
230
229
228
226
220
212
201
196
201
212
225
231
231
231
231
234
236
236
235
234
236
238
236
234
230
225
225
228
229
227
231
240
243
243
239
239
241
243
244
244
241
240
235
234
237
245
247
240
229
225
234
243
242
231
219
214
212
210
209
213
225
230
230
230
231
236
238
236
232
230
233
234
232
229
228
224
222
222
222
225
235
243
248
245
240
238
243
244
244
241
236
233
234
237
242
248
246
240
233
234
243
248
243
233
227
224
224
225
223
226
232
232
230
229
232
239
240
233
225
220
226
231
230
224
232
232
232
232
229
231
233
241
246
246
248
246
244
238
234
233
234
236
238
241
244
248
248
245
241
239
241
242
238
235
233
231
229
226
227
232
233
230
228
227
230
237
238
235
228
228
233
236
232
217
235
236
243
247
246
241
236
236
238
245
251
251
244
233
227
230
241
247
250
246
244
247
251
251
244
237
236
236
237
236
236
231
226
224
224
228
228
227
225
225
227
232
236
237
237
238
242
243
236
223
235
238
240
247
249
248
245
241
240
244
249
248
242
234
229
232
241
250
253
250
251
252
252
249
242
236
236
236
238
239
238
234
229
225
224
227
227
226
224
225
227
232
235
238
237
237
239
240
238
235
244
238
232
228
233
240
245
246
244
244
243
241
239
237
235
234
232
234
241
250
254
253
249
241
237
236
238
240
240
241
238
231
224
219
221
225
227
226
228
230
236
239
242
241
239
235
234
237
239
243
248
244
231
220
221
232
241
244
244
243
243
240
238
239
238
234
225
222
232
243
252
251
246
240
238
238
238
237
238
240
235
224
214
211
215
221
225
227
232
239
248
247
241
239
240
240
239
237
239
240
244
244
240
232
231
236
241
243
243
243
243
242
242
241
240
239
239
238
238
240
241
243
245
247
246
239
235
231
232
233
227
213
208
209
214
220
220
223
235
248
249
235
219
213
223
232
237
239
238
235
236
241
244
245
243
244
245
245
243
242
242
243
243
241
242
248
256
257
249
239
236
239
246
252
248
238
231
226
224
223
218
209
209
214
220
222
223
229
237
241
229
206
185
180
190
205
219
229
234
235
235
238
241
243
243
245
247
246
243
240
241
242
242
241
244
250
258
257
248
239
237
239
244
245
243
235
229
224
221
220
218
213
213
219
224
229
235
240
239
226
203
181
169
167
174
186
202
220
233
236
237
237
236
235
235
236
239
239
239
238
240
241
240
242
245
248
246
241
237
237
238
238
238
236
234
229
226
223
222
225
223
218
217
222
232
244
251
250
240
219
197
183
182
185
187
192
206
222
234
237
241
239
236
233
233
233
230
231
234
236
238
240
240
242
245
244
237
231
231
235
239
239
236
232
231
229
225
221
221
226
231
227
223
228
242
257
261
252
240
226
211
205
206
209
211
214
222
231
236
239
242
242
238
235
234
235
233
232
232
236
239
241
243
246
245
242
237
234
235
236
240
240
240
237
238
236
230
222
218
226
234
236
231
235
247
259
258
249
240
236
231
224
220
220
224
226
231
234
238
243
239
240
237
236
236
237
237
236
236
238
241
244
247
249
245
242
241
240
240
239
242
245
245
242
240
241
237
225
218
221
231
239
239
241
247
254
247
242
240
245
245
236
228
226
230
233
233
233
239
248
233
233
234
234
234
236
238
241
244
247
247
247
247
247
247
246
248
246
243
239
240
245
245
242
239
239
239
230
222
222
228
237
242
244
245
245
238
236
241
248
248
240
237
241
243
241
237
237
242
250
233
230
232
232
232
233
238
247
253
256
253
247
244
243
245
247
249
247
240
234
237
241
242
238
236
235
235
231
226
227
232
239
242
243
242
240
237
237
238
240
239
237
241
248
252
249
243
241
245
249
234
232
233
232
232
233
240
250
252
254
248
246
242
241
242
244
242
240
235
233
235
237
238
237
234
232
229
229
229
232
236
241
243
242
240
242
241
239
236
231
230
232
235
240
245
245
243
243
243
243
234
233
234
233
230
231
239
241
238
236
240
247
251
249
243
238
233
228
225
226
230
233
232
228
224
224
225
229
230
234
238
242
243
242
240
244
245
244
238
236
235
233
229
227
231
237
241
243
243
241
235
236
232
227
223
223
224
225
224
227
239
256
265
259
246
237
231
223
216
212
214
218
218
214
212
214
221
229
231
233
238
243
244
240
238
237
240
240
241
242
243
238
231
224
226
232
240
244
245
245
239
240
235
227
219
214
216
221
225
232
245
258
263
259
249
241
238
232
223
214
211
213
215
213
208
210
218
225
226
231
234
240
241
235
231
229
229
235
239
241
240
238
237
236
235
236
237
244
247
248
242
244
241
237
230
224
222
227
233
239
240
241
242
243
242
240
242
244
243
242
239
235
231
226
221
216
213
211
213
218
223
227
228
226
225
224
228
236
238
233
228
231
243
251
247
239
233
235
241
243
237
239
243
244
240
233
230
232
237
235
231
226
225
228
234
236
238
242
249
254
255
247
238
232
228
221
211
203
201
205
208
206
206
211
216
222
226
231
230
224
223
229
244
254
249
237
229
229
231
231
232
236
239
240
237
234
232
230
231
228
227
223
217
217
218
221
222
224
227
229
231
228
224
224
225
224
219
214
211
211
204
197
197
204
214
217
217
215
213
214
219
231
240
244
240
235
234
233
230
224
235
237
236
232
230
231
231
228
223
219
218
218
210
204
198
197
201
204
203
202
206
211
216
221
228
231
232
234
235
232
226
220
218
218
216
212
208
205
203
205
213
224
231
231
232
234
236
236
229
223
238
236
234
232
230
230
228
222
215
207
205
206
205
203
197
195
201
206
207
207
213
223
230
235
237
238
241
246
249
248
244
242
238
229
218
211
207
204
201
200
207
213
216
222
227
230
229
227
225
224
240
236
232
232
233
232
224
214
205
199
199
205
211
217
221
223
227
230
230
228
233
241
246
248
243
239
239
242
243
244
241
236
228
219
211
208
207
205
201
202
207
210
211
214
222
225
219
212
214
227
240
236
231
229
230
229
225
217
210
207
211
218
222
228
237
245
252
249
242
236
238
242
244
243
240
237
238
236
236
236
234
227
215
206
206
211
211
207
205
206
211
212
210
211
217
219
214
206
211
228
247
248
241
230
225
230
234
235
229
228
234
237
236
231
234
244
252
250
243
235
234
235
236
235
236
239
242
241
241
241
240
232
221
211
212
217
220
218
215
215
214
211
210
214
219
221
218
214
216
226
253
258
252
240
234
237
244
244
243
243
249
252
248
242
238
239
245
248
247
246
242
241
238
234
235
240
247
250
247
245
243
238
231
225
220
222
224
226
225
220
214
209
211
216
224
228
230
228
224
225
252
252
249
246
244
245
244
245
249
254
258
257
251
248
247
248
251
255
261
261
256
252
245
240
238
241
248
250
250
246
240
238
234
231
227
226
225
227
226
220
214
214
218
224
228
232
234
234
232
230
247
237
232
237
242
245
239
239
250
259
258
243
230
227
235
245
253
261
264
263
256
248
244
240
241
244
244
246
247
245
243
240
238
237
232
227
223
217
214
210
212
221
228
232
233
233
234
236
237
235
243
232
228
237
246
248
243
238
238
241
234
215
198
194
204
219
230
240
248
250
244
238
237
238
241
240
237
235
238
245
251
249
241
235
229
225
221
213
207
203
212
224
233
237
237
236
238
239
240
239
242
241
244
249
253
252
242
234
225
217
212
201
194
192
193
192
195
206
221
233
238
236
238
238
238
233
229
226
230
241
251
249
240
231
225
223
221
218
215
212
220
228
236
241
242
246
246
245
241
239
244
248
252
250
244
237
232
230
226
221
218
221
224
224
214
196
183
188
207
225
236
240
242
236
233
228
224
221
223
230
235
234
230
225
223
225
227
230
232
232
234
236
238
242
246
250
251
249
244
242
247
249
247
239
227
221
223
231
237
238
240
244
251
252
240
220
199
194
207
229
246
249
245
237
236
234
226
220
216
217
220
220
219
222
226
230
233
237
244
245
243
239
238
239
239
241
244
246
246
246
248
243
236
228
221
226
234
241
245
248
249
252
252
252
250
232
211
197
204
226
249
253
252
246
245
243
234
222
216
216
221
222
222
227
231
235
236
238
243
245
243
240
241
239
238
236
237
240
246
247
245
238
230
225
226
237
250
254
251
250
251
251
248
246
240
226
203
188
194
218
243
256
258
251
249
243
236
229
228
232
234
237
237
237
239
240
240
240
239
243
246
248
246
246
246
247
244
243
242
243
237
234
230
230
236
249
260
260
256
250
250
252
250
244
231
211
190
182
194
218
244
257
260
254
248
242
242
243
244
244
245
248
251
248
245
247
247
242
239
240
245
249
249
249
252
257
254
245
240
239
227
224
230
240
251
256
257
255
251
247
245
244
243
230
214
198
189
195
215
237
254
259
255
249
246
246
249
251
248
245
245
248
249
248
244
248
251
247
239
233
235
239
241
242
245
249
248
243
240
240
219
220
234
251
262
259
252
244
242
241
235
225
218
210
205
202
206
219
237
254
260
257
249
244
245
249
250
249
246
245
247
248
246
240
237
244
249
251
243
235
233
232
235
236
239
242
242
241
241
245
224
227
242
259
265
257
247
237
234
232
220
204
198
203
214
225
230
237
245
253
254
251
246
243
242
243
242
244
245
245
247
250
248
243
240
242
246
250
250
250
247
243
239
239
241
246
248
246
242
239
237
242
250
259
259
252
245
236
226
213
196
187
194
212
231
243
246
245
245
245
245
245
244
243
240
239
240
244
246
244
241
246
252
256
252
246
242
244
247
252
253
251
246
246
247
253
256
253
241
230
250
253
256
256
253
249
240
229
209
190
177
181
200
223
239
246
247
244
245
245
246
247
247
246
245
244
246
250
249
242
236
241
254
267
265
251
242
239
240
243
246
250
251
248
246
248
256
254
241
223
256
258
258
256
249
241
226
209
189
178
175
182
198
216
234
241
243
242
244
246
252
253
253
254
254
252
254
255
253
245
237
239
250
261
259
249
244
240
236
234
237
247
251
246
238
240
247
250
239
226
255
256
255
250
240
223
203
189
186
189
189
187
191
206
225
239
243
243
244
249
252
255
260
262
259
254
253
254
253
247
239
239
242
244
242
241
244
246
240
235
234
244
247
243
236
234
238
243
238
232
254
251
246
238
222
205
194
195
206
215
211
198
193
206
224
238
243
244
245
249
252
254
257
258
255
247
244
248
251
249
243
240
239
235
234
236
244
251
248
240
237
242
246
243
239
236
237
239
240
238
222
228
234
233
232
235
241
241
234
227
226
230
234
233
231
228
229
233
235
233
231
227
225
227
233
239
238
227
218
218
226
233
234
230
230
231
233
229
226
228
234
237
235
231
228
231
236
234
232
230
240
240
236
229
228
235
241
243
239
237
237
238
235
234
235
238
238
238
238
238
235
230
225
228
237
243
236
223
213
218
225
228
222
220
226
228
228
221
221
230
238
243
238
235
239
242
240
233
227
229
250
249
238
233
229
233
238
241
243
242
244
242
237
235
236
239
239
235
234
238
238
236
231
235
241
243
236
225
221
223
223
222
216
218
226
231
231
224
224
233
242
245
243
240
241
242
239
231
226
228
241
237
233
229
228
229
232
237
242
243
242
239
235
235
243
244
240
234
232
234
238
240
242
244
244
243
240
235
231
228
222
215
214
217
224
229
229
227
227
234
239
243
241
238
241
241
237
232
227
228
227
222
221
223
221
225
230
234
238
238
235
232
232
235
243
244
242
234
230
231
236
242
245
245
242
243
244
243
234
224
219
216
217
219
223
226
230
230
230
235
238
238
235
232
231
230
233
232
230
228
231
225
222
221
221
224
230
233
232
231
231
233
235
235
234
235
237
236
235
231
234
240
243
239
235
237
242
242
233
224
221
223
224
222
225
232
239
239
237
236
237
238
236
233
230
230
233
235
232
227
244
242
241
239
236
234
234
234
231
231
234
241
242
233
225
226
235
242
243
237
236
239
242
238
233
233
239
241
237
232
231
226
224
220
225
234
242
241
235
227
225
233
240
245
242
239
240
240
235
226
245
247
251
253
251
247
242
240
236
236
242
247
246
235
228
231
242
251
251
244
238
237
239
238
236
235
237
240
239
238
235
228
223
221
224
231
237
234
226
217
216
231
245
253
248
242
242
241
235
224
234
237
241
246
248
250
250
245
241
241
244
248
247
243
241
243
250
254
253
246
239
235
235
236
237
238
239
239
238
235
233
228
224
222
222
227
230
230
226
220
223
236
246
248
241
236
237
239
235
230
233
230
224
224
230
239
243
245
244
243
243
242
244
247
248
246
242
239
241
245
242
235
229
227
233
239
239
235
229
228
229
227
223
219
218
223
228
229
230
231
235
240
243
241
238
235
235
237
237
237
241
235
227
220
222
230
235
241
242
243
241
239
240
243
246
242
232
227
235
246
248
241
231
229
233
240
239
231
226
227
226
221
215
211
214
221
228
231
235
237
236
231
228
233
242
245
244
242
242
242
242
241
241
239
237
236
235
239
241
242
241
240
240
241
243
244
239
240
244
249
252
246
242
240
243
241
238
230
228
227
224
214
209
211
220
227
229
233
238
236
223
208
204
216
232
244
246
246
245
243
235
239
245
253
254
249
241
237
236
238
240
242
243
242
243
247
253
254
251
248
246
244
244
246
246
241
237
236
237
235
225
214
214
223
232
235
234
237
237
228
206
184
178
189
208
223
234
243
247
246
232
234
239
247
253
252
243
237
232
235
241
245
245
243
243
247
253
253
247
240
238
239
241
243
243
240
237
240
243
242
231
222
223
235
242
242
239
237
233
218
193
173
167
173
184
199
218
237
249
250
232
231
232
235
241
244
242
237
235
237
243
244
243
242
243
245
243
241
240
238
239
239
238
237
237
234
235
238
240
239
231
224
225
238
246
251
247
239
229
213
193
179
172
172
178
192
212
233
248
250
233
234
233
232
234
236
239
241
244
245
245
242
241
242
244
245
241
238
238
241
246
243
237
233
234
232
234
232
232
236
231
227
228
238
249
257
251
239
226
213
203
195
191
189
193
203
218
231
239
244
234
236
237
238
237
237
239
241
245
247
245
242
243
247
248
245
240
238
241
243
245
240
234
233
235
239
237
232
231
235
239
236
233
238
248
258
253
238
226
222
220
218
217
217
219
222
227
231
237
246
234
237
239
244
247
245
240
239
241
245
244
242
245
249
247
240
237
237
241
241
237
233
232
235
242
247
246
236
231
235
242
243
239
236
243
249
247
238
235
240
244
240
238
237
237
234
232
231
237
248
236
237
241
246
249
247
242
239
243
247
248
244
246
247
243
238
236
239
243
240
235
231
233
237
243
249
249
241
233
234
242
244
240
234
232
237
236
237
243
253
258
251
245
243
244
242
240
239
243
253
240
239
242
246
249
247
245
245
249
255
254
249
245
244
244
242
243
244
245
241
236
233
232
236
239
242
242
237
232
233
236
240
241
234
230
229
232
236
243
250
251
245
241
242
250
251
250
251
253
256
238
238
239
243
246
247
248
249
250
247
246
248
246
249
250
251
250
244
240
240
239
233
230
227
229
231
231
231
230
232
236
240
243
242
238
235
236
239
239
238
236
235
235
238
244
249
250
252
252
253
235
234
234
235
237
243
247
246
238
229
230
239
248
255
256
253
247
236
232
231
232
230
226
223
223
225
228
230
231
232
236
242
246
246
242
242
244
243
241
238
236
235
234
233
234
236
240
242
245
245
234
234
231
229
231
236
239
241
236
230
233
243
254
261
259
253
245
238
230
224
221
222
223
226
229
232
235
234
233
233
237
243
244
240
236
234
238
243
244
245
247
246
239
231
227
228
236
242
247
247
236
238
238
234
231
229
232
239
243
245
247
251
258
262
260
255
251
248
240
228
217
216
221
231
237
237
233
231
229
231
234
238
237
232
223
221
227
238
243
247
248
247
244
238
233
233
240
246
252
253
237
240
242
243
237
229
228
236
243
247
246
243
246
250
252
251
248
249
247
237
222
214
215
224
229
224
215
210
213
221
227
228
226
224
221
219
223
234
239
240
240
245
245
249
246
242
241
241
242
242
239
239
241
241
238
231
227
229
234
235
232
227
227
230
235
236
235
235
237
234
223
211
205
208
213
208
200
195
200
208
211
208
208
215
222
224
225
231
235
237
239
244
253
259
255
248
241
236
231
230
242
242
237
233
231
229
227
225
222
223
223
218
213
208
210
212
214
217
220
222
218
209
204
206
211
210
207
206
209
209
204
198
199
208
216
219
219
220
224
230
237
248
255
257
252
246
241
240
235
230
243
241
236
230
227
228
227
221
217
215
215
214
205
196
191
193
202
210
214
216
218
218
218
221
225
227
228
231
230
223
216
212
212
213
210
206
205
204
207
212
223
234
238
238
237
239
238
243
242
234
240
239
238
236
231
227
221
217
209
204
204
208
210
207
202
201
209
220
224
226
229
232
233
237
239
239
243
244
241
237
233
232
232
223
211
202
200
199
197
200
208
218
221
221
223
228
231
233
236
237
241
237
238
238
233
226
215
209
203
197
198
209
225
233
232
228
231
236
239
238
238
243
242
242
241
242
245
243
239
236
239
240
237
228
218
213
212
209
207
209
216
220
220
219
219
222
223
222
229
240
244
237
236
237
232
225
218
214
209
206
209
220
239
250
247
244
243
246
243
241
242
245
245
242
239
239
242
241
238
240
243
244
241
234
232
234
232
226
220
221
225
228
227
226
226
226
224
223
232
243
252
249
242
239
232
230
230
231
228
226
230
239
247
249
245
243
244
245
245
244
245
249
249
244
239
240
245
249
250
251
252
253
250
245
244
246
241
231
225
221
220
222
226
232
235
235
234
236
240
244
255
258
254
247
242
242
245
244
241
242
244
249
252
249
244
245
249
251
251
249
250
254
252
248
241
242
248
255
257
254
253
254
251
248
242
237
231
225
220
216
212
213
219
227
235
241
245
245
242
237
252
255
253
250
246
247
248
250
250
254
254
253
252
253
255
257
255
254
253
253
253
252
249
246
244
246
250
254
253
248
243
243
242
239
232
225
221
219
218
214
213
215
220
228
234
242
249
249
241
232
248
244
243
241
242
244
246
249
252
259
257
247
240
243
251
253
250
246
247
250
251
246
244
242
245
248
249
246
244
242
241
240
238
234
229
225
222
217
216
214
220
228
232
232
233
238
244
245
241
235
242
241
239
238
242
244
242
237
237
239
236
228
220
219
223
226
226
229
239
250
252
246
241
239
241
242
239
235
235
240
247
248
241
233
228
227
227
224
219
219
226
237
241
236
232
232
235
239
240
238
243
249
250
246
243
240
233
224
217
215
216
217
215
208
202
198
201
217
236
251
252
246
241
235
233
231
228
226
229
239
249
251
242
227
224
228
234
232
231
228
236
241
242
237
233
232
235
238
239
240
246
255
255
246
232
224
221
221
222
221
223
229
228
224
209
197
196
212
233
248
250
244
239
231
227
225
223
224
227
233
241
239
230
219
218
229
241
248
245
242
243
243
243
241
241
244
244
245
245
244
249
250
246
234
220
216
221
231
237
239
240
244
244
245
236
220
208
211
225
241
249
244
239
231
231
230
227
225
225
227
229
227
221
215
217
234
246
254
252
245
244
244
245
246
247
248
247
247
246
246
249
241
232
225
222
227
237
245
247
244
240
241
245
252
251
239
218
208
216
236
250
252
247
239
241
239
234
229
227
229
228
227
225
225
231
241
246
246
244
241
242
244
246
248
248
247
241
237
235
237
245
233
223
222
230
245
254
255
252
246
241
241
243
245
247
235
216
204
211
231
251
259
256
250
246
242
236
236
236
235
235
233
233
236
243
249
250
245
240
241
244
246
246
248
250
249
240
231
224
226
236
225
221
229
242
257
263
261
255
250
250
250
245
236
228
216
205
204
214
233
252
260
260
254
247
242
243
244
245
242
239
238
239
240
246
251
251
245
242
244
245
243
239
237
245
251
247
236
228
229
220
218
227
242
255
261
260
256
252
249
252
251
241
223
211
201
203
212
225
240
253
256
254
250
249
249
249
249
245
242
241
243
244
241
243
245
244
243
240
241
240
235
228
230
238
245
247
238
236
241
217
223
239
258
266
261
253
248
246
245
242
234
221
208
202
204
213
227
242
251
255
253
248
246
246
249
250
248
244
242
243
249
250
243
237
234
236
240
243
244
241
235
232
233
238
242
239
235
237
247
228
241
257
269
268
259
249
243
240
235
224
210
202
204
212
219
226
240
251
256
253
248
245
243
241
242
243
245
245
246
248
252
252
246
240
235
238
245
251
253
251
249
245
246
248
246
240
234
235
239
247
258
265
268
261
253
246
238
231
219
205
198
203
218
228
232
236
242
246
248
245
243
244
243
241
240
241
244
247
250
252
251
254
253
251
247
246
251
255
256
256
255
253
254
254
254
251
245
235
227
256
264
264
262
254
248
241
232
216
202
195
203
220
232
242
242
244
243
244
243
244
246
247
247
247
247
246
247
249
250
249
249
251
253
254
253
249
248
248
246
248
249
252
254
253
254
257
253
240
224
257
261
261
258
250
241
229
215
204
196
197
206
219
231
239
246
250
250
248
247
250
252
252
252
252
252
254
254
252
248
244
243
245
247
246
246
245
244
238
233
234
240
246
247
246
246
249
250
240
229
256
257
256
250
242
231
217
209
207
208
205
199
199
210
227
242
253
256
256
252
251
250
250
249
249
252
256
259
256
247
239
239
241
243
240
240
243
240
234
230
228
237
244
244
240
237
238
241
238
234
257
253
247
240
231
221
215
218
227
229
216
199
191
201
218
236
248
254
256
250
244
241
242
243
246
248
255
260
259
250
240
240
243
245
245
243
244
241
239
237
236
242
245
246
241
236
235
239
241
238
227
224
229
228
228
232
235
241
240
231
223
225
232
233
229
224
228
235
238
236
232
231
232
235
239
241
241
237
226
223
229
237
242
238
230
229
233
239
239
235
232
231
234
239
243
244
238
231
224
223
239
230
229
232
236
243
249
250
245
238
232
234
236
236
236
234
236
239
241
241
237
232
229
232
238
244
242
236
227
224
228
230
233
233
231
230
230
232
233
235
236
235
236
241
248
251
243
230
223
225
245
237
230
230
235
244
248
247
243
241
242
242
242
243
246
244
238
234
237
240
241
234
226
227
235
241
241
234
228
227
227
227
230
236
240
239
232
229
231
236
240
241
239
241
245
245
240
232
225
228
237
235
229
224
225
231
240
242
242
242
243
242
240
245
247
247
238
230
233
241
243
238
231
230
237
243
243
237
230
226
224
224
226
232
236
235
229
227
230
236
241
240
237
235
235
238
236
233
229
228
230
231
226
220
218
225
231
237
238
238
237
235
236
237
242
243
240
235
236
241
243
242
238
234
239
244
245
241
231
224
223
223
224
222
221
222
226
228
232
239
239
236
231
231
235
240
240
235
229
226
238
235
232
227
226
230
234
235
231
227
227
231
234
234
232
236
242
245
244
240
241
244
243
236
232
236
241
240
232
226
225
227
222
217
214
220
227
235
239
240
237
233
228
231
241
249
248
239
232
231
247
246
243
240
237
238
243
240
232
224
226
235
240
235
228
231
242
247
246
239
240
245
244
236
228
230
239
243
241
235
232
227
219
214
215
223
234
238
239
237
234
232
232
234
241
245
245
240
236
236
244
247
247
245
241
240
243
243
236
229
233
244
247
243
234
235
241
243
239
235
236
242
241
234
229
231
239
244
245
241
234
229
221
219
222
227
234
236
234
229
230
234
239
236
232
228
232
237
236
233
232
236
239
240
237
238
240
242
239
235
236
243
249
251
247
245
243
240
237
233
233
231
231
233
234
238
242
241
238
235
234
234
233
230
225
227
230
233
231
229
233
241
246
240
228
224
227
233
230
222
231
231
232
234
233
235
237
240
238
237
237
241
247
252
251
246
240
237
237
236
232
227
225
232
243
252
248
240
229
227
234
238
238
232
223
220
225
230
230
231
234
240
244
242
238
236
233
230
222
216
239
236
235
236
234
235
236
239
241
240
238
239
243
246
244
239
233
234
240
245
242
233
228
235
249
258
253
241
231
229
234
236
234
226
221
218
226
232
236
234
230
226
230
239
248
250
243
234
228
227
242
241
243
242
238
236
235
240
243
243
241
239
239
238
236
234
230
233
240
246
247
242
239
242
249
253
250
245
241
240
235
233
230
227
227
227
230
235
239
235
219
207
210
225
242
251
246
241
241
244
240
240
242
245
244
238
232
233
239
245
244
242
240
239
239
237
233
231
233
238
239
241
241
243
245
242
245
248
251
250
243
235
232
235
237
232
234
236
238
228
209
194
193
205
221
231
237
242
249
252
240
238
239
245
247
242
232
227
232
239
246
248
246
244
243
241
237
233
231
231
234
236
239
242
241
239
242
248
253
252
245
238
239
241
240
234
230
231
228
219
201
187
182
186
195
206
223
236
247
249
239
239
240
244
246
247
244
239
237
238
244
247
246
244
244
244
241
238
238
239
240
240
239
238
238
237
242
246
245
240
235
236
241
247
243
237
230
226
221
213
201
188
178
173
177
191
214
234
244
244
236
240
243
244
245
248
253
254
251
246
244
242
243
243
246
246
245
245
245
248
248
246
239
236
236
236
242
243
238
230
225
229
240
249
249
241
231
221
215
211
205
198
189
183
187
202
222
236
242
244
232
238
243
246
247
247
250
253
254
251
244
241
243
247
250
249
248
245
246
247
245
241
237
234
234
238
243
243
239
233
232
235
239
246
248
243
232
221
213
213
215
216
217
217
221
228
235
239
242
246
230
236
241
247
250
247
241
240
243
246
244
241
244
250
252
249
243
242
247
242
234
229
228
233
239
245
247
243
239
240
243
244
240
236
236
238
232
226
224
227
233
238
240
241
243
242
241
241
240
240
235
239
242
247
250
247
240
236
240
242
242
241
245
251
252
244
242
245
249
245
234
227
228
235
243
249
248
242
237
237
245
247
242
233
228
230
234
235
241
246
250
250
246
244
244
242
243
241
239
238
241
243
244
246
247
246
244
241
244
245
244
244
245
249
251
252
252
256
259
255
245
236
233
235
242
244
243
238
233
233
236
241
241
234
231
233
237
243
247
251
252
248
241
239
241
243
244
243
241
240
241
241
241
241
243
245
247
248
248
245
244
242
243
247
255
262
263
260
255
251
243
235
229
230
231
233
233
233
233
231
234
239
243
245
241
242
243
244
244
243
242
238
237
237
241
243
242
242
241
242
236
234
234
235
240
246
249
249
246
240
238
239
242
248
256
264
261
251
244
238
235
228
225
224
228
230
231
233
234
234
237
242
246
248
244
244
243
245
244
240
239
238
238
235
236
235
237
239
240
243
233
232
232
236
242
247
249
248
244
240
240
243
249
250
254
255
255
249
244
237
232
226
224
228
236
240
240
237
236
234
238
244
244
241
235
234
237
242
246
246
246
246
243
235
229
229
235
243
247
246
234
235
239
244
246
244
242
243
244
246
248
251
255
253
251
249
252
254
253
247
236
230
229
233
242
245
243
238
232
232
233
236
235
232
223
222
229
239
246
249
250
250
245
238
233
234
245
251
251
247
237
238
242
246
243
235
231
235
242
245
245
245
248
250
251
248
249
251
249
242
231
222
219
221
225
227
226
225
226
225
224
221
219
223
221
220
223
235
242
243
245
245
244
245
243
245
249
247
239
237
241
241
241
239
234
229
226
229
233
235
231
228
230
234
239
239
236
232
229
226
217
206
200
201
205
206
203
208
215
220
216
212
214
222
229
229
228
232
236
240
240
244
246
250
253
251
247
237
228
227
250
246
238
232
228
227
225
223
220
218
217
214
213
212
214
217
218
220
223
224
219
210
204
204
207
204
203
204
211
215
214
213
217
225
231
231
229
231
234
237
240
244
248
252
252
247
241
235
232
232
250
247
238
231
227
227
221
213
204
199
202
204
204
200
199
206
215
226
234
238
238
232
228
226
223
221
221
218
216
214
212
214
219
221
219
218
218
220
223
227
234
239
242
242
240
238
235
234
235
236
245
242
240
237
232
221
212
202
193
188
192
199
209
211
209
216
228
241
249
251
251
247
244
241
239
239
240
239
231
222
216
218
220
217
208
202
202
205
209
215
223
229
231
229
229
231
231
230
231
233
243
237
239
240
233
218
204
199
199
193
191
203
223
234
235
235
237
246
252
251
248
243
242
238
239
244
253
254
247
237
230
228
225
220
210
204
202
203
207
215
224
230
230
228
226
227
229
230
233
235
242
235
235
238
234
222
214
213
212
209
209
219
238
251
247
240
236
241
244
245
245
244
241
237
234
242
251
258
256
249
245
242
238
233
226
221
218
218
218
225
230
232
236
236
235
235
238
243
248
247
243
240
240
240
238
239
235
233
231
230
232
240
248
250
244
237
238
244
249
249
250
257
259
251
242
242
248
255
255
252
249
249
249
244
236
232
227
225
224
226
227
230
237
243
248
248
252
258
261
255
244
247
247
244
244
248
246
244
242
243
247
250
251
248
245
245
247
252
254
253
256
262
267
263
253
248
250
254
253
249
247
250
251
247
237
227
220
218
219
220
219
223
230
239
246
252
255
258
254
245
249
255
255
251
246
246
247
249
250
252
253
253
253
255
258
257
253
250
250
249
250
253
256
258
257
254
252
252
250
247
247
249
248
244
230
221
216
214
217
217
218
222
227
234
241
248
253
251
242
234
250
257
257
251
244
243
245
247
249
245
245
248
253
261
263
258
246
236
235
240
240
243
243
245
250
252
250
247
245
246
249
247
240
232
226
222
225
225
226
227
229
234
237
239
242
247
251
246
239
234
248
255
255
249
244
243
240
235
228
226
227
231
238
247
249
245
234
232
236
245
246
242
239
239
240
243
240
238
238
242
245
242
233
224
221
224
231
235
239
243
248
253
253
248
244
243
243
242
239
238
248
254
252
246
242
239
232
220
212
213
218
223
224
225
222
224
230
242
254
259
252
242
237
233
233
232
231
232
234
237
240
237
228
220
219
226
236
242
246
250
259
260
257
251
242
237
237
238
240
241
252
253
248
238
229
223
222
221
222
228
234
235
229
218
209
210
223
244
260
261
250
235
229
227
224
223
224
226
232
235
239
237
230
225
225
234
244
249
248
248
250
252
250
245
239
241
243
244
245
245
253
251
244
231
219
215
222
235
244
250
250
248
242
230
220
215
219
232
244
248
243
234
231
224
221
219
219
225
230
236
240
242
239
235
236
244
253
255
247
242
241
244
247
247
249
250
251
249
248
247
249
242
234
227
223
225
235
249
257
256
248
244
244
243
241
232
223
221
228
239
244
245
243
236
229
223
223
227
231
235
239
243
243
241
244
250
255
251
242
236
238
243
246
251
255
256
251
246
241
243
241
230
222
223
230
239
248
255
255
251
246
241
239
239
241
235
227
223
229
238
246
253
254
249
241
235
234
236
239
239
237
235
233
236
246
252
252
246
239
235
237
240
240
242
247
250
247
240
237
238
229
216
213
222
236
249
255
254
251
251
251
248
240
228
224
222
226
230
236
240
246
250
253
254
252
248
244
244
244
241
237
231
229
234
244
248
246
242
237
239
241
239
231
229
235
242
245
240
238
241
218
211
216
231
245
255
258
256
249
249
251
248
239
221
213
214
223
231
233
236
240
244
248
252
254
252
248
245
243
242
240
239
239
240
244
244
241
236
239
245
249
245
235
230
233
239
243
243
246
249
216
224
238
251
257
260
258
253
247
243
241
234
225
214
213
216
223
230
235
238
242
247
248
248
248
248
248
246
243
243
245
249
249
245
240
235
234
236
242
252
254
251
246
243
242
242
241
241
245
249
229
244
257
263
262
258
253
251
244
239
227
215
209
211
218
224
229
238
244
249
251
251
250
248
244
244
246
247
248
248
251
253
252
248
240
237
239
245
251
254
253
250
250
251
250
247
242
239
236
238
242
253
260
262
257
253
247
242
237
229
215
209
213
224
231
235
240
245
252
254
252
252
249
248
246
245
244
247
251
256
258
254
251
248
249
249
253
255
258
256
251
247
247
248
249
249
248
243
234
224
249
254
255
255
250
246
238
231
224
219
216
221
232
240
245
247
252
253
255
252
250
248
248
249
251
249
245
245
251
258
259
251
246
244
251
255
257
256
253
251
249
247
245
246
247
249
251
249
238
226
255
257
257
255
248
239
229
219
214
216
221
227
235
239
244
251
260
261
258
254
251
250
250
251
252
252
251
249
250
251
248
244
239
238
241
245
246
243
240
237
239
242
246
247
246
246
247
247
242
240
256
257
257
252
243
232
223
219
219
222
219
212
211
217
228
244
255
264
262
256
252
251
250
251
252
255
259
259
252
244
239
240
243
244
243
242
239
235
229
229
232
239
245
247
246
244
242
243
244
245
257
255
251
243
235
226
223
230
236
236
222
201
192
200
216
234
248
260
261
255
250
248
248
251
255
262
268
266
255
244
241
245
254
255
254
249
244
237
232
233
236
240
245
246
245
242
242
244
244
243
236
230
229
230
225
221
221
226
232
228
224
227
233
236
236
232
233
237
240
240
240
243
245
245
245
244
243
242
236
229
232
238
240
235
229
231
240
250
250
239
227
219
222
232
243
252
248
238
228
224
225
217
223
231
234
234
235
238
241
238
235
238
242
243
238
236
236
241
242
243
243
245
244
242
241
242
241
237
229
228
231
233
235
233
229
230
238
248
247
239
227
221
224
233
243
249
246
240
233
234
217
211
215
224
230
237
240
240
239
239
242
248
249
247
245
239
236
235
238
241
243
238
234
233
235
236
235
231
228
228
228
229
233
236
235
234
235
240
243
239
236
235
236
235
234
234
233
235
238
241
224
223
220
216
217
225
233
237
237
240
245
249
249
247
243
238
230
228
236
241
242
235
229
232
236
240
239
235
231
227
226
225
231
236
237
236
233
237
242
244
242
240
238
234
231
226
228
234
237
239
237
240
230
217
212
220
230
236
238
238
242
244
246
245
242
237
232
232
239
243
244
239
234
233
237
244
245
242
236
231
227
227
228
229
229
230
231
236
242
244
242
237
233
234
237
240
238
235
231
229
240
242
235
225
222
229
237
243
239
235
234
240
245
245
242
240
241
243
244
244
247
247
242
235
231
237
244
246
240
235
231
227
222
218
219
224
227
229
235
239
241
235
230
232
245
253
248
236
225
225
235
235
231
226
226
237
247
250
240
232
233
242
247
244
239
240
243
244
240
241
247
252
247
236
227
230
241
245
242
237
230
223
212
210
215
220
224
226
230
240
242
237
229
225
234
244
246
238
230
229
232
233
232
226
224
230
243
246
239
233
235
245
250
246
237
237
237
234
231
234
246
255
253
242
233
234
239
243
243
239
232
228
219
217
217
219
221
225
232
242
247
244
235
222
220
227
237
242
238
232
232
238
242
238
229
226
231
237
239
236
237
245
251
250
246
240
236
231
229
235
246
254
255
252
248
244
242
242
242
242
241
243
241
236
227
219
220
227
234
239
245
247
244
234
227
228
237
245
240
227
237
245
253
254
243
233
230
235
239
239
239
244
250
254
250
242
235
236
239
242
245
248
252
255
258
258
254
248
245
245
248
251
251
240
227
219
220
228
233
232
234
241
245
246
246
244
241
238
226
215
240
245
253
253
246
240
238
241
242
241
240
242
247
248
242
233
232
237
242
244
243
240
242
249
257
262
261
256
251
246
245
243
244
238
228
220
222
228
232
233
232
235
239
245
251
251
242
231
220
216
241
241
241
242
237
234
236
242
245
243
241
239
238
236
233
228
228
231
235
237
239
240
242
246
249
253
254
255
252
245
237
236
239
239
233
226
226
233
238
241
237
231
230
232
241
244
241
235
231
230
243
240
238
236
233
229
229
235
241
246
244
240
237
235
235
232
230
228
227
231
236
241
245
245
244
241
243
247
247
244
239
239
242
241
235
229
231
238
243
243
235
226
220
222
227
233
237
240
242
239
247
242
240
244
245
239
233
231
236
243
246
245
244
243
244
243
239
232
231
234
238
242
245
245
241
239
241
244
242
241
241
246
246
241
234
231
234
240
241
238
227
218
211
211
216
222
229
237
239
236
246
244
243
247
250
250
247
242
238
237
240
244
248
248
247
246
243
242
242
241
242
244
246
243
240
239
242
243
239
235
237
244
247
244
237
234
234
238
236
228
219
210
202
200
207
216
228
236
239
236
241
242
243
244
245
250
254
254
246
237
235
240
246
247
247
246
245
245
246
246
248
250
249
245
239
239
244
244
240
230
227
233
245
251
247
237
233
230
228
225
218
211
204
202
209
221
236
244
246
244
238
240
242
242
242
243
246
248
247
244
242
241
244
247
249
249
246
245
246
247
251
255
252
246
240
241
246
251
248
234
227
231
243
251
249
240
232
229
227
225
221
221
223
225
227
236
242
249
252
251
238
240
241
240
241
242
239
239
242
245
244
240
244
249
252
250
245
244
248
249
247
248
249
245
240
242
246
250
247
237
235
239
246
249
245
237
234
234
232
229
227
233
242
244
243
242
244
250
252
249
241
240
239
238
240
241
241
240
240
239
237
238
244
251
254
250
246
249
253
251
245
242
243
244
241
242
244
242
240
234
236
246
251
248
243
242
245
246
244
238
237
241
247
245
242
239
241
244
245
240
244
244
238
230
227
232
237
239
240
236
234
236
242
249
254
256
258
260
259
252
246
244
244
245
243
241
240
238
234
231
234
241
247
247
248
252
254
254
249
245
243
243
242
238
235
237
238
239
237
233
245
243
239
230
224
224
232
239
244
244
242
240
240
246
256
266
268
263
254
247
243
244
245
245
240
236
235
236
237
235
235
237
239
244
250
255
255
249
245
242
241
238
236
234
237
238
238
236
235
234
240
242
242
239
239
235
236
241
246
252
252
249
244
244
255
265
266
255
245
240
238
237
237
235
235
234
233
236
240
244
244
241
240
242
243
245
244
243
238
235
233
232
233
234
237
238
238
237
237
240
236
238
243
248
253
250
246
244
244
249
254
255
250
248
247
251
253
252
247
243
241
236
233
230
233
234
234
237
239
245
248
248
244
239
233
233
234
238
240
238
235
235
237
236
232
233
236
238
240
239
237
238
244
249
252
249
243
240
241
244
248
253
254
250
241
240
248
256
257
254
251
247
239
233
231
233
236
238
236
236
238
239
238
232
227
226
231
239
244
244
243
246
245
239
233
234
239
239
237
234
240
239
242
244
241
235
231
235
240
242
243
245
248
248
245
243
250
253
253
248
247
245
238
230
225
223
227
235
233
229
222
219
222
228
230
230
235
241
245
243
243
245
245
243
242
244
245
237
227
225
242
240
240
238
233
226
226
232
240
238
234
231
234
238
243
244
243
238
234
230
230
228
223
217
211
208
213
221
227
225
218
214
219
231
240
243
244
244
243
240
236
236
238
242
247
249
243
233
222
223
243
241
238
233
231
226
226
228
227
221
215
214
217
224
231
234
232
226
225
225
222
218
213
210
206
203
204
209
215
218
217
220
228
240
248
252
250
250
247
240
233
230
233
239
244
243
237
231
228
232
244
241
237
230
225
221
215
208
199
193
192
197
206
213
218
225
231
235
239
240
236
231
227
223
219
215
210
209
211
212
216
222
228
233
235
238
241
244
244
241
238
234
236
237
240
237
235
233
234
237
245
240
236
228
218
205
194
188
184
184
186
195
209
216
223
231
241
248
254
253
249
244
242
238
236
232
231
228
224
221
219
220
223
224
220
218
220
226
234
237
240
241
240
238
235
234
233
234
235
236
244
235
232
229
218
201
189
191
199
203
203
210
224
235
238
241
245
250
254
251
248
246
245
244
244
245
249
251
250
242
234
231
229
226
218
207
204
211
223
234
239
241
241
239
234
233
236
240
238
235
240
233
231
232
227
218
210
214
222
225
226
230
241
246
245
242
238
243
245
246
247
248
249
246
243
245
253
259
258
252
245
241
237
231
218
206
201
211
224
234
238
239
241
242
241
241
244
252
253
245
239
238
237
238
238
238
235
235
236
237
241
245
250
246
242
236
238
244
246
248
252
259
261
255
247
245
249
252
250
246
242
241
238
230
217
204
201
212
225
236
236
237
243
249
253
253
255
264
266
257
242
244
245
243
243
245
246
244
243
246
251
253
253
249
240
239
241
249
253
254
257
261
263
261
254
248
248
247
244
241
241
243
240
230
216
205
203
211
222
229
233
236
245
253
256
255
255
258
257
251
247
252
251
246
246
245
245
248
250
252
254
256
258
256
251
247
246
248
250
250
251
252
253
255
254
253
248
245
246
248
252
251
242
231
221
216
215
218
223
226
229
235
246
253
255
254
250
247
241
237
250
255
256
251
246
241
242
246
242
241
242
248
255
259
259
254
248
244
242
241
240
241
243
247
250
250
248
245
247
254
257
250
235
223
220
224
231
236
239
239
239
241
247
253
255
255
250
244
238
234
252
255
255
250
245
242
238
232
221
217
218
226
239
249
253
254
249
248
243
236
232
230
234
241
245
247
245
242
243
243
241
231
218
214
217
222
234
244
255
260
261
258
257
257
255
253
248
242
241
239
254
253
249
244
241
239
230
218
210
210
214
220
225
229
234
243
251
257
254
242
229
221
228
237
241
241
239
237
234
228
220
212
211
217
224
228
232
243
256
264
269
268
264
258
254
247
244
241
242
243
257
251
244
235
233
231
225
222
223
231
235
236
229
222
220
226
239
254
259
249
231
219
225
233
237
232
226
226
225
222
219
219
226
236
243
243
244
246
248
250
253
254
255
250
246
243
243
244
244
244
255
251
243
234
229
226
230
238
247
253
255
252
241
229
219
217
228
240
249
247
237
229
231
233
228
221
217
218
223
227
232
241
248
256
257
258
257
251
244
236
236
240
242
243
243
245
248
248
247
246
248
247
242
235
228
229
240
254
261
262
256
250
241
234
226
223
225
231
238
242
242
244
247
240
229
220
220
226
233
237
243
249
255
255
254
255
256
252
242
236
234
238
237
239
241
246
248
247
246
248
239
233
232
229
230
234
245
259
266
265
256
246
237
227
225
223
225
229
238
243
246
250
252
249
240
234
234
239
243
244
246
246
244
242
244
247
250
250
243
240
239
238
235
232
235
239
243
243
245
246
231
219
219
225
234
242
250
257
262
263
259
248
236
222
217
220
226
235
244
246
243
245
250
253
254
249
244
245
248
251
249
242
236
237
245
249
249
246
243
246
248
243
236
230
230
234
240
243
244
245
227
222
226
237
249
256
257
256
253
251
249
245
235
221
219
226
237
242
245
244
241
241
246
253
256
252
247
243
248
253
252
246
241
241
248
252
248
243
242
252
257
256
249
242
236
238
241
245
248
247
228
238
249
257
263
267
263
257
248
241
235
231
226
224
228
238
244
246
242
239
243
248
251
253
250
249
246
246
249
254
254
251
248
244
244
243
241
241
244
253
256
259
257
252
248
245
247
250
250
248
234
250
258
262
264
266
262
255
246
237
228
219
217
225
236
245
249
247
242
242
247
256
258
254
249
247
250
253
253
255
255
254
250
244
239
238
241
247
250
252
249
248
248
248
248
247
249
249
245
238
239
246
248
252
254
254
249
243
238
233
225
220
222
233
244
249
251
249
247
247
250
255
255
253
251
250
252
254
257
259
259
255
250
245
247
248
253
256
258
254
248
244
240
238
237
239
244
246
235
223
247
243
241
245
247
243
236
229
228
227
229
233
239
246
250
253
257
255
255
253
251
248
249
251
252
254
253
254
258
262
260
251
247
246
252
256
257
256
255
255
252
250
244
237
233
234
237
239
234
226
255
252
252
249
244
237
228
221
222
227
234
243
247
248
249
253
260
262
260
256
251
248
248
251
254
255
254
253
254
255
251
244
242
244
247
249
247
244
243
246
251
253
253
248
242
238
238
238
240
242
257
258
258
252
243
232
226
223
226
233
235
235
234
237
242
250
255
260
259
256
252
252
254
254
255
258
257
252
247
243
246
249
248
246
245
245
246
242
238
242
248
252
253
251
250
248
246
246
248
254
257
256
252
244
234
225
225
230
239
242
232
219
215
221
230
240
246
252
255
255
254
255
256
255
257
260
260
252
242
239
247
259
259
256
253
251
253
248
244
245
248
249
247
246
248
251
253
254
254
253
234
230
230
231
228
224
223
226
229
230
229
234
242
246
245
242
238
231
229
232
240
244
243
237
234
237
238
235
230
229
232
238
234
230
228
233
239
243
239
233
226
221
220
225
231
238
242
239
233
232
212
210
218
227
226
226
227
235
239
240
240
244
248
248
246
244
241
241
239
238
244
249
245
239
231
232
234
234
232
231
233
235
234
230
226
228
234
240
240
232
229
225
225
225
229
236
241
240
236
235
198
197
206
217
222
228
236
241
239
238
242
246
247
242
239
238
243
246
244
242
243
246
246
243
236
234
232
231
231
229
228
229
233
236
234
229
229
237
243
243
242
241
241
236
232
228
231
235
238
239
216
213
215
215
218
226
234
236
235
233
237
241
240
236
232
232
235
244
244
241
236
236
241
246
247
242
238
234
232
228
226
227
236
242
241
236
234
242
252
255
252
247
244
239
233
227
227
234
241
242
239
239
231
223
219
222
229
232
235
236
238
241
242
241
238
234
235
237
241
239
234
234
239
246
250
248
245
242
237
232
230
229
232
238
240
241
242
242
248
248
244
241
239
237
233
229
229
232
236
235
243
243
236
226
222
229
235
240
241
244
245
250
251
248
244
241
239
238
239
240
242
241
240
238
242
245
247
245
239
237
233
225
223
227
236
242
242
236
232
233
238
239
236
234
233
233
232
227
224
222
236
234
229
220
223
235
248
251
243
242
247
252
252
246
241
241
242
241
239
239
244
244
241
235
234
239
244
243
238
235
231
225
219
224
234
239
234
226
223
231
241
242
237
231
230
234
234
230
222
217
232
231
229
222
226
239
252
253
244
236
240
246
247
240
236
238
243
241
238
239
244
247
244
239
238
239
238
236
233
233
232
232
232
234
234
229
225
225
233
244
250
246
238
232
230
237
241
242
236
227
236
241
245
243
243
244
250
251
245
239
239
244
247
245
242
242
244
243
240
239
244
249
253
252
248
242
239
238
241
242
242
244
246
243
234
224
222
230
242
249
249
244
241
241
241
243
247
248
244
238
239
248
258
262
258
252
248
248
247
245
243
246
249
252
250
248
245
244
240
239
243
249
254
254
250
245
244
250
256
256
251
248
246
243
235
224
224
230
238
239
238
238
242
247
249
247
243
240
235
232
239
245
253
259
254
250
245
246
246
245
243
245
248
248
246
245
245
244
240
236
237
242
246
246
244
243
247
256
262
256
244
238
238
241
237
231
229
230
233
233
235
238
240
242
242
241
240
232
223
220
239
239
239
240
239
240
240
243
242
240
238
240
239
237
236
240
243
244
238
234
237
241
244
242
237
235
241
249
251
240
229
229
236
241
240
236
234
234
235
238
243
243
237
230
227
233
238
235
228
217
240
239
239
238
236
236
236
239
239
240
238
238
237
236
237
240
244
244
240
238
241
246
249
245
238
235
238
242
240
233
227
230
237
240
240
238
240
241
242
244
244
242
232
226
226
233
240
241
236
225
242
240
241
247
247
245
240
240
241
242
243
243
245
245
245
245
246
248
247
245
246
249
252
248
243
237
238
241
239
237
237
239
238
236
238
242
246
249
246
243
239
233
228
230
236
241
240
239
239
236
241
238
241
247
249
248
247
244
241
240
242
246
249
249
247
245
246
249
249
246
245
245
247
247
243
239
238
239
238
239
241
241
240
239
242
247
250
250
246
241
233
225
224
229
239
245
244
241
241
239
242
239
235
234
236
240
244
243
240
238
240
245
248
248
245
244
244
245
244
243
244
245
247
247
242
239
239
238
237
234
236
238
244
248
249
250
250
251
249
243
235
225
222
226
234
241
244
244
243
241
247
243
236
230
227
231
238
243
246
245
245
245
246
245
247
246
244
240
242
245
251
255
255
249
242
240
241
246
243
235
231
236
248
254
250
244
245
251
252
246
235
231
232
234
235
234
238
243
244
242
250
250
243
235
233
237
244
248
250
248
246
243
244
246
250
249
244
239
241
246
252
258
257
249
241
238
241
248
246
238
233
240
251
255
248
240
244
252
252
241
234
237
245
248
241
234
236
243
247
249
248
249
245
237
235
244
253
256
249
241
235
234
240
245
249
247
247
244
244
244
245
250
253
248
239
235
240
245
243
236
234
242
250
253
251
249
254
256
250
240
236
240
251
252
245
238
239
248
257
257
248
247
242
236
234
240
249
251
245
237
229
229
235
240
246
251
257
256
249
242
244
250
255
250
240
235
238
241
238
233
234
238
244
249
254
259
261
256
248
243
241
242
245
243
241
242
246
251
256
256
246
246
243
238
232
231
233
238
242
242
240
236
235
239
248
260
265
260
247
240
244
250
256
252
241
236
237
240
241
238
237
236
234
239
249
257
256
246
240
241
240
238
235
234
239
244
246
247
249
249
242
245
246
249
242
235
230
233
241
247
252
249
243
244
252
263
263
254
245
240
243
247
247
246
241
237
237
241
247
249
247
240
233
236
240
244
242
236
231
231
230
230
231
234
239
243
242
241
241
242
238
242
247
249
250
248
241
239
241
245
251
254
251
250
252
254
256
252
248
244
244
244
242
238
236
236
236
239
243
250
251
247
240
238
235
233
233
231
230
228
228
231
236
239
238
235
235
234
234
234
239
239
240
244
246
248
243
241
240
241
246
250
253
252
249
248
254
260
258
252
250
248
245
240
235
235
236
234
236
241
245
248
243
241
234
231
233
238
240
240
240
244
246
244
236
234
233
231
228
229
242
238
238
239
237
236
232
235
240
241
243
245
248
249
247
251
259
264
258
251
248
249
246
236
228
226
229
232
233
235
236
236
236
234
235
235
239
244
246
245
248
251
251
245
241
239
238
233
226
225
239
238
239
239
237
231
227
232
239
239
236
235
237
240
244
248
252
249
240
234
232
233
230
222
214
212
217
225
230
229
225
224
228
236
242
246
249
250
248
245
243
244
246
246
247
246
242
236
229
228
237
238
240
243
239
232
228
227
225
219
216
217
221
227
235
237
237
233
225
218
215
216
213
208
203
203
207
213
217
218
219
222
230
242
250
255
257
254
252
244
236
233
238
244
247
244
238
236
234
235
241
240
239
237
230
221
211
203
194
189
191
199
209
217
224
228
234
236
231
225
219
215
212
208
207
206
207
207
207
210
217
223
231
238
242
247
252
252
252
247
238
236
238
243
242
238
235
236
239
239
247
240
232
223
212
197
184
178
179
183
191
200
211
220
225
232
242
249
248
241
235
230
227
226
225
222
218
215
215
218
223
228
229
232
231
235
239
245
249
248
246
245
246
244
241
237
237
239
242
239
245
233
221
213
204
190
180
184
199
213
221
226
229
235
238
242
247
250
249
246
243
244
246
247
245
241
235
231
232
236
236
236
236
237
234
228
230
235
245
249
247
247
247
246
243
239
242
242
241
239
239
231
226
221
216
209
207
213
225
240
247
249
248
248
247
246
246
244
241
240
245
253
259
259
256
251
248
245
243
242
240
238
238
237
232
224
221
229
242
248
245
241
242
246
245
243
241
242
242
240
240
240
239
236
234
233
234
236
239
243
249
254
255
252
246
245
246
246
243
244
250
260
263
260
256
252
250
247
243
238
235
233
232
229
222
214
214
225
239
246
243
242
244
249
250
246
242
241
242
244
247
251
247
244
242
243
243
243
242
242
246
254
256
253
248
244
245
249
251
253
257
259
255
253
250
249
248
244
241
238
236
232
225
218
214
213
215
223
231
239
242
247
258
262
258
248
242
240
242
245
251
250
248
247
247
247
244
247
249
251
254
257
257
253
250
244
244
249
252
256
255
252
247
246
248
249
247
243
243
246
245
236
223
215
215
221
226
231
234
238
243
252
263
270
262
252
244
243
244
245
246
246
248
250
249
250
247
247
249
250
252
251
251
248
245
245
246
250
248
243
242
243
243
246
249
251
249
245
244
246
245
235
223
216
221
229
238
245
248
249
249
251
257
260
257
251
246
246
245
245
248
248
251
250
246
242
238
234
231
229
231
234
236
238
240
247
252
253
243
230
224
228
237
245
248
248
245
243
240
235
230
221
219
224
230
233
239
250
260
263
258
251
247
248
249
247
241
241
243
245
253
252
249
246
238
231
223
219
216
218
219
223
225
231
237
245
251
252
243
228
216
217
230
240
244
238
233
230
230
224
216
209
218
236
243
242
238
246
257
263
258
251
248
248
248
242
238
238
241
244
257
251
245
238
234
231
225
224
227
234
234
234
229
227
229
235
241
249
246
236
223
216
226
236
239
230
220
218
221
220
217
216
229
247
255
254
246
247
247
248
247
249
252
252
248
244
240
241
242
242
255
249
239
235
234
238
241
243
249
252
248
245
236
227
224
229
238
245
249
242
234
226
231
236
234
226
221
222
227
230
233
236
243
250
254
255
252
248
242
238
240
245
250
250
246
243
241
244
244
246
248
243
236
233
232
241
252
258
261
258
252
246
236
227
223
227
238
245
249
246
241
240
242
239
233
230
233
239
244
245
247
250
249
247
244
243
246
249
246
243
243
243
242
239
237
238
239
241
244
248
240
236
233
231
234
244
254
263
268
266
258
248
235
224
221
224
232
242
249
251
250
248
247
243
239
238
246
251
254
254
254
252
249
242
237
239
245
252
255
255
250
246
240
235
233
233
237
238
242
246
233
229
235
241
245
250
255
261
267
270
265
253
234
223
220
222
230
241
254
262
260
254
250
251
247
245
244
247
252
258
257
252
247
245
246
248
250
253
258
259
256
250
245
241
238
236
239
242
241
243
232
236
247
256
261
260
259
257
257
258
255
244
230
222
221
232
243
252
257
262
260
256
252
252
249
244
238
241
248
259
260
253
245
247
252
254
251
248
251
254
255
252
252
250
248
244
243
247
247
245
239
251
259
265
269
269
262
257
249
243
237
229
222
220
230
245
257
260
256
251
252
256
255
254
250
246
244
246
252
261
261
255
246
244
245
245
243
243
244
246
246
246
249
250
249
248
247
250
250
247
249
256
258
258
263
266
263
255
246
237
229
221
220
228
240
252
259
255
246
241
245
255
258
256
252
251
254
257
259
262
262
258
251
242
237
238
242
246
248
245
243
242
243
242
240
239
241
245
244
237
253
249
246
246
252
256
250
244
237
234
228
226
230
242
252
255
255
248
241
238
242
251
256
255
254
256
262
264
263
262
261
259
253
249
245
246
250
253
253
250
246
245
244
239
230
226
230
235
230
221
252
247
245
246
248
246
238
229
227
228
234
239
245
253
254
253
253
250
248
244
245
247
250
254
257
260
262
264
265
262
257
252
251
251
254
254
253
253
253
250
247
249
249
243
231
224
226
227
222
217
254
253
253
254
249
240
230
222
224
230
241
250
253
252
250
248
252
255
256
254
249
246
247
252
256
257
260
262
262
259
251
246
245
248
249
248
248
248
247
246
249
251
252
248
242
236
234
233
231
233
256
258
257
253
242
233
228
226
229
238
245
249
248
248
248
250
253
257
257
256
252
247
246
246
248
250
253
253
251
251
251
253
249
245
242
244
248
250
250
252
256
255
254
252
251
251
249
248
248
250
257
256
250
242
232
228
228
235
243
247
245
239
233
239
245
250
253
253
255
255
253
251
247
244
243
249
250
249
243
247
256
263
258
246
243
248
255
257
257
259
261
257
253
250
249
252
255
255
255
254
224
226
231
233
235
240
243
244
242
240
240
243
245
245
245
244
240
232
225
227
237
241
237
230
229
234
235
230
225
229
235
240
231
226
227
235
239
235
229
233
239
243
238
228
223
224
229
233
235
237
215
219
226
231
232
235
242
247
247
244
242
244
245
245
244
246
248
241
231
232
239
244
239
231
228
233
237
237
235
234
236
237
234
231
231
230
228
226
229
236
247
248
239
225
221
226
233
233
229
227
214
213
219
227
231
237
242
244
241
238
235
238
238
237
239
244
250
254
247
240
242
246
245
240
236
238
239
239
234
229
229
231
237
240
238
230
220
223
233
245
252
249
242
236
234
236
238
234
229
228
226
220
220
229
233
237
238
237
234
228
227
228
232
233
236
241
249
256
252
242
235
238
245
248
246
243
239
235
229
226
228
232
244
250
247
237
229
232
241
245
241
236
234
238
239
240
241
242
240
237
236
230
232
234
235
235
232
231
233
235
236
235
236
238
240
241
246
249
247
240
232
233
241
249
251
246
240
235
231
232
232
234
240
244
246
245
243
243
242
235
230
227
229
233
232
230
234
240
242
240
242
242
238
235
234
232
232
232
239
249
254
253
246
245
243
244
244
243
242
240
236
234
239
244
249
248
243
236
235
238
236
235
234
237
245
250
250
245
236
231
231
231
232
230
224
224
226
232
235
233
244
244
241
234
235
238
242
243
243
249
258
255
245
235
235
240
244
244
242
241
239
235
233
237
242
247
242
236
234
237
237
238
239
242
247
250
247
242
236
234
235
236
237
234
232
229
227
228
227
227
244
243
238
233
240
252
260
255
244
239
243
244
236
228
228
236
245
247
244
240
234
227
226
229
235
240
235
230
227
229
235
244
249
252
249
242
239
241
244
246
240
235
236
241
242
241
237
234
234
235
241
238
236
240
253
264
267
259
246
237
235
236
239
238
239
242
249
250
244
235
227
225
225
229
233
233
233
232
233
233
234
240
247
249
244
235
232
240
252
253
244
236
235
242
247
245
236
235
240
246
241
236
236
243
256
263
263
257
247
242
239
239
243
250
250
252
254
251
242
232
227
227
231
234
233
232
235
242
249
248
241
236
238
243
244
236
232
239
243
247
242
237
235
237
237
235
233
230
236
242
242
237
236
240
248
253
252
248
245
244
244
245
244
245
248
255
257
250
239
232
233
239
240
238
234
232
237
250
259
256
244
235
236
244
246
242
239
239
236
236
238
238
236
233
228
229
230
229
226
229
242
241
239
239
240
244
245
244
241
242
245
245
241
237
239
247
252
249
240
235
241
246
247
241
232
231
237
248
252
246
237
234
237
243
247
247
245
241
237
233
237
239
237
231
225
227
232
234
230
225
238
241
244
245
244
242
241
243
241
240
240
241
241
238
239
242
248
249
243
241
244
250
251
245
234
232
236
246
248
242
233
232
235
239
243
246
247
243
237
234
235
236
233
229
227
230
234
235
237
235
235
239
246
252
249
244
241
242
242
241
240
242
245
246
245
245
247
251
250
247
244
247
250
248
241
235
238
246
251
250
240
232
228
235
242
246
246
242
237
237
236
232
227
228
234
237
236
235
239
246
236
237
242
248
247
241
237
239
241
242
243
245
246
247
245
245
248
252
251
246
241
239
242
245
242
238
237
241
247
249
244
236
231
237
246
253
249
244
243
245
239
231
224
229
238
243
241
237
240
248
241
238
236
237
236
235
235
237
242
248
250
247
245
241
242
244
247
249
247
244
240
237
237
240
242
240
236
234
236
239
242
241
243
245
248
250
250
252
255
255
246
234
229
233
241
245
244
240
239
238
245
243
237
232
231
236
241
245
249
253
255
248
244
242
246
247
246
242
240
242
242
242
241
242
243
241
236
233
234
236
240
247
251
250
242
236
241
251
259
255
245
237
237
242
241
237
236
235
233
225
246
249
244
236
233
241
249
255
254
250
247
244
242
245
250
251
244
238
235
240
243
247
250
247
244
239
238
240
241
238
238
242
247
246
238
231
236
248
251
245
240
243
253
254
246
236
233
237
239
235
245
251
250
246
242
247
256
258
251
242
236
235
238
244
250
251
250
245
242
241
244
249
252
249
240
236
238
242
243
238
236
236
239
240
240
239
242
245
244
241
242
250
259
260
251
244
243
249
256
255
245
249
252
252
253
254
256
255
249
241
235
232
233
236
243
252
259
259
252
245
245
250
251
245
236
235
240
242
240
236
235
236
235
238
244
249
250
245
243
244
248
249
250
247
247
247
251
256
261
260
242
241
246
251
253
252
247
247
246
246
242
238
232
234
243
255
262
261
255
247
248
250
248
241
235
237
242
244
241
239
238
239
237
240
246
250
247
241
239
242
242
238
236
236
240
245
249
250
251
249
235
237
240
246
247
242
239
237
241
245
246
244
243
244
247
253
257
253
247
246
248
247
245
240
238
240
245
246
248
246
243
242
241
245
248
246
240
233
231
232
231
231
237
241
243
243
242
241
240
239
233
237
240
243
243
241
239
237
239
241
244
248
250
251
252
253
253
251
249
246
245
244
244
244
245
246
243
241
243
244
245
245
245
248
248
244
237
231
230
229
229
234
244
248
244
237
234
234
236
235
240
239
240
242
242
242
240
240
240
242
245
248
251
254
253
253
260
263
261
255
248
243
245
246
248
247
239
234
234
241
249
250
248
244
241
238
235
234
238
240
240
243
248
248
240
236
234
235
236
236
242
240
239
241
241
239
235
234
237
241
244
245
247
249
250
254
265
269
264
256
250
242
240
238
236
236
232
230
232
242
252
250
244
238
232
232
234
237
243
245
245
247
245
242
238
236
237
241
242
239
240
239
240
245
243
238
230
228
229
232
236
236
237
240
243
247
253
252
243
237
234
231
226
220
216
217
220
226
229
236
243
240
237
236
234
235
237
240
244
245
244
243
244
242
241
240
240
244
245
242
240
240
243
247
244
237
228
220
214
212
216
220
225
227
227
231
237
234
224
216
213
215
214
207
203
205
210
216
218
220
223
227
234
241
245
248
246
244
245
245
243
242
246
249
248
243
238
239
239
237
246
243
244
240
233
222
211
203
194
191
196
206
215
220
219
222
233
235
229
219
213
213
213
210
207
208
208
208
206
208
214
222
233
242
248
249
247
245
246
245
243
245
248
251
250
241
236
236
236
232
251
240
230
220
211
202
190
183
183
189
199
211
217
222
225
229
241
247
244
238
231
229
226
225
225
223
216
209
205
212
220
229
232
236
238
242
245
247
247
245
241
243
248
251
251
245
242
241
240
235
247
231
219
209
203
197
189
188
196
213
228
235
235
236
238
241
248
248
245
243
243
245
244
241
241
237
229
220
217
221
227
231
231
231
236
241
249
251
249
246
240
240
245
250
252
250
248
246
243
239
239
231
225
218
214
213
213
217
226
238
252
257
253
249
250
252
253
246
237
237
244
254
257
255
251
246
240
234
229
225
225
226
229
235
243
250
252
250
250
246
241
239
243
247
250
247
242
236
233
237
239
241
242
237
233
235
238
242
243
247
254
260
259
257
257
258
257
250
241
241
248
259
261
257
252
248
244
239
233
227
221
218
223
233
244
250
249
248
248
247
244
242
245
246
245
240
232
225
222
230
244
248
250
248
245
243
242
245
244
243
244
247
253
254
256
258
255
252
251
253
258
260
255
249
247
246
244
237
232
227
218
210
210
218
235
248
248
246
246
247
247
248
249
251
247
241
234
229
228
232
245
247
249
251
250
248
244
245
245
246
246
244
245
248
250
250
252
251
252
255
257
255
249
242
244
246
243
236
231
227
220
211
207
213
230
244
248
248
247
248
251
253
258
259
255
250
247
247
245
244
244
246
249
252
255
253
249
248
251
254
255
251
247
243
245
248
250
247
241
239
243
247
247
244
245
245
242
235
230
228
225
221
221
227
236
244
247
250
253
254
252
254
257
258
253
250
247
249
252
250
247
250
251
249
245
241
238
237
242
244
246
248
248
243
242
248
251
247
231
223
229
242
249
247
242
238
235
233
232
230
229
228
236
247
251
247
242
248
254
256
251
244
243
246
246
242
240
240
244
247
250
252
248
241
231
222
221
223
229
230
231
234
236
237
241
248
250
244
233
225
229
237
243
239
233
225
222
226
231
234
233
231
240
251
255
248
241
245
249
251
246
238
239
243
245
241
237
235
240
244
253
244
236
231
229
225
226
228
235
236
230
225
223
228
236
243
246
243
238
233
230
227
228
228
224
219
216
222
236
242
244
237
238
244
246
245
243
244
245
245
242
243
245
251
253
249
244
241
241
242
250
235
223
224
233
241
245
247
251
251
243
232
222
223
228
237
246
249
247
238
229
221
221
224
226
227
227
234
246
252
252
247
240
237
238
242
243
246
244
245
247
250
253
254
253
250
247
245
244
246
245
232
218
222
234
250
259
261
260
256
249
242
232
223
225
234
249
257
255
247
238
230
230
232
236
243
246
253
256
257
255
252
249
242
238
241
244
249
251
254
256
257
256
252
247
244
242
242
244
249
235
230
228
230
239
256
266
265
259
255
253
248
234
224
224
232
246
257
261
261
253
248
244
245
247
250
254
257
256
257
255
255
255
250
245
242
247
255
260
262
262
260
257
253
247
243
239
239
242
247
228
231
241
247
255
263
267
263
258
258
257
248
233
224
225
233
243
252
261
269
266
258
251
251
249
247
247
248
250
252
253
254
255
255
252
249
250
255
260
260
256
255
256
255
253
249
243
243
245
246
228
236
248
261
267
269
264
259
256
256
252
239
225
220
225
238
248
254
257
261
262
259
254
251
247
243
240
241
246
251
254
252
248
250
251
250
247
247
247
248
246
244
248
252
255
253
251
250
250
248
240
245
249
255
259
260
260
257
251
245
235
224
219
220
228
244
254
257
254
249
250
254
254
251
247
244
245
248
253
259
258
253
248
247
247
246
243
242
243
244
241
240
240
244
247
246
247
249
249
247
256
252
246
244
246
250
253
254
246
233
221
214
219
229
239
249
256
258
253
248
249
253
254
253
251
253
257
260
262
262
262
261
254
251
246
243
242
244
247
246
245
246
245
243
240
235
235
237
237
233
263
254
247
243
247
250
249
243
235
226
220
221
231
244
253
256
256
257
252
250
251
253
256
255
255
256
260
262
263
261
261
261
260
258
254
249
248
248
248
246
247
253
254
250
240
230
228
227
222
215
257
253
251
253
254
251
240
229
225
226
232
240
247
253
253
250
250
251
253
252
251
252
254
255
256
256
258
262
263
259
253
251
254
256
255
252
251
251
249
244
240
246
252
253
244
234
233
230
223
215
252
253
254
254
249
241
230
221
222
230
242
252
253
251
244
239
243
248
253
254
251
248
249
253
253
252
256
262
264
259
250
246
248
249
246
244
248
251
252
246
238
239
244
249
249
245
245
244
238
233
252
255
253
245
238
231
228
226
230
237
246
249
246
242
239
242
248
252
255
255
252
248
246
246
249
250
255
259
258
254
251
249
249
246
241
239
245
251
255
254
250
247
247
249
250
252
252
254
250
248
255
253
246
236
229
230
236
242
245
250
248
242
235
236
243
253
259
259
257
255
254
250
246
244
246
251
253
250
248
250
254
256
252
246
243
245
248
251
255
258
260
258
256
252
249
248
249
252
252
249
219
228
234
237
238
242
248
250
246
245
243
243
240
235
235
240
245
243
236
235
241
244
241
236
235
236
234
229
228
237
246
243
232
226
232
240
241
237
231
236
245
252
242
232
226
229
235
236
237
237
222
230
236
240
240
244
250
252
249
246
242
241
239
237
236
240
241
238
232
229
236
238
235
232
235
239
239
233
229
234
241
240
235
232
237
238
233
228
229
241
254
256
243
228
223
233
241
239
233
231
237
235
235
239
239
241
245
246
243
239
234
236
240
240
241
240
238
234
230
230
235
238
237
233
235
243
246
240
229
228
233
238
240
242
242
237
224
220
224
239
249
248
238
232
234
241
246
241
232
230
243
233
229
234
238
240
239
238
235
232
231
237
243
248
247
244
242
238
235
234
237
243
242
236
236
244
247
240
229
226
233
242
249
250
246
241
232
227
227
232
232
232
235
239
243
248
249
247
240
233
233
229
228
236
240
239
236
232
235
237
238
238
242
247
249
249
249
247
244
240
240
242
243
240
239
240
240
237
233
232
237
244
250
250
249
249
244
241
237
231
226
227
233
238
241
241
246
249
246
237
229
233
239
243
242
238
232
231
237
245
247
241
234
235
242
249
249
246
245
243
242
241
241
243
243
240
236
235
236
241
241
245
246
246
247
249
250
250
247
239
230
227
232
237
238
236
237
241
243
241
239
244
247
247
243
239
233
233
239
248
252
245
231
222
228
238
243
242
242
245
244
240
238
242
245
242
236
234
238
242
243
247
250
248
242
238
243
251
253
244
231
226
231
239
244
240
237
236
242
246
246
245
242
241
244
243
242
238
238
242
246
244
235
226
226
229
235
240
244
245
243
238
234
235
238
239
235
232
232
234
239
248
253
249
240
229
235
248
253
245
232
226
234
244
251
247
241
240
245
250
243
235
227
229
241
246
246
242
238
236
237
239
243
243
239
236
238
243
246
246
242
235
232
233
233
235
234
232
229
229
232
239
247
247
243
236
237
245
250
248
239
234
235
241
245
244
242
245
248
250
242
227
216
218
233
245
247
244
239
234
232
237
244
251
250
247
249
250
248
245
241
237
234
234
234
234
235
236
237
238
237
237
238
244
247
245
242
243
243
246
242
237
234
231
230
231
235
237
240
242
249
237
223
220
232
243
246
244
241
239
242
243
242
243
245
249
252
251
245
244
247
246
243
242
241
239
241
244
249
251
245
239
237
243
248
250
247
244
239
237
238
236
232
229
227
226
225
226
230
236
251
248
240
236
240
244
244
244
244
250
254
252
243
238
239
243
248
244
242
243
248
251
250
246
243
244
246
249
253
252
245
240
237
241
245
248
248
245
240
234
235
236
238
237
233
227
223
224
231
241
243
248
251
251
248
244
243
245
247
250
250
249
244
241
241
242
243
242
239
239
245
248
251
247
243
241
243
248
253
251
244
238
237
238
242
244
245
244
240
236
234
237
241
239
236
231
227
230
239
247
237
244
254
255
249
242
240
245
246
242
236
236
242
246
247
246
245
243
240
238
239
242
246
247
241
235
236
246
256
257
247
239
236
241
245
244
241
239
241
243
242
238
233
229
231
231
230
234
242
249
237
241
248
252
246
239
237
240
245
241
236
234
238
244
246
246
247
250
248
243
239
239
241
244
241
236
235
243
253
257
249
241
237
242
248
248
241
240
246
253
249
237
225
225
232
234
235
238
242
246
239
240
243
245
244
241
240
243
247
251
248
245
241
241
244
245
249
250
250
247
243
239
237
241
243
243
240
240
243
247
247
246
243
243
243
241
240
241
249
255
249
236
229
232
240
243
242
241
243
241
238
241
240
242
244
248
250
253
253
255
256
251
244
244
247
252
250
246
244
246
243
241
239
243
247
249
245
240
239
240
244
247
250
245
235
228
231
239
248
247
242
238
238
247
248
245
244
244
244
239
236
241
245
245
244
246
251
252
251
248
248
247
245
246
252
258
253
245
240
240
242
243
246
249
251
249
245
241
240
240
239
242
244
240
232
227
227
236
241
244
242
246
251
253
248
243
244
248
250
243
236
242
247
248
245
243
243
244
244
242
242
243
244
247
252
256
257
255
250
246
244
244
248
250
247
245
243
241
240
241
240
236
234
234
236
237
235
234
237
245
251
253
253
249
242
240
243
248
251
248
238
241
245
249
248
246
243
245
244
246
246
246
245
247
250
255
261
263
260
256
249
245
240
238
239
242
244
242
238
238
240
239
237
238
243
247
240
236
239
247
253
249
243
238
237
236
239
241
242
240
239
238
240
245
248
248
246
244
249
253
254
251
247
247
250
252
255
260
258
257
251
245
236
228
232
241
246
244
237
237
241
248
249
249
249
248
243
237
239
242
242
237
235
235
236
234
234
235
233
232
238
238
239
243
245
246
242
241
244
251
253
251
249
248
247
246
247
249
250
251
249
245
239
235
237
243
246
245
240
240
243
250
256
260
258
250
243
237
238
237
232
233
238
243
240
234
233
236
238
237
240
243
245
248
244
242
238
238
241
244
248
249
248
247
245
242
243
248
251
250
247
245
245
246
246
246
244
243
241
241
243
248
255
261
261
252
242
238
238
239
237
241
250
251
245
236
234
238
242
243
243
247
251
254
250
244
238
235
239
244
247
248
248
247
245
246
251
259
262
259
252
246
244
245
248
248
241
237
236
242
249
251
252
254
253
249
241
238
241
244
241
243
246
249
244
238
237
241
246
246
244
244
246
250
251
244
236
230
233
242
246
246
245
244
249
252
256
261
265
261
254
245
236
233
237
240
236
231
234
245
254
254
250
245
242
241
239
238
242
241
237
233
233
236
238
236
239
246
251
248
243
241
240
239
241
237
230
223
224
232
237
237
236
238
243
245
248
247
243
242
240
238
232
224
221
222
223
225
231
239
248
249
245
241
240
240
240
237
240
240
234
227
226
230
233
234
237
244
250
246
248
245
239
232
227
224
220
215
213
214
217
221
225
225
227
230
233
232
223
219
222
230
231
224
214
210
211
215
221
228
233
235
241
247
251
249
242
237
239
242
241
238
236
238
238
234
236
238
240
236
250
245
238
226
216
211
209
207
206
204
208
217
223
224
222
223
231
233
226
218
219
227
231
228
220
214
211
210
214
219
225
229
238
247
254
253
245
239
239
243
245
246
246
247
245
240
238
235
233
229
243
237
225
215
207
205
204
202
203
209
217
227
234
232
230
233
240
243
240
236
233
234
234
231
229
227
222
214
212
218
225
232
236
241
245
248
247
243
241
240
240
242
246
250
253
251
246
242
239
236
237
228
216
208
206
211
212
209
210
221
235
243
245
243
242
248
252
249
244
244
245
247
242
234
231
232
228
222
214
214
220
228
231
234
239
247
253
250
242
238
234
237
244
251
255
257
253
250
247
247
234
230
225
221
221
227
232
233
232
240
250
257
255
251
252
259
260
249
238
237
246
254
252
241
233
229
228
223
217
213
212
217
224
235
246
254
254
249
243
239
238
240
244
248
251
252
249
247
245
247
234
241
243
243
240
243
247
250
250
250
254
258
257
256
257
262
263
252
241
239
248
257
255
246
236
230
227
224
217
211
205
205
217
234
252
259
255
248
243
243
245
244
243
240
243
246
248
244
240
238
235
242
251
252
249
246
245
247
248
245
244
244
246
251
255
261
261
253
249
250
255
259
254
247
240
234
229
223
216
209
201
198
208
226
248
259
256
250
246
247
247
244
238
235
241
250
255
250
242
237
239
243
249
254
253
248
241
239
243
241
239
235
238
246
252
260
259
254
252
253
257
257
252
245
241
236
230
222
215
210
207
206
212
226
246
256
257
253
250
249
247
243
239
240
247
253
256
253
246
239
244
246
249
253
253
248
241
238
241
244
246
245
245
247
253
260
260
250
240
237
246
253
250
244
239
234
228
221
216
217
223
228
234
241
250
254
253
251
250
250
248
247
248
251
253
253
251
247
244
241
250
252
250
245
238
233
231
234
235
237
244
249
251
252
253
259
256
242
225
221
238
252
253
242
233
227
225
224
226
233
239
244
250
254
254
248
243
244
249
252
252
250
254
257
255
251
245
242
243
241
252
250
242
231
221
220
222
225
229
228
229
234
241
247
251
254
250
232
219
218
232
245
245
233
225
223
225
231
238
245
249
250
249
249
246
241
237
241
246
250
247
246
249
252
254
252
249
245
243
242
250
237
226
222
224
226
229
232
236
234
225
221
223
234
244
250
248
235
225
222
227
228
226
220
217
222
231
240
249
255
255
249
244
240
238
239
239
241
243
245
243
240
241
246
252
258
257
251
243
241
244
224
216
221
234
242
247
250
252
247
234
224
220
224
237
245
250
246
238
230
225
219
219
224
228
233
239
248
256
258
255
250
244
241
241
243
245
247
246
245
245
242
240
243
251
257
258
251
243
242
236
225
219
225
238
250
260
262
258
251
243
237
230
225
230
241
251
255
253
247
238
231
234
243
249
251
249
251
256
257
254
252
251
253
255
255
255
254
254
253
252
252
249
250
252
254
251
248
244
247
229
231
230
233
241
257
266
264
255
247
242
240
233
225
228
240
250
256
258
258
254
249
250
256
259
256
252
250
252
253
252
256
260
265
261
257
256
256
255
254
254
257
259
260
256
251
244
242
244
247
227
235
239
246
255
267
273
264
253
244
242
235
228
222
228
240
251
254
254
256
254
253
252
253
253
252
250
250
250
250
251
255
260
262
258
253
252
252
250
247
245
251
258
262
258
251
245
244
247
249
228
235
244
253
264
272
273
266
255
249
241
229
222
220
229
244
252
252
247
244
244
246
248
250
249
250
252
252
249
247
246
248
250
252
252
251
248
246
245
243
240
241
247
252
254
253
252
252
251
251
239
240
243
246
251
257
261
263
257
243
229
219
221
228
237
249
255
255
248
242
239
243
246
249
249
252
254
256
253
249
245
245
245
248
250
248
245
244
246
250
250
247
244
246
248
253
253
251
250
247
251
251
245
240
237
241
249
254
246
228
210
209
225
240
250
255
257
260
260
253
249
248
249
250
249
250
255
256
255
252
248
248
251
254
254
250
244
244
249
257
261
260
256
252
250
248
247
241
236
231
258
256
250
246
245
247
246
241
231
217
210
215
231
248
255
257
257
262
266
265
263
260
256
253
249
246
247
250
252
252
249
251
256
262
259
253
248
247
248
251
255
258
261
260
254
248
241
232
223
216
256
254
253
254
254
249
239
227
221
224
230
238
245
249
251
251
252
258
263
265
262
261
258
255
249
243
244
249
253
252
250
250
256
259
257
254
252
252
250
247
244
246
253
257
255
251
246
239
230
223
251
251
249
245
239
231
223
220
222
232
245
252
251
247
243
240
244
249
256
257
255
254
253
253
250
246
249
257
261
257
252
250
251
251
250
247
251
254
256
251
243
240
245
250
253
252
252
252
249
245
250
251
244
231
223
219
220
225
231
239
248
251
245
238
234
233
237
244
251
255
256
255
256
256
258
256
256
258
257
254
250
249
252
253
248
244
247
252
258
256
251
247
246
248
249
248
247
251
254
254
252
250
241
229
225
229
236
241
243
245
246
240
229
222
226
237
246
251
253
255
257
261
262
259
261
261
255
251
245
245
247
250
253
255
254
249
246
248
251
255
257
256
255
254
250
243
240
243
249
249
222
231
239
239
234
231
235
240
244
245
243
242
238
233
231
234
241
244
246
243
244
244
241
237
235
232
229
226
231
242
247
242
233
231
236
241
240
231
226
228
234
237
233
228
228
234
242
244
240
236
226
235
245
249
247
244
245
246
246
246
242
240
238
234
232
233
233
233
236
237
238
236
232
232
236
239
234
225
224
234
245
243
234
231
236
242
240
232
227
231
239
243
238
231
231
238
246
247
244
240
244
244
243
245
244
243
244
247
246
245
241
241
240
240
237
232
227
222
222
228
234
234
229
226
233
244
245
236
227
231
242
245
237
234
236
241
238
232
228
234
244
251
248
242
239
239
244
245
240
237
249
242
234
234
234
237
239
242
242
242
243
246
251
249
243
238
230
225
225
231
240
245
239
229
230
242
250
243
232
230
240
246
243
238
237
241
241
237
233
237
247
257
259
253
242
238
241
244
242
235
240
235
231
232
234
237
239
239
239
238
236
237
242
246
247
246
243
240
238
240
249
253
248
239
233
237
242
243
237
235
240
246
247
245
243
245
246
243
239
240
246
253
257
252
244
238
242
245
244
236
232
236
240
244
244
240
239
238
238
238
233
226
224
229
241
250
249
246
244
245
250
251
247
243
238
237
237
243
245
243
241
244
247
248
246
243
243
247
246
242
236
235
239
245
246
245
243
242
243
241
237
244
249
253
247
240
233
233
237
242
241
233
224
223
233
241
243
241
243
248
251
250
246
243
243
242
241
245
249
249
244
245
248
246
239
232
238
248
249
240
227
223
232
243
250
246
242
238
243
249
244
244
247
249
242
231
225
227
237
246
249
247
242
238
236
234
232
236
244
253
258
255
248
245
246
246
245
247
245
243
244
247
249
243
231
226
237
248
248
238
228
230
239
245
247
245
242
243
246
247
242
238
235
237
234
229
226
231
238
241
244
248
253
256
249
239
234
238
249
260
265
263
255
248
246
246
245
241
235
234
239
246
250
245
239
238
245
247
244
239
237
241
246
246
244
245
251
254
250
238
242
236
227
225
228
230
234
240
240
238
234
239
249
256
251
244
240
244
250
258
263
261
255
247
246
246
243
236
231
232
240
244
246
245
246
251
249
246
240
239
241
243
241
238
238
243
251
252
246
236
244
239
231
226
230
237
243
243
243
240
240
240
243
245
244
244
244
247
248
252
254
251
245
244
247
248
246
239
238
241
241
240
238
242
246
250
249
245
241
237
238
236
235
237
237
235
233
232
235
241
244
244
239
238
243
244
244
245
246
251
252
250
244
241
241
242
244
244
244
246
248
247
243
245
249
253
251
247
246
247
243
237
233
237
242
245
245
245
243
239
237
237
239
240
238
228
220
218
229
245
241
245
247
250
250
246
245
247
254
255
255
251
246
244
245
247
246
243
241
241
242
244
245
247
249
247
246
248
251
253
247
243
240
240
242
241
241
243
243
243
241
243
248
249
243
234
226
226
235
243
240
245
251
253
248
244
246
254
260
256
249
242
244
248
250
250
247
244
239
237
239
242
246
248
243
237
235
242
252
260
257
255
253
252
248
244
242
243
245
246
245
249
253
252
247
244
241
243
244
241
241
244
247
247
245
243
247
254
258
253
244
241
242
246
247
246
245
243
242
242
242
244
246
246
241
235
235
243
255
261
259
256
255
255
255
252
246
244
245
245
245
244
248
250
249
245
243
247
250
244
243
245
246
245
245
248
250
252
251
248
246
246
246
246
245
244
243
245
248
249
247
246
245
245
244
242
243
248
252
252
250
250
251
254
253
251
246
244
244
242
239
240
243
249
249
242
239
243
249
248
248
248
248
248
251
255
254
252
248
245
247
248
247
247
247
250
250
249
249
249
248
246
246
246
247
249
250
250
248
241
241
244
248
249
244
240
239
241
241
241
238
238
242
247
248
244
242
245
250
250
249
248
250
251
252
253
252
249
246
245
245
247
245
245
248
253
254
253
250
247
246
245
247
250
251
250
247
245
245
242
240
240
243
242
240
236
234
237
240
243
244
241
240
241
241
245
246
250
252
252
243
241
245
248
249
246
244
243
245
246
249
248
246
244
245
249
254
255
253
250
247
245
248
252
252
249
245
242
243
247
246
239
236
237
243
246
241
237
240
245
246
243
236
232
233
237
243
245
249
252
241
238
237
239
240
242
241
241
245
251
254
253
249
249
248
249
251
255
258
257
250
245
241
243
247
249
245
240
239
244
246
244
239
240
246
250
244
238
237
240
241
236
233
231
233
233
233
236
241
240
243
243
238
236
238
241
240
240
246
253
256
256
253
254
252
251
248
252
257
257
251
245
239
239
245
249
247
238
231
237
245
250
250
247
248
247
246
241
238
236
231
229
233
236
235
229
229
233
236
236
252
250
246
244
243
243
240
240
245
253
257
256
253
254
251
247
245
247
251
252
251
247
245
244
247
249
247
240
233
236
245
252
255
252
249
247
246
245
246
240
232
230
237
239
234
228
228
236
242
242
251
252
253
252
252
246
239
238
242
249
252
251
248
245
243
243
245
248
251
252
250
249
248
248
246
246
245
243
244
243
247
252
255
255
252
249
247
247
249
246
242
240
242
242
238
234
235
241
246
249
242
245
251
257
259
253
241
236
239
246
248
248
247
245
244
245
247
254
260
259
254
248
245
241
239
240
243
246
250
251
252
253
256
259
257
253
249
247
247
248
244
242
244
248
248
246
244
246
249
251
242
242
245
251
255
253
241
233
235
243
248
249
247
249
252
251
247
250
258
261
257
248
238
232
231
234
237
238
242
248
254
256
257
258
258
256
252
247
247
241
236
234
239
248
255
254
250
251
253
249
248
245
240
239
238
238
233
225
227
235
238
239
239
242
245
245
240
238
243
247
250
249
240
232
225
224
225
225
231
241
250
253
253
255
258
257
253
246
242
238
233
230
235
243
248
247
247
247
248
242
251
246
237
224
215
212
213
215
216
218
219
220
223
226
229
230
229
226
224
227
235
246
248
240
228
217
214
218
226
238
246
245
247
253
259
257
245
235
234
239
240
239
236
236
238
237
239
239
236
229
243
238
227
214
203
200
204
209
210
209
210
217
224
227
226
224
225
225
221
220
225
238
241
239
229
217
215
218
227
238
243
241
245
252
259
257
243
228
229
239
247
246
239
235
235
237
239
236
232
228
225
223
218
208
202
204
210
215
218
217
222
231
241
245
241
236
238
239
235
232
232
233
234
232
227
221
218
220
226
233
239
242
245
250
256
255
247
238
234
239
244
244
242
241
244
246
247
243
241
239
217
220
214
208
208
214
224
229
231
234
240
249
253
251
251
254
257
254
249
245
244
244
239
232
223
220
218
219
218
222
227
235
240
245
249
253
251
248
243
240
239
240
244
247
252
252
250
250
251
252
225
226
224
220
221
229
238
242
241
245
251
256
253
250
251
258
263
257
249
245
247
251
248
237
223
215
213
214
212
210
212
221
231
238
243
245
245
243
242
242
242
242
244
247
250
251
255
257
260
255
235
237
241
241
239
243
247
249
246
245
248
251
252
249
249
252
256
250
243
239
244
251
250
241
228
218
216
216
212
207
204
210
221
233
239
238
233
232
236
243
247
247
244
241
246
252
260
265
263
256
238
241
248
252
250
248
247
248
245
243
245
248
250
252
252
252
252
248
246
244
246
251
250
245
237
230
224
218
214
210
208
212
222
232
239
238
234
234
237
244
248
246
239
238
245
254
261
261
257
252
239
243
250
257
256
250
244
242
244
246
248
248
249
249
254
258
258
253
253
252
254
254
249
245
238
232
226
218
214
215
219
224
230
234
242
247
248
248
245
245
245
242
239
241
250
255
253
247
241
240
241
245
250
254
253
247
240
238
241
244
249
249
246
248
251
257
258
253
250
250
255
255
247
239
234
228
222
216
215
223
232
240
241
242
246
248
251
250
248
248
247
246
250
252
256
255
247
237
232
232
249
250
247
241
236
232
230
230
230
234
238
243
244
244
246
247
246
237
230
231
242
248
242
232
227
227
224
220
222
233
243
248
249
247
247
246
245
246
248
250
253
255
258
259
257
254
250
246
244
240
253
248
238
227
223
222
224
225
223
222
224
233
239
244
244
241
234
221
212
213
224
232
230
224
225
232
235
238
240
243
248
252
251
249
248
244
242
244
247
250
253
252
251
252
251
253
255
255
253
248
248
238
232
229
231
231
233
235
231
224
217
222
231
244
248
247
240
226
214
210
214
217
221
222
230
241
248
252
250
247
247
248
251
252
252
252
248
248
247
246
244
240
236
236
242
251
255
252
246
241
238
229
231
236
242
244
248
252
250
236
224
222
230
239
247
251
249
244
235
229
225
223
230
238
247
252
253
254
254
250
246
246
250
255
260
259
257
254
248
244
240
233
227
231
242
252
256
248
238
235
229
231
236
240
242
248
258
262
258
245
233
230
233
238
243
249
251
253
253
251
248
243
248
259
264
260
253
252
255
254
250
249
253
259
262
261
257
253
248
243
240
239
238
243
252
257
256
250
245
243
228
237
243
242
243
251
262
264
255
242
233
231
233
236
241
248
251
252
255
258
257
253
257
262
262
255
250
250
255
255
252
253
259
261
259
252
249
246
243
240
239
242
249
254
255
254
250
249
249
250
235
244
249
249
255
263
269
264
250
237
230
228
228
232
240
249
254
252
251
250
253
254
254
253
251
250
250
251
252
250
251
253
259
261
256
251
248
245
238
233
233
241
249
255
253
248
244
244
248
252
243
247
252
256
261
268
270
262
249
237
227
221
224
230
241
252
256
254
250
245
245
246
249
250
249
251
254
254
250
247
246
249
252
254
254
254
254
249
243
238
237
242
246
249
250
248
246
245
249
251
249
251
254
253
253
256
260
260
251
235
223
220
229
239
249
255
257
257
255
247
242
242
244
249
252
255
257
255
250
246
243
243
246
250
255
254
252
251
249
251
253
251
248
247
250
252
252
252
250
248
254
258
257
251
246
245
251
252
242
226
218
223
239
251
257
257
256
257
256
251
245
242
245
250
252
254
253
251
249
246
242
242
248
255
257
253
247
245
251
258
263
261
255
252
255
256
254
249
241
236
253
258
260
255
252
247
242
236
228
220
220
230
243
252
256
257
255
254
256
253
251
251
252
252
251
247
245
248
248
247
243
244
251
260
260
255
248
245
248
253
256
256
253
254
258
258
250
240
228
224
250
254
258
259
254
245
231
222
221
227
234
241
245
249
253
253
254
256
256
257
255
254
255
253
249
243
244
246
249
250
251
252
255
258
259
257
255
251
250
248
247
247
249
255
259
257
247
237
229
229
252
251
249
246
238
229
220
222
231
243
248
250
247
246
246
247
250
256
260
260
257
254
250
250
248
245
246
250
253
257
261
261
259
258
254
255
254
255
253
252
248
247
247
252
256
254
248
240
243
248
257
252
242
229
221
218
223
233
242
249
253
251
244
236
233
234
240
248
255
258
258
255
253
252
254
254
254
252
253
256
261
263
262
260
254
252
251
253
256
256
254
250
247
250
254
250
242
241
247
255
253
248
237
225
223
228
236
239
238
238
240
236
226
214
212
219
232
240
246
253
260
265
264
260
259
258
257
252
250
251
254
256
260
263
258
254
249
249
253
256
256
256
256
257
255
248
241
239
247
249
226
233
239
239
232
226
227
233
241
244
243
243
240
238
235
234
232
234
238
242
243
239
237
236
237
238
236
232
231
234
237
238
238
239
238
236
230
228
227
230
231
233
232
231
231
232
237
240
242
240
232
238
246
249
245
240
238
240
241
243
241
238
236
235
235
235
235
236
239
241
241
235
230
231
238
247
246
239
235
239
245
242
237
233
236
239
242
240
236
231
230
234
237
239
238
238
238
239
236
235
241
242
246
247
246
245
244
246
246
244
241
239
237
234
233
235
239
239
238
236
235
232
228
228
234
245
249
243
238
242
249
246
236
226
229
241
251
250
243
235
235
241
249
251
245
238
235
236
235
234
243
242
239
236
236
239
243
246
246
245
243
243
242
239
235
233
239
240
239
236
239
242
239
231
230
235
241
238
235
239
248
247
236
225
228
240
250
251
245
243
250
257
261
252
237
227
233
239
242
237
243
239
235
233
234
238
241
243
243
242
239
239
242
242
241
238
241
243
242
242
247
252
251
241
233
232
235
237
237
240
247
248
243
235
232
236
242
244
244
245
251
256
255
244
231
226
235
244
247
241
244
243
243
240
240
241
243
243
241
239
236
232
233
240
247
250
249
245
245
245
247
250
246
243
240
240
243
247
250
249
248
248
248
246
241
236
238
240
240
237
234
235
239
241
239
236
236
241
242
241
248
247
249
246
243
241
241
241
243
245
243
237
236
241
251
257
253
247
246
245
243
240
238
240
244
248
251
255
257
254
249
248
248
247
243
240
241
244
238
227
222
226
235
243
241
236
233
232
236
240
246
247
250
252
245
237
234
239
245
248
248
247
249
251
254
253
247
243
245
248
246
242
239
240
245
251
254
255
253
248
247
249
247
243
239
241
246
247
237
226
225
235
244
245
238
230
227
230
234
234
242
243
250
252
245
237
235
240
248
248
246
248
254
258
254
245
239
238
245
250
256
256
251
247
248
253
254
250
243
239
244
250
250
243
239
243
249
247
239
234
236
244
248
245
236
234
238
241
236
227
239
241
247
248
243
238
240
248
253
251
244
244
251
256
250
242
237
236
242
248
256
258
254
249
249
254
253
244
236
234
242
251
252
246
244
245
247
246
242
241
240
244
243
244
242
245
251
249
240
231
236
239
241
243
243
240
245
252
256
252
246
242
246
249
247
245
242
240
240
241
243
246
244
244
249
252
250
239
232
234
242
246
245
245
245
245
244
244
246
246
243
240
240
244
246
245
245
242
241
241
233
236
238
243
244
245
243
246
248
246
243
242
245
245
246
248
249
249
246
243
240
236
234
237
244
247
243
238
238
241
244
241
236
241
243
245
243
244
247
248
245
242
242
241
239
233
230
231
235
243
239
237
241
247
248
245
242
243
246
247
246
247
247
246
247
249
253
254
250
245
241
240
239
240
242
240
237
239
243
249
248
242
239
241
244
244
243
243
244
244
244
248
248
243
237
230
227
232
235
237
245
242
242
246
247
245
245
250
256
258
257
254
250
250
252
252
250
248
246
245
245
247
250
250
246
239
237
242
248
256
256
253
251
251
250
251
249
245
240
233
237
251
259
257
250
241
241
243
242
239
244
243
243
244
245
247
249
252
258
259
257
255
252
250
250
249
246
243
243
245
248
252
256
255
249
242
241
245
250
253
253
253
254
255
256
256
255
248
237
229
234
248
263
264
255
245
243
247
250
247
243
243
245
246
247
249
251
251
246
244
244
246
249
249
249
247
245
246
247
248
249
250
252
250
247
243
244
246
246
244
242
246
251
254
254
254
254
248
239
230
233
246
257
258
250
237
237
243
251
250
253
251
250
250
249
250
250
245
239
232
233
240
244
245
247
247
250
251
251
251
248
248
249
247
244
242
245
246
244
236
234
241
248
250
247
245
244
244
241
239
239
242
247
246
243
239
240
243
246
246
263
256
253
250
249
250
250
249
244
241
241
243
243
241
240
245
250
253
251
250
249
250
252
251
246
242
242
245
245
240
237
240
243
244
243
240
241
241
242
242
240
238
236
236
242
245
246
244
241
243
257
254
251
249
249
251
252
252
254
255
254
251
244
239
237
239
244
248
250
250
251
254
259
258
251
244
239
242
247
250
248
241
238
240
243
246
244
241
240
240
239
235
234
237
244
249
249
246
245
246
245
247
245
244
246
249
249
250
251
255
256
250
245
242
241
241
245
249
252
253
251
250
255
257
254
248
239
238
242
251
253
247
239
237
242
248
248
244
239
234
230
231
238
246
249
248
246
246
250
252
245
248
246
244
244
245
244
242
244
249
250
247
244
244
248
249
249
253
254
253
249
246
248
253
255
252
244
236
235
244
251
251
245
238
237
243
250
250
243
233
227
230
239
247
246
242
241
245
251
252
254
255
251
249
247
246
243
241
243
248
250
248
245
246
249
251
251
252
253
252
249
247
248
252
255
254
251
243
239
242
248
252
248
241
239
244
251
254
251
243
234
231
235
237
236
234
238
243
247
248
250
248
248
249
251
250
245
241
241
245
248
249
248
247
250
251
250
248
248
250
251
251
250
248
248
250
253
252
250
249
250
251
251
248
245
247
249
252
251
248
240
232
228
227
232
237
242
243
246
246
241
236
240
248
256
255
246
240
239
241
246
249
253
258
257
251
248
248
248
250
251
250
246
242
239
241
245
252
255
254
253
254
256
256
255
252
250
250
249
244
240
234
232
236
243
250
253
249
249
247
240
239
244
250
256
255
246
240
239
244
247
251
257
261
260
254
247
247
253
256
252
248
242
236
233
232
239
243
247
251
255
259
262
262
259
256
252
249
244
237
235
238
247
253
257
257
258
255
254
249
247
246
247
246
245
242
238
235
234
240
240
240
242
246
249
247
243
243
250
255
254
250
246
240
235
232
234
235
237
243
250
256
259
260
261
260
255
245
237
232
234
243
253
258
256
252
251
252
250
243
244
241
236
231
225
222
221
221
222
222
221
219
223
228
231
231
232
233
239
243
247
251
250
245
238
232
231
232
235
241
245
245
249
258
264
263
251
234
229
235
240
244
245
243
240
239
242
243
238
232
227
225
221
213
208
206
210
213
210
206
204
212
223
227
227
225
225
227
229
232
236
241
241
236
233
229
228
230
236
244
245
241
245
255
267
264
247
228
228
239
248
247
239
231
230
235
239
238
234
230
212
213
211
206
203
206
213
217
215
214
216
231
242
247
242
236
234
235
235
231
228
228
230
231
230
226
223
227
235
246
245
244
244
253
264
262
251
239
238
244
249
246
240
235
235
239
240
241
240
237
207
213
214
211
210
214
222
232
235
239
243
252
259
258
253
250
250
250
248
239
231
229
234
236
231
223
219
224
233
239
237
236
238
247
255
257
252
251
251
248
245
243
243
245
246
247
247
246
247
244
220
221
221
220
220
225
235
244
248
251
255
258
257
254
250
249
253
254
251
243
235
234
238
240
232
222
217
221
225
225
222
223
229
238
241
245
247
250
251
248
244
242
243
247
251
250
250
252
254
250
234
233
232
232
233
240
246
251
249
248
252
256
256
251
248
245
246
249
246
240
236
235
238
237
230
223
220
223
223
219
217
221
230
236
237
237
238
242
245
248
248
245
244
247
250
250
250
254
258
259
242
242
247
247
249
249
250
251
249
249
255
262
263
258
252
247
246
247
248
244
240
236
236
234
231
227
225
225
225
225
227
234
238
240
238
236
238
241
244
247
253
255
252
250
251
249
245
246
253
260
244
249
258
261
258
254
248
249
251
258
265
267
263
257
255
252
252
251
254
254
251
243
236
233
231
230
228
227
228
231
238
243
245
243
241
243
245
246
244
247
254
259
259
255
253
250
242
236
239
250
245
251
259
261
254
247
241
241
245
253
258
256
248
242
241
242
244
246
252
257
256
247
235
230
229
231
228
227
230
236
243
245
242
242
243
246
249
247
245
246
251
255
257
256
254
252
244
236
234
239
248
249
248
242
237
233
230
229
232
237
241
240
235
228
225
225
229
236
240
243
242
234
224
221
223
227
229
231
234
239
244
244
244
246
247
247
246
245
245
247
249
250
251
252
251
253
252
249
247
244
250
245
235
228
226
226
225
226
225
225
227
232
235
232
227
223
226
229
230
227
222
217
215
219
226
235
241
241
242
244
249
251
252
254
256
252
247
246
246
247
247
246
245
247
247
250
254
255
258
253
243
237
234
234
234
235
237
237
232
223
219
227
236
243
243
238
239
236
231
223
216
214
221
230
241
250
255
254
251
249
248
250
255
260
262
261
258
253
250
248
244
242
239
240
241
244
246
249
251
249
231
233
243
248
245
246
250
253
249
234
221
227
237
249
253
250
248
246
244
239
232
229
236
247
258
263
263
259
256
252
249
250
254
259
262
262
260
256
252
248
246
241
238
239
241
244
245
243
241
242
226
236
249
252
247
247
256
262
257
240
228
228
237
247
252
251
248
249
255
258
254
247
249
256
263
264
262
260
258
256
253
252
255
257
255
251
249
248
250
249
247
243
243
245
249
252
250
248
246
249
233
244
253
251
248
250
259
262
255
239
228
227
235
246
252
251
249
248
254
261
260
255
253
255
255
255
254
256
258
255
251
252
256
256
249
241
235
236
239
240
241
243
246
250
252
252
250
249
253
256
243
251
257
257
256
259
262
259
249
234
221
221
230
245
255
258
253
249
251
257
260
259
258
254
250
247
247
252
253
249
246
250
255
257
250
242
237
236
235
236
236
242
246
250
252
250
248
247
250
255
251
253
257
261
260
261
260
254
242
228
219
218
229
244
255
259
256
252
252
256
259
260
257
254
250
246
246
248
249
246
245
249
253
255
253
252
251
248
243
240
241
243
246
247
249
250
248
246
246
249
256
258
259
256
253
253
255
250
241
228
221
226
236
246
252
256
254
253
255
255
253
251
251
252
253
252
249
247
248
248
251
255
258
258
258
256
257
255
252
250
249
250
248
248
246
247
248
250
250
250
259
262
260
254
247
249
251
246
237
230
234
242
247
251
251
250
251
250
251
248
244
241
245
252
256
257
255
252
251
251
253
258
260
263
262
257
253
250
252
253
256
252
250
250
248
248
250
252
253
250
255
259
260
257
250
246
241
233
227
231
243
253
256
254
253
250
250
247
245
241
240
242
246
253
258
260
258
257
253
252
252
253
258
261
260
256
249
244
247
251
255
252
252
254
256
257
253
247
243
241
249
255
260
260
252
240
227
221
225
237
249
253
252
252
254
256
256
255
250
248
247
245
247
253
257
259
256
253
251
251
253
255
257
258
258
256
250
242
242
247
252
253
253
257
262
262
251
239
231
234
250
253
256
253
240
227
220
225
235
247
251
250
246
248
252
256
258
260
263
261
256
247
245
247
250
252
247
242
243
252
261
265
263
258
256
258
253
245
242
246
251
253
251
255
262
261
249
236
233
241
257
251
243
234
226
223
225
234
241
246
250
247
241
236
236
240
248
255
258
258
257
249
244
245
249
251
249
245
247
255
265
268
264
258
256
256
255
250
248
249
252
249
246
249
257
257
248
239
242
248
256
246
234
223
223
227
232
233
229
229
231
232
224
214
210
218
232
241
246
250
255
257
253
250
251
255
258
260
260
260
259
258
257
259
258
257
255
251
254
255
254
248
243
246
254
257
255
249
248
249
237
233
232
231
229
230
233
236
238
240
239
239
240
243
242
239
234
232
236
241
242
239
236
236
242
247
246
236
226
221
227
237
244
241
234
228
231
240
247
247
244
241
240
240
233
231
231
237
242
241
239
235
235
233
232
233
236
235
235
236
235
236
236
237
241
246
246
243
241
242
243
240
237
238
243
253
256
250
241
237
239
241
242
240
236
238
243
252
255
247
233
226
231
240
243
241
234
229
228
229
236
239
240
238
236
237
240
241
239
236
234
236
236
236
237
245
253
254
247
239
236
238
237
237
238
244
249
250
250
249
247
243
237
232
235
244
254
258
254
239
223
218
228
243
250
247
236
228
224
227
231
237
239
239
237
238
243
247
246
245
242
244
244
239
233
234
244
253
248
237
233
237
242
239
233
230
232
237
245
252
253
247
237
229
230
241
249
252
248
239
229
226
232
239
240
238
237
237
238
237
234
235
237
236
235
237
241
246
248
249
247
248
248
243
235
232
238
246
248
241
237
239
244
243
237
232
231
235
243
251
256
254
245
235
230
234
240
244
244
240
235
232
234
233
229
229
237
244
248
244
246
242
237
233
233
236
241
244
244
247
248
249
249
249
249
249
249
250
249
244
239
237
239
244
246
245
245
243
244
251
255
256
253
245
238
235
239
243
242
237
231
230
234
235
234
232
236
240
243
243
251
248
243
236
234
240
244
245
244
244
245
247
248
252
260
266
263
257
251
245
238
233
233
239
245
248
245
241
242
246
251
253
250
247
243
243
246
246
239
228
226
230
237
242
241
235
234
236
239
240
249
248
247
244
242
244
246
246
245
243
245
247
248
252
259
262
259
253
247
241
237
233
231
234
238
241
240
238
239
242
247
247
245
242
241
245
249
247
238
230
232
238
242
240
235
230
230
233
234
235
243
242
247
251
249
246
244
246
247
248
247
248
248
249
246
245
243
242
241
238
236
236
234
235
239
246
250
247
243
242
244
248
245
241
238
240
244
245
242
241
242
244
240
236
230
228
228
230
230
231
238
239
246
252
248
240
240
248
257
257
251
247
248
248
243
237
235
234
234
234
236
239
241
242
246
256
261
255
243
238
243
250
251
245
238
234
235
242
249
253
247
243
239
238
237
236
237
235
235
235
237
238
247
251
244
237
239
251
259
256
249
245
247
248
246
244
243
240
237
233
236
241
244
244
247
253
252
244
237
237
243
251
251
248
243
238
236
242
251
257
251
244
241
245
247
248
248
249
248
245
239
240
245
247
243
238
239
245
248
244
240
242
246
248
248
251
255
255
248
239
237
240
242
242
242
240
234
231
233
239
248
249
246
245
245
243
242
244
250
255
254
251
246
244
242
245
252
258
258
252
246
242
242
246
245
240
238
237
237
236
237
242
245
246
245
249
256
258
253
245
243
242
244
243
242
236
232
231
237
247
249
245
240
243
247
250
248
245
243
245
252
255
251
238
229
230
241
250
253
250
249
245
244
246
248
246
241
236
237
243
247
250
247
245
244
245
248
249
249
248
250
252
254
252
250
246
243
244
244
246
246
243
241
242
248
253
253
245
238
234
243
255
254
240
226
222
230
239
243
247
246
245
246
250
254
252
248
242
242
246
251
251
248
248
251
251
245
242
244
248
253
256
256
255
253
252
250
248
246
242
241
241
242
242
244
249
252
247
237
232
240
252
257
245
231
224
229
239
244
247
238
242
247
252
254
252
248
244
241
241
241
242
244
249
254
256
252
247
246
249
250
250
252
251
248
247
247
247
244
237
236
241
243
240
235
238
246
248
242
237
241
251
256
246
236
230
237
248
252
249
239
240
245
249
247
244
241
241
240
239
237
237
241
243
248
251
252
251
251
250
248
247
249
250
247
244
244
245
241
235
234
241
245
241
233
234
240
244
242
239
241
248
252
245
240
238
243
250
251
243
252
249
247
244
242
239
239
242
244
247
246
244
242
240
241
243
248
251
251
251
250
253
255
253
247
243
243
246
242
236
234
240
243
243
239
235
236
235
236
237
238
244
248
246
247
247
247
245
240
232
257
257
253
246
243
242
247
249
253
257
257
253
247
244
243
245
247
249
249
252
254
259
263
257
249
243
240
242
243
240
239
241
244
242
240
238
239
240
238
236
236
241
247
254
258
257
250
244
235
232
247
254
254
248
246
249
250
251
252
253
253
251
248
246
245
249
250
251
251
251
250
252
257
256
251
244
239
238
243
249
250
249
245
239
236
240
248
255
254
246
240
240
247
255
261
260
251
246
242
242
242
250
252
250
248
250
250
249
247
247
248
244
241
242
247
252
254
255
254
250
246
245
248
253
252
248
244
243
247
253
256
254
246
239
236
243
254
263
261
253
244
241
246
252
253
252
249
246
248
249
246
248
250
250
250
250
249
247
245
248
249
247
242
242
248
254
255
255
254
252
249
247
249
250
252
254
253
252
252
253
253
252
250
246
246
252
254
257
254
250
245
242
239
239
241
244
246
244
245
247
250
245
244
247
249
250
247
245
244
247
249
251
249
251
254
255
253
248
249
252
254
253
250
247
247
251
255
254
253
248
248
249
252
255
256
255
251
247
245
247
243
236
228
225
232
241
245
242
238
239
243
240
240
245
247
247
245
244
243
245
246
251
259
264
262
257
250
246
247
249
254
252
247
242
240
244
247
248
248
245
246
250
256
260
258
252
247
243
241
240
237
235
229
225
229
239
245
246
243
240
246
245
245
248
249
248
246
245
244
245
247
252
261
266
264
256
250
247
251
249
245
246
247
246
242
241
243
242
242
243
247
252
257
257
250
247
245
241
236
228
230
237
241
238
232
233
243
254
254
249
246
245
248
247
246
245
244
244
244
245
244
244
247
252
254
252
253
255
258
254
247
245
250
252
248
246
246
244
241
241
244
249
254
254
250
249
248
241
232
224
228
243
253
249
236
233
241
254
258
253
231
230
232
232
232
233
235
236
235
232
227
225
228
232
238
242
249
255
258
255
251
251
249
249
248
248
250
246
242
240
240
244
250
254
259
261
254
244
237
237
241
246
249
246
238
236
240
247
249
247
217
212
211
211
212
217
222
223
218
216
215
218
225
226
228
231
236
243
246
244
244
240
238
239
241
245
246
242
241
245
246
244
247
256
265
264
255
248
248
253
255
248
242
238
235
237
239
241
241
242
210
206
203
203
207
211
217
220
219
218
221
231
239
238
234
230
229
231
233
228
224
223
230
236
241
241
236
238
242
250
249
243
243
254
263
259
252
248
252
258
257
249
243
239
235
236
240
242
243
241
214
210
213
215
218
220
225
231
232
236
240
249
256
257
250
240
235
236
234
225
215
216
230
244
248
240
233
237
247
251
245
233
234
245
255
255
251
249
252
251
249
246
244
246
244
243
245
247
245
240
223
224
229
233
234
236
239
247
249
251
253
259
264
263
255
245
240
244
244
233
220
217
231
245
246
237
231
236
244
243
233
226
227
239
251
256
255
253
250
246
244
241
244
250
252
250
248
246
245
241
231
235
240
242
243
246
250
255
257
259
261
264
266
261
252
243
244
251
253
242
226
219
224
233
232
229
230
235
236
233
232
233
239
245
250
257
261
260
254
249
247
245
247
251
254
250
243
238
244
248
236
243
249
250
250
249
252
255
260
265
269
270
265
259
254
252
252
253
253
245
232
221
220
223
224
228
232
235
236
235
240
249
252
252
251
255
259
260
254
252
256
258
256
253
252
246
238
236
244
254
243
252
259
260
256
249
247
249
257
267
269
265
257
255
258
257
252
248
247
245
241
232
225
225
229
233
238
243
245
244
245
251
254
253
251
253
255
254
251
252
260
268
263
253
244
242
242
243
246
254
254
259
261
261
253
246
241
242
249
254
255
248
242
242
245
245
243
240
241
244
245
238
231
228
231
237
242
245
248
246
243
243
245
247
251
251
252
247
244
246
255
262
257
246
242
244
250
251
249
250
257
256
248
242
238
235
232
232
236
238
240
236
234
230
228
226
231
239
245
243
237
226
221
223
229
236
242
247
250
249
244
242
245
249
252
251
248
246
242
244
247
251
247
245
246
252
255
255
251
248
246
240
230
225
227
230
232
233
233
234
235
236
237
232
224
221
231
247
252
242
225
213
214
223
231
239
245
252
254
255
252
252
252
253
254
252
249
246
244
245
245
246
247
252
256
257
254
253
252
252
231
224
221
225
233
237
240
242
240
234
233
236
239
240
237
232
240
250
254
243
228
221
228
238
247
253
255
259
261
260
260
257
254
252
252
251
249
249
248
247
248
248
250
255
257
253
250
249
254
256
223
224
233
241
247
248
251
253
248
235
228
231
240
246
248
245
245
249
253
250
244
241
245
253
260
262
262
263
262
262
260
256
253
250
249
249
251
252
254
254
255
252
251
250
248
242
240
245
252
256
231
239
250
254
253
251
254
256
249
236
228
230
239
247
250
248
244
245
253
259
256
253
247
250
256
259
260
260
258
256
255
255
254
253
249
247
249
251
255
258
257
254
249
242
241
238
237
240
248
257
242
251
258
259
256
254
254
253
246
233
226
227
236
250
253
250
246
244
252
259
260
255
250
249
250
252
254
257
254
250
249
250
256
257
252
246
242
243
249
252
254
252
247
244
242
240
239
240
245
254
246
250
258
259
258
257
256
252
244
231
222
223
235
253
260
258
250
245
250
257
261
260
259
255
252
250
251
255
253
249
244
247
254
259
253
246
240
240
242
247
250
251
248
247
249
250
248
244
243
247
250
249
255
257
255
255
256
251
241
228
219
222
237
255
266
264
254
247
250
256
262
262
260
257
254
251
250
252
252
249
247
251
255
257
252
246
244
248
248
249
248
250
249
248
251
252
251
248
245
243
257
255
255
253
251
250
250
246
237
228
225
231
242
254
259
260
254
249
251
256
259
260
257
255
255
254
252
252
252
253
256
260
262
259
253
251
255
259
256
252
247
246
249
248
248
248
249
250
250
249
262
261
255
248
246
246
245
239
233
233
241
248
248
247
248
250
253
252
253
254
255
254
253
254
257
261
261
258
256
257
263
267
265
262
259
257
258
262
261
254
250
249
252
254
252
247
248
252
257
258
258
258
250
244
242
243
241
235
233
240
252
260
255
247
246
250
254
255
256
255
254
252
252
254
260
266
267
264
259
258
258
260
262
261
260
259
254
252
253
257
259
262
263
263
260
254
254
254
256
254
252
253
249
245
241
236
232
232
238
248
254
257
252
252
255
259
262
263
262
260
257
253
252
257
262
266
264
259
254
253
255
256
256
257
259
257
249
241
242
255
266
271
269
266
264
263
259
252
246
244
252
250
247
241
232
223
220
228
239
248
249
249
248
252
257
264
267
267
266
264
259
253
252
257
261
261
255
247
244
250
255
258
256
255
257
258
252
242
238
248
259
265
260
256
261
264
259
248
242
243
256
248
237
227
218
214
216
222
230
235
238
240
238
240
244
250
256
260
261
257
253
247
248
253
258
258
254
248
247
250
256
258
255
254
257
260
257
250
244
247
252
252
246
247
255
262
259
248
244
248
254
240
228
217
213
215
217
217
215
217
219
223
224
222
223
230
243
250
250
245
243
244
246
247
250
256
260
262
260
256
253
251
251
253
258
262
260
257
252
251
250
243
235
237
250
261
264
257
250
250
241
238
231
225
226
234
240
239
236
233
234
237
240
244
245
245
243
242
243
244
242
239
236
234
237
240
240
234
224
222
230
237
239
233
228
232
242
251
252
248
242
238
238
236
235
233
234
237
242
239
238
234
226
218
219
229
237
236
232
230
231
237
239
242
245
248
252
249
244
244
247
249
245
238
234
234
234
234
230
231
234
240
243
243
239
240
244
250
253
248
235
225
224
233
244
245
240
235
233
233
234
234
231
228
228
230
235
237
235
233
235
241
245
245
244
247
248
249
245
244
246
250
249
242
235
228
231
238
244
244
241
240
240
243
244
244
245
247
247
243
230
220
221
236
250
253
244
234
227
229
231
235
237
239
237
237
241
247
251
251
246
247
248
244
239
236
240
245
244
238
235
238
245
245
238
231
233
244
255
258
251
243
239
242
243
243
242
243
244
241
235
230
232
240
250
250
246
236
233
237
233
235
239
238
237
237
242
252
259
260
254
249
245
240
232
232
237
245
245
237
228
228
239
247
249
246
244
245
250
255
253
248
245
243
239
238
239
242
243
242
238
239
245
248
247
242
240
238
239
244
241
241
240
236
235
237
241
244
245
249
249
248
244
238
233
238
247
252
250
243
235
232
238
246
253
254
248
238
234
239
246
250
250
244
238
237
240
245
245
241
237
238
246
251
248
241
238
238
242
244
250
250
244
237
236
242
242
239
233
235
244
246
245
240
242
249
257
256
254
248
245
242
241
244
246
242
233
223
222
231
243
248
248
244
242
242
245
247
247
242
238
234
238
244
248
249
248
246
245
243
251
247
244
238
243
247
246
240
234
237
245
248
246
241
243
249
254
254
250
247
246
244
242
240
237
229
224
224
227
237
244
245
243
242
243
245
245
246
249
249
246
239
234
235
242
250
251
249
246
243
245
239
235
240
245
246
243
241
243
249
252
250
246
241
237
241
246
250
245
240
238
238
238
238
239
238
239
241
244
244
244
243
242
241
241
240
241
245
252
255
254
243
236
234
235
238
241
240
240
240
239
233
235
242
244
240
238
239
245
251
251
247
244
240
237
238
239
243
242
239
240
239
239
240
241
248
253
253
247
243
241
242
243
242
238
233
234
243
252
256
250
241
238
238
238
236
234
236
239
244
240
239
245
248
243
236
236
240
244
243
241
242
245
245
245
244
247
247
244
241
243
247
247
244
243
246
248
246
241
243
244
247
249
244
239
234
235
243
252
253
245
238
239
245
249
250
250
252
252
251
248
249
252
250
243
237
238
243
244
241
238
243
248
250
251
253
257
258
250
242
244
249
252
249
244
239
234
234
238
247
253
254
251
245
243
243
244
246
250
252
249
246
245
248
253
259
267
270
266
258
250
249
249
248
244
240
241
243
244
242
242
244
246
247
248
251
257
257
249
242
243
249
253
252
249
244
237
235
240
249
255
253
248
246
247
249
248
245
245
250
256
258
255
245
242
247
260
265
263
257
247
246
245
248
250
248
244
242
242
242
243
242
241
243
244
246
247
248
245
247
249
251
253
252
252
251
249
246
242
243
245
245
245
246
249
250
247
243
240
246
257
263
256
238
228
228
237
244
248
250
244
245
247
251
254
253
246
243
241
244
244
242
241
245
250
248
243
240
243
251
255
252
249
247
248
251
251
248
244
237
237
242
244
243
241
243
245
245
243
248
257
261
254
238
226
223
231
241
244
244
242
244
248
253
254
252
247
244
247
247
247
245
244
247
254
253
245
240
244
251
253
250
247
246
246
249
250
249
246
241
240
244
244
238
232
235
244
248
249
248
253
256
254
241
233
234
241
250
251
245
238
240
245
245
244
242
241
243
248
255
255
249
244
244
247
249
249
249
250
249
249
249
249
249
249
251
252
252
250
243
242
243
244
237
231
233
241
245
242
239
243
251
255
248
242
239
246
252
251
245
240
241
244
244
241
237
235
240
246
255
256
251
243
241
243
247
252
254
254
252
250
249
248
248
250
251
251
251
245
236
235
243
248
245
238
234
235
235
231
230
239
249
256
255
249
243
244
243
242
239
246
249
247
245
243
240
239
240
243
248
251
250
248
246
250
252
255
255
255
254
252
248
245
244
245
249
249
245
237
231
233
243
253
253
243
236
236
240
241
241
243
248
254
257
254
250
246
241
235
231
243
247
248
246
244
245
247
245
244
245
246
249
252
254
256
256
255
251
250
250
250
247
246
244
245
247
248
246
243
239
241
251
254
252
243
239
244
257
265
263
254
247
245
247
250
252
250
241
233
232
241
244
247
246
246
247
250
250
249
249
249
251
253
252
255
256
255
250
248
247
246
248
250
252
250
248
249
253
253
253
252
252
252
250
246
245
253
265
270
269
258
248
239
239
245
250
249
240
234
236
246
245
248
248
247
248
249
251
252
256
256
255
251
249
254
258
258
255
253
251
252
253
251
251
249
247
251
255
256
256
253
250
249
253
257
255
254
251
253
255
258
254
246
241
241
244
244
237
235
240
251
249
248
248
246
245
246
249
252
256
255
254
251
251
256
260
259
257
257
260
261
257
249
245
244
245
248
249
249
248
245
247
251
259
262
258
251
240
240
248
257
258
248
240
238
240
239
234
234
240
254
250
248
245
244
243
244
246
250
253
252
249
252
257
260
260
256
252
252
256
258
254
247
243
243
245
247
243
238
237
241
248
255
261
260
253
247
241
240
245
251
252
245
235
229
231
236
238
239
241
248
247
246
247
247
243
245
247
249
249
248
250
256
260
261
257
253
249
248
245
244
245
250
252
250
250
247
243
236
234
241
248
256
255
250
247
246
245
240
232
233
239
243
235
224
224
235
246
252
249
235
235
240
245
246
245
246
248
249
250
247
250
254
258
260
259
258
257
253
245
241
246
256
260
258
252
249
246
244
242
243
247
251
247
244
247
252
249
240
227
226
238
246
243
235
232
241
255
261
256
224
223
228
231
232
235
240
242
242
244
243
244
245
248
253
258
263
263
259
252
250
251
255
256
256
253
250
247
248
249
251
250
249
244
245
249
256
257
252
244
242
243
248
249
247
246
249
254
259
258
218
213
207
209
214
220
224
229
230
232
233
234
228
227
234
245
252
251
247
245
247
248
244
245
247
250
248
246
246
252
256
255
254
251
249
250
253
258
265
264
258
250
246
247
245
247
247
248
253
255
216
206
199
201
210
218
222
224
223
229
232
231
227
223
226
232
237
234
227
225
230
234
239
242
246
248
245
244
247
253
255
255
255
257
256
248
246
252
260
262
258
250
245
245
241
239
242
247
251
252
214
206
208
216
225
234
238
238
237
237
236
239
244
244
238
232
229
230
226
222
222
227
237
247
250
246
243
245
250
254
250
245
247
257
259
253
246
244
248
248
249
249
251
250
245
241
244
250
251
248
220
223
232
242
246
249
253
254
252
246
243
250
260
263
252
239
234
239
241
234
226
224
234
246
247
243
241
246
251
250
245
239
243
252
259
260
254
246
243
242
245
250
255
254
252
248
248
250
249
245
227
240
253
256
253
251
253
257
258
254
252
256
260
259
251
243
244
249
252
241
227
221
229
236
238
238
241
247
249
246
244
244
247
251
256
260
259
254
248
245
247
249
252
252
252
250
248
244
246
245
233
246
256
257
250
247
245
250
259
265
265
258
251
250
251
255
254
250
245
234
226
221
224
229
233
238
244
250
250
246
247
252
254
253
252
253
256
252
248
247
248
249
248
246
246
247
246
244
246
246
242
249
254
256
253
248
245
249
259
267
265
252
244
250
262
269
262
246
234
229
229
229
231
236
240
248
254
256
253
248
247
250
254
253
252
251
250
250
246
246
250
251
247
239
237
243
251
253
253
248
253
255
251
250
251
248
245
248
252
253
246
239
240
249
263
265
256
241
233
233
235
237
239
242
248
253
259
259
257
249
242
243
249
251
253
252
253
251
247
246
251
253
248
237
236
244
256
258
253
248
257
252
241
236
236
238
241
242
240
238
233
233
239
244
245
243
242
243
242
237
231
229
233
239
244
249
255
259
258
251
245
244
247
250
253
255
256
253
249
249
252
253
249
245
246
252
254
253
247
247
241
233
224
221
225
231
234
235
235
235
236
236
238
234
227
223
232
245
251
242
228
224
230
239
243
245
254
259
261
259
254
253
252
250
251
253
251
250
248
250
250
251
251
255
258
257
251
246
245
248
221
214
215
223
232
237
239
237
237
238
240
241
240
235
226
224
233
246
252
248
239
238
244
251
253
254
257
261
265
266
262
257
254
250
249
246
243
243
246
249
249
252
252
259
261
257
250
247
250
251
221
220
228
240
249
251
249
243
238
235
235
238
240
245
243
242
243
246
250
250
252
256
262
263
261
257
257
260
262
263
259
255
251
248
248
246
244
242
248
250
252
251
250
252
251
248
246
247
253
255
238
243
252
257
260
258
253
244
235
229
228
234
241
250
256
256
253
248
248
250
255
258
262
260
255
251
250
252
255
256
254
250
248
249
251
255
256
255
256
256
256
253
247
241
238
238
238
241
249
256
254
258
260
260
261
256
251
241
233
228
228
235
243
253
257
257
255
250
250
252
252
253
254
252
250
249
249
251
252
250
249
249
250
254
259
264
265
261
259
260
259
254
248
241
238
238
238
238
239
248
252
256
258
258
257
255
250
242
236
231
232
236
246
257
260
259
255
250
251
255
254
253
252
252
253
254
256
259
257
251
246
250
257
262
263
263
260
259
256
256
258
256
251
247
245
246
245
242
240
242
250
254
256
255
252
250
250
246
239
235
232
237
248
261
267
263
256
250
252
256
258
256
254
254
256
260
264
264
261
254
251
255
259
261
256
251
249
251
253
253
254
254
252
250
249
250
249
248
245
242
255
260
260
255
249
246
245
241
237
234
233
238
248
258
264
263
258
254
254
258
262
262
257
255
255
259
262
263
262
259
258
257
257
254
248
246
248
256
258
253
248
246
249
252
253
252
252
252
250
248
260
263
260
254
247
243
240
234
233
236
242
246
249
251
253
259
260
259
258
261
265
265
259
255
254
257
259
260
261
261
261
259
256
251
247
249
257
264
265
256
247
245
252
259
260
255
253
253
253
249
258
258
252
246
241
239
236
236
238
245
252
253
250
247
248
252
259
260
261
263
264
265
261
257
255
257
258
258
258
258
258
257
256
256
259
259
258
261
261
261
262
262
265
265
260
253
252
254
254
248
255
251
243
237
232
231
236
242
247
251
253
250
249
248
253
258
261
262
262
263
263
264
264
263
262
262
260
258
255
256
256
256
257
260
262
261
256
249
251
260
271
275
269
260
255
255
256
255
252
246
252
245
236
227
219
219
224
233
241
244
244
243
245
247
256
262
265
267
266
263
262
263
266
269
269
264
260
260
259
258
257
255
255
257
259
261
254
246
245
253
266
268
259
251
254
261
261
255
249
247
250
239
224
210
203
202
207
214
221
227
231
235
240
244
249
253
260
267
267
261
255
254
258
263
262
260
259
260
261
259
256
254
252
254
258
262
259
252
247
250
258
260
255
251
256
262
259
251
247
249
245
230
214
201
195
195
197
200
204
206
214
224
231
234
236
241
252
262
265
257
248
243
244
246
249
252
256
258
259
256
254
252
251
252
258
263
262
258
253
251
255
257
255
253
256
259
257
252
250
252
245
250
244
234
230
237
243
244
238
235
237
241
241
239
239
242
246
248
247
244
241
241
237
232
229
232
238
239
235
237
240
240
232
227
236
248
255
249
237
233
236
237
238
235
234
236
240
242
240
235
239
240
235
231
228
235
241
239
234
229
234
239
243
240
237
238
243
247
249
254
255
252
247
236
225
220
220
224
230
235
239
240
240
238
241
246
244
236
232
235
238
236
229
229
235
244
247
246
241
237
238
238
236
235
236
237
238
237
233
231
233
239
245
244
243
238
238
242
249
256
261
259
252
240
228
218
217
227
235
239
238
239
241
247
249
245
236
233
236
244
248
242
231
226
235
246
251
246
239
233
244
241
244
247
244
239
239
244
246
244
236
233
237
242
246
245
243
246
248
246
246
246
245
244
238
231
231
240
247
247
238
234
239
246
250
244
238
235
240
250
256
254
246
240
240
246
250
245
238
235
248
249
252
250
244
240
240
247
254
253
244
236
231
233
238
244
250
251
248
239
232
232
241
248
252
250
247
247
247
244
239
234
237
241
241
240
239
237
242
245
251
256
261
258
252
244
242
238
238
241
247
252
253
249
243
240
240
241
244
249
250
245
236
228
225
234
247
254
249
240
234
234
241
249
256
257
252
244
238
239
240
241
240
237
236
235
237
237
240
242
241
247
256
261
255
245
236
236
240
244
248
249
249
245
245
245
242
236
231
237
246
248
242
229
225
230
241
248
247
244
243
243
244
246
247
247
243
237
236
240
244
247
247
244
241
238
237
239
243
246
241
237
239
245
251
249
245
241
242
244
249
245
241
240
247
250
246
239
234
240
249
250
243
234
229
235
242
244
245
244
246
247
248
245
240
235
234
238
242
247
246
245
247
250
250
247
243
245
250
254
251
240
233
235
244
251
253
249
245
243
249
240
235
239
247
249
246
242
245
251
254
251
245
240
241
245
248
248
246
245
247
250
250
247
243
236
234
240
246
248
243
241
244
250
253
252
248
248
252
254
252
244
239
239
242
248
249
248
247
246
242
237
236
242
245
244
240
241
243
245
249
249
245
244
243
246
248
249
249
249
250
252
250
247
242
237
238
242
246
248
242
241
242
245
245
245
246
248
250
247
240
236
239
245
248
246
245
248
251
252
240
240
245
246
245
241
239
238
235
236
240
245
247
247
246
245
248
248
249
252
255
254
251
245
240
237
241
244
249
251
251
248
246
244
242
241
243
246
248
242
232
227
235
248
253
254
251
250
250
249
244
247
250
249
245
243
242
243
242
241
243
247
249
250
253
254
253
249
246
245
250
252
252
247
244
243
245
248
252
259
262
260
253
247
244
245
245
247
247
244
239
237
243
249
256
260
259
253
245
238
243
245
248
249
246
242
244
249
253
254
251
248
247
250
257
261
258
251
243
241
245
249
251
252
251
249
249
247
251
257
260
261
254
250
248
248
247
245
245
246
250
252
254
253
255
257
257
249
242
236
240
238
241
246
244
242
242
246
253
254
251
243
242
248
255
257
253
249
245
248
248
248
248
249
250
251
249
243
241
243
244
248
251
251
250
247
244
240
240
245
253
257
258
252
250
248
247
245
246
248
240
239
241
242
244
243
243
244
249
252
249
244
243
246
251
248
243
242
249
255
255
249
244
243
245
247
247
243
238
233
233
240
247
251
252
249
244
241
241
247
253
257
255
251
246
243
244
246
251
251
249
247
245
243
244
244
244
245
249
254
255
250
246
246
247
245
239
240
249
254
256
250
246
246
247
249
249
247
244
238
235
242
246
250
250
249
249
246
245
246
251
254
255
250
246
244
245
247
249
246
251
249
245
244
244
244
245
244
248
256
258
252
245
243
245
247
247
248
252
252
251
249
249
251
255
254
252
251
251
248
246
245
247
246
244
247
248
248
244
242
245
252
255
251
245
241
243
244
244
243
244
247
244
245
246
248
244
242
244
249
251
246
241
240
243
249
254
257
256
254
250
246
247
250
256
257
254
252
248
248
249
249
250
245
239
239
243
244
242
241
244
252
257
256
249
243
239
241
243
247
241
241
244
247
252
252
247
242
239
241
243
241
240
244
249
253
255
255
256
256
252
245
238
241
251
257
257
252
245
242
246
253
256
253
244
237
240
245
249
251
252
253
254
254
251
246
244
242
243
246
241
240
243
247
252
253
250
244
239
240
245
247
251
253
257
256
249
243
244
250
253
250
243
242
250
257
259
255
250
243
244
253
259
260
253
244
243
250
259
262
259
249
242
241
248
252
251
243
239
238
243
242
244
245
245
246
248
248
246
249
255
259
260
260
261
258
250
240
237
243
251
255
254
251
250
254
256
258
257
251
246
248
255
261
257
253
250
253
258
261
257
246
236
235
243
249
250
241
237
234
248
247
245
243
237
238
243
250
254
258
261
263
259
256
257
259
257
250
248
248
252
255
254
251
248
246
248
252
254
253
247
245
247
254
259
258
254
251
252
254
255
253
246
242
242
243
242
239
238
244
253
252
247
242
236
236
242
251
256
259
256
255
251
251
253
257
258
259
258
259
258
253
247
244
244
245
245
245
248
250
248
246
246
249
251
253
252
250
251
253
258
259
256
249
242
239
238
238
241
248
254
250
246
245
244
243
245
249
253
254
250
247
246
248
252
255
255
255
258
260
260
253
246
244
245
247
247
244
245
246
249
251
252
252
249
249
251
253
253
251
255
256
255
249
243
242
242
243
245
250
241
238
239
246
249
250
249
247
247
249
246
244
248
253
256
255
253
251
250
250
252
254
256
254
250
248
247
247
246
246
249
252
256
255
251
250
253
256
254
246
243
244
247
250
247
246
250
253
253
251
226
228
235
245
248
248
248
245
245
246
248
250
254
258
259
257
255
253
250
246
250
256
263
263
255
248
246
248
251
251
253
252
252
250
248
249
255
258
254
243
238
240
247
252
252
254
255
258
262
257
224
228
230
232
234
237
239
240
239
243
247
249
249
250
257
261
263
259
255
251
257
262
264
260
255
248
247
249
253
258
259
256
249
242
239
245
253
257
257
249
244
242
247
252
254
255
256
258
259
257
226
224
217
213
218
224
227
227
226
229
235
235
231
232
242
257
263
256
249
251
262
266
261
251
249
250
250
250
251
258
262
259
251
245
240
242
247
253
256
253
245
242
245
249
250
250
250
250
252
251
215
209
203
204
216
224
226
227
224
226
226
224
219
220
232
244
250
243
235
242
256
265
258
250
246
249
252
249
249
254
258
261
259
256
250
243
244
249
250
248
242
241
246
249
246
243
246
249
250
250
201
198
203
217
229
239
245
247
242
237
233
231
231
232
232
234
236
234
231
238
250
258
255
249
246
246
250
251
251
253
256
261
265
265
257
250
246
248
248
246
246
250
254
253
245
240
245
252
254
253
204
209
221
232
241
250
257
263
257
246
240
242
247
246
237
228
228
234
239
240
243
245
248
245
243
246
250
255
254
252
255
259
262
261
256
250
247
245
246
249
255
260
260
256
248
244
247
253
256
255
223
235
243
245
245
247
254
257
254
246
242
245
248
247
241
235
236
241
241
239
235
236
242
241
242
245
251
257
257
252
251
252
254
250
246
243
241
240
243
248
255
260
257
251
247
247
249
251
254
254
234
245
253
253
250
247
245
248
249
252
251
249
245
244
247
252
252
246
238
231
232
237
241
243
245
246
252
256
256
252
248
250
249
247
242
237
236
237
239
242
247
248
246
244
245
246
249
253
254
251
241
248
252
255
255
252
248
249
255
261
260
251
245
250
262
269
262
246
236
232
235
239
247
251
253
253
254
256
255
253
250
252
251
249
243
239
239
241
241
241
241
241
244
244
246
250
254
257
255
246
248
245
242
247
251
254
253
252
255
254
252
248
249
256
263
265
256
246
241
240
238
242
247
252
256
256
257
257
256
254
254
255
254
249
247
250
251
254
250
246
244
245
247
248
251
255
256
254
247
239
243
235
226
225
231
238
242
245
243
239
235
234
242
245
246
244
243
244
245
242
238
237
241
246
250
253
257
258
258
256
256
256
253
249
250
257
262
265
260
254
253
253
251
251
254
255
252
246
240
238
230
223
218
218
222
224
227
228
229
229
231
234
236
232
227
224
232
242
246
243
239
241
244
247
247
247
253
256
257
256
254
255
254
252
253
257
260
260
259
257
257
254
251
251
252
252
246
240
241
246
223
225
231
236
239
234
224
220
223
233
241
244
242
235
226
224
230
241
246
246
250
254
260
260
253
247
248
253
257
256
254
256
257
259
257
250
246
246
249
254
255
252
250
251
253
251
247
245
247
251
234
240
250
259
261
251
238
226
227
233
243
248
246
247
243
242
244
245
247
248
255
265
275
272
258
248
248
253
259
261
257
255
257
259
258
252
245
241
246
251
252
250
250
253
255
255
250
248
249
252
252
256
259
261
264
259
248
236
230
231
236
243
249
254
259
261
261
255
249
245
250
261
271
269
257
249
249
255
262
262
256
251
248
252
260
264
263
256
254
252
253
251
250
252
255
257
255
251
250
251
264
264
261
258
259
256
250
239
232
232
238
245
254
257
261
265
265
261
253
248
248
252
258
256
253
251
254
258
262
260
253
249
248
252
262
275
279
273
265
258
256
254
252
252
254
257
257
254
252
253
266
268
265
260
255
251
246
239
236
240
247
256
259
260
261
260
261
259
256
256
253
252
251
251
253
256
259
259
257
254
254
257
258
263
266
274
276
273
266
260
259
257
254
251
251
253
256
254
252
252
263
270
270
264
252
244
238
236
238
242
248
256
261
263
261
259
256
256
255
257
258
255
250
251
255
259
262
260
257
255
257
262
266
267
265
262
260
260
259
259
259
257
254
250
249
249
250
253
251
248
260
269
272
265
252
241
234
232
235
239
243
249
254
259
261
262
261
258
257
258
260
259
256
253
254
254
258
260
264
264
263
262
261
260
255
251
251
254
259
256
252
249
252
254
255
254
254
254
250
245
260
262
264
259
251
240
232
232
236
242
247
250
252
255
258
261
262
261
258
258
259
262
259
255
251
248
251
257
264
266
264
259
257
255
253
251
252
256
259
254
245
242
250
259
261
258
256
255
250
243
259
257
255
249
240
233
229
235
242
250
254
255
255
255
256
255
254
251
250
251
256
261
260
256
252
248
249
251
256
259
259
258
259
262
263
260
255
255
255
251
247
245
251
255
254
249
247
246
246
242
254
249
244
239
230
226
227
236
246
250
250
249
250
253
255
253
250
245
244
246
254
260
263
263
259
256
253
253
254
256
257
258
260
266
267
263
257
249
247
249
251
252
251
250
246
244
244
244
244
243
236
235
230
225
219
216
221
229
235
239
239
237
240
245
251
256
258
257
256
255
256
260
263
263
259
257
258
260
263
262
259
258
257
259
261
261
256
249
246
250
255
258
253
251
252
257
259
252
247
247
226
221
215
210
205
202
203
207
212
220
228
237
242
244
248
253
262
271
275
271
263
257
256
257
253
252
255
261
268
269
266
260
255
255
256
260
259
255
251
253
260
264
262
258
261
264
263
255
250
253
226
218
209
200
193
188
185
186
191
202
218
234
247
253
250
250
259
272
280
275
265
254
250
249
248
248
249
254
261
265
265
261
256
254
256
262
262
260
256
257
260
267
271
268
262
257
250
247
250
255
245
252
255
253
248
246
245
243
240
241
245
246
243
237
234
239
246
248
244
240
240
241
244
238
235
239
246
248
247
244
244
242
238
236
245
256
258
248
238
237
243
244
245
244
242
243
241
242
245
241
237
245
253
252
249
246
243
241
238
238
242
247
246
240
235
232
235
242
247
250
251
248
246
241
235
232
233
239
242
243
244
241
238
237
243
247
245
237
232
238
246
247
238
230
233
242
250
252
248
239
242
242
246
251
249
245
241
239
237
235
235
237
240
241
239
233
232
239
250
258
258
252
245
241
233
228
225
232
236
238
239
238
240
245
246
243
238
235
239
247
256
251
234
221
223
240
256
257
248
236
253
250
250
253
249
245
239
237
235
234
228
226
229
238
246
247
247
248
251
254
250
247
244
243
238
232
229
231
235
235
233
233
239
245
246
242
240
242
245
252
257
255
242
229
228
241
253
254
246
236
256
256
259
257
250
243
237
235
238
241
242
239
238
241
248
255
257
254
249
242
239
240
244
248
246
242
238
239
238
240
235
233
234
237
239
240
241
242
244
246
249
252
249
246
242
243
248
246
243
238
247
252
258
256
249
243
238
235
241
251
261
262
253
242
240
245
250
251
245
237
235
238
243
250
254
255
251
249
249
250
247
241
235
235
236
237
238
241
241
243
241
242
247
250
248
243
242
241
242
242
240
240
242
245
247
245
242
238
240
250
259
259
251
241
238
236
240
241
240
237
236
238
241
245
252
258
258
257
257
257
254
248
243
243
243
243
240
240
242
243
241
238
239
244
245
242
239
239
242
243
244
237
234
237
245
247
245
242
242
243
244
242
240
241
242
244
241
238
236
236
238
240
242
245
248
252
253
254
255
253
248
245
247
252
254
253
250
247
246
244
243
241
241
241
244
242
240
240
241
246
248
240
237
240
246
249
247
245
244
243
242
241
244
251
254
254
247
239
237
237
242
248
250
250
248
243
242
245
245
244
242
241
244
251
255
256
253
252
249
244
243
244
246
248
248
251
249
247
249
252
246
243
245
247
246
244
242
243
242
243
247
252
255
254
255
251
247
240
241
245
250
251
252
247
242
236
235
239
243
244
243
242
242
245
247
248
248
249
247
243
238
239
246
252
254
255
253
257
259
261
242
244
246
246
245
243
242
241
240
242
249
254
253
251
248
246
241
239
242
249
253
252
247
242
239
237
237
243
247
251
251
248
246
246
246
244
243
243
244
244
238
235
241
250
254
255
253
253
253
252
243
246
248
247
245
247
246
245
242
244
247
247
247
248
251
250
244
238
240
247
251
249
246
244
243
244
248
250
254
258
258
255
253
252
251
249
245
245
245
246
244
242
244
249
250
249
245
239
234
231
241
244
247
249
247
247
244
247
249
250
247
243
242
248
257
259
251
240
240
245
249
247
246
249
250
249
249
252
254
256
255
254
254
253
253
250
250
250
248
247
247
245
251
252
252
249
242
234
228
228
237
237
245
250
248
241
237
241
249
252
250
247
245
252
259
259
253
247
248
250
250
246
245
246
248
248
248
247
247
247
244
245
248
250
250
249
250
249
246
244
242
244
249
253
256
255
248
243
245
247
240
239
245
249
247
240
237
241
246
253
251
249
248
250
250
251
250
252
256
256
250
244
241
243
246
248
250
247
245
241
236
237
244
250
252
250
245
243
241
244
243
244
246
250
252
252
248
249
253
259
251
249
247
247
247
247
245
242
242
246
251
249
246
246
247
248
250
253
254
253
247
243
242
249
251
252
250
247
246
242
237
239
246
253
257
253
246
240
241
246
251
249
247
246
246
246
245
245
247
248
260
258
249
245
247
250
248
242
239
241
244
245
245
243
246
249
249
251
253
251
248
245
252
260
262
255
247
245
248
251
251
250
249
251
253
253
249
247
249
254
255
253
250
247
246
244
244
243
242
242
254
254
248
246
248
253
249
243
239
240
242
243
241
243
245
248
249
251
254
254
252
253
256
264
266
257
246
244
250
260
263
256
247
243
241
244
250
254
258
258
257
255
253
251
248
246
244
243
244
246
243
244
246
249
254
257
253
248
247
247
246
242
243
244
248
248
250
252
256
258
259
257
256
259
262
259
253
250
252
261
263
254
247
241
241
243
247
250
257
260
260
256
254
252
251
249
246
245
248
250
241
239
245
253
258
258
254
251
254
256
257
254
250
249
254
255
251
246
245
251
258
257
253
250
255
259
261
260
257
256
252
249
251
255
256
252
247
245
248
258
259
255
248
249
254
255
254
252
250
248
245
243
247
252
253
251
247
246
249
257
264
263
257
254
257
260
252
242
236
242
249
253
252
248
250
254
259
259
255
253
249
250
258
265
266
260
251
247
248
254
255
249
244
246
253
255
254
253
252
246
250
249
247
245
240
238
239
241
246
252
259
263
260
254
252
253
250
244
239
240
244
247
247
248
248
249
249
249
250
251
253
255
257
258
257
257
257
259
257
254
248
244
243
246
246
245
245
251
254
253
254
253
248
244
239
238
242
248
249
250
253
258
258
252
246
242
245
248
252
251
249
246
246
246
248
246
245
244
247
252
255
256
250
245
242
248
256
265
263
253
243
241
244
247
245
241
240
249
254
256
253
251
248
251
252
252
253
253
254
249
248
251
254
255
251
243
244
252
260
261
260
256
252
249
248
246
245
246
248
251
252
251
246
241
239
245
254
262
261
251
242
240
245
249
250
252
250
251
254
252
243
242
247
255
257
257
253
251
248
247
245
247
250
257
257
254
251
254
259
262
264
264
263
257
250
243
243
249
253
253
250
250
249
248
248
250
254
259
260
253
247
243
246
250
255
259
259
257
257
255
234
238
244
247
251
251
250
248
245
245
248
250
252
256
257
256
254
255
258
261
265
267
268
262
251
245
243
248
255
257
256
253
253
253
251
251
253
257
258
259
257
250
247
249
251
253
254
257
261
261
232
235
234
235
236
240
242
243
243
246
250
251
250
249
250
254
257
258
259
264
268
269
265
260
254
250
251
254
256
260
260
257
254
252
250
250
249
252
256
256
254
250
247
247
246
244
245
250
255
256
227
226
222
219
224
229
232
231
230
233
236
237
237
239
246
258
263
261
258
265
276
276
266
254
252
256
259
259
256
255
252
250
249
248
249
248
248
250
248
242
237
240
245
250
252
246
245
246
245
243
212
211
210
215
222
228
230
226
223
222
222
223
225
232
244
256
261
255
251
260
275
280
266
251
248
255
262
259
252
246
245
247
250
250
249
249
251
253
248
237
228
232
246
253
253
251
251
249
245
241
198
202
213
222
231
238
240
239
235
229
225
225
227
232
236
241
243
242
240
251
264
271
262
248
245
251
259
257
248
242
248
256
261
256
249
246
251
256
255
249
242
244
252
253
247
244
248
252
253
251
203
208
219
229
239
246
254
255
248
240
234
237
237
235
231
224
226
232
237
243
251
253
251
242
243
248
254
255
249
245
251
264
267
259
247
241
244
250
255
256
257
260
260
251
243
238
240
247
253
256
220
224
231
234
242
250
256
255
248
241
241
244
246
239
231
226
231
235
239
242
246
249
249
246
246
248
251
255
253
249
251
257
260
257
247
239
237
239
245
250
258
262
260
253
246
241
240
244
252
257
233
240
241
246
249
252
253
248
244
243
246
248
245
242
241
242
244
244
243
244
248
251
255
253
250
247
247
253
254
252
248
248
249
250
245
240
237
239
244
248
251
253
256
254
250
248
248
251
257
258
240
245
251
255
257
257
253
249
249
252
255
254
249
243
243
244
244
244
247
249
251
253
257
257
254
248
245
247
253
256
256
253
248
247
244
244
246
248
251
251
250
250
255
257
259
255
254
257
258
256
243
241
243
246
250
254
253
253
253
253
253
250
247
241
234
230
232
242
250
253
252
251
251
254
254
250
247
249
256
264
268
266
257
250
248
250
251
256
256
255
253
253
256
261
264
261
255
251
247
244
233
225
222
223
229
236
240
244
244
242
238
235
234
232
226
224
231
243
252
255
253
249
247
251
252
253
253
256
258
263
265
265
257
253
254
258
259
258
256
257
257
256
255
259
263
260
251
243
238
238
222
217
217
219
222
222
222
226
229
230
231
231
232
230
230
234
241
249
254
256
255
255
256
255
253
251
254
256
257
255
253
255
255
258
260
260
258
257
256
258
258
256
252
252
255
254
249
244
244
247
228
236
245
250
244
231
218
211
218
231
241
244
245
242
242
244
248
251
255
256
258
260
263
262
256
248
246
250
251
249
251
254
258
262
258
251
248
252
258
260
258
252
249
252
254
253
250
248
251
253
247
258
269
272
264
247
227
216
222
234
246
254
255
255
249
246
248
252
255
253
251
256
265
265
256
248
246
252
257
258
256
257
261
263
256
248
245
250
258
260
255
250
251
256
261
259
255
251
251
253
261
264
264
261
259
252
242
234
232
237
243
249
254
254
252
252
255
258
256
251
246
249
257
260
256
251
255
261
266
264
257
254
254
255
256
255
255
257
258
256
253
251
253
259
264
265
260
254
250
251
267
265
257
252
251
252
250
247
240
242
246
251
254
255
256
258
265
265
260
254
251
252
253
254
254
256
260
264
265
261
255
250
249
251
255
260
263
262
259
254
253
253
254
258
261
262
260
255
253
253
272
271
267
260
255
249
243
241
242
247
255
261
262
260
260
263
265
264
260
257
260
259
256
254
256
259
260
257
254
254
254
256
256
256
258
262
264
265
261
258
256
254
254
253
252
251
252
254
254
253
273
275
273
266
254
238
228
228
235
244
254
263
266
264
263
261
259
257
255
256
260
262
260
259
258
258
257
253
252
255
259
264
266
264
263
262
262
264
263
263
260
257
254
250
248
247
248
253
252
249
265
266
264
259
248
232
223
223
233
243
250
256
258
260
259
258
259
258
255
253
256
259
259
258
256
254
255
258
263
265
267
266
266
266
265
262
259
260
263
264
261
258
257
256
255
255
254
254
251
249
259
253
245
242
238
232
227
231
241
250
255
256
255
256
257
257
260
260
256
253
253
255
257
256
254
253
253
259
266
270
266
260
259
265
266
262
255
256
259
260
257
255
257
260
260
258
256
256
253
251
256
247
235
231
230
228
229
237
247
255
258
259
259
259
259
256
255
253
252
251
252
252
253
254
254
253
253
254
257
259
258
258
261
267
267
261
253
249
249
249
246
247
252
257
256
250
246
246
247
251
249
243
236
233
229
227
227
234
243
246
249
252
258
261
262
257
253
248
247
250
252
252
250
251
253
254
255
253
253
255
258
261
264
268
265
260
253
248
246
246
245
246
251
253
253
246
243
241
244
248
227
231
236
237
231
223
219
219
222
227
235
243
252
260
262
260
260
258
256
256
256
253
248
247
250
254
255
258
260
263
264
264
261
260
259
259
256
254
251
252
253
255
253
254
254
258
259
254
247
249
212
220
227
229
221
209
198
194
198
209
229
243
255
260
261
261
262
267
269
267
263
255
251
249
249
251
252
257
264
268
268
264
258
256
257
261
262
261
259
261
262
261
258
256
258
266
266
262
255
255
217
223
224
218
205
189
177
174
184
203
230
250
264
267
264
261
262
266
270
269
265
261
260
259
255
250
248
251
258
264
264
261
259
259
263
265
265
264
262
260
260
259
257
255
255
256
256
255
254
257
226
236
250
260
258
253
243
238
237
243
248
247
241
237
237
243
248
247
242
237
238
242
245
242
240
240
245
247
247
242
242
242
241
239
240
244
246
248
247
245
244
240
245
248
252
248
243
242
247
250
232
240
252
259
256
246
242
241
244
251
253
252
249
246
245
244
243
239
238
238
238
240
243
242
241
240
241
246
249
246
244
241
239
237
237
239
244
249
251
251
248
242
238
239
244
250
253
252
248
244
247
251
252
250
246
244
241
243
247
249
248
244
242
244
246
244
240
238
240
244
244
241
240
240
239
236
237
240
243
244
243
242
242
240
237
237
241
248
252
252
251
245
237
231
235
248
257
255
249
241
255
252
249
249
246
244
242
240
239
240
240
239
240
244
247
247
243
240
242
246
247
242
241
240
238
237
235
235
237
238
241
244
245
244
238
238
242
248
246
245
245
246
242
235
236
243
252
252
246
238
249
246
246
251
252
250
242
237
236
240
249
253
251
249
247
245
244
242
242
240
240
241
243
244
241
238
237
237
238
240
244
244
244
242
239
240
244
247
244
242
241
243
242
240
240
243
250
250
245
238
238
238
243
250
251
248
243
240
241
251
261
266
262
254
250
245
243
241
239
236
237
240
245
249
248
247
243
245
247
249
247
242
238
238
239
242
245
248
247
245
242
240
238
240
243
246
249
250
247
241
237
234
235
239
242
244
244
245
248
252
254
254
253
254
254
250
246
241
242
242
244
243
245
250
255
257
253
249
249
251
248
242
238
240
244
248
248
250
251
250
244
237
236
239
243
245
246
248
249
246
239
234
231
233
238
241
243
246
247
243
236
234
240
250
257
255
248
242
244
248
248
246
246
249
255
259
256
248
246
244
243
243
241
243
246
250
253
255
252
246
242
240
241
245
247
246
242
243
248
249
242
240
239
239
239
240
240
244
242
239
235
237
242
250
255
253
246
240
241
243
246
246
245
247
249
251
249
245
240
240
241
243
243
243
245
249
252
253
250
246
243
245
250
253
253
252
250
248
250
252
246
245
245
245
242
241
241
243
245
245
250
252
253
250
249
246
243
239
238
239
242
244
244
243
242
241
243
243
241
242
243
244
243
244
243
242
240
240
243
247
250
251
252
252
253
254
254
255
254
254
248
247
247
245
243
243
245
246
248
251
253
253
250
247
247
246
242
236
237
241
244
244
245
243
242
241
240
242
244
244
245
245
248
250
250
244
234
231
239
250
255
253
249
249
247
248
247
250
251
251
249
249
248
244
245
249
252
250
247
244
243
240
239
244
249
249
241
234
238
244
247
246
246
251
252
248
246
244
245
245
245
245
251
255
257
251
243
238
244
252
254
251
249
247
245
241
241
241
242
242
245
248
252
253
254
253
252
246
240
237
235
235
236
245
251
249
239
233
239
247
249
246
247
251
254
251
249
247
248
247
244
244
248
253
254
253
253
255
255
253
247
244
246
248
249
247
245
242
241
240
243
247
257
265
261
254
247
242
241
241
239
242
245
249
251
248
241
241
248
253
251
246
244
246
247
248
251
255
258
256
248
245
246
247
248
248
253
261
261
255
248
243
243
246
251
256
256
251
247
247
243
248
256
263
260
252
244
242
243
245
246
249
250
250
252
250
252
254
256
255
250
244
243
243
244
248
253
258
262
259
253
248
246
247
247
246
246
248
254
257
254
247
240
240
247
255
256
252
249
251
251
252
253
254
252
251
245
242
240
244
246
249
249
251
253
256
256
257
254
250
243
244
247
252
253
253
251
253
258
260
256
252
250
253
254
250
241
238
244
257
260
253
241
237
239
248
252
251
248
247
256
258
252
247
249
251
247
242
238
240
243
246
250
252
254
254
252
250
247
244
243
246
258
268
267
257
246
245
252
261
261
256
252
253
257
255
247
243
248
257
261
257
246
239
241
248
253
253
248
245
253
256
251
248
247
249
248
247
246
243
243
244
249
253
254
250
247
248
250
251
250
256
266
275
272
258
243
243
253
265
264
254
244
246
255
260
255
251
252
258
262
257
251
247
247
249
254
254
250
245
244
246
248
250
248
247
248
253
258
256
250
245
247
252
254
253
253
255
258
260
262
263
265
267
263
254
247
247
257
266
262
246
235
241
255
263
258
252
251
259
263
259
255
250
250
251
254
254
252
247
242
242
247
252
254
251
249
255
264
268
263
254
248
249
257
263
263
260
257
259
260
261
255
251
251
252
251
253
257
258
255
246
242
249
259
264
258
249
249
257
264
260
254
251
255
257
257
256
256
251
247
246
249
255
258
254
246
245
251
259
266
261
252
248
255
262
263
255
246
243
246
248
247
245
247
251
251
251
249
251
254
257
257
257
260
260
258
256
255
260
261
256
253
252
256
257
257
258
260
256
254
253
253
257
255
251
242
236
236
244
255
262
257
251
248
250
252
249
241
237
235
240
245
249
251
251
248
244
242
248
260
269
268
257
250
251
258
263
263
259
253
250
251
252
249
246
245
254
262
258
255
256
258
258
255
249
244
242
239
242
250
259
262
255
245
236
242
250
252
247
243
244
251
255
252
248
244
241
240
246
255
264
262
252
241
245
255
262
260
250
242
241
246
250
245
241
240
246
254
256
252
254
259
260
258
253
253
254
252
248
249
255
262
261
252
242
244
253
261
259
256
256
259
259
251
245
242
243
243
244
243
245
248
248
246
249
252
252
250
244
238
238
243
246
247
248
248
250
253
252
250
254
257
256
255
255
255
256
255
251
249
250
256
260
259
256
254
255
260
260
262
263
267
264
254
245
243
246
247
243
239
239
242
247
249
251
249
250
249
248
249
246
242
244
246
249
252
256
258
258
248
251
249
245
246
252
255
254
253
253
252
252
253
255
257
257
256
256
259
262
265
265
267
265
260
252
249
250
251
253
252
251
251
251
252
250
247
249
255
261
263
257
249
245
240
240
243
251
259
264
236
237
234
231
239
245
251
253
252
253
255
254
253
250
250
250
254
257
264
267
268
266
262
261
262
260
258
255
255
260
261
259
260
260
256
249
246
249
255
263
265
261
255
249
242
236
235
242
253
259
218
215
215
219
229
236
243
247
249
249
249
248
247
245
248
252
258
262
268
270
270
266
257
253
255
263
267
265
256
254
252
251
256
259
258
255
250
250
250
250
248
249
255
259
257
250
245
242
245
248
205
207
212
219
227
232
236
238
239
237
234
235
237
243
249
257
262
260
259
264
267
264
253
245
248
260
270
265
252
241
236
240
247
251
255
257
255
254
249
243
236
241
251
262
265
261
254
251
248
245
210
215
223
229
234
238
240
238
234
231
227
229
233
240
246
249
252
250
249
254
260
260
251
242
245
254
261
256
245
233
235
245
250
249
248
249
253
256
256
251
246
249
254
256
252
249
251
253
254
253
222
225
232
238
242
246
246
241
233
229
229
232
237
239
239
236
238
243
247
254
258
256
250
246
247
251
253
248
242
237
244
253
260
255
248
243
246
252
256
258
260
261
259
252
243
237
240
245
251
253
226
225
232
242
250
254
252
245
237
233
236
242
243
240
235
233
237
244
252
257
258
257
257
253
253
251
250
250
248
246
248
253
261
261
255
248
245
248
251
255
260
263
261
254
246
242
239
241
246
254
225
230
240
248
254
257
255
248
240
239
241
246
246
240
233
233
240
246
253
258
259
258
259
260
259
252
252
253
257
256
253
250
249
254
254
253
252
250
253
254
256
258
257
255
253
250
248
250
255
260
232
244
251
255
257
258
255
252
247
244
245
248
246
236
227
224
231
243
253
258
258
258
259
260
257
252
250
253
259
263
258
252
247
248
251
253
253
254
256
262
262
258
255
253
254
253
253
257
264
264
240
243
245
246
250
253
254
253
251
248
246
243
240
232
221
213
221
239
252
260
259
258
257
257
255
252
249
252
257
263
262
259
254
253
255
252
248
247
255
267
271
265
255
251
252
253
253
253
255
254
233
227
224
224
229
237
242
245
245
242
239
236
234
229
223
222
230
247
258
263
261
258
258
258
257
254
252
255
258
259
258
258
255
261
264
258
248
241
247
262
270
265
255
251
252
254
251
247
246
245
224
220
219
221
223
225
226
231
237
237
235
235
237
241
243
245
250
257
261
264
261
259
263
263
261
260
258
259
260
258
253
251
254
262
264
261
251
246
248
257
259
257
254
253
257
256
251
249
248
250
230
238
242
245
238
227
219
222
233
239
243
244
248
254
261
261
260
261
263
262
257
256
260
264
263
259
259
260
261
258
254
254
256
258
256
251
251
257
260
258
251
247
252
260
265
260
254
251
253
254
249
258
262
259
250
235
224
224
234
243
249
252
257
260
261
256
256
260
264
261
251
247
249
255
257
255
257
260
261
260
258
259
260
256
247
242
249
262
269
263
252
247
251
261
266
261
255
251
252
253
260
262
259
252
246
240
236
236
243
247
250
252
254
254
251
251
257
263
264
261
250
245
245
249
252
253
256
261
261
259
256
256
257
255
246
239
246
258
264
262
254
249
252
256
259
258
254
250
251
251
260
260
255
249
247
246
246
248
247
251
252
253
252
249
252
257
264
267
264
262
259
256
253
251
252
256
258
259
256
249
246
247
250
250
247
242
245
250
253
255
253
252
250
251
251
249
245
244
248
251
264
266
264
261
254
246
242
242
243
249
255
257
258
260
262
265
267
265
259
261
264
266
263
258
257
259
260
256
251
246
247
250
254
253
250
248
247
250
252
254
254
252
250
250
247
241
239
242
247
252
272
271
267
263
252
236
225
225
236
246
254
260
264
265
265
264
261
257
254
256
262
265
266
264
262
260
259
256
253
254
258
262
263
259
257
256
257
259
260
261
259
255
254
251
249
248
246
245
250
251
269
260
250
245
238
227
218
221
235
247
254
260
261
262
262
259
256
254
253
253
257
260
264
265
262
261
260
259
262
262
262
262
261
262
262
263
260
262
266
266
266
261
258
257
256
256
255
254
252
255
256
242
226
222
223
227
228
236
248
257
261
260
257
257
256
256
257
259
257
255
257
257
260
259
259
260
260
261
264
261
256
252
254
260
263
262
259
261
265
267
267
265
263
262
260
260
258
258
257
260
245
231
218
217
223
233
241
251
259
262
261
259
255
255
257
257
260
263
265
264
261
255
251
249
253
257
258
257
257
256
254
251
255
261
263
259
255
257
263
265
265
263
265
265
262
258
255
256
258
260
243
236
233
234
239
244
246
247
247
247
249
252
257
260
262
261
263
267
268
268
265
255
243
240
247
257
260
259
258
259
262
263
264
262
260
258
257
258
263
265
264
262
262
261
259
258
256
257
258
257
239
245
250
251
250
242
234
225
220
221
230
244
258
267
271
268
267
267
267
267
266
257
245
241
247
257
262
265
264
268
270
268
263
260
258
260
262
262
264
265
264
261
256
253
255
258
261
261
258
254
235
246
252
248
235
221
207
198
197
208
228
247
261
269
272
269
266
261
256
255
258
259
258
253
254
257
260
262
263
264
263
262
260
260
263
265
264
263
262
264
263
258
252
249
253
259
264
261
258
256
237
246
245
233
215
197
185
184
196
216
240
257
265
267
269
267
264
255
248
246
252
259
265
263
260
256
252
252
253
253
252
254
259
267
271
268
262
259
258
260
259
255
249
247
250
255
260
258
255
253
218
223
236
246
248
246
240
236
239
246
250
245
238
235
239
245
247
246
243
240
237
238
242
244
239
237
241
247
248
245
241
238
237
239
236
233
233
236
239
234
230
229
235
246
250
247
240
241
247
251
237
241
244
246
245
242
241
244
249
254
252
248
242
243
251
254
249
240
235
233
235
236
239
241
239
236
242
247
251
249
246
242
242
241
235
233
237
248
254
250
241
236
238
243
250
249
244
243
245
246
257
259
254
245
243
243
245
249
254
255
251
245
243
247
257
258
250
240
235
235
238
238
237
236
235
236
240
244
248
248
249
248
248
243
236
235
241
253
256
251
244
244
245
247
249
250
246
244
244
243
254
251
245
243
244
247
248
249
250
252
250
249
247
250
252
251
247
240
241
242
242
240
237
235
238
240
240
240
240
242
249
256
255
245
238
237
245
248
245
238
238
247
254
252
247
243
245
244
244
242
241
235
235
241
246
252
251
248
243
245
251
253
251
245
242
236
236
238
239
240
240
239
239
238
238
238
241
241
239
241
247
253
254
247
240
239
242
241
234
231
237
248
253
249
241
242
245
247
246
244
239
234
235
241
249
253
253
251
246
243
245
247
247
245
241
237
236
236
236
237
239
242
243
244
240
239
239
242
245
243
244
243
245
245
242
239
238
238
240
243
244
243
242
239
242
245
251
252
248
242
241
239
241
242
245
249
254
255
253
244
237
236
242
249
255
252
247
243
246
253
255
253
250
250
250
246
242
240
243
245
244
242
243
243
243
239
238
245
253
253
246
237
234
238
246
250
251
250
249
246
240
241
242
241
240
242
246
253
252
245
237
234
241
250
257
255
250
252
258
265
265
257
250
251
255
254
246
239
238
241
244
244
244
242
242
241
245
254
258
255
245
235
235
245
252
252
249
247
248
250
242
242
242
241
238
237
239
245
252
250
248
245
242
241
243
245
249
252
257
257
254
247
244
246
250
252
250
241
237
239
243
245
244
244
244
246
249
252
251
250
248
245
244
247
251
251
248
246
246
251
245
244
243
242
240
239
241
248
256
259
256
250
241
235
234
240
249
251
248
245
243
243
243
243
244
246
249
246
243
241
244
246
247
248
249
246
239
235
238
248
256
256
251
246
244
245
246
244
243
244
249
248
246
243
243
247
252
259
260
259
254
246
239
240
245
249
251
249
246
243
244
245
247
247
246
246
247
248
245
245
245
246
250
253
254
247
233
224
232
248
257
258
250
247
245
243
241
241
240
241
250
251
248
245
246
255
260
259
253
248
243
241
239
245
253
256
251
244
245
247
248
247
250
254
256
253
248
245
246
246
245
245
249
255
256
252
243
238
242
247
247
246
247
248
250
247
243
241
241
241
249
251
252
250
252
258
259
255
244
238
237
240
243
249
252
249
243
240
246
251
250
247
248
253
258
255
250
247
248
247
245
244
245
248
251
252
255
257
255
249
240
238
244
249
254
255
253
249
242
241
249
251
256
257
257
258
258
253
246
239
238
243
248
250
251
246
242
243
249
255
253
249
247
248
249
249
251
253
254
250
248
248
247
246
245
247
254
261
262
256
248
244
244
248
252
260
260
252
242
240
251
250
254
255
253
251
253
253
248
247
246
250
252
254
254
251
250
252
255
259
261
259
254
247
242
243
249
253
257
259
259
256
253
249
245
245
248
251
256
258
261
256
247
244
251
259
260
253
243
242
252
249
246
246
247
249
247
246
248
250
252
254
254
257
256
256
253
251
254
257
262
262
260
255
251
247
247
249
256
261
264
263
258
253
250
250
245
243
246
257
262
260
250
246
249
258
260
255
248
245
249
249
247
247
247
249
248
248
249
252
254
253
254
256
257
255
249
247
247
250
252
256
261
265
265
258
250
249
254
261
262
256
253
254
260
261
251
241
238
244
254
257
253
249
250
257
261
259
253
248
243
248
250
250
249
248
248
255
258
256
247
245
250
256
257
253
248
247
249
249
247
251
257
265
266
260
251
251
255
259
256
247
243
251
265
272
260
244
239
244
253
257
255
251
250
255
260
260
255
248
240
245
250
252
248
245
248
258
264
255
243
240
248
257
260
257
257
257
258
257
253
252
252
253
252
250
249
250
257
260
254
243
237
249
267
276
267
253
244
250
259
261
257
252
250
255
257
259
256
250
242
244
249
252
249
245
245
251
257
253
247
243
248
255
260
264
266
264
260
256
255
251
246
242
240
241
243
247
253
255
254
247
244
251
264
273
268
257
252
258
265
263
258
254
255
256
255
255
256
255
250
250
251
254
254
252
247
245
247
250
251
252
250
250
254
262
265
263
253
245
243
244
243
243
244
244
244
242
242
248
254
256
251
248
251
258
261
259
258
260
265
263
258
256
257
256
253
252
256
257
257
256
257
260
260
257
250
244
243
246
252
253
251
246
247
253
262
263
252
239
234
240
247
252
254
251
247
243
239
245
255
261
257
246
241
243
250
255
256
258
260
260
258
254
252
247
244
246
249
252
255
257
259
261
258
253
249
246
245
248
249
249
250
248
246
248
258
263
258
245
236
243
254
257
254
249
248
246
242
243
247
255
258
254
247
246
246
246
246
247
253
255
253
249
246
243
239
241
246
250
250
253
255
257
252
248
247
249
252
251
250
248
251
253
254
254
258
261
260
250
245
250
259
261
254
247
248
250
249
243
240
245
253
260
260
254
248
242
238
242
247
251
250
247
247
249
248
248
249
254
248
250
249
247
246
248
253
256
256
255
253
251
254
258
259
259
255
253
251
250
249
255
262
265
260
254
252
253
251
245
240
241
247
253
258
255
249
242
240
244
250
252
251
248
249
252
254
254
255
258
250
250
243
240
244
253
259
260
258
256
256
256
257
258
258
256
253
249
249
250
253
258
264
269
269
264
258
253
253
254
254
252
251
250
249
248
247
245
248
252
256
255
254
251
251
252
251
252
256
257
237
237
234
236
244
251
258
258
256
255
256
257
257
255
253
252
254
256
258
260
256
257
258
264
267
265
259
253
254
259
262
261
259
257
252
248
245
248
252
258
258
255
254
257
256
253
247
245
251
253
209
212
219
229
236
242
248
255
257
257
255
254
253
252
253
253
258
262
264
261
255
250
250
254
257
260
258
254
254
255
255
257
259
261
259
257
251
250
252
255
253
251
254
262
265
261
249
244
249
252
200
204
214
224
231
236
243
254
258
256
251
249
249
251
254
257
261
263
262
258
253
248
244
245
249
255
257
255
252
248
247
249
251
254
258
260
256
252
251
253
252
253
258
265
267
262
254
250
253
257
218
219
223
225
231
238
246
253
254
251
247
247
248
251
255
257
258
260
260
259
256
251
249
246
249
253
256
254
250
246
246
248
250
250
250
252
253
251
252
255
260
263
266
263
258
251
250
253
257
257
234
230
232
235
239
244
245
245
240
238
240
242
244
248
250
251
253
258
265
271
268
260
255
255
257
255
253
250
249
247
248
250
251
252
250
247
249
251
255
258
265
269
266
257
247
243
245
249
251
251
228
227
233
243
247
247
246
239
233
232
232
237
242
245
244
244
247
256
267
274
269
263
260
262
264
260
255
253
253
251
251
250
251
253
252
250
250
252
257
259
263
263
260
253
247
246
248
247
246
248
221
232
241
251
253
251
248
245
239
235
234
237
242
243
238
235
238
249
259
265
262
257
259
263
266
263
261
260
261
261
257
249
247
248
250
253
253
255
257
259
260
257
251
248
250
252
252
251
252
253
231
246
253
258
258
257
256
253
248
240
237
240
243
243
237
232
235
244
253
256
255
254
256
259
260
262
263
265
266
264
258
250
248
249
250
251
248
247
253
259
261
258
248
243
245
251
254
256
259
259
242
246
248
250
253
257
259
255
248
241
238
240
244
244
240
235
239
247
256
257
255
254
257
258
259
260
259
259
259
256
252
250
253
257
258
252
239
234
245
262
270
260
245
234
236
245
252
253
256
256
234
231
228
229
238
246
250
250
242
238
237
239
243
245
245
245
250
255
258
258
256
255
259
264
263
258
256
255
257
254
250
249
254
265
268
258
241
234
245
262
270
261
248
237
238
247
251
251
253
254
227
225
221
220
224
229
236
242
246
242
242
242
245
253
255
252
253
254
258
258
255
255
260
264
265
261
258
258
262
262
255
249
253
264
268
264
253
247
249
256
258
258
256
256
257
257
254
251
252
254
239
239
236
229
222
220
225
238
250
250
248
246
252
260
263
258
255
254
259
260
255
251
254
258
261
260
260
264
266
267
260
255
254
258
261
260
257
257
254
251
249
252
261
272
272
265
255
250
253
254
255
257
251
242
230
223
225
239
252
256
253
253
258
263
267
264
258
258
261
261
254
248
248
253
257
258
258
263
265
264
261
260
259
257
252
251
257
263
261
255
249
251
260
267
269
262
254
250
251
252
258
260
256
249
240
234
233
240
251
257
259
257
257
261
265
267
267
265
263
261
255
252
252
254
256
256
256
258
259
259
259
259
261
256
250
248
254
265
268
263
257
253
252
254
257
254
252
249
250
251
252
257
259
256
249
243
239
242
248
256
260
260
258
257
262
267
269
265
261
261
260
260
257
255
255
256
258
258
256
250
248
250
257
255
250
248
250
258
263
263
258
254
251
250
251
249
248
249
252
258
257
261
263
260
252
243
237
238
245
251
257
260
261
261
262
266
264
258
257
261
265
265
259
254
253
256
260
260
255
248
246
250
256
255
251
248
248
251
255
258
259
257
255
254
255
252
248
250
255
262
266
263
259
253
243
234
228
232
243
252
256
261
262
264
265
262
256
253
254
262
264
264
259
254
253
257
259
259
257
253
254
260
261
258
254
250
250
253
257
259
260
258
257
259
259
257
254
252
254
258
262
254
243
236
230
227
229
237
248
257
261
261
263
266
265
260
254
253
256
260
263
262
261
259
260
259
259
258
257
257
258
262
261
261
255
252
254
259
262
262
261
258
256
256
257
260
258
254
252
255
245
240
231
226
226
231
238
250
261
265
264
264
263
265
264
261
259
258
259
260
262
263
262
262
262
261
259
257
257
256
255
254
256
258
257
256
257
262
265
264
262
259
257
256
257
260
260
257
254
255
234
236
232
233
237
243
249
259
265
266
263
261
260
259
259
260
264
265
263
264
265
264
259
254
255
259
260
259
256
255
255
254
256
258
257
256
258
263
268
272
269
265
262
260
260
262
266
265
261
256
241
244
248
250
253
254
254
254
252
251
251
252
255
258
258
260
265
267
267
268
269
265
256
248
250
258
265
266
264
263
262
263
261
260
257
257
259
264
270
274
270
267
262
260
260
262
268
269
265
256
257
263
262
261
260
256
248
239
233
230
235
245
254
259
261
263
264
265
265
267
268
266
259
252
254
260
268
273
272
270
269
265
261
259
259
261
262
263
267
269
267
261
255
252
254
258
263
264
264
257
262
267
263
256
250
242
234
227
223
226
237
251
258
261
264
266
266
260
255
255
263
266
267
263
259
261
264
266
266
264
260
258
260
265
267
265
261
256
257
260
260
256
250
250
252
254
254
254
257
258
258
261
255
245
233
225
221
222
227
239
252
260
262
262
265
269
268
259
250
247
252
259
262
262
260
260
258
257
256
254
252
255
259
267
272
266
253
248
252
258
259
259
259
260
260
257
256
255
254
251
239
239
237
235
235
237
240
244
247
249
251
246
240
238
240
243
245
245
246
243
239
237
240
246
250
248
247
248
253
252
245
240
241
244
244
235
228
224
224
227
234
240
244
241
238
237
242
248
249
246
248
246
239
235
237
242
245
249
249
247
242
237
233
238
244
248
246
242
241
241
240
237
237
241
243
246
247
250
253
251
246
243
247
248
245
236
234
237
242
241
239
240
242
243
238
236
236
241
244
242
255
250
241
235
238
247
253
255
253
249
244
239
238
246
255
259
254
242
238
240
242
241
238
236
238
242
245
248
249
249
250
249
249
248
244
243
246
252
253
246
243
246
251
252
247
240
239
242
242
238
250
245
237
235
240
249
254
256
255
255
252
251
251
254
257
261
255
249
243
242
244
244
241
236
234
237
241
243
241
244
251
257
252
244
239
245
254
255
246
239
243
257
265
259
250
242
243
247
248
242
245
240
234
234
240
247
252
252
251
251
253
255
253
251
247
251
252
248
244
240
241
245
242
236
231
232
240
243
242
244
251
257
254
245
239
240
244
241
234
233
244
260
264
254
243
241
244
249
248
245
245
243
241
241
245
249
253
253
245
241
241
243
244
243
245
246
249
246
241
237
239
243
244
239
231
228
236
247
254
253
251
251
253
251
242
233
229
231
234
241
247
252
252
246
243
243
244
246
244
244
244
246
250
249
249
253
257
255
249
239
235
235
241
246
251
255
253
249
247
247
248
248
249
245
241
236
238
247
256
256
251
250
253
253
245
232
226
234
247
253
248
241
240
246
250
251
248
244
243
243
241
246
250
250
248
248
249
255
254
250
245
243
245
248
254
256
255
255
256
258
256
249
248
249
252
249
243
242
247
251
251
251
252
252
247
240
237
244
255
257
249
239
239
247
256
255
249
245
245
248
242
243
244
245
241
239
239
248
256
262
259
252
245
243
245
250
255
258
257
256
252
246
245
247
251
254
250
244
242
243
248
250
249
251
251
251
247
246
249
252
251
246
243
247
252
252
248
246
246
250
246
245
244
244
242
240
239
249
257
262
258
250
241
237
241
249
256
258
255
248
246
247
248
247
248
251
254
249
244
241
243
244
244
247
253
254
248
237
236
243
250
251
246
244
245
246
247
245
245
246
248
248
247
245
245
247
248
253
256
256
252
246
241
243
251
256
259
259
256
252
251
253
252
248
246
248
251
250
247
245
244
243
242
244
251
254
248
237
233
240
246
247
246
246
247
250
249
247
245
245
249
252
249
245
245
250
254
256
255
254
254
253
250
253
258
260
260
258
257
258
258
254
252
248
247
247
247
247
248
250
250
247
244
245
250
255
255
250
244
241
237
239
244
249
254
254
251
247
244
243
250
252
249
243
242
248
256
258
256
255
255
257
256
257
258
260
258
255
255
257
257
255
251
249
250
250
249
247
246
248
248
248
247
247
247
252
258
260
254
242
235
236
246
251
253
252
249
244
240
241
253
251
247
242
241
248
256
258
255
252
253
255
256
257
258
258
256
253
253
254
256
256
255
253
252
251
250
247
244
240
243
246
250
248
245
247
254
259
254
245
239
243
250
251
249
245
243
238
234
238
253
248
245
243
244
249
254
255
250
249
251
255
257
257
257
257
254
252
252
256
259
262
261
256
249
246
247
245
243
241
244
249
252
250
247
247
251
254
251
246
248
251
253
252
249
246
245
240
237
239
248
247
246
247
249
252
253
252
250
251
253
254
255
255
254
252
250
251
255
261
265
264
260
256
249
247
245
244
245
248
253
254
253
251
250
252
253
249
246
244
249
254
256
255
256
256
253
249
246
246
241
246
248
252
254
256
256
256
259
259
254
249
247
249
251
249
247
248
253
258
261
258
256
254
256
257
254
252
250
251
254
256
253
250
252
256
252
244
239
239
247
254
259
259
258
257
254
251
249
250
235
244
250
254
256
257
259
266
267
262
251
243
242
247
252
250
248
247
248
249
252
251
248
251
255
260
263
260
254
253
253
250
248
250
255
259
254
246
241
243
250
257
260
259
256
254
252
251
250
252
237
244
251
254
255
253
257
262
263
255
245
243
249
256
258
254
252
251
248
245
245
245
245
244
246
252
256
259
258
257
253
248
245
251
258
263
261
256
252
254
258
262
261
258
254
253
251
250
251
255
245
248
252
254
252
249
248
251
250
245
243
247
257
261
260
256
256
256
252
245
244
240
238
236
237
241
248
252
256
258
255
250
248
250
257
264
265
261
257
257
260
262
262
259
257
255
250
249
251
256
254
254
254
253
251
249
249
249
248
246
247
249
254
255
253
254
258
260
254
244
239
241
239
239
240
243
248
251
250
253
254
253
247
247
251
259
260
257
249
250
256
261
260
259
258
257
253
248
249
251
257
256
252
252
253
256
257
257
258
255
252
248
247
246
247
252
261
263
256
246
241
244
249
249
250
251
255
252
248
247
251
252
246
242
244
251
253
249
244
248
256
258
255
253
254
257
255
249
247
247
253
250
247
248
252
257
256
258
258
259
253
246
242
242
248
256
263
263
258
247
243
247
255
253
252
253
258
260
254
248
246
247
247
246
249
253
251
245
241
246
256
256
250
246
248
253
250
248
247
250
249
243
240
243
249
253
253
252
255
257
254
247
244
250
255
259
262
258
256
249
247
250
254
255
253
256
261
268
265
256
248
247
252
255
260
258
253
248
246
250
256
257
253
250
250
253
250
250
251
256
250
245
239
241
246
252
253
254
255
256
257
254
254
256
259
258
255
252
252
250
252
255
257
258
258
260
263
267
264
260
255
253
255
258
259
260
256
251
249
251
255
258
259
260
262
261
257
255
255
256
252
251
246
243
249
256
258
257
255
256
258
259
259
259
258
255
253
249
250
251
253
257
259
263
265
264
262
258
256
257
256
256
254
255
256
259
257
253
250
251
250
252
255
260
266
269
264
259
255
249
240
244
248
251
252
253
255
255
255
256
257
259
260
261
258
256
256
256
256
252
252
252
257
261
262
261
256
250
250
251
253
252
252
254
258
260
257
253
252
252
246
241
241
252
262
266
261
256
254
252
214
224
239
248
248
246
247
254
254
256
256
258
261
261
259
259
261
261
258
252
246
247
252
256
258
254
250
247
249
250
249
248
248
253
259
260
256
252
253
256
254
246
241
248
256
257
250
247
254
259
205
214
229
238
238
240
246
256
260
261
259
259
261
260
259
259
261
262
259
253
250
249
251
254
252
251
248
248
251
254
253
250
247
249
254
257
255
251
253
257
262
261
257
257
258
253
247
247
256
267
221
223
226
228
232
240
249
259
263
265
265
263
261
258
257
258
260
262
263
264
260
257
256
256
257
255
255
254
258
261
261
257
250
247
248
252
254
253
253
257
264
268
268
266
260
250
248
250
255
259
231
226
224
225
231
242
251
257
257
259
258
257
255
255
256
257
259
262
268
271
268
261
261
263
265
263
258
256
258
259
261
257
250
246
244
247
252
255
257
256
258
262
262
259
253
249
249
249
249
246
226
226
228
232
236
242
249
253
251
245
241
241
245
250
251
251
252
258
267
270
265
259
263
267
270
264
259
256
256
258
255
251
249
247
246
246
251
255
259
259
258
256
254
250
250
249
249
248
242
239
230
235
242
247
247
246
249
252
249
241
232
233
241
247
246
242
243
251
259
264
262
258
259
263
264
261
259
259
260
260
256
252
250
250
249
248
250
253
256
259
259
257
252
250
251
254
254
249
244
245
245
250
255
259
260
257
253
251
245
237
233
236
244
248
247
242
241
248
257
260
257
254
255
257
258
259
260
261
260
259
256
253
253
253
253
250
247
245
247
252
257
256
252
248
251
256
254
252
250
253
245
247
250
256
262
261
256
244
235
233
235
241
248
253
254
253
253
257
259
258
253
251
254
259
260
260
262
261
259
256
252
253
256
258
257
252
247
244
246
250
250
248
246
245
245
250
252
253
253
254
231
231
230
238
249
256
257
246
238
238
241
245
249
253
256
260
262
261
258
255
251
250
256
263
265
264
260
258
257
257
255
256
260
265
262
256
250
251
254
253
249
245
245
246
250
255
255
254
255
253
227
226
220
220
226
240
248
253
253
249
249
248
252
257
258
257
256
254
255
254
253
253
256
261
261
257
254
257
262
264
262
259
261
266
266
261
256
254
257
256
254
253
259
264
268
266
263
259
255
254
246
241
231
219
215
222
238
253
261
258
253
252
255
260
260
255
250
248
253
255
255
254
254
254
252
250
251
256
261
263
261
258
256
262
266
265
258
253
250
252
257
267
275
276
276
270
264
258
254
254
261
256
246
235
224
220
228
243
257
260
259
258
261
264
266
263
255
252
254
257
256
253
253
255
256
254
252
255
259
261
260
256
258
262
265
266
262
256
249
252
261
269
272
269
266
260
255
251
251
251
258
258
257
253
244
233
229
237
251
262
265
268
266
269
271
272
264
255
253
256
257
256
259
264
265
261
256
257
260
263
263
262
263
265
265
265
265
265
262
262
262
261
259
254
253
252
252
251
252
253
252
257
262
262
253
242
235
239
248
261
268
270
267
267
269
269
264
254
252
255
259
262
262
262
263
261
260
264
267
265
264
264
266
263
261
262
264
267
267
265
263
260
253
253
253
255
256
258
259
262
253
257
258
254
246
239
235
242
250
261
266
266
263
262
262
261
254
250
253
259
264
265
257
252
250
253
261
268
268
263
260
262
261
258
252
252
257
261
264
262
263
261
261
262
262
265
264
261
266
269
256
252
242
234
229
229
234
243
253
260
263
263
261
261
262
257
253
252
257
264
266
264
256
246
243
248
258
264
265
261
259
261
261
257
250
246
252
259
261
260
262
262
264
263
263
264
265
262
257
259
246
242
233
227
226
232
241
250
259
262
263
264
265
268
268
265
260
260
263
267
267
265
258
255
253
253
257
258
261
261
262
265
265
261
253
250
255
260
262
260
257
256
255
255
257
261
263
257
252
252
234
237
241
241
240
245
253
259
264
264
264
266
273
276
276
271
267
266
264
266
266
268
267
263
262
262
261
259
260
262
265
268
268
265
260
257
258
262
263
260
256
253
253
254
257
261
265
261
256
256
232
243
250
254
254
252
254
255
258
260
261
267
272
273
271
268
266
263
257
257
263
270
270
266
264
263
266
266
263
261
262
265
267
266
260
257
258
261
263
261
261
261
261
259
259
263
266
267
263
258
245
253
257
259
255
249
245
245
247
250
256
261
264
264
261
260
260
258
255
254
262
270
272
267
263
263
268
269
265
261
260
262
264
263
259
256
255
257
260
262
263
266
264
261
260
261
265
266
265
258
260
264
261
258
255
251
246
242
242
245
250
256
260
260
260
257
259
257
256
257
264
270
274
268
263
261
263
266
265
262
260
260
261
261
260
257
256
255
257
259
260
259
256
254
256
258
259
259
262
260
264
267
264
262
261
258
252
247
244
246
253
260
262
262
263
262
263
263
264
264
268
270
272
267
264
262
258
260
261
262
259
258
259
261
264
262
258
256
256
258
258
255
251
251
253
255
251
253
258
262
260
262
264
265
264
259
254
250
250
253
261
264
266
265
265
269
270
270
267
265
266
263
263
261
261
264
264
263
260
259
258
257
258
260
263
264
262
262
263
262
262
262
263
265
263
256
251
253
258
262
258
258
250
240
238
241
244
249
249
248
248
249
251
255
255
251
246
245
246
248
245
242
244
252
262
260
251
245
246
247
249
249
248
246
243
237
234
233
235
239
247
251
247
234
227
234
249
257
252
243
252
246
241
238
238
245
249
249
247
243
242
241
241
244
245
245
245
244
247
247
245
240
239
247
258
261
254
249
246
245
245
245
249
251
250
242
237
236
236
237
241
244
244
240
232
236
245
253
250
242
247
240
232
231
238
247
254
254
249
245
243
241
242
246
249
251
249
245
244
244
244
241
240
242
250
256
255
249
247
246
246
247
245
246
249
249
250
248
244
240
243
249
255
252
244
241
247
253
248
238
249
243
233
232
240
250
256
257
254
252
251
251
252
254
257
259
257
250
243
241
245
250
247
241
241
245
247
245
242
245
250
251
244
237
239
248
258
255
246
242
250
262
268
259
250
245
250
254
251
240
252
249
244
242
245
250
254
255
251
252
255
257
256
255
256
260
261
254
244
238
244
253
253
246
237
236
242
246
245
248
252
253
246
235
233
241
252
249
243
241
251
265
268
257
246
243
248
254
251
245
249
253
251
249
249
251
251
247
241
242
249
255
252
247
248
256
260
255
243
235
241
250
253
248
238
234
241
251
258
256
252
251
250
245
240
238
240
242
244
245
251
257
259
253
246
244
245
248
248
248
244
247
251
251
252
252
250
246
239
239
244
248
246
244
248
255
259
256
249
244
242
245
249
248
244
239
243
253
262
260
252
250
253
254
248
242
241
244
250
253
252
254
255
254
253
250
246
246
245
245
238
241
245
249
251
251
248
245
246
248
249
248
246
246
252
256
258
255
252
248
244
243
245
247
250
249
249
253
257
255
251
250
253
256
253
249
245
245
253
255
255
253
253
255
257
253
247
245
245
245
242
242
244
248
249
243
239
242
248
253
253
250
247
250
254
257
257
251
246
243
244
245
246
248
252
255
256
254
250
249
249
249
250
250
252
254
250
245
247
250
252
250
249
253
254
252
248
246
247
248
245
246
248
251
250
244
236
234
239
245
246
245
245
249
254
258
257
250
244
242
247
252
253
249
249
254
258
255
246
243
242
242
240
242
249
255
255
246
242
244
246
244
245
247
250
252
250
248
250
251
248
250
252
254
252
247
241
236
237
239
243
246
246
252
256
260
261
256
253
253
258
258
255
249
246
250
253
251
246
244
242
242
238
239
247
258
260
253
247
244
242
242
244
246
250
253
256
256
255
254
250
252
252
252
249
247
246
248
248
252
255
257
256
257
259
263
264
263
263
265
266
261
255
247
244
244
247
246
245
250
252
249
241
240
246
255
262
261
254
246
243
245
247
247
247
251
256
259
256
255
251
251
249
243
240
244
248
253
258
263
265
265
261
259
261
265
264
261
260
262
264
261
256
250
248
247
247
244
243
248
254
254
250
244
244
250
256
260
256
247
243
247
251
249
243
242
246
253
253
253
251
250
246
241
239
243
249
253
256
259
262
260
258
257
259
262
259
252
249
249
253
259
259
257
256
255
253
248
244
241
245
250
253
249
246
246
252
255
253
247
244
249
254
250
240
234
237
245
247
246
248
248
248
247
248
250
251
251
250
250
254
255
255
252
252
253
252
250
248
247
250
252
259
258
255
254
254
251
249
243
243
248
252
251
249
250
254
255
253
244
242
244
247
246
240
235
236
241
245
244
244
247
250
255
257
256
255
253
251
250
249
249
250
248
248
247
248
252
255
254
252
250
251
249
248
249
253
253
252
250
251
253
254
251
251
252
255
253
248
240
241
244
245
247
243
238
236
239
242
246
239
246
251
257
261
261
259
257
255
252
247
241
242
244
248
250
249
252
254
256
255
251
248
247
248
253
256
255
250
249
253
257
256
250
246
247
250
247
243
243
247
252
254
252
248
240
236
237
242
247
237
245
252
257
260
261
260
259
258
256
250
243
242
245
251
253
252
248
245
249
255
256
253
248
250
258
259
256
248
244
249
253
253
248
241
241
246
248
255
257
261
264
264
259
252
242
236
236
240
248
241
247
253
256
259
259
258
259
257
256
255
254
252
254
254
253
253
248
245
245
250
255
252
250
252
257
260
257
252
249
249
249
248
246
242
242
251
259
268
268
268
266
266
260
254
246
239
239
242
250
249
252
254
256
256
254
252
252
251
252
254
259
260
260
256
253
254
252
250
245
247
248
249
249
252
257
261
263
261
258
253
249
246
247
248
250
257
263
264
260
260
262
264
261
257
252
248
245
246
250
254
255
253
253
250
251
251
252
253
254
253
253
257
256
253
252
255
257
255
252
249
249
248
249
251
258
262
263
261
258
254
250
247
248
252
258
258
255
249
249
253
259
259
259
258
257
256
251
248
248
254
251
246
245
247
250
255
258
261
259
255
252
250
249
250
252
256
256
258
257
259
259
256
252
253
259
263
260
253
249
249
250
247
247
253
260
260
250
242
246
255
258
255
253
256
259
259
254
250
249
250
240
231
236
248
259
263
263
263
262
259
254
247
247
252
255
256
254
256
259
261
260
259
256
258
263
266
261
252
247
246
246
244
244
249
259
262
257
253
256
259
259
253
250
252
257
256
251
251
254
249
236
228
235
253
265
265
259
258
260
261
258
255
255
258
257
256
254
257
260
261
257
255
256
262
266
268
264
260
255
250
248
246
247
252
259
264
266
266
265
262
260
255
255
254
256
254
252
253
256
254
247
241
244
253
259
259
254
254
256
260
260
259
260
259
258
255
254
259
260
261
257
254
255
258
262
263
263
262
260
257
255
255
256
256
259
263
265
264
263
262
261
261
261
261
259
258
257
257
257
260
263
260
254
252
249
249
250
252
254
258
261
261
262
260
258
256
256
259
260
261
258
257
255
252
252
255
253
254
256
257
256
257
259
261
263
262
259
256
257
259
259
257
260
261
262
262
261
259
256
254
261
263
258
250
247
246
249
253
257
259
260
262
264
263
261
259
257
255
253
253
255
257
256
253
253
253
251
251
250
248
249
251
254
262
265
259
255
253
257
257
253
247
249
255
260
260
258
257
260
233
241
251
254
251
245
246
251
255
258
257
259
261
263
264
264
263
261
257
251
249
251
256
258
260
260
259
256
254
250
245
242
244
250
255
259
255
251
252
259
262
255
246
244
249
252
252
250
255
261
221
229
238
244
243
244
248
254
256
259
257
258
261
261
261
262
263
262
260
258
257
256
257
259
261
262
260
259
257
256
251
248
244
246
250
252
253
249
251
257
262
261
254
253
253
253
251
249
253
259
224
229
234
237
236
241
249
254
257
259
262
264
262
259
258
259
261
262
263
265
265
263
261
261
263
262
259
257
258
257
259
256
249
245
246
251
255
255
254
253
254
257
257
261
261
258
252
250
251
252
225
228
231
233
236
245
252
258
257
257
261
264
262
258
257
259
262
263
263
263
262
263
265
266
267
265
260
256
254
256
258
259
254
247
244
248
254
260
259
254
247
248
254
259
259
256
250
247
242
240
226
226
231
237
244
251
258
260
257
252
249
251
254
256
257
258
260
262
260
259
256
261
270
274
271
265
259
258
256
256
258
259
258
254
248
245
249
257
261
258
252
253
254
256
254
252
248
241
234
233
237
238
243
248
252
257
259
259
254
246
239
238
245
251
252
250
250
254
259
260
261
263
270
271
266
259
257
258
260
260
258
259
261
259
253
250
249
253
256
258
258
261
263
258
257
254
252
246
239
238
253
252
256
262
262
258
250
244
240
237
235
237
244
250
250
247
246
252
259
265
266
266
265
264
261
258
257
259
261
261
259
258
258
258
258
259
259
258
254
252
255
259
265
266
263
259
255
251
250
250
247
247
251
261
266
260
246
230
227
234
243
249
251
254
256
254
255
257
260
262
261
259
261
263
264
264
263
260
258
257
258
257
257
256
255
259
264
269
261
250
242
250
262
267
265
258
255
254
254
255
227
229
231
241
253
258
251
239
235
243
254
260
260
260
260
261
263
261
259
257
256
255
258
263
268
268
264
258
255
256
261
265
264
261
255
255
263
271
269
255
241
244
256
268
269
264
262
259
255
254
217
221
219
220
229
244
256
259
257
257
260
262
261
258
260
260
260
259
255
255
255
256
257
259
260
260
257
254
255
259
265
271
273
268
261
257
256
264
267
260
256
254
260
268
272
272
272
267
256
251
232
231
226
218
218
229
245
259
263
260
260
261
258
256
256
255
255
255
253
254
255
256
255
253
250
250
254
255
257
259
261
263
265
266
265
261
258
254
255
261
266
269
267
263
266
270
271
265
255
249
250
245
241
234
225
225
235
247
256
259
260
262
262
260
259
258
255
253
253
255
256
255
254
255
256
255
255
256
257
257
254
254
257
261
265
265
260
254
252
260
267
272
265
257
254
257
259
256
253
251
256
252
252
249
242
235
236
243
252
262
268
271
270
268
267
262
254
250
252
257
259
258
259
265
267
264
258
257
259
258
257
258
262
264
265
264
263
260
259
261
265
265
262
255
251
252
253
254
256
258
254
255
257
253
249
243
243
250
258
266
269
270
268
267
267
263
253
248
252
258
264
264
267
268
265
260
257
259
262
264
266
269
270
268
264
261
263
265
264
265
264
263
261
257
253
253
254
256
260
264
251
252
248
242
238
239
244
254
260
266
267
264
261
261
264
263
256
251
254
259
266
269
268
263
254
250
256
265
269
266
266
271
272
265
257
257
263
268
267
264
263
264
264
260
255
255
258
259
261
262
243
240
233
228
228
235
244
250
256
261
262
262
260
261
264
267
265
262
261
262
266
269
266
260
252
252
259
268
269
265
263
264
263
257
252
255
264
269
267
263
261
263
263
258
255
258
263
262
257
253
234
235
233
233
239
246
252
252
254
256
259
263
263
266
268
271
271
269
267
266
267
268
265
261
259
261
265
268
267
265
263
262
260
257
254
257
264
267
265
261
259
261
262
259
257
262
267
264
255
251
234
242
250
254
258
261
262
261
256
255
258
265
269
269
268
268
269
268
266
267
268
269
266
264
264
266
269
268
267
265
265
265
266
264
262
261
264
264
262
258
258
262
264
265
265
264
267
266
262
260
244
253
261
264
264
262
261
260
255
254
258
266
270
268
264
262
263
263
261
260
264
269
269
266
265
268
269
271
268
264
263
265
268
269
266
264
264
262
259
256
260
267
272
271
265
261
260
263
267
272
253
256
259
256
253
250
249
249
250
252
257
268
271
267
262
260
262
261
258
254
261
269
273
272
268
267
267
267
264
261
259
261
266
268
267
265
263
261
257
254
259
268
271
267
260
258
257
259
264
269
259
260
255
249
245
243
242
245
249
254
259
266
270
269
264
263
262
262
262
260
264
269
274
276
271
264
257
255
255
257
257
258
261
265
265
262
260
259
256
255
257
259
257
256
256
257
257
257
257
257
260
263
263
262
260
255
251
249
251
256
260
266
270
272
269
266
263
266
270
270
271
271
271
269
267
261
256
254
256
259
259
259
258
258
258
258
259
262
264
262
261
258
254
252
252
253
255
255
256
258
260
268
275
279
278
270
260
255
255
257
261
267
271
273
272
269
268
269
271
271
271
267
265
260
261
262
264
263
264
265
265
261
258
256
255
260
266
273
274
271
268
265
263
257
253
249
251
257
261
266
252
253
253
250
249
250
247
248
246
244
245
249
253
258
258
253
245
243
244
249
253
248
247
249
253
254
249
244
243
247
255
258
252
243
237
239
250
257
254
246
241
238
239
234
231
238
249
255
249
242
249
251
251
248
247
245
244
247
247
247
251
255
255
253
248
246
246
246
248
250
251
248
247
251
254
256
253
247
244
245
247
249
248
246
244
241
243
247
244
239
235
237
243
243
242
249
255
256
250
243
248
248
247
245
245
245
246
247
248
248
251
252
252
248
245
245
246
248
248
250
248
244
244
244
249
254
253
249
244
244
244
245
245
244
244
244
242
240
239
239
244
250
256
254
253
256
257
253
245
239
251
249
247
246
249
253
256
256
251
247
247
248
250
250
249
251
253
251
248
246
246
247
246
243
244
250
253
248
242
243
245
248
244
240
242
248
252
246
241
241
251
262
267
260
253
250
251
250
244
241
252
252
251
249
251
256
257
255
249
245
247
251
250
250
253
258
259
254
246
241
245
253
256
251
249
250
250
248
243
242
245
247
244
239
240
248
255
253
247
244
252
260
265
257
249
245
246
251
253
254
252
252
251
249
250
253
252
246
241
244
252
257
252
246
250
257
260
255
246
240
243
254
261
262
257
251
250
251
247
244
243
244
245
241
241
247
254
257
253
251
253
258
260
255
248
245
246
254
260
261
248
249
247
248
250
251
245
237
237
245
256
257
251
245
246
251
256
255
252
247
245
246
251
255
256
251
251
254
255
249
244
243
246
249
250
251
255
257
256
255
258
262
261
254
248
244
247
254
256
254
246
244
245
247
252
252
242
236
236
246
253
253
249
246
246
249
251
253
253
252
246
244
243
244
246
249
253
257
257
254
249
249
250
251
252
253
256
253
252
253
255
261
260
254
248
245
245
249
248
244
245
243
246
251
257
253
242
235
236
245
250
250
249
249
249
250
249
246
247
245
246
247
246
244
244
250
257
258
256
254
252
254
253
249
249
251
251
249
246
246
248
250
252
253
251
247
243
245
247
246
247
247
252
259
261
254
242
233
234
239
245
246
249
251
252
252
250
244
239
240
248
254
254
249
247
252
257
255
251
249
253
257
255
250
247
250
251
252
250
248
245
243
245
251
254
250
245
244
248
252
250
250
255
260
262
255
245
237
235
238
245
247
250
252
255
257
253
247
246
247
253
255
255
249
249
252
254
251
248
249
255
260
258
252
249
253
258
260
258
255
250
248
248
250
252
252
250
250
251
251
250
251
253
257
256
253
249
247
247
249
250
252
253
255
259
261
259
256
256
258
257
255
252
249
252
253
252
249
247
253
261
262
257
251
248
254
259
261
260
256
254
253
252
249
246
248
255
258
254
250
250
251
253
254
252
251
250
253
254
254
255
254
255
255
258
262
259
258
256
258
257
258
256
252
256
257
255
248
246
250
257
260
255
250
246
247
250
254
254
257
256
257
255
248
242
243
255
264
262
252
250
252
254
255
252
250
250
252
254
256
256
254
253
251
250
251
250
248
249
251
256
260
263
260
258
258
258
255
250
247
247
251
253
251
248
244
246
250
254
257
257
257
255
248
242
242
253
266
266
253
248
251
254
255
254
251
250
251
252
254
255
253
251
248
244
241
243
244
247
250
254
260
262
260
255
254
259
264
263
253
247
248
252
254
253
252
254
255
255
257
255
251
247
245
242
242
250
256
257
251
247
247
249
253
253
253
251
251
252
252
250
248
249
248
247
246
245
246
249
250
251
253
256
254
250
250
257
265
267
260
254
254
255
257
256
255
256
255
251
247
245
247
245
244
244
242
241
244
247
249
242
244
246
251
253
254
251
250
249
249
245
243
246
250
256
258
255
251
248
248
250
252
254
251
249
253
258
259
256
251
252
256
259
257
255
253
251
247
243
242
248
253
255
254
248
243
239
240
245
249
244
248
251
252
255
254
250
247
247
248
248
246
246
250
259
265
263
255
248
248
253
256
256
252
251
256
259
254
245
241
243
251
258
257
253
247
246
248
252
257
262
266
266
261
251
243
239
239
243
247
247
256
256
256
257
255
250
247
247
252
257
255
252
252
256
260
262
257
251
253
259
260
259
258
258
261
261
256
250
246
245
248
253
256
255
250
251
260
270
273
271
268
265
260
252
245
241
242
242
243
252
256
256
256
257
256
252
250
251
255
258
260
257
253
255
256
257
255
253
254
259
261
260
260
264
266
265
264
261
258
253
250
252
255
255
252
256
264
269
269
263
260
259
256
253
249
249
247
244
242
253
253
251
251
254
253
253
253
254
255
256
256
256
256
256
258
257
255
253
257
261
262
261
262
264
266
266
262
257
256
254
251
251
251
252
252
254
254
252
250
252
256
257
257
255
252
251
251
249
247
251
247
243
241
246
250
254
257
260
259
257
253
252
254
258
259
258
257
258
263
268
268
263
261
261
265
261
252
245
244
248
249
246
245
246
251
252
248
244
247
255
263
263
259
256
251
250
253
254
255
247
239
232
234
246
255
259
260
261
261
260
256
251
255
258
258
256
257
263
268
270
264
260
260
265
269
262
249
237
236
242
245
242
242
246
253
258
259
259
264
268
269
265
258
255
253
250
251
255
259
247
238
232
239
252
261
262
260
258
259
260
260
259
258
259
257
255
255
261
265
262
254
253
260
272
274
266
250
243
243
247
249
247
248
253
258
264
270
273
273
269
263
259
256
254
253
252
253
255
257
256
252
249
251
256
259
258
254
253
254
258
260
261
262
261
257
254
254
257
258
254
252
253
260
265
264
257
250
249
252
254
256
256
258
259
260
261
263
265
263
259
257
256
253
251
250
252
257
258
258
265
268
266
261
255
249
246
247
251
252
255
260
263
265
264
259
256
254
250
249
252
257
260
257
251
246
245
247
253
257
258
258
258
257
256
254
251
252
253
258
260
262
260
254
249
248
252
257
260
263
262
266
265
259
252
246
244
249
254
257
257
257
261
264
266
264
261
257
253
249
251
257
261
257
249
246
251
255
257
257
255
255
253
251
248
245
245
248
253
261
269
270
266
258
253
252
253
254
258
262
244
247
249
250
248
248
249
254
259
260
256
254
255
261
266
267
266
263
260
256
253
254
257
258
260
263
268
269
264
257
252
253
252
250
247
244
244
246
251
260
269
271
266
259
258
260
258
255
254
258
231
235
239
243
246
250
255
260
262
259
255
252
252
259
263
265
266
264
264
264
261
258
257
259
267
273
275
272
262
254
250
252
255
256
254
252
248
247
245
249
255
258
256
258
262
264
262
255
252
250
229
235
240
244
247
250
255
257
257
257
257
258
258
259
261
263
264
262
263
265
268
267
264
261
264
267
264
259
251
248
249
254
257
256
255
256
257
256
251
247
245
247
251
257
264
266
264
255
248
246
228
236
243
248
250
253
253
253
253
253
258
263
263
261
260
263
264
263
260
261
265
270
271
265
263
260
258
252
248
247
251
258
260
257
252
251
256
261
262
257
251
250
253
259
261
261
257
252
246
245
233
239
246
252
257
258
259
256
253
251
255
258
261
262
259
263
265
264
259
255
258
269
276
272
264
261
260
260
258
255
257
261
264
260
252
248
250
259
265
266
261
260
261
261
258
254
251
250
248
245
245
247
251
258
262
261
262
259
256
249
249
248
251
254
256
259
261
262
259
257
257
264
272
271
264
260
262
267
267
263
260
262
266
265
258
253
252
258
260
261
260
262
265
265
260
253
251
251
251
248
257
256
258
263
265
260
254
248
245
247
249
249
251
253
257
257
256
256
258
259
260
261
264
264
263
261
263
266
267
264
260
258
259
259
259
261
264
264
259
253
253
260
268
270
266
259
255
254
254
253
248
247
251
262
266
259
244
232
233
244
258
265
264
263
263
262
257
254
256
260
261
259
259
261
264
264
263
261
259
259
259
258
258
254
254
260
268
272
266
256
253
260
270
274
271
263
259
257
256
257
227
228
232
241
248
249
243
233
235
246
264
275
274
270
264
263
260
257
255
257
259
259
260
261
264
266
261
251
246
252
261
265
263
258
255
257
263
271
270
263
258
261
266
272
269
263
262
260
257
254
214
218
219
224
231
240
246
247
249
254
262
271
268
261
258
258
260
258
255
255
258
260
260
259
261
264
261
254
249
253
264
272
274
268
263
258
259
264
267
265
265
261
259
262
259
259
262
261
255
248
221
226
226
226
226
234
244
256
261
259
260
262
259
254
252
255
258
260
257
255
257
258
258
256
257
264
270
269
264
262
263
267
269
268
264
261
260
262
265
266
267
259
253
247
250
257
262
259
250
242
240
239
239
236
233
236
244
257
261
261
259
261
261
258
256
256
258
259
260
259
261
257
255
254
258
265
272
274
270
261
257
256
257
260
259
259
261
263
265
266
265
260
252
247
250
256
259
257
252
250
252
247
243
239
235
238
248
259
264
263
260
263
264
265
264
261
257
258
262
266
265
261
260
261
265
264
262
260
257
253
251
254
257
258
257
256
259
263
266
266
265
262
260
258
256
255
255
256
259
262
255
251
244
236
233
239
252
263
266
265
261
261
262
265
266
263
257
256
261
266
266
266
268
270
267
256
249
246
248
251
256
265
271
268
259
255
257
263
266
266
265
265
266
263
256
251
247
251
261
267
247
246
240
233
230
238
253
260
263
262
261
259
259
262
266
268
265
260
261
261
265
269
276
274
265
256
251
253
255
258
262
272
276
272
266
262
265
266
267
265
264
266
266
260
251
245
246
251
257
261
232
233
234
237
241
248
253
255
256
258
259
260
260
262
267
274
275
271
263
260
263
270
274
273
267
265
266
268
266
260
260
264
265
265
264
268
272
273
268
264
263
265
264
257
250
253
258
259
256
254
231
236
242
249
255
258
257
255
255
256
259
262
260
261
265
271
275
271
266
262
266
269
271
270
269
269
271
269
264
259
257
254
255
256
261
266
271
271
267
265
264
266
265
260
258
263
269
267
259
253
247
254
261
263
266
266
264
262
259
258
260
262
259
258
259
262
265
267
264
264
268
269
267
264
265
266
267
266
261
259
258
257
257
258
260
265
265
264
263
264
266
268
270
270
267
266
268
266
264
261
261
266
270
269
269
268
269
265
263
261
262
262
261
258
255
260
264
265
263
262
266
267
265
264
261
263
266
266
266
264
261
260
259
260
264
268
268
265
260
257
260
266
269
269
265
261
260
262
268
273
263
267
267
264
261
260
261
261
260
260
263
267
268
263
263
264
268
270
268
263
263
265
266
267
268
268
266
268
267
263
260
259
260
262
266
272
277
273
262
253
253
258
261
261
259
259
260
260
263
270
263
264
261
256
253
252
256
257
259
261
264
269
271
272
269
267
268
271
271
269
266
267
269
274
275
269
261
258
257
257
257
257
258
262
266
268
271
271
264
257
255
256
256
255
257
261
266
261
255
253
264
267
265
263
260
258
259
263
263
264
263
268
272
275
273
269
263
264
269
271
273
272
272
271
270
264
258
255
256
258
259
259
259
261
261
260
258
261
263
264
265
265
259
255
254
260
265
261
252
249
269
276
278
278
275
270
266
267
266
266
262
263
270
276
275
270
264
259
260
266
271
271
268
262
258
260
261
262
265
268
268
265
261
260
257
255
255
258
264
269
271
270
266
257
253
254
259
262
261
259
[truncated: 210,001 more chars]
