# Supplementary material for: Evaluating flow modulating treatment response in intracranial aneurysms using black-blood MRI in vitro
Source: Commun Med (Lond). 2026 Mar 27;6:170. doi: 10.1038/s43856-026-01413-z (PMC13031954; doi:10.1038/s43856-026-01413-z)
Supplement: Supplementary file 10 — Supplementary Data 7 [file 43856_2026_1413_MOESM10_ESM.zip › Data_Figure_10a_Sup_Figure_7a/BA model 2/CN05_07_with (IFD5)/1_aneurysm_array.txt]

4
8
9
11
22
7
11
5
10
28
38
2
8
11
4
12
25
20
3
9
11
10
13
14
11
3
8
14
15
13
10
12
8
15
14
9
6
6
10
6
4
10
7
6
18
11
8
10
21
14
15
9
5
12
34
37
11
12
8
6
10
14
9
10
17
13
8
7
6
7
6
17
18
12
7
6
10
12
17
11
4
6
6
9
6
3
8
54
42
29
49
67
45
22
14
12
10
59
62
25
14
11
18
12
64
60
22
19
9
4
7
60
70
39
20
7
6
27
32
67
45
22
14
31
40
8
33
37
26
27
32
24
7
16
19
13
11
117
137
124
100
101
155
131
93
76
65
34
122
140
86
46
28
26
46
37
132
122
65
38
15
13
58
30
129
136
85
52
29
41
81
95
139
109
71
64
90
93
31
89
98
91
90
92
59
19
50
63
63
39
168
225
213
169
155
255
243
191
178
156
83
68
206
246
173
115
109
132
132
86
225
209
123
91
70
91
145
78
223
217
149
115
91
114
155
41
179
236
201
159
154
174
155
81
176
196
182
182
173
104
56
110
131
130
88
201
295
283
220
193
344
353
295
279
242
93
285
360
279
214
226
260
211
139
327
302
202
174
173
209
242
148
330
303
222
201
187
218
244
100
285
342
298
261
260
274
223
161
287
307
285
285
258
142
124
190
206
195
130
213
338
325
243
212
414
451
393
370
304
101
351
469
396
333
358
382
267
189
420
399
298
279
296
339
331
224
438
386
297
294
296
336
339
175
404
446
387
358
370
380
296
270
414
418
385
387
341
175
220
284
280
254
161
210
357
346
250
221
467
530
479
447
338
103
401
564
509
450
481
474
287
229
495
489
396
383
407
450
393
298
530
455
369
378
385
443
424
248
514
535
464
445
467
479
363
120
380
537
520
478
481
416
204
151
322
380
352
311
200
359
361
259
231
504
585
550
515
354
114
446
644
605
551
584
533
279
270
559
573
492
476
494
528
423
367
605
519
444
456
456
526
488
308
599
606
534
525
548
559
420
149
463
635
608
564
567
483
197
407
468
427
374
189
356
378
274
245
521
618
604
573
358
134
488
708
675
629
667
570
258
315
620
655
578
553
568
587
430
427
669
588
522
530
522
592
525
353
658
665
600
600
623
626
458
161
513
700
675
641
648
542
217
463
536
498
433
173
346
389
274
244
518
637
640
605
346
145
511
746
719
684
728
588
228
341
667
722
633
597
632
638
422
458
719
653
567
566
586
654
532
372
692
709
639
644
686
682
470
160
531
731
716
696
709
578
225
493
581
551
474
149
313
367
229
211
493
648
666
598
306
122
491
756
756
731
765
576
317
673
764
654
611
687
684
393
430
740
707
565
547
639
712
508
345
696
746
654
652
730
723
453
144
521
745
750
736
741
578
221
495
605
580
476
107
251
305
153
156
448
646
674
550
238
70
428
741
805
789
781
530
241
639
795
683
635
740
713
347
344
725
762
570
528
694
764
460
267
665
787
686
665
765
736
406
100
471
743
794
779
742
537
192
462
604
583
443
51
168
209
101
379
602
633
463
160
28
338
698
848
841
766
449
143
570
820
755
709
796
700
223
667
824
651
593
766
778
385
156
588
821
764
724
792
700
370
700
827
808
701
442
381
554
540
8
77
82
43
264
477
511
332
13
225
585
796
810
676
328
64
450
782
827
796
809
600
99
546
836
777
732
812
698
62
446
782
831
788
763
574
222
573
768
751
580
244
423
424
21
20
9
118
269
304
161
100
382
598
635
484
182
15
271
616
785
799
720
402
25
345
708
828
831
772
489
239
610
779
765
634
354
74
356
565
561
367
9
57
81
21
12
148
313
370
246
88
345
599
694
541
193
119
439
722
817
634
240
62
337
585
634
429
127
293
288
50
66
70
8
9
91
131
57
5
101
371
546
354
12
150
509
731
466
5
98
349
471
5
47
46
6
221
442
12
332
640
185
