# Supplementary material for: Evaluating flow modulating treatment response in intracranial aneurysms using black-blood MRI in vitro
Source: Commun Med (Lond). 2026 Mar 27;6:170. doi: 10.1038/s43856-026-01413-z (PMC13031954; doi:10.1038/s43856-026-01413-z)
Supplement: Supplementary file 10 — Supplementary Data 7 [file 43856_2026_1413_MOESM10_ESM.zip › Data_Figure_10a_Sup_Figure_7a/BA model 2/CN05_07_with (IFD5)/2_vessel_array.txt]

137
102
100
117
123
116
147
93
57
77
80
79
102
113
120
101
31
24
62
48
21
44
99
111
98
90
32
7
31
27
7
1
44
116
78
120
91
28
0
9
16
2
40
117
92
72
135
128
70
33
36
55
70
111
133
76
96
110
118
131
127
128
155
168
123
60
118
166
167
154
150
123
59
128
97
106
128
132
125
155
90
41
57
74
92
124
122
122
107
35
16
39
34
32
63
105
110
99
93
36
8
21
22
10
0
45
120
83
123
92
26
1
16
25
0
41
128
108
73
142
137
72
33
43
65
74
118
149
88
102
125
123
123
121
131
162
179
135
66
115
151
153
155
158
126
58
139
129
106
117
128
130
134
163
95
41
45
60
95
141
139
131
118
42
10
19
15
34
82
125
132
112
103
41
4
9
17
15
9
60
140
101
136
95
22
3
23
33
4
50
142
123
80
154
154
83
40
57
74
76
124
162
94
106
151
145
128
127
135
161
185
145
83
128
152
151
155
159
131
59
146
145
126
123
123
128
143
170
108
58
48
50
89
146
154
145
127
47
15
18
9
30
91
149
157
132
114
37
2
9
19
16
16
83
164
122
151
98
19
1
33
37
6
61
157
130
85
166
173
97
53
71
78
74
131
171
92
107
177
172
145
138
137
156
189
151
98
144
160
154
153
154
134
60
157
166
142
125
124
139
154
179
122
76
60
55
93
150
158
162
133
46
23
37
20
31
94
163
171
149
120
31
3
23
31
11
15
97
179
134
161
98
19
13
46
35
2
71
167
131
85
175
187
109
66
83
81
77
144
180
91
111
196
188
157
149
141
161
202
158
107
152
166
158
151
153
140
163
179
144
121
134
158
164
186
127
77
62
68
109
157
157
176
140
43
22
47
36
38
96
166
165
156
124
27
1
37
43
8
11
100
179
133
163
93
19
28
56
28
0
80
172
125
84
177
186
111
78
91
81
89
168
190
93
113
198
189
159
155
149
180
225
167
109
152
164
159
152
156
146
162
180
143
121
143
172
168
189
126
66
52
76
125
170
162
179
150
46
10
36
39
45
101
169
156
152
133
32
4
37
44
6
14
103
172
128
162
85
18
40
61
21
1
91
172
113
88
176
172
109
92
103
87
109
192
194
87
117
190
184
167
167
163
204
246
171
107
148
165
166
158
162
150
161
183
150
129
149
169
164
190
129
59
42
76
132
182
177
171
157
54
2
18
33
50
111
181
159
148
143
38
8
28
35
2
20
114
171
131
165
81
18
45
59
16
7
103
173
104
100
174
161
112
110
111
91
123
206
193
120
184
188
184
180
173
216
253
168
102
149
169
175
166
164
147
171
195
163
140
151
164
161
194
138
64
43
76
132
192
197
171
155
58
4
13
29
54
124
199
176
158
143
36
7
24
30
2
26
130
185
150
173
85
24
44
54
16
16
114
183
112
113
180
168
125
118
111
91
127
209
197
124
190
204
198
186
173
216
251
168
102
154
178
183
173
166
144
190
212
173
147
155
168
168
205
147
71
50
81
136
201
209
178
147
57
15
23
33
57
134
213
189
174
135
32
1
29
33
7
32
140
202
168
182
97
34
40
50
23
22
119
199
134
121
197
193
140
114
104
93
130
210
209
131
209
222
204
184
176
220
253
175
110
165
186
191
184
175
146
208
223
177
151
164
184
185
217
150
72
55
88
143
209
212
184
141
57
25
34
39
57
139
219
190
181
124
31
11
36
37
11
33
142
210
176
187
109
41
36
50
34
27
119
211
124
217
219
149
104
101
107
142
216
222
142
232
235
203
185
191
239
264
183
123
179
196
200
199
188
149
219
227
182
159
174
196
199
227
151
74
61
93
148
217
211
189
141
57
30
41
41
57
143
222
184
182
114
30
17
39
40
13
33
142
208
179
187
112
44
36
55
43
30
119
212
126
229
230
153
106
111
128
159
222
225
150
243
244
211
198
215
262
273
182
132
189
205
208
209
197
147
220
227
190
171
181
195
207
231
153
80
69
98
151
222
217
194
142
58
33
43
44
65
156
231
180
181
105
28
21
41
40
16
41
150
205
184
182
106
46
44
60
45
35
125
212
131
229
226
158
123
127
140
172
231
224
151
241
251
227
212
229
276
274
173
132
195
207
210
209
196
137
224
231
201
187
189
193
213
236
157
89
82
108
157
227
225
200
141
60
37
46
49
78
171
241
181
184
98
26
27
43
39
18
54
162
207
193
176
99
52
55
61
40
40
139
220
138
226
217
166
143
137
138
179
244
230
150
238
258
243
219
230
281
277
165
134
198
210
202
202
191
128
232
233
207
202
208
202
222
241
159
95
92
120
168
236
233
206
143
64
42
43
47
85
182
250
184
190
97
28
32
41
30
16
63
176
210
200
175
98
58
62
57
31
46
159
237
148
230
215
172
156
140
133
187
263
245
157
242
264
249
220
227
288
285
166
140
201
208
195
197
191
123
238
231
205
214
232
225
230
243
156
94
94
129
184
249
236
210
147
68
47
41
38
84
193
261
189
194
103
34
36
37
18
6
70
194
222
205
181
104
60
63
56
27
53
182
257
157
243
224
174
159
145
140
200
282
257
173
254
268
252
225
238
299
294
167
148
205
210
199
201
194
121
238
232
206
218
246
245
232
242
155
95
91
128
201
265
237
214
154
73
54
40
28
82
204
273
194
199
116
41
39
36
11
0
73
209
237
209
197
113
59
63
60
28
59
197
265
164
260
238
176
162
159
156
212
288
254
185
265
274
261
244
255
306
290
160
150
205
215
213
212
196
116
240
244
217
216
246
260
229
238
161
102
91
131
220
286
239
220
156
72
60
52
39
93
217
288
205
207
127
45
40
48
22
1
75
225
254
215
214
122
59
67
69
31
62
207
267
166
274
252
180
167
172
168
217
287
241
189
271
281
274
267
272
306
279
147
145
205
226
231
227
194
110
248
263
231
214
240
267
228
240
170
111
96
141
239
304
246
227
155
69
62
67
63
111
227
298
214
218
133
44
41
63
42
5
77
237
269
222
224
131
63
74
77
32
64
218
272
168
281
264
187
170
177
172
223
292
235
190
275
286
279
276
285
311
275
142
139
205
230
238
235
196
107
165
263
278
237
217
243
117
238
252
177
113
105
158
252
314
157
237
156
67
59
77
85
127
233
307
163
226
133
42
40
71
58
12
83
249
113
227
226
137
67
78
83
36
73
234
47
170
286
274
195
172
180
181
240
308
64
196
282
291
277
272
297
331
286
41
142
208
225
231
242
207
176
277
277
233
228
261
129
258
267
177
109
116
174
254
312
173
250
164
70
55
77
92
129
237
315
178
227
130
45
39
68
60
17
95
263
127
226
220
140
71
77
89
49
91
250
52
174
289
281
201
172
184
200
264
325
75
209
294
297
271
267
312
357
301
52
149
212
214
217
246
222
188
284
268
229
246
280
142
283
281
172
106
131
187
250
307
182
264
176
74
56
79
90
126
242
324
185
227
127
50
42
64
59
24
110
277
136
222
212
141
72
75
98
69
109
264
55
178
292
286
206
177
199
223
285
334
85
220
306
305
273
269
323
372
308
63
155
217
213
211
246
232
196
286
267
236
267
295
159
306
289
171
114
150
198
254
314
193
279
181
74
65
89
94
129
252
330
193
231
123
52
49
68
63
34
119
288
142
225
211
143
75
78
109
85
121
271
58
185
297
291
210
183
209
239
297
339
89
226
312
313
284
278
328
375
307
67
156
222
222
215
242
231
204
295
281
255
283
304
176
320
293
176
129
164
207
272
335
206
288
176
71
76
104
104
141
267
335
203
241
120
48
56
79
72
39
119
292
149
238
219
147
81
87
117
88
124
277
64
199
310
296
215
192
217
246
306
347
91
228
314
320
296
289
331
379
310
65
156
225
233
225
238
223
210
311
305
274
289
306
181
321
298
190
146
168
213
294
359
217
291
168
70
86
111
111
158
284
340
213
251
120
45
62
89
77
39
121
298
158
258
233
153
90
99
119
82
128
289
71
220
327
304
225
205
226
249
321
361
95
236
319
326
308
302
342
392
319
59
162
226
237
232
237
215
214
325
322
286
290
306
174
314
300
205
157
167
216
309
373
221
288
166
78
92
108
113
173
300
348
219
257
125
50
67
89
71
39
133
309
163
273
245
159
98
108
116
77
144
308
79
237
343
311
236
223
235
256
341
377
105
248
328
334
322
317
356
406
328
60
171
229
238
237
240
208
216
325
324
293
297
312
299
174
310
296
206
161
172
225
318
378
228
289
169
87
96
103
113
183
309
357
223
263
135
63
72
82
63
43
151
324
165
278
253
165
105
111
113
81
169
329
83
243
350
316
245
236
243
266
362
393
111
257
339
344
333
330
368
413
329
64
182
237
240
242
242
204
222
319
317
304
316
324
305
193
318
290
199
166
188
242
329
383
243
298
175
94
99
107
122
191
315
364
230
273
151
78
76
82
66
52
166
335
167
282
263
174
109
114
116
94
192
345
85
243
354
322
250
242
250
278
378
403
112
261
349
354
337
334
373
415
324
69
191
249
242
243
243
201
234
315
312
317
336
335
313
219
337
292
194
173
208
259
345
397
258
312
183
93
99
117
136
203
331
372
240
287
164
81
74
89
80
65
180
346
172
294
277
178
108
121
131
109
208
357
91
251
364
330
252
244
258
292
391
409
114
269
359
360
338
333
380
421
320
73
199
258
248
243
246
204
255
327
318
325
343
337
316
234
357
306
204
186
219
267
356
416
263
326
193
94
104
129
146
215
351
384
245
299
171
76
71
102
96
74
195
356
185
314
291
177
105
134
150
121
215
361
101
269
385
340
254
250
271
306
400
406
127
286
369
362
336
336
390
427
314
82
202
261
249
245
250
206
276
348
329
325
338
332
313
237
369
326
225
201
224
264
361
430
263
330
199
103
117
141
151
225
375
399
247
304
172
72
77
119
107
81
215
370
194
334
303
175
107
150
165
127
223
368
107
291
407
348
260
262
286
320
406
402
144
305
379
368
344
349
405
431
306
92
202
262
253
250
255
203
284
362
338
325
336
332
309
241
374
337
241
214
230
268
366
434
271
328
201
116
135
154
159
238
394
409
253
307
173
79
90
129
108
86
235
385
198
346
314
180
117
163
168
127
235
380
109
307
423
357
273
280
297
328
413
403
157
318
387
379
360
365
417
431
296
98
204
266
260
257
258
191
281
365
343
329
345
344
310
253
377
339
247
220
241
287
382
434
289
327
199
124
145
162
173
259
410
409
265
311
177
88
99
129
104
96
257
399
199
352
323
192
133
170
161
128
252
397
111
316
432
368
293
298
305
335
424
411
162
324
396
398
382
383
429
429
285
100
210
274
270
265
261
179
277
365
351
341
360
363
316
271
384
340
250
224
255
316
407
434
309
334
203
131
148
163
191
290
428
402
279
323
187
98
103
124
104
114
282
408
210
364
335
207
150
176
158
136
274
412
121
328
439
382
317
317
314
347
437
414
164
327
409
419
400
397
440
430
273
99
218
283
274
268
264
172
284
372
364
354
371
376
322
285
397
349
260
235
268
339
430
437
322
350
216
141
151
164
207
321
449
398
293
339
202
107
108
125
110
138
311
416
227
380
346
219
163
183
164
153
299
423
139
338
445
396
337
332
326
363
451
410
165
329
423
436
411
405
450
433
261
98
223
288
276
267
264
169
298
385
375
362
376
382
328
294
407
358
273
250
278
351
446
441
330
362
226
152
163
174
219
341
461
393
302
352
212
115
118
134
120
157
335
421
239
392
354
226
172
193
175
172
323
431
153
343
449
407
346
335
335
380
465
407
164
333
436
443
407
406
457
435
253
98
229
292
275
263
258
163
312
393
380
365
378
386
336
303
413
360
277
260
287
360
459
443
340
368
225
156
178
188
227
349
464
386
309
357
212
118
132
149
127
164
344
420
241
394
355
230
180
201
183
183
338
439
153
340
454
416
346
331
340
394
477
414
162
340
445
440
399
407
462
437
254
101
234
295
279
262
251
153
328
331
322
400
384
367
382
394
344
316
422
360
276
262
293
372
473
448
358
371
219
152
187
199
235
359
466
376
321
358
204
117
144
162
131
167
346
417
245
394
355
234
188
211
190
188
348
450
153
340
463
426
347
332
349
404
488
428
164
352
452
434
398
415
469
441
262
106
239
292
281
266
247
339
347
330
413
397
379
390
395
340
330
435
367
277
264
299
382
488
452
376
380
216
146
183
197
242
376
476
368
338
364
198
112
147
164
131
176
355
416
257
402
357
238
198
220
194
192
360
459
159
351
476
435
355
346
364
414
498
438
172
365
457
432
406
432
480
447
268
113
238
280
278
272
250
354
365
342
430
417
400
402
389
321
339
446
377
288
273
305
387
496
456
388
386
217
147
181
195
249
399
497
367
355
371
196
112
148
160
134
197
379
419
281
421
363
242
207
227
197
205
382
464
174
372
488
441
366
364
380
428
511
437
181
376
456
432
418
450
491
452
266
119
232
265
273
277
252
266
367
379
355
438
430
418
415
386
307
345
446
378
297
290
317
391
494
459
196
391
380
214
155
191
198
257
417
510
366
167
371
375
197
122
158
159
138
224
413
428
306
443
371
248
215
228
200
230
415
469
192
395
497
441
372
372
389
445
532
434
189
379
452
431
425
457
498
454
258
124
230
260
272
276
247
272
369
384
187
366
440
428
425
427
394
304
355
444
367
294
297
327
396
494
453
211
398
364
205
169
211
210
267
427
517
366
188
388
370
196
140
178
165
143
248
441
435
330
460
381
258
228
232
204
258
453
475
208
417
505
441
375
372
390
463
553
429
202
384
452
434
426
453
496
450
247
128
236
267
274
272
235
273
371
389
202
376
434
417
421
435
408
310
375
446
352
285
294
330
408
498
440
240
412
349
194
179
221
213
273
432
512
362
218
407
361
191
158
197
172
150
264
457
435
352
473
381
264
240
240
211
283
480
475
221
437
512
439
377
374
392
476
560
416
213
389
455
435
420
443
488
437
229
130
244
273
273
263
221
280
377
398
353
219
390
434
415
423
443
423
316
400
453
346
278
288
330
424
509
425
273
430
339
183
181
220
211
285
444
504
348
251
426
351
179
164
209
177
161
284
465
425
377
481
373
259
254
255
226
302
488
459
236
458
519
434
381
385
402
481
546
388
226
397
458
433
412
434
475
410
201
129
249
269
256
245
205
287
386
412
356
236
400
438
422
430
448
425
308
417
452
343
281
287
333
443
519
401
293
439
325
173
182
215
208
303
462
491
319
278
437
335
163
164
214
181
177
307
463
398
177
403
488
361
251
261
269
241
318
481
428
254
480
522
427
383
396
414
484
518
351
238
405
459
425
403
430
462
377
127
250
255
235
227
189
288
392
418
348
247
400
435
427
439
450
419
291
221
424
442
337
288
292
342
463
523
368
309
438
304
162
186
215
214
329
478
465
277
301
444
317
150
167
217
181
194
329
450
359
201
429
494
351
246
266
271
252
337
469
390
278
505
528
423
381
397
422
487
491
314
255
418
461
418
398
430
450
346
132
254
245
224
219
177
274
379
406
325
252
386
418
421
435
440
400
265
232
424
423
327
290
299
353
474
507
323
328
431
282
161
196
220
225
349
477
425
227
326
447
298
144
175
220
178
204
343
428
311
227
450
493
341
247
268
261
252
352
453
343
305
525
529
419
377
387
420
487
461
272
278
434
461
411
395
431
434
312
147
260
244
228
219
254
354
370
286
248
368
397
403
416
417
371
233
236
420
406
319
291
303
365
476
471
269
348
422
269
172
210
225
237
364
464
379
355
447
279
145
186
217
170
213
355
403
265
254
469
481
324
250
269
245
251
367
432
293
334
538
519
413
378
381
418
482
422
225
305
450
459
407
399
431
411
270
172
264
245
235
220
234
316
313
231
240
349
375
375
385
382
329
192
232
405
390
316
291
307
373
463
419
213
353
400
256
187
222
228
250
377
446
334
375
435
256
145
193
210
164
230
369
380
283
483
456
299
252
271
235
258
380
404
244
368
542
498
407
384
382
419
464
367
131
336
459
453
407
403
427
378
219
198
264
243
233
209
210
263
241
228
331
351
342
346
338
275
218
375
372
316
295
312
374
439
362
337
364
239
197
233
232
266
391
435
301
376
412
228
139
196
200
162
256
388
359
302
489
428
270
249
269
230
270
391
372
399
540
474
400
391
388
422
442
311
156
363
462
447
408
409
419
345
172
223
263
238
223
190
208
306
320
307
306
290
215
200
337
349
313
300
319
373
408
312
310
326
220
203
243
242
284
406
426
268
360
380
203
136
196
192
169
288
408
340
308
482
398
251
248
265
226
289
398
339
418
532
454
395
395
395
428
419
264
180
379
460
440
408
417
416
317
131
237
262
234
214
174
187
278
287
279
277
248
166
181
307
327
306
304
327
366
375
269
283
299
207
204
253
253
302
420
414
238
334
348
184
136
197
184
179
320
421
314
296
458
372
245
252
255
223
304
403
310
419
519
442
391
393
397
429
398
228
196
386
454
433
410
424
411
291
242
261
235
212
166
169
252
259
261
258
213
167
289
311
299
310
331
352
338
227
265
279
198
207
262
263
313
420
384
199
306
314
166
139
202
179
189
344
420
279
279
424
344
243
254
243
217
318
401
281
166
412
503
433
387
383
390
418
370
198
207
390
446
423
408
423
392
253
240
260
240
212
155
230
243
249
244
182
160
277
299
292
313
331
331
293
182
249
264
194
211
270
274
319
402
335
152
285
282
149
144
207
179
202
358
399
234
272
392
314
239
257
232
216
330
392
253
174
410
489
425
381
372
377
399
336
174
225
402
446
417
402
411
357
204
242
261
241
206
211
227
238
229
152
154
262
280
281
313
329
307
244
232
247
189
216
280
287
324
370
269
272
250
132
148
214
189
222
362
358
182
279
365
281
229
255
226
226
342
372
219
200
423
478
410
370
362
369
380
301
263
428
450
409
395
395
318
156
147
257
266
238
194
191
207
223
207
120
144
242
257
264
305
324
287
203
215
229
184
215
280
297
328
337
207
261
220
120
154
215
195
242
356
309
135
289
339
247
217
250
223
239
350
342
183
234
440
459
384
354
356
370
369
270
315
455
445
397
391
384
291
125
191
279
271
234
182
175
193
209
182
133
229
242
248
293
316
273
173
205
218
184
213
273
303
337
315
166
247
197
117
163
212
200
261
352
270
292
310
215
210
244
216
252
354
309
264
449
426
349
339
357
377
362
244
366
465
425
381
396
384
278
109
243
299
274
234
178
170
189
197
165
126
226
238
235
276
306
262
152
199
212
188
212
258
302
345
301
143
232
175
120
176
207
197
277
348
240
289
275
188
210
237
205
260
354
275
287
438
376
312
327
355
377
348
213
146
393
445
391
371
405
382
259
119
273
307
280
245
180
173
188
194
154
123
225
235
224
258
295
251
133
196
205
189
208
246
302
349
285
125
220
153
124
192
205
195
294
346
216
284
241
169
219
233
190
266
356
245
308
410
328
290
323
344
365
328
183
177
393
409
364
372
411
367
227
139
280
310
296
262
178
173
183
184
147
121
222
229
212
243
286
239
115
193
194
185
208
243
306
350
264
105
169
216
132
123
209
206
199
311
345
195
163
281
210
158
234
234
182
277
361
225
318
376
294
286
323
331
352
311
158
189
370
376
350
378
412
349
193
133
265
307
312
283
175
172
178
176
140
125
222
224
207
239
279
229
199
185
175
211
249
311
347
246
183
220
118
119
220
214
209
326
347
181
181
282
194
155
248
235
180
292
372
216
314
351
286
293
322
323
351
308
143
181
342
358
348
378
412
346
176
115
243
295
311
292
184
125
177
174
169
132
131
221
221
211
243
271
214
112
207
175
163
213
257
310
337
230
189
224
107
108
220
221
214
328
343
173
182
277
187
152
245
230
180
300
378
213
291
334
285
293
309
315
358
311
133
155
313
346
339
359
405
360
180
91
217
274
292
288
204
135
180
179
172
135
222
220
219
250
263
196
114
211
168
155
216
264
305
321
216
186
224
104
100
212
220
214
321
333
166
167
267
188
150
230
220
177
298
376
209
262
323
287
283
290
305
360
313
125
126
291
336
328
334
393
376
188
73
197
254
272
282
222
131
168
176
170
133
212
211
221
252
255
182
113
204
166
152
215
267
302
309
204
176
221
113
98
201
219
214
312
322
153
147
253
195
152
218
208
172
290
368
202
239
320
289
278
276
293
352
308
118
109
278
333
326
327
386
377
185
187
250
272
285
229
109
142
158
159
121
195
197
212
246
247
172
106
194
172
154
208
265
304
302
190
161
217
132
105
193
216
216
308
314
136
133
243
204
158
211
201
165
283
364
194
228
317
292
281
272
280
336
302
115
106
270
333
338
342
385
363
170
189
268
300
305
224
79
111
134
139
101
175
181
197
231
235
162
90
182
182
160
199
256
304
299
177
144
213
154
119
187
211
217
308
311
123
121
235
210
163
208
195
156
278
364
186
220
308
287
282
270
264
319
298
113
101
259
327
351
362
388
348
158
189
290
336
333
224
90
119
125
81
158
174
184
213
223
156
72
172
191
169
192
244
298
296
170
126
211
172
131
185
208
216
306
311
118
111
228
211
161
203
191
149
272
365
180
209
290
271
274
265
250
307
300
112
86
238
308
348
369
389
346
163
49
178
297
359
359
238
67
145
170
178
199
214
160
161
195
176
189
232
287
291
171
111
207
182
137
183
207
212
298
306
116
104
221
207
154
198
193
147
261
360
174
192
266
250
262
260
244
303
303
110
65
205
281
328
362
388
358
177
35
154
280
358
374
265
61
128
161
172
188
210
172
147
187
177
187
223
276
289
178
198
183
138
181
208
206
284
298
114
94
209
201
150
194
201
150
246
348
174
167
242
232
255
264
249
302
301
108
49
169
252
305
350
387
375
195
21
120
243
332
371
293
47
104
144
157
172
203
181
125
169
172
183
211
263
285
187
182
181
139
175
204
197
264
289
115
192
198
150
190
207
152
227
331
180
136
221
225
254
271
257
298
293
108
33
133
226
286
335
379
389
216
8
83
195
285
344
313
106
80
124
139
151
187
181
102
153
168
176
194
239
273
195
166
183
147
167
192
180
242
284
130
174
201
156
185
207
149
203
318
199
106
203
222
252
273
257
287
290
122
16
99
201
268
312
357
387
244
1
53
149
226
295
313
158
63
110
123
122
155
165
85
142
167
168
170
202
247
198
44
155
188
157
165
182
158
214
281
151
161
204
165
178
204
143
179
311
223
83
184
215
247
270
246
266
294
152
2
68
175
248
284
322
370
278
37
114
173
239
298
206
49
98
109
94
115
139
71
131
166
166
151
161
214
201
57
143
189
168
167
177
140
185
278
170
148
203
171
178
208
141
153
303
252
66
162
201
237
266
233
239
299
197
44
148
226
259
290
345
311
86
27
92
138
199
284
243
34
84
97
79
84
117
113
156
166
146
136
185
201
61
123
178
172
174
183
131
157
269
180
130
194
173
181
218
141
125
287
282
52
143
189
228
265
222
210
301
251
33
123
209
246
272
324
332
141
18
77
123
186
282
271
66
89
75
73
101
85
136
165
150
126
164
194
57
154
162
175
191
130
130
245
187
105
176
169
178
220
139
94
259
312
38
127
176
217
260
209
180
294
307
24
102
192
238
260
304
342
200
6
59
120
186
282
290
54
85
78
68
91
59
111
154
153
124
148
183
58
128
145
166
189
132
109
212
193
161
163
167
210
135
71
225
328
107
117
167
203
246
195
156
282
346
101
19
87
173
229
245
282
343
247
44
118
183
270
295
136
75
72
65
82
45
94
138
145
117
133
171
68
110
133
154
177
131
99
180
191
33
150
160
154
193
136
65
194
319
119
106
156
184
225
184
142
265
357
120
18
76
154
211
225
258
335
278
37
107
168
248
291
166
64
60
60
74
84
125
132
109
121
158
81
99
132
146
163
131
99
157
176
33
140
159
148
179
143
72
166
287
107
97
146
168
207
179
135
240
342
123
15
66
137
191
205
235
318
295
3
34
98
151
230
288
188
58
56
56
72
77
120
125
105
111
142
86
81
128
144
152
129
101
138
150
26
120
152
142
168
150
80
137
245
87
83
133
152
188
172
125
207
316
123
13
57
119
171
185
212
295
303
84
2
29
84
134
218
291
215
59
61
65
74
71
121
128
108
107
125
77
56
114
141
145
128
105
122
124
19
96
139
134
155
151
87
115
206
75
73
123
139
173
167
120
180
294
128
54
105
152
171
196
276
308
96
1
24
72
120
208
295
245
74
84
79
60
123
135
112
104
109
63
96
134
136
121
107
115
105
14
75
124
125
140
146
100
104
173
69
70
118
129
159
172
127
162
272
133
55
96
140
165
189
261
311
112
1
16
57
104
190
291
277
2
30
97
174
83
95
80
47
120
136
113
100
96
58
82
131
127
110
105
115
99
10
116
120
125
141
112
102
141
58
116
125
154
180
138
142
240
132
56
89
132
165
181
237
307
134
4
11
45
88
163
273
307
95
1
23
69
164
58
79
93
36
111
132
111
95
94
15
73
128
121
96
101
121
96
52
110
121
114
129
118
98
116
60
109
119
142
181
139
114
203
28
50
74
119
165
167
200
298
7
5
5
31
76
135
248
334
18
3
21
51
156
46
67
84
27
100
126
109
95
98
8
65
129
119
88
99
126
102
42
105
124
106
115
113
91
102
46
52
100
107
125
167
125
81
173
147
30
41
54
100
160
147
159
284
226
15
5
1
23
74
117
223
354
10
1
23
50
158
35
59
80
22
86
117
111
101
104
5
57
124
119
87
98
127
115
37
100
123
98
99
103
87
106
68
52
92
95
105
145
110
57
149
185
33
34
36
81
150
131
122
261
285
23
6
1
18
75
110
195
356
8
1
32
56
158
14
65
103
110
103
100
3
48
110
115
93
99
122
127
37
94
118
95
91
99
89
109
55
88
89
91
132
105
50
128
34
31
28
66
141
124
99
25
9
2
12
75
107
15
2
35
57
9
40
81
103
40
90
107
35
88
112
50
86
93
28
32
