# Supplementary material for: Evaluating flow modulating treatment response in intracranial aneurysms using black-blood MRI in vitro
Source: Commun Med (Lond). 2026 Mar 27;6:170. doi: 10.1038/s43856-026-01413-z (PMC13031954; doi:10.1038/s43856-026-01413-z)
Supplement: Supplementary file 10 — Supplementary Data 7 [file 43856_2026_1413_MOESM10_ESM.zip › Data_Figure_10a_Sup_Figure_7a/BA model 2/CN05_07_with (IFD5)/3_agar_left_array.txt]

162
163
164
162
162
162
158
153
153
161
170
177
171
160
153
150
144
139
140
148
157
161
159
153
145
139
137
142
148
153
152
147
141
140
143
149
152
153
150
149
149
149
148
146
144
142
142
144
145
146
163
166
168
168
169
169
161
153
150
156
165
167
163
157
154
151
145
141
144
152
162
168
169
169
164
153
143
140
144
149
151
149
146
146
150
149
146
145
144
147
151
155
151
147
146
147
147
145
142
143
168
172
172
172
171
170
163
156
151
153
156
159
157
155
154
151
147
145
148
154
162
169
174
178
175
166
153
148
145
148
149
151
155
162
160
150
138
137
142
150
154
155
152
150
152
154
153
146
141
143
171
175
172
166
165
165
161
154
151
152
155
157
155
152
150
147
146
144
145
149
153
164
171
174
173
166
158
156
155
154
149
149
154
163
163
151
140
139
145
152
155
153
150
149
150
149
148
145
145
148
164
166
161
157
159
162
159
152
150
153
159
161
156
149
147
146
146
143
141
144
151
161
168
169
165
159
157
160
163
161
153
149
148
151
153
153
150
150
151
152
152
152
150
146
141
137
140
144
149
153
150
147
147
150
160
164
160
152
149
153
160
161
156
152
152
152
150
145
143
147
154
161
166
168
165
162
160
160
160
156
156
156
153
148
147
150
156
159
157
153
151
150
149
146
141
139
141
144
149
153
143
137
140
150
162
167
164
156
151
152
154
155
156
157
160
159
155
150
150
154
158
163
167
172
171
168
164
159
154
151
154
164
165
159
151
151
158
162
162
158
151
150
151
151
149
146
147
151
154
155
149
145
147
158
166
168
165
159
152
147
149
153
158
161
163
161
156
158
157
160
159
162
168
174
172
167
162
158
155
152
153
164
171
170
161
156
157
160
162
159
150
150
154
157
154
149
151
159
164
164
157
159
162
167
168
168
165
160
154
149
152
158
162
161
159
160
161
167
165
163
159
159
161
164
162
160
157
158
160
160
160
163
169
170
166
162
158
157
156
152
149
151
157
160
156
152
154
164
173
170
160
161
164
166
168
167
163
157
152
152
157
162
162
160
161
168
175
173
167
161
158
155
154
152
149
152
154
157
162
164
165
164
163
166
167
166
161
157
153
150
149
152
158
162
159
157
161
168
173
169
157
154
154
160
164
165
161
154
152
153
154
153
153
158
163
174
173
165
158
154
155
157
157
152
147
147
153
159
161
161
159
159
161
162
163
167
166
164
159
156
155
156
159
160
161
164
165
168
168
165
155
152
152
159
165
166
162
155
153
152
150
143
143
147
152
155
153
148
147
148
154
161
165
160
152
150
157
163
160
152
147
152
160
163
161
163
165
167
168
168
166
164
163
164
163
163
160
161
162
163
156
157
159
162
167
168
163
158
154
152
148
142
139
137
133
130
130
139
147
151
157
162
166
163
158
158
164
167
159
147
140
149
160
163
160
157
157
161
167
174
173
170
167
166
163
157
152
156
162
166
151
157
157
159
162
164
161
156
151
150
147
148
144
140
136
136
140
147
154
158
160
160
159
157
160
165
170
166
156
147
145
150
156
158
158
155
153
155
162
169
170
167
165
163
157
149
149
158
168
172
150
151
151
152
156
158
156
152
150
153
154
152
149
149
154
159
157
154
155
161
164
161
157
155
160
167
168
161
152
151
157
157
153
153
155
156
156
155
158
163
164
162
160
156
152
148
152
164
173
175
156
151
147
148
153
157
154
152
152
158
161
159
154
153
153
155
153
151
151
158
162
164
163
163
165
167
165
156
151
157
164
164
157
154
155
160
162
160
160
161
162
164
163
157
153
152
159
168
171
170
159
155
150
148
152
156
157
154
155
161
165
164
159
156
151
140
133
133
140
149
155
159
165
170
171
169
163
156
155
158
162
163
161
159
161
167
170
168
164
161
162
166
171
168
162
162
165
166
163
162
158
159
155
150
151
156
157
157
159
165
167
166
163
160
154
141
128
126
133
139
145
150
158
166
171
169
164
160
158
157
157
159
159
161
165
170
173
173
168
166
165
168
174
176
174
170
168
163
160
160
155
161
159
157
157
159
158
157
161
166
167
164
160
160
159
156
150
144
137
135
137
144
152
159
164
167
166
163
160
156
153
153
154
157
160
164
167
170
173
175
174
172
173
175
175
172
168
167
166
168
158
163
162
163
167
164
159
154
157
163
166
162
156
155
157
164
162
157
150
142
143
147
152
154
157
163
166
163
160
154
152
152
152
153
156
155
157
163
172
180
180
173
166
164
164
163
167
173
177
175
158
161
160
161
164
165
158
154
153
155
159
160
157
154
152
154
159
160
160
160
155
154
152
152
156
162
163
160
158
157
158
155
154
156
158
157
157
161
169
174
171
163
159
155
152
153
162
172
181
177
152
152
151
149
151
153
154
155
153
150
151
154
156
154
150
149
148
156
162
165
165
161
155
156
160
162
159
158
160
162
163
159
158
160
165
167
168
170
168
164
156
153
154
154
154
153
159
167
173
173
146
146
146
144
139
140
145
150
155
155
154
154
154
154
152
153
154
155
160
164
164
163
161
163
165
162
158
159
163
166
165
162
160
163
166
169
173
175
171
161
152
151
157
161
162
159
161
164
166
166
146
148
151
152
149
145
142
146
155
163
168
165
162
155
156
159
162
163
162
163
161
160
162
166
164
160
157
159
163
164
164
158
158
160
161
163
164
168
168
162
159
162
166
168
164
164
168
168
164
161
152
152
154
159
160
160
155
153
154
162
171
175
170
162
157
159
165
170
171
165
158
154
154
158
158
155
154
157
159
158
155
157
159
160
159
156
153
154
158
161
165
170
172
170
166
167
171
171
165
158
150
149
146
147
154
162
168
166
156
155
161
169
171
166
158
157
162
168
171
166
159
153
149
151
152
151
151
155
157
155
152
153
159
162
163
160
156
156
158
162
166
168
172
174
173
168
169
168
166
162
145
141
137
133
139
153
164
165
157
151
154
162
166
162
156
154
157
160
162
160
158
157
154
153
147
146
145
152
158
158
153
150
152
159
166
167
163
164
167
168
167
165
169
177
179
173
165
166
169
171
143
140
137
136
142
148
152
156
154
153
156
160
162
155
152
153
152
152
153
154
155
155
156
152
145
141
139
144
154
159
154
146
144
154
165
172
168
166
171
173
171
167
166
174
178
173
168
169
174
177
143
143
148
152
154
154
152
153
152
152
156
159
157
153
152
151
149
148
151
154
155
148
143
142
140
136
130
133
144
156
157
151
145
151
163
171
166
158
161
169
172
167
163
164
169
170
168
170
174
176
144
145
150
155
159
159
156
152
148
146
149
149
146
145
143
145
146
148
152
156
155
148
141
138
134
129
124
126
135
149
158
159
153
155
160
164
161
157
158
165
167
163
158
161
167
168
164
163
164
167
144
144
146
151
154
156
153
148
144
141
142
141
137
130
130
138
144
149
152
153
153
154
152
146
134
126
123
129
138
145
150
157
160
158
158
157
158
161
164
165
160
156
156
162
169
168
160
149
154
161
145
145
145
147
150
150
147
144
143
143
145
144
139
132
133
137
143
148
149
148
150
155
157
152
136
125
126
137
149
147
144
144
154
158
158
156
156
159
162
161
157
156
158
163
169
169
160
152
152
159
146
147
148
147
146
146
146
149
153
150
149
149
147
146
144
144
145
148
151
150
150
153
153
150
139
129
130
140
148
147
138
139
148
158
161
157
154
152
153
155
157
159
160
162
165
168
166
162
158
159
147
150
151
148
143
144
148
155
157
154
152
151
149
150
149
151
153
156
157
156
154
153
152
152
145
140
135
136
140
143
142
145
153
161
163
158
153
152
155
158
159
159
159
160
164
167
168
166
162
159
147
149
150
149
147
143
144
150
153
155
156
154
150
145
144
150
158
163
162
158
155
154
155
155
153
151
147
144
142
144
146
152
159
164
163
159
159
160
164
162
159
155
156
160
166
166
165
163
162
162
152
148
147
150
151
146
142
141
147
156
161
160
153
144
144
147
156
160
159
153
152
155
159
160
157
156
154
153
150
145
147
153
159
164
166
166
167
167
166
161
156
153
156
160
164
163
158
158
163
168
160
150
145
147
151
152
151
148
151
158
160
159
158
156
153
151
152
153
154
150
151
156
162
165
159
155
152
152
150
145
144
150
156
161
167
173
173
168
162
157
157
157
156
154
154
155
154
157
165
171
162
154
147
145
148
153
159
163
164
159
154
153
158
164
162
155
150
150
152
152
153
157
163
165
159
152
147
146
146
144
144
149
154
160
167
170
169
164
161
158
159
159
155
152
150
151
155
161
169
172
157
159
155
150
148
151
159
166
167
159
152
150
151
156
156
154
151
150
152
154
155
157
159
160
156
151
148
148
150
150
147
150
154
161
164
164
162
162
164
164
162
156
151
153
157
156
159
164
172
173
156
166
169
162
154
155
158
163
160
155
153
151
147
145
148
152
152
151
150
153
156
155
153
151
150
153
157
158
158
154
148
148
153
164
169
166
162
163
171
172
165
155
150
153
162
164
162
162
166
171
155
170
173
167
159
158
159
157
152
149
151
151
147
145
150
154
155
150
147
151
157
155
147
140
143
155
162
163
159
154
147
143
148
161
171
171
168
165
168
171
165
156
151
154
161
165
162
157
156
161
150
158
165
163
156
153
153
151
149
146
146
148
148
150
157
161
161
153
149
154
160
157
149
139
145
155
159
158
156
155
150
142
141
150
162
167
165
162
163
163
160
157
156
158
163
165
163
155
149
153
145
147
152
158
152
146
144
147
150
150
147
146
147
152
158
163
164
159
156
159
163
161
155
150
154
156
154
150
152
157
156
150
143
146
155
158
157
158
163
166
165
161
162
165
168
167
163
157
153
155
145
144
151
158
156
147
142
145
152
154
153
149
148
149
153
158
162
162
161
161
162
162
162
163
163
161
155
149
151
156
160
158
156
156
159
157
154
155
167
176
177
170
167
170
171
167
162
159
160
165
148
149
154
159
157
150
145
146
152
155
155
152
151
149
150
153
158
159
157
155
155
159
162
165
168
167
162
159
155
155
157
159
163
165
165
160
156
157
167
175
175
167
164
168
170
166
159
157
160
165
148
153
157
158
155
151
148
149
151
152
153
152
152
152
151
154
156
153
147
145
147
151
156
158
161
164
164
163
158
153
152
156
162
167
168
164
161
160
160
159
157
156
156
161
161
161
156
153
154
154
148
156
159
156
154
152
150
152
152
152
153
153
152
152
154
158
157
148
139
137
141
145
149
151
153
158
159
158
155
154
153
156
160
164
167
166
168
164
157
152
151
154
156
156
154
155
155
157
154
152
156
158
155
152
154
155
155
154
153
151
153
153
150
151
156
160
156
146
136
133
135
139
142
145
151
157
159
156
157
159
161
159
157
158
161
164
167
165
160
158
158
162
162
156
150
152
157
161
159
155
163
158
151
151
155
158
158
155
152
150
149
147
147
150
156
159
155
146
138
133
130
132
138
145
154
161
163
166
169
172
167
159
153
152
155
160
162
161
159
160
163
166
164
157
150
151
158
163
162
159
161
155
153
154
156
158
158
153
151
148
146
142
142
147
153
156
153
149
144
137
129
131
139
148
156
161
166
172
176
173
163
154
151
153
158
160
158
156
155
159
163
165
162
156
149
149
155
162
165
164
157
160
163
163
159
155
153
153
156
161
161
155
148
147
152
156
157
157
155
156
158
160
159
157
151
145
140
142
148
157
157
153
146
142
142
143
144
144
145
148
150
149
144
140
141
143
147
148
148
146
164
167
166
165
163
161
157
154
154
160
164
158
153
155
157
158
155
150
148
150
155
158
161
165
164
156
146
142
143
151
154
152
146
139
139
140
140
140
141
144
148
150
145
141
142
144
146
144
142
142
168
170
166
161
159
158
158
154
156
160
160
155
152
154
158
157
153
146
141
142
146
152
158
167
172
172
163
151
141
141
147
152
152
145
138
135
136
140
144
149
151
151
148
148
151
151
145
136
134
140
167
171
169
161
153
145
146
151
154
155
153
148
145
149
153
154
151
144
138
139
145
156
162
167
172
174
169
157
143
137
141
148
150
145
138
137
137
142
148
154
154
153
151
151
154
151
140
130
131
143
159
169
170
162
152
145
145
148
150
151
151
147
145
146
150
155
155
148
143
145
153
162
165
166
167
168
167
158
150
144
143
144
143
140
140
141
144
148
150
151
153
153
150
148
146
143
138
134
138
148
151
158
160
159
156
154
153
151
151
153
156
154
150
150
154
162
165
158
154
156
160
163
163
164
165
168
167
160
156
151
152
151
148
143
142
146
150
152
150
147
148
150
148
145
141
141
143
146
148
152
145
147
147
150
155
159
160
157
155
156
159
158
155
155
160
166
169
166
162
160
158
159
161
166
168
168
164
159
158
160
162
164
160
155
149
149
154
155
151
144
143
145
147
147
144
143
147
155
159
157
148
144
139
139
146
155
163
162
158
157
157
159
158
157
157
161
164
167
164
159
154
155
163
173
173
168
156
154
158
165
168
168
164
158
152
152
156
157
153
146
141
144
151
154
150
144
145
156
165
165
154
147
139
133
138
151
163
164
158
153
156
161
162
155
147
147
155
166
165
161
156
157
164
174
173
164
154
153
159
167
166
162
156
154
157
158
157
157
153
147
144
148
156
161
156
147
143
153
166
167
161
158
146
137
140
153
163
161
154
150
154
163
165
157
145
145
154
164
167
166
163
162
162
162
163
160
158
158
163
165
160
151
145
149
159
163
159
157
154
153
151
153
159
162
160
155
151
157
165
166
168
166
159
156
158
160
161
155
149
148
151
154
158
158
158
159
160
162
162
164
165
163
160
154
150
152
158
163
165
162
155
147
145
151
161
164
163
160
160
160
160
159
160
160
160
160
159
164
168
166
165
164
162
162
166
166
160
151
147
148
147
145
144
148
156
161
158
157
156
158
159
161
159
155
149
150
157
164
164
160
154
152
154
158
159
162
162
162
162
165
166
165
164
163
162
163
164
168
168
165
153
152
154
159
167
166
159
151
147
148
145
137
130
129
138
145
153
156
157
158
158
157
158
157
156
156
160
165
163
160
157
156
158
160
160
161
161
159
160
164
166
167
168
169
167
165
163
166
167
164
148
147
147
151
157
160
157
152
147
146
139
128
122
122
128
138
146
154
163
165
162
158
156
156
158
162
164
165
164
163
160
156
156
159
165
164
161
157
158
161
164
164
165
167
167
166
166
167
168
167
153
151
147
147
152
154
152
150
147
146
140
132
128
131
136
143
152
157
162
166
165
161
158
157
159
163
166
166
166
166
162
154
151
155
162
164
159
155
157
162
164
160
156
156
160
166
170
171
171
170
160
155
148
148
152
153
150
148
150
154
153
148
142
141
144
150
154
157
159
161
161
162
162
162
162
164
165
163
162
163
161
156
151
151
154
156
155
156
158
164
165
159
153
150
154
166
173
172
168
165
158
152
144
146
152
155
154
151
153
159
162
160
154
149
145
142
144
151
156
158
156
158
161
163
163
164
163
159
155
155
157
157
156
154
154
153
160
163
165
166
164
159
152
152
157
168
173
169
159
155
143
139
138
140
147
156
158
156
155
158
161
162
161
155
147
137
134
142
149
154
153
152
154
158
161
164
163
158
152
149
151
157
160
161
162
166
171
174
172
167
162
156
154
159
167
171
170
162
153
151
140
140
138
140
145
153
158
157
156
157
159
161
161
157
151
145
143
145
146
144
145
148
152
156
160
165
164
159
153
150
151
156
159
161
164
168
172
175
173
169
160
153
155
166
173
173
168
161
156
159
155
159
156
152
153
159
160
159
156
156
160
159
160
160
157
156
156
154
150
142
142
148
155
160
165
168
166
161
158
157
158
158
157
157
159
159
160
164
169
171
164
154
155
165
172
173
170
167
163
164
165
167
163
160
163
168
168
164
157
152
154
158
162
163
161
159
157
158
155
149
151
155
160
170
174
172
167
162
161
163
163
160
157
157
157
156
154
159
167
171
166
155
154
160
166
171
170
170
165
165
158
160
157
157
160
167
172
167
157
148
148
155
162
165
163
157
151
152
154
154
158
162
168
175
176
172
162
160
162
164
160
156
157
159
162
162
162
166
170
170
160
152
149
152
158
164
166
166
163
162
143
146
150
152
155
159
160
159
155
151
152
155
160
163
162
158
151
146
148
152
158
163
170
174
171
163
156
159
165
166
160
154
156
161
166
168
169
171
172
166
156
148
148
153
160
164
164
163
161
161
142
148
152
156
156
154
151
149
152
158
163
162
161
157
158
159
158
156
154
154
154
155
161
163
161
157
156
163
172
175
168
161
159
163
165
165
162
162
163
160
156
154
157
164
170
174
172
167
164
165
152
154
158
161
161
161
158
155
155
160
165
166
164
159
158
161
164
168
167
162
155
149
147
148
151
153
158
164
173
176
172
165
162
162
163
159
154
151
155
158
160
162
165
171
178
181
175
171
169
168
148
149
147
149
156
164
173
173
163
157
160
164
167
165
161
162
164
167
169
166
161
154
146
142
146
151
156
160
166
166
161
157
156
157
161
161
157
158
162
166
166
164
164
170
173
170
167
168
171
173
134
128
125
126
137
154
168
172
165
158
159
165
168
166
161
159
159
159
160
160
161
161
158
153
150
148
150
153
160
160
153
147
146
152
162
166
164
166
175
176
173
165
161
162
162
155
156
164
174
176
128
123
123
129
137
147
152
157
159
161
167
170
171
164
158
155
152
152
152
152
154
158
164
161
157
147
141
144
153
158
153
144
143
152
165
170
163
161
170
176
177
167
161
159
159
154
154
163
172
174
134
137
144
151
154
150
148
150
156
163
169
173
172
165
156
150
147
148
150
151
150
150
154
156
152
144
135
136
144
153
153
150
147
153
165
167
158
150
153
170
177
170
164
160
161
161
160
162
165
167
142
143
152
157
157
153
152
155
158
160
160
163
163
158
150
144
143
148
153
155
154
153
149
148
141
135
128
128
133
136
143
148
150
154
159
161
157
153
156
168
175
170
164
160
164
166
162
156
155
160
144
143
143
145
147
151
156
162
161
156
151
149
145
142
139
139
143
149
154
156
158
160
157
152
137
125
121
125
126
126
129
137
147
153
155
157
159
162
166
171
172
166
160
159
165
167
163
154
153
160
146
145
142
141
145
155
161
164
159
153
149
144
140
134
135
138
143
148
151
151
154
159
162
157
139
123
123
131
137
132
127
132
145
154
158
158
160
164
166
165
163
159
157
158
164
170
169
164
160
162
147
149
148
146
152
162
168
166
157
151
149
148
147
144
141
142
145
148
149
148
149
155
159
157
143
130
131
140
147
140
134
137
147
157
161
160
158
156
155
155
156
156
155
156
162
170
174
173
168
165
147
151
153
153
155
161
168
167
158
154
152
153
153
151
147
149
153
154
153
148
148
153
158
159
151
143
140
143
141
138
138
143
151
159
162
159
156
152
152
154
157
158
158
159
162
167
171
172
170
167
146
150
153
154
151
147
147
153
156
158
159
158
153
148
145
150
160
163
158
150
149
154
160
161
157
154
149
143
136
135
139
148
155
161
161
160
160
159
157
156
157
160
162
166
167
166
163
164
167
168
150
149
152
153
149
139
132
139
150
161
165
161
153
146
144
149
159
165
160
150
149
156
163
164
159
155
151
147
142
139
143
152
159
162
164
167
168
166
161
154
154
158
163
171
173
168
160
157
162
167
156
150
148
147
147
143
138
141
151
161
163
160
157
153
150
150
153
156
157
151
151
158
165
164
155
147
145
147
149
149
153
156
160
163
167
172
172
167
161
155
154
155
157
161
167
164
158
154
157
164
158
152
146
145
147
150
152
155
160
161
157
156
157
158
156
151
149
151
154
154
154
159
163
160
150
139
137
146
154
160
162
160
158
159
163
166
168
165
162
161
159
156
150
149
151
153
155
155
156
159
155
154
153
152
151
152
157
164
166
163
156
152
151
150
149
149
149
151
154
155
156
157
159
156
149
143
140
148
156
162
163
161
157
157
159
161
163
163
164
165
163
159
152
147
147
146
153
157
156
152
150
158
165
165
156
154
156
159
160
160
156
152
146
142
144
148
152
153
154
156
157
157
157
157
157
155
155
152
154
156
156
157
158
163
166
166
165
165
166
164
162
160
156
153
153
153
156
159
158
152
148
158
166
164
156
154
155
154
151
151
151
151
148
146
149
153
155
154
153
157
160
158
154
155
161
164
162
156
151
150
150
152
156
165
173
176
172
166
162
157
157
157
158
159
162
163
161
157
153
152
146
152
157
154
150
151
152
152
148
145
146
149
151
152
155
159
158
153
153
158
162
158
152
148
154
161
160
154
151
152
152
150
150
155
165
167
168
165
161
157
154
155
157
162
165
167
164
155
149
151
146
147
148
148
147
148
152
152
150
148
149
152
154
155
157
159
158
155
155
159
162
158
152
145
150
156
157
153
154
159
159
154
148
146
152
157
162
164
166
165
161
159
160
162
165
165
161
153
151
155
145
144
147
150
153
151
150
151
152
153
155
156
156
155
155
155
156
156
155
157
160
161
157
154
153
155
157
158
161
164
164
158
152
153
157
159
160
165
170
173
169
165
164
165
165
162
154
154
159
166
140
141
147
153
156
152
147
147
150
152
155
156
156
153
152
153
155
155
150
150
158
166
165
161
155
153
159
163
166
164
161
156
156
158
163
162
160
161
165
166
161
160
162
166
166
161
154
155
163
172
132
137
146
151
152
149
147
147
150
152
154
156
154
152
152
154
155
151
142
143
155
166
168
158
151
148
156
161
162
159
154
152
155
159
162
161
158
159
156
152
147
147
154
162
165
160
157
158
163
170
131
140
146
149
148
147
148
151
154
157
160
159
156
152
152
155
152
147
139
141
151
159
156
152
149
150
154
158
156
153
152
153
155
156
157
158
160
161
157
149
143
145
152
157
157
157
159
163
165
165
139
144
148
149
149
149
153
155
157
162
164
161
157
151
149
149
146
141
137
140
147
148
144
145
152
161
164
163
158
156
157
160
159
155
154
154
160
165
165
159
154
154
155
154
151
154
162
169
169
161
144
148
151
153
153
150
154
154
156
158
155
152
149
146
145
142
139
137
136
139
142
141
138
143
154
166
172
172
170
166
163
163
160
155
152
151
156
163
167
166
164
161
158
154
152
156
163
168
167
161
143
147
156
159
156
150
149
152
156
156
149
142
140
140
142
140
139
140
139
139
138
138
139
142
147
156
166
171
171
166
161
158
160
160
158
155
153
156
159
162
164
163
159
155
154
157
159
161
161
163
161
161
162
161
159
158
158
159
161
160
153
142
134
144
153
160
164
165
164
163
160
159
159
160
159
153
144
146
151
157
157
153
148
149
149
145
142
141
145
151
154
153
147
142
141
143
143
142
137
135
164
164
163
161
158
155
153
153
155
158
158
152
153
158
162
164
163
160
161
161
159
157
155
159
163
160
149
146
148
152
153
150
144
139
138
137
139
141
143
146
150
151
147
145
145
145
143
142
139
139
162
163
162
158
154
149
147
152
157
160
159
155
155
161
165
163
158
152
153
154
154
153
152
157
164
170
167
154
143
141
146
149
147
136
127
128
136
142
144
144
145
145
143
147
152
153
147
139
138
144
156
163
167
164
157
149
146
151
156
157
153
148
148
154
159
160
156
149
147
149
150
152
153
159
169
177
175
157
138
132
139
148
147
134
124
123
134
142
145
147
143
141
141
149
156
157
149
138
135
144
152
163
170
171
163
153
151
151
151
150
148
146
146
150
155
161
161
154
150
150
153
156
155
161
172
179
174
157
138
134
138
144
143
134
128
129
136
144
147
148
148
146
143
147
153
155
150
143
139
145
150
157
166
167
162
157
156
153
151
150
153
154
153
153
157
165
169
166
162
159
158
157
156
160
168
173
168
157
149
146
144
146
145
143
139
138
140
145
146
150
152
150
146
146
148
150
151
152
150
151
147
149
156
159
157
157
158
157
156
157
160
160
157
154
157
164
170
169
167
162
157
155
155
159
161
161
158
157
159
161
158
154
152
150
146
144
143
144
143
145
146
149
150
149
147
147
151
155
157
154
147
146
145
144
146
153
161
161
161
160
161
161
156
150
150
158
162
164
162
158
154
154
159
164
162
154
149
151
160
168
169
162
153
149
148
148
149
147
145
142
140
146
153
157
152
146
146
153
158
155
153
148
138
131
137
151
163
165
162
156
156
159
157
149
143
145
154
160
159
157
155
158
166
175
175
164
153
150
157
166
167
157
147
147
152
154
156
155
151
147
144
147
157
162
158
149
145
150
157
157
160
158
146
136
137
152
163
164
154
148
151
158
160
152
142
140
149
158
160
161
162
163
166
172
174
169
159
154
156
161
161
155
151
152
159
161
160
160
161
159
156
153
159
163
163
154
148
151
159
163
165
166
163
156
153
155
158
154
148
145
149
153
156
155
153
152
154
158
162
166
167
163
159
156
158
159
158
156
156
160
160
157
159
160
164
162
159
159
164
166
164
161
164
166
165
160
155
157
163
165
159
163
164
162
160
157
153
148
145
148
149
148
149
152
157
160
159
160
163
167
166
159
154
150
150
152
154
155
158
161
164
164
163
162
160
159
158
157
158
160
162
165
169
169
168
164
161
163
165
163
148
151
153
155
156
156
152
149
148
151
149
145
144
147
154
156
158
159
164
166
162
157
155
157
158
156
154
155
159
164
167
164
160
157
158
161
162
158
153
152
157
163
169
171
170
167
166
169
167
160
147
148
149
150
152
154
155
154
152
150
144
141
142
146
148
146
148
155
163
164
159
160
162
165
167
162
156
157
161
164
164
157
154
158
164
168
166
159
155
154
156
161
163
165
167
171
173
173
171
166
149
151
150
153
154
156
159
159
155
149
139
136
140
144
145
145
146
151
155
157
156
161
166
168
166
161
157
159
163
164
159
151
149
159
168
169
161
154
155
160
163
162
158
158
165
174
177
175
170
168
148
149
148
153
157
162
163
160
155
149
139
137
139
141
144
148
152
154
152
148
151
158
163
163
161
158
159
162
165
166
159
152
151
158
163
160
153
148
153
163
169
166
160
158
163
173
176
169
159
156
141
136
140
148
155
162
163
158
153
149
144
141
138
138
140
146
152
158
157
154
153
155
156
156
156
158
162
162
161
160
159
157
157
158
158
157
155
152
153
161
166
167
164
161
163
171
172
164
151
142
137
131
134
141
149
156
159
157
155
153
150
148
144
141
138
139
145
156
161
161
157
152
150
151
156
163
164
160
153
150
154
160
161
161
162
165
167
164
161
158
157
159
160
159
164
168
169
163
150
143
140
138
137
138
143
150
156
159
158
157
156
155
152
147
141
138
142
151
157
156
153
150
151
154
160
166
165
157
150
148
153
159
160
161
163
166
169
170
165
159
152
150
153
159
164
167
165
161
152
152
147
153
148
144
145
151
157
161
161
159
159
160
160
156
149
144
148
152
153
151
150
153
156
160
163
166
163
157
153
155
159
161
159
158
160
160
161
163
165
162
156
153
156
163
168
169
165
161
156
155
155
160
155
155
158
161
164
165
162
157
158
161
166
165
160
155
154
156
155
153
155
159
164
166
165
162
159
155
156
159
163
164
163
162
161
159
158
160
163
164
161
160
162
167
169
170
169
166
160
155
158
159
157
158
163
168
170
168
162
156
155
160
168
173
172
163
155
152
154
154
158
161
166
166
163
157
154
153
155
157
158
160
164
168
168
166
164
164
165
164
161
160
160
160
163
169
172
171
164
159
155
155
155
158
162
166
166
162
158
153
153
158
166
174
174
166
154
145
146
149
153
154
156
159
161
155
149
150
156
158
156
155
161
169
174
173
168
167
167
164
159
154
151
153
159
168
172
170
166
165
153
153
155
157
158
159
157
154
152
152
153
156
160
164
165
163
155
150
152
153
151
147
146
152
157
155
154
157
164
168
164
159
160
166
171
171
168
166
166
164
159
153
152
156
167
174
173
166
164
168
152
155
163
164
161
159
157
156
155
154
156
156
159
158
159
160
160
161
164
163
159
151
144
146
151
156
159
162
168
174
173
167
161
160
163
165
165
164
162
162
159
156
157
164
174
177
171
165
165
170
146
153
161
165
162
163
166
167
166
162
160
160
162
162
163
163
164
164
166
167
166
163
157
154
157
161
161
159
161
165
168
165
158
154
157
161
163
164
168
164
161
159
158
161
166
168
165
165
169
172
135
137
146
152
157
160
164
166
167
165
165
165
166
167
167
165
162
159
158
160
164
169
172
172
168
162
157
150
150
155
156
155
151
151
155
160
160
159
161
163
163
160
158
154
152
150
154
162
169
169
130
130
132
143
152
154
154
153
153
158
161
165
169
169
166
161
156
153
151
151
154
162
173
176
169
157
145
142
144
147
147
143
144
148
156
161
155
147
147
156
164
164
160
152
147
144
148
156
162
161
136
137
143
151
155
150
148
145
143
146
153
162
172
172
167
158
153
152
153
148
143
149
158
164
158
146
137
136
139
140
139
138
138
146
155
162
153
141
138
152
164
168
164
157
156
159
158
155
154
154
150
152
155
157
151
145
146
150
150
149
154
163
173
173
165
157
155
158
158
152
143
140
149
153
148
139
134
134
137
136
133
136
140
144
152
161
157
147
147
154
164
166
164
159
161
166
167
162
156
157
157
156
152
148
142
138
146
157
164
162
160
162
164
161
157
153
156
160
161
155
150
149
156
155
146
137
134
134
135
133
131
135
142
147
153
160
163
163
161
163
166
163
161
159
161
165
169
168
166
166
153
153
147
141
140
140
149
157
161
161
157
153
149
146
145
147
151
156
158
157
156
161
163
162
150
139
133
134
134
131
130
136
144
152
157
162
164
167
169
166
163
160
160
160
162
165
168
172
174
171
148
150
145
143
146
153
157
157
152
148
147
147
146
145
143
144
147
151
154
156
157
161
164
162
151
138
132
133
132
131
131
136
143
150
156
160
162
162
160
158
158
158
159
161
163
165
167
170
172
171
143
150
150
148
150
158
163
160
151
142
142
145
150
152
148
148
148
147
149
150
151
156
159
158
152
145
141
140
133
130
132
136
140
143
147
153
158
156
152
151
154
159
161
161
161
163
165
166
168
168
143
150
153
153
150
151
154
158
155
149
146
148
151
152
148
148
148
149
147
147
149
153
155
155
153
154
151
145
136
131
133
138
139
139
143
151
158
156
150
148
154
163
166
166
163
164
163
163
163
163
149
152
154
152
147
141
141
149
155
156
153
151
151
149
144
142
143
149
149
149
149
154
157
156
155
156
155
150
144
140
139
142
140
141
147
155
160
159
156
153
158
166
171
172
172
171
165
160
158
158
154
153
150
144
141
136
136
143
153
156
157
157
156
154
148
143
142
149
153
153
153
155
158
156
153
149
150
153
154
153
151
147
143
144
152
158
160
161
162
163
165
165
164
167
171
172
165
157
154
154
156
152
146
142
139
139
143
146
151
155
157
159
161
159
155
148
146
150
155
155
154
153
154
153
149
145
147
156
162
167
163
155
149
149
155
158
158
158
160
166
167
163
155
153
157
161
159
154
151
151
153
150
148
148
149
150
151
150
151
154
155
156
158
156
153
152
152
154
156
155
153
151
151
151
153
153
154
160
166
169
166
160
156
155
158
158
155
151
154
161
165
164
158
148
145
145
151
154
151
149
149
149
149
153
156
155
154
153
152
151
152
152
151
151
153
155
159
159
158
156
153
150
152
155
162
166
164
161
160
160
159
159
160
163
164
160
154
148
150
157
164
168
164
157
149
146
152
158
157
152
148
148
148
150
152
155
158
159
155
151
150
151
150
150
154
157
161
161
159
158
155
153
155
162
168
170
165
158
155
154
153
155
160
165
166
159
155
154
156
159
163
167
165
163
159
158
161
165
165
159
148
148
144
141
144
152
163
167
161
154
150
153
153
152
153
156
158
158
157
156
156
156
156
161
165
164
160
156
156
159
158
156
156
158
159
157
158
159
162
164
162
162
160
162
165
169
172
171
169
167
148
148
146
142
144
151
163
168
163
157
154
157
157
155
152
151
152
151
151
153
155
156
155
155
157
158
158
158
162
165
163
159
156
154
157
159
160
161
162
163
162
160
159
160
163
168
171
172
169
168
148
150
150
151
152
153
156
160
159
156
156
157
158
156
153
150
148
146
145
148
153
157
157
151
151
154
159
164
169
166
162
157
157
161
165
165
161
161
159
161
164
165
165
161
160
161
163
166
168
170
146
150
152
154
154
151
149
149
152
153
153
152
152
152
151
150
150
148
144
145
152
158
160
153
150
151
159
167
172
168
159
154
157
163
169
166
162
160
159
158
163
165
166
164
161
158
158
163
169
173
143
149
151
153
152
148
146
149
150
152
152
150
149
148
149
152
154
152
146
145
151
159
160
154
149
148
156
164
170
166
157
153
155
158
160
160
160
160
160
157
154
156
161
165
164
159
157
162
169
175
140
147
152
151
150
149
151
153
153
154
156
155
153
149
149
152
154
151
147
145
150
154
154
151
153
154
156
159
160
159
156
156
156
155
151
151
156
164
165
154
147
147
156
164
164
158
158
163
169
173
137
145
153
153
151
150
154
155
153
153
155
158
158
152
148
148
146
143
142
144
147
146
142
145
154
162
163
160
154
149
153
162
165
160
151
148
154
165
169
160
151
147
153
158
158
156
157
162
166
167
133
142
156
158
153
150
151
152
151
148
149
152
154
149
144
138
136
135
137
142
144
140
135
136
147
160
169
165
155
149
154
165
171
166
156
150
155
166
173
169
161
152
150
152
154
156
156
157
160
162
130
139
157
163
156
148
147
150
153
152
149
146
147
144
139
135
133
135
139
141
142
139
135
132
135
149
168
171
164
155
155
161
167
167
161
158
160
167
171
170
162
154
148
150
153
157
154
149
152
158
162
158
155
154
156
160
163
163
163
160
158
156
154
155
157
159
161
161
161
162
162
159
155
153
150
145
143
148
152
155
151
146
147
150
152
145
142
143
147
151
152
151
150
149
148
146
145
141
134
132
161
159
158
157
157
158
155
154
157
159
161
160
161
164
165
163
161
162
166
170
169
161
155
153
151
147
143
144
147
152
149
145
142
144
147
145
142
143
144
145
146
146
146
147
149
150
150
150
151
151
154
157
163
172
173
164
155
154
158
161
159
157
158
165
167
162
157
155
162
171
173
165
156
154
154
154
151
148
143
144
145
146
145
142
143
144
145
144
141
135
133
132
134
141
148
154
158
159
157
154
148
156
168
177
178
172
165
159
158
158
153
149
152
160
162
158
151
149
155
162
162
157
154
157
164
167
161
148
137
137
143
150
149
142
139
139
143
145
140
129
126
125
131
139
149
158
160
157
150
144
147
157
166
172
174
171
168
162
155
151
149
149
153
157
158
155
151
149
153
154
153
151
153
161
173
177
165
147
134
133
141
149
148
143
138
134
139
147
148
147
143
139
138
144
151
157
156
151
141
138
147
154
162
166
166
164
162
158
153
150
153
157
159
157
156
154
152
151
151
153
151
151
155
164
173
174
162
149
141
138
140
144
145
146
143
138
140
148
158
164
159
152
148
148
150
151
150
148
144
140
143
148
156
162
163
160
158
156
155
155
158
160
159
155
154
157
156
154
154
154
154
156
159
163
163
160
155
154
154
148
143
141
143
147
147
143
141
145
156
162
161
155
152
151
150
146
146
150
149
144
139
143
150
161
163
163
160
158
157
156
157
157
154
151
152
157
160
158
157
156
158
161
164
163
158
154
152
155
159
156
148
142
142
145
148
144
142
141
145
149
151
154
155
156
152
147
147
152
153
147
147
149
150
155
160
163
162
158
151
148
152
155
154
151
152
154
158
160
158
158
160
163
166
168
167
162
156
153
155
155
153
149
147
148
148
147
146
146
147
148
150
151
154
156
151
148
149
153
156
154
154
156
156
155
154
155
157
153
150
146
150
156
158
154
156
156
158
159
159
159
160
161
163
168
174
170
160
151
150
154
159
161
160
159
156
153
151
156
159
161
157
149
150
152
153
150
149
152
158
161
152
162
163
160
152
150
151
151
150
150
153
156
156
155
158
160
161
162
162
162
161
158
155
158
165
165
158
148
148
155
164
171
176
174
166
158
153
159
167
169
161
151
150
155
160
156
151
150
155
159
144
157
161
157
149
149
150
152
154
155
155
154
151
155
161
167
168
167
167
169
165
158
153
152
156
158
154
149
151
159
168
173
173
173
166
161
158
159
161
162
157
154
158
165
168
164
158
156
155
155
143
153
153
149
148
149
152
153
154
156
154
152
152
159
162
164
165
165
167
171
169
164
162
161
161
157
153
150
154
161
166
167
164
160
161
162
162
160
155
152
152
157
163
167
169
168
166
166
163
157
149
159
159
152
151
153
156
158
157
155
150
151
160
166
164
155
150
152
159
164
165
169
172
173
168
160
151
149
152
157
160
161
161
161
160
160
159
157
154
152
153
159
162
164
166
168
171
170
167
161
151
160
161
159
157
159
161
166
161
152
145
148
161
168
163
151
143
141
147
152
157
165
172
174
168
157
148
148
152
157
158
159
163
164
164
158
152
151
153
158
161
162
161
159
162
167
168
164
159
158
145
146
152
155
158
162
167
170
163
151
141
142
152
160
157
151
147
145
143
144
149
158
164
167
162
153
147
150
158
164
163
161
161
165
166
161
152
149
152
160
166
167
164
161
162
165
163
158
150
147
139
141
145
150
153
159
163
164
159
151
141
139
141
143
147
149
151
152
152
151
152
155
160
162
160
155
153
156
161
166
166
163
159
160
163
165
161
153
149
154
162
169
169
162
161
164
165
162
152
145
144
147
151
150
149
152
156
158
157
155
147
141
136
136
139
143
148
153
160
162
160
156
158
163
163
163
161
157
155
158
160
162
158
156
160
165
165
158
150
150
153
161
164
158
159
163
168
167
163
156
149
155
156
154
149
151
155
159
162
159
153
146
142
140
138
139
143
151
159
161
159
157
157
161
165
167
163
154
147
148
153
157
155
154
156
160
162
159
154
152
150
153
156
157
157
157
162
165
168
166
147
153
154
156
155
152
155
161
166
164
158
154
151
147
143
139
144
151
156
158
156
155
154
155
159
161
159
151
146
147
152
156
156
155
155
155
157
159
160
156
154
157
161
163
159
152
155
162
167
166
145
147
151
157
158
155
155
160
166
168
163
161
158
153
148
145
148
153
158
159
158
156
150
148
148
152
155
153
150
151
154
161
164
162
159
157
158
161
161
158
159
165
172
170
160
152
158
167
170
165
147
147
151
157
161
161
159
159
163
165
165
162
161
161
159
156
152
152
156
159
157
153
149
150
154
157
159
157
155
153
154
161
167
167
165
164
164
163
160
158
160
168
172
166
159
159
169
176
172
164
150
149
152
157
161
164
163
158
158
159
159
159
160
164
167
163
154
148
152
156
154
147
146
154
163
168
166
161
158
155
154
156
161
166
170
170
169
166
164
162
162
163
162
156
156
161
173
175
170
162
149
149
153
157
158
160
159
156
154
154
154
153
155
160
163
162
154
150
155
160
157
149
146
153
161
164
162
159
160
160
157
155
157
162
167
170
171
172
174
171
166
160
155
150
154
159
167
167
165
162
143
147
156
160
157
154
154
156
157
156
155
153
153
156
158
158
155
154
161
165
164
158
153
154
156
162
161
158
160
161
163
161
157
156
159
163
169
173
179
171
165
158
155
153
154
158
163
164
164
163
141
146
162
165
159
153
153
160
167
168
162
156
156
158
160
159
158
157
160
165
168
168
167
166
164
166
163
157
153
155
161
166
161
154
151
156
164
167
167
161
157
157
158
157
157
160
166
168
167
164
149
152
158
162
163
160
159
161
165
167
162
158
160
164
167
164
160
158
157
162
167
173
177
178
176
169
163
154
145
146
153
162
160
152
151
156
161
158
148
143
149
158
161
158
158
165
171
172
168
162
153
150
147
153
161
166
160
154
149
148
150
156
164
169
171
166
162
161
158
158
160
168
176
178
171
160
151
144
140
139
141
147
146
146
152
161
164
157
146
143
153
165
165
159
157
164
172
172
164
158
147
147
148
152
157
159
156
148
135
128
136
153
167
172
171
167
165
166
164
154
148
152
166
172
162
148
140
140
140
137
134
131
127
134
148
164
171
164
151
147
155
167
166
161
159
165
172
171
164
158
147
156
158
157
151
148
149
150
142
137
141
156
169
173
170
167
168
169
164
150
141
142
156
162
155
145
142
148
155
150
138
130
127
131
147
163
172
166
153
148
152
162
165
163
162
164
169
170
167
162
156
163
170
160
147
141
145
153
159
156
155
159
166
167
165
163
164
163
159
151
147
149
157
159
155
150
158
165
168
162
151
141
135
141
152
164
168
162
150
145
147
156
165
167
163
159
161
168
172
167
154
157
160
153
145
140
144
150
158
157
154
154
154
154
156
157
155
154
156
158
161
164
162
160
155
155
157
162
158
152
142
139
141
148
158
166
165
161
153
149
152
158
168
171
166
158
157
165
173
172
143
144
144
144
145
147
147
146
145
145
146
148
149
151
155
154
151
151
156
162
166
167
163
159
154
153
150
142
135
134
133
135
137
142
152
160
164
162
158
155
157
162
168
171
166
159
157
162
170
171
138
138
139
142
146
151
153
149
142
138
139
145
152
157
158
156
151
148
151
157
161
160
158
156
153
150
145
139
135
132
136
137
134
130
135
150
161
161
156
152
156
164
166
163
160
157
158
160
163
165
143
146
147
147
147
152
157
156
149
141
138
143
152
160
159
152
144
140
146
152
157
156
154
151
152
152
152
148
144
143
146
144
137
130
133
146
157
158
151
149
158
166
167
161
155
157
160
161
158
157
151
154
152
148
145
147
154
159
157
149
140
142
150
156
152
142
133
132
143
153
157
157
154
151
152
155
157
154
152
147
150
148
143
140
143
150
152
154
154
160
166
171
170
166
162
163
163
162
157
154
154
153
149
143
137
140
148
157
158
154
147
148
153
156
150
143
138
140
149
155
156
155
154
153
156
159
159
156
154
150
150
148
146
148
153
153
151
152
158
169
175
174
171
169
170
170
165
161
156
154
150
148
145
140
138
142
147
150
152
153
152
155
158
158
154
151
150
152
155
155
153
151
150
154
158
163
162
159
159
158
156
152
149
152
157
155
150
148
156
167
173
173
169
168
170
171
164
157
152
151
150
147
146
148
152
154
152
148
145
146
151
156
159
159
157
156
156
156
156
155
152
148
147
153
160
168
166
163
162
161
158
155
155
158
161
158
150
146
151
162
171
171
167
165
163
163
159
156
150
148
159
151
149
154
159
161
158
152
147
146
148
153
156
158
159
159
158
156
155
153
149
145
147
152
161
167
167
163
160
156
153
154
158
162
162
156
150
148
155
166
172
172
168
162
157
153
155
158
155
152
162
154
150
149
154
159
161
159
152
148
146
149
152
155
158
161
163
161
158
152
147
145
150
158
163
164
160
158
157
156
153
153
158
163
162
154
148
152
165
175
177
171
165
160
158
155
156
161
164
164
154
152
149
146
148
153
161
162
155
149
146
147
148
150
155
161
166
166
161
154
149
150
156
163
166
162
157
157
162
165
162
158
160
165
164
157
151
152
163
171
172
165
160
160
162
165
165
167
168
171
149
151
153
151
149
152
158
161
157
152
150
150
149
150
151
154
158
157
155
153
152
154
159
165
164
161
158
160
166
168
165
161
164
169
169
164
154
146
149
155
162
163
161
160
162
167
172
172
169
171
150
153
157
158
155
153
156
160
160
157
153
152
153
153
151
148
146
145
144
147
151
155
157
158
158
158
160
163
164
159
153
155
163
172
172
166
157
144
140
150
161
169
168
163
160
162
170
172
170
168
154
155
154
157
156
154
152
155
159
158
154
150
152
152
150
146
146
146
146
144
143
143
148
150
152
155
159
162
158
148
142
151
162
169
169
166
162
160
158
159
166
172
172
165
160
159
165
170
170
168
156
154
151
153
156
155
152
152
153
154
153
148
147
148
148
150
155
158
154
145
136
133
138
148
152
154
156
159
158
156
153
155
160
162
161
162
166
172
172
167
162
163
166
167
166
163
163
167
169
171
154
155
154
155
157
157
156
153
149
147
148
150
151
150
151
155
159
160
155
145
135
132
137
149
156
157
154
156
159
164
164
163
162
157
152
152
159
168
170
160
151
150
160
169
172
168
164
164
167
171
151
158
161
158
154
153
155
153
147
141
145
153
158
156
155
155
153
149
144
142
139
136
137
143
151
155
152
155
157
162
164
167
168
161
153
149
153
161
164
156
148
147
157
168
171
166
161
160
164
167
147
155
161
157
149
145
149
152
149
145
147
156
164
162
156
150
144
140
138
140
139
138
134
134
139
147
155
158
157
153
155
163
167
166
160
156
157
162
165
162
159
155
157
162
165
162
157
155
158
162
144
147
156
157
150
145
147
153
152
150
153
160
167
164
153
144
139
140
141
142
140
137
130
128
132
144
163
166
159
152
150
154
159
161
162
163
165
167
169
170
166
161
156
156
160
161
156
152
154
160
161
155
150
149
154
159
161
160
160
162
164
167
166
164
161
160
160
160
159
158
158
153
146
139
133
131
137
147
155
157
151
146
144
145
145
141
140
144
147
146
142
142
147
150
149
148
152
157
157
154
162
157
153
154
158
159
157
155
157
162
165
165
163
162
161
160
159
160
161
162
161
155
149
145
140
136
135
140
147
152
149
142
141
144
149
148
145
144
144
142
138
137
141
143
146
149
155
160
162
160
154
156
159
169
175
173
164
158
157
160
160
159
158
161
162
159
155
155
159
166
166
159
154
152
153
148
138
140
142
147
148
144
142
145
151
156
154
147
142
137
132
129
130
133
139
148
156
159
156
150
143
152
159
166
177
178
173
165
159
156
154
152
155
160
161
156
149
150
157
167
166
158
155
158
161
157
146
141
138
142
146
148
146
145
148
153
154
149
141
131
130
131
132
134
138
147
155
156
147
137
144
152
157
162
166
171
170
166
157
153
151
152
156
159
157
150
147
149
156
161
158
153
154
162
168
164
150
140
136
140
145
147
146
143
140
141
146
148
148
145
143
143
143
143
142
146
149
150
142
131
149
156
162
165
163
163
162
160
156
152
154
157
159
157
153
149
148
149
153
154
151
152
157
166
171
166
153
144
142
143
144
142
142
141
139
138
141
148
160
163
159
154
150
149
146
144
145
146
141
136
143
150
159
166
165
162
158
157
157
157
158
158
157
155
154
154
156
155
153
152
152
157
162
165
166
161
157
154
152
146
140
135
138
144
145
141
140
146
157
164
162
156
151
150
148
146
146
149
150
145
130
136
148
159
163
162
158
158
159
158
157
156
154
154
156
159
161
160
158
158
160
164
163
162
160
159
161
161
156
145
134
132
140
147
147
142
138
141
146
152
155
155
152
152
149
149
151
155
157
153
132
136
143
152
158
159
155
156
155
156
156
157
155
154
155
158
160
161
162
164
166
167
163
162
164
166
165
160
153
143
137
138
146
149
146
141
138
140
144
148
152
154
151
149
147
148
154
158
160
158
151
154
153
154
155
151
149
148
150
152
157
159
157
154
153
156
159
160
160
162
165
164
162
165
170
173
167
157
150
147
148
150
152
152
147
143
141
147
154
158
156
150
145
143
144
148
152
154
153
154
154
163
167
164
157
149
148
150
152
155
158
159
156
154
158
164
166
163
157
157
160
162
160
165
171
172
165
155
152
154
158
159
159
159
156
152
150
155
164
168
159
146
139
143
150
155
154
150
146
147
147
155
160
159
153
151
151
154
156
157
157
155
153
154
163
174
179
172
164
158
161
165
163
161
163
166
162
156
154
157
159
159
159
161
163
160
159
162
168
166
156
144
140
150
161
164
161
155
151
150
142
147
146
143
146
152
155
155
154
154
154
151
150
154
163
173
179
175
168
167
170
173
170
163
160
162
160
157
153
152
153
157
158
159
159
161
163
164
165
160
152
147
147
156
164
168
167
165
163
157
149
153
147
145
149
155
155
152
148
147
149
149
150
154
160
162
161
161
162
167
173
176
174
168
163
160
158
154
149
147
151
160
164
162
156
151
155
159
161
158
152
151
154
160
163
167
168
167
163
156
154
160
161
159
159
159
158
155
151
148
145
148
154
160
160
155
147
145
149
158
165
170
171
169
164
159
152
148
146
149
156
166
170
167
158
148
147
153
159
159
154
154
156
160
162
163
163
159
150
147
150
158
164
163
160
161
163
166
162
156
148
150
156
163
162
155
146
143
146
152
156
161
164
167
164
154
143
141
146
156
163
168
168
167
163
158
155
155
156
157
154
155
157
157
158
159
159
156
151
148
147
155
161
158
153
155
160
166
166
161
152
149
153
156
156
152
148
147
152
155
156
157
163
166
163
153
141
138
148
161
167
165
159
158
163
167
166
159
152
148
149
152
153
152
152
157
162
165
162
157
149
155
157
153
147
147
151
158
160
157
151
145
144
145
146
145
144
148
157
162
162
160
164
168
166
159
149
143
148
157
161
158
152
151
157
166
167
159
149
144
146
150
148
147
150
158
167
171
170
166
152
155
157
154
150
150
152
156
159
154
146
140
138
141
143
143
143
148
156
162
163
162
164
168
168
164
158
149
146
149
151
150
148
148
153
158
160
156
151
149
149
151
151
151
153
157
165
169
171
169
150
150
155
159
157
154
152
157
162
160
151
142
142
144
145
145
145
149
155
158
157
157
158
162
164
162
159
153
147
147
149
152
153
155
153
152
153
156
156
154
155
157
160
161
156
152
156
164
171
173
146
147
153
159
159
154
150
154
163
168
161
152
148
148
148
147
147
151
154
153
151
149
151
155
159
161
160
157
152
151
156
164
168
164
155
149
152
158
159
157
157
165
171
168
157
149
154
165
173
172
142
144
150
156
158
155
151
153
160
167
165
156
149
149
154
154
151
150
151
151
149
146
149
158
167
171
169
163
157
154
158
168
171
165
156
152
155
159
158
157
159
166
172
167
157
154
160
168
172
166
141
142
148
154
159
160
158
156
158
161
159
152
147
150
159
162
155
150
150
154
154
150
154
162
172
179
176
166
159
153
154
158
161
160
156
157
160
163
161
161
162
163
164
161
156
158
165
168
167
159
140
140
149
157
162
165
163
159
159
160
158
151
147
151
160
164
158
151
152
159
162
160
158
162
167
172
168
162
158
156
153
150
153
156
158
161
165
170
173
170
166
161
158
154
151
155
163
169
168
161
141
142
153
160
161
160
158
158
161
165
161
155
150
153
158
159
155
151
153
160
165
167
163
160
159
158
159
158
158
157
154
152
152
155
156
158
166
175
180
174
164
159
158
154
149
150
162
172
172
164
153
154
158
161
159
154
153
157
165
168
161
155
153
157
160
158
151
149
152
160
166
170
169
162
159
158
159
158
155
154
155
159
158
154
150
153
164
173
174
167
159
160
161
158
155
158
168
176
170
161
169
169
162
162
159
159
157
159
162
161
156
154
157
163
166
162
155
152
155
161
167
170
171
166
160
161
162
160
154
151
154
163
162
156
151
156
165
168
163
158
159
165
167
163
162
168
177
178
168
157
176
170
162
160
160
164
163
160
156
151
152
156
162
167
170
166
162
161
164
165
165
169
172
169
163
159
156
156
153
150
150
158
159
153
155
163
170
170
164
160
166
174
172
165
165
170
178
178
168
159
161
160
158
155
156
159
161
159
152
149
151
159
164
165
164
165
167
170
165
158
155
162
172
173
164
153
149
152
156
153
147
143
143
143
152
165
175
175
168
166
170
175
173
166
163
165
170
174
170
163
149
157
160
153
150
151
159
160
155
148
150
157
163
163
162
163
164
162
154
148
148
160
169
171
161
154
149
154
160
158
148
136
128
132
148
163
173
171
165
161
163
167
173
173
165
159
158
165
169
163
148
159
165
157
149
149
159
162
159
151
147
153
159
163
164
163
156
145
141
146
155
165
164
161
155
156
158
163
165
160
148
137
130
136
152
165
168
159
148
141
145
160
173
179
170
156
151
161
168
163
152
158
159
156
151
153
158
160
158
153
149
150
155
159
163
161
152
145
144
153
166
170
161
153
151
159
166
165
160
150
141
137
137
145
160
167
164
153
142
138
145
159
171
179
170
159
155
165
172
168
146
146
149
149
149
151
150
150
150
150
150
151
152
156
161
159
153
149
151
158
166
165
158
153
154
161
163
159
144
138
138
141
141
147
158
164
163
156
150
150
157
164
170
169
164
159
159
166
171
169
141
142
143
144
146
148
148
145
144
145
147
151
153
160
164
161
153
149
151
156
160
157
156
157
160
161
158
152
146
147
151
150
144
142
146
157
163
165
161
162
166
170
169
163
157
156
157
158
160
160
146
146
146
145
146
148
151
149
146
143
142
147
155
165
168
160
147
141
145
155
160
157
155
157
160
159
157
154
156
161
163
159
152
144
146
154
161
164
165
166
171
173
169
161
153
151
153
153
151
151
152
153
152
150
148
150
154
158
156
150
144
144
154
164
168
159
142
138
144
157
164
161
157
155
157
158
157
156
158
159
163
163
163
164
159
154
152
153
157
164
170
172
168
162
155
151
151
152
151
151
151
152
152
151
150
148
154
162
164
158
150
145
148
156
157
155
148
147
150
156
160
161
158
157
159
161
159
154
149
150
154
162
169
171
164
152
143
142
152
162
167
167
166
165
163
157
153
152
153
153
143
146
148
149
151
151
155
157
160
158
154
149
146
146
149
153
156
156
154
153
154
157
158
160
163
166
161
154
147
149
154
160
166
166
162
153
144
143
153
163
166
165
167
169
172
167
158
152
150
150
142
145
149
151
155
158
157
153
152
152
153
152
150
148
149
152
155
155
154
153
153
155
156
158
162
165
163
157
153
153
156
158
162
162
160
156
154
157
162
167
168
166
166
170
175
172
162
152
147
146
157
153
153
155
160
161
159
153
148
148
151
155
158
156
153
152
150
151
152
152
152
151
153
156
159
160
159
157
156
155
154
155
159
161
161
159
160
165
172
173
171
167
165
166
169
166
159
153
151
150
164
157
155
156
157
156
154
150
148
146
149
154
157
157
156
157
155
156
157
153
148
146
151
158
161
158
155
154
155
155
154
154
158
163
163
161
158
162
169
173
171
165
163
164
165
159
152
150
157
164
153
152
155
156
155
152
147
144
141
141
143
144
146
150
155
163
171
170
166
158
148
145
151
162
166
161
154
154
160
164
161
158
160
167
170
166
158
154
157
160
163
162
162
164
164
158
147
147
159
172
147
150
156
159
156
151
147
143
139
137
136
135
139
146
153
157
165
165
162
157
151
149
153
160
165
161
158
159
164
167
162
157
159
167
172
169
160
148
145
148
157
163
166
165
163
158
150
151
159
169
148
150
157
161
158
155
155
157
155
150
144
144
148
152
152
148
145
143
144
148
148
148
151
154
158
158
158
159
158
155
150
151
157
164
168
167
162
152
145
149
158
168
169
165
160
158
160
161
162
164
148
143
149
156
160
160
158
160
162
161
159
159
159
156
151
145
143
144
144
144
141
141
146
150
154
155
156
155
146
136
138
150
159
162
161
162
164
163
160
159
164
169
170
167
163
163
166
168
166
164
144
138
138
151
161
164
158
155
154
161
162
163
160
155
151
150
155
162
159
147
136
133
139
150
155
156
154
151
146
142
146
156
162
159
153
153
160
168
169
165
164
165
167
171
174
172
170
169
168
167
148
145
146
152
160
163
156
150
145
147
153
156
156
154
154
158
162
165
160
149
138
133
139
148
154
155
151
149
153
157
164
164
162
155
147
145
150
157
162
161
157
157
164
172
179
177
170
167
167
168
156
161
161
155
152
152
152
148
143
143
148
155
159
158
159
159
157
152
148
145
142
141
143
144
146
145
143
148
159
168
169
164
158
153
149
147
146
147
151
154
153
158
164
170
175
173
167
165
164
163
158
165
164
153
142
140
146
151
148
145
151
160
166
165
160
154
149
144
140
141
143
146
146
143
138
138
138
146
155
161
160
156
155
155
158
158
154
150
151
157
163
166
167
168
170
168
166
164
163
159
155
158
158
152
141
141
146
151
152
149
153
162
170
168
158
149
145
144
144
144
143
144
145
143
140
141
144
149
151
152
150
150
151
154
162
163
160
155
158
167
173
173
169
167
169
170
169
165
163
162
162
155
152
152
154
157
160
160
162
165
166
163
161
159
160
162
163
161
157
154
153
149
141
133
126
124
132
143
154
157
152
145
142
143
142
140
141
145
146
144
141
143
149
149
145
143
150
162
165
158
164
156
149
147
152
159
160
157
159
162
165
163
157
153
155
159
161
159
155
152
151
148
144
143
143
139
137
141
148
153
151
144
140
142
146
147
146
144
145
144
142
141
142
143
145
144
146
148
147
145
156
152
146
144
152
162
167
161
157
158
160
160
156
155
157
159
158
156
157
160
158
152
149
152
155
150
141
138
142
149
149
144
140
141
147
149
149
147
145
146
146
141
140
139
140
140
136
130
129
132
143
147
144
144
153
164
168
164
157
155
156
157
157
157
159
157
153
155
160
166
165
156
153
155
158
152
141
138
140
145
147
144
141
141
145
148
147
146
143
144
146
147
146
140
134
135
137
137
136
135
139
148
153
151
157
163
164
160
154
152
154
155
157
156
155
154
152
156
161
164
162
157
154
156
158
151
144
140
143
147
147
143
139
139
140
142
141
143
142
144
150
154
153
144
135
136
145
156
153
144
150
159
164
165
164
161
158
155
152
150
152
154
154
153
152
154
159
163
163
158
156
156
158
160
160
154
147
144
148
151
149
141
136
136
138
140
140
142
144
151
155
156
152
146
142
142
152
160
158
149
149
155
162
167
165
156
153
154
157
157
156
154
154
153
155
157
162
165
162
156
156
159
162
163
163
157
155
152
152
151
147
141
137
139
141
141
141
142
147
151
153
152
148
148
149
150
155
155
156
151
134
138
146
153
151
147
149
159
171
173
165
159
156
155
157
159
161
164
162
161
162
164
163
163
162
162
162
159
153
145
141
140
144
147
146
143
141
140
143
146
148
150
149
151
153
154
156
154
156
154
133
135
136
136
140
144
150
161
174
180
174
164
156
152
152
155
158
162
166
169
168
165
160
160
164
169
168
162
151
143
138
141
148
149
147
143
142
143
144
147
148
150
151
150
149
151
155
154
153
151
151
153
151
148
147
148
151
158
164
168
169
165
157
149
146
151
157
159
164
166
166
165
159
161
168
173
170
161
153
148
144
142
145
146
145
145
144
146
151
155
155
151
146
144
144
149
153
152
146
144
158
165
167
166
161
155
153
152
155
158
163
163
158
151
150
156
160
158
150
150
158
166
165
163
167
173
169
162
156
153
150
142
137
142
148
151
148
148
155
162
159
149
142
142
148
155
157
155
148
145
149
154
159
163
162
158
154
151
151
155
160
162
159
154
157
168
174
164
147
144
157
170
169
166
163
169
168
161
154
150
147
142
139
145
154
157
156
154
160
163
156
146
139
145
156
161
161
158
159
157
139
138
139
145
155
158
155
149
148
153
159
160
156
152
158
173
182
175
161
155
164
174
173
166
162
167
168
161
150
141
139
143
146
150
155
158
160
162
165
162
152
144
141
149
158
164
164
164
167
164
139
134
130
137
150
158
154
143
141
148
155
155
150
146
155
169
175
170
163
163
169
174
171
165
164
168
168
160
146
138
140
150
157
157
153
151
158
166
169
163
153
146
147
155
162
165
165
166
166
162
146
147
144
146
156
160
154
145
140
146
151
152
147
145
153
161
161
155
154
160
165
166
166
164
166
166
163
155
146
144
152
158
164
161
154
149
154
162
167
162
153
150
154
160
163
164
164
165
162
157
148
153
160
163
162
163
160
157
158
158
156
151
149
151
156
156
152
148
150
155
157
158
160
163
164
159
151
144
144
152
158
162
162
161
158
156
157
161
161
156
151
151
155
160
159
159
162
168
165
158
146
152
160
161
159
161
164
165
164
163
159
153
152
155
154
153
149
149
153
155
154
153
156
161
161
154
143
138
144
157
162
164
160
158
161
163
164
162
158
152
150
151
152
152
152
156
162
169
168
163
147
148
147
147
151
155
162
161
160
158
155
152
152
152
152
150
147
149
156
159
157
154
155
160
160
156
150
147
151
158
161
160
157
156
160
165
167
165
160
155
153
151
147
146
149
158
166
169
166
160
148
144
142
143
147
152
155
156
155
153
150
147
148
152
155
152
148
149
155
159
159
157
157
161
162
161
161
159
157
155
154
153
151
155
159
165
166
164
162
160
158
154
150
150
155
163
168
166
163
157
147
146
146
148
152
151
151
153
155
154
148
143
146
154
159
157
153
151
154
155
155
155
159
165
165
163
162
161
161
158
155
153
156
161
161
160
160
160
159
159
159
160
160
160
159
161
162
162
161
161
147
151
154
156
155
152
148
151
156
156
150
143
145
152
157
158
155
153
153
150
147
149
157
167
168
162
158
156
157
160
164
169
171
167
158
151
151
155
155
155
158
165
169
166
159
153
154
159
160
162
145
150
155
156
156
152
151
154
158
156
148
140
140
148
154
159
156
153
150
146
144
148
157
165
167
162
152
147
149
154
166
175
177
166
154
146
147
152
154
156
159
166
170
167
160
155
155
155
155
159
143
143
149
154
157
158
159
161
161
159
152
142
139
147
158
165
161
152
147
148
154
158
161
165
165
161
154
147
144
149
154
161
164
161
155
150
150
153
156
158
159
161
164
165
164
160
158
156
157
159
144
142
148
155
161
164
164
163
164
164
162
152
146
150
162
170
166
155
149
154
162
167
167
165
164
160
158
154
154
153
152
151
154
158
160
157
156
157
161
160
157
157
160
164
165
160
160
163
166
163
152
150
153
158
163
165
160
156
158
166
166
160
153
154
160
165
162
154
151
157
164
170
168
163
160
157
157
159
161
160
155
150
151
157
161
159
161
165
168
164
157
158
161
164
160
157
162
170
174
166
168
169
163
161
162
162
157
152
152
157
159
158
156
158
160
159
153
150
149
155
162
167
167
161
156
155
156
159
162
161
157
154
154
156
157
159
163
171
175
170
163
163
165
165
160
160
166
172
171
162
182
186
174
163
160
162
161
158
157
155
156
157
159
164
165
160
150
146
148
154
159
162
163
159
155
154
157
161
163
161
159
159
159
158
158
159
164
169
174
176
174
172
169
165
162
164
168
170
167
160
183
187
177
165
160
162
164
165
166
166
164
163
163
164
165
161
157
153
151
152
156
160
164
164
159
158
160
165
166
164
160
162
164
164
162
161
160
162
167
175
181
180
171
164
163
164
163
164
167
164
167
173
171
162
155
154
159
164
167
170
171
169
163
156
155
159
161
160
155
153
155
160
166
169
165
160
160
163
165
163
159
160
162
164
162
160
154
153
161
171
180
178
172
167
165
162
158
159
166
165
157
158
156
150
147
148
155
160
160
159
160
162
159
154
153
157
157
154
147
150
155
162
165
166
162
159
157
155
156
156
151
149
150
154
159
160
155
152
155
163
169
173
174
176
171
163
155
157
162
160
155
155
148
142
144
150
158
162
157
151
152
155
157
160
163
160
153
141
140
149
160
166
161
154
154
157
155
149
142
140
142
142
142
148
158
164
161
152
148
153
161
167
175
180
174
164
158
161
163
158
162
160
151
143
145
151
159
160
157
153
152
154
158
162
166
159
153
146
145
153
164
165
156
149
150
158
160
151
141
141
146
149
150
153
162
167
163
153
147
150
156
162
167
169
166
163
166
168
169
162
163
162
156
149
146
147
150
152
154
156
155
155
153
152
150
153
153
151
150
154
160
161
156
153
155
161
163
156
149
150
157
159
160
160
163
165
162
157
156
159
163
162
162
159
158
162
168
171
168
162
155
157
155
148
144
143
143
145
148
152
153
151
147
144
142
147
149
148
149
151
153
154
156
159
163
164
161
157
156
163
167
164
160
160
163
162
163
164
166
168
171
170
166
162
159
161
164
164
158
156
147
150
150
147
144
143
144
145
147
148
149
147
149
153
157
153
146
143
146
151
152
152
154
159
163
162
159
158
162
167
166
160
156
159
162
163
164
164
167
170
173
174
170
165
160
157
155
153
150
151
149
149
150
149
148
146
147
149
151
153
151
149
153
163
165
159
149
146
150
157
160
158
156
157
158
159
159
161
164
166
160
158
160
164
165
160
157
154
159
162
165
165
165
163
157
149
146
147
151
154
151
149
151
155
154
148
147
150
159
163
157
151
150
154
157
156
154
154
155
159
162
164
160
157
154
154
157
158
157
155
156
162
168
170
162
151
144
143
151
157
156
155
158
160
157
148
142
147
154
157
146
147
152
154
152
146
144
150
158
163
157
149
141
136
142
149
156
157
156
155
159
164
163
158
153
152
155
155
153
152
156
163
170
168
158
148
144
147
156
157
153
149
154
163
164
154
145
146
151
153
141
148
152
152
146
143
145
150
154
156
154
150
142
138
142
148
154
155
154
152
155
160
161
158
154
153
154
156
156
157
159
162
164
162
159
157
158
161
165
161
157
156
160
166
168
163
154
147
147
149
146
152
154
152
146
146
148
150
149
151
155
157
157
154
150
150
153
154
153
152
152
155
157
157
155
152
153
155
157
159
159
159
158
158
160
164
168
168
167
161
158
160
163
166
169
167
160
152
152
154
152
153
155
154
153
151
149
147
147
151
157
161
161
156
151
150
152
156
157
154
149
149
154
159
160
155
150
150
154
157
158
158
158
158
161
165
166
166
160
156
155
160
164
168
168
163
157
154
160
167
151
150
153
156
157
154
150
147
147
150
152
153
150
149
149
149
152
160
163
158
149
144
148
159
164
159
151
149
155
160
160
158
157
160
164
168
166
162
156
152
154
161
167
170
167
157
148
149
161
172
149
150
155
158
157
154
151
150
150
145
142
139
139
145
149
149
147
148
156
155
149
142
144
152
161
160
154
153
158
162
160
155
152
157
167
171
170
164
154
151
156
162
168
168
163
154
146
147
157
167
150
152
159
159
158
154
154
153
152
145
142
141
143
149
150
147
143
142
145
148
146
146
146
149
155
156
156
156
156
156
155
152
151
154
164
171
171
166
155
153
158
162
165
164
162
158
156
153
156
161
145
145
151
158
160
158
154
152
152
153
155
156
157
154
150
146
146
147
146
145
144
149
151
152
152
153
156
156
152
150
151
153
154
154
157
160
163
163
159
159
162
164
164
166
168
168
165
159
159
160
140
136
140
152
161
161
153
147
147
156
165
166
159
154
151
151
154
158
156
150
147
151
155
153
153
155
156
155
151
146
147
154
156
153
148
147
151
156
162
164
165
166
166
169
174
173
166
159
160
164
144
141
140
148
155
157
150
144
143
151
158
157
154
152
154
157
159
160
158
154
150
150
146
148
150
152
153
150
148
146
147
153
153
150
146
141
143
148
158
164
167
166
166
167
170
167
159
156
160
165
156
155
151
149
148
150
146
141
139
142
146
148
147
151
156
159
158
153
149
149
149
147
144
143
144
145
144
143
146
149
151
151
149
148
149
149
147
147
154
161
166
166
164
162
161
160
159
158
160
161
154
159
159
153
148
145
143
141
135
135
138
141
145
149
154
156
154
149
144
144
145
149
150
148
145
140
136
138
146
154
159
155
151
150
154
158
156
152
155
162
168
168
165
162
162
163
163
163
162
158
150
156
160
157
152
145
143
140
136
132
136
141
146
149
151
150
150
148
146
144
145
151
156
155
151
144
138
140
149
154
155
155
154
156
161
162
159
156
161
168
173
170
167
164
166
167
167
165
163
160
162
151
147
146
151
158
162
166
167
166
162
159
158
160
162
163
162
159
156
156
157
153
146
137
130
131
134
142
148
151
149
143
140
141
142
140
141
144
146
146
148
153
156
152
144
137
140
146
147
144
158
148
137
133
143
159
169
171
167
163
163
161
157
154
157
162
163
159
155
155
157
154
149
146
145
146
144
145
149
154
153
147
141
141
145
145
144
143
145
147
148
150
150
148
147
141
138
134
130
134
154
147
134
129
140
156
169
168
160
158
161
161
157
153
155
159
162
161
160
163
164
159
154
155
155
150
143
139
142
149
150
146
142
142
146
144
141
142
144
146
148
150
150
149
147
139
129
118
119
132
145
147
142
139
143
154
162
159
152
154
159
160
156
149
151
155
159
161
163
166
166
160
156
156
153
145
138
135
140
147
147
144
141
144
148
144
141
140
141
144
148
152
152
147
139
134
129
129
133
140
141
149
150
149
152
156
155
150
148
151
157
158
153
146
148
154
160
161
159
159
160
159
153
149
145
141
137
137
143
149
148
143
139
141
148
150
146
141
139
141
146
151
150
141
135
137
147
157
158
151
146
153
155
156
155
151
149
147
148
149
154
155
152
148
150
156
162
161
156
152
157
160
156
152
148
144
142
140
145
151
152
145
137
136
145
154
155
145
140
140
144
147
144
139
141
149
163
167
161
152
147
151
157
159
151
141
139
145
153
157
159
158
157
155
155
155
159
159
156
156
161
165
165
161
157
152
150
145
146
150
153
148
140
137
143
150
152
146
140
140
142
144
144
146
153
159
163
157
150
144
143
149
153
154
146
137
133
147
164
174
172
165
161
159
157
155
157
160
162
164
166
166
167
166
163
161
159
154
150
148
150
150
147
145
145
145
145
143
141
142
145
148
151
154
158
158
155
147
140
137
146
152
153
151
146
140
143
156
174
182
179
169
160
154
154
156
160
165
170
169
164
157
155
158
162
165
163
158
151
148
148
149
149
149
147
145
145
146
146
148
149
150
153
152
150
149
149
144
137
134
150
154
153
151
152
156
157
162
168
175
175
170
159
150
149
157
164
167
168
163
157
150
143
146
154
162
162
156
152
150
148
145
141
143
147
148
148
148
150
153
152
149
145
143
142
144
149
146
144
141
149
151
153
156
162
162
160
159
157
159
169
171
163
152
148
156
164
160
152
149
153
155
147
144
150
158
161
157
153
150
148
141
135
138
147
152
148
144
145
152
153
148
141
141
145
150
153
155
158
159
144
146
153
162
165
162
157
152
150
154
164
169
164
152
149
155
161
156
143
142
155
165
164
158
154
163
167
161
151
146
145
141
138
140
148
152
149
144
145
151
152
148
144
147
153
156
157
159
169
174
140
142
152
162
163
162
155
148
148
153
163
167
157
149
150
158
165
160
149
146
159
171
173
166
166
172
172
162
148
140
142
146
147
146
150
153
155
155
156
157
154
150
149
155
159
159
158
161
168
171
142
144
146
149
157
160
154
146
147
155
165
165
153
148
152
163
167
162
155
155
162
169
171
169
171
172
172
161
147
141
145
153
156
155
153
154
158
163
166
162
157
155
157
161
164
160
159
163
166
167
143
143
140
139
150
156
151
145
148
159
166
162
153
151
157
165
165
158
154
156
160
163
165
165
168
167
163
156
150
150
153
156
156
156
154
155
157
162
164
160
159
158
162
165
164
160
160
165
169
167
144
141
136
139
149
156
154
152
156
162
163
157
151
152
158
163
161
155
152
152
154
155
159
161
162
160
157
158
157
157
157
155
153
154
154
156
157
159
159
156
158
161
164
164
160
156
159
167
171
168
146
140
137
143
156
163
164
160
159
159
157
154
151
153
157
160
157
155
154
152
149
150
153
157
159
159
161
165
165
162
159
158
157
156
156
156
160
161
164
160
163
164
165
162
156
154
158
165
168
163
147
142
139
145
160
169
169
163
156
155
156
155
154
155
157
158
155
154
156
155
151
148
147
151
156
161
168
171
169
163
161
163
165
163
161
161
165
169
172
172
170
168
165
159
155
157
160
162
160
155
146
143
142
146
156
166
165
158
155
156
160
159
155
159
161
160
157
154
155
156
154
149
145
147
152
160
167
171
168
162
159
159
165
166
167
169
170
168
170
169
168
165
162
157
158
162
164
159
155
151
145
148
147
149
152
157
155
153
153
158
160
155
151
154
159
162
160
156
157
157
156
150
148
146
149
153
158
161
163
162
159
156
157
163
166
170
169
163
157
156
161
165
163
160
158
159
159
156
152
150
147
153
155
154
154
154
153
153
155
156
152
145
143
146
152
158
159
160
160
160
157
153
152
150
148
147
147
151
156
160
162
162
160
159
159
162
162
156
150
150
158
168
169
163
155
151
151
151
150
152
150
156
158
157
156
156
158
162
161
155
147
140
138
143
149
154
155
157
159
161
160
157
155
153
149
143
139
139
146
153
162
169
167
160
154
152
152
150
149
151
160
169
172
166
157
151
150
152
152
155
150
152
158
157
156
158
163
170
170
162
154
146
143
148
154
158
157
152
153
157
162
164
160
155
150
147
141
138
141
149
159
168
166
162
157
152
148
146
149
154
159
165
168
167
162
159
155
156
156
158
151
152
154
154
154
157
162
167
167
166
162
158
153
154
160
167
167
159
154
157
163
167
165
159
158
156
152
148
150
157
162
161
158
161
164
160
152
147
149
154
156
160
163
167
166
163
159
158
157
160
159
161
152
150
153
158
157
153
150
154
161
161
157
155
158
166
172
167
161
161
164
165
163
161
162
161
159
157
158
165
165
157
153
160
168
166
157
151
154
157
158
160
163
168
167
164
161
159
157
158
170
169
155
152
157
163
160
148
139
146
156
160
158
155
156
159
163
162
159
160
161
158
158
158
160
161
160
159
161
165
164
157
155
160
167
166
159
156
160
165
166
166
166
168
168
166
164
162
161
163
175
179
166
159
161
165
165
161
157
158
162
163
161
160
160
158
153
152
150
152
154
154
156
157
159
160
158
157
158
160
158
157
157
161
165
163
159
158
162
169
173
170
165
165
167
166
164
163
168
172
174
182
178
169
163
162
165
168
172
173
173
168
163
160
161
159
155
150
147
148
153
155
160
162
163
162
160
160
160
160
157
157
159
163
166
161
155
153
159
166
169
165
161
162
167
166
161
162
171
181
171
177
178
171
161
154
154
159
165
168
171
168
160
152
152
157
159
157
154
154
156
158
162
166
166
165
162
164
165
164
160
160
165
170
169
160
149
146
152
159
161
159
159
164
171
170
162
159
165
171
163
162
162
158
153
151
149
148
147
154
161
162
157
148
147
154
159
160
159
159
159
156
155
157
162
164
162
161
162
161
161
162
168
172
169
159
148
143
149
154
159
160
162
169
176
174
167
159
156
159
159
151
144
143
146
153
154
149
146
150
154
157
157
154
154
155
157
158
157
158
158
153
147
147
153
161
160
155
150
156
164
168
168
168
165
161
154
151
152
157
163
165
165
168
170
173
171
162
155
153
161
151
139
137
144
151
156
156
154
154
155
157
157
156
157
156
156
156
155
157
158
157
151
148
149
157
158
152
147
156
167
172
167
161
160
162
162
160
161
164
167
165
161
158
159
165
169
166
158
153
162
157
147
142
144
146
149
152
154
156
157
155
150
146
144
148
153
156
156
156
159
161
159
156
153
154
155
152
153
161
171
172
166
160
159
160
162
163
166
168
166
160
158
157
157
162
166
165
158
153
156
157
154
148
142
139
142
147
152
157
156
149
142
134
133
142
149
153
154
153
155
158
160
160
157
154
153
153
159
164
166
162
159
159
161
161
159
159
162
165
164
159
160
163
165
166
165
165
159
157
147
149
150
147
142
140
141
146
150
154
153
148
144
141
141
144
149
151
153
151
149
150
154
157
156
154
153
158
164
167
161
153
150
155
163
165
161
155
154
156
160
161
162
164
165
165
164
167
166
166
145
144
144
145
145
144
143
144
147
152
154
152
152
153
150
149
151
155
157
156
152
150
152
153
152
151
155
163
170
169
159
150
147
153
161
164
162
157
157
158
157
157
159
160
158
155
156
166
173
172
151
144
142
146
150
147
143
141
144
151
154
154
154
151
147
147
150
158
163
162
159
157
156
152
146
146
154
164
170
165
157
153
154
158
158
156
155
161
163
161
157
155
159
162
158
149
146
157
168
168
154
149
149
151
150
146
143
142
143
150
152
152
149
143
142
143
150
158
163
164
163
162
159
151
144
144
154
163
164
159
154
156
161
163
158
152
149
154
159
158
155
157
165
168
165
150
142
145
153
157
151
154
157
154
149
145
145
147
147
149
150
151
151
148
146
148
154
157
159
158
158
160
158
152
146
147
154
160
161
158
155
155
158
160
159
159
155
151
150
152
155
160
167
169
165
155
146
145
149
154
148
156
161
156
150
149
151
151
146
147
149
154
156
153
151
153
158
159
156
152
151
155
157
154
148
146
148
155
158
158
158
155
152
153
159
166
165
158
148
150
156
164
164
162
160
160
157
155
156
158
151
155
157
156
156
157
156
151
146
147
151
157
157
152
149
150
154
158
156
151
148
150
155
154
149
143
142
148
153
157
158
156
153
152
157
165
168
165
157
156
160
165
164
160
157
161
164
164
164
163
153
151
152
154
158
159
157
153
151
153
155
154
152
149
147
146
145
151
153
152
148
147
149
151
153
148
142
145
151
156
158
158
157
157
159
165
168
169
165
162
161
164
165
164
158
158
161
164
164
162
153
151
153
155
155
153
152
154
155
155
149
146
146
147
148
146
142
142
148
151
148
145
146
150
158
156
149
146
150
155
158
158
157
159
164
168
170
168
163
161
161
162
164
162
159
158
159
159
159
159
155
157
159
158
154
149
147
147
150
149
146
142
143
145
149
150
149
149
150
150
149
148
150
153
159
160
155
150
150
154
157
156
153
157
164
172
170
163
158
158
160
159
157
158
161
163
161
155
154
157
158
162
163
159
156
149
144
140
138
138
144
143
144
146
147
151
153
155
154
153
152
155
154
152
152
155
156
155
154
155
156
154
150
152
159
169
168
161
159
162
163
159
153
155
163
166
161
151
150
158
159
160
156
154
154
150
143
137
136
139
142
144
144
147
148
151
152
154
155
155
157
158
154
146
142
147
155
159
159
154
152
150
148
149
156
163
164
162
164
166
168
162
155
155
160
160
151
144
149
160
157
155
147
146
148
149
143
137
137
136
137
136
140
149
154
154
151
150
152
157
159
155
147
140
141
148
153
156
154
148
146
147
147
151
157
163
165
165
164
167
169
164
157
155
154
149
143
142
151
162
154
150
142
144
148
148
141
133
132
128
125
127
134
147
157
159
157
152
151
152
152
146
140
139
145
150
152
149
145
146
148
152
151
153
158
164
166
166
164
167
168
164
160
156
153
151
150
150
155
161
148
146
147
153
156
151
139
127
120
119
122
124
130
139
150
159
162
157
151
146
142
137
137
143
149
154
153
148
146
151
159
160
157
154
154
159
163
166
168
168
168
164
161
160
160
160
158
157
159
160
144
147
156
163
163
155
139
126
120
125
132
133
130
134
143
155
159
155
148
142
139
138
143
149
152
152
152
151
150
154
157
159
158
156
155
155
160
167
173
173
168
162
159
161
163
160
157
156
159
161
157
154
152
154
156
160
162
164
164
161
157
157
161
164
167
166
163
160
160
163
167
162
150
140
139
147
149
150
148
149
148
144
140
139
139
138
139
140
144
147
148
152
154
153
147
142
140
142
143
145
146
142
139
141
149
163
173
174
169
162
159
158
160
162
165
166
164
159
156
159
165
164
154
146
145
149
150
147
149
152
152
147
141
139
142
142
142
142
143
145
149
152
154
151
146
142
141
141
143
146
148
144
140
140
144
155
162
162
159
157
159
160
158
156
158
159
161
159
158
162
168
169
163
158
153
146
141
138
143
148
149
144
142
144
148
148
143
140
139
141
145
151
153
151
147
141
137
135
139
147
149
150
151
147
145
145
147
146
147
151
158
159
154
146
149
156
162
161
159
161
167
169
167
161
152
140
134
133
140
147
146
142
141
148
154
157
150
143
140
138
138
141
144
145
145
141
134
130
133
142
147
151
152
145
142
140
141
141
144
151
158
159
151
141
146
160
167
163
155
153
160
164
160
152
143
136
132
132
140
148
149
143
139
145
156
167
164
154
144
137
132
127
130
135
140
143
142
138
137
137
145
150
148
143
140
138
144
147
149
154
160
161
156
150
152
159
166
160
150
148
156
162
153
145
139
137
135
133
138
148
154
149
139
138
150
167
173
161
146
137
131
125
123
131
141
153
156
149
142
138
143
145
142
143
143
141
145
149
156
161
166
166
164
159
157
155
156
153
151
152
159
161
155
149
147
147
143
139
140
148
156
153
142
135
143
154
159
151
142
138
138
139
139
142
151
158
158
149
143
140
142
146
152
160
160
152
144
147
159
166
169
167
164
161
158
154
153
155
160
161
161
157
154
153
154
157
154
150
148
150
152
151
146
141
142
145
145
142
139
143
149
153
155
156
155
152
147
141
138
138
144
153
162
167
167
160
149
148
154
163
166
163
158
155
155
158
161
165
168
164
156
147
145
149
155
159
159
155
153
151
150
147
145
144
145
143
141
142
144
149
152
152
155
152
148
141
140
138
137
136
145
156
163
165
165
164
160
156
155
159
165
163
157
150
150
159
168
171
167
159
152
144
138
141
148
155
156
154
151
150
149
143
140
140
145
147
146
145
147
149
148
144
141
139
136
135
139
143
144
142
143
149
154
158
161
163
163
161
158
158
164
168
161
148
145
152
160
161
156
151
154
154
146
141
146
154
158
155
151
149
148
142
137
137
145
150
147
142
142
147
147
142
136
136
139
143
146
151
159
162
141
145
152
160
162
162
161
160
156
154
159
164
158
146
141
144
152
153
148
147
156
163
161
155
155
164
167
161
153
150
150
146
140
138
145
150
149
146
146
149
150
147
145
147
152
153
153
156
166
171
143
150
163
164
163
160
157
156
153
151
152
147
148
144
142
145
147
148
147
147
155
163
167
167
171
175
173
164
155
153
154
154
150
145
147
150
152
156
155
156
155
155
160
165
165
159
156
159
167
169
145
158
164
163
158
155
153
152
153
154
152
147
148
148
151
151
150
148
150
153
158
163
169
173
175
174
169
160
155
156
158
158
156
152
152
154
154
155
157
157
159
163
172
177
170
160
156
160
166
167
145
154
152
147
144
146
149
150
154
162
166
162
155
155
159
160
156
152
153
155
159
162
167
167
167
164
161
160
161
160
159
156
154
153
155
156
154
149
148
154
161
167
174
174
166
157
154
159
166
167
145
141
133
132
137
144
148
151
157
166
167
162
156
157
161
164
162
157
155
152
153
156
161
161
160
159
166
171
172
166
159
154
151
151
153
156
156
152
150
153
160
166
171
167
159
151
151
158
164
165
146
136
127
131
145
153
155
154
155
156
158
155
152
155
157
161
161
160
157
151
148
150
155
157
157
161
174
182
178
167
158
154
153
153
152
154
158
160
159
157
160
165
169
163
155
149
150
155
158
157
148
141
138
146
159
167
164
157
152
153
154
151
148
149
153
157
159
158
158
154
149
147
149
150
154
161
171
176
171
161
157
158
160
159
157
156
160
163
163
161
161
164
167
163
157
153
153
154
153
149
148
150
156
162
167
170
163
155
153
158
161
155
145
144
151
157
158
157
157
156
153
148
143
143
147
154
158
161
161
158
158
159
161
162
162
162
163
161
157
156
159
163
164
161
158
157
158
155
152
149
148
154
158
161
163
163
156
151
154
164
170
162
147
141
149
159
162
159
158
160
159
152
144
138
142
146
150
153
156
158
158
156
154
156
162
168
168
160
151
150
156
161
161
156
153
153
154
153
150
150
148
152
154
155
156
158
155
153
156
165
171
164
151
143
148
157
161
160
164
167
165
158
148
140
140
145
151
153
154
156
156
153
151
151
157
167
171
162
150
147
154
164
165
157
148
144
146
148
150
151
148
152
155
155
155
156
159
163
163
165
166
164
157
149
148
149
153
155
162
168
167
161
149
142
142
148
153
154
152
152
158
160
158
153
154
160
164
159
149
148
155
168
171
162
149
144
146
150
153
153
149
156
162
160
155
155
163
172
172
165
162
163
162
157
151
148
149
151
154
162
163
159
150
143
145
152
153
151
149
154
166
168
163
158
156
158
157
152
148
151
158
169
171
165
156
153
156
160
158
154
153
163
169
162
153
153
161
170
168
160
158
162
164
161
157
157
160
159
159
161
161
158
151
148
152
157
156
149
150
162
173
170
158
157
162
164
158
150
149
156
162
167
165
162
159
161
163
162
157
151
159
166
160
152
150
154
160
158
150
149
154
161
162
159
158
164
172
174
169
166
164
158
152
152
159
164
161
153
155
167
174
166
153
157
167
170
160
150
151
161
167
166
162
161
162
165
166
160
152
147
162
160
149
143
150
159
162
155
147
147
156
161
159
155
156
163
173
179
177
172
166
157
150
152
160
167
164
158
157
164
167
162
156
160
168
168
158
149
153
164
170
166
162
163
166
169
167
160
153
152
160
157
148
145
153
162
165
163
163
164
165
164
160
157
158
161
167
171
170
168
162
155
151
154
162
166
162
157
155
158
159
158
157
160
165
163
157
152
155
162
166
162
161
165
169
170
165
163
165
169
158
159
158
157
160
161
161
164
169
172
172
168
162
158
159
160
161
161
161
161
159
157
157
161
166
167
161
155
155
156
156
155
155
158
162
162
160
157
156
156
153
150
156
165
171
171
163
162
172
181
159
163
169
168
163
159
155
154
158
161
167
168
161
152
152
157
159
161
160
160
160
159
161
165
169
168
163
160
159
160
158
156
157
160
162
161
160
159
155
151
143
141
151
163
173
174
165
160
163
170
159
165
165
162
162
158
154
149
148
152
161
163
155
147
146
152
159
164
164
162
159
155
155
158
163
165
164
165
167
168
168
167
167
167
164
159
155
157
155
152
146
144
152
162
170
175
170
160
154
156
153
154
150
148
154
159
157
153
150
154
157
157
152
147
147
152
159
162
163
161
157
151
146
147
152
158
160
164
170
178
181
179
174
168
161
156
154
160
162
162
159
157
157
159
163
169
170
162
152
150
147
139
134
139
152
159
160
157
156
156
155
152
150
149
150
155
158
160
161
158
156
155
152
149
146
149
154
160
169
178
181
177
168
160
156
155
159
166
172
173
170
166
161
157
155
158
162
162
154
151
146
136
132
141
152
158
156
154
155
156
153
149
148
147
150
154
158
160
159
158
160
162
161
154
148
148
152
157
163
170
170
166
159
155
156
157
160
163
170
173
170
165
163
159
156
153
154
159
159
155
147
142
142
147
153
154
151
151
155
157
157
150
146
146
147
150
155
159
159
158
162
164
161
156
151
150
153
156
158
163
162
158
155
156
160
162
157
154
155
160
159
159
160
163
163
159
158
161
166
165
145
146
149
149
150
151
149
151
154
158
159
155
149
145
144
148
154
158
158
155
155
158
158
156
153
152
152
155
159
164
162
157
154
156
163
166
161
151
146
147
151
153
156
159
162
163
165
169
175
172
147
146
146
146
149
153
152
150
149
152
156
158
154
149
144
146
152
157
160
154
149
151
156
157
153
149
150
156
164
168
164
157
151
152
161
167
166
159
153
151
152
154
156
156
157
158
164
173
178
172
152
146
141
145
153
159
155
146
137
139
150
158
158
153
144
142
150
160
165
160
152
150
155
156
152
148
151
160
166
165
159
154
153
157
160
162
163
164
163
161
159
160
165
165
160
154
153
159
162
161
153
151
150
154
162
164
157
145
136
138
148
156
160
157
146
141
146
159
168
167
158
152
152
152
152
152
156
163
163
157
150
149
155
161
160
156
154
156
162
164
165
173
180
182
168
152
142
143
148
151
150
155
162
168
169
167
161
150
144
144
149
155
159
156
149
144
146
155
162
163
160
156
152
151
152
154
159
162
159
153
147
147
152
157
159
157
152
149
147
157
167
175
178
175
165
153
143
143
148
151
147
156
163
168
168
169
166
156
146
144
147
151
153
150
148
147
150
154
156
156
158
159
157
150
145
150
153
158
157
154
151
149
148
150
156
161
158
152
147
156
168
173
167
160
157
157
156
156
157
154
152
155
156
156
161
166
166
155
144
139
142
148
148
146
145
148
155
156
155
154
156
160
158
147
134
132
143
154
157
156
154
153
152
153
157
163
162
159
158
163
169
169
160
150
151
160
168
168
162
154
155
154
153
152
155
159
159
153
145
141
144
149
149
148
149
152
156
156
154
153
153
155
154
146
133
131
140
150
155
154
153
156
161
163
162
162
162
163
166
167
167
163
157
149
151
159
168
169
161
152
153
151
151
152
152
150
150
149
152
152
148
148
149
151
155
158
156
155
154
153
150
150
151
152
152
151
148
147
149
151
154
158
162
164
163
161
159
160
163
165
164
159
155
150
152
158
163
163
157
152
150
150
152
152
149
145
143
146
151
150
145
141
144
150
156
158
158
157
156
155
150
150
153
158
164
165
155
146
145
151
158
159
155
155
159
162
160
156
158
162
164
159
150
148
154
161
161
158
153
154
155
157
157
153
149
146
144
142
139
136
134
133
140
148
152
156
156
157
158
160
158
156
154
153
156
159
155
149
149
155
159
156
148
147
157
167
167
160
159
165
166
157
146
144
153
160
156
150
149
156
161
164
160
152
148
148
145
140
131
122
118
124
136
151
155
153
150
151
156
162
165
160
151
141
137
141
150
155
158
162
158
150
145
148
161
173
173
167
163
165
163
154
146
145
151
153
147
144
147
157
159
160
155
151
149
148
142
136
127
117
111
115
131
150
157
153
147
146
152
160
163
160
148
136
131
135
148
158
165
167
160
150
147
153
165
175
177
169
162
157
152
150
152
152
153
152
147
146
150
158
151
148
145
149
153
148
136
126
121
116
112
113
124
138
150
153
149
151
155
157
158
153
146
140
139
142
150
157
163
168
164
157
154
156
162
171
170
165
159
153
151
155
159
160
161
160
156
154
155
159
146
140
140
150
157
149
132
116
114
119
121
120
121
126
137
150
156
160
160
156
149
143
141
141
143
147
153
155
156
159
163
164
161
156
154
154
160
163
164
163
161
160
162
164
165
165
161
159
159
161
141
140
144
153
156
148
133
120
118
126
134
132
126
127
137
151
160
161
158
150
143
137
136
136
138
143
148
148
146
146
151
158
159
155
149
146
153
164
173
174
166
159
157
160
163
162
158
157
160
163
158
165
173
177
174
167
162
161
162
159
158
157
158
161
165
165
163
161
161
165
168
165
154
146
149
158
162
157
150
149
149
147
141
139
138
137
137
141
144
145
142
142
148
155
156
153
148
148
151
154
150
154
161
170
173
169
165
162
162
157
155
155
157
161
164
164
161
157
154
157
163
163
153
145
145
149
151
148
147
148
149
145
139
136
136
139
141
142
142
142
145
150
154
152
148
147
149
154
156
154
149
145
149
156
156
154
149
147
151
153
155
157
158
160
160
159
158
154
152
155
163
165
161
156
148
144
141
141
143
145
144
140
136
138
143
144
143
141
138
138
142
148
152
149
146
145
150
154
158
159
149
145
145
145
141
133
131
135
142
151
157
160
159
159
161
164
164
161
157
157
165
170
169
163
152
143
137
137
143
146
143
138
135
142
154
157
153
146
141
136
132
132
139
142
148
148
144
142
146
151
148
149
149
143
136
128
128
135
144
152
160
162
159
159
165
173
175
167
158
157
164
168
165
158
151
141
136
136
143
150
150
144
138
145
157
166
169
162
150
138
125
112
118
135
146
146
138
131
131
139
145
152
151
145
141
139
143
147
152
158
163
163
160
159
165
173
173
166
156
153
159
160
155
148
144
142
136
133
139
150
157
153
142
142
152
165
171
164
150
139
129
118
117
129
138
144
136
130
133
139
142
144
143
149
157
161
166
163
161
161
163
163
160
160
161
162
161
159
155
153
153
151
145
141
145
145
140
135
139
148
157
155
144
138
143
153
155
148
142
140
140
141
138
136
139
141
136
136
140
146
138
135
137
154
172
181
174
165
160
160
160
160
158
159
157
155
152
155
158
157
152
145
142
145
150
152
148
145
146
149
150
148
144
141
142
143
141
137
137
143
149
153
154
150
146
140
136
139
144
149
140
140
147
161
173
178
169
158
153
154
157
156
153
152
151
151
150
151
156
156
153
149
147
149
153
155
154
153
152
150
147
143
143
143
144
142
138
136
140
144
148
150
152
149
145
135
134
139
143
144
146
158
166
169
169
168
164
154
150
150
156
157
151
145
144
146
146
147
148
152
156
157
154
151
152
154
154
154
153
150
148
143
141
143
147
147
143
141
144
146
145
140
137
136
134
132
137
143
146
146
148
164
173
171
165
163
163
158
153
152
156
159
154
145
141
144
149
149
149
151
157
162
160
152
151
155
156
156
154
154
153
148
143
145
149
152
149
146
148
149
147
139
132
130
133
138
143
148
151
153
144
155
163
165
163
162
164
162
156
152
154
158
155
148
144
147
151
151
149
151
154
159
160
158
158
160
160
159
159
161
160
156
150
147
150
153
153
151
152
153
150
146
143
144
147
149
149
151
154
155
140
150
159
161
160
159
161
160
157
151
146
144
147
149
148
150
149
150
151
152
152
154
157
163
167
169
166
164
164
165
164
159
154
147
148
151
152
153
153
153
152
155
161
165
165
159
155
158
162
159
138
151
160
161
155
153
154
155
155
151
143
140
143
151
153
152
149
150
154
157
155
155
159
165
169
168
168
165
165
163
161
156
151
148
149
151
151
149
150
153
156
162
172
178
172
161
157
162
169
164
138
151
160
159
151
149
150
152
154
153
148
146
148
154
157
153
152
154
158
158
156
157
161
164
163
165
168
168
167
162
156
151
149
149
152
154
153
148
148
152
160
167
174
176
168
158
155
160
167
167
138
143
147
148
147
147
149
153
157
158
156
153
152
154
155
154
156
158
159
153
151
153
159
160
158
163
172
179
175
164
157
153
151
150
152
155
156
152
150
152
158
164
170
169
162
155
152
153
157
157
140
135
133
138
144
148
150
154
157
158
155
151
148
149
150
151
156
159
158
150
146
148
153
155
155
161
172
176
172
161
157
154
154
152
151
153
157
157
153
151
153
160
167
165
158
153
150
149
148
144
145
142
140
144
150
153
153
153
154
156
153
145
139
139
143
149
156
159
158
154
148
146
147
149
152
156
160
160
158
155
154
153
153
152
152
153
156
156
154
150
152
159
164
163
158
154
152
150
147
142
152
156
159
162
162
158
152
151
154
161
160
146
132
132
141
152
157
158
157
156
152
149
145
146
149
150
149
149
151
154
155
154
152
151
154
156
156
155
153
151
155
160
161
160
156
155
155
154
151
146
153
157
163
167
167
159
151
149
155
168
171
157
140
137
147
159
161
156
153
154
156
154
151
151
151
151
150
150
152
156
158
156
153
151
154
157
159
157
155
154
159
159
157
153
152
153
153
151
150
149
149
151
153
155
156
155
151
151
156
168
174
169
157
151
156
163
161
152
146
150
157
159
156
154
156
158
157
156
154
154
155
156
155
153
153
160
165
161
155
150
154
158
158
153
150
148
146
145
145
149
144
148
150
151
151
151
154
156
158
161
166
167
164
159
157
158
156
150
145
150
157
157
152
148
149
157
162
161
155
150
152
157
160
157
154
160
166
162
152
147
151
161
164
159
153
148
145
144
145
147
147
156
163
161
152
150
157
163
162
155
154
160
164
160
153
151
152
152
151
153
157
154
147
142
144
151
159
159
156
155
160
161
159
155
157
162
165
160
152
151
156
166
169
164
157
153
153
153
150
146
156
169
175
164
154
152
160
170
165
153
149
158
165
163
155
152
156
161
160
159
160
158
151
145
147
154
157
155
155
163
170
164
152
150
158
167
166
161
157
160
166
170
167
162
158
159
162
162
156
145
163
171
170
159
152
154
163
170
165
152
153
159
165
165
160
160
165
169
166
166
166
164
155
151
156
161
160
153
154
165
172
163
149
148
160
169
167
161
161
167
173
169
162
157
157
161
165
163
158
147
159
159
152
147
148
154
162
167
164
158
155
158
160
161
160
164
171
172
170
171
169
165
155
151
157
163
161
155
154
160
163
160
153
154
161
164
161
158
162
170
172
166
159
156
156
159
163
161
155
150
148
142
141
142
146
152
157
162
165
164
161
159
157
158
159
162
166
168
169
170
167
161
153
151
156
160
158
155
153
155
157
157
155
156
159
160
158
159
161
165
165
162
160
160
160
159
157
157
157
157
142
140
141
146
151
154
154
157
161
165
167
165
161
158
158
158
158
161
162
163
161
158
155
155
158
158
155
153
154
155
157
157
155
154
154
158
162
163
161
156
155
155
160
163
163
159
153
153
156
160
148
150
151
154
157
159
157
156
157
160
168
170
165
156
154
154
155
158
157
157
157
157
159
161
163
161
158
156
156
159
159
159
156
152
151
157
165
168
161
152
146
149
158
163
163
160
155
155
155
159
155
162
159
156
156
159
161
161
161
162
165
168
161
152
149
151
156
158
157
156
157
158
159
159
161
163
162
162
162
165
165
162
160
156
152
155
163
171
167
156
147
147
156
161
161
161
160
160
155
156
157
162
155
149
150
155
161
165
166
164
160
158
153
150
150
153
158
159
158
157
158
158
156
154
154
155
159
164
169
172
170
166
163
161
154
153
159
171
175
168
158
152
156
159
158
158
161
162
159
157
150
145
140
140
148
155
160
163
164
160
154
149
148
152
155
157
160
161
159
157
157
159
159
154
147
145
153
160
167
171
169
164
163
162
157
155
158
168
178
177
168
162
160
159
154
152
156
163
167
163
144
132
130
140
155
160
158
157
157
155
149
145
146
152
158
160
161
160
159
157
157
159
160
153
149
149
155
158
161
162
161
160
161
163
164
161
158
160
168
173
171
167
164
160
153
148
151
162
172
171
143
135
136
148
159
161
155
154
155
155
151
146
146
150
153
155
156
156
157
159
161
160
155
150
151
157
162
158
154
154
157
159
161
164
169
169
160
153
153
158
163
165
164
161
157
152
154
163
171
168
146
144
147
152
158
159
154
154
156
158
158
154
150
146
147
149
151
152
154
156
161
161
156
151
153
159
162
158
151
153
157
161
161
161
169
172
166
155
147
145
151
157
159
158
158
160
165
167
165
159
151
152
151
150
155
159
157
153
153
154
159
160
153
146
144
146
152
153
153
151
153
158
160
160
157
157
157
155
154
157
160
160
157
156
163
169
169
161
150
145
148
152
153
154
157
163
169
169
159
153
152
155
153
152
158
163
159
150
143
147
155
161
160
151
145
147
155
160
159
151
148
151
159
163
161
156
155
157
157
158
155
155
155
157
160
163
163
160
157
154
153
154
156
154
156
158
159
159
152
150
148
151
155
160
168
170
161
148
143
146
154
159
159
155
149
146
153
162
165
159
149
145
150
158
161
159
157
158
156
152
147
148
152
157
158
158
157
158
162
164
165
165
166
164
158
151
145
147
147
148
143
146
154
166
174
172
163
153
151
153
154
153
153
153
150
144
144
153
161
161
154
147
146
150
155
158
159
155
151
148
145
146
148
153
155
156
155
157
164
171
173
173
170
169
161
151
144
147
151
151
141
144
150
158
168
169
165
157
154
154
153
148
145
145
144
139
138
144
151
158
159
157
150
146
148
154
158
156
152
150
151
150
150
151
155
158
156
155
162
170
174
172
165
161
160
157
155
156
159
155
151
152
150
150
155
162
163
155
149
148
148
148
144
141
140
140
144
147
150
156
162
163
157
145
141
146
157
160
159
155
153
155
157
158
159
159
156
154
158
164
168
165
158
154
157
162
166
165
161
156
156
157
155
151
152
155
156
151
145
144
147
152
151
148
146
148
154
157
158
158
159
160
158
147
140
142
151
159
158
153
151
155
161
165
163
158
154
154
159
162
163
158
154
152
156
162
167
166
160
156
152
152
152
151
151
150
151
151
152
151
148
149
154
158
158
158
157
159
159
156
152
152
154
152
149
149
152
154
152
150
150
153
157
160
158
156
153
154
160
163
162
158
156
154
156
160
162
162
158
154
141
139
144
146
147
147
149
153
156
152
142
138
149
161
165
161
155
154
155
153
148
148
151
155
159
159
154
147
147
152
158
158
152
149
151
155
156
157
160
164
165
160
156
152
155
158
158
159
157
154
142
141
142
142
145
148
150
151
145
135
124
127
142
159
164
158
151
148
151
153
153
151
149
154
158
159
153
147
148
157
164
160
150
147
153
159
161
160
160
163
164
158
152
150
153
157
158
157
157
155
148
151
151
150
150
151
149
143
131
116
109
117
135
155
162
156
148
146
151
160
161
156
151
148
148
150
151
151
155
162
163
156
149
151
159
165
165
162
159
158
156
153
153
154
157
159
159
159
158
157
149
153
155
156
156
152
143
132
122
109
104
110
126
144
152
151
147
148
154
161
161
157
153
148
143
143
148
158
165
167
160
150
147
151
161
164
164
160
155
150
149
152
159
164
167
165
164
162
160
158
147
145
152
159
158
149
133
121
117
114
110
108
115
125
137
141
144
152
159
161
160
157
155
150
144
141
146
157
165
166
161
153
151
153
159
160
159
155
149
146
150
156
165
168
170
170
169
164
160
158
147
143
148
155
156
144
126
113
114
118
117
112
111
116
125
133
142
155
165
164
161
157
153
147
141
137
141
148
151
155
157
159
161
159
159
157
155
153
150
152
156
158
160
161
165
169
170
164
159
158
145
148
148
150
150
143
129
119
117
118
119
119
120
124
130
138
148
156
165
164
159
152
147
141
135
132
135
139
141
141
145
157
163
162
158
151
152
156
160
162
160
157
156
156
160
164
166
164
160
159
162
169
179
187
184
171
162
161
167
174
172
166
158
152
151
155
160
161
158
159
164
167
161
152
149
152
155
152
145
143
145
147
145
142
141
141
142
143
145
145
143
144
154
165
175
172
159
154
152
153
161
163
175
186
185
171
156
151
157
160
162
159
158
156
156
156
160
161
158
160
162
161
152
144
143
148
150
147
141
140
144
146
143
138
135
138
142
143
143
142
144
150
157
161
163
164
162
162
157
152
154
151
156
162
164
160
148
144
150
154
157
160
162
162
161
161
162
162
161
160
162
156
146
140
143
147
149
145
141
140
141
140
136
133
130
134
138
141
140
139
142
148
154
154
154
157
161
167
167
163
147
140
140
145
145
144
139
141
147
153
158
163
166
168
168
168
167
164
162
162
163
159
151
148
150
152
154
150
148
146
143
139
137
138
138
142
140
142
141
139
135
137
144
149
154
156
158
161
163
163
143
142
145
145
143
136
135
141
148
154
159
163
165
169
174
174
170
163
159
159
163
162
159
156
155
156
155
153
152
152
150
146
145
150
155
156
149
147
143
138
133
129
135
145
152
153
147
146
147
149
144
152
156
160
156
149
147
148
154
157
158
157
158
163
168
172
169
163
157
157
160
160
159
157
156
153
145
142
146
153
156
154
152
154
159
160
153
145
140
136
134
133
133
135
139
138
134
135
139
145
142
148
153
158
165
168
168
161
159
157
155
152
152
157
161
163
164
162
160
158
156
155
156
159
157
150
138
136
141
149
154
153
149
149
151
153
145
137
133
135
137
141
137
131
130
126
125
131
140
148
140
138
139
146
162
175
176
168
158
155
155
153
153
155
156
156
156
158
159
158
154
155
159
163
160
151
142
140
143
148
149
147
146
145
145
145
139
133
133
135
140
142
143
141
138
133
129
132
139
148
142
142
143
146
157
170
172
164
156
156
158
158
155
152
149
147
141
138
146
152
155
161
165
166
161
156
151
147
148
149
148
146
146
146
146
143
139
135
136
138
141
141
146
146
146
142
136
138
140
146
150
159
161
159
157
161
162
157
151
153
159
159
154
149
145
142
134
131
134
145
156
164
167
161
157
154
153
150
150
150
153
153
152
151
151
148
142
140
141
144
144
141
141
141
140
142
142
144
144
146
154
171
177
170
161
158
158
155
149
148
150
154
153
153
151
151
147
143
142
146
153
159
160
154
151
148
147
150
153
156
160
160
160
158
157
153
148
145
146
150
149
143
137
131
134
140
145
146
147
148
147
164
172
170
163
159
159
155
150
148
150
154
157
160
162
161
157
153
151
150
149
149
151
151
149
146
146
152
160
166
167
164
162
161
158
153
149
146
148
150
149
147
145
142
143
146
148
148
149
149
139
154
163
165
163
160
157
153
151
152
159
162
163
166
166
162
158
156
155
153
147
144
146
151
151
150
153
158
166
169
167
162
159
157
155
151
147
144
146
147
149
153
160
164
162
155
151
153
155
152
135
148
160
164
162
159
155
152
153
154
156
156
158
162
164
162
159
160
160
158
150
144
146
151
154
157
162
165
167
163
157
152
150
150
152
153
151
150
153
155
157
160
167
172
167
157
154
159
165
159
135
148
159
165
164
158
155
154
154
151
145
143
147
155
158
158
159
162
163
158
149
146
151
155
156
163
169
172
168
157
147
142
144
147
151
155
157
160
165
166
164
163
163
165
162
156
154
158
162
158
133
140
149
158
159
154
155
156
156
149
142
140
145
148
149
150
153
159
159
152
145
147
155
159
159
165
173
174
168
158
153
149
149
148
150
153
157
159
161
161
159
159
161
161
159
155
151
148
146
145
134
136
139
145
148
149
154
159
161
156
147
143
143
144
144
146
151
156
154
148
145
147
156
160
161
163
166
167
164
159
159
159
158
154
152
152
155
156
155
151
151
158
162
161
158
154
149
143
138
137
146
145
143
144
145
147
151
158
166
164
154
146
141
142
145
150
155
158
156
152
148
148
151
154
156
158
157
155
156
158
160
161
160
158
156
155
156
156
155
152
153
161
163
160
154
151
149
149
145
142
156
155
155
154
151
148
148
154
165
170
161
146
136
140
149
156
159
160
158
155
150
148
147
147
151
151
151
150
152
155
159
157
157
156
157
158
158
158
159
162
166
164
160
153
149
150
152
154
153
148
156
154
156
159
157
152
148
152
161
169
164
151
141
146
153
160
159
154
149
149
149
149
149
151
151
151
149
149
152
154
157
158
156
153
151
152
152
156
160
164
165
160
154
149
149
152
152
150
150
151
151
150
150
155
155
152
151
153
157
161
160
153
152
153
158
163
158
147
138
138
146
151
154
155
155
153
151
150
152
152
154
158
160
154
147
142
145
152
155
156
156
154
152
151
154
155
148
142
141
150
146
150
154
155
153
151
152
153
153
150
148
147
150
154
158
162
159
149
140
142
148
152
156
154
150
151
153
155
153
149
148
154
160
159
151
148
149
154
153
151
151
155
157
156
157
153
145
137
136
146
150
157
163
161
152
148
149
152
151
143
141
142
146
149
152
156
158
157
153
149
154
157
157
151
144
147
155
161
158
152
147
148
154
157
159
161
162
159
155
154
156
160
162
160
157
152
147
141
140
143
158
163
162
159
149
145
150
158
157
150
146
148
151
152
149
150
156
162
161
157
161
164
163
155
149
152
158
162
160
159
154
150
147
151
160
167
167
162
159
161
163
164
164
162
158
155
153
151
151
147
162
160
156
149
146
145
154
165
163
156
152
153
158
160
154
153
154
157
158
159
164
169
169
162
158
158
159
157
157
160
159
153
147
148
156
163
163
160
161
164
166
164
161
160
158
155
154
157
160
155
158
155
148
146
144
146
155
165
165
158
151
153
158
162
160
157
152
149
150
156
165
168
166
161
158
158
156
153
152
154
157
154
151
150
153
155
156
159
163
167
166
163
159
156
151
147
147
154
160
161
148
148
148
146
143
144
150
159
161
158
153
152
156
161
161
156
149
146
148
155
163
163
159
153
151
151
151
152
152
153
155
155
155
153
151
152
155
159
164
168
168
164
160
155
149
140
141
147
154
156
142
144
146
146
146
146
150
154
157
159
161
161
161
162
159
154
150
150
151
154
157
158
155
150
147
145
150
154
156
157
158
159
157
154
151
154
159
161
162
163
165
166
164
160
154
147
143
146
150
155
147
148
146
148
152
156
157
157
157
159
166
171
170
164
158
155
154
154
153
153
154
156
155
153
152
152
154
156
156
159
160
161
158
154
152
157
163
165
161
157
159
165
166
165
161
154
154
158
159
160
156
160
155
152
155
160
163
162
158
157
163
169
168
162
157
156
159
158
155
155
157
158
156
155
160
162
161
158
155
155
158
159
156
154
154
158
164
170
167
159
155
157
163
165
162
157
162
167
168
164
165
168
160
152
148
153
160
162
159
157
157
160
159
155
154
157
161
160
158
157
159
161
160
160
163
165
163
161
156
153
151
153
155
157
156
156
161
171
175
167
157
153
157
160
159
156
161
167
169
166
162
159
148
143
143
148
154
157
158
156
153
154
154
153
154
157
159
160
157
154
154
159
162
164
164
162
160
160
158
156
153
154
159
163
162
159
159
166
173
172
162
155
156
158
156
154
158
165
170
168
148
137
133
138
144
149
153
155
157
154
150
148
150
154
155
155
155
156
155
153
151
153
158
160
161
160
160
158
156
156
156
160
164
169
169
166
160
160
162
163
161
159
160
159
156
154
158
165
172
169
143
135
135
144
152
155
154
156
156
153
145
139
142
150
153
151
148
149
152
155
156
153
150
149
154
162
163
157
151
150
156
161
165
168
171
171
166
159
154
151
154
161
163
160
158
158
164
168
167
163
146
146
145
149
153
155
154
156
156
152
144
138
137
143
147
149
147
147
150
156
161
157
147
140
148
161
167
159
147
143
148
156
159
159
165
169
168
161
152
146
150
158
162
159
158
163
169
169
162
155
152
154
151
148
149
152
154
155
155
153
153
150
143
140
143
149
152
150
149
151
157
158
152
145
149
159
167
162
152
146
145
149
151
152
157
164
165
160
151
147
151
155
155
154
156
166
172
168
158
152
151
153
150
147
149
152
153
151
149
154
160
158
148
141
143
152
159
159
154
150
152
156
158
156
155
158
162
162
158
153
148
148
150
152
155
161
161
158
152
149
153
152
148
147
151
160
165
163
159
158
145
145
146
149
153
154
152
150
152
157
159
156
149
145
147
154
161
163
160
155
150
151
154
157
158
157
157
157
155
153
150
149
150
152
155
159
159
158
158
157
156
153
148
145
148
151
153
158
164
164
144
140
142
149
154
153
151
153
160
162
155
146
143
147
151
153
153
155
158
157
151
145
145
149
156
156
155
151
148
149
150
149
150
151
154
158
159
160
163
162
160
158
156
157
153
149
147
154
165
166
151
145
143
148
151
151
150
155
163
165
157
144
140
144
148
146
142
141
147
151
150
144
143
148
157
161
157
150
146
149
153
153
153
154
156
158
157
157
159
160
161
160
160
161
159
153
149
154
163
164
157
154
152
150
150
152
152
153
156
162
161
153
146
143
141
139
137
138
142
147
148
149
151
155
164
166
162
155
152
153
157
159
160
160
160
159
156
154
154
156
158
158
157
158
161
158
156
157
160
162
158
162
160
156
154
155
154
150
149
155
160
159
155
150
143
139
141
149
153
153
152
154
159
162
165
165
160
157
154
153
154
157
160
162
162
160
158
154
156
157
158
158
159
160
163
162
160
160
161
163
155
158
157
155
153
153
154
154
154
153
151
154
159
160
153
145
146
155
159
157
153
152
156
159
158
154
155
155
153
150
149
151
154
156
157
158
159
159
161
161
161
161
165
168
167
164
160
162
162
161
151
152
150
150
149
150
154
161
161
154
141
142
154
165
163
151
145
148
151
151
149
149
151
153
153
152
153
152
152
152
153
152
151
152
154
157
158
161
163
163
162
162
167
171
168
163
161
164
164
158
152
151
148
148
148
149
151
151
149
140
128
130
146
160
163
152
143
140
142
144
145
148
150
154
156
156
155
151
152
155
159
159
157
156
158
158
159
160
162
163
159
158
160
165
164
161
162
166
165
156
150
150
150
153
153
151
145
138
129
122
120
122
135
148
152
149
144
143
145
145
146
149
152
157
163
164
159
154
152
154
157
159
160
161
161
160
160
160
161
160
156
155
158
163
164
162
163
168
169
161
146
146
149
156
158
153
140
127
123
119
117
116
122
131
140
145
147
150
155
156
153
149
152
159
165
166
163
157
151
148
149
152
156
159
158
157
157
158
160
159
158
159
166
170
170
168
167
169
169
167
146
142
149
157
158
151
135
124
126
124
119
113
114
122
132
138
144
152
162
162
156
150
151
156
157
157
155
154
147
143
142
148
155
160
161
158
157
156
155
158
162
166
171
170
169
171
171
168
165
165
156
153
156
159
156
148
135
126
124
123
117
108
113
121
128
131
137
148
162
164
157
151
151
152
150
146
145
145
144
142
144
153
161
168
171
168
162
156
151
153
160
165
165
161
161
167
170
164
157
156
162
168
166
160
153
148
142
133
122
110
101
104
113
125
127
130
135
146
159
160
155
150
151
151
146
143
142
144
147
147
148
155
164
170
176
174
168
159
153
152
156
157
157
155
157
162
165
161
153
151
164
159
161
169
173
167
158
156
167
178
182
179
170
157
149
150
161
167
165
158
160
163
162
153
146
144
147
145
137
135
141
147
147
145
144
146
147
148
149
153
157
159
164
172
182
185
170
160
153
150
162
161
162
169
174
169
158
155
162
173
177
175
169
160
154
154
164
172
175
168
163
157
151
145
143
146
149
143
136
135
142
149
149
143
139
141
145
146
145
145
147
154
159
167
177
179
173
166
155
148
160
161
160
162
165
166
159
156
160
165
167
168
166
161
158
160
166
174
180
177
164
154
144
138
143
150
153
147
140
138
142
146
144
138
129
134
138
142
144
143
145
150
155
160
163
168
170
169
165
159
156
151
151
151
157
160
158
157
157
157
159
162
162
161
161
161
164
166
167
165
160
152
143
141
147
155
160
158
150
146
143
143
144
143
140
133
133
137
141
144
144
148
153
155
157
163
169
171
168
164
147
142
144
149
155
157
154
155
155
155
156
156
158
161
159
158
155
153
153
155
154
153
150
149
153
159
161
162
155
150
145
144
152
158
158
146
135
131
134
139
143
147
151
154
158
164
164
165
159
153
139
140
148
157
160
156
151
154
157
157
153
150
153
159
161
157
151
149
153
156
157
158
159
158
157
152
150
150
149
148
146
148
157
167
165
154
138
128
125
131
137
140
143
146
148
151
152
155
153
148
140
144
149
151
154
152
152
155
158
156
151
148
149
156
160
158
154
154
159
163
162
163
165
166
161
147
138
138
144
145
146
146
152
157
157
151
140
130
127
129
133
135
135
135
135
136
140
145
148
150
143
152
146
141
141
148
153
154
156
157
156
155
153
154
156
155
153
155
160
163
161
163
169
172
164
152
141
140
144
148
149
147
148
150
149
147
141
135
131
131
132
132
133
134
136
136
135
136
139
147
147
155
146
140
139
148
154
154
152
157
164
166
160
155
152
152
151
150
151
152
156
162
170
173
169
160
152
146
146
151
156
157
154
151
148
146
143
137
134
135
137
138
141
143
145
145
140
135
135
142
146
155
152
148
147
150
154
152
150
155
160
163
159
157
155
156
153
149
145
146
151
160
166
167
164
161
154
147
146
151
161
169
166
158
153
148
143
137
135
139
145
147
150
149
148
149
147
141
138
143
144
155
161
160
154
151
152
150
146
143
143
145
152
159
163
163
159
154
150
147
148
154
158
157
153
147
144
144
149
155
162
169
168
163
157
150
141
137
138
143
148
150
150
149
147
149
148
146
145
149
147
158
164
163
157
152
150
145
142
139
141
146
153
162
164
162
159
156
154
151
146
144
147
148
144
138
136
144
154
163
164
164
165
165
160
150
140
136
139
143
146
148
152
156
154
150
147
146
147
152
151
161
165
165
159
155
151
145
144
148
153
157
160
164
165
162
158
156
155
152
144
140
140
142
142
139
142
150
160
166
165
163
162
163
161
152
143
138
142
147
149
151
157
165
162
153
148
147
151
151
153
157
162
165
162
158
155
151
151
156
159
159
160
164
168
169
165
162
159
153
145
140
140
142
144
147
153
159
163
163
161
158
157
158
160
158
153
150
154
162
163
161
158
160
157
151
148
151
153
149
149
150
156
161
162
160
159
158
155
152
149
149
152
160
167
170
169
166
161
154
146
143
148
150
151
155
161
165
163
159
154
149
149
151
156
159
159
162
171
176
171
161
152
150
149
147
146
147
145
143
146
142
148
154
159
160
160
160
153
144
140
141
148
154
157
158
161
162
159
152
149
152
160
162
161
159
162
163
162
160
154
151
150
150
152
154
156
161
166
167
159
151
147
146
147
145
142
137
132
136
147
144
144
146
151
156
159
160
156
145
140
143
147
151
152
152
154
155
153
150
151
158
167
169
166
161
157
156
159
162
163
162
160
158
155
152
152
155
156
150
145
144
147
148
148
145
140
132
132
139
156
152
146
145
146
149
155
158
161
155
147
144
146
151
155
158
159
157
153
151
154
158
160
161
159
156
156
152
155
161
167
171
171
166
161
157
156
156
155
151
148
149
149
147
145
143
143
143
144
147
160
153
146
145
145
146
149
156
164
161
151
142
141
149
157
161
161
160
158
156
155
153
149
145
148
152
155
154
154
154
160
165
168
164
162
162
162
160
158
159
161
157
150
144
142
142
147
151
152
151
157
149
143
145
147
148
149
156
162
160
151
144
143
150
155
157
157
158
158
156
151
146
142
139
144
148
151
153
152
150
153
159
161
157
152
152
156
157
158
158
158
154
149
144
144
145
147
148
150
153
154
149
147
148
151
152
156
158
159
156
148
148
152
151
152
153
155
156
156
153
147
145
147
150
149
145
144
147
151
151
153
157
161
155
143
135
139
150
154
156
153
149
147
148
149
150
145
142
144
154
153
155
159
160
157
155
157
157
155
149
146
148
150
152
153
157
158
157
154
150
149
152
156
158
153
146
145
148
153
153
152
155
159
157
146
137
137
147
153
154
153
151
150
150
149
148
142
138
142
152
154
158
165
165
159
151
149
151
152
148
145
145
144
147
150
155
160
160
156
151
154
160
164
161
152
149
153
158
158
151
145
147
155
160
158
155
152
152
154
156
155
154
153
151
149
146
143
141
143
149
155
154
157
159
152
145
142
148
153
153
151
148
148
147
145
148
154
158
158
154
156
161
165
162
156
155
161
165
161
151
143
143
151
159
164
164
160
153
153
154
153
153
155
156
156
154
149
147
146
145
155
148
144
144
144
144
146
153
157
156
152
152
155
154
148
144
147
154
157
156
157
160
164
164
162
161
161
160
157
151
148
147
151
156
159
160
156
152
151
149
148
151
156
161
162
158
149
150
152
153
155
153
149
145
143
145
152
159
158
154
149
152
158
161
158
150
146
149
152
156
161
163
164
164
162
158
155
153
152
152
153
154
155
154
151
148
150
153
156
156
155
155
157
159
157
149
144
147
154
162
154
157
156
150
144
146
152
157
156
152
148
151
158
165
162
156
149
147
149
155
161
164
163
158
153
150
151
155
155
156
157
159
159
156
151
148
151
155
161
164
166
164
159
155
149
144
141
146
153
164
150
154
155
151
147
146
150
154
154
153
153
158
164
167
164
159
154
153
151
151
156
159
157
149
143
145
153
160
160
158
158
161
160
158
155
155
156
157
161
167
172
172
164
158
154
152
152
153
156
161
149
151
152
152
153
155
156
154
151
152
158
167
171
170
165
162
162
160
155
153
155
156
153
148
147
151
157
158
156
155
158
160
159
157
159
162
162
160
158
163
170
171
167
165
169
174
171
167
166
164
152
156
156
158
161
163
161
154
146
146
155
166
169
165
162
163
167
165
161
160
160
160
157
156
160
165
162
154
147
147
151
154
154
156
159
162
162
160
158
160
163
166
166
167
170
173
174
173
174
167
159
163
163
162
163
162
157
150
141
141
151
159
161
156
154
158
163
164
162
161
161
162
162
165
170
175
167
156
147
145
146
149
152
156
159
160
159
160
160
162
159
160
162
162
162
165
166
167
168
165
158
157
155
153
152
153
152
149
144
145
151
157
157
152
149
150
156
158
156
153
151
153
160
167
172
171
167
161
158
155
153
152
155
159
162
162
161
162
161
160
157
154
158
160
160
162
163
162
159
158
149
143
142
141
145
150
153
155
152
150
152
156
157
154
151
148
149
152
153
149
144
147
155
164
167
164
161
161
163
165
163
160
159
160
163
166
168
166
159
151
147
151
158
161
163
165
167
164
157
154
144
140
139
142
147
153
158
161
157
151
146
146
149
154
153
150
148
149
153
155
153
152
152
158
159
160
159
158
157
159
160
161
160
157
158
164
170
169
159
147
144
151
159
160
161
166
173
171
162
156
147
146
144
145
148
153
159
163
159
151
143
138
140
147
152
152
150
150
153
159
161
156
146
144
151
159
162
158
151
148
149
153
152
151
150
157
163
165
160
153
151
156
159
155
155
162
173
174
166
160
152
150
146
144
145
151
157
161
158
154
151
145
140
141
147
154
157
154
151
155
158
156
145
136
143
156
164
162
154
147
142
146
148
149
150
152
156
158
156
157
161
163
159
152
151
160
169
170
167
167
151
147
143
142
145
153
155
156
155
156
157
154
144
141
146
155
161
158
151
151
155
156
150
144
145
154
161
163
158
153
150
150
151
152
155
158
159
155
150
152
158
161
157
151
151
159
166
165
166
168
147
141
138
140
145
149
151
153
157
158
155
151
145
143
149
155
158
157
153
153
155
158
155
153
153
156
158
157
156
155
155
155
154
154
158
163
162
155
146
143
148
152
155
154
154
157
159
162
165
168
148
142
140
141
142
143
145
154
162
160
150
140
139
146
152
154
151
152
153
154
154
153
153
155
159
160
158
154
153
153
155
154
153
153
156
160
160
156
146
140
141
150
156
159
156
152
152
157
163
166
154
148
146
146
143
140
145
155
166
164
151
140
139
146
153
151
146
144
148
150
149
146
149
159
168
167
160
152
151
155
157
154
152
153
154
156
156
154
149
145
146
152
158
160
155
150
148
152
159
163
156
155
155
153
150
148
149
154
160
162
156
150
147
147
151
149
146
146
148
147
145
144
150
166
175
172
160
151
151
158
161
159
156
156
157
159
158
155
152
151
152
156
158
158
156
152
149
151
157
160
156
160
161
160
157
154
151
150
150
155
157
157
154
152
148
146
147
155
155
152
148
148
155
167
175
169
159
151
151
155
159
161
160
160
161
164
164
160
157
156
158
161
162
162
161
157
155
155
159
162
156
159
158
158
157
155
152
151
150
153
152
154
156
156
149
144
146
154
157
154
151
151
156
160
162
162
159
155
151
150
151
155
158
160
162
164
165
163
163
162
161
164
168
170
169
163
160
161
163
163
157
157
153
154
155
154
153
157
159
155
148
149
154
157
151
143
142
147
150
151
150
153
156
155
153
153
157
159
156
150
147
149
154
161
162
159
158
160
164
166
162
162
167
173
174
168
164
166
167
162
155
156
152
154
154
152
150
147
150
149
143
143
149
151
148
141
140
143
146
149
151
156
158
155
152
152
155
158
157
153
150
151
156
163
163
158
155
158
165
165
160
156
161
168
170
166
164
167
168
162
151
150
150
155
157
152
144
135
133
135
139
134
136
138
141
142
142
145
150
153
156
156
158
158
159
159
157
155
154
153
154
159
163
165
162
157
157
159
164
163
159
154
158
163
166
164
162
165
169
167
146
141
144
153
157
153
144
135
134
137
136
126
125
130
136
140
142
147
157
162
160
154
152
154
160
163
162
156
152
150
153
161
167
166
161
157
157
160
162
163
162
162
163
164
166
164
162
164
169
174
147
138
141
150
155
153
147
143
145
143
134
123
121
128
136
138
138
146
159
166
160
149
146
151
157
161
160
155
150
146
149
157
164
165
162
160
161
160
159
163
167
173
171
165
163
162
162
161
164
173
156
151
149
152
154
153
151
146
145
140
129
123
124
132
135
133
132
142
156
162
155
146
146
152
156
157
155
152
151
150
149
154
160
164
168
170
169
163
156
159
167
176
173
163
157
158
160
157
155
162
162
161
157
155
155
156
155
150
140
131
122
122
126
131
130
127
130
141
152
156
150
147
149
154
156
155
154
154
155
155
150
152
156
162
170
177
175
165
155
153
158
166
167
162
156
154
153
152
151
152
166
158
156
163
167
165
161
160
164
172
179
182
181
169
157
155
165
173
170
156
150
153
156
152
145
143
144
142
134
132
137
143
145
146
145
148
151
153
154
161
168
169
162
155
157
162
163
161
154
149
163
160
158
160
165
167
166
167
170
176
179
180
176
167
159
157
164
170
170
160
151
149
149
150
148
149
148
144
138
135
140
148
149
147
145
147
150
150
148
148
150
154
156
157
163
167
166
161
152
147
164
164
162
161
164
169
171
172
172
174
175
171
166
160
157
157
162
165
168
164
157
152
150
151
149
150
146
142
139
139
143
148
149
146
146
146
148
147
147
148
150
153
156
159
162
165
168
165
159
155
165
163
155
154
158
167
172
171
168
166
165
163
159
155
154
157
160
160
160
158
157
154
152
148
148
146
145
144
143
142
141
144
149
150
149
147
144
142
145
150
154
156
157
158
160
167
171
172
166
159
158
147
142
146
156
165
170
168
161
157
157
156
156
157
157
157
159
157
155
154
154
156
154
149
146
145
147
150
145
139
134
138
148
156
156
148
141
137
140
145
151
154
156
157
160
168
175
175
164
154
145
139
138
145
153
160
163
163
159
154
151
151
155
161
162
158
157
156
156
156
158
161
160
157
150
144
145
149
146
136
130
136
150
156
157
149
140
136
136
139
142
148
152
155
158
165
171
171
162
150
140
141
144
144
147
154
157
160
159
157
153
151
153
158
159
157
154
156
161
165
163
163
163
162
155
145
141
143
145
142
137
140
150
154
152
148
143
140
138
136
137
140
143
145
148
153
158
162
160
155
143
152
148
142
140
147
153
158
161
166
167
162
156
153
153
154
154
156
164
169
163
158
155
158
160
152
144
145
148
150
150
150
152
153
151
149
145
141
139
136
135
136
136
137
139
142
145
152
156
159
145
153
149
143
141
149
154
157
159
172
176
173
161
155
153
156
158
160
162
161
157
154
154
161
165
162
154
148
146
151
158
163
161
155
153
151
145
138
132
132
138
143
142
138
138
139
142
143
148
152
142
149
150
148
148
152
155
154
153
158
161
161
159
158
159
162
164
165
161
153
153
157
163
167
167
165
158
150
146
150
160
170
167
160
155
150
143
134
128
132
141
150
152
148
145
144
143
139
138
143
139
145
152
156
152
152
152
149
144
138
135
136
144
154
159
161
163
163
160
153
154
159
165
165
160
156
153
150
149
153
159
165
164
160
155
149
142
137
135
138
144
150
155
158
156
150
144
139
138
145
145
151
157
158
153
151
150
148
143
133
125
125
136
147
151
153
154
157
156
155
153
155
156
154
151
147
146
149
152
157
158
158
159
161
158
152
145
142
143
144
145
146
153
161
161
154
145
140
142
150
155
158
158
156
153
153
155
155
152
147
143
140
143
149
154
154
153
154
154
152
149
148
147
146
147
147
147
148
153
158
160
160
160
163
163
158
150
144
147
151
150
148
149
155
157
153
148
143
143
145
163
159
156
151
151
156
162
164
163
159
155
152
153
156
164
166
162
157
152
150
147
145
146
146
149
151
153
152
153
158
163
163
160
160
162
161
153
144
150
160
164
156
145
142
145
147
146
144
141
141
159
156
152
150
154
159
164
164
160
156
153
151
152
157
165
170
168
161
154
150
150
152
155
156
156
154
153
152
156
161
162
158
153
154
158
159
155
152
157
167
169
158
144
138
140
143
143
141
138
139
158
152
149
150
158
164
164
159
150
145
147
151
152
155
158
162
165
163
157
153
155
161
165
167
162
152
148
150
157
163
160
154
151
153
157
157
155
155
159
160
155
147
141
141
144
144
142
137
135
141
159
154
149
148
154
161
162
154
143
137
142
151
154
155
155
157
160
158
153
150
154
163
169
168
160
148
142
145
154
162
163
159
158
159
158
154
152
153
154
148
139
137
138
144
149
148
144
140
139
145
163
158
149
146
148
154
156
152
144
138
138
144
150
154
156
159
160
155
148
146
152
160
160
154
149
146
145
147
150
157
162
167
168
164
159
153
150
150
150
145
139
136
139
143
146
148
149
149
146
147
162
153
146
146
148
150
150
152
149
140
135
136
142
150
154
156
157
155
151
152
155
156
149
143
142
148
157
154
149
148
155
165
168
164
157
155
153
152
149
145
145
143
141
141
142
145
148
150
148
147
156
146
143
145
150
153
153
155
152
144
138
138
141
147
147
148
150
157
161
160
156
151
146
143
147
152
158
156
149
146
151
162
166
161
152
154
156
157
153
148
147
146
143
142
142
143
144
145
146
148
154
148
146
147
154
160
162
159
155
151
149
153
155
151
146
144
150
160
167
161
154
149
152
157
158
156
152
150
150
152
158
165
166
160
149
146
153
157
156
151
147
145
144
145
144
145
142
142
145
150
155
156
155
155
157
160
161
159
157
155
158
163
164
157
151
151
155
161
163
158
153
154
160
164
162
153
147
146
151
156
162
168
166
160
148
143
144
151
156
154
151
148
146
146
144
143
140
143
147
153
155
158
161
162
158
152
152
154
156
157
158
158
158
155
155
157
158
160
160
155
154
157
161
162
158
153
153
154
154
152
152
156
159
160
154
147
145
147
151
153
153
151
149
146
143
142
142
146
149
150
153
154
159
161
156
147
146
149
155
157
155
152
150
152
152
154
156
159
161
158
155
154
155
156
155
155
160
160
155
147
142
145
154
162
163
159
154
148
147
149
151
150
152
152
152
152
151
149
146
141
153
156
159
158
155
149
149
151
155
156
154
153
153
155
152
150
153
161
167
166
158
154
153
156
157
159
159
157
153
148
145
148
156
163
166
164
160
154
150
149
146
149
153
157
162
165
160
152
143
133
156
164
164
157
153
153
155
156
154
153
153
155
157
159
157
154
155
163
172
173
167
162
160
159
160
158
155
153
152
153
155
159
161
162
161
164
163
161
158
156
155
154
155
157
161
165
162
153
145
139
157
166
165
157
151
151
155
156
152
148
149
153
159
162
162
160
160
161
162
163
165
165
162
156
155
155
156
158
156
156
159
163
163
161
158
157
158
160
161
164
167
166
160
156
156
163
161
156
152
156
154
158
160
156
152
150
151
153
149
147
148
152
159
163
164
164
163
159
152
150
154
158
156
150
147
152
161
164
159
154
156
160
161
159
157
157
156
156
158
166
172
172
163
159
161
167
166
161
158
161
151
152
156
157
157
155
154
152
149
148
151
157
162
164
165
166
168
163
155
150
152
156
154
151
150
156
160
159
153
149
152
155
155
156
157
160
159
155
155
164
170
170
163
163
170
175
171
163
159
161
148
152
157
162
162
159
155
150
145
147
154
162
164
162
161
164
168
167
162
160
161
163
161
160
161
162
158
151
145
145
149
152
152
154
158
161
159
155
155
162
168
167
162
163
170
173
170
163
158
159
147
155
161
164
161
158
152
146
140
144
152
160
161
157
156
159
163
164
163
163
164
165
165
166
167
165
159
152
148
149
150
151
152
155
159
161
159
157
157
162
166
167
165
163
163
165
165
160
157
158
148
155
160
159
157
154
150
146
139
142
151
157
158
154
152
154
159
159
157
155
151
153
156
161
163
162
159
160
162
162
158
154
154
157
160
163
164
163
159
157
160
166
168
165
162
162
163
160
154
154
149
152
153
151
151
153
153
150
143
144
149
156
159
156
153
154
157
158
156
151
145
145
151
158
160
157
157
162
167
169
164
159
156
155
158
165
172
172
162
152
148
156
164
165
163
163
167
164
154
150
148
147
148
145
148
153
158
157
152
148
149
155
158
156
153
151
154
157
159
158
155
154
155
161
161
158
157
159
162
164
162
158
155
153
152
159
170
175
167
152
143
149
157
158
158
162
171
171
160
150
148
147
146
144
145
150
159
162
158
154
154
157
157
154
151
151
152
156
159
162
161
159
158
159
160
159
159
158
158
156
155
155
154
152
148
150
158
168
169
165
158
155
156
153
151
158
167
171
164
156
150
148
146
144
146
151
158
162
159
157
157
155
155
151
151
153
154
155
154
155
155
153
149
150
153
157
159
158
156
154
156
154
156
155
152
149
151
156
162
166
167
166
161
155
153
157
162
163
162
161
153
147
145
148
154
159
160
159
156
153
153
151
152
151
152
155
154
153
149
149
150
149
146
144
147
152
155
155
155
155
157
159
160
160
158
157
155
151
148
150
159
165
164
159
158
160
161
158
158
160
151
146
145
150
156
157
156
156
154
151
148
146
149
151
153
152
149
147
145
148
151
153
151
150
150
154
154
153
153
155
159
161
160
159
159
163
162
155
143
138
142
154
160
162
161
161
161
158
157
157
146
144
144
145
143
143
148
155
159
156
147
143
144
149
150
147
142
142
144
150
153
156
156
157
159
161
160
158
157
158
158
157
154
154
155
160
163
159
149
141
143
150
158
160
158
158
160
160
157
157
141
146
146
143
138
138
147
157
164
159
148
143
144
148
150
148
145
148
152
154
155
155
156
162
164
163
162
165
168
165
160
153
149
150
152
154
157
158
154
150
150
155
159
159
156
154
157
158
158
159
142
147
151
148
144
144
151
158
161
155
147
144
146
151
154
156
159
164
165
160
154
151
153
161
163
162
160
160
166
166
162
156
153
153
154
155
156
155
152
153
156
161
162
159
157
155
155
156
157
161
146
149
154
155
153
151
152
152
151
148
147
146
148
152
156
161
163
162
161
155
150
146
149
155
160
163
159
156
156
157
159
161
161
160
159
160
161
159
155
155
159
165
167
164
161
158
157
156
158
162
149
151
154
157
157
154
150
146
144
146
146
148
149
151
152
153
154
153
152
149
147
146
148
151
157
163
161
158
152
150
152
158
162
163
162
161
161
160
162
163
164
166
167
166
163
160
159
159
161
162
150
149
151
155
157
155
149
144
142
145
146
148
151
149
147
146
148
149
149
150
150
153
153
150
151
156
160
161
157
152
150
152
156
162
162
157
153
156
164
169
166
162
163
166
168
164
162
162
163
162
149
146
148
154
157
155
149
142
139
141
144
146
150
148
147
146
148
152
155
160
165
168
162
152
146
148
154
159
161
158
154
151
152
157
159
154
151
153
162
167
165
159
160
166
171
169
165
164
164
164
148
145
150
156
159
156
149
141
136
139
140
139
142
145
148
147
148
150
159
169
177
175
164
153
144
143
149
154
158
161
159
156
154
154
155
155
154
153
157
162
163
160
160
164
170
170
166
163
164
166
149
151
155
158
158
157
152
147
147
147
140
132
132
140
146
145
141
143
155
168
171
164
156
151
146
145
148
153
157
160
161
160
157
154
154
156
157
155
155
158
164
164
161
160
164
165
161
158
161
166
153
156
155
155
155
157
157
156
156
152
143
129
127
135
142
139
133
135
151
161
161
152
149
150
152
152
154
155
159
162
163
160
157
153
153
158
161
157
154
159
167
171
163
155
154
152
152
155
158
166
154
154
150
150
154
159
160
158
155
152
146
134
132
138
138
136
133
140
153
160
157
150
150
153
156
156
156
157
159
160
159
158
154
152
154
165
168
162
156
159
167
174
167
156
147
145
146
153
158
167
151
146
145
149
156
162
162
157
153
151
152
152
147
140
134
134
139
148
156
162
158
153
154
156
158
158
156
156
155
156
155
156
154
154
160
169
171
165
158
156
160
166
167
160
152
145
143
152
161
170
173
171
165
161
163
165
167
169
170
172
172
171
170
166
161
158
162
166
162
152
147
148
149
144
140
137
136
134
133
136
141
145
147
149
150
153
153
153
151
154
161
164
158
145
136
139
150
158
157
153
167
168
163
158
159
164
171
173
172
171
171
168
166
165
164
162
162
159
154
147
143
145
147
149
147
145
144
143
140
139
142
146
148
152
152
155
154
152
149
149
152
154
154
150
148
153
155
155
154
151
158
162
157
153
158
167
173
174
173
172
173
169
164
162
163
162
161
157
151
148
147
149
152
154
148
142
138
137
138
140
142
145
148
152
155
155
153
150
150
153
157
158
157
157
159
163
165
163
158
155
156
150
147
148
157
166
172
173
172
172
173
171
166
161
160
162
164
160
156
153
155
157
156
152
144
136
130
130
134
137
140
143
147
152
155
155
152
149
149
155
160
163
162
160
162
168
173
173
166
160
157
147
141
144
153
163
170
170
167
164
166
169
168
165
163
165
169
166
159
154
157
163
160
153
142
135
133
132
133
131
133
138
145
152
154
153
152
152
152
151
156
161
162
161
162
169
176
175
167
158
156
147
140
142
150
162
167
166
159
153
158
163
167
166
166
168
171
167
161
156
159
167
167
160
151
142
140
140
140
136
134
139
147
152
152
151
152
154
153
149
148
154
158
159
160
165
169
168
161
154
146
145
141
144
152
163
167
164
156
156
160
163
164
162
162
164
165
164
164
162
161
163
165
164
158
149
143
146
150
150
146
145
151
153
151
149
150
153
153
148
145
150
153
156
155
154
159
163
161
156
140
142
143
145
155
165
169
166
168
174
177
173
164
157
155
157
159
161
168
171
162
154
153
157
160
154
147
148
154
156
153
151
154
155
155
152
149
147
144
144
146
151
152
150
146
145
152
160
167
165
142
145
146
146
155
163
168
169
174
181
186
177
165
158
157
159
161
162
167
170
161
152
150
155
160
160
154
150
148
149
153
154
157
158
158
155
147
140
134
137
145
153
153
144
138
137
144
156
168
172
143
145
148
150
154
158
161
163
163
164
163
161
160
158
160
162
163
163
162
158
156
157
160
162
162
162
158
151
146
145
149
153
157
157
156
154
147
138
133
134
143
152
153
146
140
137
139
143
150
156
139
147
153
157
156
155
155
155
151
140
134
134
144
153
156
158
160
159
157
152
154
159
165
164
160
160
159
156
152
151
152
154
155
154
154
152
149
145
139
138
144
149
154
154
152
144
137
132
134
140
143
151
157
162
160
157
157
157
148
135
126
129
139
148
151
152
155
157
156
153
155
159
160
159
156
158
158
157
155
155
156
157
156
157
158
159
156
151
147
145
145
147
150
155
156
151
142
132
130
134
155
156
157
157
158
161
166
169
162
150
144
144
149
154
154
153
154
156
154
155
156
157
154
155
157
161
158
152
147
151
157
160
159
161
165
165
159
151
148
149
150
147
144
144
149
151
147
138
133
136
159
157
153
150
152
161
171
178
173
164
156
154
154
157
160
161
158
153
150
152
156
156
155
155
160
162
156
146
141
148
158
162
160
158
161
162
154
145
147
155
159
151
140
136
141
147
147
141
136
138
157
156
152
148
152
162
170
171
167
164
158
153
149
150
158
163
161
154
147
150
155
158
159
158
159
157
151
145
144
155
161
161
154
152
156
157
150
145
147
157
160
152
142
138
141
147
146
142
138
141
159
158
155
154
161
168
167
158
148
149
153
154
147
145
150
160
164
159
150
148
150
154
158
157
155
149
145
145
151
162
163
156
151
154
159
159
154
151
150
153
151
147
144
145
147
150
151
147
144
146
165
162
157
156
161
166
162
147
132
137
148
155
152
147
148
156
163
160
150
143
142
146
150
150
149
143
141
144
154
161
161
156
155
159
161
159
155
152
151
149
147
145
145
147
150
155
159
157
150
147
168
162
156
153
153
156
154
144
135
136
144
152
152
149
149
155
158
155
146
139
139
144
145
145
145
144
140
142
147
153
157
160
159
158
155
150
147
146
149
151
151
148
145
145
149
156
160
159
153
148
161
154
153
153
154
150
147
146
143
139
138
142
144
147
146
148
151
149
144
141
146
151
150
146
145
146
146
143
143
145
154
162
163
157
149
141
142
144
147
150
150
147
143
143
146
151
152
151
149
148
152
149
151
158
161
159
154
152
144
140
137
139
141
143
141
141
144
147
147
148
152
157
157
155
152
152
153
149
143
144
155
165
166
159
150
148
151
152
151
149
147
144
141
142
143
145
144
144
145
146
152
152
152
157
164
170
169
156
145
136
140
147
149
146
141
139
142
148
150
149
152
157
163
164
165
160
155
148
146
150
159
169
171
164
156
154
159
160
157
153
147
143
141
142
142
144
144
144
145
145
154
156
153
150
157
166
167
160
150
143
147
155
157
153
148
146
147
151
152
151
153
157
161
163
162
158
154
150
150
154
163
168
166
160
154
154
155
157
158
156
153
148
145
143
141
142
144
147
149
148
154
156
153
146
144
152
159
161
157
152
150
152
154
156
157
155
154
154
155
157
157
156
154
152
153
154
155
154
152
153
155
155
157
153
150
148
148
149
151
154
156
154
151
145
141
141
144
148
150
149
154
157
155
149
144
148
153
158
160
158
151
148
149
155
161
163
161
159
161
163
161
154
149
145
146
150
155
155
152
151
151
152
155
156
157
154
150
147
145
148
155
158
156
152
148
148
150
150
147
142
154
162
162
155
151
152
156
157
158
158
154
149
148
154
160
166
165
163
167
169
163
155
149
146
147
149
152
152
150
151
152
157
159
162
166
167
164
157
150
150
156
159
158
155
154
161
162
157
143
129
154
169
166
159
154
155
159
157
155
155
155
153
151
152
158
163
166
164
168
170
166
161
154
149
150
152
153
150
150
151
157
161
162
163
165
171
173
170
161
158
162
162
159
155
158
168
175
165
147
129
154
163
164
158
152
153
156
155
152
151
154
155
152
150
155
161
163
160
158
158
162
161
156
150
154
158
161
158
152
151
156
162
162
160
159
161
163
163
162
163
167
169
164
160
161
169
173
168
156
146
152
154
159
157
153
151
152
152
151
150
151
152
150
149
153
160
162
157
150
146
151
155
154
152
156
164
169
164
153
148
152
158
160
158
155
155
156
154
156
161
167
171
169
166
165
167
165
162
160
160
152
150
155
157
155
152
152
154
155
154
153
150
149
149
154
160
163
159
151
145
147
153
155
155
157
161
164
160
151
147
149
154
156
155
154
155
154
152
154
160
165
166
162
162
166
165
160
156
157
161
148
150
155
156
153
150
152
155
157
156
155
155
154
153
156
159
162
160
157
156
157
162
162
160
157
154
153
154
152
149
148
151
153
153
154
156
158
157
159
163
165
162
154
155
162
164
160
156
155
158
145
152
158
155
147
145
149
152
155
154
156
158
159
158
158
159
159
159
160
162
164
166
164
159
152
147
150
154
158
156
153
153
155
155
154
157
160
163
164
164
166
166
161
159
161
162
161
158
156
159
145
153
158
154
146
145
148
148
148
149
152
156
158
157
158
161
162
161
160
159
156
155
155
154
151
147
152
158
165
163
159
157
158
158
157
159
163
167
165
162
164
170
172
168
162
160
160
159
157
157
149
152
154
151
147
148
150
148
144
145
150
154
154
153
156
160
163
162
160
156
150
148
150
153
154
153
154
159
164
165
162
159
158
159
159
158
164
169
166
160
158
164
169
167
160
157
160
162
157
153
151
149
147
144
145
148
149
148
147
150
156
157
153
148
148
152
158
160
161
160
156
154
154
157
158
158
157
158
160
161
159
158
158
158
155
153
160
169
169
162
154
154
159
159
157
158
162
165
159
149
149
147
143
141
142
144
146
149
152
159
163
163
158
148
144
144
150
156
160
160
159
157
157
161
161
161
159
159
158
157
155
155
155
155
152
149
153
165
168
166
158
154
156
158
160
161
163
163
158
150
149
147
146
145
144
145
147
151
154
159
162
163
160
153
147
145
148
151
156
155
151
149
150
157
160
158
157
157
159
159
157
155
155
156
154
151
151
154
158
160
161
161
161
163
167
165
161
156
153
152
153
150
150
152
155
156
156
155
153
151
152
154
156
156
153
150
148
148
150
149
146
144
145
149
152
152
150
152
155
158
160
159
159
158
158
156
155
152
149
150
157
161
161
162
166
165
162
155
152
153
151
149
150
155
159
161
160
157
153
148
146
146
149
153
153
149
144
143
143
146
148
149
149
149
149
149
148
149
153
157
160
160
159
157
157
159
162
161
156
151
152
154
155
155
157
162
165
161
154
152
144
145
147
151
154
153
155
157
156
153
148
146
147
149
148
145
141
140
141
147
152
155
154
153
151
152
154
155
158
159
158
156
153
153
154
159
166
173
171
162
155
153
155
153
154
161
166
165
157
154
140
144
147
146
142
143
149
156
157
153
148
147
149
150
148
147
146
147
150
154
158
160
158
155
152
153
157
162
166
163
157
153
151
152
153
156
164
169
171
160
156
158
161
158
157
159
164
163
158
158
142
147
150
146
140
142
150
154
152
148
144
145
149
152
154
155
156
158
162
160
160
158
155
154
153
153
157
162
166
161
156
155
157
158
156
155
159
160
157
153
156
163
166
164
161
160
161
160
159
161
145
149
152
149
146
146
150
150
148
146
143
144
147
152
155
158
157
155
157
157
157
153
150
152
156
159
160
160
156
152
153
159
164
164
161
158
158
159
157
156
160
167
170
167
164
160
160
159
159
162
145
148
152
153
151
148
146
145
145
147
147
146
147
149
153
154
152
148
149
151
153
151
147
149
158
164
163
157
151
149
152
158
162
163
161
159
158
159
162
164
165
168
167
165
163
160
158
158
157
159
146
147
151
154
154
150
145
141
139
141
145
149
152
152
154
153
152
150
151
155
159
158
150
148
154
162
161
155
152
154
157
156
154
156
159
159
155
155
161
168
168
165
160
161
160
159
158
157
156
157
148
145
148
153
155
153
147
141
134
130
139
147
154
154
156
156
154
154
157
164
170
166
155
149
150
153
156
153
155
160
162
155
148
149
155
158
154
150
155
164
169
165
159
158
161
163
161
158
157
160
149
147
151
156
156
154
151
146
139
134
133
141
147
154
157
156
154
154
157
165
169
166
160
154
149
150
151
151
155
160
161
154
146
145
151
157
156
151
152
162
170
168
161
159
164
169
166
159
157
160
152
164
167
163
156
153
153
151
151
147
142
138
140
146
155
154
149
147
151
156
158
157
158
157
153
150
150
152
155
157
156
151
145
143
150
157
159
155
154
161
169
168
159
154
160
170
167
158
155
156
156
172
175
163
155
154
156
154
150
149
145
140
137
143
150
151
147
144
149
153
152
151
154
156
154
151
151
155
158
158
156
152
147
145
151
159
163
158
154
158
165
163
153
147
151
159
160
158
159
157
154
165
162
157
156
161
161
154
147
146
147
149
146
144
145
149
150
152
155
157
155
153
152
152
151
151
154
157
160
161
160
157
152
151
155
164
165
158
153
155
160
159
152
145
144
146
150
159
168
172
148
150
154
156
159
164
163
155
148
149
156
161
157
147
143
148
154
157
159
162
162
158
154
151
152
155
156
157
156
158
160
161
159
158
160
165
165
160
157
157
159
158
154
150
147
144
144
156
172
180
173
170
162
158
157
159
160
163
169
173
172
163
156
158
161
161
158
154
153
155
158
155
146
135
129
125
125
128
136
147
155
157
155
155
154
153
152
151
148
147
151
157
159
152
139
130
136
150
158
160
165
164
155
149
148
155
159
162
166
169
170
163
158
160
166
166
161
155
152
154
154
150
143
134
130
130
134
138
143
146
150
152
153
155
154
153
153
153
153
154
155
155
155
149
144
143
148
153
157
157
153
148
145
145
153
161
163
164
166
169
170
166
164
165
168
169
165
160
156
153
150
146
144
139
138
136
137
140
143
145
148
150
152
154
153
152
153
154
158
162
162
158
153
148
152
161
166
164
160
156
142
139
142
148
159
164
165
166
168
170
172
172
170
167
166
167
167
165
160
153
152
151
149
145
142
138
135
134
136
142
149
154
155
156
155
156
155
156
157
160
162
161
156
154
159
168
173
171
165
160
152
151
149
151
156
161
164
165
167
168
172
174
172
167
164
166
168
166
160
154
156
162
160
152
142
137
132
130
132
141
152
159
161
159
158
159
160
159
156
153
156
161
164
163
162
165
168
169
167
164
162
162
151
145
148
156
163
162
160
162
169
174
171
166
165
169
172
167
159
154
160
170
171
164
149
140
131
132
140
150
159
161
163
159
158
158
160
159
156
151
151
160
165
163
160
158
159
161
162
160
154
152
144
141
147
159
164
160
155
159
170
173
171
165
166
171
172
167
161
158
160
165
169
169
162
148
137
141
153
163
164
160
158
157
157
157
156
157
154
152
154
160
164
161
154
151
155
158
157
154
138
138
141
145
156
164
165
160
156
164
174
175
170
165
166
168
167
165
167
166
160
155
158
165
164
154
146
150
159
167
162
154
154
157
160
158
155
153
152
152
155
160
162
158
151
147
151
158
160
157
137
139
145
152
160
164
164
161
162
169
172
169
166
164
167
166
163
162
168
170
161
154
156
161
164
160
154
153
154
153
149
148
152
158
161
160
155
151
151
151
153
156
158
155
149
145
148
156
163
165
141
146
151
155
156
157
158
162
167
165
162
159
159
163
165
165
162
161
162
161
157
156
160
162
162
159
156
154
150
146
144
146
151
155
157
157
155
151
150
149
150
152
153
152
149
143
143
145
154
159
138
149
156
157
155
153
155
160
160
158
153
153
157
160
160
159
160
159
154
148
147
152
159
161
158
157
157
157
155
152
151
150
150
150
152
157
157
153
148
143
147
150
151
150
148
143
141
137
140
145
139
152
160
164
162
158
157
158
154
149
149
154
162
163
157
154
156
158
152
143
140
146
154
157
158
161
162
159
156
156
158
157
153
153
157
162
161
153
146
143
145
149
148
146
145
144
143
137
133
135
152
156
166
170
169
164
163
160
152
150
153
162
166
164
159
155
154
154
150
149
152
156
156
157
161
167
164
156
148
152
159
162
159
160
164
167
163
154
147
146
148
148
146
142
145
147
146
140
134
135
161
159
157
160
159
163
166
165
161
159
157
160
159
159
158
157
153
148
146
153
162
164
159
156
160
165
161
151
142
149
159
163
160
159
160
161
156
149
147
152
154
150
147
147
152
154
148
140
134
137
160
156
153
148
152
161
166
167
165
161
157
152
147
147
153
157
154
145
142
149
159
162
157
152
153
156
156
149
146
155
161
162
157
153
154
153
148
144
146
152
155
150
148
152
158
157
151
141
135
139
161
159
156
154
160
165
165
159
155
153
152
148
140
141
148
157
157
149
143
143
147
150
149
147
148
153
155
154
156
161
163
160
155
155
157
157
152
148
146
148
150
149
149
150
151
154
156
148
141
139
167
164
161
162
165
165
160
149
142
145
150
149
143
141
146
155
160
157
147
140
139
140
144
146
150
154
156
156
156
159
161
158
156
158
162
162
158
151
149
150
153
152
150
145
144
150
158
156
148
141
166
162
161
159
159
156
150
141
141
146
151
152
146
143
144
152
158
157
150
143
140
144
148
151
152
152
150
147
149
154
159
159
158
157
156
155
152
149
151
154
159
155
150
146
146
150
154
156
152
146
155
153
157
159
156
146
140
139
144
149
153
149
144
141
142
146
151
150
146
142
146
153
155
155
151
144
135
135
143
152
160
162
159
154
150
146
145
146
150
153
153
148
147
148
151
149
145
146
151
155
149
151
155
160
160
153
146
142
142
146
144
143
140
138
138
141
144
142
138
139
148
158
162
160
151
140
132
132
142
152
160
163
159
156
154
152
149
150
150
150
148
143
142
146
148
145
140
143
151
157
154
157
156
157
164
168
162
150
138
132
135
139
140
139
138
140
141
140
135
137
148
160
166
162
152
145
144
145
147
151
156
157
155
159
162
162
160
156
155
156
153
146
141
141
141
143
144
146
150
150
156
159
154
152
160
170
172
157
140
128
131
138
143
143
142
143
144
143
140
143
151
159
160
156
152
154
156
155
152
151
150
148
149
154
160
163
161
157
158
162
163
154
144
138
137
142
147
150
150
147
153
155
151
145
148
157
164
160
149
139
137
140
145
147
149
150
148
147
147
151
156
156
152
147
149
155
158
157
154
154
152
150
148
149
153
156
154
152
153
158
163
159
151
144
140
142
146
148
149
149
154
153
147
141
141
151
160
161
157
152
145
142
143
148
156
160
157
151
150
154
158
154
149
145
146
151
154
153
153
157
160
158
155
153
155
154
151
147
144
149
157
162
160
152
149
147
148
148
147
147
155
157
148
141
143
153
161
161
159
155
149
143
139
144
157
166
164
155
150
153
157
155
149
143
142
145
148
148
150
156
162
164
161
159
160
160
155
148
143
146
156
164
163
156
151
155
158
155
147
138
152
155
149
144
146
154
161
161
157
155
153
148
141
143
153
164
166
160
152
153
159
157
148
140
140
146
149
148
148
152
159
163
162
159
158
157
156
154
152
152
159
165
164
158
155
160
167
165
151
135
148
150
149
146
145
151
156
157
156
157
158
156
149
145
149
157
162
160
154
153
158
157
149
145
149
156
159
155
149
150
156
162
162
158
154
153
155
158
156
157
161
166
169
166
162
162
165
165
158
148
148
148
150
149
147
148
151
154
157
160
161
157
150
144
145
151
156
157
153
150
152
154
153
154
160
168
170
161
152
150
155
161
163
160
156
153
154
155
156
157
161
168
174
175
168
160
156
158
161
161
152
150
152
152
150
148
152
156
160
160
158
152
147
142
142
147
151
152
149
146
148
152
156
158
160
163
163
161
154
150
151
157
161
160
157
155
156
157
159
159
161
163
165
167
166
160
155
156
163
164
152
154
155
152
148
148
153
158
160
157
154
150
147
145
146
149
150
152
151
151
151
154
156
156
151
149
153
159
158
151
148
153
158
157
153
154
160
165
165
161
156
154
151
154
159
162
160
160
162
161
147
153
155
150
145
145
151
157
157
155
153
153
154
153
153
152
152
154
157
159
158
157
155
152
145
143
150
160
163
157
152
155
159
156
150
152
162
169
167
159
150
149
150
155
160
162
162
162
162
162
144
149
150
145
142
144
149
154
156
156
155
154
155
154
155
156
156
158
162
161
157
155
153
153
150
149
154
161
165
162
158
159
162
160
154
152
160
166
165
159
154
155
161
165
164
161
158
159
160
162
148
144
141
141
143
146
150
153
156
159
156
152
148
146
150
155
158
159
160
157
153
151
152
155
157
157
157
160
164
164
161
160
162
163
158
152
152
156
161
161
159
159
164
167
164
159
156
156
157
158
150
141
136
137
143
147
149
151
154
160
159
151
144
143
147
152
155
155
155
155
153
151
152
154
157
158
157
159
161
161
159
157
157
159
155
148
145
149
157
160
157
155
157
161
163
161
158
158
157
155
146
139
136
139
142
144
143
147
153
161
162
155
149
147
146
148
151
152
154
155
153
151
150
148
153
155
156
158
158
158
156
153
151
151
149
145
146
148
153
153
153
151
156
162
168
166
162
159
157
154
141
140
140
142
145
144
143
147
153
160
162
159
153
150
149
146
147
150
154
155
151
147
146
147
149
152
153
155
157
158
156
153
149
149
149
151
151
151
151
151
153
156
159
165
172
170
165
158
155
152
145
145
144
146
147
150
152
152
154
155
156
155
152
150
148
146
145
148
152
153
151
146
145
147
148
148
148
152
158
160
160
156
154
153
154
155
156
157
157
158
159
159
157
159
165
168
167
159
153
150
148
148
145
147
152
156
159
157
154
149
148
148
147
147
147
146
144
146
148
152
154
153
151
148
147
145
147
152
159
162
160
158
157
156
155
155
159
164
168
168
162
156
151
149
155
164
169
162
153
150
146
145
145
149
155
158
158
155
152
149
148
148
148
148
148
147
146
146
146
152
159
161
156
150
147
146
150
154
158
159
157
155
153
154
153
155
161
169
172
166
159
155
154
152
156
163
168
164
155
152
149
147
149
152
155
155
151
149
147
146
148
150
153
153
152
151
149
146
145
151
160
163
159
151
146
146
150
153
153
153
152
153
153
155
156
158
165
170
165
156
153
156
161
161
161
162
164
162
158
157
154
155
154
152
150
148
148
146
144
144
147
150
153
154
152
149
147
145
143
149
157
162
161
153
148
147
149
152
151
149
151
155
160
162
161
161
166
167
160
152
151
158
165
166
164
160
160
160
159
160
152
157
157
151
145
143
146
146
148
149
149
150
150
150
147
144
142
144
148
152
158
162
163
159
155
152
151
152
151
150
152
158
163
166
164
161
162
164
161
157
157
161
166
167
165
161
159
159
160
160
149
156
158
151
145
141
144
147
152
155
155
154
151
150
149
148
146
147
152
160
164
163
162
161
162
164
158
151
150
152
155
158
159
161
162
161
160
160
162
162
161
162
164
167
166
162
160
160
160
158
149
155
158
154
148
143
144
148
152
154
155
157
157
156
156
154
152
152
156
164
168
161
150
151
163
171
163
149
147
154
161
158
153
154
160
163
158
154
156
162
164
163
161
163
163
162
160
158
157
158
151
150
154
154
150
147
148
149
150
149
150
155
158
158
158
155
153
152
154
159
161
152
144
148
162
171
162
149
145
154
163
159
150
150
157
164
160
152
152
159
166
165
160
155
157
160
158
155
156
159
147
148
152
153
149
148
150
152
151
146
145
150
153
154
154
154
153
154
153
151
147
143
145
154
165
169
160
151
147
152
158
157
151
148
154
161
162
158
157
164
170
166
156
149
155
160
159
155
156
161
143
151
155
152
147
146
149
152
152
151
149
149
148
151
153
155
159
161
158
150
144
145
155
161
164
163
158
154
150
149
150
152
151
150
152
158
162
164
167
170
171
162
151
147
156
165
163
158
158
161
142
155
157
151
148
148
151
151
149
150
153
154
153
151
155
158
163
165
163
156
151
152
158
159
157
154
155
156
154
149
148
150
152
153
155
161
164
163
163
164
163
155
146
147
159
169
166
162
164
164
146
155
156
152
152
157
158
153
144
145
152
158
157
153
153
157
160
160
158
157
157
157
154
148
145
148
153
156
156
155
154
154
155
157
161
165
164
158
156
157
159
152
146
149
159
164
161
162
169
171
147
154
158
156
154
160
160
156
146
143
148
154
155
152
152
153
155
152
152
154
156
155
150
145
145
149
154
157
158
160
159
158
158
159
161
164
161
156
155
159
161
156
151
152
156
155
151
155
167
176
164
162
156
155
156
157
153
152
161
172
176
167
158
158
164
166
159
153
154
162
165
160
147
135
133
133
135
139
148
158
163
161
158
156
153
151
151
154
157
156
154
156
160
160
150
135
130
143
156
163
159
154
149
147
150
154
153
153
161
171
174
166
160
158
163
163
156
153
155
162
164
157
144
132
128
129
136
142
150
156
160
159
158
155
150
146
148
155
162
164
160
155
153
153
147
146
146
152
157
161
151
145
143
147
153
158
158
157
160
166
168
166
163
161
162
162
160
160
160
161
157
151
143
136
135
136
140
144
149
154
160
163
162
158
153
150
150
155
163
168
163
154
143
139
147
160
168
164
157
154
149
144
147
153
161
163
163
161
162
164
165
165
165
163
161
162
165
166
163
157
151
146
142
139
142
143
145
145
147
154
162
169
168
164
161
160
159
160
162
163
162
154
143
141
152
164
172
167
159
154
155
158
158
160
158
159
161
162
164
165
166
164
163
160
160
163
167
166
161
156
154
152
148
143
141
141
144
141
146
156
167
173
173
168
166
165
164
161
158
157
157
161
160
158
157
160
163
164
164
165
166
169
161
150
147
150
157
161
163
165
167
164
160
156
159
167
170
165
158
157
160
162
158
149
140
134
129
134
149
163
169
168
166
164
164
163
160
158
157
156
161
167
168
163
157
154
156
163
167
169
158
157
148
140
140
146
156
159
161
164
166
163
159
156
163
170
171
163
157
155
157
159
159
155
147
134
127
137
156
169
170
161
156
159
161
160
158
157
159
160
163
166
163
156
151
150
157
164
164
162
140
141
143
143
147
152
157
157
158
161
162
157
157
159
168
173
169
163
158
156
152
149
153
161
160
152
144
148
161
170
165
156
152
158
163
164
163
163
164
163
159
156
154
153
150
151
156
159
157
150
132
140
150
157
159
158
156
156
157
157
157
152
155
161
170
172
168
164
164
162
154
151
157
166
167
162
156
157
165
165
158
153
154
160
165
166
166
169
170
163
155
149
150
154
154
152
150
148
147
146
134
148
157
161
158
156
155
157
159
162
158
153
155
159
165
167
166
166
167
166
159
157
162
167
167
162
157
159
161
160
155
151
153
156
159
162
164
164
164
158
151
148
149
152
153
150
147
145
144
147
134
150
158
158
154
152
153
157
162
166
164
161
160
159
156
156
159
162
160
156
151
152
158
163
162
158
155
156
158
160
158
152
149
148
152
158
161
157
153
149
148
148
147
144
144
146
150
150
150
148
133
147
153
154
154
153
153
154
158
164
166
168
169
162
155
151
150
151
147
142
142
146
153
157
159
158
155
154
156
160
161
156
149
147
153
161
163
155
147
142
143
145
143
137
134
141
150
155
152
147
144
148
154
158
159
156
153
151
151
153
160
165
169
163
157
152
147
141
139
140
147
153
155
155
157
160
159
158
156
160
161
159
155
154
158
162
163
156
148
143
143
145
144
142
140
144
148
150
147
144
157
154
154
156
157
157
154
150
148
149
154
156
157
156
156
152
143
137
138
147
160
165
160
152
153
158
164
165
163
163
161
162
160
159
158
155
153
150
149
149
147
147
150
157
161
158
151
145
140
142
163
157
151
150
151
155
156
156
154
152
150
147
145
148
152
151
143
137
137
148
163
167
158
148
148
156
165
170
167
164
163
163
161
158
153
148
143
143
146
149
150
148
152
161
170
167
157
145
138
140
162
157
151
149
149
154
156
157
157
153
147
141
140
145
151
152
145
137
138
145
155
159
154
149
149
157
163
166
162
161
163
164
162
158
154
152
149
147
146
148
148
147
148
150
154
158
156
147
140
138
155
151
154
156
157
156
154
154
154
150
146
140
139
145
151
154
153
148
145
149
154
157
155
153
154
158
158
155
153
156
160
162
160
157
158
159
158
154
149
147
146
145
143
139
138
144
150
146
140
136
148
148
157
163
163
157
149
145
146
151
148
142
138
140
147
154
158
158
156
156
158
158
156
155
154
151
147
145
148
156
160
160
157
155
158
160
158
154
149
146
142
142
143
143
144
145
143
142
144
142
144
148
156
162
157
147
136
135
141
149
149
143
135
134
140
149
155
157
155
154
155
157
155
156
151
142
135
137
148
160
163
159
155
155
159
160
157
153
149
145
140
138
146
154
157
149
140
140
150
156
151
151
152
152
149
143
134
132
138
144
147
142
134
133
137
145
149
149
145
145
149
156
160
159
151
138
128
135
149
161
162
156
153
157
166
167
161
153
149
148
145
143
147
154
154
146
136
141
154
166
159
155
147
143
147
151
146
139
136
135
139
140
136
136
138
145
148
147
142
142
148
160
166
161
151
141
139
143
150
157
156
150
149
158
171
174
166
155
151
154
156
152
148
146
143
141
138
144
154
156
155
155
150
147
155
160
158
146
134
129
133
139
141
140
141
146
150
150
145
144
151
161
164
157
152
150
150
151
151
153
150
147
147
155
168
171
164
156
154
162
165
157
148
140
137
140
143
146
149
148
148
152
155
158
159
161
157
148
137
130
133
140
142
141
143
147
151
151
147
146
151
155
155
153
153
155
155
152
151
154
156
152
150
152
161
163
159
153
151
157
160
157
151
146
143
144
145
145
145
146
153
155
158
156
155
156
156
150
144
140
141
141
140
140
144
149
151
149
146
146
149
151
152
153
155
156
153
148
150
158
161
159
153
153
158
159
155
147
144
148
153
156
156
154
152
151
149
147
146
147
161
160
153
147
149
154
159
157
153
150
148
142
139
138
145
152
154
150
147
148
151
152
151
150
152
153
150
148
149
156
161
161
156
154
157
157
152
143
139
144
151
158
159
157
155
156
157
153
148
143
160
155
147
141
144
153
164
163
157
153
150
149
144
142
146
153
158
159
157
157
159
156
148
144
143
147
149
148
149
153
158
161
158
153
152
152
151
148
146
148
152
158
163
161
158
158
160
158
151
140
149
147
144
139
140
149
158
161
157
153
153
154
154
149
148
151
158
164
166
165
164
159
150
144
143
146
148
148
148
153
159
164
163
158
152
149
151
154
155
153
153
158
167
170
164
157
154
155
154
148
149
148
146
141
140
143
150
155
155
154
155
158
157
151
146
146
151
159
163
162
160
157
153
152
151
151
149
149
150
153
159
165
167
164
158
154
155
160
161
156
154
159
170
177
170
158
149
150
156
159
155
154
150
145
142
142
146
150
153
154
156
155
152
145
142
141
144
150
152
153
151
151
152
155
155
154
153
154
153
152
153
159
165
165
162
159
161
166
165
159
155
157
165
170
168
162
154
153
157
159
157
157
152
147
145
146
149
147
149
151
153
151
148
145
145
144
145
148
149
150
147
147
149
151
151
151
154
157
156
150
149
155
163
160
155
157
164
170
165
156
151
151
153
157
161
163
162
160
159
155
153
153
148
144
144
146
148
147
147
149
152
152
150
149
151
151
152
153
155
156
151
148
149
150
149
149
153
159
159
153
154
161
165
158
149
151
163
169
163
151
145
144
149
154
159
162
163
162
160
158
148
144
141
139
142
146
149
151
152
154
155
153
150
148
148
148
153
156
160
159
154
151
152
153
152
152
155
161
163
160
160
165
166
160
153
152
157
161
158
152
148
148
153
160
163
163
160
159
160
163
147
140
135
138
145
150
153
155
157
159
156
150
145
142
143
146
149
152
155
155
153
151
154
156
157
157
159
163
166
165
162
160
160
161
158
151
148
149
154
158
156
153
156
163
166
164
158
155
157
162
147
137
135
141
150
155
155
155
157
158
153
145
141
144
149
152
150
147
147
148
149
150
153
155
155
154
156
161
164
166
161
153
150
154
154
147
141
142
150
158
157
153
153
160
165
163
157
155
157
159
140
135
136
143
154
156
152
150
154
157
150
142
142
149
160
161
153
146
145
147
149
148
148
147
148
148
151
154
158
161
161
154
148
147
147
144
143
143
146
149
152
151
154
158
163
162
160
160
160
158
136
133
136
143
150
151
147
148
153
156
154
147
144
149
157
156
150
147
147
149
150
145
141
139
140
143
146
149
153
158
163
160
154
149
148
151
152
151
148
148
153
156
158
158
160
162
164
164
160
154
143
143
139
140
143
148
149
149
151
152
155
153
146
143
143
147
147
147
149
151
151
145
141
139
140
142
146
150
155
159
163
164
160
157
155
155
157
159
160
159
160
161
157
156
158
165
165
161
153
146
152
151
143
138
139
147
152
150
147
146
151
154
150
144
142
145
148
149
150
151
154
153
148
143
144
145
149
154
159
160
160
160
160
160
157
155
156
162
168
168
164
160
155
155
160
167
167
157
145
141
154
150
145
142
145
149
151
149
145
144
150
155
156
153
150
151
152
151
150
153
157
158
152
146
147
149
153
155
157
156
155
155
156
157
155
154
156
161
166
163
159
157
158
161
165
169
167
157
147
145
153
148
147
150
154
154
149
145
144
146
151
156
159
156
154
152
149
145
145
148
156
159
154
148
147
149
153
154
152
153
153
153
152
153
155
158
161
162
160
154
152
156
162
166
167
167
165
161
156
153
153
151
152
155
158
154
147
143
145
148
152
155
156
153
148
143
140
137
137
142
149
156
155
149
146
145
148
150
151
153
154
154
154
156
159
164
167
165
159
152
150
155
161
165
164
161
160
160
160
158
154
157
156
154
153
148
144
144
148
152
156
156
153
148
143
139
139
140
140
141
146
151
156
154
149
142
140
146
152
156
156
155
157
161
164
165
166
166
162
155
152
153
158
163
163
159
159
160
162
160
153
158
159
153
146
142
144
149
154
157
158
157
154
150
146
146
147
149
149
148
148
146
149
153
154
151
145
145
151
157
159
158
159
162
164
162
161
161
162
159
155
153
158
163
165
163
161
162
162
161
148
154
157
152
145
144
149
155
160
160
159
159
156
153
153
153
154
153
154
153
149
140
138
146
159
165
159
150
151
158
163
161
159
158
160
160
157
156
157
160
158
156
159
164
168
167
164
162
161
161
145
148
152
151
147
146
152
159
162
162
160
161
159
155
154
154
155
154
154
150
144
136
135
146
161
171
164
155
151
157
165
164
159
154
157
159
159
156
155
157
158
156
157
160
165
166
162
158
159
164
141
146
149
149
146
146
150
155
157
158
159
161
159
154
151
152
157
160
158
149
142
140
146
152
160
166
161
156
152
155
161
163
160
153
154
158
162
161
156
155
157
153
152
154
159
159
155
152
159
170
135
141
149
149
146
145
148
151
152
153
155
160
161
155
151
151
158
167
166
157
150
149
155
158
158
157
157
157
154
153
156
160
162
157
155
157
161
163
162
160
156
150
149
152
158
157
153
153
161
173
133
137
143
148
149
151
153
154
152
152
154
159
162
159
154
153
157
164
168
163
160
159
160
156
151
151
154
155
153
150
152
156
160
160
160
161
162
163
165
165
160
153
149
154
161
164
159
157
162
171
138
138
143
148
151
157
160
160
156
153
152
155
159
159
158
156
154
152
155
159
163
164
161
153
148
148
152
153
152
152
152
153
156
159
163
166
164
163
163
165
163
158
153
157
165
169
164
157
159
163
144
147
149
151
150
154
157
159
156
149
147
147
151
157
159
157
153
148
148
152
159
161
158
150
147
146
150
153
156
158
156
152
152
156
161
164
161
157
159
163
165
161
157
159
166
168
160
154
156
164
160
157
155
158
166
172
167
160
162
172
177
170
164
162
165
166
162
157
156
159
161
160
156
155
158
158
158
155
157
158
158
156
156
156
154
150
150
158
166
167
159
155
157
159
157
150
148
150
155
160
158
154
151
156
166
171
168
163
160
167
170
167
164
161
160
157
154
153
156
159
161
162
161
155
150
147
148
151
156
159
159
159
159
156
150
144
144
152
162
165
161
155
152
152
152
152
155
156
157
157
156
151
151
154
160
164
164
161
157
160
161
162
163
160
156
153
154
157
158
158
158
160
159
150
140
137
141
148
154
159
163
165
164
161
156
152
149
150
156
162
161
155
146
144
149
160
167
164
157
152
158
150
150
153
156
159
160
161
158
157
157
159
162
159
157
156
159
164
162
158
154
152
148
142
140
140
143
150
156
160
164
167
168
166
166
164
160
155
157
163
166
160
149
145
151
162
167
164
157
149
164
159
155
152
155
155
158
160
160
159
158
158
159
157
157
159
163
166
163
159
154
148
141
138
141
144
151
154
159
161
162
161
162
164
167
168
165
162
162
167
172
168
162
154
153
157
161
162
162
163
168
165
156
151
151
151
157
161
162
161
157
153
151
151
155
161
164
162
160
159
158
152
143
139
141
144
149
155
160
163
158
152
152
158
162
162
161
160
164
170
172
170
163
155
151
153
158
163
169
172
159
156
151
146
143
148
157
165
169
165
156
147
141
148
158
165
164
159
155
155
154
150
145
143
145
146
145
145
157
162
160
152
150
155
160
159
156
158
163
166
165
160
152
145
146
150
157
164
167
170
143
144
146
145
144
149
159
172
177
172
158
146
144
153
166
172
168
161
155
152
147
143
145
152
157
154
148
148
158
163
162
158
156
159
163
161
160
162
164
164
157
148
143
142
145
148
152
155
156
157
135
143
150
153
153
155
160
170
177
173
163
153
151
159
169
173
171
167
163
158
149
145
150
160
165
162
156
156
163
166
164
160
159
162
164
164
164
167
167
162
153
146
144
147
149
147
146
145
142
144
135
149
156
160
159
158
158
160
164
168
167
161
157
157
161
162
165
166
167
165
157
153
157
165
166
161
157
161
167
168
163
157
155
156
158
161
164
164
162
156
152
149
147
147
148
146
146
144
143
142
135
148
154
156
157
155
153
153
158
165
167
164
156
153
151
149
151
156
162
162
156
153
156
161
161
157
153
158
166
167
161
152
147
147
152
158
162
159
154
146
147
147
145
141
140
144
150
155
153
148
130
136
139
143
145
148
148
150
157
163
165
162
155
151
150
146
143
143
147
149
149
149
154
159
159
154
149
153
161
165
161
152
145
143
149
157
162
157
150
143
142
142
139
134
133
140
151
158
157
152
129
129
135
141
142
146
147
151
157
160
160
158
154
153
153
149
141
136
138
143
150
155
157
158
156
153
151
156
164
165
161
155
152
150
151
154
158
158
152
144
139
138
140
139
138
142
148
152
153
150
148
146
147
152
154
153
152
152
154
154
154
151
149
151
152
148
139
135
137
147
159
166
162
155
151
152
159
167
169
164
158
157
160
159
154
147
147
150
149
144
138
138
146
154
159
156
151
148
147
145
165
161
157
156
155
155
153
151
150
149
147
144
145
148
149
144
135
132
138
150
164
169
163
153
148
153
164
172
169
160
155
159
164
162
154
145
141
142
145
145
140
138
146
158
166
165
157
150
145
145
165
160
155
152
150
150
151
151
153
150
143
139
142
149
150
145
135
133
140
151
162
165
161
154
149
154
160
162
158
154
157
162
164
160
153
149
147
147
147
147
143
138
139
144
152
157
156
151
147
147
151
149
151
152
149
149
149
153
156
151
143
137
139
148
153
151
145
143
147
154
161
163
159
154
151
150
149
149
149
154
159
163
161
156
153
153
155
154
150
145
139
133
132
135
141
148
152
150
148
149
139
143
154
160
159
153
148
151
153
150
143
137
137
143
152
155
156
155
155
158
160
158
155
152
149
144
140
143
149
157
160
159
156
154
156
158
158
156
149
141
133
130
136
142
148
150
148
147
148
148
140
147
156
164
161
151
142
138
142
145
142
137
134
138
148
155
159
159
158
158
154
150
150
152
150
143
139
142
151
158
157
154
154
157
163
165
161
154
148
141
135
134
144
153
158
152
144
143
150
152
151
150
151
152
150
146
135
129
135
140
143
139
135
138
145
153
157
158
156
152
148
147
151
156
154
147
141
142
149
154
154
151
154
162
171
171
165
155
149
145
141
143
149
156
156
147
138
141
149
154
160
150
138
137
145
146
138
133
134
141
143
141
138
139
143
151
157
159
155
150
148
152
159
160
156
148
142
141
145
152
155
155
157
162
171
173
165
155
150
147
147
150
152
154
151
143
137
140
146
150
154
145
141
141
148
151
145
139
136
138
139
141
141
139
141
150
158
161
156
151
152
158
164
159
155
151
146
143
144
152
160
163
159
157
163
167
162
154
148
147
148
151
153
154
149
143
138
139
141
143
143
148
153
157
158
152
148
143
138
138
136
141
142
140
141
148
156
161
155
150
151
155
158
157
157
155
152
146
147
156
162
161
153
151
157
161
159
154
150
148
149
150
152
153
152
146
141
139
140
142
149
156
164
163
156
150
147
145
143
143
142
145
145
143
142
147
154
158
156
150
147
149
152
157
161
161
155
149
149
156
157
151
145
148
156
161
160
156
154
152
151
150
151
152
154
151
148
145
145
145
165
167
164
157
151
149
150
150
150
151
151
153
151
146
143
145
152
159
159
155
150
148
150
156
162
161
156
150
149
151
150
142
139
147
156
161
160
158
157
155
153
151
152
154
157
158
159
156
151
145
166
166
158
149
147
150
158
159
155
152
152
154
156
149
142
142
152
163
168
164
159
154
152
154
155
155
151
147
148
150
151
149
150
150
153
154
154
157
157
155
152
151
157
162
164
164
164
159
152
143
156
157
150
141
140
147
159
161
155
145
145
150
154
150
144
144
153
165
171
168
165
162
157
152
147
143
141
142
146
153
158
161
161
158
151
149
151
158
160
154
149
149
161
170
168
163
157
152
150
146
150
149
144
138
134
139
150
156
152
142
139
146
152
151
146
145
151
159
163
163
163
162
159
153
146
139
136
141
149
155
159
163
165
162
157
154
156
162
162
153
147
148
160
171
169
161
151
146
147
150
150
150
143
138
134
135
140
144
143
145
148
149
148
147
147
148
150
152
153
155
156
155
155
153
151
150
148
149
152
152
152
157
163
164
163
162
164
166
161
153
149
151
158
166
166
163
155
149
147
150
154
151
144
140
139
139
137
133
137
148
153
151
147
146
150
154
153
150
150
152
150
149
151
154
156
156
155
154
152
148
150
158
164
161
158
161
164
164
156
149
151
155
158
160
162
164
163
157
151
150
153
150
143
140
142
144
142
136
138
146
153
151
147
148
154
158
156
153
153
153
150
149
151
155
156
154
152
151
150
149
156
166
168
158
150
152
159
160
152
147
151
158
158
156
157
162
164
162
156
155
150
145
140
141
144
147
147
142
142
147
153
151
148
147
148
150
150
151
154
155
152
150
152
153
152
150
149
150
152
155
160
168
166
158
150
150
153
154
152
151
153
157
157
157
159
163
163
161
159
159
147
142
141
143
147
149
150
148
147
148
150
148
146
141
137
135
138
144
149
153
152
152
153
152
150
148
151
154
158
158
156
154
155
156
155
155
152
152
154
158
158
157
156
160
164
165
162
157
158
160
142
140
145
150
153
153
151
150
149
147
143
140
140
139
136
132
133
139
144
148
150
153
155
155
153
150
152
156
160
160
155
148
147
153
158
158
154
151
154
158
160
157
156
161
165
163
159
156
158
159
139
138
145
154
157
155
148
147
148
147
139
134
134
138
139
137
134
138
141
143
147
149
151
154
155
151
151
152
155
160
161
156
152
152
156
159
155
148
149
153
158
159
159
158
158
157
158
160
162
158
142
142
145
149
152
151
146
144
146
146
143
135
133
135
138
140
140
140
140
140
140
140
141
144
148
150
150
148
150
158
166
168
162
158
156
158
156
150
148
151
158
162
160
155
151
153
160
164
162
153
151
150
147
144
144
146
146
143
141
144
148
145
139
135
135
141
147
146
141
137
136
134
135
137
144
150
152
149
150
155
163
167
165
162
158
158
157
155
155
157
161
164
161
157
155
158
161
159
151
143
158
159
151
142
139
142
146
144
141
144
154
157
150
143
140
145
151
151
145
138
135
135
135
137
144
151
154
153
151
152
156
160
163
163
160
157
156
160
164
164
162
161
160
162
166
167
163
152
141
137
159
159
152
142
138
142
146
146
145
147
155
161
159
152
148
150
153
152
147
141
138
137
137
139
146
153
156
154
153
153
154
156
159
161
160
157
157
161
165
165
161
157
159
165
172
172
166
153
143
141
154
150
147
145
146
148
146
145
146
149
152
157
158
154
149
145
143
142
141
141
139
138
137
139
147
155
158
155
154
155
156
155
153
155
157
159
158
162
163
163
160
157
157
162
168
171
167
159
152
149
154
148
147
151
156
153
146
141
143
146
151
153
154
150
143
136
134
133
134
136
136
137
139
143
147
152
154
153
154
156
156
153
149
151
157
163
164
162
159
157
157
157
155
156
160
163
163
160
157
155
156
153
153
155
158
152
143
140
143
149
152
154
153
150
144
139
138
140
137
130
129
134
140
147
147
143
143
147
152
156
156
153
153
155
161
165
166
164
159
155
153
153
154
156
158
158
159
160
160
159
151
154
157
157
155
150
147
150
153
155
155
155
153
151
149
148
150
148
141
130
124
129
137
146
146
141
140
146
152
157
158
157
159
162
163
162
161
164
163
160
153
149
153
158
160
159
159
160
161
159
142
147
153
153
150
151
156
161
161
157
154
153
151
150
151
154
157
154
145
134
127
127
134
143
149
151
152
155
159
161
162
162
163
162
160
156
157
163
170
165
155
147
150
157
163
163
162
162
161
159
140
142
146
147
147
151
157
161
160
156
152
152
151
150
152
157
161
158
150
141
137
139
143
147
151
155
159
161
164
165
165
163
161
156
154
155
159
163
164
160
151
145
149
157
165
166
163
160
161
163
144
146
147
147
146
147
150
154
153
152
151
155
157
155
154
156
161
163
157
150
148
151
155
154
150
150
154
160
163
165
166
163
159
153
154
159
162
160
151
144
141
144
152
160
165
163
157
156
162
170
146
150
152
153
150
148
149
151
152
150
148
154
162
164
158
153
155
161
162
157
155
157
158
156
151
149
151
156
159
161
163
164
164
159
159
162
162
155
143
139
141
150
159
164
162
156
151
154
162
172
145
147
154
161
160
154
154
158
159
154
146
149
160
167
164
154
149
150
159
159
158
160
160
157
153
150
150
152
154
156
159
162
166
166
166
164
161
156
153
152
156
160
162
163
161
157
153
155
160
165
145
143
151
160
160
157
158
162
164
157
146
143
153
165
169
162
153
148
152
157
161
164
165
161
156
152
150
150
152
154
156
157
161
163
166
166
163
160
162
164
165
164
160
161
163
165
164
159
157
157
149
147
150
154
154
152
152
157
158
154
146
142
148
160
170
168
161
154
154
158
165
169
169
164
155
148
147
150
157
159
156
152
152
158
163
165
163
160
162
164
165
161
159
161
166
169
168
162
158
158
160
156
154
158
165
171
171
167
162
159
161
165
168
167
164
162
163
162
156
150
149
158
169
172
166
161
158
158
159
157
155
155
158
159
157
153
151
154
159
158
156
153
153
154
159
162
162
156
151
150
160
156
153
156
164
172
174
166
157
149
152
162
170
168
160
156
158
160
156
149
151
162
173
172
162
157
157
157
158
157
155
154
157
156
152
148
147
148
152
156
158
157
155
152
154
157
159
158
157
154
163
163
160
157
157
157
159
159
151
146
148
160
169
167
158
154
156
159
156
152
153
164
169
162
147
140
144
152
157
158
158
157
158
158
157
156
152
145
147
154
161
162
160
153
152
155
158
161
162
163
167
167
162
156
152
150
154
154
152
149
150
158
166
163
158
158
161
164
161
157
156
159
158
151
140
137
142
151
157
159
157
155
156
159
163
164
159
154
154
160
167
168
163
154
152
154
158
161
163
167
169
164
157
154
156
156
158
157
155
152
151
154
157
157
156
159
162
167
166
161
155
152
147
146
146
149
153
157
159
158
153
148
150
154
161
165
164
162
163
169
173
168
160
151
151
154
159
160
163
168
166
159
154
154
159
163
163
162
159
154
151
148
148
151
153
157
161
163
163
160
155
150
145
146
152
159
162
161
159
156
151
144
144
149
158
162
163
162
165
167
166
158
150
145
147
152
156
157
160
167
157
150
149
152
156
157
161
164
165
160
153
146
145
151
157
163
164
162
159
157
154
149
146
147
151
155
157
152
154
154
153
148
147
152
157
159
158
156
157
158
154
147
141
140
144
148
151
153
159
166
148
146
146
147
147
151
157
170
176
171
162
154
152
158
168
175
173
168
164
159
154
148
146
150
155
156
153
149
152
156
159
158
157
158
158
155
151
151
152
153
151
149
146
145
145
144
144
148
158
166
147
147
147
146
147
151
161
172
181
181
173
163
160
162
169
173
171
168
166
161
154
148
148
156
162
161
156
154
157
161
162
164
162
160
157
153
152
150
151
152
154
156
157
152
147
142
142
147
155
159
147
148
147
148
155
160
163
167
173
175
174
168
162
160
159
156
154
155
158
158
153
148
151
159
162
162
160
161
165
164
162
159
157
156
154
154
154
152
147
147
151
157
157
152
146
142
144
148
149
148
140
141
144
152
161
164
159
155
158
163
167
163
157
154
151
146
141
144
151
156
153
149
150
156
157
156
156
163
168
166
158
151
149
149
152
155
156
152
145
140
145
151
151
146
142
142
146
149
147
144
132
132
140
150
158
156
152
152
156
162
161
156
151
148
149
147
142
141
147
153
150
148
150
155
155
153
153
161
169
167
158
150
148
147
148
150
154
153
150
144
143
145
144
140
138
141
145
148
150
147
135
136
145
150
153
151
152
157
162
164
159
152
146
146
149
148
143
141
144
149
150
152
154
158
157
154
153
161
167
165
159
155
156
153
147
144
148
156
156
149
142
140
141
142
141
142
146
149
153
152
150
153
155
157
157
156
156
159
162
160
155
150
146
147
149
147
141
139
141
148
155
159
160
158
156
155
156
159
160
156
156
160
165
161
151
142
145
152
153
146
137
136
143
149
152
151
150
150
151
149
163
162
162
162
160
158
154
153
151
150
148
147
147
149
148
144
139
137
142
150
160
165
162
156
150
152
155
155
149
146
148
158
168
165
156
147
145
145
144
140
135
133
140
151
158
158
155
152
148
144
167
163
161
159
157
152
147
145
147
147
144
143
145
148
146
143
141
143
146
152
159
163
162
155
149
150
152
154
149
148
154
159
165
161
155
149
145
144
143
142
136
132
134
142
151
155
156
152
149
146
163
159
157
155
152
147
145
149
151
148
142
137
139
144
145
144
144
148
151
152
156
159
160
157
151
149
149
154
155
160
161
161
159
155
152
149
149
149
147
144
138
132
132
136
145
153
155
154
154
155
153
153
157
156
152
149
147
154
152
147
139
134
136
140
146
148
150
152
153
153
152
153
157
157
155
150
147
150
156
161
162
160
157
154
153
152
152
152
149
144
140
137
137
139
146
153
155
154
155
159
144
149
155
159
156
151
145
145
143
140
137
135
137
143
151
155
156
157
157
155
150
147
151
157
158
152
147
147
151
154
154
155
158
158
157
155
153
152
150
146
144
143
145
144
147
147
149
149
149
150
148
148
153
160
160
152
139
132
134
138
140
138
140
147
156
160
160
160
160
156
148
142
143
152
156
153
148
145
144
143
145
153
160
163
160
156
152
150
150
148
146
146
147
147
146
145
145
144
142
139
162
154
152
159
161
153
139
132
136
141
144
141
141
146
153
159
161
160
158
153
148
142
143
150
153
152
148
144
142
141
147
157
162
161
157
154
153
152
151
149
146
146
148
150
151
148
147
143
137
133
162
153
151
155
156
151
144
142
142
144
143
141
141
142
147
154
158
159
156
152
151
151
150
150
152
153
151
147
145
148
158
162
159
153
150
152
154
157
154
148
145
146
152
156
154
150
144
139
136
136
148
148
150
151
147
147
147
151
150
145
140
142
143
143
145
150
157
160
157
153
153
156
155
152
154
157
156
152
151
155
160
155
150
145
148
154
158
162
160
155
149
149
153
156
152
143
136
135
139
141
143
150
153
149
142
142
147
154
153
147
143
147
150
150
148
151
159
164
161
153
150
151
152
153
158
160
158
154
154
155
151
143
138
142
153
161
164
167
166
162
155
150
149
149
146
139
137
141
146
147
149
155
157
150
141
140
145
150
152
151
150
154
156
153
150
151
160
168
166
154
145
144
148
154
159
160
157
153
152
150
144
134
135
145
157
161
162
164
167
166
158
150
147
148
150
149
151
156
155
150
160
162
158
148
141
141
147
151
151
148
148
152
152
149
145
148
159
171
171
159
148
145
150
156
158
158
155
152
151
149
145
143
147
152
154
152
152
159
164
164
158
153
154
159
162
161
162
160
155
149
159
161
154
144
139
143
153
157
154
147
144
146
147
145
142
146
156
167
168
161
155
157
161
161
156
154
153
154
156
157
157
159
160
157
149
144
147
156
161
161
156
154
160
167
168
165
159
151
147
145
150
149
145
138
136
141
152
158
157
150
146
143
144
145
146
150
155
158
157
156
159
165
168
163
156
153
154
158
161
163
162
164
164
160
153
151
153
159
159
156
152
153
158
165
165
162
154
146
142
145
142
138
134
134
136
140
145
148
152
153
152
147
143
146
152
158
157
151
149
152
157
162
164
161
157
158
158
159
160
157
156
158
162
163
163
164
162
158
153
149
150
154
158
161
162
161
155
151
147
150
141
135
132
137
142
143
140
136
141
150
154
147
142
145
155
161
158
151
149
152
155
156
158
160
160
160
157
155
153
149
149
156
163
164
165
165
163
155
145
145
152
161
163
160
160
162
164
162
158
157
144
141
139
144
149
150
142
134
135
144
150
147
143
145
155
160
156
151
151
154
154
152
155
158
159
156
152
150
149
147
151
160
163
160
156
156
156
152
146
147
156
166
166
159
158
163
169
168
164
160
145
144
144
146
150
151
147
139
136
139
146
147
146
146
150
151
146
145
150
155
155
152
151
152
151
149
148
147
149
151
153
158
159
156
149
149
153
154
153
154
159
166
164
159
158
164
169
166
161
157
141
142
145
147
147
147
147
143
139
137
141
143
144
142
138
133
135
140
148
154
155
152
150
147
144
145
148
150
152
151
151
152
154
153
150
152
156
157
157
157
158
161
162
162
163
165
165
160
157
157
138
141
147
147
144
142
144
144
141
137
133
135
135
130
121
118
126
139
147
151
152
151
151
150
148
150
152
153
154
153
152
151
153
154
157
160
158
157
155
155
156
160
164
167
167
164
160
158
159
159
144
147
149
148
143
139
142
143
141
137
131
129
127
120
113
113
124
139
146
144
143
144
149
157
160
158
156
152
153
155
158
158
159
158
162
163
158
152
150
152
157
163
166
167
163
159
157
161
163
160
153
154
150
148
145
143
143
144
143
140
138
132
128
121
116
119
128
139
140
135
130
132
141
153
162
164
159
153
151
154
159
162
162
161
162
162
155
146
148
153
161
167
167
162
156
154
157
163
161
154
153
154
152
148
146
146
147
146
145
145
144
140
135
126
124
129
137
141
136
129
125
125
132
141
152
161
160
156
151
153
156
157
158
159
159
158
152
146
150
156
163
167
165
162
157
157
157
157
154
147
152
156
154
149
145
147
150
152
150
152
155
152
144
133
130
138
146
146
137
129
125
127
130
134
143
154
159
158
153
153
154
154
157
160
159
154
151
151
156
160
163
162
161
164
167
164
158
151
147
145
157
160
156
147
141
144
150
156
157
158
160
159
151
139
135
139
146
145
138
132
129
128
128
132
141
150
156
157
155
156
157
158
162
165
162
155
152
154
161
165
163
157
155
163
173
172
163
151
148
148
159
157
151
145
143
146
149
153
154
153
155
154
150
143
135
133
133
135
135
132
129
127
128
135
145
152
155
153
152
155
158
160
162
163
163
158
154
157
162
166
164
154
148
153
167
174
168
156
150
150
158
151
146
148
151
151
146
142
140
140
142
147
150
147
137
130
129
132
132
130
127
127
131
139
148
155
156
151
149
152
156
157
154
154
158
160
160
158
156
158
161
155
147
148
159
169
167
158
152
151
154
151
151
155
158
153
144
140
140
141
145
150
154
153
146
139
137
138
135
129
127
131
140
145
148
150
151
151
151
153
156
156
152
151
154
158
161
159
155
153
155
156
153
153
156
162
162
159
156
155
148
150
157
161
160
154
151
151
154
156
154
154
157
155
151
148
148
145
137
129
129
137
147
149
144
141
145
154
157
157
156
155
155
156
156
155
158
162
161
158
155
155
156
157
156
156
158
160
160
157
143
146
153
157
157
156
159
162
163
160
156
154
153
150
150
151
153
149
138
131
133
143
153
150
142
140
146
159
163
160
155
154
156
158
157
155
160
166
171
166
156
151
151
156
156
155
157
161
162
157
147
144
145
146
149
152
157
160
158
152
149
150
150
149
150
153
155
151
142
137
144
153
158
154
147
147
152
161
166
163
159
156
154
153
155
159
163
167
169
161
153
148
148
154
158
159
160
164
164
159
154
147
144
144
146
147
149
152
150
147
144
148
153
156
156
157
157
155
150
145
151
158
161
158
153
152
155
161
165
167
167
162
155
150
154
162
166
161
152
148
149
153
157
160
161
161
162
163
165
163
156
152
151
153
152
148
147
151
154
150
143
146
155
166
165
159
154
154
155
152
152
155
158
159
156
155
155
158
163
166
169
167
162
158
160
165
162
153
144
141
152
163
167
167
162
158
157
161
164
163
153
152
158
163
160
151
150
155
162
156
143
142
152
169
173
163
154
152
155
155
153
153
156
159
157
153
151
152
158
163
166
168
171
170
168
164
155
146
144
149
160
168
170
168
161
157
158
162
163
160
151
149
155
163
160
152
148
155
162
158
145
140
148
164
172
167
157
153
156
157
157
157
159
160
155
149
146
149
157
162
163
164
169
171
169
160
152
147
151
156
161
163
164
164
162
163
167
169
165
160
153
147
149
156
157
151
145
146
154
154
148
143
145
154
162
163
158
154
155
156
159
161
162
160
153
144
143
150
160
164
161
156
158
163
164
161
157
155
158
159
159
158
159
160
161
165
171
171
166
160
157
155
155
157
159
160
159
156
151
141
144
159
170
170
162
159
165
169
160
146
142
156
172
171
157
145
146
155
159
158
156
158
161
163
162
159
153
150
146
147
150
152
151
150
152
156
156
149
144
144
162
157
152
152
151
154
155
152
144
134
139
159
173
171
159
155
163
169
160
146
145
159
173
172
159
148
151
155
156
154
153
154
156
156
156
157
155
151
150
151
154
156
155
151
150
150
151
151
153
155
169
172
164
156
148
145
146
147
142
137
142
157
169
166
158
155
160
163
157
149
151
163
169
166
155
147
151
156
157
154
153
153
155
155
156
160
161
159
156
154
156
159
161
157
152
146
145
152
162
171
174
182
180
168
154
146
146
147
145
143
144
151
156
157
158
159
164
164
161
157
158
164
165
161
154
151
152
155
157
155
154
153
153
154
155
160
162
162
159
155
154
157
160
159
153
147
145
151
163
172
170
179
177
170
164
159
157
153
149
147
145
146
147
151
157
161
167
171
168
164
161
161
161
160
158
158
155
152
153
154
154
151
149
148
151
157
161
160
157
151
149
148
150
149
149
148
148
151
158
167
162
161
160
164
167
169
164
160
155
151
148
149
151
154
156
161
167
171
168
163
158
157
155
157
157
157
153
147
149
151
152
147
143
144
152
161
163
160
152
146
145
142
139
138
143
148
149
149
153
160
156
148
148
154
160
162
160
157
156
154
155
155
158
158
159
166
170
172
169
163
158
154
151
151
154
153
151
148
150
152
152
147
145
148
156
162
163
158
151
147
148
147
143
139
142
146
145
146
151
159
155
147
146
147
149
150
149
152
155
157
158
157
156
161
166
171
175
173
170
165
161
155
152
153
154
155
153
149
152
154
157
156
155
155
155
154
153
152
149
152
156
157
155
150
145
141
140
144
152
160
157
151
147
146
147
149
149
154
160
164
164
160
157
159
164
168
166
162
163
162
160
155
154
158
162
164
160
154
153
155
160
163
161
156
151
146
147
147
145
148
153
160
163
158
149
142
142
147
152
157
152
149
146
148
153
157
161
162
166
169
169
164
160
159
159
154
149
147
150
154
154
153
154
159
164
167
165
161
158
156
157
160
159
155
151
148
148
145
138
136
143
155
161
157
150
146
146
148
149
146
143
136
144
155
167
170
165
164
166
168
167
163
160
159
157
152
145
143
145
149
150
150
151
155
157
159
162
164
163
157
153
152
154
154
152
150
149
144
135
132
139
150
156
154
149
146
145
144
142
140
140
139
150
166
174
171
165
163
163
164
161
157
153
153
153
150
147
145
148
150
148
147
147
150
152
153
157
164
166
159
153
151
154
154
149
145
146
145
142
141
143
149
151
148
146
143
141
141
141
142
151
152
161
169
170
165
161
162
164
162
156
150
147
146
148
147
146
145
149
150
148
146
146
151
154
155
156
159
160
158
158
161
163
156
145
138
143
153
156
152
147
146
145
144
142
141
143
145
148
148
158
158
160
162
160
158
157
156
156
154
150
148
147
147
148
148
146
144
145
147
148
150
151
153
155
156
154
151
148
152
163
173
173
162
148
142
147
156
157
151
143
141
143
144
144
145
148
150
152
149
157
150
149
154
157
155
150
145
144
145
147
150
151
152
151
152
150
148
145
148
152
156
156
154
152
153
152
147
144
150
161
173
174
166
157
151
150
150
145
142
138
138
142
147
150
151
152
152
149
143
155
149
151
157
159
155
147
140
140
143
146
148
149
149
149
149
153
154
152
152
155
159
159
156
153
153
154
153
153
157
160
163
164
162
159
154
149
143
140
138
138
139
141
146
151
154
155
151
145
139
160
158
159
160
158
155
151
150
148
143
141
139
139
140
140
143
148
154
154
153
153
156
161
163
160
157
156
158
161
163
161
157
155
155
155
152
149
145
143
142
142
141
141
142
147
152
154
150
144
141
158
158
158
156
152
153
155
157
151
140
134
131
133
135
136
140
146
151
153
150
150
153
163
172
166
158
153
154
158
160
159
157
155
153
151
151
151
150
148
146
147
146
143
139
140
144
146
146
145
147
146
148
152
154
152
153
152
152
145
136
131
131
136
141
145
147
149
153
155
152
150
152
160
165
161
153
147
148
150
153
156
159
160
156
149
147
148
149
149
149
151
150
146
139
135
136
141
144
144
144
145
145
152
160
162
155
145
139
137
138
137
137
143
150
156
157
154
155
156
155
150
148
149
153
152
148
146
146
146
145
148
157
162
159
149
142
142
145
149
152
152
150
146
139
137
140
147
148
142
136
161
159
166
173
168
156
142
137
142
145
144
142
146
156
162
161
155
152
153
154
150
143
140
143
148
150
152
150
146
142
143
152
158
157
150
144
145
150
155
157
153
148
144
141
145
151
155
152
141
134
170
171
170
170
165
155
147
146
149
149
146
145
148
155
160
159
154
151
151
153
153
148
141
142
149
157
159
156
148
145
144
147
151
150
149
150
155
162
164
163
154
148
146
146
148
153
154
146
139
138
161
160
155
153
151
153
153
154
152
146
143
146
151
154
155
155
155
154
153
153
154
154
151
149
152
158
160
158
153
151
148
144
144
145
150
157
162
168
168
164
157
152
150
149
147
143
138
136
138
144
145
148
148
147
147
151
156
156
151
143
139
144
152
155
154
156
160
160
155
149
149
153
155
154
155
158
158
158
156
154
148
141
141
146
155
160
160
163
165
164
159
152
149
148
143
134
130
133
141
147
144
149
149
147
145
147
151
152
148
141
137
140
147
152
152
156
163
166
159
149
142
146
150
153
155
158
158
159
156
152
145
139
143
151
156
154
151
154
162
164
159
152
149
147
145
140
137
139
145
149
154
157
153
147
142
144
147
149
148
143
142
143
144
145
146
152
164
172
168
156
143
142
146
150
153
158
162
163
159
151
146
146
153
156
152
145
142
150
162
167
163
156
154
155
156
153
148
145
148
149
159
159
152
145
142
144
149
153
155
152
151
148
145
143
143
150
161
169
166
159
153
152
155
155
154
157
165
170
167
160
158
162
164
159
147
139
142
153
163
167
166
162
160
162
162
160
155
147
145
147
152
146
142
141
145
149
153
158
161
166
162
154
146
144
145
151
155
156
155
153
155
162
167
163
158
160
168
173
172
169
167
170
168
161
150
146
149
156
158
161
161
162
161
162
162
160
155
148
145
148
141
130
129
139
148
154
154
153
163
169
164
154
146
146
151
154
153
147
145
147
154
162
167
164
161
162
164
167
165
161
159
162
165
164
161
160
158
155
152
152
155
160
160
160
160
159
155
152
152
155
137
129
129
142
152
154
146
143
148
156
155
149
143
146
153
156
153
147
145
148
152
155
158
160
161
162
162
162
159
151
146
149
159
167
170
167
161
154
149
150
155
161
163
160
159
159
161
162
164
161
140
137
141
148
154
153
143
137
141
147
148
144
141
144
151
154
151
149
152
156
154
151
151
155
158
158
159
160
159
149
141
141
155
166
167
161
156
154
152
154
160
166
166
161
159
161
166
170
167
161
141
141
144
149
151
152
145
140
137
138
141
141
140
143
147
149
146
149
155
161
157
151
149
151
155
155
157
162
162
154
147
147
155
159
155
152
152
155
156
157
160
165
164
160
158
161
166
166
162
157
138
139
142
143
145
147
147
143
135
129
131
136
138
139
142
145
144
146
153
158
157
152
147
147
149
153
158
159
159
156
155
156
157
152
146
145
152
155
155
152
153
158
162
162
160
161
162
159
157
157
137
138
137
135
137
141
146
144
134
124
123
129
132
131
133
138
143
147
149
150
151
147
146
145
147
153
157
157
157
158
163
166
161
151
146
145
151
154
151
147
148
154
162
167
166
163
160
159
160
161
146
142
137
132
132
138
146
147
138
128
125
128
129
126
125
131
143
150
149
143
141
141
144
150
152
154
156
155
156
159
164
167
164
158
155
152
150
148
148
148
151
157
164
169
166
162
159
161
164
164
154
147
142
137
138
143
151
155
152
145
135
131
130
127
124
127
137
145
147
139
135
136
144
153
156
158
157
155
156
159
161
160
161
161
161
156
147
142
145
152
159
162
165
165
161
158
156
159
161
160
149
147
146
146
147
151
158
161
158
151
142
137
133
130
127
125
128
136
137
135
134
136
140
146
151
157
160
160
160
160
156
152
152
156
157
153
142
138
144
153
161
163
161
161
161
159
155
153
155
157
145
147
150
149
149
153
158
162
160
155
149
143
137
131
129
129
127
127
130
132
136
137
136
137
142
150
158
163
166
162
157
151
149
152
152
147
137
136
147
157
162
158
155
160
166
164
155
149
152
157
151
152
152
148
145
148
153
158
160
158
155
150
140
132
129
131
131
130
130
131
137
137
135
133
137
144
151
156
162
164
160
157
158
160
157
147
137
138
151
162
162
154
149
157
170
170
159
149
152
158
158
155
150
144
142
145
149
153
155
156
155
152
144
135
129
130
132
133
133
133
135
137
136
137
140
143
146
148
153
158
161
166
169
169
165
155
147
145
153
161
162
152
145
151
166
174
165
152
150
156
157
152
146
145
147
149
149
149
148
142
146
148
148
143
136
131
132
136
136
134
133
135
136
138
143
147
150
149
148
154
161
167
168
163
161
159
156
151
150
152
157
153
146
148
162
174
170
155
149
153
152
150
149
151
155
155
152
148
146
142
143
147
152
152
145
138
136
139
138
135
134
138
138
139
142
147
154
157
156
158
161
163
159
151
150
154
157
155
151
150
154
157
155
154
160
167
167
158
153
154
147
151
155
158
158
157
155
156
156
154
151
152
154
153
148
143
143
142
138
136
138
144
148
143
137
139
149
160
163
162
159
156
153
148
146
150
155
156
155
155
157
162
163
162
159
158
158
159
158
158
146
150
156
158
156
154
155
159
166
168
164
159
154
149
147
144
145
143
138
138
145
152
155
148
138
134
142
156
161
158
154
150
149
150
151
154
157
157
160
160
161
165
168
165
159
154
154
159
161
160
151
147
145
146
146
146
149
152
157
160
158
153
151
149
147
145
146
145
141
142
149
156
158
151
143
141
145
151
154
155
156
153
150
150
153
157
160
157
154
156
159
165
166
163
160
159
160
163
162
157
155
145
140
143
144
143
142
145
148
150
150
147
151
155
155
154
152
149
147
147
149
153
155
154
153
155
156
156
156
160
165
163
156
149
150
157
160
157
150
151
158
164
165
163
162
164
166
165
162
154
154
148
146
150
153
149
143
146
151
150
147
144
150
160
164
161
156
154
152
151
149
149
151
156
160
163
163
162
162
166
170
169
162
155
152
154
155
154
151
158
161
167
166
164
162
162
164
164
163
158
151
150
152
158
159
152
146
150
157
158
150
143
146
156
160
160
157
156
157
156
152
149
151
155
157
157
157
158
164
168
170
169
170
167
159
150
145
146
153
160
163
166
165
163
160
158
160
165
166
164
148
147
150
157
157
151
148
151
158
157
151
146
145
148
150
149
148
151
156
158
156
155
154
153
149
141
142
151
161
167
166
166
171
172
163
149
138
141
152
159
159
160
160
161
159
159
164
168
169
165
147
141
143
150
155
153
150
150
153
155
153
151
147
141
138
135
135
141
146
148
150
154
156
153
147
140
140
147
157
161
159
158
162
165
161
152
150
153
158
159
158
159
161
161
158
161
168
171
165
160
156
157
161
166
167
163
160
158
154
146
144
155
165
165
158
158
166
174
167
151
145
155
169
170
157
146
148
154
159
161
161
164
164
164
164
163
159
155
152
153
155
155
152
148
146
145
143
143
145
152
161
160
159
158
157
154
153
152
147
140
140
151
161
160
154
154
166
176
168
152
148
158
169
169
157
148
148
151
154
155
156
158
158
159
162
167
166
161
158
155
155
154
153
150
149
147
145
146
150
155
163
162
161
159
157
153
151
149
145
142
142
147
151
151
151
153
162
167
162
155
155
163
169
168
160
154
154
156
155
154
156
158
157
155
157
164
168
167
162
154
149
152
158
158
154
148
143
147
155
164
161
165
165
165
161
156
151
147
144
143
141
140
139
143
152
158
164
164
160
160
162
167
169
167
163
161
161
158
155
155
157
158
156
151
149
154
161
161
157
147
141
146
157
160
155
146
140
145
155
166
160
165
166
165
162
158
152
149
146
144
140
138
138
145
156
164
170
170
166
164
165
167
166
165
163
161
158
154
151
152
157
156
149
142
141
147
154
154
148
141
139
142
147
148
146
143
141
144
152
161
157
161
161
160
159
156
156
156
153
150
147
146
148
153
159
165
171
175
171
166
162
162
159
160
158
156
154
149
148
150
152
149
142
139
145
154
158
155
148
147
149
146
143
136
138
141
143
146
151
156
157
154
152
153
154
155
156
158
158
156
156
156
158
156
154
158
165
169
168
163
160
158
155
155
155
153
151
149
150
152
152
148
145
147
154
162
163
160
155
157
161
157
146
137
136
139
143
147
150
155
157
150
148
149
151
152
152
155
156
155
157
159
157
152
147
147
155
159
161
160
159
158
156
157
156
155
152
150
151
155
155
154
153
154
155
157
158
157
156
157
158
157
152
144
140
138
140
144
148
150
155
150
150
150
151
153
152
153
154
156
158
155
151
151
148
148
150
151
154
156
160
160
160
161
162
160
158
151
148
150
154
157
157
153
150
148
152
154
151
145
144
146
149
148
145
142
143
145
144
141
153
151
152
154
157
157
158
158
160
162
162
159
156
155
158
158
156
152
150
151
156
161
162
162
162
163
159
152
147
146
148
154
155
153
149
147
149
149
144
136
134
138
147
151
150
149
150
148
141
135
150
150
155
159
161
160
160
164
167
167
164
160
157
158
160
162
161
156
149
148
151
158
160
160
157
157
159
157
153
148
148
152
156
156
152
149
147
143
137
132
136
143
149
152
152
153
152
148
140
135
149
151
160
167
168
162
161
164
167
166
161
157
155
154
154
155
156
154
150
148
149
153
155
154
152
153
156
159
157
151
153
157
161
159
152
145
143
139
135
136
141
147
149
150
150
150
150
146
140
138
154
154
162
168
167
161
158
158
160
159
155
153
152
150
149
148
150
151
152
151
150
150
148
150
151
154
154
153
153
152
159
165
167
159
148
141
141
143
145
144
144
147
145
143
143
145
146
146
143
140
155
152
153
156
157
156
151
148
147
147
148
152
153
153
151
151
152
152
151
150
151
150
147
149
153
156
154
149
148
156
167
176
172
160
149
146
147
151
150
148
144
143
141
138
138
140
144
148
146
143
148
144
144
146
152
154
149
144
141
141
146
150
155
155
155
157
158
155
150
149
150
150
150
150
153
157
155
152
154
164
177
181
172
161
156
155
154
153
147
143
142
144
144
142
141
142
146
149
149
146
139
142
146
154
160
160
156
150
144
141
144
150
152
151
150
153
156
156
153
152
152
153
152
153
156
158
155
157
161
167
168
165
160
159
161
161
158
152
145
140
141
145
149
149
148
148
150
149
147
146
143
152
160
164
165
165
164
159
150
143
141
143
145
144
143
145
149
153
154
154
153
154
156
160
161
159
155
155
156
158
157
154
153
156
160
160
157
152
146
142
143
146
148
147
145
145
146
144
141
138
149
155
160
161
159
162
165
162
153
144
138
139
141
142
142
144
148
152
153
152
152
154
160
164
162
155
150
148
148
150
150
152
153
156
156
157
155
152
147
146
147
148
147
141
136
136
137
138
135
133
147
148
151
155
155
158
161
159
152
145
139
139
142
147
148
148
150
153
152
150
150
155
162
162
154
146
143
144
146
148
152
155
158
158
154
152
151
148
147
147
150
151
148
142
134
132
134
138
140
140
143
143
149
155
157
157
155
154
152
148
143
141
145
152
155
152
149
149
150
150
151
154
157
156
148
141
142
146
148
151
151
154
158
158
154
150
147
146
147
150
151
151
149
145
140
140
142
147
148
149
152
151
156
162
162
157
153
151
152
150
146
143
148
156
158
154
145
143
148
153
154
152
149
149
149
149
149
150
150
148
147
148
152
156
156
154
151
151
155
157
154
148
144
143
147
152
155
154
152
154
167
165
164
165
164
160
155
153
152
150
148
148
152
161
163
157
148
146
151
157
158
152
147
148
152
155
154
152
149
145
143
143
148
156
161
162
159
160
163
161
156
147
141
141
147
154
155
151
148
152
166
163
161
162
165
165
159
155
149
146
147
151
157
162
163
159
156
156
155
155
155
153
152
152
153
155
154
152
150
149
146
145
148
156
164
164
162
161
161
160
156
149
145
144
146
147
144
141
142
150
157
153
152
156
164
167
161
153
144
140
143
149
155
158
159
158
160
159
154
149
150
155
158
158
156
155
155
155
155
154
150
146
148
155
161
158
153
151
154
157
157
153
149
147
145
141
137
135
138
147
151
149
149
152
158
162
159
151
144
138
139
144
149
152
154
154
156
152
150
149
150
158
157
156
155
158
161
161
158
153
149
145
148
153
153
147
142
145
154
161
162
157
152
149
147
145
142
139
141
146
154
153
149
149
152
155
153
151
148
146
148
147
148
148
149
148
147
149
154
158
159
157
150
146
149
157
166
165
158
149
146
150
155
154
147
141
141
150
160
166
166
160
154
153
154
154
151
146
146
147
156
152
148
148
151
153
152
153
155
156
157
154
150
148
146
144
143
150
157
161
160
152
147
143
143
150
160
163
159
152
153
160
163
157
145
140
145
155
161
165
164
161
157
157
160
161
158
152
151
152
154
145
143
148
154
157
154
154
158
163
162
156
151
148
145
143
144
149
152
153
153
152
153
152
149
148
153
159
161
161
163
168
167
158
147
144
149
156
158
158
158
158
157
158
161
162
159
154
154
157
151
143
140
148
156
157
152
149
151
158
158
153
151
149
147
144
144
146
146
146
147
152
158
161
159
158
159
160
160
158
158
161
160
159
154
152
152
156
157
156
155
155
156
158
160
160
156
154
156
159
147
143
142
148
152
150
143
140
144
150
151
150
149
149
149
147
146
147
147
149
149
150
153
159
162
163
164
166
161
150
142
143
152
163
165
161
156
158
160
161
159
158
158
159
159
157
154
155
160
158
146
143
143
145
145
141
139
138
142
148
147
146
145
146
149
150
150
152
157
159
152
147
147
152
157
161
165
169
165
150
135
136
151
168
171
162
154
156
161
164
164
163
162
160
157
155
154
157
161
158
144
142
141
142
140
140
142
142
144
144
141
140
138
140
146
149
150
153
159
162
154
148
146
152
159
161
163
167
166
156
146
145
156
165
163
153
148
150
155
158
161
163
163
159
154
151
151
154
157
157
142
140
138
137
139
144
148
145
139
133
131
133
135
137
143
149
151
150
153
155
154
150
148
153
160
162
162
160
161
160
161
162
160
154
145
142
143
147
149
150
153
158
159
157
153
152
154
154
156
157
140
138
135
133
137
146
151
145
131
120
121
128
134
138
145
153
153
150
146
147
154
152
149
149
153
157
158
156
157
161
167
168
161
148
141
139
144
148
149
148
150
154
157
158
159
159
161
161
161
161
142
138
134
132
136
144
151
145
132
120
120
126
132
136
144
152
154
151
146
144
150
154
153
148
146
148
153
156
158
164
169
169
163
153
148
144
144
147
149
151
154
156
159
161
161
161
162
163
164
164
145
142
138
137
142
147
155
154
146
132
124
123
129
132
135
140
146
147
149
148
153
157
155
153
144
143
149
157
163
167
170
168
166
161
156
149
143
141
145
152
156
157
158
160
161
158
156
157
160
164
148
146
144
145
148
154
162
163
153
136
124
122
130
135
135
130
128
134
147
152
155
154
150
149
146
146
149
158
163
165
162
157
155
156
155
149
140
138
142
148
153
153
154
158
163
161
155
151
155
164
148
148
148
147
150
157
163
159
150
137
127
125
133
139
139
132
123
123
135
144
150
148
142
142
144
146
147
152
158
161
158
152
147
148
150
146
138
137
144
151
153
149
149
157
166
166
157
150
153
163
151
151
149
146
146
151
153
153
146
140
138
136
137
139
139
137
132
128
130
133
140
145
144
143
143
142
140
146
155
161
159
152
148
149
149
144
139
140
149
159
159
152
147
155
166
167
157
150
154
162
156
154
150
145
142
144
146
148
148
150
151
148
143
138
138
142
143
140
135
133
137
144
147
145
141
138
138
145
156
163
162
162
160
162
157
151
144
143
148
157
160
155
149
152
164
170
162
152
153
160
156
153
149
145
145
147
150
152
155
154
150
149
147
143
141
143
146
146
141
141
139
142
142
139
137
139
147
154
161
163
165
169
170
166
162
159
155
150
147
149
155
155
150
152
166
176
170
156
153
157
150
151
149
150
152
156
158
158
155
148
145
144
146
148
147
145
145
144
142
140
140
139
134
131
130
140
153
161
163
165
166
168
164
157
153
157
160
158
153
152
156
157
154
156
166
173
171
159
154
157
142
147
150
153
157
159
158
158
151
149
145
142
145
148
150
149
148
145
141
141
142
140
135
130
129
137
150
158
161
162
160
160
154
149
147
152
157
159
159
160
163
164
163
163
165
165
162
158
157
161
143
147
150
152
150
148
148
149
151
153
150
146
145
146
149
152
153
149
144
144
146
146
141
135
133
135
141
146
150
156
158
155
150
148
149
151
151
151
154
159
165
169
171
169
165
159
157
156
157
162
151
149
148
144
140
136
134
138
145
146
146
146
146
150
153
156
156
153
148
148
149
148
143
138
136
136
137
138
143
151
158
159
154
150
149
150
150
144
145
151
160
168
171
169
167
163
162
158
154
153
158
148
144
144
141
137
134
135
138
142
142
139
147
154
160
159
156
153
149
148
148
145
141
140
143
146
147
144
144
150
161
165
161
152
148
150
152
149
148
149
156
164
165
166
167
170
169
162
152
146
156
150
146
151
153
150
142
138
139
143
143
138
139
147
154
156
155
151
149
147
146
144
143
147
154
159
161
159
155
155
161
165
162
156
150
151
154
157
156
156
159
161
160
161
166
169
167
161
157
154
152
150
150
153
158
156
150
146
144
148
148
139
134
134
136
139
140
143
147
149
148
148
151
153
156
158
160
162
163
161
159
159
161
161
156
151
152
159
165
165
162
159
156
157
160
160
159
159
163
167
148
149
148
150
154
154
155
152
150
149
150
148
143
130
124
125
129
136
145
147
150
152
153
153
151
146
146
152
157
158
156
156
163
164
160
152
151
161
169
168
163
158
157
156
155
154
155
159
163
165
148
145
145
147
151
154
158
155
151
149
150
153
150
139
129
127
128
128
136
139
143
145
149
153
153
149
143
144
145
148
151
154
161
164
161
156
157
165
170
168
165
164
164
161
157
156
160
162
159
157
163
165
167
169
168
165
166
170
170
162
150
147
148
151
154
157
166
173
170
159
152
156
164
165
160
154
154
156
161
166
169
170
168
165
165
165
162
160
161
162
163
161
158
154
149
144
143
148
161
174
162
164
164
168
169
165
164
165
164
157
147
145
147
150
153
157
169
178
174
162
154
156
161
162
157
150
149
150
155
161
164
164
161
162
167
171
167
162
160
160
160
158
157
155
154
152
149
151
154
156
156
153
156
163
168
169
163
155
152
151
147
145
144
147
151
157
167
174
170
161
157
160
162
161
157
152
151
152
154
156
159
158
156
157
161
166
164
158
155
152
153
156
158
159
158
155
151
152
153
157
150
142
140
151
163
165
158
149
145
146
145
142
141
143
150
158
166
166
162
160
160
162
161
159
158
159
160
158
155
154
156
155
151
146
149
153
156
152
145
144
151
158
159
158
154
150
148
150
154
162
151
143
140
145
150
154
152
149
148
146
141
137
137
144
154
161
166
164
161
160
160
160
157
157
158
162
163
160
154
152
154
152
146
139
138
144
150
150
148
151
159
163
159
149
144
145
145
149
153
158
155
157
154
148
146
145
150
155
157
153
145
140
141
148
156
161
164
165
163
160
159
158
155
155
159
162
163
158
152
151
151
150
144
140
142
147
154
156
160
167
170
164
150
139
138
142
146
149
150
150
158
161
158
152
147
148
154
163
169
163
155
152
152
150
150
151
155
158
158
157
157
158
157
158
160
160
158
154
153
153
153
152
149
149
151
155
158
161
164
167
167
160
147
136
136
141
146
149
149
149
159
156
154
151
150
153
161
167
168
165
162
164
162
153
145
141
144
150
152
155
158
160
161
162
160
156
150
149
151
155
155
156
156
155
156
157
158
158
156
152
153
152
147
142
137
138
143
148
148
146
154
150
150
151
153
156
160
162
159
161
164
170
167
159
150
147
150
151
152
156
161
164
164
162
157
150
142
141
143
146
147
151
154
155
154
154
155
155
150
143
141
143
146
143
140
139
144
149
147
142
152
152
153
152
152
154
156
158
159
160
161
162
159
158
159
163
164
159
155
153
160
165
164
160
153
146
141
138
138
137
139
144
150
154
154
151
152
153
153
145
142
141
144
145
144
146
151
153
146
137
152
156
158
154
148
145
150
158
163
163
160
155
152
152
157
165
168
162
151
145
151
162
165
161
154
151
150
149
147
145
147
151
155
157
156
151
147
145
146
146
144
143
144
144
147
153
159
157
146
137
150
154
159
157
152
144
145
155
162
164
160
155
153
150
153
158
162
158
148
143
147
158
163
161
157
157
158
156
155
155
159
163
164
162
158
149
142
135
134
136
142
145
144
143
148
155
161
156
146
139
147
147
153
158
158
145
144
147
154
159
159
160
160
157
153
152
155
155
152
150
152
157
161
158
158
160
160
158
156
157
162
167
165
161
157
151
142
132
126
132
141
145
143
141
145
151
155
152
144
138
148
144
148
151
151
146
145
145
148
149
152
159
164
161
155
152
154
155
154
155
156
157
155
154
157
160
160
159
158
161
163
163
159
156
154
154
147
137
132
134
141
144
141
137
138
142
147
148
144
140
147
148
145
142
143
148
154
155
150
144
145
150
157
156
153
152
153
153
153
151
152
151
149
150
154
159
158
160
163
168
168
161
152
151
154
158
155
150
144
141
141
143
141
138
135
136
140
146
148
149
141
150
154
153
157
163
164
164
157
147
145
149
153
151
150
149
150
150
151
150
149
147
145
148
153
155
152
154
159
165
165
156
150
150
156
162
164
161
152
141
138
142
146
145
140
138
140
145
152
158
137
151
162
167
165
165
165
163
157
152
150
153
155
152
149
149
149
151
153
154
153
149
147
149
153
153
149
147
148
151
153
153
151
155
161
165
166
160
151
141
140
143
148
147
141
137
139
145
152
158
146
154
162
165
162
160
158
157
155
157
160
161
160
156
152
152
152
155
158
158
158
156
154
154
154
153
149
145
142
142
145
150
155
162
167
165
159
151
146
144
144
146
146
143
137
135
137
143
147
152
151
151
155
158
156
156
156
157
157
158
160
160
160
156
154
152
153
155
157
156
157
158
158
156
153
149
147
146
143
142
144
149
156
164
167
164
154
145
143
144
146
146
146
144
140
137
136
139
146
152
146
146
149
152
153
154
156
159
160
156
152
152
153
154
152
148
146
148
151
153
155
157
159
156
152
148
146
147
146
147
147
149
153
159
162
159
153
147
144
145
146
145
147
149
148
144
139
141
150
161
146
144
147
149
152
155
157
159
160
155
148
146
149
153
153
147
140
141
148
156
159
157
156
155
153
150
147
147
149
151
150
149
151
155
157
158
155
152
151
149
147
143
144
149
152
152
149
151
157
169
153
150
148
151
156
159
159
159
158
154
149
148
152
157
158
151
144
145
152
159
161
155
151
152
153
151
148
147
149
151
150
149
151
156
160
161
158
156
156
154
148
143
141
145
151
155
155
154
159
167
162
156
150
154
163
166
163
157
154
153
152
153
158
161
162
157
154
155
157
158
155
151
150
153
153
151
147
147
151
154
152
148
150
158
165
163
160
157
156
155
151
146
143
144
149
152
152
151
154
162
160
154
149
154
164
167
161
155
150
150
154
157
161
163
163
159
158
159
157
155
152
152
153
154
154
152
151
153
156
157
153
149
148
154
157
156
152
152
155
158
159
155
149
146
146
148
151
153
153
156
154
150
148
151
158
162
157
152
148
150
155
159
164
164
161
154
150
147
151
157
160
160
155
152
153
157
159
159
156
154
152
150
149
149
147
146
147
150
155
161
165
162
154
148
147
150
157
159
157
153
151
147
145
148
154
158
156
154
153
154
158
161
165
165
159
149
137
133
145
160
169
166
155
147
148
156
161
159
152
146
148
153
153
148
142
143
148
153
156
159
162
161
155
152
153
158
164
164
159
153
151
144
143
148
154
157
156
157
159
159
159
157
159
160
156
146
137
134
147
157
162
158
151
145
144
149
152
153
149
145
149
155
157
148
142
143
150
156
157
154
155
156
155
157
160
163
165
162
159
159
153
146
145
152
156
157
154
156
159
159
154
151
152
155
151
145
142
145
151
151
147
147
148
151
149
146
147
150
152
153
154
157
156
147
142
142
149
156
156
154
152
151
152
156
161
164
163
159
159
161
155
159
155
153
153
150
146
146
145
145
146
146
149
151
148
144
147
155
161
154
148
146
151
157
157
154
154
156
157
155
151
150
149
148
145
143
146
155
160
160
157
151
149
151
158
162
162
160
159
159
154
158
156
150
145
140
138
138
139
139
143
147
151
150
148
146
149
156
164
163
157
152
151
155
159
161
162
163
157
149
140
139
147
155
154
150
147
155
163
168
163
155
150
151
156
160
160
159
160
158
149
152
150
144
139
137
138
139
142
143
145
147
150
150
150
151
150
151
157
161
159
152
150
152
155
159
160
161
156
146
136
138
150
162
163
155
147
152
161
166
164
160
157
157
156
155
153
154
158
158
148
146
143
138
136
139
143
145
148
147
145
145
146
147
150
152
151
149
150
153
151
147
149
154
158
159
156
155
156
153
148
151
157
162
159
150
144
147
152
158
160
162
162
160
155
150
146
148
153
157
148
146
142
136
137
143
149
148
144
142
141
144
145
145
148
151
152
150
148
149
148
147
152
159
164
161
154
150
153
159
162
163
160
154
147
143
142
143
148
153
158
161
160
158
154
152
150
152
154
156
147
148
145
142
141
146
150
146
137
133
136
141
144
146
147
152
152
149
147
150
156
159
159
163
163
162
156
152
153
158
162
163
156
148
142
140
142
145
148
153
159
160
158
156
156
160
163
163
161
158
144
149
151
149
146
145
145
140
132
128
131
135
138
140
146
152
151
146
144
151
163
171
167
160
156
157
158
158
158
157
154
152
150
146
144
143
143
146
149
154
159
161
160
158
158
161
165
166
164
163
147
152
154
152
149
147
146
142
138
130
126
127
129
134
140
144
142
141
145
153
165
169
163
156
152
150
155
160
161
159
155
151
149
149
148
146
145
145
146
149
154
158
160
159
157
156
157
158
160
164
155
156
152
149
150
154
157
155
146
131
123
123
132
139
140
136
133
141
156
161
163
159
152
150
149
148
146
151
152
156
158
156
153
152
152
152
150
148
143
142
146
152
158
160
160
158
154
152
155
162
162
157
149
144
149
158
164
159
146
131
125
127
138
145
142
135
134
141
155
160
154
148
145
149
151
146
137
130
139
151
158
156
151
151
152
154
155
151
145
144
147
149
154
159
164
164
158
154
155
162
158
155
149
144
147
153
156
151
139
132
130
134
141
145
144
143
143
142
140
142
142
144
149
156
154
145
134
134
145
156
158
153
147
145
146
148
150
148
149
153
156
155
153
156
162
165
159
155
158
163
155
155
155
150
146
146
147
146
141
140
143
145
145
145
147
151
151
145
132
128
133
143
153
160
155
146
143
150
159
163
158
151
147
145
146
146
146
148
149
155
160
159
154
154
161
165
161
157
159
163
150
155
159
153
149
148
150
152
153
153
151
150
148
147
150
153
151
144
135
131
135
142
147
148
147
146
153
160
163
160
156
154
155
155
153
152
153
152
151
153
158
157
153
153
163
171
168
161
159
161
141
146
150
152
156
157
159
162
162
160
153
148
146
149
153
154
148
143
139
140
141
138
133
133
139
149
155
156
153
151
152
160
160
157
154
156
160
161
159
159
160
157
153
155
167
176
175
165
159
161
132
136
134
140
151
156
155
154
153
151
148
142
142
148
154
156
151
145
143
145
144
137
130
131
141
151
153
148
144
148
154
159
156
151
150
154
159
162
163
164
164
159
155
158
167
174
175
166
162
165
136
134
132
134
140
140
139
136
136
138
140
137
142
148
158
162
159
154
149
149
146
142
138
138
146
152
150
143
144
153
160
159
154
149
149
151
153
154
159
162
164
162
159
160
163
166
165
163
161
163
151
148
144
138
132
130
128
127
124
123
127
136
145
154
164
174
171
158
151
149
148
147
142
140
143
144
144
144
148
156
162
163
159
154
151
151
152
152
153
156
161
163
161
159
159
160
162
160
155
153
159
157
151
144
137
136
135
131
126
119
118
125
138
147
157
159
156
150
146
147
148
146
142
139
138
140
144
145
148
151
158
164
165
161
158
159
161
158
154
152
157
161
159
158
160
166
167
159
148
145
157
154
149
147
146
148
147
141
132
125
120
116
123
127
136
141
141
138
140
145
146
146
145
143
145
149
152
154
153
149
153
158
161
162
165
171
171
164
156
152
154
156
156
158
167
174
170
158
148
148
152
153
148
146
148
153
153
147
141
135
133
128
120
116
116
120
124
126
128
140
144
147
149
152
154
155
157
158
156
152
149
150
153
158
164
172
172
167
161
157
156
155
155
158
166
170
164
156
154
157
152
156
152
146
146
152
155
151
145
141
147
146
138
127
120
119
120
121
126
132
138
144
149
153
153
153
153
153
152
150
149
149
153
158
162
168
169
168
168
166
163
160
159
158
159
158
155
154
156
158
155
160
157
150
147
151
157
154
147
142
148
152
151
145
138
131
125
119
119
120
124
130
137
146
154
154
149
148
146
147
150
154
160
163
163
163
165
168
171
169
168
168
167
160
155
152
152
154
157
158
170
169
168
164
158
160
167
173
175
168
154
145
142
146
154
160
166
169
167
163
159
157
157
158
159
158
157
156
160
166
170
169
165
164
165
163
160
158
160
163
165
165
165
163
158
150
148
152
163
167
164
164
165
166
167
166
165
166
167
161
152
147
146
149
154
160
170
176
175
166
156
151
151
155
158
157
154
153
157
162
162
157
155
160
167
168
160
155
156
161
165
164
162
162
161
156
154
154
157
156
161
157
155
158
165
166
159
150
149
152
152
152
150
150
152
159
171
178
175
164
156
153
153
155
156
155
153
153
155
155
154
148
147
152
163
167
161
152
151
156
163
163
159
158
160
158
158
158
156
155
159
150
144
147
155
159
153
146
144
147
150
152
149
148
151
157
166
170
168
161
156
154
154
155
154
155
155
155
153
152
151
147
144
145
153
159
157
151
150
157
166
165
158
154
154
156
158
159
159
160
157
148
142
145
150
156
154
152
151
148
144
141
142
146
151
155
160
161
160
157
153
151
151
153
155
160
161
158
153
151
151
150
147
144
146
151
153
154
159
166
172
167
156
149
149
155
157
158
157
158
158
156
155
151
148
148
153
157
160
154
144
137
139
145
151
156
157
157
155
153
151
151
152
156
160
163
163
159
155
153
152
152
150
147
146
148
152
159
168
175
173
162
149
143
148
155
157
155
150
148
161
161
158
153
145
146
152
160
163
158
149
144
148
150
154
158
157
154
151
150
153
156
160
162
163
160
157
156
157
157
155
155
153
152
150
151
155
161
167
168
165
157
147
142
147
153
154
151
145
143
162
160
155
149
145
149
155
161
162
158
158
164
164
162
162
161
160
156
152
154
158
162
164
163
159
152
147
149
154
156
155
154
155
156
156
156
157
158
156
152
153
158
157
150
145
144
148
150
147
146
155
151
148
145
146
151
157
160
157
156
161
170
174
168
166
165
164
161
160
162
164
166
163
158
152
144
140
142
145
147
146
147
153
159
161
160
157
155
148
146
151
163
167
158
144
139
145
153
156
157
148
146
145
142
143
147
153
155
155
155
158
160
162
160
162
164
165
163
163
166
167
165
160
156
151
144
141
141
141
141
139
142
151
161
165
157
152
148
149
149
153
160
163
152
143
140
148
157
157
156
146
147
145
141
138
135
141
150
157
158
156
152
150
151
155
159
161
158
153
152
157
160
160
158
156
152
148
145
147
150
150
150
154
159
161
152
143
140
145
152
151
149
143
141
142
145
152
156
152
148
143
145
147
146
142
139
139
146
156
162
160
157
153
152
155
158
158
153
145
140
145
153
159
160
159
158
155
153
155
160
163
161
158
158
158
151
141
133
137
146
148
144
139
137
142
149
154
153
146
145
140
141
146
151
154
144
142
146
155
162
162
164
166
163
159
155
155
153
149
145
147
153
156
157
159
161
162
160
161
164
163
162
158
157
161
157
147
133
130
137
145
145
142
139
143
148
153
151
147
146
142
142
142
145
147
145
146
152
156
155
155
161
167
163
155
150
150
153
155
154
153
153
154
154
156
161
163
164
165
165
161
157
154
156
159
158
149
139
133
138
144
145
142
138
140
143
149
151
150
151
142
145
140
136
133
139
150
160
159
149
146
150
159
157
150
145
146
151
154
155
154
152
150
151
153
156
157
162
165
165
160
153
148
149
153
154
152
150
145
139
138
139
139
137
137
138
142
147
151
156
139
148
147
143
140
146
154
163
161
152
146
149
154
154
151
148
148
150
154
154
151
148
147
148
150
150
149
154
159
162
158
151
145
145
150
157
161
160
152
139
133
136
141
142
138
134
135
143
152
160
141
148
155
158
158
151
148
149
155
158
159
157
156
155
156
156
156
157
159
158
155
150
146
146
148
149
147
148
151
156
153
150
148
152
159
165
165
159
150
140
138
141
146
146
141
135
137
146
157
167
151
154
160
164
162
153
144
141
147
158
165
164
159
156
155
155
158
161
165
165
162
156
150
149
152
153
152
149
147
147
147
147
152
163
171
170
161
150
145
143
143
145
145
145
144
142
145
154
164
170
157
156
158
160
158
153
149
145
147
153
158
160
159
154
149
146
148
156
164
168
165
159
155
154
156
157
155
150
144
142
143
145
153
165
174
171
158
146
142
142
142
140
141
145
148
148
148
150
156
165
152
152
152
152
151
151
152
152
151
150
148
150
154
153
147
142
140
147
156
164
164
160
156
155
157
158
156
149
144
143
147
148
152
158
163
164
158
148
142
140
136
135
140
148
153
151
143
142
149
162
147
147
147
148
147
148
150
153
154
152
148
148
152
155
153
146
140
142
151
161
163
159
155
154
156
156
154
149
147
149
152
153
152
152
153
156
156
151
146
142
139
137
141
149
153
151
146
147
155
164
150
146
144
145
149
151
152
155
157
157
153
151
154
159
160
152
144
144
151
160
161
157
154
154
155
155
152
150
151
152
154
153
151
151
154
156
156
154
153
150
147
144
145
148
151
152
153
157
164
168
158
151
145
147
154
157
158
159
161
161
157
154
156
161
162
154
149
150
155
159
156
152
152
154
155
153
150
151
153
154
150
146
146
150
156
158
158
159
159
158
155
151
148
147
149
152
156
161
165
166
159
155
150
151
156
158
160
160
162
162
160
157
158
160
160
155
152
154
158
159
153
149
149
152
154
152
151
154
156
154
148
143
142
144
149
154
157
159
162
163
164
159
153
146
146
150
156
160
162
160
155
151
150
150
151
154
156
157
158
159
160
160
160
161
159
154
151
151
154
159
158
152
149
148
151
154
157
158
157
155
151
149
146
142
142
147
154
157
158
161
165
163
155
146
145
150
158
161
160
156
149
144
143
145
148
152
156
156
156
157
160
162
164
164
161
154
148
144
147
155
160
159
154
150
151
157
160
159
154
152
155
158
155
145
141
145
152
156
154
154
158
160
156
151
150
153
158
161
161
158
147
141
142
146
150
154
158
160
161
159
157
156
158
162
164
157
149
142
144
149
153
159
159
156
155
156
156
153
149
148
152
157
155
145
141
145
153
157
153
149
151
156
158
158
157
156
157
159
161
162
150
146
149
150
150
152
155
162
165
161
151
146
149
156
159
156
154
153
152
150
148
152
154
157
156
154
153
153
151
150
150
149
147
142
139
141
149
156
156
154
154
155
157
158
157
157
158
161
161
160
153
159
156
151
145
143
148
156
161
157
148
144
146
149
150
149
154
162
167
162
155
151
150
152
154
153
155
158
158
155
150
147
146
145
142
139
140
149
159
164
163
157
151
150
153
160
165
167
163
157
151
158
156
148
141
139
142
145
147
148
147
149
149
147
146
146
150
157
164
168
167
161
153
150
151
154
156
158
156
152
148
147
151
153
151
142
139
144
156
165
165
158
148
146
153
163
170
171
164
157
146
151
152
148
144
144
144
141
139
141
147
152
154
151
151
150
147
142
145
157
170
170
160
153
151
151
150
148
144
144
145
150
153
156
155
149
144
147
154
159
160
156
153
155
159
163
164
162
161
160
146
150
151
150
150
151
147
143
137
138
146
154
157
157
157
156
150
142
138
146
155
160
160
158
154
150
144
141
143
147
150
152
152
150
149
148
148
151
153
155
157
157
160
164
164
160
153
152
156
160
150
153
154
152
149
151
149
146
141
140
147
155
158
157
154
155
154
151
148
148
147
149
154
159
158
153
148
146
149
156
159
158
152
145
141
143
146
149
151
153
156
158
162
165
163
158
153
153
156
157
152
157
158
154
148
149
148
146
143
144
147
154
154
151
149
151
152
153
155
155
154
153
156
161
162
160
157
155
156
157
158
155
148
144
141
142
143
144
146
149
154
157
159
160
161
160
161
161
159
156
150
158
161
156
149
144
141
141
140
143
145
145
144
144
146
150
148
146
149
154
160
164
164
164
166
165
162
160
157
151
144
141
142
142
142
143
142
142
143
144
151
155
157
158
158
161
163
162
159
157
153
160
160
155
147
143
139
138
137
140
140
135
136
140
145
148
146
144
145
152
157
160
161
162
164
165
164
158
154
149
138
133
135
140
143
145
146
146
143
141
147
156
161
159
156
156
157
157
155
156
160
160
152
148
148
149
147
144
142
141
140
138
140
142
143
142
145
151
156
157
155
152
153
156
159
157
153
149
148
149
152
150
148
146
149
152
154
150
142
138
145
160
165
161
154
153
156
156
155
156
164
159
148
142
147
155
158
155
148
144
144
147
148
145
141
139
148
161
168
165
152
147
148
153
156
151
143
138
144
155
162
163
156
152
152
157
158
150
142
140
148
161
164
160
155
156
160
160
159
157
161
156
149
145
148
154
157
152
148
143
145
148
150
147
143
145
151
158
161
157
144
144
149
156
158
151
144
144
151
159
161
158
150
145
145
148
151
150
146
149
155
162
161
158
157
161
163
162
160
160
151
155
156
154
153
152
150
146
141
140
145
150
151
149
149
152
151
147
139
135
138
146
154
163
160
155
155
156
157
157
153
149
144
140
139
142
147
152
153
157
161
162
158
157
159
164
164
161
159
162
131
148
156
158
158
155
151
147
146
147
151
152
153
154
155
155
147
139
129
127
137
145
152
156
159
159
159
156
153
148
146
147
147
146
144
146
151
156
160
162
162
161
157
156
160
166
165
161
160
163
117
131
140
148
152
156
155
155
158
160
157
153
151
154
158
156
147
139
134
137
140
141
141
146
157
160
156
148
141
141
146
154
156
155
150
152
156
160
163
163
161
156
153
153
160
167
169
165
164
166
120
118
118
124
137
144
146
148
153
161
157
150
147
151
157
157
150
144
143
145
143
135
132
139
155
161
153
142
138
144
153
158
159
156
153
155
157
160
161
160
157
152
150
151
158
168
174
171
168
167
136
126
112
111
119
127
128
128
130
137
142
143
145
153
160
158
153
151
148
149
145
139
136
143
155
159
155
149
149
154
158
158
157
156
156
156
157
158
159
160
159
155
151
150
153
162
171
172
168
163
149
145
135
127
127
127
126
122
115
115
123
133
142
151
158
158
153
149
146
148
148
146
145
147
151
154
155
161
162
160
159
160
160
160
161
160
160
161
160
162
164
163
156
148
146
154
164
167
161
156
150
155
154
146
138
140
140
134
120
110
110
118
126
135
140
143
142
143
144
149
150
149
147
146
145
146
150
160
163
160
158
160
164
164
164
166
167
165
161
162
167
166
157
148
147
156
164
160
152
148
148
154
155
146
141
145
149
145
133
117
109
108
113
116
120
124
128
135
144
149
149
146
144
143
143
143
147
152
156
156
156
157
159
160
166
172
172
165
156
156
161
161
155
153
162
172
170
157
146
146
147
152
150
143
141
144
149
147
140
130
124
118
116
116
114
115
116
120
131
138
140
139
140
145
148
149
148
150
152
154
154
153
152
155
163
171
170
159
152
153
156
157
155
158
170
178
171
155
147
148
150
156
156
148
144
145
149
147
145
141
144
141
136
133
126
119
112
107
109
116
124
129
135
143
149
151
150
153
152
154
154
153
154
157
162
167
165
159
154
157
160
161
161
161
163
164
160
153
153
155
156
162
161
155
149
151
152
147
145
148
153
154
149
142
130
123
115
104
100
101
106
115
122
131
137
146
150
156
157
157
158
159
160
161
161
161
162
161
163
163
164
165
164
160
155
152
151
152
158
161
167
168
169
166
164
167
170
171
169
166
161
155
149
148
153
161
167
167
163
161
159
157
154
154
155
157
158
157
158
160
160
157
156
159
163
161
156
150
152
156
161
166
171
171
166
158
153
156
159
158
165
165
164
164
167
169
166
160
155
155
154
153
150
148
149
155
166
172
172
165
157
151
151
154
160
163
161
158
157
156
153
148
148
155
159
158
152
148
150
157
162
163
165
167
167
164
162
162
161
157
166
164
156
154
158
157
151
145
143
146
151
153
149
145
145
150
164
175
175
167
158
154
156
159
162
164
161
158
156
154
153
149
148
153
161
162
157
153
154
159
162
157
155
160
168
171
169
165
160
156
165
164
156
149
150
148
147
144
144
145
146
147
147
145
143
148
160
170
170
163
156
155
159
161
161
160
157
154
153
153
154
154
153
154
160
164
161
159
162
164
163
154
148
154
164
171
168
161
157
157
162
161
159
157
154
153
155
155
153
148
144
143
145
146
146
147
154
162
162
155
150
149
155
160
161
159
155
153
152
153
154
155
154
153
157
160
159
159
165
169
165
152
146
150
160
167
163
156
154
156
160
159
160
160
161
159
157
157
154
150
147
146
148
149
150
151
152
155
154
150
148
148
154
160
161
159
156
156
158
157
155
154
153
153
155
154
156
159
167
170
165
152
145
147
157
163
161
154
149
150
162
158
155
152
151
152
154
154
150
147
147
148
154
157
159
162
158
154
150
150
153
157
161
163
160
156
154
157
162
162
156
152
152
154
155
154
156
161
166
166
162
152
145
145
151
157
157
151
144
143
160
155
148
143
140
145
152
154
150
145
144
147
156
162
169
174
169
160
154
155
159
162
163
161
156
151
150
155
159
157
152
148
151
155
157
156
157
160
161
157
157
158
156
150
145
146
148
146
143
143
151
148
144
140
139
144
152
155
153
147
143
146
152
162
169
173
169
166
163
165
164
161
157
156
154
152
151
151
151
149
145
146
152
160
164
160
157
153
152
151
156
165
168
158
144
139
142
148
152
157
143
141
138
137
140
144
151
154
154
152
148
147
152
158
162
163
162
164
169
172
167
158
153
154
157
158
155
149
148
148
145
146
153
162
166
159
150
144
147
149
153
161
166
159
146
140
143
151
159
165
139
134
132
133
138
142
147
150
154
155
154
153
155
158
159
156
154
155
160
166
164
157
154
156
159
158
153
147
149
152
152
150
151
156
159
153
143
138
144
149
151
153
152
151
146
142
143
148
152
159
138
133
132
135
139
145
146
149
157
161
160
159
159
161
161
157
153
151
150
152
155
155
155
154
155
154
150
147
149
156
157
153
149
150
154
152
145
139
143
151
151
147
143
143
144
142
137
137
145
153
137
134
135
141
151
150
149
154
162
165
161
160
160
161
160
156
154
153
151
146
149
151
150
149
147
146
147
150
154
159
159
157
152
153
155
156
150
146
148
152
152
148
143
141
143
141
136
137
148
157
137
135
136
141
145
148
150
158
164
160
154
154
158
158
152
148
149
155
157
153
150
148
148
148
148
148
150
157
161
162
160
159
161
160
158
154
152
150
151
150
147
145
141
139
141
142
143
147
156
163
135
132
132
132
132
138
149
159
162
153
147
149
155
157
150
144
147
155
162
159
153
149
149
150
150
152
154
160
164
163
159
159
160
159
154
150
151
153
150
143
139
138
137
137
139
141
144
150
156
162
137
134
132
133
133
137
144
153
157
154
149
150
155
157
155
153
155
159
164
162
157
153
151
152
151
151
153
158
164
162
155
152
149
150
151
153
154
154
148
140
136
139
140
141
138
137
139
145
153
157
146
142
142
146
151
145
144
144
151
156
156
154
152
155
158
162
163
165
166
165
160
154
152
151
149
148
149
154
161
162
154
146
143
148
157
161
159
153
147
144
145
146
146
145
141
137
139
146
156
161
156
151
151
158
163
160
149
142
145
150
154
151
150
150
151
156
160
164
169
167
161
153
149
150
150
148
149
151
157
160
154
146
146
156
166
168
162
151
150
150
149
148
146
147
148
148
150
156
162
166
158
154
155
159
164
164
156
147
144
143
145
147
150
149
144
140
144
154
164
166
160
152
147
150
154
154
152
149
150
153
153
150
150
159
168
169
163
154
151
148
144
140
141
148
155
158
159
160
162
163
153
152
152
153
155
156
156
151
147
145
144
147
151
152
146
139
136
145
156
162
159
152
148
150
155
158
156
148
145
146
152
154
154
157
161
164
162
155
146
140
134
133
139
148
155
156
153
152
153
157
149
148
147
147
147
147
146
148
150
151
150
151
155
158
156
147
140
143
151
160
161
156
151
150
155
159
159
152
146
146
153
157
158
155
155
159
159
155
146
139
137
139
144
148
149
148
147
153
155
157
151
148
146
146
147
145
143
143
152
157
157
156
158
162
163
154
146
145
151
158
160
157
155
155
157
159
159
154
149
148
151
156
157
155
155
156
159
157
152
148
149
151
152
149
145
145
149
159
165
162
157
153
148
149
151
150
150
152
158
161
159
157
157
161
162
154
148
148
154
158
156
154
157
159
160
158
156
154
150
147
145
146
149
151
152
154
159
161
160
158
159
160
157
151
146
148
154
162
166
163
159
156
154
152
152
153
157
163
166
165
160
156
155
155
155
151
150
153
156
156
152
149
153
157
157
155
154
154
153
147
140
137
139
142
145
151
157
162
164
163
163
162
157
150
148
151
155
159
158
158
157
156
154
149
147
151
159
166
166
163
160
158
154
148
148
149
152
155
155
152
148
145
149
151
154
154
157
159
160
154
148
144
143
142
142
146
153
158
159
160
162
159
155
148
147
151
153
152
151
153
154
153
150
145
145
150
158
162
158
155
157
160
157
148
147
151
155
155
149
147
146
149
151
152
155
158
162
164
162
160
159
159
156
147
143
146
152
155
154
153
155
156
154
152
150
149
149
150
154
157
152
150
149
146
146
151
156
158
152
150
152
153
154
152
155
158
159
154
148
147
151
157
159
159
160
161
162
159
155
154
157
159
156
148
143
147
153
157
155
150
151
154
158
158
153
147
146
152
160
163
152
153
152
149
147
149
155
159
159
154
149
146
147
152
158
161
160
158
155
153
155
158
159
159
159
160
159
156
152
150
150
151
148
145
142
143
150
155
156
153
153
157
160
160
154
150
151
159
164
164
151
153
152
148
145
145
154
162
167
164
153
147
145
146
149
154
157
159
160
159
157
155
152
150
152
156
158
159
158
155
152
151
150
148
144
139
139
142
150
157
161
160
156
153
152
155
161
167
165
159
147
148
148
145
142
146
151
157
161
164
159
154
148
144
144
147
150
149
149
155
162
159
152
149
150
152
155
159
159
159
158
158
157
156
151
142
135
133
143
154
160
158
151
149
154
161
167
168
163
158
144
148
150
148
148
149
148
145
146
150
155
157
154
150
149
149
146
139
138
149
166
175
167
157
153
149
146
143
145
151
156
158
156
154
151
146
142
140
144
150
154
153
151
155
162
165
164
160
162
162
146
151
156
160
159
154
145
134
131
137
148
156
158
157
156
155
151
142
139
147
161
171
170
162
154
148
142
139
143
147
151
152
147
142
142
146
150
151
151
151
151
153
157
164
169
164
158
157
163
166
149
155
162
166
166
156
145
134
129
136
145
155
157
156
155
156
156
156
152
151
152
154
156
156
152
149
149
151
153
154
153
149
141
135
135
142
149
152
151
150
151
154
160
166
165
160
155
157
162
164
152
156
159
161
157
153
148
144
141
142
147
152
153
151
150
152
155
158
159
155
149
146
147
151
153
154
158
162
162
159
155
150
145
140
139
143
146
146
144
143
145
149
157
159
158
155
154
155
157
156
154
156
152
145
145
147
149
149
146
145
145
146
145
147
150
152
152
152
154
154
151
146
147
154
158
159
157
157
156
154
154
151
148
146
145
145
145
143
139
137
136
143
151
156
155
157
156
153
150
150
158
155
147
140
139
143
143
143
143
143
141
140
141
146
152
154
151
149
149
150
152
154
157
162
163
159
151
148
148
149
151
150
149
146
145
145
145
144
140
136
138
145
152
156
156
159
159
156
151
150
157
154
146
141
143
145
140
139
142
145
145
146
144
145
147
149
152
153
150
148
148
154
160
164
163
161
155
154
152
154
157
155
152
146
145
146
146
144
141
138
144
154
158
154
152
155
160
161
158
153
158
154
148
145
148
149
144
143
147
153
158
156
150
145
141
144
153
161
160
151
146
148
153
158
159
159
161
163
163
162
162
159
152
145
143
143
145
143
140
142
151
162
161
153
149
155
164
167
161
153
160
155
151
150
151
152
152
148
148
156
158
158
153
149
145
148
154
162
166
160
147
144
146
152
156
158
161
161
159
157
157
154
148
142
139
141
145
146
145
148
157
164
161
155
154
162
168
167
158
151
153
153
153
154
155
155
152
147
144
145
151
155
155
155
154
153
151
154
158
161
159
151
150
151
157
158
159
156
152
150
148
148
145
141
139
141
147
153
155
159
162
164
162
161
162
167
168
164
156
155
130
138
145
151
155
156
151
144
142
143
149
153
155
157
158
155
148
144
145
153
160
162
159
160
160
159
156
152
149
147
148
149
149
148
146
148
153
159
163
164
162
161
161
160
159
161
160
160
160
164
110
117
122
133
140
145
146
145
149
153
154
152
153
156
158
156
150
143
139
142
148
152
155
159
160
158
153
148
148
151
154
155
156
156
155
155
157
161
162
159
155
154
156
154
151
146
149
158
166
170
116
110
107
110
119
127
130
137
145
154
153
149
149
153
156
155
150
147
142
138
136
134
140
150
156
155
149
146
149
153
156
158
160
161
160
160
159
159
157
153
151
150
153
151
148
146
152
161
167
167
138
123
107
102
110
119
120
121
125
132
135
138
143
150
153
151
146
145
145
143
135
131
134
144
150
152
151
153
156
156
155
157
160
162
162
161
160
158
155
153
156
157
157
154
151
154
164
165
163
158
148
142
130
123
126
128
126
117
112
113
118
124
131
136
140
142
141
142
145
148
145
141
141
146
148
151
155
162
164
160
155
155
160
162
162
162
161
158
156
158
165
168
164
155
152
157
165
165
158
151
142
150
153
150
142
142
139
130
116
111
112
114
117
118
121
126
132
138
146
153
151
147
145
147
148
149
153
161
165
162
157
157
160
160
159
158
157
156
156
162
171
172
163
153
151
159
164
160
153
150
141
153
161
160
152
146
145
142
131
120
115
114
115
115
114
117
122
131
143
148
146
140
139
143
145
145
146
150
156
160
160
160
158
155
153
152
151
150
154
162
169
166
156
151
155
166
166
158
151
151
144
154
162
161
151
142
142
144
142
134
129
127
128
128
124
117
111
114
126
133
129
128
130
138
143
145
142
145
150
158
162
161
158
155
155
153
150
149
152
158
162
160
154
153
161
169
167
158
155
157
148
154
161
161
155
147
143
143
145
146
145
142
140
139
132
122
110
102
105
112
114
120
126
134
141
146
149
152
155
159
162
161
160
158
159
159
155
151
152
155
159
158
156
156
159
161
159
158
160
162
150
154
157
158
157
154
148
143
144
151
157
153
146
141
134
126
120
112
110
109
112
115
119
127
132
139
151
161
166
165
163
161
160
159
158
158
158
158
158
158
158
156
155
155
155
154
154
154
160
162
163
166
169
173
174
175
171
164
162
164
165
161
151
144
146
155
164
165
159
155
156
158
156
154
152
156
160
162
160
157
154
152
152
155
158
158
156
152
150
154
159
166
171
171
168
165
163
161
158
156
164
164
164
166
170
175
172
158
150
149
154
155
152
144
142
149
159
165
164
160
158
158
158
157
158
161
162
161
158
155
154
152
151
151
151
146
144
144
149
153
156
160
165
169
171
170
170
167
163
157
162
160
156
156
161
167
166
153
146
140
143
147
148
143
140
145
157
167
170
166
161
161
163
163
165
168
166
162
158
158
161
166
164
157
153
148
146
147
153
156
154
150
153
163
175
177
171
163
159
156
159
158
156
153
150
152
155
156
151
142
139
140
144
143
141
145
154
167
169
164
159
159
164
167
170
169
165
160
157
159
163
166
165
162
161
158
153
153
158
160
155
145
145
160
175
176
164
152
151
153
157
159
161
159
152
150
154
157
155
150
144
144
147
146
143
143
150
160
163
157
152
152
159
165
168
165
159
158
157
158
158
157
158
161
164
163
156
155
159
164
159
149
147
158
169
169
158
147
148
154
157
157
160
161
161
157
158
157
156
153
153
156
157
152
146
144
148
155
157
154
151
152
157
161
161
156
155
159
163
162
156
151
153
159
163
161
156
154
159
164
161
152
149
154
161
162
157
151
150
152
156
152
149
150
155
160
159
157
154
152
155
159
162
160
157
153
152
154
155
156
157
158
160
160
156
153
155
162
167
163
154
148
151
158
161
157
155
156
161
163
159
150
144
144
151
156
156
152
148
150
151
145
140
138
142
149
154
156
154
149
147
150
156
162
165
165
158
155
156
159
160
161
160
159
157
156
157
161
161
156
147
145
151
157
159
154
153
158
162
161
156
145
138
135
140
145
148
146
144
149
144
141
139
137
138
143
150
155
156
149
142
138
146
157
164
166
162
159
161
162
160
156
155
157
159
159
158
155
152
147
144
145
151
157
157
155
155
158
160
157
152
144
140
139
141
142
143
142
143
150
141
140
141
142
145
148
153
157
156
150
145
143
149
158
162
162
158
161
165
165
159
151
150
156
161
161
156
150
147
147
147
146
149
154
157
158
157
155
154
151
149
148
150
152
149
147
144
143
147
155
142
138
137
141
150
161
163
160
157
154
152
155
161
165
165
160
157
158
162
166
163
155
154
159
164
163
155
148
147
149
151
147
147
150
157
159
158
153
148
147
148
151
157
159
155
150
144
144
149
161
143
137
133
135
143
153
157
160
161
160
157
157
160
165
165
159
156
155
157
163
166
164
161
161
161
159
151
148
147
149
151
149
146
148
155
159
157
152
147
148
148
151
152
154
152
147
139
140
150
163
140
138
133
133
136
139
147
158
166
165
158
152
151
155
157
155
155
156
157
159
160
162
160
156
153
150
148
147
146
148
152
155
155
155
155
156
155
154
151
150
148
146
144
145
147
142
134
138
154
168
136
136
135
135
139
139
147
157
167
165
155
148
147
150
150
150
154
160
163
158
152
149
151
152
151
150
150
150
149
150
153
159
165
162
157
154
155
157
156
150
143
139
137
138
143
143
143
148
158
167
137
135
136
141
146
146
151
159
165
161
152
150
152
153
151
150
155
163
167
160
150
145
147
151
153
154
156
157
156
152
153
158
166
165
158
154
156
156
152
146
139
137
135
135
140
145
149
153
159
164
145
138
138
142
149
152
157
160
161
158
153
152
154
155
154
155
158
164
167
165
159
154
153
155
155
155
158
161
162
157
151
152
159
159
158
157
154
151
146
143
143
144
141
138
137
141
146
152
159
163
154
144
140
144
155
160
160
159
157
156
154
152
151
152
154
158
159
162
166
166
164
161
158
156
153
151
152
158
164
163
156
150
149
153
157
158
153
147
146
149
154
154
148
142
139
140
143
150
159
164
156
148
144
151
161
167
164
159
155
154
153
150
148
149
152
155
157
159
163
163
159
156
154
154
150
145
146
152
162
166
162
153
147
153
159
160
156
151
153
156
156
153
148
146
146
147
150
156
162
163
154
149
148
155
164
169
166
159
155
152
149
148
148
149
149
149
150
154
157
156
148
144
145
150
152
149
148
149
156
162
161
156
153
156
162
163
163
160
160
155
148
143
144
149
153
156
159
163
164
161
151
148
148
152
158
162
163
160
156
152
150
148
150
152
151
145
142
147
151
152
146
140
141
146
153
156
156
152
152
153
155
157
158
160
163
165
167
163
158
147
138
136
143
149
154
156
160
164
164
159
150
148
147
145
148
151
155
155
156
155
153
152
153
155
154
147
141
146
151
156
155
148
143
144
151
158
161
158
150
147
152
159
163
162
160
162
166
161
152
141
138
141
148
151
148
148
152
160
163
157
153
150
146
146
145
146
147
148
152
156
157
156
156
156
154
148
146
149
155
158
158
153
149
147
151
157
161
157
148
145
151
160
165
161
155
157
162
160
153
146
147
153
158
154
146
143
147
158
162
158
154
152
149
147
148
147
147
148
152
157
159
159
159
159
156
152
150
153
157
157
155
152
154
155
156
156
157
154
148
144
148
156
161
158
152
154
160
162
159
154
155
159
161
156
148
147
150
157
160
159
153
150
149
147
146
149
153
159
161
161
161
162
161
158
155
152
153
155
156
152
150
150
156
160
157
153
153
153
152
146
144
147
155
155
150
150
156
161
161
158
158
158
157
153
151
152
155
157
156
157
155
154
151
145
143
149
160
168
166
161
160
162
160
153
150
150
153
155
153
149
145
147
154
156
155
152
154
158
159
153
147
146
150
152
149
148
151
155
156
156
156
154
152
152
153
155
155
152
152
155
159
161
156
146
143
150
161
166
159
154
156
159
157
149
146
150
155
155
152
148
147
150
154
154
155
156
159
161
161
158
155
153
152
150
147
146
148
151
153
153
153
151
151
155
157
154
150
148
151
156
160
164
158
149
144
148
154
152
147
144
149
153
151
148
149
154
158
157
153
152
155
157
157
156
156
159
160
158
154
154
157
157
153
147
144
146
151
154
155
152
150
150
154
160
159
152
146
148
155
161
154
156
155
151
148
148
151
149
144
143
146
147
147
148
153
159
160
158
154
155
158
160
159
157
158
161
161
156
149
150
153
154
151
146
144
145
151
155
154
150
149
151
155
159
157
151
147
153
162
166
148
149
150
150
151
151
154
154
152
149
148
147
146
148
152
159
160
156
152
153
156
158
157
155
158
163
163
159
153
150
150
151
151
149
148
144
144
144
146
149
151
151
153
154
156
154
153
156
162
166
144
146
147
147
148
152
155
159
159
155
153
149
147
147
149
154
155
152
146
148
153
156
155
156
158
161
161
158
156
157
156
154
153
153
150
144
137
133
138
147
152
151
150
152
157
158
155
154
159
166
145
148
149
147
148
150
151
154
156
156
155
151
148
148
149
151
150
146
143
148
154
158
160
160
159
156
152
149
151
157
161
160
155
151
148
143
138
136
139
147
150
149
149
155
162
162
156
151
159
169
148
149
151
153
153
148
144
141
144
151
154
154
151
151
150
152
151
148
147
151
156
162
164
162
157
151
147
147
151
155
159
157
150
144
142
143
144
145
145
149
151
151
154
161
166
164
158
157
166
172
148
149
154
160
159
152
140
132
135
144
152
154
152
150
150
152
154
154
153
153
154
157
159
158
154
152
153
157
158
156
152
147
141
136
137
143
147
147
148
149
153
157
160
162
162
159
157
162
168
168
150
151
152
158
157
152
144
136
136
142
147
150
148
148
149
152
155
156
157
153
150
149
150
151
151
153
158
163
161
156
150
144
140
137
139
144
147
145
143
145
152
159
161
157
152
150
153
157
159
158
157
153
148
145
148
150
150
147
142
142
143
145
145
148
151
154
154
154
156
154
151
148
146
148
150
149
150
150
152
152
152
152
150
147
145
144
144
143
141
142
146
152
155
153
151
152
154
153
151
152
162
155
145
138
142
146
148
148
146
146
144
143
144
149
153
155
152
151
152
153
154
155
155
155
152
147
143
141
145
150
155
157
155
151
146
142
142
143
143
144
143
142
147
153
157
161
159
155
153
157
159
152
145
144
144
143
142
143
147
152
151
148
144
146
149
152
152
149
146
146
152
160
164
163
159
155
153
154
153
154
156
155
152
149
146
143
143
144
146
147
146
143
145
151
158
165
165
161
160
161
152
149
150
150
150
145
138
139
146
155
157
153
148
146
147
150
152
150
145
142
144
153
160
161
163
164
168
167
161
156
152
148
145
141
139
139
144
144
146
147
152
153
149
149
154
163
166
164
158
156
153
151
153
153
152
149
145
144
147
152
154
155
154
153
154
153
153
154
154
150
148
146
147
153
160
164
166
163
157
153
148
143
140
136
136
137
142
142
144
149
157
160
157
155
158
164
168
164
154
147
153
148
148
150
152
154
153
150
148
148
149
153
156
159
159
157
153
155
161
166
164
152
148
152
157
158
156
154
153
152
149
146
142
140
141
143
145
147
151
155
158
161
162
161
162
165
168
164
155
147
138
131
133
138
145
151
151
148
146
146
146
150
153
157
158
157
153
153
157
168
172
166
163
160
157
154
152
153
157
158
153
147
148
150
152
153
154
157
158
157
155
158
162
163
160
157
158
159
161
159
114
113
114
121
129
135
137
141
145
147
149
150
151
154
156
156
154
151
148
149
155
161
166
164
158
152
151
155
162
162
155
149
151
155
160
160
160
160
160
155
150
153
159
161
154
145
144
152
163
169
118
112
108
111
115
120
122
126
134
138
141
146
150
153
155
154
152
150
143
135
133
141
155
159
155
150
150
156
161
160
156
153
155
158
159
160
159
159
155
152
150
154
159
160
153
144
143
148
157
164
142
133
125
120
119
119
119
118
119
121
123
129
136
143
148
148
148
148
146
139
131
131
143
152
151
149
151
156
161
158
155
157
160
161
159
160
160
158
154
153
156
162
164
162
159
157
156
153
152
153
149
149
143
139
134
132
128
120
115
113
113
113
117
123
129
136
140
146
150
150
144
141
143
148
149
149
152
160
163
159
156
157
161
162
160
161
160
157
154
156
162
169
168
165
165
166
165
159
152
149
142
147
154
154
149
144
140
131
126
121
117
112
111
110
113
120
128
135
144
150
149
145
146
149
149
148
150
156
160
159
156
157
159
160
159
158
155
153
154
159
165
168
165
162
163
166
163
159
156
153
141
148
158
161
154
148
145
144
140
134
129
126
123
120
118
115
113
114
123
133
136
136
140
146
149
147
146
147
152
156
159
160
161
159
157
153
150
151
155
162
167
163
157
155
156
160
159
158
160
161
144
149
159
162
153
144
142
145
147
146
142
140
142
139
134
122
107
99
103
111
118
123
129
138
145
147
146
146
149
156
162
164
163
160
158
156
151
150
155
161
163
159
154
151
152
155
155
160
167
171
145
147
153
156
152
143
138
140
149
153
151
147
144
146
146
133
118
109
109
112
117
121
124
128
136
144
151
157
161
162
163
162
159
157
159
159
156
154
154
156
158
157
154
152
151
151
155
163
172
172
145
144
145
148
152
150
143
141
146
155
154
149
143
146
149
147
138
133
135
134
129
125
122
121
123
134
147
162
168
167
160
156
154
154
157
158
159
157
157
157
157
154
151
151
154
156
157
160
165
165
165
167
169
170
169
164
158
159
160
164
162
157
148
143
145
153
163
164
156
151
154
159
160
155
149
154
162
166
162
156
152
153
154
156
156
158
161
163
161
159
160
162
164
164
162
164
166
164
157
154
164
165
165
164
167
169
165
159
156
153
151
151
153
151
150
151
155
158
155
153
157
162
164
160
155
155
159
161
158
156
157
157
155
151
148
148
152
156
159
158
158
158
161
162
160
159
162
162
159
154
158
157
156
159
167
174
174
167
155
142
139
144
153
157
154
150
152
159
162
162
161
162
164
165
165
166
165
162
159
159
161
163
157
150
146
143
146
151
156
158
156
153
155
160
158
154
151
154
157
155
154
152
155
157
161
167
171
169
156
141
135
139
148
152
151
149
154
163
169
166
161
159
161
166
171
174
171
166
161
161
161
160
157
155
153
151
147
148
153
159
156
152
154
161
162
155
149
148
152
155
154
156
160
159
153
152
157
162
158
149
143
143
147
147
146
149
157
165
168
164
158
156
159
163
168
168
167
166
163
161
158
154
155
159
163
159
150
146
152
160
160
155
157
161
167
163
155
150
152
154
155
156
160
158
153
151
155
159
160
159
156
156
154
148
146
148
157
164
165
161
157
156
159
159
158
155
156
163
166
163
156
151
154
162
166
159
150
147
152
160
161
157
155
157
164
164
159
155
155
154
151
148
147
149
152
157
159
160
161
163
163
161
159
155
151
148
152
159
162
161
158
158
159
158
155
152
154
162
166
162
154
150
156
162
162
154
147
148
154
159
157
151
149
150
153
157
157
157
158
159
144
138
138
141
147
155
158
160
162
162
158
157
159
159
156
149
148
154
159
161
159
158
159
159
158
157
159
162
161
155
148
148
154
158
155
149
147
152
158
159
153
143
138
141
146
151
152
154
160
166
142
137
138
140
146
149
153
157
158
156
150
151
153
158
157
150
147
154
159
160
157
155
156
157
157
158
157
156
152
147
145
147
149
150
150
150
153
159
162
160
151
139
136
140
150
153
150
148
148
156
145
143
145
149
151
152
154
157
155
151
146
149
155
159
159
155
154
159
161
159
155
153
156
157
159
156
152
149
147
147
148
146
144
145
151
157
163
164
161
156
150
144
143
146
153
157
152
145
138
141
148
150
151
155
160
166
168
163
155
148
147
153
161
166
165
161
160
162
162
158
156
158
163
165
166
161
154
150
148
149
150
147
145
147
157
167
169
163
152
149
148
150
152
151
153
156
153
147
144
148
145
150
148
147
150
159
165
165
160
154
150
152
158
164
163
160
159
160
160
159
161
165
171
174
172
168
161
155
151
150
152
152
151
153
160
164
164
159
148
145
146
148
150
150
151
151
151
152
156
167
140
145
141
136
135
137
146
159
165
161
154
149
148
153
155
155
156
158
159
159
161
166
169
171
169
166
163
157
151
148
151
157
160
160
158
158
159
157
152
147
142
142
142
143
149
150
151
155
163
172
138
140
138
136
133
129
137
154
165
164
157
150
147
149
152
155
159
162
161
156
153
153
157
162
163
162
161
156
149
143
146
155
161
162
159
159
160
159
155
148
139
135
134
137
146
151
154
157
163
166
145
142
140
142
146
148
152
157
164
162
157
154
152
152
154
157
162
165
162
155
148
145
149
158
162
164
163
158
149
142
143
151
161
163
162
164
163
159
152
146
140
137
134
134
141
148
155
158
161
163
155
149
145
147
156
162
165
164
162
159
156
155
154
152
149
152
156
160
160
158
155
153
156
160
162
163
163
160
155
149
148
153
162
163
162
162
159
153
147
146
146
146
141
137
138
144
150
155
162
167
156
150
145
147
154
164
168
166
161
158
157
155
152
148
144
141
142
152
157
161
164
165
165
162
158
155
155
157
159
158
158
160
163
160
158
155
151
146
145
149
154
155
150
143
140
141
145
152
162
168
152
148
146
147
154
161
163
162
160
159
158
153
149
147
145
144
145
148
153
157
159
161
164
160
155
150
149
154
159
163
163
161
161
159
156
153
149
147
148
153
155
155
153
150
146
146
149
155
163
165
151
149
148
152
159
162
162
160
160
159
156
150
146
148
148
148
147
149
150
148
144
144
151
158
157
154
154
157
161
159
158
156
158
161
163
160
158
157
156
153
149
146
148
150
150
153
158
163
167
164
153
151
148
151
157
162
162
162
160
158
155
148
146
148
148
145
144
148
148
148
143
140
143
149
155
159
163
165
161
154
150
152
158
164
166
165
165
164
159
150
141
137
141
148
151
155
161
168
170
166
154
151
145
142
146
153
159
161
158
157
155
151
149
148
143
139
140
147
153
156
154
145
140
139
144
155
164
167
159
148
147
152
158
160
158
158
162
162
157
148
139
138
143
150
152
153
157
163
166
163
153
150
143
136
138
144
152
157
155
154
155
155
154
149
142
138
141
150
158
160
158
149
142
135
139
150
160
160
151
144
148
155
159
151
144
147
155
160
156
148
144
145
152
155
154
152
151
155
158
157
150
147
143
139
140
143
148
151
150
152
155
159
159
154
148
144
147
153
157
157
155
150
147
144
146
150
155
155
148
144
150
157
159
150
139
144
154
161
158
151
149
150
154
156
154
151
151
153
154
154
148
144
140
140
141
145
149
150
149
148
154
162
163
160
154
152
152
152
153
153
153
153
155
156
153
151
151
152
152
149
153
158
160
155
151
149
155
161
159
154
152
151
152
152
152
153
154
155
155
156
152
149
146
144
143
147
152
153
151
148
153
160
162
158
156
154
153
151
152
154
157
158
159
159
154
149
148
152
155
153
152
152
155
156
153
150
150
155
156
155
154
152
151
152
154
155
155
155
155
156
160
163
161
149
144
147
153
156
154
150
153
156
155
153
152
154
153
152
153
156
160
158
157
156
154
151
150
150
151
151
151
149
148
148
147
146
146
148
151
153
154
154
154
158
159
157
152
150
151
154
162
168
163
151
144
145
149
153
155
154
154
152
150
148
149
153
153
152
152
154
157
156
154
153
154
155
154
149
148
151
154
152
148
144
143
145
147
150
152
153
153
154
156
161
161
156
148
146
148
152
152
156
156
151
147
147
149
150
152
154
153
151
149
149
152
154
155
152
149
150
154
156
156
156
157
160
158
152
148
150
155
155
150
147
146
149
152
155
156
154
152
151
152
157
159
155
148
145
149
156
143
147
150
151
151
152
152
152
147
147
147
148
150
152
156
160
160
155
149
149
154
159
160
159
161
164
162
154
148
145
147
149
149
148
149
151
154
156
158
155
152
148
147
151
157
155
149
146
151
163
143
147
149
150
152
154
154
152
146
142
140
143
147
152
157
160
159
156
151
151
155
157
158
160
164
166
163
156
149
144
143
146
147
147
148
149
151
152
155
153
151
147
146
151
157
156
149
145
152
167
148
149
148
147
149
151
154
154
152
146
143
145
147
150
153
156
154
153
153
154
154
154
155
159
164
164
160
156
153
155
158
158
153
149
147
147
148
148
150
151
151
148
147
154
160
159
151
146
155
168
149
147
144
145
149
150
151
153
156
156
153
152
151
151
152
152
150
151
153
155
154
154
157
160
160
158
156
156
159
164
167
165
159
151
146
146
146
147
148
151
151
150
151
157
163
164
159
156
161
168
148
145
144
147
152
150
144
144
150
154
156
155
153
152
152
152
152
153
154
155
156
157
160
160
158
154
156
159
161
161
159
156
150
145
143
144
145
144
143
149
155
158
158
158
161
165
166
166
166
165
150
149
149
150
150
148
140
134
136
143
149
151
149
150
152
155
157
156
155
154
154
155
156
156
155
154
156
157
155
151
146
140
135
134
137
141
142
139
139
146
160
169
165
157
153
157
163
166
162
159
158
155
152
152
148
146
140
136
137
142
145
146
145
148
152
155
157
156
156
154
153
152
151
151
151
152
152
151
149
146
143
138
134
133
135
138
139
139
139
147
162
169
165
155
149
151
156
159
158
159
162
156
151
149
148
146
143
143
149
152
150
147
144
147
152
154
154
154
155
157
157
156
154
151
150
150
150
148
146
146
147
148
148
145
143
141
142
143
148
153
160
158
157
156
156
156
154
155
158
165
159
153
150
149
148
145
142
144
152
158
155
149
144
146
151
153
153
152
152
157
162
164
161
155
152
154
157
156
151
148
147
149
152
152
151
148
147
149
155
159
156
151
154
160
165
163
156
151
157
167
156
153
153
153
149
144
139
141
146
152
152
149
148
150
153
155
152
149
150
156
160
161
159
157
157
159
163
161
154
151
146
145
146
149
151
151
149
149
152
154
155
154
157
164
168
164
156
148
152
160
149
152
155
153
150
148
145
143
143
144
145
148
153
157
158
155
149
147
149
153
154
151
151
155
160
160
159
157
155
155
150
145
141
142
144
146
144
143
145
150
156
161
162
163
162
161
157
153
151
153
134
140
144
146
147
151
154
152
151
146
143
147
153
159
159
156
150
150
153
152
151
149
151
156
159
156
151
152
158
160
154
145
137
138
142
144
142
142
146
151
156
160
161
161
157
157
159
158
153
149
120
123
123
128
136
144
151
157
159
151
146
148
152
155
156
155
154
154
155
152
154
156
160
161
158
152
149
154
164
164
153
140
134
138
144
148
148
149
154
155
155
157
160
162
159
155
156
157
155
151
115
111
109
113
121
128
136
140
145
147
148
152
155
155
153
154
154
154
151
149
152
159
163
162
156
152
154
162
169
165
153
140
133
138
145
149
152
156
157
157
154
155
160
165
163
156
149
150
154
157
130
128
122
117
117
118
120
123
128
131
134
143
150
152
151
150
151
152
149
145
145
152
160
158
153
153
158
168
171
164
157
151
149
146
146
151
155
156
155
154
154
158
161
164
163
157
148
145
149
156
149
149
146
137
128
125
123
122
120
117
117
121
130
138
142
145
147
151
152
148
143
148
155
155
151
150
156
164
166
163
162
163
163
159
155
156
158
157
153
154
157
161
161
162
163
162
156
149
149
155
150
153
153
148
140
137
135
133
129
120
113
108
110
117
125
134
138
145
151
150
146
147
152
155
150
146
150
158
163
162
162
163
165
164
162
163
163
159
155
155
159
163
161
163
166
168
164
158
155
155
143
144
150
151
148
144
143
145
143
135
126
118
114
111
114
119
123
125
132
138
142
146
152
155
151
147
147
153
158
160
158
158
160
162
164
166
164
161
158
159
160
161
160
163
166
166
163
160
162
159
143
142
144
149
150
149
148
151
151
147
142
137
133
128
122
117
110
108
111
119
128
135
142
148
151
150
150
151
154
156
156
156
158
161
164
166
163
159
160
162
161
159
157
157
157
154
153
157
164
164
146
143
144
148
148
147
149
151
153
154
152
150
149
144
140
129
115
103
100
109
117
124
128
133
142
149
154
156
157
156
157
155
155
157
162
164
161
157
157
160
160
157
155
152
148
144
147
156
167
167
146
143
143
144
142
142
145
150
156
158
155
151
148
149
152
145
134
121
115
120
123
124
120
118
125
139
151
161
164
162
158
153
149
152
159
165
164
157
154
156
159
159
157
153
149
147
151
161
171
170
145
144
142
143
147
145
148
151
157
160
155
148
144
149
156
157
151
144
141
142
138
131
123
115
115
123
137
150
157
158
157
152
148
151
157
163
162
158
155
157
160
160
157
154
154
157
159
165
170
170
164
165
164
161
154
149
153
162
166
164
154
148
147
149
153
158
162
164
160
155
156
163
165
159
152
154
161
164
158
149
148
153
157
158
157
159
165
168
164
159
156
155
157
159
160
163
165
163
159
155
161
161
160
158
154
150
154
162
164
159
147
145
152
160
162
157
154
156
154
152
156
164
169
168
159
155
157
159
156
153
153
154
154
153
154
160
169
174
171
164
159
155
158
160
159
159
158
159
161
157
156
155
156
158
161
164
167
165
159
146
139
143
155
162
160
152
149
155
158
159
159
162
165
169
167
165
163
161
158
155
153
149
147
148
150
156
165
170
170
166
161
158
161
161
154
146
146
156
162
159
152
153
158
160
162
167
170
166
154
139
133
139
149
154
152
150
154
161
166
166
163
158
158
163
168
173
171
166
161
158
154
149
147
150
151
155
157
160
163
164
162
160
161
161
154
147
149
156
162
158
152
156
161
161
157
155
159
160
155
146
140
140
144
145
149
155
164
169
170
167
163
158
156
158
163
167
166
165
164
161
158
155
154
157
158
155
152
152
157
162
163
159
157
158
157
156
157
160
160
155
154
156
160
158
153
149
152
156
160
161
159
153
147
146
151
161
171
172
169
164
159
159
159
159
157
156
157
162
164
164
160
158
159
162
162
156
149
148
154
160
159
155
153
155
159
162
160
161
160
155
151
149
151
152
153
153
153
157
165
172
170
161
154
151
152
157
164
167
165
160
156
158
161
162
158
154
155
162
165
163
157
155
158
161
161
153
148
149
153
157
157
155
155
156
160
160
157
159
162
162
147
141
142
149
157
159
159
161
167
171
165
159
156
154
152
150
153
160
161
158
155
157
161
161
159
158
160
165
165
160
155
152
152
154
154
149
148
149
154
157
157
157
161
167
167
161
155
157
165
172
146
142
145
151
157
157
158
161
163
161
155
153
156
156
153
147
149
157
160
158
157
158
158
156
154
155
159
162
160
157
153
150
147
145
146
148
150
152
156
159
159
157
159
165
165
163
157
155
158
161
147
147
150
152
154
154
156
157
155
150
148
151
158
161
159
154
157
161
162
160
158
158
159
154
150
151
154
156
156
155
153
149
142
139
143
150
156
156
155
158
158
155
151
148
153
158
157
153
146
141
146
150
153
154
155
156
156
155
149
141
144
152
161
165
163
159
163
165
164
159
157
158
161
158
156
153
156
157
156
155
153
149
141
139
145
155
159
156
151
152
155
153
147
143
145
152
155
154
151
147
140
149
152
153
152
157
163
162
153
144
145
152
160
163
159
156
159
163
161
158
156
160
166
166
163
160
161
161
159
157
154
151
147
145
149
154
157
156
151
151
152
151
147
143
147
152
154
158
163
167
135
143
145
143
143
151
161
164
161
155
151
152
155
156
155
153
155
159
157
155
156
162
166
166
163
161
162
162
159
156
154
156
155
152
149
150
153
156
157
154
151
148
145
145
151
156
158
161
165
168
136
139
139
137
138
143
153
160
161
158
155
154
153
153
155
158
161
161
156
153
153
157
160
163
164
164
162
160
155
151
150
155
158
154
151
150
152
155
157
153
149
144
141
142
150
158
160
162
163
162
145
141
138
139
143
150
154
156
156
155
156
156
154
153
156
161
165
163
157
153
151
152
156
161
164
166
163
158
151
146
146
151
157
155
153
154
156
154
151
150
147
143
139
139
144
152
156
158
160
160
152
148
144
144
149
158
161
157
153
153
156
158
156
151
150
153
157
158
155
153
154
156
159
161
162
162
160
156
151
149
151
158
161
157
153
154
156
153
151
150
150
148
143
141
142
146
149
152
156
159
152
152
148
146
149
154
156
154
153
154
158
159
155
146
141
139
142
147
150
153
156
159
160
157
154
153
155
156
155
154
157
163
164
158
153
149
151
151
150
151
152
153
151
150
146
144
146
150
154
158
151
154
151
149
149
151
150
150
152
156
158
156
150
143
137
133
132
137
143
145
149
151
154
153
150
150
154
159
159
157
157
159
161
159
155
150
149
147
146
149
151
154
157
156
152
149
149
152
155
157
152
155
154
154
156
156
153
150
152
154
154
149
144
141
137
134
131
134
138
141
141
142
145
150
151
151
156
162
161
155
152
151
155
160
162
156
153
149
148
146
147
149
152
155
155
154
156
156
157
159
155
156
153
153
158
161
158
155
153
153
151
147
144
142
139
134
131
135
142
143
142
140
141
145
148
147
152
157
155
148
143
146
152
158
164
159
158
156
153
147
142
139
141
149
154
158
159
159
161
163
155
154
147
143
146
151
157
156
154
153
153
151
149
145
139
132
130
138
147
154
152
143
138
134
134
138
146
150
145
140
138
144
151
152
152
150
154
157
156
149
138
132
134
144
154
158
157
157
161
164
153
151
143
135
135
139
148
154
152
150
152
155
153
147
138
133
133
142
150
156
158
149
139
130
130
136
150
149
142
135
136
143
147
143
138
139
148
155
156
149
139
135
136
146
155
157
154
155
158
160
150
148
144
138
136
137
143
150
148
145
147
153
154
150
141
137
137
143
146
153
156
152
145
138
140
147
155
153
147
139
140
143
143
138
132
135
146
155
155
149
143
139
140
147
153
154
152
153
153
155
149
146
147
145
143
142
143
146
143
142
145
153
157
155
149
144
143
141
143
150
154
153
151
146
147
149
151
151
150
148
146
144
140
135
132
135
146
154
156
153
149
145
145
147
150
151
152
153
152
152
153
151
153
150
147
144
142
142
144
145
149
153
156
156
156
154
149
144
147
153
155
155
153
151
150
148
143
143
146
149
147
143
138
134
134
137
144
151
154
154
154
151
149
149
149
151
153
154
153
152
161
162
159
152
146
143
142
144
147
152
154
153
152
154
157
158
154
151
153
157
157
154
152
153
154
150
144
140
141
145
145
142
137
136
137
141
142
146
148
151
154
155
153
152
151
151
153
154
153
152
162
162
158
151
145
143
144
151
159
162
158
154
151
151
152
152
150
150
152
154
154
152
152
154
156
156
153
146
144
145
146
144
141
140
143
146
147
146
145
148
152
154
153
152
151
151
151
151
151
151
153
154
151
146
145
147
150
157
164
165
159
155
153
152
150
147
147
146
147
148
151
153
155
156
158
158
155
151
147
148
149
147
143
144
147
151
151
148
150
152
154
153
148
147
151
152
150
148
148
152
141
146
146
144
145
149
153
155
156
156
153
153
153
154
154
153
152
149
147
146
152
156
159
158
158
158
157
151
147
146
146
144
142
142
146
151
155
156
158
160
159
154
147
147
152
154
151
147
146
152
145
149
147
146
148
150
152
150
145
142
144
148
151
155
157
159
158
155
151
151
156
158
158
157
159
162
159
153
148
146
148
147
144
142
146
153
161
163
162
161
159
154
151
150
153
155
150
146
148
153
152
152
149
149
152
154
153
149
147
143
144
148
151
154
155
156
154
154
155
157
158
157
156
158
164
167
164
158
153
155
160
160
156
150
150
157
166
165
158
153
152
151
151
152
155
155
151
149
152
156
152
149
146
149
154
156
155
153
152
152
152
153
153
155
154
152
149
151
156
159
160
158
159
162
165
166
164
162
161
163
167
169
164
156
151
154
159
156
152
148
148
148
149
153
155
158
155
155
156
158
151
147
144
145
150
153
153
152
150
150
152
153
154
155
155
153
151
152
155
158
158
159
161
162
161
159
159
160
160
160
161
160
157
152
147
145
147
146
145
147
150
151
152
154
158
166
166
162
159
157
155
152
146
142
143
144
142
141
141
143
146
148
149
152
155
157
157
156
155
153
153
154
157
157
156
154
155
155
154
151
149
145
141
140
139
141
142
139
140
148
156
161
159
156
158
167
172
168
159
155
160
156
151
148
145
144
140
139
141
144
146
145
145
148
153
159
161
159
156
152
150
150
152
154
154
154
153
152
148
146
144
138
132
131
136
142
144
141
141
147
157
164
164
156
154
157
162
164
160
158
157
153
151
154
153
149
144
145
151
155
153
148
144
146
152
158
161
161
159
157
155
154
154
153
154
156
156
153
147
144
143
140
136
136
140
147
149
147
145
149
156
161
162
159
154
149
149
152
158
164
153
150
151
154
152
149
146
148
155
160
156
149
144
146
153
157
159
159
161
164
165
163
159
154
154
157
160
156
148
143
143
143
143
144
146
147
146
147
151
155
158
160
164
166
162
151
143
142
153
164
156
156
155
152
148
148
147
147
146
148
148
148
148
150
155
155
153
153
158
166
170
164
157
154
153
157
160
156
151
146
146
145
148
149
149
148
146
146
152
158
160
163
168
172
167
156
145
142
151
159
151
157
156
150
147
151
151
148
140
134
139
146
153
157
156
151
145
146
152
158
159
155
152
153
155
155
155
154
154
154
152
150
151
152
150
146
143
144
151
157
162
165
168
167
161
155
151
151
153
158
125
135
140
141
144
151
156
155
147
141
140
147
155
158
154
150
146
148
151
152
150
149
152
158
159
154
150
151
156
158
152
147
143
147
147
143
140
142
149
157
162
164
163
161
154
151
154
156
155
154
98
108
116
123
129
134
142
148
154
150
149
152
154
155
152
151
152
155
154
151
148
150
158
163
161
155
150
152
158
158
149
139
134
138
142
141
140
145
152
159
162
161
161
160
154
152
155
155
153
148
115
111
107
111
115
119
120
129
138
142
148
155
157
155
151
151
153
157
156
152
149
151
158
160
158
156
156
159
160
159
151
141
133
133
138
142
146
150
155
159
162
162
161
161
157
155
154
152
150
149
144
133
121
116
116
118
117
116
119
123
129
137
144
147
145
146
147
153
155
153
151
153
154
152
151
154
159
164
163
160
156
154
150
146
146
152
156
155
153
156
162
163
159
157
158
158
156
151
151
154
153
153
142
134
132
132
133
130
123
116
112
114
119
125
130
134
139
147
152
153
152
154
156
153
148
147
152
158
161
160
162
164
164
161
159
162
161
156
151
154
159
161
155
154
157
160
159
154
155
157
147
147
147
144
144
143
144
144
139
129
119
111
107
109
111
116
125
135
141
145
147
153
160
160
150
144
145
154
161
162
163
164
165
165
165
166
163
157
153
154
157
158
154
155
159
162
162
159
159
159
143
142
144
148
146
143
142
148
148
144
138
133
124
115
108
112
113
119
123
127
132
144
155
159
154
149
149
155
161
163
160
158
158
160
163
164
162
160
159
160
159
156
156
158
161
161
161
162
164
160
148
145
144
149
149
148
147
149
149
150
151
151
145
136
126
122
117
113
111
113
119
128
135
141
149
153
157
161
162
160
156
152
152
155
160
164
162
161
163
165
161
156
154
156
156
154
154
159
163
159
152
147
146
148
150
154
157
154
152
151
153
154
152
148
144
140
133
122
113
115
118
121
115
119
131
145
157
163
161
157
153
149
147
151
159
165
163
159
160
163
162
158
154
153
151
147
148
153
157
156
151
148
147
148
152
158
161
159
157
157
153
152
148
149
152
151
148
135
126
127
130
127
115
109
113
127
141
149
152
153
153
149
145
149
158
166
165
158
154
158
163
163
160
157
152
149
151
154
154
156
151
151
150
150
153
157
158
159
160
161
155
150
145
148
156
158
156
147
139
141
141
138
130
120
115
115
118
123
131
142
153
154
152
152
158
164
164
159
155
158
163
165
164
160
158
159
161
162
164
164
158
157
154
155
158
163
167
169
167
158
148
143
147
154
158
157
156
161
165
164
164
168
170
167
158
155
159
162
159
153
154
158
161
160
158
158
159
160
158
154
151
151
156
161
164
164
163
164
163
160
156
155
154
154
155
157
159
165
165
157
144
142
150
158
157
151
149
156
160
158
159
166
172
173
164
156
157
159
159
157
156
156
156
157
159
162
167
169
167
160
153
151
157
165
168
166
162
163
164
161
155
156
156
157
157
157
160
161
157
149
142
143
152
154
152
147
147
154
157
157
157
162
168
171
167
163
161
161
159
155
153
152
153
155
158
164
170
173
170
163
156
155
161
167
168
163
160
162
165
159
151
157
160
159
159
161
163
159
152
139
135
140
147
146
147
149
154
158
159
159
160
159
161
162
164
166
165
164
159
156
154
154
155
157
157
160
167
172
170
164
159
159
163
164
161
157
157
162
163
155
147
155
161
162
158
158
159
158
152
144
140
140
142
142
149
157
164
165
165
165
163
159
156
156
158
162
161
161
161
161
161
161
161
160
157
159
165
172
172
166
162
159
158
158
156
157
158
161
159
153
149
154
160
163
160
155
153
153
157
162
161
153
147
147
154
163
169
170
169
168
163
160
158
158
158
158
157
159
163
165
164
162
160
159
161
162
166
170
170
165
161
158
156
156
156
158
158
158
157
154
155
154
158
162
164
157
150
152
162
174
174
163
155
153
156
163
169
169
167
163
159
160
162
164
162
158
158
162
166
167
162
156
154
158
162
164
164
161
160
161
159
160
161
165
165
163
158
155
156
158
156
153
155
162
166
162
156
157
165
171
165
159
155
155
158
162
165
164
160
156
156
161
165
164
160
158
161
167
169
167
160
153
150
153
159
161
157
151
152
157
160
163
168
174
174
166
158
155
159
160
152
150
155
160
164
163
162
164
167
162
153
150
152
157
161
165
166
163
158
156
158
162
162
158
154
156
160
164
165
163
160
154
147
147
151
152
149
146
148
156
162
164
166
167
164
162
159
158
162
160
147
149
154
157
159
159
162
163
161
155
147
148
154
162
166
166
167
166
163
161
160
159
157
151
149
153
158
160
160
158
157
152
143
138
142
147
148
146
147
155
161
161
156
149
147
153
159
162
164
163
141
146
151
153
154
155
158
156
151
146
146
151
160
164
164
162
164
167
167
164
159
155
150
146
147
153
159
160
159
155
153
147
138
133
138
144
149
150
149
153
158
158
151
144
143
149
157
164
168
169
136
143
147
147
149
155
159
158
150
145
149
157
164
164
159
155
157
162
163
160
157
154
151
148
148
151
157
160
159
154
149
141
136
133
135
143
149
155
155
156
157
156
152
149
150
152
155
161
167
170
134
140
141
141
145
155
164
164
156
150
153
159
163
162
157
154
155
157
156
156
156
159
159
155
152
152
154
157
157
153
150
146
143
138
135
139
147
155
160
161
160
157
153
153
156
157
156
158
162
164
134
137
137
137
144
157
166
165
157
152
154
157
157
156
157
158
158
158
155
155
157
159
159
158
158
158
157
155
154
153
155
155
153
147
137
133
137
149
158
163
161
157
152
151
154
157
156
156
159
159
135
137
136
138
145
155
162
160
153
150
154
154
153
152
154
159
162
162
156
155
156
156
156
158
160
162
158
154
152
153
158
162
158
150
140
135
136
145
153
158
158
154
149
148
151
153
153
154
155
157
140
141
141
144
148
154
158
156
150
150
155
157
154
151
150
155
158
159
154
152
152
153
154
155
153
154
155
155
152
151
155
160
160
151
142
141
145
150
154
156
155
153
152
153
151
149
149
151
152
153
148
150
150
149
148
150
153
152
150
154
159
161
159
152
147
146
148
147
145
144
144
146
146
144
141
145
153
156
154
151
152
156
156
149
145
147
154
158
158
154
152
152
154
157
153
149
149
151
151
150
151
156
157
152
149
149
148
148
149
153
159
160
157
149
140
134
133
136
138
139
138
139
135
134
134
140
151
159
157
152
150
150
150
147
146
149
154
156
154
151
149
150
154
157
155
152
152
152
149
148
153
159
159
155
154
152
152
149
148
150
153
153
150
143
134
125
123
128
134
137
137
135
133
131
132
136
145
151
153
152
152
149
147
146
147
148
149
150
148
147
147
151
155
157
157
156
155
148
145
147
153
156
157
156
158
159
156
151
149
149
149
148
146
141
133
123
121
123
129
134
136
134
133
132
130
127
123
129
138
144
149
150
149
148
147
146
148
148
146
144
142
145
149
153
157
158
154
147
145
152
152
153
154
154
153
150
150
150
150
150
150
148
146
143
136
128
125
125
130
133
135
136
134
132
129
123
114
115
119
130
140
148
152
150
148
147
150
151
147
142
136
133
136
144
153
155
152
151
154
159
152
152
153
149
143
139
141
146
148
147
146
146
146
142
135
129
127
129
133
138
143
141
138
133
133
133
133
128
127
127
132
140
148
150
152
151
150
149
146
141
134
129
128
138
147
151
151
154
159
163
150
150
150
147
138
136
138
144
145
143
141
144
146
143
135
129
126
129
131
140
145
145
143
134
139
145
150
148
141
131
127
131
138
141
145
142
144
146
146
144
140
134
132
138
145
149
151
153
156
158
150
147
148
146
140
139
139
144
146
145
147
150
154
149
143
137
131
127
130
139
143
144
141
136
139
144
147
146
142
136
131
128
127
126
126
130
136
142
148
149
149
144
141
142
146
149
151
152
152
151
151
145
144
145
142
141
139
143
149
154
156
158
158
156
155
152
146
137
135
140
142
141
139
137
138
141
137
136
136
138
135
131
125
115
115
124
134
143
150
152
153
150
146
144
145
148
153
154
152
150
156
148
145
143
142
140
139
140
147
155
158
158
157
158
160
159
155
151
148
148
147
142
143
146
147
146
139
135
135
138
136
135
131
130
129
134
139
145
147
148
149
150
148
143
143
148
155
157
155
153
162
156
148
143
143
144
142
142
145
150
155
157
157
156
154
151
149
151
155
156
154
149
153
155
157
154
149
143
140
138
136
138
136
139
142
144
145
143
140
140
143
146
144
140
141
147
154
157
158
157
160
155
145
141
144
150
151
150
149
148
152
155
156
155
148
143
142
147
152
154
154
155
158
160
159
157
154
149
145
141
138
136
136
138
142
144
142
137
135
139
146
148
144
141
143
147
151
153
155
157
153
149
141
138
144
152
156
155
152
152
154
155
154
153
150
148
148
148
148
149
153
156
157
157
154
154
153
150
148
144
143
138
135
133
137
142
143
140
141
149
157
159
152
146
146
148
149
150
151
153
153
149
143
140
148
154
154
152
151
155
158
157
154
152
154
157
157
152
148
149
155
158
157
154
154
156
155
150
149
149
153
150
142
139
142
149
154
151
149
154
162
168
161
150
146
147
148
150
150
151
158
156
155
155
155
155
151
147
149
154
158
156
153
152
154
157
157
154
152
154
160
162
160
158
160
163
161
156
152
155
161
164
158
150
150
156
165
160
152
147
155
162
161
150
145
145
148
151
152
152
157
157
158
159
157
155
150
148
149
151
152
152
151
150
151
152
153
154
155
158
162
164
164
164
166
167
166
162
158
157
161
165
162
156
152
153
159
158
150
144
146
150
152
150
146
145
147
152
154
154
157
156
152
148
147
148
150
150
150
148
147
147
147
148
149
150
151
153
154
155
156
158
160
162
163
163
163
162
159
155
156
158
158
155
149
145
148
153
153
149
146
145
146
150
152
155
154
152
152
153
161
157
147
138
138
145
150
151
147
145
145
145
147
148
150
151
152
153
153
151
149
150
154
157
157
156
156
155
154
153
152
152
152
152
150
148
151
156
156
154
151
147
149
153
158
165
167
163
156
152
162
156
149
144
147
151
154
153
149
147
148
148
148
151
153
155
157
157
155
151
149
149
153
156
156
153
150
147
147
149
149
147
145
146
153
160
161
158
153
150
150
151
156
157
158
162
167
168
163
158
154
151
153
157
157
156
156
155
154
155
153
150
148
150
155
159
163
161
158
156
154
155
157
158
157
154
149
146
143
143
144
141
137
137
144
154
156
151
143
143
146
153
158
160
154
151
153
159
162
162
147
147
155
157
154
152
155
155
156
158
154
150
145
146
154
159
162
160
158
158
159
160
160
160
158
157
154
148
142
138
139
138
134
132
134
139
140
141
140
142
147
153
158
160
154
147
143
149
155
159
151
154
154
149
146
151
154
153
149
148
147
148
146
148
153
155
154
152
154
156
156
157
156
155
156
158
158
152
142
137
139
143
141
138
131
129
133
141
149
154
156
157
158
159
157
152
150
151
152
155
148
154
150
142
145
157
164
154
142
138
142
149
154
154
152
149
147
147
151
154
154
151
151
152
155
158
160
154
145
138
143
151
157
153
142
134
136
146
158
164
164
162
160
159
157
156
158
160
157
155
126
131
134
132
141
150
155
151
145
140
147
154
158
157
151
147
146
151
155
155
153
152
153
155
157
157
157
155
148
142
143
150
157
156
149
137
138
146
157
163
164
162
161
158
155
155
161
163
160
155
109
111
115
121
125
125
123
130
140
149
153
158
158
155
151
150
153
158
159
156
151
151
156
160
161
158
156
154
150
146
143
142
147
150
150
140
139
144
150
157
161
162
160
157
152
152
158
161
158
152
123
115
112
113
113
106
101
105
120
136
143
148
151
152
151
154
157
159
159
154
147
148
154
159
159
157
155
152
149
147
146
144
142
146
151
151
150
148
149
153
162
164
160
153
148
152
158
159
157
153
145
131
118
115
119
119
116
109
111
116
120
125
129
136
143
147
150
154
154
153
149
148
151
153
152
152
152
148
147
149
152
153
151
150
157
162
162
155
150
155
166
166
156
148
147
154
160
160
158
157
148
136
125
124
139
144
142
132
121
115
110
105
108
115
122
127
133
141
148
153
154
155
157
155
150
146
146
148
149
151
156
159
158
156
160
164
163
157
153
156
163
162
154
148
149
155
159
159
158
159
145
139
135
137
146
149
148
143
138
133
126
119
110
104
99
105
113
124
133
140
148
156
164
163
154
147
146
151
155
158
158
158
157
157
157
158
158
155
155
157
159
157
153
152
153
156
157
158
158
158
148
145
146
147
146
142
138
136
139
147
148
146
135
118
102
99
108
114
118
119
125
136
149
156
157
154
154
157
160
162
158
156
154
155
154
154
153
156
160
162
159
155
153
155
155
156
157
159
160
157
154
150
152
152
150
145
138
140
143
149
156
161
154
140
127
123
124
124
118
111
108
107
117
130
144
154
161
163
162
159
156
153
153
154
155
154
153
156
164
168
163
155
152
154
157
159
159
161
160
155
154
151
150
152
154
157
156
151
146
145
151
157
159
153
149
148
148
140
128
120
113
105
106
110
121
137
150
157
156
154
153
152
153
153
157
158
155
154
159
166
164
158
155
157
161
163
160
157
154
151
153
150
149
150
156
164
165
159
149
144
149
153
152
152
154
159
159
150
138
135
131
129
120
112
110
120
131
136
138
145
152
156
156
154
158
161
157
153
152
157
162
163
164
164
166
166
161
156
149
150
155
154
153
152
155
156
159
155
149
147
151
151
147
147
154
160
160
154
145
143
145
148
142
133
124
119
116
112
114
130
147
158
159
156
158
161
161
157
154
155
160
165
169
169
169
167
165
162
159
157
154
155
154
159
168
176
175
170
161
153
147
144
147
152
150
142
146
157
166
170
169
170
171
169
162
156
156
163
170
175
174
169
163
159
157
154
154
155
156
154
152
152
156
162
165
163
162
161
160
156
156
155
153
157
166
170
168
162
156
150
145
145
150
150
142
135
140
154
163
165
162
165
170
169
161
155
157
164
169
170
168
164
162
161
159
157
158
158
160
156
151
151
157
166
168
166
163
161
159
154
161
159
156
156
160
163
162
159
153
149
146
149
153
150
146
146
149
155
154
150
154
162
170
168
161
157
159
164
164
161
157
159
164
163
161
159
160
160
160
156
152
154
161
168
169
166
162
161
158
151
161
160
158
155
156
159
161
160
154
147
147
149
150
148
150
157
161
157
151
148
156
164
170
166
160
157
159
161
159
155
155
159
165
164
161
159
162
164
163
158
155
159
164
167
164
161
159
160
157
148
151
154
156
157
158
160
160
158
154
151
149
146
145
146
151
158
162
161
161
166
168
166
164
161
159
157
156
158
158
159
159
161
162
160
158
161
168
173
170
163
158
159
162
163
160
159
159
157
154
149
148
150
156
164
171
166
158
154
155
161
160
153
148
148
153
157
159
163
171
179
174
164
157
159
162
160
157
157
160
164
163
159
156
155
158
165
174
177
171
164
160
160
162
162
164
163
161
156
151
149
153
153
160
169
175
167
154
150
154
164
167
159
155
154
157
158
160
163
168
173
169
161
158
160
163
163
159
158
163
166
163
156
151
153
161
169
169
166
163
161
160
159
161
165
171
170
164
155
150
149
161
160
163
169
171
164
155
151
153
156
158
157
157
159
162
167
166
161
159
159
163
164
164
162
160
159
158
159
163
165
161
154
148
151
160
160
156
153
154
157
159
158
159
164
170
169
164
157
153
151
160
158
161
165
167
163
160
160
160
156
152
151
155
163
170
177
170
161
154
154
160
165
164
159
156
154
155
155
157
159
159
154
147
147
153
154
149
148
150
157
160
158
154
156
159
161
164
164
163
160
151
151
155
159
163
163
164
167
166
159
151
149
153
163
171
174
168
162
158
159
160
158
154
151
151
154
155
153
152
152
154
150
143
140
145
150
151
151
152
157
160
159
156
152
151
154
163
170
173
169
145
146
149
153
157
161
162
166
163
159
153
152
156
163
166
163
161
161
163
162
158
151
146
145
151
156
159
155
151
147
145
141
136
134
141
148
153
156
155
155
158
159
158
154
150
153
162
170
175
172
145
145
146
148
153
158
160
157
155
156
157
159
162
164
164
158
156
157
159
159
157
152
148
148
152
156
159
157
150
142
137
131
130
132
138
142
150
155
157
156
157
158
158
157
155
155
159
164
168
167
144
144
142
144
150
158
160
155
154
154
158
162
165
165
163
159
155
152
152
156
159
160
157
154
155
155
154
152
148
141
136
133
132
133
135
135
140
150
158
161
160
158
157
156
156
156
156
159
162
163
141
141
140
142
148
157
159
158
156
155
157
158
157
157
158
159
156
154
153
157
161
162
158
157
156
156
154
150
148
146
146
147
144
140
136
131
135
145
157
162
162
159
157
157
157
155
153
154
156
158
136
137
138
143
147
154
158
160
158
156
155
152
149
149
152
155
157
158
157
158
158
156
154
153
154
155
155
153
151
151
155
157
155
147
138
134
137
145
154
160
160
159
159
160
159
154
150
150
151
152
135
136
141
146
150
152
158
161
160
158
156
154
151
151
151
155
156
155
152
149
148
149
150
150
147
148
153
153
151
150
152
155
156
147
141
140
144
150
154
157
156
157
163
164
159
152
150
151
151
151
141
144
148
150
151
154
159
162
160
158
159
160
160
157
153
151
149
145
141
138
136
140
145
144
139
139
147
151
149
146
145
147
148
145
142
146
153
158
158
154
150
151
156
158
154
149
152
156
157
154
151
155
156
153
150
153
158
161
157
156
160
164
164
156
147
139
136
137
136
135
132
132
132
133
133
135
142
148
146
144
144
144
143
141
140
147
156
161
158
150
145
142
144
148
149
150
155
158
158
154
154
159
158
153
148
151
153
156
154
153
156
159
159
149
136
125
124
131
137
138
133
128
125
127
130
134
137
137
140
145
148
149
144
138
135
140
149
156
154
147
142
141
142
147
151
153
155
153
149
150
152
156
158
155
152
148
149
151
152
151
150
149
148
140
129
121
120
125
131
133
130
128
126
129
132
132
129
130
135
145
155
156
148
140
135
137
143
148
146
141
138
141
148
150
152
153
152
148
145
151
151
152
156
158
154
145
144
147
151
150
144
139
136
136
131
124
120
118
120
120
121
126
129
133
135
132
125
124
131
143
154
158
153
148
146
145
147
145
140
135
133
137
144
147
147
147
148
150
154
158
151
149
153
156
153
144
142
144
148
147
140
134
132
133
129
124
119
116
112
116
121
127
132
134
136
133
131
129
133
140
145
148
149
151
153
152
150
143
137
133
132
133
136
139
141
143
146
152
158
161
150
145
145
147
145
142
141
143
145
145
142
139
138
136
130
123
115
111
113
123
128
132
132
130
133
137
139
138
138
132
133
135
138
141
146
146
142
138
136
138
139
136
134
135
139
142
145
150
154
155
149
141
136
137
138
139
141
143
145
147
150
153
153
147
140
132
124
116
117
126
133
135
131
129
127
131
136
136
132
126
126
128
130
131
132
131
131
133
139
145
146
143
137
136
139
142
145
148
149
150
147
138
129
131
134
138
140
142
146
151
157
164
164
157
153
148
142
133
127
128
133
134
133
129
126
128
130
129
127
127
129
131
132
131
129
127
131
137
142
147
148
145
140
137
138
141
145
148
148
149
152
141
133
132
135
138
140
140
141
149
156
164
165
161
156
154
152
149
145
141
139
137
139
135
132
130
129
129
129
131
134
137
138
137
134
133
137
141
143
144
144
143
141
137
138
142
147
148
148
151
160
155
143
138
141
145
145
139
135
138
151
160
163
160
154
149
149
153
156
155
153
149
149
148
145
138
138
133
132
132
134
137
138
138
136
136
138
139
139
138
138
139
140
139
141
143
146
148
148
153
164
158
147
142
147
154
154
146
136
136
147
155
158
156
151
146
145
151
157
160
160
158
158
157
151
146
142
139
135
132
130
132
133
133
132
131
130
129
129
134
138
142
145
143
144
144
145
147
150
154
159
153
145
144
152
161
160
153
150
150
152
154
152
151
149
149
149
151
152
155
160
161
160
155
148
145
144
142
141
137
133
132
130
129
131
131
128
121
123
136
146
154
152
144
141
140
143
146
149
155
154
149
144
147
154
159
157
154
154
157
158
156
150
148
151
155
155
152
149
153
160
164
160
155
151
151
149
146
146
147
147
142
137
136
138
139
134
127
128
140
155
163
158
144
137
138
142
147
151
155
155
152
152
153
153
152
149
149
152
156
158
155
151
149
152
157
158
155
152
155
163
167
164
160
159
159
156
152
151
153
157
157
151
147
146
148
146
141
140
142
155
163
160
147
138
138
142
147
151
154
158
161
162
159
152
145
144
147
152
152
149
147
147
147
150
155
157
158
155
155
158
162
163
164
164
165
163
160
156
154
155
157
156
154
151
149
150
152
147
147
152
156
157
153
144
142
141
143
147
151
160
163
163
158
150
145
145
150
153
151
147
145
144
143
147
152
155
157
155
151
149
151
156
161
163
165
165
162
158
153
151
154
157
156
151
148
150
155
156
156
151
148
151
153
150
147
144
144
147
152
163
163
160
156
151
150
151
153
154
152
151
151
152
150
149
148
148
152
152
151
147
148
153
157
158
159
158
156
154
152
152
153
154
155
153
151
154
158
162
161
152
147
148
154
156
155
155
156
156
157
162
161
160
158
157
157
158
156
154
152
153
156
159
158
154
148
145
147
151
154
154
154
155
156
155
153
148
144
145
147
150
150
151
154
156
157
161
160
160
158
153
151
154
157
157
158
164
169
170
163
157
160
164
162
158
156
157
157
154
152
152
154
157
159
158
153
149
148
150
155
157
158
158
158
155
150
143
138
137
139
143
143
144
148
155
157
157
154
152
151
150
152
156
157
155
155
161
169
170
165
151
159
162
156
148
148
154
156
153
153
151
150
150
152
156
155
154
150
150
151
153
155
158
160
156
152
147
139
135
135
139
140
139
137
142
146
146
145
145
146
147
149
152
154
153
153
156
161
161
158
146
153
152
145
144
150
155
154
152
151
151
150
147
147
150
152
154
151
150
149
148
150
154
157
156
156
154
146
136
132
139
146
144
136
133
133
137
143
149
152
150
148
148
151
152
154
158
158
155
150
141
139
134
134
144
157
161
155
150
149
153
155
153
150
149
149
149
153
153
153
152
150
151
153
155
159
159
152
140
133
141
152
155
145
133
129
137
147
157
160
157
153
153
153
155
159
164
165
158
150
127
122
118
126
137
146
148
147
148
154
159
162
161
157
151
149
149
154
157
157
155
153
151
152
155
159
162
158
147
139
141
150
157
151
141
135
139
149
157
158
158
157
159
159
160
163
168
169
162
153
125
114
115
120
121
120
119
125
138
150
155
157
156
156
154
155
155
158
158
154
150
149
151
154
156
158
160
159
153
144
141
145
151
154
151
147
147
147
149
150
154
157
160
160
160
162
166
167
161
154
133
125
122
122
120
112
105
108
121
132
133
131
134
143
152
160
162
161
157
150
144
145
151
157
157
154
154
155
153
148
144
145
148
153
157
160
159
151
146
149
156
159
157
152
152
157
163
164
160
154
145
133
124
131
137
136
124
114
114
117
114
109
111
125
140
149
152
155
154
151
146
146
152
157
154
151
150
149
151
151
152
152
150
150
156
162
164
157
154
157
162
161
154
147
146
153
161
163
161
157
145
132
121
128
148
156
148
135
127
121
116
108
107
113
125
129
129
134
144
151
152
154
157
158
154
150
149
151
154
157
157
157
153
149
149
153
159
160
161
163
164
161
154
149
148
152
157
160
161
161
148
136
127
132
146
153
150
142
138
137
135
129
123
118
117
113
111
114
123
134
144
151
159
159
157
153
152
154
156
158
157
157
155
150
146
147
152
159
164
164
161
157
154
153
150
150
152
156
158
161
153
143
138
141
144
143
138
138
143
152
153
153
145
131
120
114
112
111
111
114
122
130
140
148
153
156
158
156
156
155
154
155
156
155
151
150
153
159
166
166
159
154
153
154
153
152
153
155
156
157
152
147
149
151
150
146
143
143
148
153
157
161
156
146
134
133
132
131
125
113
109
111
117
124
135
147
156
158
157
154
153
155
157
157
156
154
154
158
164
167
162
154
151
155
158
160
161
160
157
154
148
147
150
152
152
151
152
149
148
148
153
162
164
157
150
151
154
154
145
131
119
111
111
111
116
127
140
149
152
155
156
159
159
156
156
155
152
151
157
162
161
157
156
162
168
170
168
165
159
154
150
148
149
148
148
150
152
152
148
146
151
160
164
161
158
161
164
164
156
147
140
137
132
122
116
118
124
132
139
145
154
162
165
160
157
156
154
150
150
153
157
161
166
172
175
173
169
167
165
160
154
151
147
144
144
146
150
150
149
147
150
156
157
155
157
161
162
159
154
152
153
156
153
143
134
129
123
119
117
124
137
150
157
159
162
160
160
156
154
152
156
163
170
173
170
167
165
167
168
166
155
160
164
167
171
172
169
166
163
157
151
147
147
149
146
143
147
157
166
170
168
166
165
164
162
159
157
162
169
173
171
164
158
157
158
157
157
159
161
162
160
157
156
159
161
163
162
157
151
145
157
158
158
162
168
171
167
159
153
148
149
151
152
150
143
137
145
157
165
167
165
165
166
163
158
156
159
163
167
166
164
162
163
162
162
160
160
161
162
162
161
159
160
163
165
165
162
157
149
141
164
161
157
157
162
165
165
159
153
150
152
157
157
154
151
153
157
159
155
150
155
165
169
165
157
154
159
165
163
157
156
160
165
166
164
160
159
158
160
160
162
163
165
166
166
163
159
156
149
141
169
161
155
153
156
160
162
160
156
154
156
158
156
155
157
163
165
160
151
147
157
170
174
168
158
154
157
162
160
154
153
158
164
165
162
158
157
156
156
158
161
164
166
165
162
160
158
156
152
144
164
155
151
151
155
158
159
157
156
157
157
154
152
152
156
160
160
159
161
168
172
173
172
167
162
157
156
158
158
157
156
157
159
160
158
157
157
157
158
158
159
160
161
161
161
162
162
159
154
148
153
148
149
155
163
162
156
153
155
157
156
151
149
151
154
153
152
158
169
180
177
167
160
162
165
164
158
156
158
162
161
157
155
153
155
156
158
161
161
160
157
157
157
160
166
169
167
159
152
147
151
149
152
160
166
163
157
152
152
154
152
153
152
155
157
155
153
157
166
173
170
161
154
159
165
167
161
156
158
163
163
157
150
147
150
153
156
160
162
160
157
155
156
161
169
173
168
158
151
146
158
156
159
161
163
162
158
153
150
151
153
156
158
160
163
164
161
157
157
161
164
161
158
159
160
161
158
155
158
161
160
154
145
141
143
146
151
156
161
161
158
154
155
160
166
170
168
160
156
151
163
160
161
160
161
160
159
155
152
153
156
159
161
162
165
167
163
157
153
156
161
163
158
156
153
152
152
150
153
158
157
151
142
137
139
143
149
156
162
163
159
154
155
158
161
165
167
166
164
159
161
156
156
157
159
160
159
159
159
158
159
159
160
162
165
161
159
156
156
159
159
157
151
150
150
151
150
149
151
153
153
147
138
135
137
144
152
161
165
162
158
156
157
157
158
162
167
170
168
162
157
151
151
154
158
159
159
159
161
161
158
157
156
161
164
161
156
155
158
160
157
151
148
149
153
155
155
153
149
146
143
138
133
132
136
144
153
160
162
159
157
157
158
158
157
161
168
171
165
158
156
151
150
153
159
161
156
154
157
160
159
157
157
162
166
162
157
153
153
155
156
156
154
155
157
158
158
154
147
138
132
129
130
131
134
137
144
151
157
157
157
158
158
155
154
158
164
167
163
157
154
152
154
162
166
162
153
149
154
160
160
158
158
163
168
163
155
149
148
154
160
163
160
157
157
156
155
150
144
136
131
128
130
132
134
132
135
144
153
157
158
158
157
155
153
155
160
164
163
159
149
150
153
160
162
157
150
151
158
162
159
154
153
158
162
160
154
150
151
158
163
164
158
154
154
153
153
149
146
142
139
135
134
135
136
135
138
145
151
155
155
157
159
159
158
156
156
157
157
157
143
143
148
155
154
150
149
157
164
163
155
148
148
153
155
154
152
153
155
158
157
156
153
150
149
151
154
154
151
148
147
143
141
139
138
140
145
150
152
153
153
157
164
167
163
156
151
150
151
151
138
137
145
153
152
151
154
162
166
162
155
150
149
152
153
152
150
150
149
147
144
147
150
149
146
146
152
154
151
147
145
145
145
141
139
142
148
153
154
151
151
155
164
166
159
151
147
149
151
152
144
144
149
154
155
159
163
166
164
160
158
157
154
153
150
147
143
140
135
131
130
137
142
144
143
141
144
147
143
141
141
143
145
142
141
144
152
157
155
149
146
148
156
156
149
145
148
155
158
157
152
154
155
154
154
160
164
165
160
158
161
163
161
153
145
138
133
133
131
128
124
125
130
137
140
139
139
138
136
136
140
144
143
141
141
146
154
159
155
146
137
136
138
143
144
147
153
159
162
159
155
156
154
148
144
149
156
160
157
155
158
162
162
153
139
129
126
130
135
134
127
122
121
127
135
139
141
136
135
135
140
145
143
138
137
140
149
155
152
141
131
126
131
139
144
150
155
159
160
157
153
152
150
146
140
142
147
152
154
152
149
150
150
142
132
122
122
130
137
135
129
124
121
124
132
138
143
143
138
139
143
148
145
141
138
137
144
150
148
138
131
132
137
143
144
147
149
153
156
156
153
148
147
152
151
144
145
148
152
148
139
132
130
131
126
119
115
118
123
124
123
124
124
127
132
134
139
142
145
146
149
150
149
148
146
143
145
146
143
136
133
138
144
146
141
139
143
149
155
158
154
144
144
152
156
153
147
147
150
148
139
127
122
124
122
116
107
102
103
110
117
124
128
130
130
128
127
135
142
148
150
148
145
147
148
147
145
139
135
133
134
138
143
141
138
135
139
146
153
156
155
142
138
143
150
152
148
146
147
148
145
139
132
129
125
118
106
96
95
107
117
126
129
128
125
123
124
127
134
139
142
140
136
137
138
139
137
132
131
134
138
138
137
134
134
135
138
142
146
149
156
142
134
134
138
143
145
143
142
144
149
153
152
145
139
130
118
107
103
112
123
130
130
125
122
122
122
124
125
125
130
133
133
131
131
131
131
130
132
138
142
140
135
132
132
133
133
134
140
146
156
145
135
131
132
136
141
140
137
139
151
162
164
157
150
143
138
129
121
120
125
130
130
125
122
122
126
126
123
122
126
132
135
135
132
132
131
133
136
141
143
142
137
135
133
131
127
127
135
147
156
151
143
136
132
136
141
142
139
141
152
165
167
161
152
149
149
148
142
137
134
133
133
127
120
118
123
123
122
124
130
135
139
138
134
132
134
136
139
141
141
140
138
138
138
133
127
125
134
148
159
157
151
142
140
144
148
146
143
145
153
162
164
161
154
151
150
153
156
154
149
143
140
132
124
116
116
119
120
126
131
136
138
135
130
128
129
133
138
138
137
136
136
140
141
138
133
132
137
149
160
159
156
151
151
155
155
151
148
150
153
156
156
156
156
153
149
149
154
158
158
153
148
142
134
127
123
121
120
121
126
131
134
130
125
121
121
125
130
134
134
135
137
138
139
140
138
138
142
149
154
154
156
157
159
161
157
152
151
154
152
148
145
146
151
152
149
147
149
157
163
162
158
148
141
136
133
134
131
128
126
126
127
128
127
124
117
114
117
127
132
137
137
134
135
136
138
139
143
149
145
147
151
156
158
155
153
152
154
155
151
144
140
142
147
151
149
147
149
157
165
167
163
157
153
152
149
147
145
143
139
132
130
131
133
131
119
109
113
125
137
140
135
127
130
133
136
138
141
145
142
143
147
151
148
145
146
152
154
152
146
145
146
148
149
151
151
151
152
157
163
166
165
163
162
161
156
151
152
154
153
145
141
141
142
138
131
125
129
139
147
143
137
132
132
135
136
136
138
143
145
147
151
153
147
142
145
152
155
151
146
147
152
156
155
154
154
156
155
153
153
155
160
164
165
164
158
155
155
156
155
152
148
150
151
149
148
147
151
158
154
150
145
147
146
142
136
135
138
143
150
154
161
163
154
147
145
152
156
154
150
151
157
159
158
156
156
158
155
149
145
147
154
160
162
162
160
158
158
156
155
153
151
152
154
154
155
158
161
162
155
152
155
159
160
147
138
137
141
147
152
158
166
170
163
152
146
150
156
158
156
156
158
159
156
153
152
154
155
153
151
150
152
154
155
155
155
155
157
157
156
153
149
150
151
151
152
154
156
157
154
150
154
158
156
150
147
148
151
154
150
158
166
168
159
151
147
151
154
155
156
157
160
159
154
147
143
145
151
157
159
156
152
151
151
150
148
147
148
151
153
150
150
151
152
151
148
152
155
157
155
153
154
155
153
153
155
160
162
160
151
160
164
159
148
146
149
151
151
148
149
153
157
159
154
146
139
139
148
154
156
155
153
152
152
151
147
142
140
140
144
147
150
155
157
155
153
153
155
158
158
154
154
154
153
155
159
163
164
160
157
164
164
151
143
144
150
151
147
143
146
150
154
156
153
148
145
146
149
151
150
151
153
155
155
155
152
146
141
140
144
148
151
155
157
154
151
148
152
155
156
154
152
153
155
157
159
161
160
155
158
163
162
155
150
153
155
152
149
150
153
154
152
151
150
149
151
154
157
155
151
150
154
157
157
156
156
151
147
147
150
152
148
140
140
145
146
146
149
152
154
153
154
155
156
158
160
160
158
152
138
142
144
148
155
158
158
155
156
160
162
160
154
150
147
147
150
156
161
160
158
154
154
155
155
155
156
151
148
150
152
151
142
130
131
137
145
148
149
151
154
155
157
157
157
158
162
163
162
154
114
116
120
129
136
139
139
144
152
161
165
164
161
156
152
149
149
154
158
158
156
153
152
153
152
153
153
151
148
149
147
146
140
133
136
142
149
151
150
148
151
157
161
163
162
162
164
165
161
156
114
111
112
116
115
112
113
122
136
145
148
148
151
156
157
157
156
156
155
151
149
149
152
153
153
153
153
155
154
151
145
144
144
146
150
154
155
156
149
148
150
156
162
166
167
164
162
158
155
154
137
130
127
125
121
115
110
114
122
126
122
117
122
138
151
161
162
161
158
151
147
149
153
158
156
153
154
158
159
157
151
150
150
152
156
160
162
161
159
156
155
156
158
161
163
163
160
156
153
152
150
144
140
141
143
140
131
127
126
122
112
102
101
117
132
143
147
151
157
157
152
151
155
159
155
152
153
158
162
164
160
157
153
150
151
156
163
165
165
164
160
157
153
153
154
157
158
161
159
156
150
142
133
140
150
156
149
141
139
138
127
118
114
117
121
122
120
125
137
147
150
149
151
153
152
151
153
157
161
163
162
161
157
151
147
149
157
164
168
165
160
156
154
153
150
152
155
161
163
162
153
138
126
131
143
153
152
150
152
152
148
141
137
141
136
122
108
104
112
125
133
137
140
145
151
156
157
157
157
157
157
160
162
159
152
149
152
161
166
163
158
156
157
157
153
151
152
157
160
164
154
141
130
132
142
148
152
155
159
157
154
153
150
150
150
141
121
109
104
109
117
124
127
133
144
153
159
158
155
151
152
158
164
165
159
155
156
162
165
162
157
155
157
158
156
154
154
154
155
158
150
144
143
146
148
150
152
156
157
156
155
156
155
154
152
146
142
136
129
122
118
120
119
119
125
135
148
154
156
155
155
159
161
160
158
159
162
164
164
161
157
153
152
155
159
160
161
159
156
154
145
147
152
153
151
148
147
149
150
151
154
160
162
156
151
152
155
160
156
144
139
135
128
117
110
113
128
141
150
155
159
161
156
151
153
158
161
159
159
160
158
156
154
156
160
162
167
168
167
159
146
149
153
150
145
139
141
146
147
147
152
162
167
163
157
156
159
164
165
158
153
151
145
134
121
114
119
127
134
142
150
156
157
154
156
161
162
158
156
157
158
161
163
163
159
158
163
171
176
170
149
149
148
143
141
142
148
154
152
150
151
156
160
160
159
159
158
158
158
158
159
160
158
152
144
136
128
122
118
120
126
135
147
161
168
179
179
171
160
153
156
163
167
164
158
152
156
164
171
169
156
162
166
166
162
156
159
164
171
168
158
151
147
147
147
149
154
162
166
168
167
164
161
163
166
165
161
159
159
160
160
155
153
158
163
164
162
162
163
165
165
163
161
160
162
164
163
154
144
135
156
160
163
163
164
164
163
161
159
156
155
155
153
151
150
154
158
163
167
168
168
167
165
163
162
163
163
160
157
154
155
158
159
161
163
162
161
162
163
165
167
168
167
167
169
169
164
153
141
134
158
161
160
161
164
166
166
163
156
153
155
157
157
154
155
158
162
163
161
159
162
168
168
163
157
158
163
167
161
156
156
161
164
163
160
158
159
160
160
163
167
170
170
169
169
167
159
148
139
135
163
160
159
158
161
162
162
159
157
156
157
158
157
155
157
160
162
161
157
157
162
169
169
164
156
156
162
169
166
161
158
161
164
164
160
157
155
155
156
162
166
166
163
162
164
163
159
151
143
139
163
156
154
153
154
154
153
153
155
157
158
157
157
158
159
158
157
159
161
166
167
167
168
164
160
159
161
166
165
163
159
158
161
163
161
157
152
151
154
161
164
160
155
154
159
166
166
160
152
143
156
151
148
148
149
149
150
152
155
156
155
155
157
160
162
159
156
158
164
170
167
163
162
163
165
165
162
162
162
162
161
157
157
157
159
157
153
153
157
162
162
157
153
154
159
166
166
162
156
148
152
150
148
146
147
150
154
156
155
154
153
155
157
162
165
165
161
158
160
164
163
161
159
161
165
166
164
160
160
161
161
157
152
149
147
150
153
158
163
164
161
157
157
159
160
158
157
157
156
150
154
155
154
150
150
155
159
158
154
153
156
160
160
159
162
166
164
159
157
159
161
160
157
158
160
161
160
158
158
158
159
153
146
140
137
139
149
160
168
167
160
157
161
162
160
152
150
155
159
154
160
160
159
154
153
157
159
155
150
153
160
166
164
159
157
158
160
158
157
160
161
159
155
153
153
154
153
153
156
157
156
151
142
137
134
135
145
161
170
166
159
156
160
162
160
157
156
161
163
157
164
160
158
155
155
156
155
152
150
155
162
168
167
162
158
155
154
156
159
162
161
156
152
152
152
149
150
152
157
159
155
148
140
136
134
135
146
158
164
162
156
153
157
160
161
163
166
167
162
155
163
157
154
154
155
155
154
153
156
160
161
163
163
164
162
158
155
155
159
160
159
157
156
157
155
152
152
156
159
156
150
143
136
132
132
134
141
152
158
157
154
152
153
154
157
164
170
169
160
153
159
154
153
157
160
159
153
153
160
163
162
157
157
161
164
161
156
152
152
154
158
163
164
162
156
152
153
155
155
148
140
136
133
132
132
131
136
145
151
154
154
154
153
149
151
157
165
166
160
152
156
155
162
171
172
163
152
150
159
165
162
154
154
159
162
158
153
148
147
150
159
167
166
162
154
150
150
150
147
140
135
132
133
134
135
135
137
142
146
149
152
155
156
152
150
153
159
162
159
154
151
156
166
175
174
160
150
151
160
164
157
151
152
159
161
155
150
149
150
154
158
161
160
156
153
152
151
149
146
141
138
135
133
135
138
142
144
144
144
144
148
153
158
159
158
157
158
158
157
154
147
152
163
169
166
153
150
156
165
163
153
148
153
159
159
153
148
150
153
154
151
152
151
152
150
153
156
155
151
146
143
136
132
132
136
143
148
150
147
143
143
150
159
164
164
161
158
156
153
153
147
148
158
163
161
154
153
159
164
163
157
151
151
154
152
148
144
143
143
142
138
140
144
146
145
148
155
158
154
147
142
138
134
132
134
142
150
156
153
146
142
146
156
160
158
154
152
152
153
154
152
151
156
160
160
159
157
157
159
161
161
156
148
144
140
140
137
133
127
123
121
126
135
141
143
146
148
152
148
144
141
140
137
135
136
143
153
159
155
147
141
141
149
154
150
146
147
151
154
155
155
152
151
153
157
160
159
155
155
157
160
158
148
140
135
134
131
128
120
114
111
116
123
135
141
144
143
140
139
140
141
142
141
139
141
145
153
157
153
144
137
136
143
147
147
147
149
151
153
154
151
147
143
143
147
155
159
159
154
152
152
153
152
147
139
132
127
126
125
122
117
115
117
124
134
138
138
133
133
135
138
140
141
141
142
143
147
150
148
142
135
133
136
141
145
147
148
148
150
151
149
142
137
137
143
150
157
159
155
148
143
142
149
147
136
126
122
123
129
129
124
118
115
117
124
129
135
136
135
132
131
136
141
142
143
140
142
146
147
141
134
133
136
142
142
141
140
143
146
150
152
142
139
144
151
154
154
154
154
148
140
133
134
132
126
116
112
114
125
125
124
121
118
118
121
123
129
135
137
133
130
134
141
147
148
143
142
144
145
141
135
136
142
144
139
133
134
140
145
150
156
145
141
148
154
156
152
150
153
153
145
133
124
118
115
109
102
99
108
116
121
122
125
125
122
119
121
127
133
136
135
135
138
144
146
144
141
140
139
138
135
137
140
140
134
129
131
139
145
149
158
146
140
140
148
149
149
148
152
156
153
142
129
121
119
114
101
89
90
104
116
125
129
127
123
117
115
119
126
132
137
137
133
134
135
136
135
132
132
134
136
136
135
132
131
130
132
135
142
146
157
146
138
134
136
141
147
149
150
152
153
152
147
141
135
128
114
100
92
100
112
123
127
125
123
121
119
119
118
123
131
134
132
126
125
129
131
127
127
133
138
138
136
135
135
135
132
129
134
143
156
151
144
135
131
135
144
148
147
146
150
157
159
155
149
141
135
125
115
110
113
120
123
123
124
127
126
122
118
120
127
131
132
126
125
128
129
126
127
134
140
142
142
143
142
138
129
124
131
145
157
156
153
140
131
134
143
149
149
149
152
159
162
157
153
151
151
149
140
132
126
124
124
124
124
126
126
121
119
121
127
131
131
127
126
126
127
126
129
135
140
141
142
143
144
136
127
125
135
151
156
159
156
146
139
140
148
153
153
154
155
158
158
157
157
157
156
156
154
151
144
135
129
125
121
116
115
112
114
118
124
128
128
125
124
123
123
126
130
135
136
134
132
134
134
130
128
132
142
153
153
158
158
153
150
152
153
153
155
157
156
153
151
155
160
160
153
148
150
155
155
149
140
132
128
121
119
111
108
110
117
122
124
122
119
120
120
123
125
129
129
126
125
126
127
129
130
135
141
148
148
154
158
159
157
155
152
151
153
156
154
147
143
150
158
159
150
143
144
153
159
156
150
146
142
142
137
130
123
120
118
121
121
121
120
121
119
118
117
120
121
122
121
126
128
130
132
134
135
139
143
148
156
159
154
150
148
150
154
155
150
142
139
143
150
153
150
146
146
153
160
159
157
158
159
159
154
148
144
141
135
129
125
126
126
123
117
111
113
119
120
117
114
121
126
130
132
130
130
132
140
143
149
150
147
143
147
154
157
153
148
145
147
149
148
149
149
150
150
153
155
156
159
164
166
165
158
152
154
157
153
142
133
134
136
132
121
115
122
131
127
116
108
112
123
130
130
128
129
134
140
140
145
148
145
143
148
155
157
153
149
151
156
158
153
149
149
151
151
150
150
152
158
164
166
162
154
150
153
159
157
149
142
144
149
146
139
136
145
152
142
126
114
121
128
131
128
127
131
136
141
143
152
157
156
148
147
151
154
154
152
154
159
164
158
153
152
153
152
149
149
151
156
160
159
156
151
151
155
161
160
152
146
148
154
157
154
154
155
156
152
144
140
141
143
140
130
130
135
137
144
149
162
169
162
150
144
146
153
156
155
153
154
156
156
154
154
155
156
155
154
154
154
153
151
149
150
152
158
164
163
155
148
147
153
157
155
153
151
152
152
152
154
155
155
146
141
142
142
142
145
150
160
163
157
148
145
148
153
155
153
149
145
147
147
148
149
152
156
158
158
155
151
148
147
147
148
150
153
157
158
154
150
151
154
155
153
150
149
150
152
152
154
153
153
152
154
154
147
146
150
150
152
147
145
145
148
149
149
149
149
149
148
145
144
144
145
147
151
153
152
150
148
148
152
154
153
148
145
145
148
150
153
156
157
155
151
150
151
153
154
152
151
152
152
154
157
156
150
149
157
154
148
143
143
148
151
148
143
142
149
154
155
155
149
147
147
151
152
150
147
147
150
155
159
161
160
155
149
146
146
148
149
152
153
152
148
147
151
154
156
155
152
153
155
156
156
154
152
151
158
158
158
158
157
158
157
152
148
150
157
160
159
158
153
149
150
155
158
156
151
150
153
157
160
161
161
159
157
157
154
147
138
135
141
147
148
146
147
151
156
157
156
155
156
156
157
157
157
155
137
145
155
161
162
159
159
158
160
162
163
160
157
156
151
147
148
154
160
162
158
154
155
157
157
156
155
154
156
159
157
146
130
125
136
148
151
148
145
145
151
156
158
156
154
154
158
163
166
161
112
118
126
131
132
132
136
144
153
157
158
157
157
156
152
147
147
151
157
159
156
155
157
158
156
151
147
147
149
152
151
143
132
130
142
151
152
146
139
139
147
154
159
158
156
153
155
159
164
162
113
112
114
113
108
105
108
118
129
135
136
140
147
154
155
154
153
154
155
154
153
154
159
161
158
151
144
144
148
151
149
146
142
143
149
153
152
149
141
142
148
157
162
164
161
154
149
147
151
157
141
137
134
128
122
115
112
114
119
120
115
114
121
133
144
152
156
159
160
159
155
155
158
161
157
151
147
147
153
157
158
157
152
148
150
153
157
161
161
157
156
156
159
164
166
159
151
147
150
153
161
157
151
148
147
141
135
131
130
127
117
108
105
114
123
132
137
144
154
159
157
153
151
152
151
149
147
149
155
161
164
162
155
148
148
154
162
170
172
167
159
154
154
159
163
161
159
158
158
157
156
149
145
147
152
153
149
146
147
144
138
128
119
117
116
114
112
116
126
137
142
143
142
144
147
149
150
150
152
156
158
159
159
155
156
157
159
164
165
161
156
153
155
158
158
159
162
167
167
162
150
139
133
135
146
151
152
155
157
156
151
147
143
140
134
124
110
101
103
113
121
125
128
136
145
155
158
159
156
152
151
157
164
170
169
158
153
151
150
152
154
158
162
161
158
157
160
165
165
162
151
143
137
139
147
153
156
161
161
156
152
152
154
156
153
142
131
114
106
110
113
117
121
127
135
146
159
165
162
157
155
162
169
173
167
160
155
152
149
151
155
159
161
160
157
158
160
161
158
156
151
148
147
147
151
154
158
159
158
155
154
155
157
158
155
151
149
143
135
129
125
125
123
117
115
123
139
152
158
160
162
166
165
161
158
159
162
161
159
157
155
155
152
151
153
157
161
161
158
153
148
151
154
153
151
151
152
153
152
152
154
158
160
157
152
151
153
156
155
151
144
143
137
125
109
102
117
130
141
149
154
157
155
149
151
158
163
164
162
161
160
156
150
146
148
153
162
167
167
162
144
150
155
153
147
145
145
146
146
146
150
157
162
161
157
153
152
155
160
159
155
157
156
145
129
115
114
116
122
126
132
140
145
148
157
166
168
165
162
164
166
164
159
152
148
149
158
166
172
167
144
148
151
148
146
147
149
150
149
146
147
151
157
159
158
156
153
154
156
159
161
163
164
162
155
143
135
124
119
117
119
123
134
148
167
181
182
173
164
162
164
166
163
156
151
148
152
157
159
158
159
161
162
159
154
151
158
165
173
171
164
159
151
150
149
153
158
163
166
167
167
164
161
162
165
166
162
158
159
162
160
154
150
153
157
158
158
157
159
160
163
167
168
165
163
160
154
145
136
132
158
160
161
160
159
159
164
166
168
167
163
158
153
151
153
157
162
166
167
167
166
165
163
163
165
167
167
163
161
160
159
158
155
152
149
149
152
153
154
156
162
169
172
172
172
170
161
144
133
131
155
160
162
163
165
166
167
166
163
161
160
156
154
152
154
157
161
164
166
167
166
167
165
162
160
164
169
172
169
166
165
166
163
156
149
148
150
152
151
153
158
164
166
170
175
173
161
144
133
132
153
159
163
165
165
162
161
159
159
159
159
156
153
153
154
156
159
163
164
166
165
166
164
159
157
161
169
174
172
169
168
169
167
163
159
156
153
152
152
155
159
159
158
163
171
172
164
151
139
133
153
157
161
162
159
153
151
152
155
158
159
158
158
158
159
159
160
163
165
165
163
162
160
159
159
163
167
170
167
164
163
163
165
166
167
165
157
152
154
160
163
160
156
158
165
170
168
160
149
138
155
156
158
155
149
147
149
153
156
158
158
160
164
166
167
166
165
165
164
162
161
160
160
160
161
164
164
164
162
160
159
157
159
162
165
164
158
153
157
163
166
163
160
158
160
163
164
163
157
147
154
157
156
150
143
147
155
158
158
157
157
161
164
166
168
171
170
165
161
160
160
162
162
161
159
159
159
161
159
159
157
155
153
152
151
151
156
159
162
165
163
162
163
160
156
151
151
159
160
152
155
161
158
151
145
150
158
159
156
155
158
162
161
160
163
169
169
163
158
158
160
162
161
159
156
155
156
157
157
156
155
154
150
144
138
141
151
161
168
164
159
159
163
163
154
142
142
155
161
154
159
163
161
155
150
153
157
156
152
153
160
165
163
158
158
162
163
160
157
158
160
159
157
156
157
157
155
153
151
150
151
151
148
141
136
135
144
156
164
161
157
157
162
163
156
150
151
159
161
154
162
164
162
157
155
156
157
156
154
157
162
166
166
162
160
159
158
158
160
161
161
158
157
159
161
162
155
152
151
150
149
147
146
143
138
135
137
146
153
155
155
155
159
160
158
159
163
164
160
155
163
162
158
157
156
157
159
162
166
165
163
164
164
164
162
157
156
159
162
163
163
164
165
164
162
156
154
155
157
155
151
147
146
146
141
135
134
139
147
152
153
154
155
155
157
162
167
165
159
157
161
158
156
156
158
160
159
162
167
168
164
161
160
159
157
154
154
158
158
158
162
170
174
168
156
148
150
155
158
152
147
145
145
146
143
139
138
142
146
149
149
151
152
151
152
156
160
161
157
156
157
157
156
160
162
162
156
157
161
163
160
158
158
157
152
150
151
154
152
148
155
167
170
165
152
145
147
149
148
142
139
140
141
144
144
145
146
147
146
145
146
150
153
151
150
151
156
157
156
153
153
158
165
169
168
160
154
154
156
155
153
154
158
159
154
149
149
154
151
147
149
153
158
157
154
152
151
147
141
137
137
138
138
141
144
148
150
148
144
142
145
150
156
157
157
158
159
159
157
153
151
157
168
170
166
156
154
157
158
156
151
153
159
162
157
150
147
150
149
145
140
140
143
149
152
156
155
151
143
140
139
139
137
139
142
146
149
148
144
143
143
147
154
159
162
164
165
163
158
154
154
156
162
164
161
155
154
157
161
163
159
156
156
156
151
145
138
137
136
134
132
132
136
140
143
149
154
154
148
143
142
141
139
138
140
146
151
153
150
144
138
141
148
155
158
160
160
160
158
157
158
154
155
156
158
156
154
153
157
163
165
159
149
140
137
135
131
126
121
119
122
126
130
134
137
143
148
151
150
145
142
141
138
138
141
148
154
159
155
145
137
135
142
149
152
151
151
152
154
155
154
147
146
148
155
158
155
151
152
157
159
153
138
129
128
129
129
124
116
113
116
120
124
130
134
136
138
143
146
147
145
140
137
137
143
146
151
155
152
147
140
138
142
146
147
146
145
143
145
148
146
140
139
143
150
158
159
157
153
150
146
142
136
134
133
131
128
122
119
120
118
119
118
122
126
126
127
132
140
147
146
139
135
136
141
143
143
144
146
147
144
143
142
144
144
143
140
136
135
141
144
138
136
141
149
159
164
163
158
149
141
135
140
140
136
129
123
120
123
124
121
116
113
115
119
119
119
126
134
139
139
134
133
137
142
140
138
139
143
145
143
140
141
143
142
138
135
132
133
139
148
144
141
144
152
157
161
160
158
153
146
138
136
131
126
120
118
117
122
121
118
113
112
115
120
119
121
125
129
129
128
128
132
140
145
142
139
141
144
142
136
135
140
144
141
133
131
133
137
140
150
148
144
143
148
150
151
152
155
158
155
143
128
118
112
111
111
113
117
117
116
117
119
122
125
122
122
123
126
125
124
127
131
141
145
144
141
140
142
139
134
133
137
140
137
131
130
135
141
143
146
145
141
136
135
140
145
148
154
162
159
147
130
117
114
112
108
106
107
110
116
121
125
127
126
124
121
119
121
124
129
130
133
137
141
141
138
135
135
135
135
133
134
135
136
134
133
135
140
145
139
142
138
131
128
134
146
154
160
162
157
152
145
137
132
124
112
102
97
100
109
117
122
124
126
126
121
114
114
120
130
135
135
132
132
134
133
128
127
130
134
136
136
137
141
141
140
137
137
142
140
142
142
133
128
134
149
162
165
161
153
154
155
154
151
141
130
121
111
103
104
109
114
121
125
127
122
115
113
120
131
136
134
127
126
128
128
123
121
127
133
138
140
145
148
147
145
140
139
144
147
150
148
139
133
136
147
159
162
156
150
151
153
155
157
157
154
149
138
127
118
115
117
120
124
127
124
117
116
122
128
131
128
123
124
126
124
120
120
127
136
138
140
142
143
144
142
142
144
151
151
155
153
144
134
136
145
153
155
153
151
148
148
152
158
163
163
160
153
147
140
133
127
124
124
121
117
112
111
113
118
119
119
118
121
124
123
119
118
124
132
135
135
134
133
132
131
136
143
152
151
156
155
147
142
144
147
150
151
153
154
151
149
155
160
163
158
151
149
151
152
148
139
134
131
128
121
110
102
103
110
114
115
114
116
120
123
122
119
118
123
125
125
124
124
123
123
128
134
142
148
153
153
150
149
151
152
150
151
154
156
156
157
160
165
165
155
146
143
149
153
151
147
148
149
148
139
124
114
113
118
120
119
114
112
117
122
124
118
115
114
117
119
121
124
123
124
126
128
132
145
146
151
153
152
152
154
154
155
156
156
156
156
160
164
164
157
149
147
148
151
150
152
158
164
165
157
146
141
140
140
134
126
120
116
117
119
123
118
116
111
108
110
118
123
126
127
126
127
130
142
144
149
152
149
148
151
157
159
157
155
153
152
150
153
156
156
153
149
149
151
152
156
163
168
168
161
155
155
159
155
143
133
129
130
127
120
115
117
121
116
104
98
107
117
123
125
125
127
132
147
148
150
149
145
144
148
153
156
156
155
153
152
148
149
150
152
151
147
146
150
154
159
163
164
162
157
155
156
161
159
148
140
141
146
142
128
117
121
130
129
113
100
102
109
117
119
121
127
133
152
152
154
152
149
145
145
147
151
153
154
152
150
148
149
150
151
149
145
145
148
156
160
161
157
154
151
152
155
160
160
154
148
150
154
154
144
134
133
141
143
135
126
116
116
116
121
123
129
133
153
153
159
160
156
150
145
145
149
152
153
149
144
145
148
151
153
153
151
150
151
156
160
159
153
149
149
151
156
161
162
157
152
153
157
161
156
150
148
151
154
151
147
141
138
136
135
135
135
134
152
150
154
159
157
153
148
147
150
155
155
149
142
139
142
149
155
158
158
156
154
155
159
160
157
153
151
151
156
160
159
155
152
154
158
161
158
154
151
152
155
155
155
151
150
151
152
150
142
139
154
147
144
148
151
152
151
148
149
155
159
157
148
141
142
148
157
161
157
153
151
152
157
161
162
160
156
154
152
152
152
150
149
152
155
155
153
150
149
149
151
152
152
152
153
156
157
154
147
145
157
142
137
139
148
151
150
146
146
153
162
163
157
151
150
152
157
157
153
148
147
149
153
158
161
160
160
158
156
152
149
145
141
143
149
147
146
145
147
149
149
150
150
151
153
154
153
151
149
150
140
137
136
143
152
156
156
153
152
156
161
160
160
158
155
154
153
154
154
150
148
147
150
154
157
158
160
158
159
159
154
145
134
133
142
146
146
146
148
149
148
145
144
146
150
152
152
151
153
155
118
128
137
142
147
155
160
161
163
162
159
155
155
156
153
150
148
151
155
155
152
149
150
154
156
159
160
159
159
160
157
147
136
135
142
149
150
148
145
145
145
143
139
141
146
151
155
158
160
159
114
120
125
126
124
126
135
144
150
149
148
149
152
155
152
148
146
149
153
155
152
150
153
158
159
158
156
155
156
156
154
148
141
144
149
151
148
141
136
138
143
149
148
145
146
147
152
156
159
159
135
134
128
116
107
104
109
117
123
125
126
131
139
147
150
151
151
152
154
154
152
151
155
157
158
152
148
146
150
152
152
150
146
146
149
148
142
133
132
137
148
156
158
154
149
145
143
145
151
155
156
153
144
135
126
118
116
116
118
118
115
115
119
127
136
143
148
155
159
160
158
153
151
150
149
145
140
138
145
154
160
157
149
142
143
146
146
146
145
150
153
155
157
158
157
150
143
143
149
154
158
157
154
154
152
146
140
136
135
132
125
117
111
113
118
125
131
138
146
152
155
151
145
143
146
144
138
130
139
154
164
159
149
141
141
149
155
161
162
159
154
151
153
158
161
158
153
153
156
156
144
144
148
153
156
155
151
149
149
148
143
137
129
121
118
118
116
113
117
125
134
141
145
146
149
151
147
142
144
150
154
154
151
153
156
159
157
156
155
155
155
155
156
158
160
161
163
166
165
159
139
139
148
153
154
152
150
148
148
151
151
151
149
142
135
130
121
111
103
105
114
125
132
138
144
154
161
164
161
154
147
149
157
167
171
165
155
144
142
149
158
163
162
158
156
160
167
171
167
158
146
147
151
155
155
153
152
150
149
149
151
154
156
153
144
144
141
137
128
117
114
117
119
123
126
138
154
169
171
163
155
156
163
168
168
162
155
147
145
152
160
164
160
152
151
157
165
168
162
154
154
153
153
153
153
155
157
156
154
153
151
154
154
151
149
151
154
156
150
139
130
126
124
117
110
113
129
145
156
160
163
166
165
160
157
157
159
156
156
158
160
159
153
147
148
155
162
163
159
152
154
153
151
149
150
154
156
156
155
155
155
157
157
156
155
154
154
154
152
148
143
142
140
132
117
105
109
120
129
138
145
153
155
153
153
158
161
161
161
163
164
160
154
151
152
157
161
163
162
158
149
150
150
148
148
150
151
150
150
150
153
157
160
163
162
159
152
147
144
146
150
153
155
152
140
127
121
117
118
119
121
125
134
145
158
168
167
161
159
164
169
167
161
157
158
162
162
164
163
162
147
149
151
150
150
150
148
146
144
145
148
151
155
158
160
157
152
149
151
156
158
160
162
164
163
153
145
136
131
126
121
118
122
136
157
174
175
168
162
166
169
167
161
159
160
163
160
158
154
153
164
161
158
156
158
161
166
170
171
170
170
169
164
158
155
155
159
162
164
165
163
161
157
154
156
156
156
157
161
165
162
155
149
147
147
150
154
157
160
159
161
165
168
167
162
154
144
136
131
129
163
159
157
156
161
162
167
169
170
172
170
166
160
155
154
157
162
166
166
164
161
160
160
160
161
161
163
166
167
167
163
159
153
145
141
138
142
146
147
150
158
165
168
168
166
161
153
140
133
130
159
158
158
159
163
164
165
165
167
170
168
161
156
153
154
156
161
167
169
168
166
165
165
164
161
162
166
170
170
167
166
164
159
151
146
145
147
146
145
146
153
159
161
165
169
169
162
149
140
133
154
158
161
164
164
162
158
158
161
164
164
159
154
153
155
159
164
168
170
170
169
168
167
165
163
164
166
166
163
164
165
167
164
159
159
162
160
155
151
150
154
155
156
163
170
173
165
156
146
136
152
158
164
165
161
155
153
155
157
160
161
160
158
157
159
164
168
170
168
166
164
164
164
164
166
167
164
159
155
159
163
165
164
165
171
174
166
157
155
157
160
159
160
164
168
170
166
159
150
140
151
159
165
163
156
152
154
156
157
157
158
161
164
164
163
166
169
171
167
162
160
159
162
162
163
162
158
154
154
157
160
160
160
162
167
167
161
155
156
160
163
164
164
164
165
163
161
161
155
143
153
161
165
159
152
152
156
158
156
155
158
162
164
163
163
164
167
168
165
162
159
160
161
159
155
151
152
153
155
158
157
157
155
153
151
150
153
155
157
159
159
161
163
163
162
160
160
162
159
146
157
165
165
158
152
153
157
158
156
156
160
162
160
159
160
163
165
164
161
159
159
160
159
157
153
150
151
154
156
156
153
154
150
142
138
140
148
157
161
159
156
158
162
164
161
158
161
164
161
147
161
166
165
159
154
154
157
160
160
159
161
161
158
158
161
164
163
159
155
156
158
157
156
157
159
158
155
151
149
147
144
143
140
136
136
138
144
154
159
158
157
160
164
165
160
159
163
165
160
148
163
167
166
162
158
157
161
165
167
165
161
158
157
157
161
162
161
158
157
158
159
157
157
162
166
165
157
147
141
139
137
135
137
140
142
139
138
142
150
155
160
164
166
164
160
160
164
164
156
148
165
166
165
162
161
161
164
169
171
167
161
159
156
156
156
156
159
164
165
164
163
163
165
166
163
159
153
146
141
137
137
139
146
152
152
142
135
135
142
152
159
163
164
162
160
161
163
161
154
151
166
165
161
160
162
163
164
166
165
162
161
162
160
155
149
150
157
166
167
162
164
171
175
166
154
148
148
147
143
138
138
146
154
158
154
147
142
143
146
149
153
156
158
159
158
157
159
158
155
154
164
163
158
158
162
165
165
160
154
152
157
164
166
159
148
147
155
163
160
150
154
166
171
163
150
145
148
146
139
132
135
144
149
149
148
149
152
153
151
149
149
152
155
157
156
156
158
160
158
155
160
163
161
162
163
165
164
159
150
142
150
160
166
160
148
147
153
158
153
142
140
146
152
152
149
150
151
145
135
130
135
139
142
142
143
147
151
152
153
152
153
154
156
158
161
164
166
167
162
155
158
163
165
163
160
159
160
158
153
146
149
156
161
158
148
146
146
148
144
140
134
132
133
140
145
151
152
144
135
135
139
142
144
145
145
148
147
146
148
152
152
153
153
156
163
169
172
170
163
156
159
159
159
157
154
154
157
158
157
157
156
155
154
152
147
141
136
133
132
133
136
135
134
135
139
143
145
141
136
138
143
148
153
157
157
153
149
147
147
146
143
141
143
150
157
161
163
163
161
159
156
152
150
150
152
155
157
157
158
160
161
156
149
142
135
133
128
125
124
130
139
142
137
134
132
133
135
139
139
140
144
147
153
155
155
154
152
151
147
142
136
132
137
143
147
149
149
153
155
157
151
147
146
147
151
156
158
157
155
155
155
149
139
128
126
126
126
125
125
130
136
138
134
130
126
125
128
137
142
144
143
140
138
140
143
145
146
147
146
144
141
139
138
140
141
142
145
146
147
149
148
148
147
146
149
154
157
157
155
152
147
138
128
122
123
126
126
126
127
131
130
130
127
126
125
124
125
135
143
150
145
136
129
131
138
141
140
139
142
145
147
146
143
141
141
142
143
143
140
143
148
150
148
145
148
152
156
160
160
155
146
135
127
124
124
126
125
125
125
125
123
120
120
123
127
127
125
128
137
147
146
135
126
131
140
142
140
138
139
142
142
142
142
143
142
140
141
140
139
140
148
149
147
144
146
153
157
161
160
158
151
139
130
123
121
121
124
125
121
119
115
112
114
121
130
130
126
123
127
133
138
131
127
133
140
143
141
139
139
138
135
134
137
143
143
139
138
139
140
140
144
147
143
138
138
148
153
154
154
154
153
144
128
116
112
115
120
124
121
118
115
112
114
121
129
131
129
123
122
125
129
129
130
135
140
141
140
139
139
137
134
133
137
143
144
140
136
137
140
141
139
144
141
132
128
136
144
146
148
149
151
146
133
119
114
113
113
116
117
117
117
115
116
121
127
130
130
126
121
123
128
133
135
138
140
139
137
134
134
134
135
135
138
142
144
142
138
137
139
141
140
142
140
130
125
130
142
147
149
150
150
149
147
142
133
122
111
106
106
108
111
113
114
119
124
128
126
121
119
123
132
137
138
137
138
138
136
130
127
127
129
131
135
137
142
143
142
140
139
140
143
143
141
133
130
135
147
159
161
154
148
149
156
159
154
140
126
118
113
108
105
106
109
116
119
121
117
114
116
124
133
137
136
133
134
136
135
129
124
124
125
127
129
130
136
143
146
144
141
139
148
148
145
139
136
140
149
160
161
152
145
144
149
157
160
158
153
146
137
126
117
113
113
115
114
109
108
111
115
121
126
129
129
129
132
135
134
128
123
123
127
130
130
133
139
144
147
145
141
138
150
153
150
142
136
137
144
149
149
149
146
145
144
149
157
164
166
162
152
143
138
134
130
125
120
116
114
111
110
111
115
118
120
122
127
132
131
125
119
119
127
134
136
137
140
143
141
136
134
135
153
156
152
143
136
137
143
146
147
148
151
152
152
153
157
162
163
157
149
146
148
149
146
140
135
131
125
114
104
104
110
116
117
115
117
123
127
123
115
113
119
129
134
137
133
130
128
126
125
131
152
154
149
142
143
149
153
152
150
151
155
159
161
162
162
161
156
149
145
146
149
151
150
151
151
150
140
122
114
117
125
129
122
111
105
110
119
123
117
112
112
117
119
121
121
119
121
121
123
130
143
143
144
145
152
158
161
158
154
155
157
159
161
161
161
160
155
149
146
148
151
151
150
155
163
162
156
145
140
142
143
140
127
114
106
110
116
120
119
116
111
108
107
109
114
118
122
123
124
130
135
142
148
150
152
155
156
156
155
155
157
156
153
152
153
156
155
151
149
151
155
155
155
159
165
168
166
162
160
159
153
143
131
126
127
126
121
117
115
117
114
109
105
107
114
120
123
123
125
130
151
156
155
150
145
145
148
149
151
154
156
153
149
146
149
154
155
152
147
148
155
159
161
160
161
164
166
166
164
161
157
149
144
146
148
144
128
115
112
120
121
117
115
114
113
117
118
119
124
131
168
168
159
149
142
144
145
146
147
152
156
152
147
144
148
153
155
150
143
142
149
158
162
162
156
156
157
159
159
158
157
155
155
157
156
150
137
124
125
136
137
132
126
121
117
115
116
119
125
132
161
159
154
151
149
150
148
146
147
153
157
154
147
143
147
152
154
152
146
142
146
153
163
165
159
154
154
154
155
155
155
154
154
156
156
152
145
141
146
152
154
150
143
137
132
130
128
127
128
131
152
145
146
150
157
157
153
148
150
158
164
160
150
143
145
151
155
156
152
149
148
153
164
172
168
162
158
157
158
158
155
150
149
151
153
154
151
149
152
157
158
156
152
148
146
147
147
142
135
134
152
144
146
153
158
158
153
147
150
159
167
165
154
146
149
155
159
159
155
152
153
159
165
169
170
165
162
161
163
162
156
149
144
146
151
151
150
148
149
149
150
150
150
150
150
151
153
151
147
142
154
144
144
152
154
156
151
147
148
155
162
159
152
148
154
159
161
157
153
151
155
159
160
159
157
157
158
159
162
162
156
149
145
145
150
148
145
145
146
146
144
142
142
145
146
146
148
149
153
154
134
134
134
142
149
154
154
153
153
155
155
153
150
150
153
156
156
153
151
150
153
154
151
150
151
152
155
158
160
161
159
154
147
145
145
145
143
145
148
147
141
135
134
138
143
144
144
149
156
160
110
113
119
124
131
140
147
157
157
158
157
155
151
152
151
151
149
149
150
151
149
146
144
147
154
158
162
161
161
162
161
157
150
146
143
142
142
145
147
145
139
134
131
137
144
149
151
152
154
156
116
118
117
110
112
119
131
139
140
143
145
146
149
152
154
153
151
148
148
149
145
141
139
142
155
161
165
164
160
158
157
156
153
149
147
143
140
142
141
142
144
145
144
143
146
150
152
151
149
147
142
140
133
118
109
107
111
116
119
120
121
125
132
143
151
155
155
153
151
150
148
142
134
132
141
149
154
154
153
153
154
153
150
146
146
144
142
140
140
145
152
156
155
150
147
145
144
144
144
144
154
155
152
143
133
125
121
120
120
118
114
113
114
123
133
143
149
152
155
158
158
149
132
123
128
137
140
140
144
154
159
156
146
138
139
144
147
148
151
152
154
155
154
152
149
143
139
140
146
151
142
145
153
157
157
153
147
142
139
136
131
126
119
116
118
123
129
132
137
146
154
152
145
139
141
142
140
136
142
157
166
160
146
135
137
145
151
154
155
154
152
150
152
154
153
147
142
142
150
156
134
138
146
155
160
161
158
153
149
149
150
148
142
129
123
121
119
111
108
115
130
142
148
151
155
157
154
150
153
160
161
156
149
148
152
154
152
150
150
153
155
156
156
155
155
153
151
151
154
157
136
140
150
158
157
154
151
146
145
149
154
159
156
146
140
138
132
121
108
105
114
125
134
138
143
153
164
172
172
163
152
147
150
159
166
163
156
148
147
153
161
164
158
152
151
157
162
163
161
156
143
148
157
160
155
149
146
144
141
144
147
151
150
146
145
148
153
150
142
127
120
119
119
118
118
129
148
168
173
165
153
149
153
160
164
163
160
154
153
157
163
163
156
148
149
158
166
166
163
156
152
154
157
155
153
152
150
148
145
142
141
141
143
142
145
151
160
168
165
151
137
129
125
119
110
111
122
138
148
152
155
161
163
160
157
158
159
157
157
160
162
162
156
153
154
160
162
161
159
156
157
156
152
150
151
154
154
152
148
147
147
146
148
149
153
155
157
161
161
155
145
139
141
140
130
119
115
117
123
131
139
149
155
157
158
159
159
157
156
158
162
163
163
164
166
164
161
159
158
158
158
156
152
150
151
153
153
150
148
151
154
153
156
159
164
162
155
148
146
150
148
148
150
154
153
145
136
130
127
122
118
120
130
146
161
169
167
160
157
160
164
164
164
167
170
170
166
162
162
162
154
155
154
153
152
151
148
145
145
148
151
152
153
156
160
160
154
148
147
153
156
156
156
158
162
162
158
151
145
138
127
117
116
129
149
166
171
167
165
168
168
162
158
160
167
170
168
163
161
161
165
162
160
161
166
173
175
175
171
169
171
172
170
167
162
158
157
159
160
162
161
158
153
151
150
150
151
154
157
160
160
158
154
153
151
153
159
166
168
165
161
160
163
165
164
157
147
139
135
131
164
161
157
160
166
169
168
169
170
172
173
171
168
164
161
158
161
165
165
162
158
159
161
161
158
155
156
160
163
162
162
161
158
154
150
148
150
153
152
155
160
164
165
164
162
158
154
146
138
129
162
159
156
159
164
164
162
161
164
168
170
166
162
160
160
160
164
167
168
165
164
165
168
167
162
158
157
159
163
161
160
159
155
152
155
155
156
152
148
151
159
163
162
160
161
161
160
153
143
130
159
158
158
160
162
161
158
157
159
163
165
161
157
157
160
164
166
167
165
165
168
170
171
171
167
163
158
153
155
158
160
159
152
153
162
170
168
161
155
156
161
161
159
158
159
158
159
154
146
133
155
158
160
161
160
159
158
157
157
158
161
161
158
158
161
165
167
165
162
161
165
167
169
171
172
168
158
149
149
159
164
163
158
160
170
176
170
163
160
161
163
161
160
159
159
156
152
150
144
133
151
157
161
162
158
157
159
157
154
154
157
162
163
162
161
163
165
165
163
161
160
162
163
166
168
164
154
148
150
160
166
165
161
161
165
166
161
157
158
161
162
161
160
161
161
159
156
151
142
131
153
159
163
162
158
156
157
155
153
153
158
164
165
162
159
160
162
166
167
164
159
157
158
159
158
155
151
150
153
160
162
160
156
152
150
149
151
154
156
158
159
159
160
163
167
167
164
157
145
132
159
164
165
165
160
158
158
160
160
160
162
162
160
158
158
160
162
165
165
162
159
155
154
155
155
153
152
153
154
156
153
150
143
138
139
144
151
155
157
158
158
160
163
167
171
173
169
163
151
136
165
167
167
165
164
162
164
167
169
167
163
158
153
154
159
160
160
158
158
158
158
156
154
155
157
157
154
151
150
150
146
137
131
130
137
144
151
156
158
160
161
163
167
168
169
169
169
165
154
139
167
168
166
165
165
164
167
171
173
168
159
152
149
151
155
158
158
156
156
157
158
156
155
156
159
159
152
146
143
143
139
132
126
135
141
144
144
148
154
160
164
166
167
164
163
164
166
163
150
139
167
169
167
165
164
163
164
166
165
162
156
153
150
148
149
153
159
164
163
159
157
157
156
157
157
154
148
140
134
132
132
131
136
144
146
142
137
140
148
156
162
166
167
163
162
163
165
163
150
140
168
171
168
166
164
163
163
158
153
153
158
162
160
152
146
150
161
169
167
159
158
163
165
159
152
149
147
140
128
124
130
139
147
150
148
142
140
142
147
152
157
162
165
164
164
165
166
164
155
147
168
173
171
167
165
169
169
160
150
147
158
169
170
159
147
150
159
166
159
151
156
164
166
157
148
148
150
145
133
126
133
145
150
147
143
144
148
150
150
151
154
159
163
165
166
167
167
166
162
154
168
173
172
168
166
172
176
167
153
146
153
165
167
159
146
147
153
156
150
142
144
149
150
145
143
147
152
147
139
136
140
146
146
141
139
143
147
150
155
157
158
159
159
161
166
170
170
169
165
157
164
168
167
164
162
167
172
168
156
149
150
156
154
150
142
142
146
144
143
138
136
134
132
135
138
144
147
144
142
143
145
147
147
145
145
145
145
147
153
159
158
151
148
152
159
165
167
167
164
158
159
158
157
154
154
159
164
164
159
154
152
151
147
143
138
137
136
136
138
139
138
133
132
134
135
137
137
137
138
142
145
148
153
156
156
152
147
145
149
152
149
141
137
141
147
153
155
159
160
159
153
152
150
149
150
155
161
162
159
155
152
149
143
138
132
129
129
131
137
142
145
143
138
134
131
130
129
132
134
139
143
146
153
156
154
151
147
144
145
147
144
138
135
137
139
142
146
152
154
156
150
152
150
147
147
154
160
162
157
151
149
145
138
130
123
123
125
130
135
140
142
141
137
134
130
130
131
134
137
138
139
140
142
143
142
142
141
141
142
144
146
145
143
140
138
140
145
150
150
149
153
155
153
146
144
149
155
159
155
151
146
140
130
120
116
118
124
129
131
132
131
132
132
134
136
140
141
139
140
139
137
135
132
134
137
139
140
138
138
140
146
149
150
145
141
141
147
151
148
145
153
153
149
143
143
144
150
157
158
155
148
136
124
114
112
117
123
127
125
122
121
124
127
133
141
144
141
134
133
135
138
134
131
133
140
144
143
139
135
134
137
142
145
145
142
142
145
148
147
145
149
147
142
141
143
151
156
160
160
156
148
136
123
113
112
116
121
123
120
118
119
121
122
127
134
135
130
121
122
128
136
135
132
134
140
144
143
139
135
133
132
133
137
141
142
141
141
143
144
145
145
146
143
138
141
149
155
158
156
151
146
139
125
113
111
114
117
118
117
118
120
120
119
120
125
127
124
119
118
124
132
136
135
135
136
137
136
134
134
135
135
135
137
142
144
143
140
139
141
142
149
151
146
136
132
137
144
148
145
139
143
142
134
123
116
114
112
113
114
116
118
116
113
115
120
127
130
126
122
124
131
135
136
134
134
132
132
130
131
133
136
138
142
146
146
144
140
138
138
140
155
153
146
136
128
131
139
140
136
132
139
146
150
147
135
122
111
108
109
113
112
109
109
113
119
128
131
129
125
125
129
132
133
133
133
134
133
131
128
127
129
133
138
140
141
140
140
138
137
137
159
151
144
138
135
138
142
140
136
133
138
146
157
163
156
139
125
119
118
117
111
105
105
109
112
116
116
119
121
123
124
126
128
130
133
136
136
133
128
125
125
126
127
130
134
139
142
139
135
132
158
151
145
141
141
145
145
142
139
137
139
145
154
161
161
155
148
145
140
134
124
117
113
109
104
102
103
109
113
115
117
120
125
129
133
136
137
133
129
126
125
125
125
130
137
146
146
141
132
128
155
153
149
144
140
141
143
143
143
142
145
148
152
154
158
162
165
163
154
145
141
139
134
125
116
112
111
111
110
107
109
115
120
125
128
134
135
132
125
122
123
127
132
137
144
150
147
139
130
127
156
157
153
145
138
138
144
148
148
148
150
153
154
154
156
161
165
162
153
147
149
153
150
143
137
134
131
123
113
107
110
115
117
117
119
124
129
127
121
116
117
124
130
133
136
137
137
133
128
131
163
160
153
146
145
150
155
156
153
151
151
154
157
158
159
159
157
153
148
148
151
153
150
148
148
149
147
139
132
125
127
130
121
111
106
108
115
118
116
113
115
118
118
114
114
119
124
126
126
132
156
154
151
151
157
160
162
159
155
153
152
154
156
157
157
154
150
148
148
151
153
150
147
146
150
157
158
156
150
145
142
137
125
114
106
108
109
111
112
114
117
115
108
103
105
112
119
121
122
128
143
150
153
154
157
159
157
154
151
152
154
154
152
152
152
152
151
150
151
155
156
154
150
149
155
162
165
166
162
156
151
142
134
130
129
127
123
117
113
114
114
114
110
107
111
117
121
121
121
127
151
160
158
150
148
149
151
149
146
147
152
154
153
150
152
154
154
154
155
158
160
160
158
155
156
161
164
167
164
160
155
151
150
152
151
149
143
135
126
120
117
116
117
117
120
120
120
120
122
129
165
167
156
145
141
147
150
148
145
147
153
155
154
152
153
155
156
156
154
155
155
159
161
158
155
155
158
161
161
158
156
157
160
161
157
151
142
140
140
135
132
126
124
124
125
119
118
118
123
130
159
159
149
143
145
152
153
150
149
154
160
159
154
151
152
154
155
153
150
147
147
152
160
162
159
154
155
157
158
156
153
153
155
155
151
143
136
134
143
149
148
144
139
136
133
129
125
120
120
125
147
142
144
146
153
156
154
150
154
164
170
163
153
150
153
154
153
150
147
145
145
148
157
164
165
161
159
159
160
158
153
148
147
147
146
142
136
138
145
151
151
148
145
145
144
143
138
131
126
127
148
146
150
156
159
158
154
152
154
161
165
160
151
151
156
159
156
152
149
150
153
155
158
162
164
163
162
162
163
161
155
149
147
148
150
146
142
143
147
148
144
142
141
143
145
144
140
141
142
142
151
152
162
167
167
162
157
153
152
152
150
147
147
150
158
163
161
154
149
153
160
161
157
155
154
157
159
161
163
162
157
152
151
154
153
147
142
144
148
147
141
137
137
140
139
134
135
147
157
160
133
137
148
157
162
158
157
153
152
151
150
148
148
150
155
158
156
151
147
151
155
157
154
151
151
154
157
160
161
161
158
154
152
152
147
140
137
141
146
145
139
136
137
140
139
133
137
148
162
168
111
112
117
124
133
139
142
142
149
157
160
159
154
153
152
152
149
146
143
144
143
144
146
147
154
158
161
161
160
159
159
157
152
146
138
132
133
139
142
141
137
137
140
144
146
149
149
151
158
161
120
116
111
106
107
114
118
122
132
141
146
149
150
152
155
156
152
146
142
140
138
134
133
138
149
158
162
160
156
154
155
156
152
144
134
132
137
141
143
143
143
145
145
147
150
153
154
149
147
145
146
142
134
120
109
107
110
113
115
118
119
123
129
141
152
160
158
153
150
149
146
138
126
118
127
143
153
153
149
150
152
154
153
144
139
140
144
149
150
152
153
154
152
149
148
146
145
141
140
139
151
156
155
146
135
128
124
124
122
118
114
112
116
125
134
142
147
150
154
158
160
151
131
118
121
135
141
143
145
151
156
158
154
147
142
146
152
158
159
158
156
155
154
151
148
141
138
139
143
149
141
149
154
158
156
154
149
145
140
135
133
131
128
123
119
119
121
124
131
143
154
155
147
141
141
143
143
141
146
156
162
163
157
149
147
149
152
157
159
157
154
153
155
155
150
143
139
142
149
157
147
143
146
151
157
163
163
158
151
149
152
155
150
138
127
120
113
106
104
113
129
141
147
150
154
156
156
156
156
162
163
161
157
155
154
152
151
152
153
155
156
157
158
156
153
148
146
146
150
155
150
146
145
146
150
154
157
158
155
152
155
158
155
147
143
142
135
125
114
110
115
122
127
132
140
151
162
172
175
169
158
154
154
157
161
159
156
153
152
156
159
159
155
152
154
156
156
153
153
154
145
149
150
149
148
147
149
149
151
148
146
144
145
145
148
154
159
157
151
137
127
121
117
114
116
127
144
163
171
166
157
152
153
157
161
162
161
157
155
157
159
157
153
153
159
163
162
157
157
158
147
151
153
152
149
146
145
145
143
138
138
136
138
142
146
153
161
168
172
160
146
136
129
125
119
118
122
131
140
145
151
158
163
162
160
159
158
155
152
154
154
155
157
162
166
165
161
156
157
161
154
155
155
153
150
150
147
143
141
137
137
137
139
143
148
152
156
162
167
163
152
144
145
148
144
141
125
119
119
124
135
146
155
160
161
160
158
154
152
151
152
155
162
169
170
166
159
157
158
161
157
158
155
153
150
150
147
144
142
143
144
142
143
148
155
158
157
155
158
157
152
148
150
158
164
162
150
139
132
126
122
122
130
143
158
165
165
162
158
157
155
155
159
163
165
164
162
160
161
162
152
152
152
150
148
146
144
143
144
147
148
145
145
147
156
160
158
153
153
157
157
155
155
159
165
168
166
159
153
145
134
122
120
129
144
159
167
168
169
168
162
155
152
156
162
164
163
163
163
164
160
162
163
166
170
173
174
173
170
167
167
169
172
173
168
160
156
156
159
161
161
161
159
157
155
153
152
153
156
158
160
164
164
162
158
157
159
168
172
170
166
162
162
164
164
159
148
142
137
133
163
163
164
168
172
172
169
168
168
167
167
169
172
173
169
163
160
161
161
161
161
164
168
167
160
155
155
157
160
160
162
166
168
165
160
159
159
162
163
163
165
166
165
165
166
163
154
142
133
125
163
162
162
165
168
168
165
162
164
164
164
165
168
170
169
166
164
163
162
162
164
167
170
169
164
160
159
161
164
163
163
163
161
160
160
164
164
160
156
159
165
166
163
162
163
162
156
142
129
118
161
160
159
160
163
165
165
162
160
160
161
161
161
164
165
167
164
159
158
162
166
169
169
169
168
167
162
160
163
165
164
157
152
155
164
172
169
161
156
160
165
165
161
159
158
157
154
145
130
118
156
157
157
158
160
164
165
162
157
156
158
159
158
159
162
164
160
155
155
160
166
167
166
167
170
168
160
157
159
166
166
157
153
159
169
174
167
160
159
162
165
162
158
158
157
156
152
146
133
120
155
156
156
157
159
162
162
157
152
151
155
160
161
161
161
161
158
156
157
162
164
163
161
163
165
164
158
153
157
164
166
161
155
160
166
166
160
157
159
161
162
158
155
157
162
162
156
145
131
120
157
157
158
159
160
161
158
152
149
150
156
160
161
161
160
161
160
163
164
164
162
158
156
157
159
160
157
154
155
159
159
155
151
151
153
154
156
156
157
158
159
158
157
161
170
172
163
147
130
121
161
161
163
166
167
165
161
154
154
157
159
159
156
156
157
160
163
166
166
164
160
154
151
154
157
159
157
154
152
152
150
146
141
141
144
152
156
155
156
157
159
162
164
168
174
173
166
151
135
127
164
165
167
170
172
171
167
167
164
164
160
156
152
152
154
157
159
159
160
160
160
156
155
155
157
158
155
151
149
148
146
142
138
140
143
150
154
155
157
158
160
163
165
167
169
168
164
155
142
134
165
166
166
168
169
170
169
169
165
159
156
154
152
152
153
154
153
152
154
156
159
160
158
158
157
155
152
147
144
142
141
141
141
145
144
143
144
150
157
160
160
160
160
160
160
161
163
159
146
135
163
165
164
163
164
163
162
157
152
152
152
152
151
150
150
153
155
155
153
151
154
157
158
156
155
152
150
144
140
135
134
137
141
144
143
138
138
144
152
157
159
161
161
160
160
163
166
163
150
136
161
167
166
163
161
159
159
154
150
149
153
156
153
149
147
153
160
163
155
150
154
155
159
155
151
152
152
145
135
131
134
140
143
143
142
141
141
143
146
151
157
164
167
167
168
169
169
165
155
144
161
171
173
167
163
162
164
161
154
151
156
162
158
151
146
152
160
161
153
150
155
162
158
150
146
149
153
148
137
136
142
148
148
145
144
146
147
146
144
148
155
162
166
167
169
169
167
164
160
152
165
177
180
171
166
168
173
171
162
155
157
161
159
152
143
149
153
150
145
142
149
153
148
141
138
143
149
147
144
145
149
153
151
147
146
147
148
148
150
154
156
156
154
155
159
161
160
161
161
156
166
172
174
166
163
169
177
176
165
157
156
156
152
145
137
139
143
140
138
136
136
137
137
136
136
137
140
143
146
148
148
147
146
147
146
145
145
148
155
159
154
144
137
138
144
150
154
158
161
159
160
159
158
158
160
166
172
171
165
158
154
150
143
136
130
130
133
136
138
137
134
132
132
135
136
134
133
137
141
144
142
140
140
143
146
146
145
148
154
157
151
140
130
131
136
142
147
153
158
159
153
155
153
152
154
161
166
166
162
155
150
145
139
130
124
125
128
136
142
141
135
129
129
133
134
133
131
133
136
138
139
139
139
141
144
145
145
146
149
151
149
142
135
134
135
140
146
149
151
152
151
157
156
149
148
155
162
163
157
149
145
141
135
125
119
120
125
134
138
136
130
128
127
130
131
135
136
135
135
135
136
138
141
141
141
141
142
143
143
145
149
149
146
141
136
138
143
145
144
144
149
155
153
146
144
152
160
162
155
146
141
137
130
121
115
116
124
129
129
124
121
124
127
131
137
139
141
137
133
130
131
137
139
139
138
138
140
140
137
137
143
152
154
150
139
138
141
144
145
144
146
141
139
141
144
154
161
163
156
147
140
132
124
115
110
114
121
126
124
118
117
123
128
132
138
140
138
130
125
125
131
136
137
137
137
139
140
139
134
131
136
144
149
148
142
139
141
145
148
147
142
135
136
140
145
152
159
162
157
150
140
130
120
111
109
112
118
120
120
119
122
126
129
130
132
132
124
119
118
125
135
138
137
137
137
138
140
138
134
131
133
136
139
140
139
139
142
145
146
146
146
143
143
143
143
146
151
155
156
154
144
135
122
111
109
111
113
113
113
118
124
128
127
124
125
124
121
117
117
125
133
138
137
134
133
134
136
135
134
135
135
136
136
138
139
140
142
143
142
141
153
156
151
145
137
135
139
146
153
153
149
143
133
121
115
114
111
108
108
113
118
120
119
118
120
125
127
124
120
121
127
131
132
132
131
132
133
132
133
133
136
139
141
142
142
142
142
140
138
138
155
154
151
143
136
134
137
140
140
139
141
146
148
143
134
124
114
111
111
113
112
110
109
113
118
125
127
126
122
119
120
122
125
129
133
135
135
131
130
129
132
136
139
140
141
141
140
137
133
134
160
153
147
142
141
141
141
136
130
128
135
144
155
159
151
139
127
124
126
124
115
107
105
108
111
114
115
118
117
116
116
117
123
128
132
133
129
127
126
127
130
131
131
133
138
141
140
135
129
129
163
153
146
142
144
146
143
136
130
131
137
146
155
160
157
150
144
142
146
141
131
121
115
110
106
104
104
108
110
111
113
117
122
126
127
123
122
123
126
128
129
128
127
131
139
146
143
137
130
130
157
151
146
143
142
143
143
141
140
141
145
152
157
157
155
154
154
155
154
150
146
143
138
128
118
113
111
111
109
106
108
113
120
122
121
120
123
127
128
125
124
124
127
132
139
144
143
139
135
136
153
151
149
145
142
144
148
151
150
149
150
155
158
158
155
155
158
157
154
152
154
155
153
145
138
136
135
130
119
108
108
110
115
117
117
120
125
128
125
119
119
122
127
129
132
136
139
139
138
139
160
158
156
155
153
153
157
159
157
153
151
153
156
158
158
158
158
156
153
152
154
155
151
146
147
152
155
153
137
126
120
115
116
113
111
114
115
116
114
115
121
125
126
118
118
125
132
133
134
135
165
164
164
164
164
161
159
159
160
158
154
152
152
155
156
156
156
155
153
152
151
149
146
141
145
156
160
161
153
145
138
129
123
116
112
111
108
102
103
111
120
125
120
109
109
117
124
126
126
129
163
164
163
163
162
159
156
155
156
157
157
155
153
152
153
154
155
156
156
154
151
148
146
146
151
156
159
161
157
154
150
145
140
133
129
126
121
112
108
109
112
114
111
107
108
116
121
122
123
126
160
163
159
154
153
154
153
151
147
148
152
155
156
155
153
153
155
159
161
159
156
154
154
151
153
154
156
158
159
156
154
154
156
154
150
145
141
135
126
116
108
107
106
107
109
113
118
120
122
125
160
162
156
149
149
154
155
151
145
142
147
153
157
157
155
153
154
158
162
161
157
156
156
154
153
152
154
160
162
158
155
155
160
161
156
150
147
145
142
133
124
118
118
116
117
115
116
117
119
122
156
160
155
150
153
155
156
154
151
150
153
154
154
156
155
154
152
153
155
154
150
150
154
156
156
153
155
160
162
159
154
151
154
156
153
146
140
139
142
142
141
137
135
133
130
127
122
116
113
116
148
154
156
154
155
156
155
155
157
163
161
154
151
154
157
156
151
148
149
148
146
145
150
155
159
156
155
156
158
156
153
150
150
152
150
145
138
136
140
143
144
142
140
143
144
142
133
124
122
125
147
150
156
157
156
155
155
155
155
157
154
149
149
154
161
162
156
150
149
150
150
149
149
153
157
157
156
155
154
154
153
152
153
153
152
146
140
140
144
143
139
134
136
142
145
143
133
136
141
144
148
151
160
163
163
160
158
156
152
147
145
146
149
156
162
165
162
156
151
153
155
155
152
151
155
157
158
159
159
156
151
149
152
155
151
144
139
142
148
146
138
135
137
143
142
135
131
142
156
160
132
137
145
154
159
159
156
154
154
152
151
152
154
157
159
160
158
152
147
148
151
153
153
152
155
157
160
161
161
157
152
147
148
150
145
136
134
139
145
144
138
138
143
146
142
133
135
147
159
166
115
113
116
122
131
139
141
144
150
157
163
163
161
157
154
153
150
143
138
138
139
142
147
150
156
158
158
157
156
155
152
149
147
143
138
133
133
139
140
138
136
140
145
147
145
141
144
150
157
159
126
117
110
107
112
118
122
124
129
138
146
150
151
152
154
154
151
145
140
137
135
134
136
142
150
154
154
152
149
148
150
152
149
143
137
135
138
143
142
139
140
143
144
145
144
144
147
148
149
151
150
145
137
124
115
113
114
115
112
114
117
122
128
137
147
154
158
155
154
153
148
140
134
136
142
146
150
149
147
146
151
156
155
149
143
142
146
150
151
149
150
150
148
145
143
141
141
141
143
145
154
159
161
152
140
131
128
128
123
118
113
112
116
122
128
134
141
148
156
162
163
156
148
140
138
138
143
145
147
148
155
162
164
158
151
150
154
160
161
157
154
154
153
150
145
140
138
141
145
150
153
157
159
160
158
154
151
148
141
134
132
130
129
126
118
113
112
119
131
145
156
159
153
146
143
141
141
141
143
149
156
165
169
166
157
153
154
159
161
157
155
156
158
157
151
145
143
147
150
152
162
156
147
145
150
158
161
157
149
142
143
147
147
141
131
121
110
107
109
118
130
138
143
146
150
149
149
148
149
152
156
160
165
164
158
151
150
153
156
157
157
159
160
157
154
150
152
151
152
150
163
152
140
134
141
153
158
159
153
147
144
146
149
149
148
147
140
132
125
121
119
119
123
130
139
146
153
160
164
163
157
156
159
160
158
155
154
154
156
158
159
158
155
153
155
155
156
152
152
153
152
148
141
138
141
147
151
152
152
149
144
141
144
147
152
159
164
164
158
148
135
124
120
121
125
131
141
152
161
162
160
158
158
159
161
161
160
158
157
157
157
154
152
155
162
161
158
152
153
158
144
143
144
143
142
143
144
145
144
144
144
145
146
147
149
154
159
165
168
164
154
143
137
134
130
127
124
124
131
138
149
159
166
167
164
161
159
156
155
153
153
151
155
163
169
166
159
153
155
160
145
144
146
144
142
140
140
140
140
140
142
144
146
147
147
148
151
155
162
163
157
153
152
155
154
146
131
117
113
118
131
146
156
161
162
160
157
155
153
152
150
151
158
165
168
165
160
155
156
158
147
148
145
143
140
138
138
139
140
139
140
141
141
143
148
152
155
157
161
160
156
151
154
162
171
169
154
140
132
129
127
127
131
139
149
156
160
161
159
156
151
149
154
158
160
159
158
158
158
158
143
145
141
140
139
138
140
141
143
143
142
140
139
143
150
157
160
160
160
158
157
154
156
161
167
169
165
159
154
149
141
131
126
126
135
146
158
166
169
164
157
150
150
154
156
156
156
159
161
161
159
163
166
167
168
169
170
171
168
163
161
163
168
171
167
160
157
157
159
159
161
162
164
161
157
153
153
156
159
162
164
165
164
162
159
159
159
161
164
167
171
170
167
162
155
148
139
131
127
125
160
164
168
171
170
168
168
168
168
163
159
160
167
172
170
164
161
160
160
161
164
168
169
167
161
158
158
162
163
164
166
168
169
165
161
163
165
168
168
167
168
168
166
164
163
156
144
131
122
120
162
165
166
166
167
168
170
170
168
163
160
162
167
171
172
169
165
162
160
163
167
169
167
166
165
168
172
172
170
169
169
171
172
168
165
167
169
168
165
164
165
166
165
166
169
166
155
134
121
116
162
165
165
163
164
169
173
173
167
162
160
161
163
166
169
168
164
159
159
165
169
168
163
162
166
172
177
176
172
170
168
165
165
167
170
171
167
161
157
160
164
165
164
166
172
173
164
146
127
117
160
163
164
162
164
168
172
170
162
157
157
157
158
160
163
163
158
154
157
165
169
167
161
159
164
167
166
168
168
167
162
156
158
166
174
172
163
154
153
158
163
162
159
162
171
176
170
153
136
123
160
161
160
160
162
166
167
161
155
152
152
153
155
157
161
160
155
152
157
164
168
164
159
156
159
161
160
163
163
163
158
153
154
162
170
168
161
154
154
158
159
156
154
158
168
176
171
154
136
125
161
158
156
157
161
165
162
154
149
148
152
153
152
155
159
161
158
157
160
164
164
159
154
152
156
161
162
162
159
158
154
151
151
154
158
159
158
155
154
155
156
156
155
160
170
174
167
150
132
124
159
156
155
160
167
168
162
151
146
149
154
155
152
153
156
160
162
163
163
162
161
155
151
149
156
163
166
162
154
150
148
149
148
146
148
150
152
151
152
153
156
160
161
165
171
172
164
149
133
128
157
158
161
167
170
169
162
151
148
150
156
158
155
155
156
158
161
162
161
160
161
159
157
155
159
163
163
156
148
141
143
149
152
149
144
141
143
148
153
154
156
158
159
163
166
167
161
150
137
131
157
161
165
168
166
162
156
151
148
151
154
157
158
157
157
157
155
155
153
156
161
166
167
164
161
159
158
152
145
140
141
149
158
155
145
135
136
146
156
158
155
153
155
157
159
160
158
152
141
133
156
162
165
163
159
156
154
150
149
150
151
152
154
155
156
156
155
151
149
152
161
172
175
169
159
156
155
153
148
142
141
147
152
151
145
137
136
145
153
157
158
160
160
159
159
160
160
155
145
137
153
160
161
160
155
155
157
156
155
151
149
148
149
150
153
157
158
155
149
151
160
168
164
157
151
153
156
154
150
146
144
146
146
144
144
143
142
143
145
152
160
167
168
166
166
166
164
159
151
144
151
161
162
157
154
156
163
163
159
154
150
147
147
148
151
157
159
155
146
150
156
160
152
144
142
149
152
150
145
146
148
150
147
144
146
149
148
145
143
149
158
164
164
162
163
165
163
160
156
151
157
163
164
156
152
156
166
168
162
156
155
153
151
150
149
154
155
147
138
139
143
144
143
139
137
140
142
142
142
144
147
148
147
146
147
150
150
148
150
154
156
153
149
145
146
151
153
157
158
154
162
162
161
155
154
162
170
171
165
159
156
154
150
147
141
144
143
137
131
129
131
135
140
141
138
134
132
136
139
142
141
140
142
144
145
145
146
148
154
158
156
147
137
132
133
136
143
153
157
156
159
157
155
157
159
167
173
173
167
160
155
150
144
136
130
128
129
130
129
129
128
131
137
142
140
134
130
132
136
139
137
134
135
138
140
142
144
147
151
154
151
144
136
133
133
138
144
149
153
155
157
157
158
158
160
165
169
169
165
157
152
144
136
128
121
121
124
129
133
131
126
124
129
135
138
136
131
131
133
137
137
137
136
137
139
143
146
145
145
145
145
141
135
134
135
140
144
145
144
148
154
162
161
156
154
158
164
166
161
154
146
139
132
124
120
120
124
130
132
127
121
119
121
126
129
131
129
129
131
132
136
140
140
139
141
144
146
145
141
139
141
141
136
133
133
137
141
140
138
142
149
157
156
149
147
155
164
166
158
148
140
135
130
124
119
119
124
129
128
120
116
117
119
121
119
119
122
125
127
128
131
137
139
138
138
138
141
143
141
138
140
143
140
136
133
135
137
139
141
146
142
141
142
143
146
157
166
165
155
142
135
129
126
119
115
116
123
129
128
120
116
118
122
123
121
117
118
121
124
127
131
134
135
133
130
131
135
140
140
138
140
143
144
142
137
136
139
143
147
151
139
134
138
143
147
151
155
156
151
142
132
124
119
114
111
113
120
125
126
123
121
122
125
128
129
124
120
120
123
130
136
137
134
130
128
129
136
140
140
138
137
138
140
139
136
137
141
146
148
147
140
139
144
147
145
140
138
145
151
150
140
131
119
111
108
111
115
116
118
120
122
123
125
127
128
128
125
121
122
127
134
136
133
130
129
131
137
140
139
136
135
136
137
135
134
138
144
147
144
139
142
145
150
149
142
134
132
140
153
158
155
144
131
118
113
113
112
110
111
114
116
118
120
121
123
125
125
122
117
119
122
126
128
130
132
134
138
139
137
135
135
137
138
137
136
141
146
145
138
133
143
148
151
147
142
137
137
141
147
154
155
150
146
140
131
124
118
116
115
114
111
108
109
114
118
121
121
118
114
114
116
119
124
129
134
137
138
135
132
132
134
136
137
138
140
144
145
140
131
129
155
153
149
144
144
143
142
140
136
134
139
146
153
153
147
139
132
131
130
125
114
107
105
109
112
114
113
112
112
114
117
118
121
126
131
132
131
126
126
130
133
133
131
133
139
144
142
134
128
130
166
158
148
142
143
145
143
138
133
132
136
144
152
155
152
146
142
141
142
136
128
122
117
113
109
107
104
106
109
113
117
118
120
121
121
119
113
117
124
130
132
130
127
128
134
140
138
133
131
136
161
152
144
142
142
144
144
141
141
141
144
150
155
155
151
147
145
146
148
146
145
144
139
130
121
113
109
108
108
110
112
114
118
118
115
110
112
118
126
127
126
125
125
127
131
133
134
136
138
142
148
144
143
144
147
146
147
147
148
150
152
157
160
158
152
149
148
150
152
153
155
155
154
148
141
134
127
123
117
112
111
111
114
115
114
114
116
122
124
122
121
124
129
131
132
132
134
138
140
140
147
144
148
152
155
151
151
152
154
154
156
158
159
158
154
153
154
154
155
155
156
156
155
155
155
154
150
144
135
128
120
117
114
112
113
114
113
112
112
115
123
131
135
137
134
133
133
135
134
133
152
152
156
161
161
156
153
157
161
162
159
157
154
154
154
156
156
157
156
153
153
154
154
156
160
160
159
155
149
145
141
135
126
117
114
112
108
102
102
109
120
129
129
127
126
126
128
130
128
129
156
156
158
160
159
156
154
158
163
164
160
157
154
153
153
155
156
158
156
153
151
153
155
156
157
157
157
155
153
152
152
152
145
134
127
124
120
112
106
105
108
111
108
105
106
113
119
124
126
130
156
157
157
157
156
153
152
153
154
154
152
153
156
157
155
154
155
158
157
154
151
152
156
156
154
154
154
156
155
152
152
155
158
153
146
139
136
131
122
112
105
102
100
97
97
103
112
118
122
124
153
158
159
159
157
155
153
151
148
144
143
147
154
158
157
155
155
157
157
153
150
152
155
157
156
155
157
162
161
155
149
150
157
160
156
150
145
141
135
127
118
115
113
110
105
107
111
114
114
114
148
158
164
164
159
157
157
155
152
147
145
146
150
155
156
155
153
153
154
151
147
148
153
158
159
157
158
163
164
157
151
148
154
158
158
154
148
142
140
136
138
136
133
130
126
123
119
113
108
110
145
155
161
160
156
155
157
157
154
148
147
147
150
156
158
156
152
150
152
151
148
148
154
158
158
154
153
155
157
156
154
154
155
156
156
153
148
142
141
143
145
144
141
140
139
138
131
123
119
123
147
152
156
155
153
153
154
153
148
145
145
149
154
159
161
161
156
153
153
153
152
152
154
157
156
153
150
150
151
153
155
157
158
155
152
147
144
142
145
145
145
142
139
144
146
145
138
137
142
144
147
151
155
154
152
149
149
147
146
143
145
150
154
159
161
163
162
160
157
154
153
153
155
156
156
155
156
156
156
156
154
152
152
149
145
140
139
143
148
147
142
140
143
149
153
148
141
146
154
155
132
136
142
143
145
145
151
153
155
155
155
154
154
155
156
158
159
157
153
151
151
152
154
154
156
156
157
160
161
159
154
148
145
143
141
137
137
142
147
144
139
138
147
154
155
149
144
148
154
152
119
117
117
122
130
137
141
146
153
160
163
161
157
154
153
153
152
149
146
146
146
147
147
148
152
152
153
153
155
155
154
150
147
144
141
139
140
142
142
139
135
137
144
151
152
147
145
147
152
153
133
123
115
112
118
125
127
126
127
136
143
149
151
154
155
157
155
151
148
145
141
136
137
141
147
150
150
150
151
153
155
155
154
150
146
143
144
144
141
137
136
140
143
146
146
144
143
145
150
154
153
148
142
140
137
134
130
119
108
110
114
121
129
138
147
154
159
159
157
153
145
138
137
139
144
146
149
153
156
157
159
160
161
157
152
149
149
149
148
146
146
147
147
145
144
141
142
144
149
152
153
162
167
166
160
151
141
132
124
119
114
112
114
119
124
131
140
150
157
161
159
154
148
144
141
139
143
150
158
160
161
164
166
163
156
154
154
157
157
154
153
155
155
152
147
144
145
148
149
149
147
155
162
163
162
158
153
151
148
139
133
126
123
121
115
112
113
122
135
148
156
158
154
149
142
137
138
144
151
154
157
162
166
164
157
153
155
158
158
156
155
159
160
157
150
146
149
151
150
145
153
151
146
146
150
154
156
154
149
140
136
141
144
142
134
124
114
111
116
123
130
137
141
144
146
143
143
145
147
150
153
156
161
161
155
151
151
153
156
157
159
161
159
154
149
147
152
152
149
144
163
153
143
137
142
150
152
146
137
132
136
142
150
154
155
151
144
138
132
127
118
115
121
131
139
142
146
153
156
157
154
154
157
158
155
153
153
154
156
159
161
160
155
150
148
150
151
151
150
149
157
151
140
136
141
147
150
145
139
137
139
142
147
151
155
163
167
169
162
150
134
124
123
128
131
132
134
141
150
156
157
158
160
160
159
159
159
159
161
162
161
157
153
151
153
154
154
152
153
156
144
140
136
136
139
142
144
143
143
144
145
147
147
147
149
152
158
162
164
161
155
148
142
139
134
127
121
121
126
135
145
156
163
166
164
162
160
161
165
166
161
154
153
157
162
162
159
155
154
156
139
134
133
134
135
135
139
141
143
144
147
149
149
147
145
146
148
150
155
161
161
160
156
154
152
147
135
122
115
121
130
140
148
157
161
162
161
161
163
162
158
153
157
162
166
166
162
157
155
155
142
140
136
135
133
133
136
139
141
141
143
146
147
147
147
148
150
153
157
159
160
158
157
159
163
164
159
147
137
133
131
127
126
132
141
151
160
161
161
158
156
154
158
161
163
163
161
159
157
157
144
143
139
137
136
137
139
142
142
141
142
145
147
149
150
153
157
158
159
159
159
157
156
157
159
163
164
162
157
153
145
134
122
117
118
129
148
160
164
162
158
154
155
156
158
157
157
159
160
161
164
166
168
167
166
166
171
172
169
162
158
159
162
163
159
157
157
160
159
156
156
159
162
160
157
153
156
159
161
163
162
161
158
159
163
167
166
159
156
160
169
174
170
158
143
133
129
124
123
122
159
162
165
166
165
166
170
172
169
161
154
153
156
159
159
159
161
161
159
159
161
165
166
164
162
161
164
165
163
162
162
162
162
161
162
167
170
170
167
164
166
170
168
160
147
136
127
122
121
121
162
164
166
163
163
165
169
171
168
162
158
159
159
159
160
163
165
162
160
162
164
166
166
165
167
171
174
169
164
161
163
166
168
166
164
167
171
175
172
167
166
169
170
167
161
152
141
130
125
125
167
171
173
167
164
165
170
171
167
163
161
163
160
159
162
165
165
163
161
164
167
166
163
162
166
170
172
169
166
163
163
166
169
170
170
169
169
171
169
167
167
169
169
167
167
165
157
145
133
133
169
175
177
173
167
165
168
168
165
162
160
159
156
157
161
162
161
159
160
164
167
165
161
159
161
162
162
165
167
165
161
160
165
170
173
169
166
164
163
165
167
166
162
161
166
168
163
149
137
134
166
171
174
170
165
163
164
164
162
160
157
154
152
155
160
160
157
154
156
162
164
162
159
156
157
156
157
162
163
163
159
156
160
167
170
167
161
159
159
161
163
161
157
158
164
168
164
150
136
131
163
161
160
160
162
164
163
159
156
156
157
155
153
155
160
160
157
153
155
160
163
159
154
151
155
160
163
163
159
156
154
154
157
160
162
160
157
155
154
155
158
161
160
160
164
166
163
149
135
129
159
154
150
155
164
167
161
152
147
151
157
161
158
158
160
161
161
159
160
163
164
161
153
150
156
166
173
168
155
147
148
152
155
153
150
148
148
151
153
153
155
159
161
162
166
167
162
152
138
131
158
156
156
162
165
165
155
145
142
149
157
162
161
158
160
162
164
166
165
167
164
165
160
155
158
166
171
165
153
143
145
152
156
150
141
134
140
149
156
155
153
151
154
160
167
170
164
152
141
134
157
161
165
168
163
155
146
142
145
151
157
158
156
156
158
161
164
167
166
165
168
172
169
162
158
159
160
160
151
145
145
151
155
151
140
131
136
149
160
160
154
149
150
158
165
167
161
152
142
136
156
162
168
168
161
152
148
149
154
156
154
152
151
154
157
159
161
161
161
163
167
173
171
163
154
151
153
155
152
147
145
148
151
150
145
138
138
146
155
160
161
160
159
159
161
160
157
153
146
141
154
160
165
165
159
156
156
159
162
159
153
148
150
154
158
159
157
154
154
156
163
165
159
151
147
148
152
152
149
147
145
144
145
146
146
142
141
143
147
157
165
170
166
161
159
161
161
158
152
148
155
157
159
156
156
158
161
162
161
156
152
151
152
157
160
159
155
151
147
146
147
150
143
142
142
147
150
147
145
144
143
141
141
141
142
143
144
145
148
157
164
166
161
155
155
160
164
162
157
151
157
155
150
147
150
157
163
163
161
155
154
153
154
154
155
156
154
146
140
135
133
133
137
139
140
141
140
139
140
141
141
139
139
139
139
142
144
147
152
159
162
159
149
143
145
153
157
160
158
153
158
152
146
145
149
158
166
166
161
156
152
149
147
145
145
149
148
140
133
129
127
130
138
143
140
135
129
133
137
140
140
139
139
140
140
141
142
145
152
158
160
158
148
140
139
142
147
153
155
153
155
151
150
152
156
165
168
166
161
154
149
144
140
136
135
135
132
131
128
127
126
130
138
144
142
135
129
129
134
138
139
140
141
142
142
142
141
142
144
148
152
156
154
148
142
140
142
146
149
150
154
156
158
159
160
163
165
164
162
155
148
140
135
131
128
125
122
122
124
125
124
126
131
139
142
139
133
129
131
135
139
142
142
141
141
143
144
141
137
136
139
144
147
144
142
142
143
143
144
146
155
161
160
156
152
153
159
162
162
157
148
138
133
128
124
120
119
120
123
122
120
120
125
131
135
134
128
126
128
133
138
141
141
139
139
143
145
143
138
134
135
136
132
133
136
140
142
143
143
147
154
160
157
147
144
147
156
161
160
155
145
137
132
126
121
118
120
123
125
122
118
117
120
122
121
116
118
121
126
130
134
135
136
135
134
136
139
142
144
144
142
138
130
129
133
139
142
144
146
152
146
152
148
144
143
146
154
158
155
146
136
130
128
124
119
117
122
129
132
127
120
116
117
119
117
109
113
118
126
131
132
132
133
131
129
129
131
139
146
148
146
143
137
135
135
139
141
144
148
155
142
145
144
146
146
146
148
150
149
139
129
124
122
119
116
115
121
129
133
129
122
116
117
120
124
124
121
122
127
133
135
134
133
128
126
127
131
138
142
140
141
141
140
138
136
138
142
145
148
151
139
139
144
149
148
142
141
144
148
145
136
129
120
114
112
112
115
119
123
123
120
114
115
121
126
128
127
125
126
129
133
134
132
127
126
128
135
139
138
135
135
137
138
137
135
138
144
149
148
142
134
135
144
149
147
141
139
143
152
155
151
143
131
121
115
112
112
113
115
116
114
111
112
117
121
123
123
121
121
121
123
126
126
125
126
129
136
140
139
136
136
138
138
136
135
142
149
151
144
135
138
141
147
148
145
142
141
143
146
150
151
151
149
141
131
125
120
119
119
114
108
103
107
112
116
117
116
115
116
117
119
119
120
121
126
129
134
136
137
137
140
139
137
137
140
147
150
147
138
131
156
156
152
146
143
142
141
139
136
135
140
149
155
155
149
142
137
134
130
121
111
106
106
110
113
113
111
111
113
119
121
118
115
117
123
129
132
130
132
135
138
136
133
134
139
144
143
139
134
136
170
167
155
145
141
141
141
138
134
132
136
144
151
155
153
151
147
143
138
130
126
122
119
114
110
109
107
108
111
116
120
116
113
115
120
127
127
126
128
133
135
132
128
126
129
133
134
134
135
140
163
159
151
146
145
145
144
142
141
141
143
147
151
152
151
150
149
147
146
145
145
143
137
128
119
112
107
107
109
112
114
113
114
116
119
117
119
122
127
129
129
128
127
125
125
127
132
136
138
138
150
146
145
147
150
147
143
141
143
149
152
154
155
154
151
149
149
151
154
155
155
153
152
149
141
131
118
114
115
115
114
112
112
113
113
109
108
116
123
123
127
130
131
129
129
131
136
138
136
133
148
144
145
146
147
145
140
137
142
151
155
159
159
155
152
151
153
154
157
157
157
158
161
165
164
153
140
132
132
134
135
124
116
110
106
104
104
108
114
119
125
131
132
134
131
132
133
133
130
128
145
146
149
149
148
145
144
146
149
154
157
158
157
154
152
152
152
152
153
155
159
162
164
166
166
161
156
150
148
151
153
146
131
117
109
107
105
104
106
110
115
119
120
121
122
124
125
126
128
130
143
144
150
152
153
153
153
156
157
156
156
155
156
156
154
151
149
147
148
153
160
164
163
159
155
158
159
157
154
154
157
159
152
139
127
122
119
113
108
105
104
105
106
106
106
112
117
124
131
135
142
141
146
152
155
155
153
156
155
150
148
151
156
160
158
154
151
150
149
150
153
158
158
155
152
156
160
160
155
149
150
156
161
156
146
140
135
131
121
109
102
101
102
100
99
103
110
119
126
130
142
141
146
151
155
153
151
153
151
146
142
145
153
158
159
158
157
156
152
147
146
149
154
158
158
158
160
163
160
152
146
148
157
160
157
152
148
142
134
124
116
114
113
111
107
107
108
110
111
115
139
145
149
150
150
151
155
156
154
148
145
145
149
153
154
155
156
157
154
148
144
148
157
162
160
156
157
161
163
157
151
150
154
157
158
158
154
149
142
138
136
134
132
128
123
120
114
107
104
109
142
150
151
148
148
151
157
158
152
147
147
151
154
155
153
152
151
153
154
152
151
155
162
163
157
151
151
155
158
157
157
157
157
155
155
155
153
150
148
148
147
146
141
137
132
133
128
123
119
121
150
152
154
152
151
154
155
152
143
141
146
155
162
162
157
152
151
152
154
155
156
160
165
163
156
150
149
151
152
153
158
160
160
154
149
148
148
149
149
152
154
152
143
140
138
142
143
143
142
140
150
152
155
158
158
155
151
147
143
141
145
152
157
159
156
154
153
155
155
154
153
157
161
161
157
153
151
153
154
155
157
158
157
150
144
143
143
147
151
154
155
154
147
149
149
151
152
155
155
151
135
139
143
148
151
149
152
154
156
156
154
151
150
149
151
151
152
154
153
152
152
153
156
155
154
153
152
154
155
158
160
156
150
144
141
143
144
146
150
151
149
147
150
158
162
160
156
154
155
154
124
123
121
125
132
138
144
150
157
161
161
158
153
150
150
152
152
153
152
152
153
151
147
144
145
147
149
152
154
159
163
158
152
146
144
146
147
147
149
145
140
140
149
161
168
162
153
150
154
158
137
130
122
119
121
125
126
125
128
137
145
151
155
157
160
161
159
156
152
150
145
139
135
133
134
138
146
154
159
163
165
162
157
153
151
151
151
151
149
143
138
140
147
158
163
158
150
147
152
157
158
150
144
140
135
130
119
107
106
111
120
127
135
144
153
161
162
161
157
150
142
135
132
130
130
134
144
157
169
172
168
164
163
162
159
156
156
156
154
149
147
149
154
157
156
154
151
149
150
152
148
152
156
160
156
148
137
128
125
124
119
114
113
119
128
136
143
151
158
158
152
147
143
139
131
128
137
156
172
175
169
163
162
162
159
157
158
159
158
155
156
159
159
157
153
152
152
152
150
148
134
141
151
160
161
157
154
154
156
154
139
124
115
115
117
117
118
126
138
148
153
154
152
148
140
135
141
156
168
167
161
157
156
156
155
155
157
159
159
158
159
161
158
154
149
148
150
151
150
146
141
140
145
149
153
154
155
156
157
157
147
144
142
142
137
129
119
115
116
123
129
135
140
144
145
146
153
162
164
158
153
150
150
151
152
154
156
157
157
158
160
161
156
150
145
143
144
147
148
148
157
150
144
142
144
148
150
146
140
139
142
148
157
160
156
151
142
134
125
115
116
115
120
128
136
141
149
156
158
156
153
152
152
152
153
154
157
158
157
158
160
160
156
150
145
143
144
147
150
152
157
150
142
139
143
147
149
144
138
135
139
144
151
154
155
155
156
151
146
135
130
123
120
122
123
124
130
138
145
152
155
159
161
158
156
155
157
160
160
160
160
157
153
149
147
148
150
152
155
155
146
140
136
136
140
145
148
146
144
142
142
143
142
140
142
148
152
156
158
158
156
149
142
135
128
122
121
123
128
137
144
151
160
162
160
158
159
162
165
165
160
153
149
149
152
154
156
157
157
156
138
134
133
136
139
143
144
146
146
145
145
144
143
141
142
145
148
149
153
159
163
163
157
150
148
144
138
133
133
129
131
132
138
149
160
166
164
166
165
164
160
154
153
157
160
161
161
159
159
158
139
138
139
141
141
141
142
143
143
143
143
145
148
149
150
150
150
150
152
157
162
162
157
154
157
161
162
156
147
142
134
123
117
125
144
160
166
166
163
161
161
161
161
164
166
166
164
161
160
161
143
143
144
143
142
141
143
145
144
143
144
147
152
155
154
154
154
154
155
157
160
160
157
153
154
160
167
168
163
156
147
134
121
117
121
137
149
157
162
164
165
164
161
160
162
164
163
160
158
160
166
167
168
166
163
164
168
170
167
162
158
161
162
161
156
154
154
156
154
151
153
157
160
160
162
163
166
164
161
160
161
159
157
157
163
169
170
163
157
156
163
168
167
155
140
134
131
129
129
126
161
163
165
162
162
164
169
171
167
160
155
155
155
153
152
153
155
154
150
149
153
159
163
165
167
169
169
163
160
158
159
159
160
160
161
165
169
167
162
159
162
168
169
157
139
127
123
124
125
123
163
165
165
163
163
163
165
165
164
161
160
160
155
150
149
154
160
158
153
149
154
163
169
172
171
170
168
160
155
153
156
160
164
163
159
160
167
171
169
164
164
171
173
164
143
128
121
122
126
129
170
171
173
170
166
161
159
158
162
165
167
165
157
151
149
155
162
163
160
155
158
166
171
172
169
165
161
160
158
157
159
162
166
164
158
160
167
176
175
171
168
172
173
165
147
133
126
121
124
132
173
179
181
179
168
159
155
157
164
167
168
164
158
152
152
156
160
162
161
158
159
164
167
167
162
157
156
160
164
165
163
162
163
162
158
161
168
177
176
173
170
170
168
162
150
139
132
123
120
128
171
176
182
177
166
158
155
157
163
167
167
163
158
156
159
158
159
157
156
157
158
160
161
161
158
154
155
158
164
164
161
159
160
161
162
161
165
170
172
170
169
169
167
161
154
145
138
129
123
125
167
169
172
169
162
157
154
155
158
162
166
165
162
162
164
163
159
153
153
157
160
161
159
158
158
159
157
157
156
155
154
156
159
164
164
161
161
163
163
164
166
169
169
163
158
150
143
137
131
129
166
164
161
163
164
161
154
149
151
157
165
168
166
165
165
164
161
158
160
166
170
168
162
159
160
165
165
160
153
148
149
155
160
164
162
160
160
162
159
158
158
160
161
161
159
155
152
145
138
133
167
165
162
167
170
167
154
145
146
154
163
165
163
160
159
160
162
165
170
175
179
175
167
161
160
164
166
162
155
150
151
156
158
155
153
154
160
164
162
157
151
147
150
158
167
171
162
152
144
139
165
166
168
174
176
169
155
149
152
157
160
157
154
152
154
157
162
169
174
174
173
172
166
160
157
156
157
157
155
153
152
152
152
150
148
150
155
160
163
159
151
144
148
159
171
176
168
157
151
148
161
164
171
176
175
166
156
156
161
163
159
152
148
151
154
156
161
166
168
163
157
154
151
151
150
147
146
148
150
148
145
144
146
148
148
147
145
150
157
162
160
156
155
159
165
169
168
161
156
153
158
161
168
172
169
162
159
161
165
165
160
154
155
158
160
156
155
157
156
151
144
138
140
144
145
144
144
143
142
136
134
137
142
147
148
144
142
146
153
162
166
165
160
156
156
159
164
163
159
152
159
158
158
159
161
160
161
162
165
164
161
159
161
161
159
152
149
150
150
143
135
131
135
142
144
146
146
143
140
134
132
136
141
144
145
143
143
148
156
162
164
162
156
151
151
157
163
163
158
150
159
153
147
149
154
160
162
163
163
161
159
156
154
151
149
147
147
149
148
141
135
132
138
143
145
144
143
142
143
142
142
142
143
143
142
141
145
150
157
161
161
157
148
145
148
155
159
159
157
153
156
149
143
145
151
159
163
163
160
156
151
145
140
138
141
148
151
149
147
139
134
133
138
143
142
138
135
138
142
147
148
148
146
145
144
144
145
148
152
157
158
156
149
147
149
150
149
150
153
155
153
152
151
150
152
156
161
160
157
152
144
137
134
134
140
145
147
144
139
134
130
129
135
138
139
135
132
134
138
142
146
147
147
147
147
147
147
146
146
148
151
155
158
156
153
146
142
143
147
150
153
157
156
151
149
151
154
157
155
149
142
136
134
134
136
135
132
129
128
128
127
126
128
134
139
138
136
132
131
134
139
143
142
141
142
144
146
146
141
139
142
151
159
160
152
144
142
144
146
146
153
155
152
146
145
145
151
155
154
150
143
137
134
131
127
123
119
119
122
124
124
124
126
133
140
139
135
130
129
132
136
139
137
134
135
138
143
143
141
138
140
145
149
148
145
142
143
148
151
151
147
148
145
142
141
145
152
156
154
149
142
136
131
127
121
117
116
120
124
125
124
123
125
130
135
132
127
124
128
132
136
137
137
135
134
133
135
138
143
146
148
145
140
137
137
141
145
149
152
155
143
145
143
142
142
146
154
156
153
145
137
130
127
123
119
116
119
125
129
129
125
121
121
124
126
125
122
123
128
133
135
136
139
141
138
132
129
134
143
149
151
146
140
138
139
142
142
144
147
155
146
145
144
143
144
147
153
156
154
146
134
126
123
122
119
118
119
125
130
130
125
118
116
118
125
127
127
127
129
132
133
135
139
143
141
133
130
133
138
141
143
144
142
141
141
141
140
140
144
152
144
141
142
144
146
148
152
156
157
149
140
130
125
122
118
114
114
117
123
125
121
114
111
115
122
127
129
128
127
128
129
133
134
134
134
132
134
135
135
133
135
138
140
139
139
140
141
143
145
148
135
132
139
145
148
148
151
154
154
152
148
143
135
127
120
113
110
111
115
116
113
107
108
114
119
121
121
121
121
123
124
126
126
125
124
127
134
136
136
135
136
138
137
135
135
141
146
149
149
146
138
138
143
146
146
146
147
146
146
144
146
149
151
145
136
127
121
119
119
113
106
102
106
114
117
116
114
114
117
122
123
120
119
117
117
122
128
133
136
139
140
140
137
136
137
142
147
150
150
149
157
157
152
145
141
141
141
139
135
133
137
148
157
159
153
146
141
136
130
120
112
109
111
114
115
113
112
113
117
122
123
119
115
114
119
122
127
129
134
137
139
139
138
139
140
140
140
142
146
146
170
168
157
146
141
140
140
138
135
132
136
144
153
158
157
154
151
146
140
133
130
128
123
114
110
110
111
113
114
117
120
117
116
119
126
133
133
131
131
133
135
137
137
137
134
133
134
138
140
141
159
159
154
150
148
147
146
144
143
143
144
146
149
151
152
151
151
150
149
148
149
145
136
125
117
113
113
112
111
109
111
112
115
121
127
132
131
129
129
131
134
136
135
130
128
132
137
140
138
133
150
149
148
150
153
152
149
146
148
151
151
149
149
151
151
151
151
152
156
156
155
151
147
145
140
131
121
116
115
113
110
108
110
112
115
113
115
120
124
130
133
135
131
124
125
133
140
142
137
129
154
150
146
146
147
147
144
144
146
150
152
152
154
156
158
157
155
154
156
157
156
156
159
164
161
150
137
131
133
135
132
123
115
107
101
97
101
110
118
123
125
125
122
120
123
128
133
133
131
129
158
156
149
145
144
145
145
145
146
149
151
153
158
161
163
159
154
149
150
155
160
163
162
163
161
157
154
151
152
156
158
149
136
120
108
102
102
106
110
111
111
110
112
113
119
120
122
126
130
133
149
149
150
152
152
152
153
152
151
149
150
155
160
163
162
154
150
145
146
154
163
165
157
148
147
156
163
163
159
158
161
165
159
145
130
122
118
114
108
102
99
100
104
109
113
115
118
127
134
138
140
138
145
152
158
159
159
158
154
148
147
153
160
162
159
154
151
151
151
154
157
157
150
142
146
157
164
164
157
152
155
163
165
158
148
141
138
131
121
107
99
99
102
105
109
112
116
123
131
136
138
132
135
145
152
156
160
159
154
148
145
149
155
158
156
156
157
159
156
152
147
147
149
150
155
157
160
160
157
154
155
158
160
157
153
152
153
151
141
127
116
111
110
109
110
110
108
108
112
122
140
136
134
135
141
150
157
161
157
151
148
149
151
151
151
154
158
160
157
152
147
148
154
157
156
152
152
156
160
160
158
157
155
153
152
155
159
158
152
144
137
130
126
122
120
116
110
103
103
113
146
146
143
138
141
149
157
160
156
153
153
155
156
152
149
150
153
155
156
155
156
161
163
159
153
149
149
154
158
158
158
158
156
152
151
153
154
155
153
151
150
145
140
135
129
130
126
121
118
120
156
154
153
150
151
154
155
153
150
149
152
159
163
161
155
150
150
151
154
157
160
164
166
161
154
150
151
153
152
150
153
159
160
157
153
153
149
149
149
153
157
156
147
139
135
141
146
147
143
136
157
157
159
162
163
160
154
151
147
146
149
154
161
164
158
151
148
150
151
153
153
155
159
159
156
154
153
152
148
148
154
161
164
162
159
156
151
149
150
156
164
162
151
143
142
150
158
161
157
150
138
141
147
153
157
161
156
155
157
156
153
152
156
158
156
151
147
149
149
148
146
147
149
149
153
154
154
152
150
153
159
164
164
161
158
157
154
152
154
160
165
161
154
153
154
157
160
159
159
158
122
123
125
130
137
143
148
153
157
161
160
158
157
156
155
153
151
151
149
148
147
144
140
138
142
149
152
155
155
158
164
164
159
151
150
154
157
158
159
158
156
154
156
163
168
163
159
156
158
164
136
128
123
122
122
125
126
127
132
141
149
155
158
159
161
163
160
156
151
149
147
141
134
128
131
137
147
158
162
164
165
162
158
154
152
156
160
163
162
157
148
148
157
168
172
165
157
153
155
159
162
151
144
137
131
118
108
104
108
118
127
133
139
147
157
164
163
161
157
153
149
142
135
127
121
125
139
155
166
168
166
162
162
162
160
160
163
166
163
157
150
151
157
163
164
161
155
150
149
151
167
158
155
153
149
137
127
123
125
126
122
114
113
122
133
142
146
153
160
162
158
151
143
135
126
124
133
152
167
169
165
161
162
162
160
159
163
164
163
159
156
155
155
155
153
153
151
149
148
148
152
148
151
156
159
156
155
154
157
156
139
122
114
115
121
124
124
131
142
151
153
153
151
149
142
140
146
157
167
164
158
153
153
153
154
157
161
161
161
160
158
156
151
148
148
147
146
147
150
154
146
144
145
150
153
155
158
160
163
162
153
146
142
140
138
133
125
119
119
125
130
137
143
148
150
154
162
168
167
159
152
147
146
147
151
158
162
162
160
157
157
157
153
150
148
145
142
145
152
163
151
146
144
143
145
147
151
151
149
148
149
154
160
160
155
148
139
130
122
118
117
118
122
127
134
144
154
161
162
160
157
155
152
150
150
156
162
163
158
155
155
158
159
156
152
146
142
146
155
162
152
148
142
140
142
145
146
145
141
139
143
150
155
156
152
150
147
145
144
140
133
125
119
114
114
120
130
139
146
154
161
166
168
158
152
152
157
160
159
156
153
155
157
156
152
147
146
151
156
159
148
142
138
139
143
146
146
144
142
142
143
146
147
146
146
146
149
152
156
160
157
149
140
130
122
120
121
123
128
136
145
154
162
162
158
155
156
159
161
160
153
149
148
149
150
148
150
155
159
158
142
138
136
140
145
147
146
145
145
145
144
143
143
146
151
151
151
150
152
157
160
159
156
151
149
145
140
133
128
129
130
131
137
149
160
167
165
163
161
159
155
150
148
150
152
153
155
158
162
162
140
139
139
143
145
146
146
146
146
145
143
141
144
152
158
159
156
151
149
150
153
155
156
157
159
162
163
156
149
145
137
126
119
130
148
167
171
166
161
161
162
160
157
158
160
160
159
158
160
163
139
142
143
144
144
143
145
148
148
145
142
143
146
152
156
158
157
154
150
149
152
155
157
155
156
160
166
167
165
161
154
144
132
130
140
146
153
155
159
164
168
166
162
161
163
165
163
158
156
159
162
165
168
166
160
158
161
165
165
162
161
163
165
163
160
157
154
150
148
149
152
156
158
161
168
172
172
166
160
159
161
161
157
151
151
158
165
165
161
158
159
160
160
153
143
139
136
136
134
133
162
165
166
163
161
162
166
169
167
164
161
160
160
158
156
154
152
148
146
147
152
157
159
165
171
172
168
162
158
158
160
162
162
159
156
156
161
162
160
157
158
162
164
156
143
136
132
129
127
126
161
163
164
164
165
165
166
166
166
167
166
164
160
156
153
154
155
155
152
153
156
165
170
174
173
166
161
158
157
157
158
162
167
166
158
152
156
159
159
155
156
164
169
162
144
130
123
121
122
129
163
164
166
167
166
162
160
161
166
171
171
168
161
154
148
150
157
161
163
160
162
170
177
179
168
159
155
158
160
160
159
163
168
165
155
151
156
160
159
154
156
165
172
166
148
132
121
117
119
127
168
170
174
172
167
160
156
159
166
171
171
169
162
154
148
148
155
162
163
160
161
168
174
174
163
155
154
160
165
165
163
163
163
158
152
154
161
168
167
160
160
167
174
171
156
139
128
120
120
123
171
175
181
178
168
158
154
155
162
166
167
166
163
159
157
156
158
158
156
154
156
162
167
167
161
155
156
162
168
167
162
158
156
155
154
156
164
171
173
169
167
170
175
173
164
150
137
130
126
126
170
173
180
179
168
157
151
150
155
159
163
164
163
164
165
165
161
156
152
155
157
162
165
165
161
157
155
159
161
160
159
156
158
162
161
160
163
168
171
170
168
168
170
169
164
154
145
139
135
134
170
170
175
177
170
158
150
148
152
158
162
163
162
164
165
163
160
157
160
165
169
169
169
166
162
159
156
154
154
156
157
161
165
173
171
166
165
164
164
162
159
156
156
159
159
155
149
145
143
138
170
167
168
175
176
167
157
152
155
161
163
163
162
161
159
155
154
158
168
176
180
177
169
165
165
162
157
153
152
154
158
160
163
172
173
171
166
162
158
154
149
145
148
156
161
162
153
150
149
147
170
165
167
178
185
182
170
159
161
163
162
159
159
158
156
152
152
159
169
173
170
165
162
163
163
161
155
151
155
155
155
151
149
156
163
165
161
156
154
153
148
145
151
160
170
170
161
156
157
158
167
166
170
179
186
181
169
163
164
164
160
155
154
158
159
155
155
161
165
161
151
145
149
157
157
152
147
147
154
156
152
141
140
147
152
151
151
151
155
158
155
152
155
161
168
169
165
162
161
159
161
163
168
173
174
168
165
163
166
165
161
155
155
159
157
154
152
158
158
150
132
129
136
148
148
143
139
142
145
145
141
137
139
146
148
145
145
151
159
162
159
156
156
158
159
161
164
163
160
153
159
157
158
160
161
161
162
165
168
169
164
159
159
155
150
144
145
151
151
145
135
131
137
144
145
141
139
140
141
138
135
138
143
148
148
145
147
154
161
162
158
155
152
152
154
155
159
158
155
149
157
153
150
152
158
159
162
164
166
166
160
155
151
145
141
138
141
148
152
147
142
141
143
147
146
143
142
142
144
142
141
143
147
150
150
149
150
154
158
159
157
151
147
148
152
153
151
150
151
153
156
154
151
153
155
157
158
160
162
159
152
143
139
137
139
142
146
149
150
147
144
143
145
147
143
140
139
141
144
147
150
150
150
151
153
152
151
153
155
156
155
148
144
147
152
152
146
141
146
156
157
159
157
152
151
152
152
155
156
152
143
135
133
136
142
147
149
147
142
139
139
138
138
138
137
135
134
136
139
143
145
145
144
147
150
151
151
153
154
152
151
148
149
154
155
149
142
139
143
150
156
159
156
149
147
149
152
153
151
145
139
135
135
137
141
144
143
136
134
133
134
131
129
127
129
132
133
133
132
134
138
140
139
138
140
144
148
151
151
147
144
149
156
162
156
145
140
141
145
145
149
148
147
145
149
153
159
157
149
142
138
137
138
136
134
133
128
126
127
130
133
128
126
125
129
133
135
132
130
132
136
139
136
133
134
136
142
146
145
142
143
148
155
157
150
142
141
146
150
148
137
134
140
144
154
165
168
162
151
143
137
136
133
129
126
124
121
121
123
127
129
125
125
128
132
133
133
130
131
134
138
140
139
138
136
135
136
139
141
143
144
145
146
145
141
140
142
147
151
150
134
136
139
143
152
163
168
166
158
148
137
129
123
121
121
121
122
122
122
123
122
121
123
127
131
130
130
130
132
135
136
139
143
147
144
137
131
133
138
143
147
146
143
140
140
141
140
141
144
150
145
143
141
141
146
155
162
166
162
152
138
125
117
116
118
120
122
123
121
122
122
119
120
122
126
129
131
132
132
132
132
136
142
148
146
139
132
131
136
142
147
147
144
143
144
142
138
135
139
147
148
144
140
140
143
147
154
160
160
155
143
131
125
120
115
115
116
116
118
120
120
116
114
115
120
125
128
129
127
127
128
132
137
140
142
139
135
134
135
138
141
143
141
140
141
141
139
136
138
146
144
139
140
141
143
144
148
151
152
150
147
143
136
129
122
114
111
111
115
116
113
109
109
112
117
119
120
120
122
124
126
127
128
129
133
134
135
134
134
135
136
135
132
131
133
138
140
141
143
148
144
141
142
143
143
144
146
147
146
145
146
149
151
148
140
129
123
119
118
113
106
102
107
113
116
114
112
114
120
123
124
122
121
122
124
126
129
131
132
134
134
134
132
132
132
134
137
143
149
153
157
154
147
144
141
141
142
144
142
137
139
147
157
160
156
148
142
136
130
121
115
111
112
116
112
110
110
113
120
123
123
122
122
123
124
125
125
128
132
135
136
138
141
142
139
133
132
138
146
152
163
160
152
146
142
141
141
142
141
139
139
146
155
159
158
154
150
145
141
138
137
134
125
115
109
110
112
114
115
117
119
121
126
128
130
130
129
131
133
136
139
142
146
147
141
134
131
135
138
141
154
155
151
148
147
146
146
146
146
145
145
148
151
154
151
146
145
146
147
150
153
149
139
125
119
119
120
116
110
107
110
114
119
124
129
131
132
131
130
131
135
138
139
137
135
137
139
139
137
135
148
149
148
148
149
152
154
153
153
152
149
147
150
153
152
148
145
146
151
153
154
150
146
143
139
134
128
121
116
111
107
107
110
113
116
119
123
125
125
125
127
129
127
124
125
134
142
145
140
136
154
151
147
146
147
151
155
155
153
151
148
146
151
159
166
162
153
148
151
153
152
151
153
156
153
146
139
136
137
134
128
120
115
110
108
105
109
115
119
120
120
117
116
118
120
125
133
138
137
135
158
155
149
148
148
149
152
150
150
150
149
149
155
165
171
168
158
150
149
151
154
155
156
154
151
151
153
155
157
156
152
145
138
127
114
106
102
105
110
111
109
110
113
116
119
122
125
130
132
131
152
153
152
152
152
152
152
150
150
152
152
156
160
164
165
162
157
151
150
152
157
158
153
147
146
155
164
165
162
159
160
164
162
149
132
120
112
108
103
100
98
100
106
115
120
122
124
129
133
131
145
144
146
148
152
155
156
155
153
152
154
159
161
159
157
156
156
155
155
155
157
155
148
145
151
161
166
163
157
155
161
170
167
156
140
135
134
130
118
103
95
96
102
108
115
118
121
126
131
133
143
139
139
139
145
155
160
160
155
151
151
155
157
154
153
154
157
159
159
157
154
147
146
149
159
163
162
156
153
156
163
168
162
152
144
147
153
155
144
126
114
108
106
107
109
110
110
111
118
126
144
139
135
135
139
151
160
161
155
150
150
151
151
151
152
153
155
156
158
158
155
150
148
151
156
159
158
155
156
159
163
163
158
151
148
152
159
164
160
150
139
129
122
117
114
112
107
103
106
116
148
141
138
138
142
150
156
159
158
155
153
152
151
151
153
154
153
153
155
159
160
158
154
151
151
156
160
160
158
156
156
159
158
156
153
153
153
153
155
156
154
148
139
133
126
127
124
119
117
116
159
152
149
149
151
152
154
156
158
159
157
155
156
157
158
157
154
154
155
158
160
160
155
151
150
157
163
162
155
149
150
157
162
162
159
154
149
146
147
152
157
158
152
144
138
142
145
146
142
134
164
161
161
162
160
156
153
153
155
157
154
156
161
164
163
159
156
156
158
156
152
151
149
148
151
157
163
161
152
147
151
159
167
168
165
162
156
149
147
152
160
161
156
148
146
152
159
162
159
151
141
147
152
157
158
156
155
155
156
155
153
156
163
166
163
157
154
155
156
151
144
140
138
142
148
156
162
161
156
153
157
162
166
166
166
166
163
157
154
157
162
162
157
152
152
156
161
162
162
157
116
119
124
133
142
146
151
154
157
157
156
158
162
162
160
157
156
155
152
148
142
138
134
135
142
154
162
165
162
159
160
161
160
159
159
162
164
161
159
159
162
163
161
161
161
160
160
159
160
159
127
123
122
123
124
126
129
134
140
145
151
157
159
160
160
161
161
158
153
150
147
142
137
132
137
148
157
163
163
160
158
158
157
157
156
158
161
164
163
159
158
159
163
166
166
161
159
158
159
157
162
150
141
135
129
119
114
111
117
126
133
137
142
150
158
162
162
160
161
159
157
151
142
135
133
137
144
152
157
156
156
158
160
161
159
159
162
166
165
157
153
152
158
162
162
157
154
153
154
154
174
165
157
150
146
139
131
123
123
123
121
115
113
127
138
146
150
155
165
169
167
158
149
141
135
134
137
147
151
152
154
158
162
162
159
158
162
165
165
159
152
147
147
150
153
151
147
145
147
152
160
156
155
156
160
161
157
152
150
141
132
121
116
120
125
129
131
137
148
157
158
157
154
151
147
145
150
155
156
151
149
152
155
156
156
157
160
161
161
158
153
147
143
147
150
149
144
141
146
154
149
148
149
151
155
161
165
164
161
157
151
146
141
138
135
131
128
126
126
130
134
141
147
151
154
159
166
167
163
157
151
151
152
152
154
158
160
159
155
154
152
152
152
154
156
153
147
146
152
163
147
146
146
145
146
147
153
155
154
152
154
156
159
155
150
144
139
134
126
122
121
122
126
133
139
149
159
165
166
165
166
165
161
153
152
156
161
161
155
151
152
157
162
163
160
154
151
154
161
165
145
143
142
142
143
142
144
144
144
143
147
154
159
159
155
150
148
148
147
147
140
129
120
119
119
129
136
142
151
160
168
175
171
160
153
153
159
163
159
155
152
156
163
164
157
150
150
157
163
162
142
140
139
142
145
145
142
139
140
143
148
156
161
161
157
152
151
154
158
161
157
148
139
134
132
128
125
123
127
134
144
155
165
162
158
156
158
161
163
160
155
153
157
158
153
147
148
155
161
159
143
139
137
140
146
147
144
142
144
146
149
154
159
163
164
159
154
151
153
157
159
158
155
156
155
150
141
130
124
125
127
131
138
150
160
163
162
160
161
160
158
153
152
153
153
149
149
154
161
161
145
142
137
139
143
145
147
147
148
147
145
145
149
157
164
164
159
153
147
143
144
148
156
163
166
164
160
153
147
145
140
133
129
136
150
161
163
158
157
158
160
156
153
153
155
154
154
157
161
164
144
142
139
140
141
143
147
149
149
146
143
142
142
148
155
159
160
157
151
146
143
148
156
160
162
161
161
160
162
165
164
156
145
139
142
147
151
150
153
157
158
157
155
156
158
160
159
158
159
162
159
163
169
169
162
158
160
167
171
169
166
162
159
159
160
164
162
157
154
155
158
158
158
160
164
167
165
159
154
154
156
158
155
150
149
154
161
164
164
160
159
157
155
150
144
142
141
138
137
139
161
164
167
166
163
163
166
171
175
174
168
162
160
161
162
161
159
157
159
162
162
158
156
158
163
164
162
157
155
154
155
155
157
156
153
154
159
162
163
159
158
158
158
154
146
142
138
131
128
133
159
161
164
165
166
167
168
171
173
173
168
163
163
163
162
159
156
159
167
171
170
166
163
161
159
157
156
158
159
158
158
161
166
168
161
153
153
155
158
156
155
158
161
159
151
146
138
130
127
133
157
158
162
164
166
166
168
171
171
170
165
162
162
162
157
152
154
160
168
173
175
174
174
171
161
154
153
158
162
162
162
167
173
172
163
152
148
150
153
153
154
160
167
167
158
150
142
137
139
141
162
163
166
167
166
165
168
170
170
167
163
162
162
160
155
150
154
159
165
167
169
173
176
176
166
157
156
160
163
164
163
165
167
164
157
152
151
153
159
158
160
167
174
175
166
155
148
145
147
146
170
172
175
174
169
165
165
164
164
161
159
160
163
164
162
160
160
160
160
160
161
167
173
173
167
161
160
166
171
170
163
159
155
154
152
153
156
163
169
170
168
171
177
181
175
166
154
149
148
144
171
172
178
178
171
162
156
154
155
156
156
157
160
164
167
167
164
160
157
156
158
162
168
168
162
158
158
166
175
174
164
157
155
154
154
154
158
165
172
174
169
165
168
172
173
170
159
151
146
141
165
164
169
172
168
157
151
151
155
158
156
154
157
160
163
162
160
158
159
160
159
161
164
164
161
156
154
159
167
166
163
161
163
166
163
159
157
161
165
165
161
155
155
158
161
162
153
151
149
144
160
156
159
165
165
159
155
158
162
163
159
155
159
163
161
154
151
154
161
165
162
160
162
164
166
162
156
154
155
157
157
158
160
169
170
164
157
155
155
155
153
150
151
153
151
150
147
150
154
153
167
161
162
167
170
169
165
165
166
165
159
158
163
169
166
155
150
154
163
168
165
160
161
166
169
166
159
154
155
155
153
149
149
159
165
164
159
153
152
152
150
150
155
158
154
147
144
151
158
160
171
167
168
172
175
174
168
165
165
162
158
156
160
166
166
158
153
158
165
166
160
155
155
161
162
157
150
152
159
163
157
145
142
149
155
156
156
156
158
157
151
149
154
161
161
153
150
154
158
158
167
167
168
170
171
170
165
164
164
160
157
154
155
157
155
152
152
159
161
157
151
148
149
150
147
140
137
145
159
165
159
146
142
145
149
148
151
159
165
162
153
149
151
158
160
156
153
154
155
154
161
163
162
164
163
163
163
164
165
161
157
154
152
149
144
142
145
152
152
148
141
141
144
145
140
133
133
140
151
152
145
141
142
146
147
146
148
157
163
162
155
151
150
154
155
154
150
150
152
153
159
161
161
162
161
160
159
160
161
159
154
150
148
146
142
138
140
146
147
145
144
146
147
147
142
138
138
142
147
142
138
137
142
148
151
149
147
150
155
158
158
154
150
150
151
150
146
144
148
155
159
163
164
163
162
157
155
156
157
154
148
142
142
143
144
141
140
144
144
146
148
151
151
149
144
142
141
142
143
141
137
135
139
148
153
151
147
145
148
156
157
153
148
148
149
150
145
141
145
153
159
162
163
161
160
156
154
154
155
151
144
138
139
143
145
142
141
141
142
143
147
149
147
144
138
136
136
136
137
139
141
140
140
144
149
150
147
145
147
151
152
149
147
149
150
148
145
141
144
148
154
154
154
154
157
159
159
157
153
147
142
139
140
141
141
140
137
136
136
140
143
141
135
128
127
129
131
131
132
136
142
144
142
141
143
145
147
147
148
147
145
145
150
155
153
146
141
141
144
144
148
148
147
147
157
165
167
161
152
144
142
141
141
138
137
135
129
126
128
134
140
133
125
119
120
129
133
132
132
136
142
144
143
141
141
141
144
147
146
142
140
142
149
158
153
144
139
141
145
145
144
145
145
146
155
165
171
166
155
148
143
140
136
132
132
131
125
120
119
121
126
125
123
123
128
133
136
136
135
137
139
141
142
141
141
141
141
143
141
137
136
139
144
148
146
141
139
141
145
146
144
145
143
143
150
160
169
169
162
153
142
132
124
121
124
128
128
123
115
108
112
118
124
128
132
134
137
137
137
137
136
137
140
143
143
140
138
137
137
136
138
141
141
142
140
140
140
141
143
145
147
146
142
140
145
153
162
166
163
153
138
123
112
110
116
123
128
125
117
108
109
117
121
124
127
129
133
135
134
133
132
135
139
142
142
139
135
132
135
139
146
147
143
139
139
142
143
142
142
144
150
148
143
141
143
146
150
154
154
148
138
127
113
106
109
113
119
120
118
115
114
116
117
117
119
122
125
126
126
127
130
134
136
137
137
136
133
132
135
142
147
146
139
135
137
141
142
141
140
142
151
150
146
144
141
140
140
143
147
147
145
141
134
123
116
111
111
112
116
117
115
112
111
112
115
116
117
119
121
124
126
127
128
129
131
133
134
134
135
139
140
138
132
130
132
138
140
140
141
141
154
151
146
143
139
138
138
145
148
152
151
151
150
144
136
127
121
118
119
116
110
105
105
108
111
112
113
117
123
125
123
121
121
125
128
131
133
134
134
134
133
133
134
134
134
135
137
137
138
141
155
151
145
142
140
139
142
147
150
153
151
153
156
157
154
148
141
136
131
124
118
111
108
102
105
106
110
117
124
126
123
121
122
126
127
127
128
132
135
136
135
138
143
146
141
136
132
132
133
141
157
152
147
143
142
141
142
145
147
146
147
151
156
159
159
154
150
146
143
140
138
134
125
113
107
107
110
116
119
120
120
121
125
126
126
123
126
133
138
139
139
140
145
149
145
139
128
124
127
137
155
153
150
145
142
141
141
142
145
144
145
149
154
157
156
151
147
146
146
147
151
150
143
132
124
121
120
115
113
111
114
117
120
119
120
124
129
133
133
130
130
130
134
138
139
137
131
128
131
138
152
153
151
146
143
142
144
147
148
148
147
147
152
157
157
152
146
144
147
149
151
152
152
149
144
139
133
125
119
113
111
111
111
111
114
120
127
129
122
113
113
118
124
126
127
132
136
140
140
142
152
151
149
146
146
148
149
149
151
151
148
146
151
159
163
157
150
147
150
150
149
151
153
153
152
147
144
143
141
135
126
119
116
114
112
112
114
116
114
111
109
115
120
121
122
127
135
142
141
140
146
144
145
147
150
149
148
148
150
152
151
150
152
160
163
162
155
151
150
151
151
152
153
151
149
149
154
159
160
154
145
140
137
132
120
108
101
103
108
110
110
114
116
117
121
124
130
134
134
131
144
142
143
145
147
146
145
146
149
154
156
156
155
156
158
161
157
153
150
151
153
156
157
154
153
157
162
164
162
157
154
157
158
151
134
119
109
105
103
102
101
102
107
112
117
118
124
128
128
124
146
144
142
140
138
141
145
150
153
156
159
159
156
153
154
159
159
156
152
153
157
160
162
163
164
166
166
160
154
153
158
163
163
154
138
133
130
128
116
102
95
95
102
107
110
111
117
123
129
126
149
146
141
135
134
141
148
153
154
154
155
155
153
152
155
159
158
157
157
160
162
161
158
163
169
173
165
155
149
151
159
163
160
151
142
141
149
151
140
123
111
107
107
106
106
106
111
118
125
127
147
143
139
137
139
145
149
151
151
150
149
149
150
154
158
159
153
151
157
164
165
158
152
155
165
171
166
156
151
152
156
159
157
153
149
149
153
156
155
149
140
130
121
115
112
112
112
114
116
118
147
138
138
142
147
149
152
155
156
155
151
147
149
154
160
160
152
147
152
161
164
158
150
149
157
166
168
162
155
151
152
156
158
159
155
153
150
151
154
159
157
149
139
132
128
128
126
121
116
115
157
148
145
148
150
150
153
159
164
163
156
151
150
156
163
162
158
153
153
156
157
158
152
149
152
161
168
166
157
151
150
154
157
158
156
155
152
150
151
154
157
156
153
150
145
144
143
141
137
132
165
163
162
158
153
150
152
157
161
161
156
153
154
158
162
163
164
164
162
157
154
153
151
148
149
156
165
166
159
153
151
152
151
152
154
160
161
158
152
151
154
158
161
161
157
155
157
158
156
153
147
158
162
161
158
153
153
154
155
152
152
152
155
157
158
159
163
169
167
160
151
147
144
143
146
152
162
167
163
158
154
152
150
152
155
162
165
161
154
152
154
159
162
163
160
157
159
160
160
157
117
131
142
147
149
151
153
155
155
152
151
152
155
158
156
157
161
164
163
155
148
142
137
136
140
151
162
168
166
161
156
155
155
158
159
161
160
156
152
152
156
162
164
163
159
157
158
158
156
152
121
122
125
126
127
129
134
142
148
152
153
156
159
162
160
159
160
162
159
152
147
143
138
137
141
152
158
164
162
158
156
157
160
162
160
158
155
151
150
153
157
162
165
165
162
159
158
158
158
154
146
141
135
122
117
117
117
121
129
136
142
145
151
159
163
163
161
159
160
159
155
149
144
143
144
148
150
153
154
153
153
157
160
161
159
156
157
158
159
156
155
158
161
164
164
160
157
157
160
161
158
159
150
141
138
136
131
122
117
117
121
124
132
140
149
153
151
155
165
170
165
157
150
147
146
145
145
150
152
151
151
155
159
160
158
158
161
164
165
161
154
151
152
158
160
157
150
148
153
161
149
155
155
155
160
163
157
146
131
123
122
120
120
126
130
133
134
140
152
160
162
158
155
153
150
150
153
157
156
152
150
154
159
160
159
159
160
161
162
159
154
150
148
155
159
156
146
139
141
147
147
150
152
156
162
169
172
167
157
149
147
144
140
135
128
124
124
126
130
135
138
145
151
154
156
161
166
167
164
159
157
160
163
162
159
158
157
155
153
153
154
156
157
160
161
158
152
144
142
144
148
148
149
149
150
152
160
164
163
161
160
160
159
152
142
135
130
129
125
120
118
123
132
141
147
155
163
168
171
171
172
172
167
161
157
156
155
152
148
149
154
161
164
162
158
157
159
162
160
156
143
144
146
146
145
144
145
150
151
151
155
159
161
160
156
151
147
145
144
133
119
116
121
129
139
140
143
148
156
163
169
170
167
160
157
156
157
156
154
153
157
163
166
161
153
151
156
167
170
165
139
139
140
144
148
148
146
144
145
147
154
159
162
163
162
159
157
156
156
153
148
142
139
139
140
136
130
125
129
136
141
147
150
157
160
158
159
160
161
161
162
164
167
163
154
147
150
160
167
163
141
139
139
142
149
152
150
147
145
148
153
159
163
165
164
160
157
155
155
157
157
158
157
158
157
150
140
130
125
124
126
130
137
149
157
159
159
157
159
160
161
160
163
162
157
151
149
155
161
160
150
145
140
141
147
150
151
147
145
145
147
153
159
162
163
161
157
154
152
152
153
155
160
166
168
165
161
154
149
146
142
137
136
140
148
153
154
152
154
154
154
153
155
157
158
156
155
159
162
161
149
143
140
141
146
149
148
145
143
145
147
151
153
155
156
156
158
158
157
154
152
153
158
162
164
162
162
162
163
166
165
157
148
142
141
143
146
150
154
154
152
150
152
154
157
158
159
161
162
163
161
165
170
173
169
164
165
171
177
182
174
165
156
157
162
168
170
168
166
168
169
167
162
160
158
156
152
149
148
146
148
150
153
154
160
163
165
162
161
161
163
161
157
151
146
145
144
142
142
146
165
168
172
172
171
169
168
173
180
181
173
164
160
161
163
165
166
167
173
175
170
162
158
157
156
154
152
150
148
144
143
144
149
154
158
163
167
167
166
163
164
164
159
154
148
145
142
139
139
146
165
167
169
170
170
170
167
167
169
169
166
161
161
163
163
161
159
161
169
174
171
165
160
154
154
153
153
154
153
150
148
151
159
165
165
162
164
166
169
169
166
165
161
157
154
149
144
142
145
148
161
163
165
167
167
167
166
167
165
159
155
155
159
163
160
156
153
155
161
168
170
171
168
165
161
157
156
156
157
156
156
161
169
172
167
158
154
160
169
174
171
167
164
162
158
151
148
149
154
156
163
163
164
166
165
165
168
170
168
160
153
153
159
165
163
158
155
156
160
167
170
173
174
173
170
165
161
158
158
159
160
163
166
165
159
151
148
156
169
177
174
170
168
168
163
154
150
152
161
161
170
168
168
166
164
163
166
168
167
161
154
155
162
169
170
166
163
163
165
167
167
167
170
172
170
167
164
162
163
164
161
160
156
152
149
147
150
159
171
178
174
172
171
172
171
162
152
148
150
150
171
168
169
166
164
160
159
161
160
159
158
159
164
169
170
168
167
166
165
163
160
158
160
163
163
160
159
162
168
169
164
158
154
150
149
150
154
163
170
173
169
165
164
168
172
167
155
146
142
141
165
160
162
163
159
155
154
156
159
160
159
159
161
164
165
163
163
162
160
157
154
153
156
160
159
156
154
157
165
165
162
159
158
156
154
155
156
161
165
165
164
161
159
158
159
158
151
148
146
145
160
157
158
159
156
154
154
162
166
164
157
153
158
163
163
159
156
157
157
156
154
155
160
163
164
160
156
154
157
156
154
156
157
160
159
158
157
159
160
159
159
159
158
153
145
140
145
149
154
154
166
161
160
160
159
157
162
168
171
166
156
153
158
166
167
160
155
156
160
162
159
158
159
163
166
164
159
154
154
153
152
151
153
157
159
159
159
162
161
157
154
153
156
153
143
137
141
148
155
156
170
169
167
165
164
163
164
168
168
163
157
155
159
164
163
158
154
159
164
167
161
155
152
153
154
156
152
154
158
161
157
152
150
153
156
157
159
164
166
160
152
148
150
155
153
147
145
148
152
154
169
170
169
167
166
164
164
163
161
159
157
157
156
155
153
150
151
157
161
161
155
150
147
144
140
138
140
149
163
168
163
153
149
151
153
154
157
163
167
163
153
146
146
154
156
153
147
147
150
153
167
170
169
166
164
162
161
160
157
155
154
153
150
147
145
144
146
152
151
149
146
147
147
143
138
134
137
146
158
161
157
148
147
149
150
150
151
158
163
163
157
151
149
151
152
150
146
146
150
155
164
169
171
168
163
159
157
154
151
148
149
148
147
146
144
140
141
144
143
142
143
146
147
145
140
139
141
146
149
147
144
141
144
149
150
146
144
146
151
159
160
158
153
149
147
148
147
149
152
155
156
164
170
170
165
159
155
153
151
151
148
146
148
150
146
139
137
142
143
144
146
148
147
143
141
142
144
145
142
138
136
135
140
149
150
147
142
137
141
152
159
160
154
148
145
148
152
155
154
150
148
156
162
166
166
162
159
158
158
155
151
149
149
150
145
137
134
139
147
150
151
149
145
140
138
141
142
141
137
136
138
137
139
145
149
150
145
139
139
146
153
154
150
145
142
145
151
154
152
146
144
149
153
157
160
163
163
162
161
158
153
148
145
144
139
132
129
134
142
149
151
147
139
133
134
137
138
135
134
139
143
144
144
145
149
150
147
142
141
144
146
146
147
148
145
143
143
145
147
146
149
149
148
148
153
156
160
160
157
155
151
144
138
135
133
129
124
124
130
137
142
139
133
129
134
139
138
135
134
140
145
148
150
150
150
148
145
144
143
141
139
141
146
153
153
144
138
137
141
147
155
153
147
142
141
146
154
157
155
153
150
143
134
129
129
128
125
119
117
119
127
130
129
132
138
141
140
138
137
139
141
143
145
147
147
145
144
144
142
138
134
137
144
150
151
146
140
137
139
143
156
154
145
138
135
142
153
158
158
153
147
139
132
126
124
127
129
125
117
110
112
120
126
131
135
137
139
140
140
138
137
137
139
140
141
141
142
141
138
135
136
138
139
140
141
145
147
146
142
140
154
151
143
137
138
145
154
160
158
150
141
131
125
120
119
123
129
130
121
111
108
116
122
124
126
128
132
136
137
136
136
137
137
137
136
136
136
134
133
136
141
144
138
133
135
144
152
152
148
141
154
151
145
142
144
147
152
155
153
147
139
129
122
114
110
113
119
123
120
114
112
116
119
119
121
121
122
124
127
129
133
135
135
133
130
130
129
130
133
140
146
147
138
131
133
141
148
151
147
141
156
154
152
147
145
146
147
149
151
150
148
143
135
121
111
109
108
109
113
115
115
114
116
117
119
117
116
116
120
124
127
128
127
127
126
127
129
133
137
141
143
143
139
136
135
139
143
144
140
138
156
155
152
146
143
141
143
148
152
157
160
157
152
140
130
123
119
115
116
116
114
110
111
111
115
114
114
117
123
125
123
121
122
125
127
130
133
137
139
138
137
137
142
144
142
141
142
139
132
130
155
150
146
142
141
139
142
148
153
159
162
162
160
156
153
148
141
136
133
130
123
115
106
104
106
106
111
119
128
127
123
120
122
125
128
127
130
136
138
136
134
134
141
150
147
146
141
133
127
130
155
149
145
142
140
139
140
145
150
152
154
156
159
160
161
159
156
152
148
144
140
133
124
114
107
104
107
116
124
124
121
119
123
121
122
121
124
132
138
137
133
131
137
146
149
145
134
125
124
134
156
154
150
145
141
137
138
141
145
146
147
151
155
158
161
160
158
154
149
146
147
148
144
134
125
118
116
116
117
116
116
116
118
117
118
120
126
132
134
131
126
124
131
138
140
138
128
121
127
139
154
155
153
148
142
138
138
142
146
147
149
150
153
156
158
158
157
154
149
146
148
154
155
154
147
140
135
130
125
118
113
112
112
113
114
120
128
130
124
117
116
121
127
130
130
131
130
132
136
142
149
150
152
151
147
145
142
144
149
153
154
153
154
155
156
156
156
155
154
152
152
154
156
155
153
150
151
150
145
135
125
119
118
117
114
112
112
112
109
108
112
119
123
123
125
130
137
142
141
140
147
145
149
152
152
149
144
144
148
154
156
155
153
154
155
156
156
156
157
158
156
154
153
152
151
153
159
163
161
152
142
137
136
132
123
108
98
95
100
105
111
113
112
114
120
129
137
139
136
132
150
148
147
147
149
147
143
144
147
152
155
154
152
152
154
157
157
156
155
156
156
156
154
154
155
160
162
164
162
158
152
151
152
150
139
124
111
104
103
104
103
102
102
105
112
118
125
130
129
127
153
150
146
140
139
141
145
148
151
152
153
152
150
150
154
160
160
157
154
155
157
158
160
160
161
164
162
160
158
155
154
155
157
156
151
144
140
134
121
108
99
97
101
103
105
105
112
122
129
130
155
152
147
138
136
140
146
151
152
152
151
151
150
153
159
163
161
158
158
161
163
162
161
161
164
165
161
157
153
152
154
155
155
155
152
151
155
153
139
125
114
110
111
109
105
103
110
122
132
131
157
153
151
149
147
144
147
150
153
153
152
150
153
159
164
163
155
153
158
166
170
164
159
160
162
163
159
155
152
151
153
153
154
152
149
148
151
151
151
146
138
131
124
118
113
112
118
124
127
124
156
151
152
154
153
149
150
153
158
158
153
150
153
160
164
162
152
148
154
162
165
163
159
158
159
160
158
155
153
153
153
154
154
152
150
150
151
151
153
154
152
145
138
133
132
130
129
125
121
118
154
150
152
153
152
151
154
162
166
162
155
150
152
156
161
162
157
151
150
154
158
160
161
159
157
157
158
156
154
153
153
153
150
149
151
157
161
161
157
153
151
152
153
153
150
146
141
137
133
131
163
160
158
153
151
152
156
161
162
158
153
150
150
153
158
162
163
159
153
152
154
158
162
159
155
153
155
157
157
154
151
148
143
144
150
161
169
168
161
153
151
157
163
166
160
154
150
147
150
149
153
163
168
164
160
157
157
156
154
149
147
147
148
150
153
159
163
164
162
156
155
156
156
152
148
148
152
157
160
158
152
147
145
146
152
159
163
163
159
153
152
158
166
168
162
156
154
152
153
153
133
148
160
164
161
158
156
156
154
150
147
147
147
148
151
154
157
161
159
156
152
150
145
140
140
144
152
158
161
160
157
156
156
156
156
155
154
155
155
153
154
157
164
165
162
158
154
152
151
148
119
125
131
133
132
134
140
150
156
158
155
153
153
154
154
152
152
153
153
151
147
144
141
140
142
147
152
157
159
159
159
161
162
162
159
153
151
152
155
156
156
158
162
164
164
160
156
153
152
151
135
130
117
107
103
106
116
129
138
145
150
152
156
162
161
157
151
149
152
153
149
145
145
148
150
151
151
154
158
158
157
156
159
161
160
155
154
156
161
161
160
161
163
166
167
162
158
155
161
166
159
150
133
120
118
118
116
111
112
115
125
132
140
151
157
156
152
152
160
164
160
153
150
151
152
151
150
156
160
159
154
153
156
160
161
160
160
162
164
165
163
162
163
167
169
163
155
152
160
167
162
161
156
152
155
157
149
129
115
108
114
118
122
130
136
139
138
142
154
162
164
160
156
154
154
154
155
160
162
160
155
156
160
162
162
162
162
163
163
163
163
163
164
166
168
162
152
145
146
150
152
156
158
162
170
175
175
165
152
142
140
137
133
127
123
119
121
126
134
142
148
153
156
157
157
161
165
167
165
160
160
163
165
164
161
159
159
158
156
157
162
164
165
164
162
160
154
148
141
138
148
150
153
155
158
161
169
174
176
170
166
161
156
148
135
126
123
121
121
119
117
125
139
147
152
158
163
168
169
168
170
168
166
163
160
158
154
151
149
152
159
164
164
159
153
154
158
159
152
146
146
147
150
149
147
148
154
161
167
168
166
166
164
160
155
149
143
138
127
119
112
113
125
136
141
144
146
152
158
162
162
156
158
161
160
158
153
148
147
151
158
165
164
157
148
149
157
165
168
159
144
145
148
149
151
152
157
159
157
156
158
160
158
157
160
161
159
155
150
146
141
136
138
140
140
134
129
128
134
140
140
143
149
157
160
158
153
149
150
154
160
166
169
164
156
150
154
162
167
162
146
148
148
150
155
163
163
158
152
151
153
155
155
154
155
158
159
158
158
159
158
157
156
156
154
146
137
130
128
129
129
133
139
150
155
155
153
151
152
155
159
164
169
168
162
155
154
158
160
155
149
149
146
149
153
157
156
150
144
146
151
156
159
160
157
156
155
155
157
159
158
157
160
163
166
164
161
159
154
145
138
137
139
144
148
151
152
153
154
153
153
157
162
163
160
156
157
159
158
151
145
145
144
147
151
150
148
142
140
147
155
161
163
162
159
156
155
157
160
162
160
156
157
160
163
164
167
168
165
162
153
148
146
146
146
148
151
156
159
158
155
155
158
158
155
155
158
161
160
156
171
170
172
174
174
169
167
169
176
182
181
175
168
165
166
169
167
167
169
172
173
172
166
162
158
156
154
152
150
146
145
146
151
155
161
165
165
161
158
160
166
169
167
160
152
150
148
148
150
157
175
174
176
178
177
173
168
172
179
181
178
172
166
165
164
165
167
169
172
172
169
168
164
162
160
157
153
148
145
141
141
144
149
155
161
168
169
165
161
162
169
174
170
161
153
149
147
148
152
159
174
177
177
176
175
169
163
162
165
169
171
167
162
161
161
162
164
165
164
163
164
165
166
166
165
160
156
150
145
140
141
148
157
164
167
170
173
171
170
171
174
176
171
163
157
151
145
146
150
153
170
173
173
172
170
166
159
155
157
160
161
160
160
160
161
160
158
155
154
155
163
168
170
169
169
166
161
155
148
144
147
155
164
169
169
168
169
172
175
178
176
173
169
163
159
153
144
142
145
148
167
167
165
166
165
161
157
158
162
161
156
154
159
164
165
160
155
153
155
161
165
168
168
168
170
171
167
158
150
148
154
158
162
162
160
159
161
168
175
179
174
167
161
161
162
155
145
139
143
146
169
164
162
162
159
158
157
162
165
163
157
156
162
169
169
163
157
159
164
167
164
159
155
159
168
170
167
159
151
152
159
159
157
153
150
152
158
165
172
174
168
159
154
161
165
160
148
137
138
143
170
165
163
162
160
158
158
162
163
163
162
163
166
168
167
163
162
164
168
166
158
151
150
156
163
163
159
155
152
155
160
159
156
153
154
158
162
164
166
167
165
161
159
161
165
162
149
137
133
138
170
170
168
168
165
164
163
163
163
164
165
167
165
164
163
162
164
164
163
160
156
154
157
161
161
156
151
149
151
155
158
159
159
160
161
166
167
166
162
162
165
168
166
161
156
154
148
141
135
138
171
173
174
172
169
168
167
169
170
167
163
161
160
160
161
161
161
161
158
156
156
159
165
166
163
157
150
146
147
149
154
159
162
162
161
164
167
169
164
159
161
167
166
159
149
147
148
145
139
141
171
173
173
170
166
163
166
172
174
168
160
156
157
160
160
159
158
158
159
157
157
158
160
161
163
162
156
150
145
147
153
159
161
158
154
156
162
168
167
159
155
155
156
154
151
151
150
147
142
142
169
170
170
166
163
160
163
168
169
165
161
158
159
160
158
156
156
158
160
159
155
151
149
149
153
159
159
158
155
155
156
158
158
155
153
154
159
166
168
162
154
147
147
153
154
155
151
147
144
145
167
170
169
164
161
161
164
165
164
163
163
162
160
157
155
154
156
158
159
157
153
149
145
144
146
149
153
157
162
164
161
155
155
155
157
159
161
163
167
166
157
148
144
148
152
153
149
147
146
150
164
170
169
163
159
161
165
166
164
163
161
158
153
150
151
152
158
158
155
152
151
152
150
145
145
143
144
149
158
161
160
157
157
158
159
160
161
163
165
164
159
152
147
145
146
148
147
148
150
154
158
166
169
164
160
159
162
165
163
160
158
153
148
145
145
146
149
152
149
146
148
150
149
144
142
141
142
143
146
148
153
161
164
161
155
152
151
155
157
159
157
156
152
148
145
148
150
154
154
152
150
159
166
167
164
161
161
160
160
158
157
155
151
148
140
136
139
147
148
146
145
145
141
139
138
143
146
144
139
137
143
155
161
157
150
145
146
150
152
154
156
157
154
148
144
147
156
161
157
147
147
153
163
167
168
165
162
162
163
162
159
156
154
148
139
132
132
143
151
153
149
145
139
138
140
145
150
147
140
137
139
142
144
147
148
149
150
151
151
153
155
156
152
144
138
142
150
158
155
144
150
152
157
160
162
163
161
164
167
165
159
152
146
142
136
130
130
138
150
156
153
146
142
141
146
150
148
144
140
139
140
138
139
145
150
154
151
149
149
149
150
149
146
142
137
137
141
146
149
146
156
154
151
149
151
152
156
161
165
163
156
145
136
131
131
130
129
131
140
147
149
145
142
145
150
151
144
138
137
140
142
142
144
150
153
151
146
145
146
144
141
140
143
146
146
143
138
138
143
148
158
155
148
143
143
147
154
156
157
156
153
143
134
127
127
127
127
126
133
136
140
139
140
143
144
143
137
134
136
140
143
145
148
150
148
144
142
143
145
141
136
136
139
145
150
149
144
139
138
143
157
154
145
140
142
148
154
156
155
151
149
144
138
129
124
123
126
129
133
132
132
131
131
133
134
133
133
136
139
141
143
143
144
142
139
140
143
146
145
141
139
138
136
135
141
149
152
148
141
137
156
152
144
140
144
150
157
159
157
151
146
141
137
131
122
120
124
131
133
131
126
124
123
122
124
126
130
136
138
139
141
142
140
135
132
134
139
141
140
141
143
144
137
131
135
147
156
156
148
139
156
153
146
144
146
151
157
159
158
153
148
139
134
127
120
115
116
122
124
121
117
119
120
121
122
123
125
126
129
131
134
136
136
132
127
128
130
133
135
141
145
148
144
137
138
143
150
152
148
141
156
154
152
149
150
153
156
157
158
158
156
150
142
132
124
115
110
107
108
110
112
115
121
125
126
122
118
117
121
125
128
130
133
132
129
127
128
132
135
138
141
146
149
148
144
142
142
143
141
138
155
154
153
150
152
155
156
155
154
160
165
164
159
149
137
127
121
115
112
112
113
115
119
126
124
118
115
116
121
125
126
127
132
135
133
132
132
135
136
133
132
136
144
148
145
143
143
140
134
131
154
151
149
148
150
153
154
152
153
157
164
167
167
163
158
151
145
139
135
132
128
122
121
117
113
110
109
114
122
126
125
126
132
135
134
130
130
132
134
131
126
127
131
137
143
146
145
140
131
130
155
150
147
146
145
147
148
150
152
155
157
160
162
162
163
163
162
158
154
149
142
134
126
117
109
103
103
110
118
122
120
121
127
131
130
124
122
127
132
132
127
126
128
135
141
143
140
136
131
136
155
153
151
148
144
141
143
147
150
153
153
153
155
155
158
161
162
159
154
150
148
147
143
133
123
114
112
113
116
116
113
114
120
124
125
123
123
127
131
132
132
132
134
140
143
138
133
131
133
141
151
152
153
151
146
142
143
147
151
154
156
155
153
152
152
156
159
155
149
146
148
154
155
149
143
137
134
133
128
119
112
111
115
117
120
120
124
124
123
125
132
137
137
136
134
135
134
135
137
142
148
148
152
153
151
147
146
148
152
157
159
157
154
152
154
158
159
157
153
152
155
158
158
155
153
153
154
154
147
136
125
120
121
120
117
111
108
107
106
112
122
127
126
124
126
135
141
143
140
140
154
151
157
159
158
152
149
149
152
155
156
155
153
153
156
162
162
162
161
161
161
158
155
153
154
158
161
162
159
153
143
138
136
132
123
109
97
90
92
101
110
111
109
110
119
135
143
143
137
135
168
165
163
162
160
154
151
150
150
151
151
151
151
152
155
159
161
162
163
162
159
154
151
151
155
159
160
161
163
162
156
151
148
146
141
131
116
105
101
102
102
101
100
104
117
128
135
134
133
133
164
162
160
157
156
155
153
152
150
148
149
151
151
151
152
154
158
160
161
159
155
149
145
147
153
157
156
159
164
167
161
154
153
155
159
162
149
139
126
113
105
101
102
106
111
115
120
126
133
134
161
158
155
154
155
155
154
155
152
150
151
155
157
156
155
155
156
159
160
158
153
149
149
150
150
149
151
159
168
170
162
155
154
158
162
165
163
159
152
132
120
115
114
111
107
105
110
121
132
134
162
159
159
159
158
155
154
155
156
157
157
159
161
162
160
158
156
158
160
159
156
159
160
159
153
145
146
156
167
170
163
157
156
156
155
153
155
157
156
149
139
133
128
122
114
110
112
119
127
127
161
159
162
164
159
156
156
159
162
161
158
157
158
161
162
160
156
156
158
159
162
164
166
166
157
149
147
154
161
165
164
159
156
152
151
153
156
156
153
150
146
144
141
138
133
128
125
123
122
123
150
154
157
156
154
156
161
165
165
160
155
154
154
156
159
160
158
154
153
155
160
163
166
165
159
154
151
153
157
160
160
156
152
151
154
160
164
160
152
146
145
150
154
155
151
147
141
136
132
131
150
155
154
151
151
155
164
165
161
156
153
153
154
153
156
159
159
153
149
151
155
160
163
161
159
156
154
153
156
158
157
152
149
153
158
165
167
162
155
149
151
157
162
163
158
154
151
144
146
146
157
161
162
160
160
161
161
158
155
151
151
153
153
152
154
157
156
153
148
150
154
157
155
154
153
152
152
153
157
160
160
156
153
154
156
158
158
160
161
158
157
158
161
164
161
157
155
150
150
150
141
151
158
165
169
168
161
156
154
153
151
151
150
150
151
152
151
151
150
150
152
152
149
146
146
148
150
152
157
162
166
165
159
154
150
148
150
158
163
163
157
153
156
162
164
162
157
151
149
148
119
124
131
142
153
157
158
157
157
158
153
148
147
148
148
145
145
146
149
152
152
149
146
145
148
149
150
153
158
162
166
163
160
154
149
145
149
157
164
163
157
151
154
161
165
161
157
152
150
152
125
112
106
110
123
134
138
141
146
147
149
148
149
149
152
148
144
146
153
158
156
150
148
151
153
152
152
157
161
161
159
155
156
156
154
152
152
156
162
163
160
157
157
160
162
159
155
154
157
162
158
142
126
119
119
119
118
117
117
123
132
138
144
153
157
156
151
152
160
164
161
154
152
153
155
154
153
160
163
160
154
151
153
158
161
160
158
157
160
162
163
162
160
161
162
158
154
153
160
166
180
172
158
150
145
139
132
121
114
111
116
118
122
135
143
148
147
148
157
164
166
162
158
157
156
156
155
158
160
156
154
153
156
159
162
162
161
160
159
161
164
165
164
164
164
161
156
152
156
160
165
164
162
163
165
164
160
154
142
133
123
115
111
119
123
128
129
132
141
149
157
160
159
158
158
160
159
158
156
153
154
157
159
159
159
161
161
160
158
159
163
165
165
164
161
159
157
154
151
152
147
151
155
159
161
165
169
170
168
160
148
139
133
131
129
127
123
122
125
129
139
144
146
149
152
158
160
162
160
157
155
156
158
159
159
160
159
157
155
155
160
163
163
160
156
155
157
155
149
147
146
149
153
154
152
154
156
160
163
167
163
163
158
153
150
146
138
132
128
126
130
131
132
136
140
144
149
155
159
158
157
153
158
161
161
158
155
153
152
154
157
160
162
158
155
155
156
157
153
152
149
152
155
155
156
156
155
155
152
155
159
160
156
154
155
157
154
150
146
145
142
138
138
138
137
133
131
134
141
145
149
154
159
162
162
156
152
150
152
154
157
161
164
163
162
160
159
159
156
153
151
152
154
156
158
160
159
156
152
154
154
154
149
147
149
156
157
158
158
159
156
153
154
155
152
142
132
126
129
133
138
146
152
157
156
155
154
154
154
154
156
162
167
167
164
161
160
160
156
148
148
150
150
149
151
154
157
156
153
154
157
158
155
153
152
154
155
157
157
158
155
154
158
163
166
160
154
143
137
136
135
139
144
149
152
155
158
160
157
154
156
162
167
164
156
153
156
159
156
146
144
148
148
146
146
147
150
154
157
160
162
163
163
162
159
157
156
156
157
156
152
149
152
157
162
164
164
162
156
148
142
143
148
152
156
158
160
162
159
158
159
163
164
159
151
149
153
159
159
154
176
174
173
172
172
174
173
[truncated: 209,971 more chars]
