# Supplementary material for: Evaluating flow modulating treatment response in intracranial aneurysms using black-blood MRI in vitro
Source: Commun Med (Lond). 2026 Mar 27;6:170. doi: 10.1038/s43856-026-01413-z (PMC13031954; doi:10.1038/s43856-026-01413-z)
Supplement: Supplementary file 10 — Supplementary Data 7 [file 43856_2026_1413_MOESM10_ESM.zip › Data_Figure_10a_Sup_Figure_7a/BA model 2/CN05_07_with (IFD5)/4_agar_right_array.txt]

160
166
168
168
164
162
158
155
161
166
166
158
152
150
156
160
159
158
160
163
161
154
148
147
152
158
162
161
156
152
150
148
141
136
137
146
149
149
147
145
146
145
151
152
152
142
131
127
132
144
169
171
171
171
173
168
160
155
158
162
165
159
155
151
151
152
155
159
164
164
161
157
154
154
155
157
160
158
150
147
150
151
149
144
143
151
158
161
157
152
149
148
152
153
146
139
140
148
153
149
169
167
168
172
171
164
157
153
153
159
161
160
155
150
146
146
151
156
157
154
153
154
156
157
157
158
157
154
147
146
153
160
161
155
148
151
157
160
158
154
151
151
152
149
141
134
140
151
157
152
161
162
165
161
155
154
154
158
161
163
162
161
156
151
147
146
150
153
149
147
148
152
157
158
159
159
157
153
148
148
154
161
161
154
146
146
152
158
156
152
149
147
145
141
137
131
138
145
156
155
161
165
166
158
147
149
160
172
174
170
164
165
162
158
153
149
149
152
151
151
151
153
159
159
158
156
156
155
153
151
150
150
145
141
142
146
151
155
154
153
152
146
140
139
139
139
141
146
156
163
162
167
169
165
158
162
171
173
165
160
163
168
168
165
159
152
150
150
155
158
156
155
156
157
157
153
153
155
156
154
149
142
141
142
147
151
153
151
152
156
161
155
147
143
146
149
147
145
152
162
161
167
168
167
168
170
169
159
150
153
161
166
166
166
163
159
151
146
151
156
156
149
148
152
156
153
151
152
153
154
153
150
148
150
152
153
150
145
147
154
158
154
146
144
150
154
150
144
143
147
159
161
160
158
158
159
154
151
150
157
165
165
160
159
162
163
153
142
142
152
157
151
145
145
151
155
154
151
150
154
157
159
153
149
149
150
150
147
146
146
141
138
136
142
150
154
150
145
137
137
157
158
158
157
153
149
149
149
158
165
167
165
158
152
154
157
153
145
144
156
166
161
151
143
147
154
158
155
153
158
161
159
149
140
138
147
155
157
152
146
139
138
140
146
150
151
148
148
144
138
159
160
165
168
164
159
154
157
159
162
161
162
158
153
149
150
151
150
152
161
171
170
156
145
142
148
154
158
160
161
159
152
144
138
141
151
158
162
159
157
155
154
152
151
147
144
146
148
148
143
162
162
170
175
173
169
165
162
156
151
152
156
158
156
152
152
152
152
153
156
163
164
155
147
141
141
148
152
158
158
153
146
143
148
155
158
157
152
154
159
164
158
151
146
143
140
142
143
144
142
161
159
161
167
168
164
161
158
150
147
145
150
154
157
158
159
156
151
146
148
152
156
156
151
147
142
145
145
150
153
149
144
143
153
164
165
155
144
143
150
152
147
138
133
132
135
140
138
137
135
161
158
155
154
157
158
156
150
147
145
146
151
152
153
157
162
161
154
144
144
151
158
160
156
152
149
145
143
146
150
148
142
140
150
163
167
157
146
142
141
144
140
134
128
129
132
139
141
139
132
162
159
153
148
151
156
155
150
147
149
155
156
152
149
153
161
162
157
147
147
153
158
159
153
149
147
146
145
146
148
144
139
137
144
156
158
154
146
141
138
140
141
139
134
130
134
141
150
148
138
161
162
154
147
148
156
158
155
155
159
165
161
157
151
152
156
157
153
145
146
151
155
156
151
145
144
147
148
150
146
142
139
138
143
147
146
146
144
140
137
138
139
138
135
133
137
148
154
151
144
157
158
153
146
145
153
159
163
163
164
167
162
157
151
149
148
144
137
138
142
148
152
156
154
150
147
149
151
152
146
142
140
142
145
146
145
144
142
139
135
132
131
130
129
133
140
146
150
151
147
151
150
148
145
148
155
163
165
165
163
161
152
144
140
140
139
137
132
136
142
147
153
158
162
159
151
149
151
153
148
143
141
144
146
149
154
153
146
138
131
125
123
120
125
134
142
145
145
146
147
150
147
145
148
151
159
163
162
156
148
146
145
139
132
132
138
141
141
144
145
146
151
156
157
155
150
149
150
149
144
141
142
145
146
148
153
154
147
139
133
126
123
123
132
141
146
147
145
148
149
156
153
149
147
145
150
153
152
144
134
135
143
144
139
137
141
150
157
151
146
142
145
150
155
154
151
150
148
145
143
143
145
146
145
141
139
140
146
148
146
136
127
130
138
147
149
149
151
154
156
159
159
156
148
144
146
150
151
144
138
142
152
158
153
145
144
150
153
149
139
139
145
153
156
156
151
147
143
143
145
148
150
149
144
135
130
133
144
153
152
141
128
126
134
141
145
147
150
153
156
160
164
163
161
159
159
159
161
159
155
153
154
158
155
147
147
145
139
137
135
142
152
159
160
156
148
141
138
143
148
151
150
148
145
141
138
138
144
150
147
137
125
122
126
130
134
137
139
141
146
164
164
168
172
172
169
165
167
167
164
160
154
151
149
151
155
150
140
135
140
148
156
159
154
149
144
142
143
147
148
147
145
147
153
158
157
149
142
142
143
139
135
132
131
130
131
132
132
131
135
167
163
166
171
167
162
158
158
158
158
154
151
146
145
150
157
155
148
144
146
151
157
155
148
145
147
152
155
152
146
143
144
150
162
166
161
145
136
137
146
152
149
145
139
136
134
132
131
132
134
160
159
161
161
156
151
149
149
147
147
146
145
142
141
141
147
150
149
152
151
155
155
153
148
146
150
155
156
150
145
142
147
158
162
160
148
135
130
138
154
162
155
143
136
137
136
132
131
134
138
149
155
160
159
156
151
150
148
147
145
143
141
139
137
135
138
143
146
149
151
153
156
155
153
146
143
142
140
140
140
142
149
157
155
150
141
130
131
139
151
156
143
131
128
135
137
135
130
131
137
147
155
163
164
160
158
156
157
156
154
148
142
140
142
143
144
146
148
149
151
153
154
154
148
141
136
131
129
131
135
139
143
145
145
146
143
139
136
139
143
142
134
130
134
142
147
140
131
128
134
150
157
162
160
157
158
157
159
161
159
156
154
153
151
153
153
151
151
152
151
149
146
144
143
142
141
137
132
132
135
138
137
134
135
139
143
141
139
134
133
133
137
144
153
154
149
144
138
137
137
153
156
152
146
144
148
152
153
156
156
157
156
158
156
155
152
152
152
152
149
144
141
139
140
144
148
147
142
139
140
140
137
128
121
120
126
135
139
138
135
134
139
152
163
159
149
142
148
148
146
152
152
145
140
137
142
147
148
149
148
148
151
154
153
152
151
150
151
148
144
141
139
139
139
142
144
145
143
143
146
145
139
127
112
106
110
121
137
144
142
133
130
139
151
151
146
141
144
151
149
148
148
146
145
148
148
146
145
144
144
145
149
152
154
154
153
152
150
146
140
138
139
141
140
139
140
141
143
143
145
144
141
131
123
118
118
124
135
141
139
129
118
120
134
144
146
147
149
149
145
147
146
148
154
157
153
147
144
144
149
150
151
153
156
157
156
155
154
152
146
144
142
142
141
142
142
144
145
144
144
142
141
139
140
141
139
138
136
135
133
126
119
119
129
142
153
155
153
147
141
151
149
150
153
153
151
145
143
145
152
153
151
150
151
153
153
153
156
161
162
156
145
141
141
145
146
146
146
146
146
144
143
143
144
146
146
144
140
137
134
131
129
129
135
141
150
153
149
144
141
159
159
155
152
149
148
147
148
149
152
151
149
144
145
147
148
148
150
157
161
159
145
139
140
146
147
145
144
145
147
148
147
145
143
143
142
142
142
139
137
136
138
140
138
139
140
139
137
138
141
159
163
158
152
148
149
153
154
151
150
150
151
148
149
152
153
149
145
146
147
148
144
140
142
146
147
145
142
143
146
150
151
150
146
140
136
135
134
133
134
136
142
144
139
134
131
130
132
135
139
152
155
156
152
149
150
153
155
151
149
150
156
158
155
153
152
150
148
144
141
145
145
142
144
146
146
144
139
138
141
150
155
153
143
131
124
122
123
126
129
136
142
145
140
135
132
132
136
138
138
145
144
147
149
147
146
147
150
148
146
147
154
157
151
143
139
144
147
148
144
142
141
138
140
142
143
140
135
133
137
148
152
146
130
117
114
117
123
128
131
133
139
143
140
136
133
136
140
138
137
144
142
143
145
145
145
145
146
145
142
139
143
146
143
134
128
132
139
143
138
130
128
130
133
135
135
132
129
130
136
141
137
128
120
115
119
127
133
133
129
128
131
133
137
136
135
136
135
133
133
149
145
144
148
151
153
149
146
143
139
138
142
149
147
139
130
125
127
128
127
125
124
127
127
123
116
115
121
127
129
128
125
122
123
127
133
135
133
128
121
121
126
130
135
134
136
137
134
129
127
153
148
145
148
155
159
153
146
142
144
149
155
157
153
146
133
124
123
124
126
128
131
131
124
114
103
106
117
126
123
120
119
128
135
138
135
130
123
118
117
121
130
137
139
139
144
144
140
132
124
146
144
142
144
150
154
150
144
142
150
160
162
156
149
140
130
123
122
126
130
129
128
128
123
116
112
116
125
127
121
117
120
131
136
129
124
123
123
122
122
122
130
139
141
144
145
142
139
132
124
138
138
141
140
141
143
142
142
143
152
158
156
145
137
132
127
121
120
125
130
126
118
116
119
126
130
134
133
128
122
118
121
126
121
115
114
123
131
134
127
120
121
128
137
143
136
131
129
129
125
134
140
144
143
142
139
138
141
145
149
149
145
140
138
135
130
122
119
121
125
122
112
109
114
124
133
136
133
126
123
120
120
119
114
112
117
128
136
133
122
116
116
125
132
136
129
121
121
127
130
139
147
151
151
147
141
138
141
145
146
140
139
140
143
141
134
125
120
121
123
119
111
108
110
114
119
121
122
121
122
122
121
118
116
118
125
130
127
120
117
121
129
136
136
134
129
126
126
130
132
149
153
152
149
146
143
142
145
147
145
142
138
136
139
137
133
126
123
122
119
115
111
111
112
111
114
115
115
118
122
124
122
120
118
123
128
127
119
113
117
132
145
147
140
135
136
135
134
131
128
153
146
140
135
137
142
146
148
148
151
150
144
137
130
129
129
125
122
120
114
113
113
118
122
127
123
119
116
119
123
124
120
117
117
122
126
126
120
116
120
130
139
142
137
130
135
137
132
122
118
152
139
127
127
134
141
143
142
145
149
150
147
142
135
131
130
125
120
115
111
113
120
126
131
130
124
119
121
125
127
124
118
114
116
120
123
126
124
121
121
124
129
130
129
127
129
128
121
116
112
150
137
131
134
138
138
133
129
136
146
148
145
140
137
136
133
127
120
115
114
118
123
128
127
121
113
114
124
132
132
126
121
120
121
122
120
120
122
123
125
125
127
127
130
129
126
123
121
121
118
146
140
136
137
139
139
134
133
137
144
144
137
131
129
128
127
124
120
117
117
119
120
121
117
109
105
112
124
132
132
127
126
133
134
126
117
112
114
120
124
127
131
133
133
133
129
127
129
131
128
138
139
136
134
136
140
144
143
144
142
138
134
125
121
119
117
117
118
118
118
119
118
117
114
113
115
117
121
124
125
126
128
130
130
124
115
111
109
114
119
126
131
134
136
137
136
135
133
133
131
132
136
134
131
134
141
145
142
134
130
128
131
129
125
123
121
121
121
119
119
123
126
127
126
126
127
124
120
119
122
125
124
120
115
113
116
117
114
114
116
122
126
127
130
135
137
135
129
128
130
159
163
162
160
162
167
168
168
166
164
164
161
158
154
150
150
157
167
173
169
158
149
150
155
158
159
158
157
153
153
155
157
156
151
151
155
161
164
162
160
154
151
155
159
166
163
152
139
133
141
175
168
158
150
152
161
165
163
158
157
157
159
155
153
150
149
154
159
162
161
163
161
158
158
157
159
161
157
149
147
151
156
158
154
150
152
158
160
159
159
160
157
155
150
149
150
152
151
143
142
179
170
159
151
153
157
161
160
159
160
166
165
157
151
150
156
161
156
148
148
160
168
162
155
154
159
161
157
150
149
156
163
165
157
148
146
146
147
150
153
156
160
155
146
137
136
141
145
139
133
159
162
164
162
158
154
156
160
164
171
175
171
161
154
155
166
169
157
144
144
152
162
161
154
152
156
158
153
149
149
157
161
158
151
144
141
139
142
145
148
151
155
153
149
140
135
137
135
133
134
138
153
166
167
158
150
155
162
164
169
170
170
165
162
162
166
166
157
150
149
151
152
154
152
152
153
151
149
147
147
148
146
142
144
145
144
144
143
145
150
154
156
152
149
148
142
140
137
142
150
139
151
161
160
154
151
158
161
158
156
159
163
166
166
163
161
157
157
158
158
152
144
144
149
152
151
150
151
151
149
142
138
143
150
158
158
152
147
149
158
165
161
152
144
144
143
144
147
153
161
147
150
155
156
155
157
161
159
153
152
152
155
159
161
162
161
157
159
161
162
155
144
143
146
150
151
154
158
157
152
149
152
158
163
163
160
154
151
153
159
165
158
148
140
137
142
145
147
149
153
146
147
154
158
160
161
159
155
154
155
152
149
144
149
158
165
163
156
156
160
162
156
149
144
145
151
157
158
157
156
158
163
166
161
153
149
150
152
152
150
149
147
143
140
140
143
144
139
138
137
143
148
156
164
165
160
153
150
153
156
155
150
142
146
154
162
159
148
147
159
172
175
156
143
142
148
153
153
152
155
159
160
155
144
137
136
143
149
151
146
140
142
143
148
150
152
146
137
132
130
155
159
164
167
165
157
148
146
149
153
157
156
154
150
150
152
149
143
146
159
172
171
156
144
142
147
149
148
149
151
151
149
144
141
135
135
138
143
150
155
153
149
149
151
155
153
149
143
138
135
165
172
173
171
165
157
150
147
147
151
156
159
157
152
148
147
146
147
150
157
159
156
152
150
151
154
150
147
148
148
145
143
143
146
146
142
137
139
152
167
169
157
147
145
150
152
151
147
143
140
166
170
169
166
164
159
158
153
154
154
156
155
153
150
148
150
152
153
153
152
150
150
155
160
163
159
149
144
145
146
143
140
143
152
162
157
144
142
151
164
168
155
141
135
140
148
152
149
143
134
161
159
158
154
154
159
163
164
160
157
156
156
153
149
151
156
160
158
152
148
149
155
161
165
164
154
145
142
144
146
142
136
137
151
165
167
157
147
145
149
153
149
139
133
138
146
153
150
141
127
155
156
152
146
144
155
164
168
163
159
159
159
158
155
155
161
164
160
151
146
150
158
162
161
153
148
146
146
150
150
144
136
133
142
156
160
154
144
139
139
144
143
138
137
142
152
157
154
143
131
157
164
163
150
145
152
160
166
164
161
159
160
158
157
158
163
164
159
149
145
148
155
158
152
147
146
148
153
156
153
148
142
139
140
140
138
135
137
138
139
139
138
135
138
143
152
156
153
147
139
158
168
172
165
153
152
155
161
163
161
158
151
147
150
153
159
158
153
147
146
148
152
154
149
145
144
149
153
154
150
146
146
146
142
131
126
131
141
146
143
136
135
134
135
138
143
147
149
149
146
154
161
166
165
157
152
151
154
157
159
154
146
138
140
148
150
147
143
145
149
152
152
152
148
144
144
147
150
149
144
140
143
148
146
139
139
147
153
152
142
134
134
137
139
139
141
145
149
151
148
149
147
147
148
148
148
149
150
152
151
150
149
147
147
148
145
140
139
146
151
153
153
153
150
148
146
147
150
149
144
139
140
145
148
148
152
158
159
151
143
136
136
145
149
149
150
155
155
155
152
145
143
138
136
140
146
151
151
149
145
147
155
160
158
152
146
145
145
149
149
149
152
156
157
156
151
151
152
152
149
145
144
146
148
146
145
145
148
150
146
138
136
144
152
158
157
156
155
156
156
146
149
146
145
146
152
159
161
155
148
149
158
164
162
155
151
151
153
151
144
143
149
160
165
163
154
148
147
150
152
150
148
147
146
140
133
132
143
150
149
139
128
129
138
147
147
146
145
151
156
158
161
160
159
160
164
166
167
164
160
155
156
157
158
157
157
155
153
145
140
141
149
159
164
161
151
143
140
145
150
151
148
145
143
138
135
136
144
152
149
137
122
115
122
131
134
134
138
143
149
171
167
167
169
170
168
164
164
165
166
158
153
150
153
160
166
158
144
136
140
148
157
161
158
153
149
145
145
149
150
148
145
144
145
143
142
142
146
150
149
141
131
123
125
131
134
136
138
139
140
175
167
164
164
163
160
156
157
162
164
157
148
142
147
159
166
155
141
138
148
166
174
167
157
150
152
157
159
156
149
144
143
146
150
151
149
143
142
146
152
151
146
139
141
145
147
143
139
136
136
166
161
160
157
154
151
152
152
157
158
150
141
134
138
146
149
146
142
147
156
172
180
174
161
153
152
157
158
151
144
140
142
147
152
151
148
142
139
145
152
152
146
142
145
152
154
146
136
131
134
155
158
157
155
153
152
153
155
153
150
143
137
130
130
131
136
141
146
153
157
163
168
166
159
149
145
144
143
139
137
136
140
144
146
145
145
144
144
143
148
147
136
130
136
146
152
146
132
127
133
154
159
160
157
158
157
155
155
153
148
144
141
136
133
132
134
139
148
152
153
152
151
150
145
141
138
136
135
134
135
135
135
135
136
138
140
139
138
140
145
146
136
129
132
141
149
147
138
131
133
159
163
162
157
154
155
152
152
153
153
154
153
151
147
142
141
145
151
153
152
147
143
141
139
140
141
140
139
139
137
136
134
131
132
131
127
120
123
134
142
143
143
142
142
145
147
150
149
146
139
154
154
150
147
147
149
148
149
152
155
156
156
154
152
149
148
149
152
154
152
148
144
141
141
144
148
149
147
146
146
143
139
132
128
124
115
111
122
135
141
144
142
149
152
148
142
143
154
156
148
140
134
132
137
144
148
148
148
151
153
151
148
149
150
150
150
150
151
151
149
147
144
144
145
147
149
149
148
150
152
152
145
133
126
120
117
123
135
145
141
132
127
135
147
145
137
134
145
152
148
134
129
129
138
146
149
149
150
152
151
147
145
147
151
152
150
148
146
145
143
144
146
148
147
145
144
144
145
146
148
150
144
135
129
128
133
138
142
142
136
125
118
122
133
134
135
133
138
142
140
144
144
146
153
155
153
151
152
153
151
148
145
149
155
157
154
150
147
147
146
148
149
150
147
143
139
140
142
141
141
138
138
136
139
143
145
143
137
133
132
129
127
125
126
132
140
146
144
139
136
152
159
164
165
162
156
151
150
147
147
145
145
149
156
160
159
158
156
156
154
151
146
146
145
142
138
140
144
146
144
139
138
139
142
145
144
141
137
135
136
138
139
134
131
135
144
151
149
140
137
153
161
165
164
160
156
152
150
146
143
144
145
148
154
161
161
158
157
156
153
146
140
140
143
142
141
142
149
153
154
150
145
143
140
139
139
140
141
139
138
142
146
149
143
144
146
146
142
138
137
151
152
153
151
149
150
154
155
150
145
147
150
153
155
156
155
154
152
150
144
140
137
139
143
145
146
146
148
150
151
150
146
140
132
131
131
135
137
133
133
139
150
156
151
145
143
141
137
134
135
153
150
145
141
140
144
151
154
152
149
150
156
159
155
148
145
147
151
151
146
144
143
145
147
149
149
147
143
139
137
135
134
132
126
122
124
126
126
122
124
135
146
153
148
143
141
141
141
140
140
157
153
147
143
143
143
146
148
148
147
150
158
161
152
140
134
140
148
151
148
144
144
146
148
147
145
141
135
131
130
132
131
126
120
118
120
122
123
124
127
134
141
144
142
139
137
139
145
149
151
155
154
153
151
152
150
147
143
140
141
148
156
157
150
139
131
133
137
138
135
131
134
139
144
138
134
130
126
128
131
134
133
127
122
119
121
125
131
133
136
136
139
142
140
134
127
128
137
144
147
146
146
149
152
158
157
151
147
144
147
149
155
159
155
147
138
129
124
121
121
125
131
136
139
127
118
116
120
127
130
129
125
122
121
121
124
129
131
133
134
134
138
141
139
130
122
120
126
131
130
142
139
142
148
152
153
151
150
156
159
159
161
160
159
153
140
128
121
120
123
127
134
139
137
124
113
112
121
127
124
117
112
112
118
122
128
129
127
125
127
130
135
139
137
131
130
128
128
125
123
140
140
141
141
141
142
144
149
156
162
161
157
152
153
149
140
129
125
127
129
126
126
132
134
129
124
124
129
131
124
115
110
113
119
125
129
129
128
125
124
125
129
129
132
138
142
142
137
131
125
143
143
143
140
137
138
141
148
153
157
154
148
144
144
143
139
130
127
129
129
124
116
117
123
129
133
135
136
135
127
120
118
119
118
119
122
126
129
130
124
121
118
119
129
138
144
141
138
135
131
140
147
147
143
142
144
147
149
152
153
149
143
139
140
140
139
131
126
127
130
128
118
111
111
118
128
136
133
130
125
121
120
120
117
115
115
119
123
122
118
115
116
120
130
136
137
130
129
131
130
139
146
148
147
147
148
148
149
150
149
147
144
142
143
142
138
129
123
126
131
135
128
115
108
108
113
118
121
121
120
119
119
118
118
118
118
119
116
112
111
115
125
134
139
139
133
126
123
123
121
143
145
145
144
144
144
144
146
148
146
145
146
147
148
141
134
126
123
125
127
128
129
123
119
115
111
112
112
116
120
119
117
115
118
124
129
128
118
112
113
122
135
144
144
143
139
133
125
118
118
145
142
137
137
138
141
143
145
144
142
140
142
146
148
141
133
124
121
120
119
117
120
127
131
130
119
113
112
119
123
122
116
112
118
126
134
130
122
116
118
124
133
136
136
136
139
137
131
122
124
145
136
132
135
138
142
142
141
139
137
136
138
141
143
144
137
128
121
116
115
117
122
129
132
130
120
114
118
125
128
124
118
114
117
121
126
127
124
122
121
124
127
125
124
123
128
133
133
130
131
143
135
135
141
146
143
134
129
129
135
138
137
133
132
138
139
134
123
117
118
126
130
128
118
111
106
111
121
129
130
125
121
119
119
118
116
118
121
123
125
126
128
125
123
121
123
130
135
138
132
140
139
137
142
145
142
133
127
130
140
143
137
124
118
121
127
127
122
119
124
131
132
124
110
97
97
105
118
124
125
122
121
123
122
120
114
109
112
118
124
128
131
130
127
127
126
131
137
138
131
137
139
140
139
141
143
141
137
137
139
137
132
121
114
113
117
121
122
123
126
130
128
123
112
104
102
108
115
118
119
118
116
115
118
118
115
111
107
111
120
128
131
129
126
129
134
137
135
130
124
131
137
138
138
139
144
145
142
136
130
128
130
127
125
123
126
129
130
129
128
133
135
130
126
124
123
120
120
120
121
121
118
112
109
111
116
119
119
121
124
127
128
125
123
127
132
135
129
122
120
158
158
156
154
155
158
165
166
161
154
149
150
152
152
146
146
154
166
170
158
145
141
151
160
161
156
151
149
146
149
154
157
157
154
152
151
153
156
157
158
160
159
154
150
151
152
150
146
142
141
168
163
151
141
141
150
158
162
159
156
152
153
154
154
155
155
157
155
149
152
157
156
156
154
154
157
158
155
150
150
155
159
158
155
153
151
148
145
145
153
161
162
151
136
132
140
149
147
141
140
177
169
157
147
148
156
162
162
160
164
167
167
163
159
164
172
167
153
142
148
166
172
161
148
148
157
161
159
157
159
164
162
155
153
153
153
150
145
143
147
154
156
149
138
133
137
148
146
137
138
163
166
167
165
165
165
163
162
159
161
167
168
164
161
168
178
176
158
146
151
168
170
157
147
147
154
156
153
153
159
166
160
151
149
153
153
149
146
146
146
149
153
155
154
151
149
148
141
133
136
144
155
167
169
164
158
155
154
151
151
152
154
155
160
165
170
168
158
152
154
158
158
152
149
150
151
148
145
146
154
158
153
149
150
154
153
146
143
146
150
153
153
157
165
163
156
148
141
133
135
148
155
161
159
152
146
145
149
151
150
149
152
155
158
161
161
158
154
156
157
153
151
150
152
151
148
147
146
150
152
152
153
155
159
159
156
148
141
147
153
157
155
155
156
154
152
147
147
143
140
160
155
158
157
153
150
152
154
154
155
154
153
156
159
157
158
154
156
159
160
155
151
150
149
147
147
151
159
159
154
153
154
161
166
163
158
154
154
153
155
157
154
151
148
146
147
147
148
149
147
157
151
159
164
167
165
161
158
155
154
151
151
150
150
155
160
162
159
161
161
161
157
150
144
143
147
154
160
159
150
145
153
164
168
161
156
156
159
155
152
148
148
147
149
151
151
149
146
146
147
147
144
152
163
167
161
155
151
147
147
148
148
149
151
156
162
161
158
158
161
162
159
148
141
142
147
151
152
145
138
136
144
159
166
161
155
151
152
150
146
142
142
146
151
155
153
148
142
139
139
153
150
150
151
149
144
137
136
142
148
153
153
154
155
157
157
153
148
152
160
163
155
148
146
150
152
148
145
142
137
134
139
153
160
160
151
142
139
141
144
144
142
143
145
149
150
149
145
143
139
166
166
160
155
147
139
131
132
142
156
163
163
157
154
152
148
144
144
152
158
158
152
153
156
161
160
152
147
147
148
143
143
148
154
153
146
140
140
149
155
155
146
142
141
145
149
152
156
155
148
168
170
167
166
162
155
147
143
149
160
168
163
156
149
144
143
146
151
156
157
154
153
157
164
168
161
153
149
150
150
146
144
145
149
150
149
149
154
161
164
159
150
144
142
145
151
157
161
157
147
157
158
161
163
163
161
160
157
157
158
159
158
155
149
144
146
152
158
159
155
152
155
160
163
161
154
147
146
148
147
143
141
142
149
155
159
159
158
155
155
155
151
146
142
144
152
160
158
147
134
150
155
154
151
152
158
165
168
160
151
147
153
157
156
154
153
158
161
156
151
151
157
159
159
152
148
147
148
150
149
147
146
146
152
161
160
154
146
140
141
149
147
138
134
138
150
156
153
137
125
156
163
163
155
152
156
162
168
160
151
144
148
156
161
162
164
164
161
153
150
151
157
159
154
148
146
148
151
154
154
156
157
161
158
153
143
135
134
139
143
149
147
136
131
133
141
148
144
136
131
160
172
175
171
165
157
157
157
156
155
150
148
150
155
162
169
167
161
152
150
151
153
153
149
143
141
144
148
150
150
152
157
163
156
141
129
129
139
149
153
154
152
147
141
137
138
140
141
140
141
158
164
169
171
166
155
147
146
151
158
159
153
151
150
160
164
163
156
151
149
150
150
147
143
139
137
140
144
146
144
146
151
155
150
137
128
136
149
158
161
158
157
159
152
143
139
141
149
149
147
149
147
147
149
149
148
146
149
153
161
163
160
160
157
160
157
152
149
149
150
150
148
148
147
145
143
144
147
151
151
149
148
148
147
143
138
137
148
155
160
158
156
155
149
143
141
148
155
152
147
145
143
136
136
140
148
157
165
167
165
163
163
168
167
160
154
148
148
149
149
150
152
156
160
158
152
150
152
155
157
153
149
148
149
146
139
132
135
146
155
153
145
139
136
139
142
144
146
145
145
152
153
147
144
147
157
168
175
171
164
160
161
167
166
161
155
154
155
153
150
149
153
161
169
165
157
150
148
151
153
152
150
149
150
146
137
128
133
144
150
144
134
126
130
135
135
132
133
140
147
164
165
161
156
158
163
167
167
163
159
157
158
160
160
160
157
156
157
154
149
148
150
158
166
165
157
147
142
144
148
149
150
149
148
143
138
136
142
148
147
140
129
125
130
132
135
131
135
142
150
172
166
159
157
161
162
159
156
154
156
157
155
152
151
153
153
150
146
145
147
151
151
156
157
159
155
150
146
147
149
149
148
147
145
142
141
143
148
152
149
143
136
135
139
141
141
145
148
151
148
172
159
150
151
160
160
157
153
156
160
159
151
143
142
144
145
141
137
140
150
161
163
159
155
152
153
155
157
156
151
145
142
141
141
141
140
143
146
150
151
148
143
139
146
150
156
159
156
148
142
169
159
150
149
154
158
156
155
159
161
155
146
137
137
141
142
141
141
147
156
167
170
165
156
148
146
151
156
153
144
136
133
131
134
139
140
143
143
146
146
144
137
134
142
156
164
163
150
139
136
166
160
153
151
151
152
154
153
155
151
146
142
139
141
144
147
149
152
156
158
161
163
161
152
146
140
143
146
144
137
131
130
130
131
135
140
141
142
142
142
139
132
131
139
152
162
155
141
132
134
164
161
155
151
147
148
149
147
144
142
141
141
142
142
143
147
154
160
160
155
149
147
147
144
141
140
143
146
144
139
135
135
136
137
137
135
135
135
138
142
143
140
135
136
143
149
150
143
137
135
161
156
152
149
149
149
147
142
141
140
141
141
138
136
137
144
152
158
159
153
147
144
142
141
142
147
151
152
149
144
141
141
144
151
149
139
129
127
135
142
145
144
141
133
134
136
146
152
150
141
148
145
147
154
158
156
149
144
143
146
146
143
137
135
139
146
153
157
156
152
149
145
143
145
148
154
158
156
153
149
145
146
148
156
157
145
132
131
137
141
139
136
136
136
131
130
139
154
154
144
131
132
144
157
165
159
150
146
148
151
150
145
143
146
148
150
154
155
153
149
147
145
146
149
153
156
158
154
152
152
152
150
148
150
152
149
147
147
145
139
128
124
131
137
136
131
135
145
149
142
133
133
145
156
159
152
149
149
152
152
147
144
147
151
153
151
148
147
146
145
145
146
148
151
151
151
150
147
146
148
151
148
143
143
145
148
150
148
143
136
131
132
136
136
134
131
134
140
141
137
144
149
152
152
149
145
147
151
153
149
141
140
146
153
153
148
142
139
141
144
147
149
151
150
145
143
143
144
142
141
139
140
139
140
143
142
140
137
134
136
141
146
143
132
125
130
139
144
140
135
146
153
153
149
143
145
149
151
148
140
133
138
147
157
159
153
146
144
147
147
147
148
150
148
142
138
140
145
145
140
135
135
139
142
143
141
138
135
133
136
142
146
138
127
124
133
143
146
143
138
138
145
148
148
148
153
155
153
146
138
135
143
153
162
165
160
157
155
153
147
141
143
145
146
143
139
143
148
150
147
142
141
142
142
140
139
140
140
138
134
135
135
136
132
134
140
146
146
144
141
139
139
141
144
148
154
156
155
150
146
147
152
157
160
160
158
155
153
150
146
141
142
144
146
145
144
145
149
149
148
147
145
141
135
132
134
137
141
135
130
135
140
143
143
144
148
148
144
141
139
152
147
143
143
145
147
150
153
154
153
153
154
156
155
150
146
146
149
148
147
146
148
148
148
146
147
146
145
141
138
137
132
127
127
126
130
133
132
128
130
138
146
147
145
146
148
148
143
140
142
163
158
151
144
142
144
145
149
152
152
153
157
158
152
144
139
141
144
144
142
143
146
149
148
145
144
142
139
134
128
126
122
121
122
124
126
127
122
124
134
141
144
143
141
142
142
140
138
140
143
161
161
156
151
149
148
147
146
145
148
154
161
163
156
148
144
141
138
134
129
128
133
139
141
137
134
132
129
130
129
126
129
129
127
123
119
118
119
129
141
144
143
142
139
136
131
125
127
135
139
149
152
154
152
153
153
151
150
148
151
156
160
162
158
154
150
143
135
127
122
123
127
135
138
131
126
123
125
128
128
126
126
126
125
119
115
115
125
134
140
141
141
141
138
130
118
113
117
125
128
146
144
146
149
149
149
149
152
157
158
155
153
152
154
153
151
141
134
130
128
127
129
136
138
133
130
127
127
128
123
116
112
112
113
117
120
125
129
132
134
135
137
139
135
128
119
117
119
123
125
147
144
146
146
144
142
145
153
159
159
152
146
145
150
154
150
140
136
136
133
128
126
133
136
135
128
125
128
131
124
114
106
103
111
121
131
136
133
129
128
129
133
135
132
134
134
133
131
130
127
148
149
148
146
145
144
146
153
158
158
150
142
142
148
152
150
141
137
136
132
126
121
122
125
123
120
120
127
130
127
119
113
113
116
123
133
135
130
126
125
129
132
132
133
140
146
146
142
137
128
142
147
148
145
146
150
152
154
157
157
150
143
139
143
147
147
141
134
133
132
130
123
116
113
112
113
117
122
122
122
120
118
120
119
120
120
121
118
118
120
125
130
134
136
141
145
143
139
135
126
137
141
143
143
145
148
149
150
152
154
151
147
141
141
142
142
134
128
128
133
136
131
122
114
113
115
116
116
116
115
116
117
119
119
116
113
113
108
108
110
119
129
138
145
146
143
134
128
123
117
131
134
137
138
140
142
142
144
146
151
150
151
151
149
144
136
126
123
125
129
134
131
128
127
125
121
117
114
114
116
115
115
116
119
121
120
117
112
107
109
118
130
142
148
150
146
135
123
113
114
131
131
133
136
140
141
140
142
141
138
138
145
152
157
148
134
124
121
123
123
121
120
127
132
132
124
118
116
119
121
118
114
114
119
126
128
124
118
115
116
122
130
134
137
140
143
136
128
117
116
134
132
136
143
145
143
143
143
138
133
129
134
143
149
146
137
128
122
122
122
123
122
122
118
118
118
118
120
124
124
121
117
114
118
123
125
124
123
123
125
128
130
127
122
123
129
135
133
128
127
139
139
145
150
148
145
141
138
134
132
130
132
130
130
133
132
131
124
124
130
137
134
124
112
106
111
116
120
122
122
120
118
115
115
117
118
121
124
126
130
132
133
126
120
118
120
128
132
134
134
139
142
147
147
147
142
135
130
130
133
137
132
120
113
114
120
125
126
130
139
148
143
132
119
117
116
117
117
117
118
117
115
111
113
116
118
119
121
123
128
133
134
131
128
125
123
124
127
129
130
136
140
141
138
140
140
136
130
129
131
133
128
118
111
110
117
123
130
136
141
144
140
134
132
131
126
122
119
118
120
117
115
112
115
120
121
123
121
123
128
132
132
129
126
124
125
124
122
119
119
131
135
137
137
139
141
140
134
132
128
125
124
122
122
123
127
131
137
139
139
138
135
131
131
133
132
131
129
129
130
128
126
126
125
125
123
126
129
132
132
132
129
122
114
113
119
121
119
113
107
156
155
156
158
156
149
145
148
151
151
148
150
153
156
154
152
153
154
148
141
137
144
155
160
159
152
145
141
144
148
153
155
152
151
152
151
147
144
144
151
161
164
158
143
134
136
147
158
159
151
159
160
160
160
157
153
150
153
159
160
157
154
153
157
160
161
157
148
140
142
146
148
149
149
153
155
152
150
153
159
164
161
156
155
156
154
148
142
140
146
158
163
152
131
122
130
146
151
150
149
173
170
164
163
162
163
164
163
160
161
164
166
165
162
165
165
157
148
143
150
162
157
146
142
148
158
159
157
161
172
172
162
152
151
158
165
163
152
145
143
144
146
142
136
133
139
148
150
149
152
176
171
164
161
164
167
169
163
156
152
155
162
163
162
163
164
160
154
151
157
165
160
148
144
152
161
160
154
157
168
171
159
147
147
156
163
163
158
152
145
135
132
140
147
150
150
150
151
151
154
165
162
161
158
160
159
156
154
151
147
144
145
146
151
156
159
162
159
156
156
158
157
152
153
160
163
155
148
150
161
165
156
148
147
152
152
152
154
154
148
139
134
142
155
156
151
148
150
150
147
162
160
160
157
154
147
144
147
153
154
150
144
141
143
148
152
155
152
152
151
152
157
161
165
160
154
150
149
152
158
160
155
148
148
152
154
153
153
152
150
143
139
144
151
149
145
145
148
149
142
164
161
162
161
156
152
150
152
156
160
158
154
148
145
146
147
148
146
145
147
153
159
168
164
155
147
149
156
159
157
149
147
144
149
153
158
159
158
155
151
144
141
145
149
150
148
147
149
151
145
165
158
159
164
164
163
160
159
157
157
155
153
152
150
151
151
149
151
155
155
154
155
156
154
150
148
153
161
158
146
127
129
142
152
157
158
160
163
158
151
143
141
146
155
161
161
155
153
153
155
156
146
148
155
159
159
155
158
159
157
152
151
153
155
158
158
158
161
164
162
152
138
140
145
152
154
156
156
149
132
120
128
148
163
162
158
156
159
157
149
143
141
146
154
161
161
155
151
150
153
154
144
142
148
151
145
145
152
161
162
156
151
153
158
162
159
155
157
162
162
152
136
138
148
157
156
151
148
146
139
135
141
156
166
163
158
155
156
154
149
143
143
144
145
144
146
145
145
144
143
164
155
153
155
155
149
142
147
157
161
158
154
154
158
160
154
147
146
153
159
155
151
153
156
154
145
141
146
151
153
150
150
155
160
159
155
157
158
157
150
143
142
143
137
132
135
144
148
149
142
167
164
163
165
163
158
149
145
146
152
154
154
156
155
154
149
146
146
150
154
155
156
158
156
145
137
140
149
153
152
148
148
149
149
147
149
159
162
158
149
141
141
143
142
138
137
148
157
156
147
159
159
159
163
162
159
153
147
143
144
148
153
156
153
149
147
149
153
154
152
151
152
154
150
144
141
148
152
150
144
141
143
147
148
147
152
160
160
152
141
140
142
143
141
137
143
151
159
153
143
157
155
155
157
160
158
157
152
146
142
142
149
156
157
150
145
146
152
157
155
152
152
153
152
150
149
152
151
147
143
142
146
150
154
156
157
155
148
140
138
142
143
136
124
121
132
148
151
143
133
159
154
152
156
164
166
164
158
150
145
145
149
156
159
153
144
139
143
152
155
155
156
157
156
152
151
150
149
148
149
149
152
158
163
164
158
150
145
143
148
154
148
135
119
113
124
137
140
135
127
156
151
150
158
171
173
166
156
150
151
155
155
155
155
153
148
142
142
147
150
152
155
156
154
149
146
147
149
151
152
152
154
157
163
160
154
147
148
153
162
161
160
151
140
130
130
137
140
138
136
151
145
144
152
164
165
157
148
149
156
163
162
157
149
151
156
160
157
150
146
147
149
150
150
148
146
147
149
152
155
154
153
152
149
145
142
142
149
160
166
165
162
160
152
141
136
138
146
148
147
150
142
138
142
149
152
150
150
154
162
165
163
156
151
153
159
164
162
154
148
146
147
150
153
153
151
150
150
153
157
156
153
150
145
142
137
135
141
150
163
164
156
145
135
129
128
136
146
150
150
154
150
142
140
143
150
159
165
167
166
161
158
155
157
157
158
159
158
154
150
150
152
155
158
158
155
151
149
150
153
155
154
152
150
145
136
124
124
141
155
157
141
125
117
120
126
129
134
140
145
161
162
156
148
149
155
168
172
170
163
157
156
156
162
158
155
152
152
151
151
153
153
155
157
158
155
152
146
143
145
149
152
155
154
149
137
124
124
138
148
149
136
128
126
131
132
128
132
138
146
167
168
161
154
155
158
162
162
156
155
157
159
158
157
151
148
148
149
150
150
151
150
150
154
159
157
152
145
142
143
149
151
153
153
146
141
137
138
140
144
144
143
146
147
143
139
136
140
149
155
164
157
150
150
159
161
159
151
147
151
158
160
152
146
140
140
142
145
147
148
149
148
149
155
162
160
154
147
144
147
151
151
150
148
146
146
146
148
144
144
147
155
159
156
145
137
139
148
154
154
160
144
137
147
160
168
161
152
151
156
159
155
146
141
139
140
141
143
145
147
147
146
149
153
157
156
152
150
147
147
146
144
143
145
148
149
150
150
146
144
148
154
157
151
141
138
144
148
148
145
162
146
140
147
159
165
161
153
153
155
155
149
146
147
147
148
149
151
150
149
145
144
146
147
144
141
145
149
147
140
133
130
133
141
144
147
146
146
144
142
142
143
145
146
148
150
150
148
142
140
163
155
149
148
150
151
150
149
148
147
146
146
151
155
157
155
158
163
160
152
144
142
144
142
133
133
142
148
147
137
130
131
134
140
139
136
139
138
141
140
137
139
140
146
154
159
158
149
143
139
161
156
149
145
143
145
145
143
141
138
140
143
150
152
152
156
164
170
164
152
144
144
146
143
138
139
148
154
151
144
140
143
148
148
141
135
135
140
142
142
140
141
142
141
145
149
152
151
147
141
158
150
146
145
146
147
145
141
139
137
139
141
140
140
142
149
158
162
158
150
147
148
148
146
144
149
155
158
155
149
148
152
161
164
160
154
151
152
149
146
144
144
142
135
127
129
139
149
150
141
153
148
148
155
158
155
149
144
144
144
144
142
139
138
141
148
155
156
152
148
148
148
148
148
148
154
156
155
152
149
150
155
160
169
171
169
162
157
151
145
140
138
138
132
122
119
130
143
145
140
146
149
159
166
167
159
148
145
148
150
149
146
144
147
151
154
157
155
152
148
147
145
146
148
150
153
152
147
145
146
150
151
153
154
155
157
157
154
149
141
134
135
135
135
130
126
131
138
140
138
142
152
164
167
160
149
143
146
151
152
147
143
146
151
153
153
153
153
151
148
146
143
143
145
147
147
147
144
143
146
149
150
146
141
136
138
140
142
142
140
139
142
143
139
135
134
137
140
139
135
143
151
156
153
143
136
139
149
151
146
139
139
143
151
150
149
146
148
151
150
148
146
145
144
144
144
147
149
148
145
144
144
142
138
134
133
136
137
138
139
147
151
148
139
133
133
140
143
141
135
147
147
145
135
131
136
145
151
148
138
133
138
147
154
155
150
148
151
156
155
153
151
150
149
146
146
149
152
149
143
138
136
138
139
140
140
140
139
138
136
138
142
140
132
127
132
140
146
146
140
151
148
142
135
135
144
151
152
145
140
142
148
155
161
161
159
158
159
159
156
155
152
152
151
147
147
150
151
148
142
139
139
142
142
142
141
145
147
142
133
126
126
130
132
130
134
142
147
149
146
152
152
149
146
147
153
153
153
151
150
153
155
157
160
160
158
155
153
152
150
151
151
149
147
145
146
148
148
145
143
145
147
148
145
141
141
147
153
147
136
129
128
132
135
139
139
140
142
144
145
151
152
154
157
157
154
152
154
157
159
157
152
152
153
153
150
145
143
142
143
147
150
149
144
142
144
147
146
142
140
143
147
144
140
137
140
145
145
144
143
141
140
140
139
141
140
133
128
130
138
148
152
155
157
156
154
153
156
158
156
153
150
149
151
151
148
143
141
136
136
142
146
149
146
141
142
144
144
139
137
136
134
136
133
134
133
131
128
131
143
147
147
141
140
143
139
130
121
122
129
147
152
155
153
151
151
154
157
155
153
153
155
157
155
153
153
150
145
137
132
130
135
142
141
138
135
134
136
136
134
131
130
132
131
128
124
118
117
121
133
141
141
138
138
140
139
131
124
124
127
147
153
154
149
145
147
152
154
152
149
151
154
154
154
155
157
156
150
141
133
129
129
132
132
132
129
127
129
129
127
124
129
131
129
120
115
112
117
123
127
127
129
132
133
131
127
126
127
131
132
149
152
152
149
144
144
147
150
149
146
144
143
144
149
153
155
154
151
145
139
134
130
129
128
126
126
124
124
124
121
119
124
127
121
115
116
123
131
131
125
123
126
129
127
121
115
116
126
132
132
150
149
150
150
149
146
147
150
148
145
139
137
141
149
152
152
149
147
144
141
134
130
132
128
124
120
119
120
118
117
117
115
114
115
118
126
134
135
130
125
124
130
136
134
129
124
124
129
131
129
146
147
149
152
154
154
151
152
150
147
140
138
142
150
152
152
147
144
142
137
130
127
126
125
119
115
114
117
118
118
116
113
112
116
123
132
133
130
123
124
132
144
150
150
148
145
143
139
132
123
141
142
144
146
148
150
151
151
150
149
143
138
139
144
150
152
148
140
134
131
129
125
122
118
116
116
117
117
118
117
117
117
116
117
120
124
125
121
119
124
134
149
155
156
156
155
150
140
130
122
139
140
139
140
140
141
142
144
147
148
144
138
133
138
144
148
141
131
126
127
129
127
123
120
122
124
121
117
115
116
118
119
118
116
113
115
118
116
116
120
130
141
147
150
149
146
142
132
126
124
137
135
133
134
136
135
134
136
141
143
142
142
140
142
142
139
131
125
123
124
123
121
123
127
129
130
122
117
115
116
119
120
119
116
112
111
113
117
115
115
123
131
137
141
140
137
132
125
121
121
135
127
125
131
137
137
136
137
139
139
139
142
149
151
143
135
128
125
124
123
119
116
119
124
128
128
124
120
119
120
121
123
122
121
118
114
115
116
120
122
127
132
134
136
136
135
132
126
119
114
136
130
130
134
137
139
142
145
145
139
134
137
144
147
143
136
132
129
129
126
123
120
118
117
119
127
127
124
122
122
123
126
125
124
121
118
119
120
124
129
134
136
135
132
134
135
134
128
119
114
139
142
146
144
137
136
141
149
147
137
130
127
130
132
134
135
133
132
135
139
140
133
126
123
129
136
134
124
120
122
126
128
126
123
122
122
123
123
127
131
137
138
134
129
130
131
130
125
119
121
141
151
154
146
135
133
137
140
141
135
127
122
118
116
117
125
130
134
140
147
150
143
136
139
150
150
139
125
120
125
130
132
125
123
124
127
128
128
127
132
135
135
132
129
129
129
125
118
115
119
135
140
140
136
133
133
133
130
129
123
121
120
116
112
113
120
127
135
141
146
147
141
139
143
154
152
140
131
129
134
136
139
139
135
133
132
131
134
135
133
133
132
131
129
127
125
120
113
110
109
132
125
121
123
130
136
135
129
124
119
117
118
118
119
121
125
130
136
140
141
140
135
133
132
135
137
138
138
139
141
142
146
149
151
146
136
134
137
139
134
131
130
129
126
123
118
117
112
107
106
158
155
155
163
163
152
143
144
155
161
161
160
161
161
160
156
152
149
145
149
155
158
157
155
156
153
147
146
152
162
164
156
151
153
158
157
148
141
139
146
156
163
163
153
140
134
142
149
152
146
157
152
156
163
163
156
149
150
156
160
156
155
155
158
159
157
153
148
146
149
154
152
149
149
155
156
149
148
156
167
171
163
157
156
157
154
148
145
144
146
155
163
161
151
140
138
143
146
142
140
160
156
153
155
157
158
159
158
158
158
156
159
161
160
157
153
149
147
147
152
155
150
145
146
153
158
152
150
157
168
172
162
153
151
152
150
149
151
151
146
144
145
148
146
143
145
147
146
143
143
168
158
151
148
149
156
160
163
162
160
162
166
168
163
154
151
151
151
153
153
154
149
147
149
154
162
156
151
155
163
165
156
147
144
144
143
147
153
157
147
136
128
134
141
144
147
149
155
157
157
164
156
150
152
155
155
156
159
164
170
169
165
158
150
148
153
161
164
159
152
148
149
154
157
164
164
159
152
152
158
159
154
144
143
145
145
148
154
157
151
138
129
134
144
144
142
147
158
167
160
149
149
151
156
160
156
153
152
162
170
168
159
146
141
144
154
165
168
160
150
148
154
163
169
166
160
153
151
153
157
157
152
143
144
149
151
152
154
156
153
148
143
142
144
142
138
143
153
159
153
148
150
151
154
157
156
152
150
153
158
159
154
146
142
146
154
158
156
153
150
153
161
170
171
161
151
148
153
157
156
153
146
139
143
148
153
155
154
156
154
152
147
146
145
144
142
140
143
149
147
157
152
149
148
150
152
155
154
155
155
154
152
149
152
154
154
153
152
154
154
155
159
162
160
156
151
153
160
159
152
142
135
137
141
142
145
151
155
159
156
151
145
144
146
149
148
143
141
143
147
160
148
146
149
152
149
153
160
167
165
154
151
150
157
159
156
155
158
163
162
154
145
146
152
158
159
161
163
158
149
138
137
143
144
139
139
148
159
162
157
149
145
145
149
151
151
145
141
141
145
153
143
149
159
161
154
151
164
175
173
157
146
148
158
163
159
156
161
167
163
151
141
143
153
159
160
157
156
153
148
146
149
155
150
140
138
149
159
163
154
148
147
149
149
146
147
146
144
139
135
152
147
153
165
169
162
161
166
171
165
149
142
148
160
164
160
153
154
157
157
151
149
154
156
152
144
141
146
148
149
149
154
157
152
141
138
148
155
153
146
144
144
147
144
139
139
146
145
138
132
158
156
157
160
163
163
165
165
160
150
141
143
152
160
163
160
154
149
147
146
149
152
155
151
139
135
138
146
146
143
142
149
154
149
141
139
146
148
139
130
127
136
143
141
138
139
148
152
147
140
162
159
156
154
156
159
160
156
151
145
143
147
153
156
158
156
154
152
151
149
149
149
149
146
143
145
154
154
146
135
135
145
151
150
144
143
147
145
134
121
122
132
140
139
136
139
149
157
154
147
164
156
150
152
156
159
155
150
149
149
147
150
153
154
152
147
148
151
159
161
155
149
146
147
152
158
161
156
146
138
138
144
149
153
152
151
149
146
138
130
130
135
136
131
127
135
148
155
152
140
161
147
140
150
165
169
160
151
149
151
154
154
157
156
147
136
131
142
157
163
159
151
148
151
156
158
156
153
149
148
144
142
141
149
153
154
149
146
145
147
144
138
131
123
123
132
147
151
143
130
152
137
132
146
166
177
168
153
149
154
162
161
158
153
142
135
132
138
146
150
151
150
150
152
152
151
151
152
154
153
147
138
133
138
146
148
146
146
149
152
145
139
133
131
134
141
148
150
141
131
144
135
132
141
157
169
165
155
150
156
165
164
156
145
136
140
148
148
144
143
146
152
155
154
152
150
152
154
155
153
147
138
131
134
142
147
146
146
148
149
146
140
138
142
144
144
146
148
146
141
149
142
141
143
151
155
155
152
153
158
164
161
153
144
139
148
157
157
151
148
152
162
163
157
156
155
155
151
145
143
146
144
142
144
147
151
148
146
144
148
146
142
140
140
141
139
138
143
149
152
157
155
153
150
148
148
149
150
155
158
157
155
154
154
154
153
154
153
152
154
159
164
159
153
152
154
154
146
136
135
143
149
154
154
154
153
146
139
139
144
147
141
135
135
139
138
136
139
150
156
162
165
160
153
149
152
153
155
153
150
146
152
155
161
158
152
146
145
147
152
157
155
149
141
146
152
153
146
137
137
146
151
152
152
151
146
138
134
138
142
145
142
135
137
144
144
142
143
150
157
158
164
158
152
153
158
161
158
149
144
144
153
156
155
150
147
144
143
145
149
151
148
140
138
147
156
157
150
145
150
154
152
148
141
140
141
138
137
139
142
146
146
145
144
145
145
144
144
148
154
149
150
149
150
157
164
162
155
147
147
153
156
151
145
141
145
148
148
146
146
147
146
143
148
157
164
160
151
146
152
155
152
145
141
141
144
148
148
144
144
149
155
158
150
138
131
133
137
143
146
148
141
141
150
160
163
158
150
149
155
160
157
149
145
145
151
154
152
148
144
143
143
148
157
163
164
156
146
140
143
147
149
145
147
152
156
158
155
147
144
149
158
163
155
138
125
125
134
141
143
151
144
142
149
154
155
151
149
149
154
155
153
152
152
152
153
154
153
148
142
139
140
147
153
155
153
149
145
140
138
138
141
146
152
157
160
158
153
147
143
146
155
164
160
150
137
135
139
144
144
151
152
149
148
147
146
146
146
146
146
146
150
154
155
154
150
152
153
150
143
139
139
145
143
140
140
146
149
147
141
139
143
149
154
154
145
143
147
146
142
141
146
154
159
156
152
149
148
146
143
147
150
149
148
145
146
146
146
144
141
141
147
151
151
146
144
147
153
150
145
144
146
148
142
133
135
149
155
154
148
147
152
156
153
144
136
138
145
148
141
137
138
145
147
147
150
150
149
146
140
147
146
148
151
152
151
149
146
144
141
141
145
148
148
144
144
147
149
147
145
148
152
152
145
138
138
147
155
155
154
154
158
159
153
144
141
148
155
152
144
139
138
140
140
134
135
142
146
146
140
160
154
152
154
156
155
151
148
146
144
143
145
145
144
145
146
147
146
146
147
151
154
153
146
141
136
139
143
147
150
155
158
155
150
144
145
151
158
153
146
141
141
141
137
132
131
137
143
145
140
166
164
162
160
156
152
150
150
150
149
146
144
142
142
147
147
149
149
152
154
153
150
147
143
140
134
129
128
129
142
149
153
149
142
137
140
146
149
149
144
140
140
139
136
133
133
135
136
137
137
153
157
158
157
151
148
149
154
155
153
149
143
141
143
146
151
155
155
159
160
154
145
139
138
140
137
131
129
133
139
146
149
146
139
132
134
141
146
145
141
138
136
134
133
136
136
135
133
130
132
141
142
147
149
147
146
150
157
158
154
150
145
143
146
150
156
162
164
165
163
156
146
140
140
144
145
147
147
145
144
145
146
144
138
137
139
143
146
142
138
134
134
135
137
138
137
137
138
136
133
145
142
142
144
146
146
148
152
149
147
148
149
150
151
155
163
169
171
169
164
158
152
150
150
151
153
155
155
151
146
140
136
134
135
139
145
148
147
142
135
132
136
143
144
142
138
138
142
144
140
159
156
150
146
144
145
145
144
142
143
152
156
155
155
156
160
166
166
164
160
159
155
153
152
151
153
156
154
150
144
139
135
131
133
137
143
147
150
146
136
130
135
145
151
147
139
138
143
148
147
159
160
156
151
147
144
144
143
145
152
160
159
155
154
154
155
154
152
150
152
154
152
147
142
143
147
153
151
145
141
143
144
143
138
133
135
142
151
150
142
132
131
139
146
143
137
132
135
141
144
145
149
155
158
156
150
145
147
152
156
157
154
151
151
152
149
145
142
141
145
150
150
143
136
138
144
149
147
141
139
141
147
146
140
132
132
138
147
150
147
139
134
134
135
132
127
119
119
126
137
136
140
153
160
162
157
154
153
156
155
151
149
149
151
152
151
147
145
143
144
147
150
149
144
141
142
145
145
140
134
130
130
132
134
130
132
135
137
138
139
140
137
134
131
131
130
126
122
123
130
135
141
151
156
157
156
155
156
155
152
149
151
152
152
153
155
155
154
148
144
146
152
156
153
143
138
139
139
135
129
120
112
113
119
125
129
130
126
120
122
127
130
132
135
140
148
151
145
136
133
144
150
150
146
143
146
152
153
149
145
147
150
152
153
153
156
159
157
152
146
147
150
150
147
136
131
131
130
127
123
117
112
111
113
115
121
124
123
116
109
111
123
129
134
138
146
156
155
145
134
150
152
149
144
140
141
144
144
136
131
138
146
150
153
153
154
157
155
152
148
148
146
139
130
123
124
125
123
118
117
120
125
125
117
113
115
122
124
120
111
112
122
129
129
124
122
130
137
138
131
152
149
147
145
145
143
142
138
132
128
134
144
150
154
151
150
152
153
151
149
145
139
133
122
116
118
120
118
114
113
119
126
128
124
118
116
116
118
115
114
120
129
137
136
126
114
116
126
132
128
146
145
144
145
147
147
145
143
137
136
139
143
148
151
148
149
150
150
147
141
135
131
127
120
116
116
118
118
114
112
115
118
122
123
124
122
117
112
108
115
127
141
153
153
144
133
128
131
132
128
143
139
140
139
142
145
149
149
143
141
140
140
140
145
148
153
152
145
136
130
126
124
122
120
120
121
121
119
115
112
113
114
114
118
124
127
122
114
109
117
132
151
162
162
154
147
141
136
130
128
147
141
137
135
137
140
142
144
143
141
134
129
130
139
147
152
148
136
127
124
124
123
121
122
126
127
124
118
115
115
118
119
117
114
118
123
126
124
120
121
133
148
152
146
139
137
135
133
131
133
153
142
136
135
138
138
135
135
137
138
133
129
130
138
142
143
139
132
126
124
124
122
122
123
129
131
125
119
117
120
125
127
125
119
114
115
121
126
126
126
131
138
138
132
125
123
125
129
135
137
151
136
132
136
141
139
135
133
137
139
140
141
144
142
137
136
136
135
132
129
127
125
124
124
126
128
128
125
121
124
131
136
135
127
117
113
117
123
126
128
132
138
138
137
133
129
128
126
129
127
140
133
131
135
137
138
139
142
145
146
146
144
145
142
137
137
139
140
139
137
132
127
128
128
133
136
135
128
122
125
132
136
135
126
122
119
119
120
122
128
134
139
142
145
145
143
135
125
118
115
136
140
142
136
130
131
141
149
154
144
135
130
132
134
139
140
141
141
143
142
138
132
134
139
151
152
141
124
120
125
133
136
132
126
125
126
125
122
120
128
134
137
136
134
142
146
139
123
110
110
133
144
149
143
133
131
140
150
148
137
123
116
120
126
135
137
136
138
141
142
140
136
137
146
157
154
142
127
123
129
138
141
136
131
130
131
131
127
129
130
134
133
129
125
131
138
135
122
107
106
131
135
138
136
135
138
141
142
138
131
122
118
117
122
122
127
129
133
136
138
140
139
139
142
145
142
139
136
136
138
141
147
148
144
136
132
135
138
138
134
131
131
132
129
128
126
124
116
106
103
128
122
119
122
131
141
145
144
137
130
124
123
123
121
120
123
127
132
135
138
141
140
137
132
128
131
137
144
145
145
139
142
145
145
137
132
134
140
141
133
128
130
138
140
134
120
116
111
111
117
164
156
152
156
164
159
149
152
159
166
166
163
161
159
155
150
148
152
160
169
171
164
154
152
153
155
154
159
166
168
162
151
148
156
157
153
146
142
143
146
151
157
163
161
153
139
137
137
137
136
158
151
149
151
153
147
144
148
152
155
151
152
156
157
155
152
149
152
162
170
170
163
153
152
156
158
154
151
153
156
155
154
154
157
154
145
140
146
152
151
152
160
167
170
161
148
142
139
136
134
146
141
140
140
141
140
144
153
154
150
141
137
144
150
152
151
151
153
158
159
159
158
154
153
153
151
142
144
149
151
152
153
151
149
142
134
137
150
158
157
152
152
156
160
158
150
147
144
137
134
143
139
137
139
143
142
147
157
163
161
154
148
146
147
147
152
158
160
157
150
149
151
155
154
148
143
140
145
151
154
155
153
150
148
141
133
137
151
160
158
150
142
143
144
144
145
148
150
146
138
143
141
144
151
155
153
152
157
167
175
175
166
156
145
146
155
166
171
163
150
145
149
156
156
150
146
146
150
152
154
157
157
161
162
154
143
138
145
155
155
150
143
141
141
142
142
147
153
152
147
143
145
151
158
162
160
154
153
159
170
175
168
157
147
148
159
171
177
169
155
150
154
162
164
161
155
152
151
152
154
155
157
162
165
158
145
135
132
142
154
158
154
148
144
144
144
147
151
151
148
144
148
147
149
154
158
154
148
145
152
159
161
157
152
154
160
164
164
159
155
155
159
164
167
162
155
149
150
152
154
154
152
155
155
152
142
133
129
140
153
162
160
150
143
144
146
144
143
141
142
150
148
141
137
143
148
151
143
140
143
152
156
157
158
159
158
156
150
150
151
155
158
162
160
157
153
152
156
157
156
154
151
148
144
142
138
135
135
144
151
156
152
144
140
143
145
143
139
139
141
152
144
141
141
142
143
144
148
153
154
153
154
158
161
161
157
154
153
154
154
154
154
156
155
156
156
159
163
161
154
152
150
149
143
137
138
148
151
149
148
150
149
145
143
143
145
145
143
143
142
149
145
148
155
152
144
145
156
168
168
157
153
157
163
163
159
157
162
164
160
154
150
153
155
157
158
160
159
155
149
149
153
154
148
137
138
150
154
150
146
147
150
151
149
147
151
156
157
152
146
150
151
157
160
155
151
155
169
175
168
155
150
156
163
165
163
163
167
163
156
150
148
153
155
155
154
152
149
144
140
144
152
155
148
137
135
141
144
141
141
143
149
151
150
149
153
158
159
153
147
155
157
158
157
156
159
167
172
169
156
146
146
152
157
161
163
166
163
154
147
145
146
149
149
151
153
152
145
136
132
138
151
155
149
138
132
136
135
130
129
134
141
146
148
150
153
154
150
146
146
160
159
154
153
156
163
169
168
162
151
146
144
147
151
156
160
162
160
154
150
149
146
144
145
151
162
163
153
137
129
137
150
157
154
146
141
141
139
131
125
126
134
143
150
152
152
152
147
144
144
162
153
147
150
154
159
158
156
158
157
153
147
146
151
154
157
159
159
163
167
161
150
143
146
156
167
167
157
145
138
141
149
157
157
152
146
144
144
142
134
130
133
141
149
152
153
157
155
150
144
162
152
143
144
148
149
147
148
158
164
163
158
155
157
159
156
154
158
165
170
162
150
144
148
157
161
159
155
151
149
147
146
144
147
147
142
139
142
148
147
137
131
131
135
143
151
164
167
159
145
161
154
145
140
144
148
147
150
155
162
165
164
160
158
157
151
149
150
150
151
150
147
148
149
151
151
151
150
150
151
146
141
137
136
132
129
127
135
145
150
137
129
121
126
137
148
158
162
157
145
157
155
150
144
146
152
155
154
152
158
164
164
158
149
141
142
144
143
140
140
145
153
155
150
145
145
150
150
144
140
139
138
137
137
136
132
131
135
142
142
135
129
128
136
142
147
145
144
144
142
152
154
156
154
154
155
154
153
152
157
161
161
155
145
137
139
142
144
144
148
158
170
162
151
143
148
154
151
138
130
133
139
142
146
149
152
149
145
140
138
136
140
146
153
158
151
139
135
139
143
151
154
159
157
153
148
146
148
151
157
158
159
158
156
152
147
145
146
151
157
166
170
158
147
146
150
154
150
140
135
140
143
141
144
152
157
160
150
139
137
139
143
150
158
160
154
150
147
152
156
150
154
156
152
149
148
149
148
148
148
148
156
163
165
160
153
147
147
152
158
162
159
149
143
148
152
154
151
149
154
153
147
138
132
139
153
155
149
140
138
142
143
142
144
148
153
155
156
160
162
149
149
148
149
151
157
159
155
145
139
140
151
159
161
157
151
147
146
150
155
157
151
144
140
149
155
156
155
156
165
163
150
136
129
136
141
145
148
146
148
150
145
138
133
137
142
147
146
146
147
148
146
147
150
153
157
156
151
145
143
147
152
152
153
151
151
151
148
148
149
153
148
142
141
150
160
159
153
152
158
158
152
141
134
137
142
148
151
153
155
153
146
140
138
138
139
137
133
131
132
151
149
151
152
151
146
141
142
146
155
160
156
151
148
149
152
152
148
145
145
150
149
147
149
158
163
159
148
140
144
154
153
145
139
140
145
153
156
158
155
151
150
152
154
150
139
133
132
137
136
154
157
155
151
147
142
137
138
147
156
160
157
152
149
147
147
144
141
140
141
149
154
157
157
163
164
156
145
136
141
151
154
148
141
141
145
152
157
154
152
150
156
164
164
156
141
135
140
145
146
152
157
156
151
146
144
146
146
147
148
149
151
150
148
141
138
136
135
138
142
150
156
161
161
160
157
154
148
143
145
152
154
151
145
141
141
145
150
149
145
147
155
163
160
151
141
139
140
144
143
140
147
153
155
153
152
151
151
148
145
143
147
149
148
143
139
138
138
141
145
150
153
153
149
146
148
151
153
153
152
154
155
154
150
143
136
136
141
141
139
139
146
150
147
143
140
141
141
137
134
137
139
150
159
162
158
154
152
148
145
143
146
150
152
150
146
144
145
146
148
150
150
147
141
136
137
144
152
156
157
156
157
155
150
140
132
132
136
137
134
132
134
139
142
141
142
145
145
145
139
145
144
151
161
165
163
157
152
148
144
143
146
151
151
149
147
147
148
150
153
153
150
146
141
135
131
132
141
150
155
157
155
151
142
134
131
133
138
139
135
133
133
136
138
142
146
150
150
151
145
152
154
155
157
158
161
160
156
151
146
143
143
141
140
142
141
142
147
155
160
157
151
145
142
138
131
129
130
138
146
149
151
147
138
134
135
139
144
144
143
137
133
133
136
143
150
150
144
141
137
150
151
149
147
147
153
160
160
157
151
148
143
138
137
139
142
146
152
161
166
160
150
143
141
142
141
137
134
134
139
145
148
146
143
141
144
149
148
146
142
136
130
128
133
143
147
143
135
128
128
143
139
142
140
142
145
152
157
159
156
156
150
146
145
151
156
159
160
164
165
159
148
141
142
147
149
148
142
138
141
144
146
146
146
150
151
151
147
142
137
133
130
131
137
143
143
136
132
133
131
144
139
142
146
148
146
146
147
149
152
156
155
152
151
155
163
171
166
160
155
149
146
143
145
148
149
149
146
142
143
140
137
135
139
148
149
145
141
137
135
134
136
142
148
148
141
136
137
139
138
143
142
149
154
153
148
143
139
138
144
153
156
152
149
150
157
163
158
150
143
143
146
147
145
145
146
147
146
143
142
137
130
128
131
136
141
137
137
138
138
136
139
150
159
155
142
135
137
141
139
140
143
148
150
147
144
139
135
136
142
153
155
151
147
147
150
152
148
143
142
144
145
144
139
141
145
149
147
142
139
136
135
131
132
131
130
131
138
144
143
136
135
142
149
147
139
131
130
136
138
139
142
145
145
142
139
137
137
142
146
151
152
151
150
150
149
147
146
146
147
147
145
140
135
138
145
151
148
140
132
130
134
138
138
130
126
129
139
146
143
136
131
132
133
132
127
125
128
131
136
145
142
144
144
142
138
137
141
145
149
149
151
153
153
153
152
152
154
154
150
146
144
141
140
141
143
147
145
136
121
118
119
126
131
127
130
133
141
142
138
134
132
130
128
127
128
135
138
137
135
146
142
142
143
142
140
141
144
148
150
150
152
153
153
152
154
157
160
156
148
144
146
150
152
145
142
141
139
130
113
103
102
106
111
121
131
138
141
131
125
126
132
136
136
138
144
155
155
142
131
146
142
140
140
142
145
148
146
144
143
147
152
155
154
152
153
157
159
155
149
146
152
152
150
140
137
136
130
120
108
102
102
102
104
111
128
139
137
126
116
121
132
144
145
144
148
154
151
136
123
149
146
141
139
142
147
149
144
135
132
142
153
159
157
153
151
153
155
154
154
157
156
145
131
126
128
132
126
116
111
113
115
116
112
113
121
125
124
118
113
120
134
145
144
137
132
131
132
128
118
154
151
143
139
141
143
146
142
133
130
140
155
162
159
152
148
150
153
154
154
156
149
136
119
115
120
126
126
119
117
122
127
129
126
120
116
109
106
107
111
121
132
139
139
129
120
117
125
130
130
156
148
142
136
137
141
145
144
142
141
150
156
160
154
149
148
153
153
148
142
139
135
128
117
114
116
122
126
124
122
124
123
127
130
126
121
109
100
100
109
120
129
140
141
136
126
121
128
137
145
150
142
136
133
135
143
150
154
152
151
153
154
150
148
149
154
156
150
138
129
126
125
123
120
120
119
120
121
121
120
120
119
120
127
131
131
124
111
103
109
121
136
145
145
140
131
127
131
140
146
148
140
135
134
137
144
151
155
152
150
145
141
140
142
148
153
152
144
132
127
126
124
124
124
128
129
125
119
118
120
122
122
121
124
130
133
130
122
116
115
127
140
146
143
136
130
128
134
141
146
150
143
141
143
146
145
144
144
148
147
141
136
136
139
143
146
145
141
136
134
135
132
130
128
132
135
131
127
125
126
133
134
131
127
123
126
127
124
121
124
131
141
144
139
133
130
129
137
144
147
149
141
142
148
151
146
137
134
139
147
150
149
145
141
136
138
141
143
142
142
147
145
137
132
133
137
137
134
131
131
136
137
133
127
120
121
123
123
123
126
132
139
144
143
141
138
132
130
133
136
142
135
135
142
149
148
139
135
140
149
157
155
147
140
134
136
141
145
146
145
146
144
139
136
136
139
139
132
129
132
135
133
127
120
120
125
127
125
122
126
133
138
140
144
146
145
133
120
114
117
136
133
133
139
146
147
145
144
145
147
146
141
135
135
136
138
140
142
142
141
139
135
137
140
145
143
137
126
125
130
135
131
121
116
122
132
133
129
124
128
133
135
132
132
138
142
133
114
100
100
130
132
137
142
146
147
147
148
148
142
132
126
127
133
138
139
136
135
135
134
134
133
138
145
148
142
137
131
128
133
135
132
125
121
124
132
135
134
133
131
133
131
127
124
129
133
130
117
103
102
126
131
139
146
146
146
148
151
147
140
132
129
131
133
135
133
131
131
131
132
135
137
140
142
141
139
139
140
140
134
133
132
131
126
123
123
132
138
138
134
130
131
133
130
125
123
124
123
117
112
122
125
134
136
141
145
151
156
153
148
140
134
134
130
127
128
129
131
134
136
139
140
138
133
129
132
140
146
145
136
128
126
123
119
112
115
127
139
140
133
129
131
135
131
121
117
122
123
124
124
162
156
151
152
155
152
146
143
146
151
154
158
159
158
152
146
144
152
163
169
166
157
150
151
151
152
153
156
156
149
143
141
149
160
155
142
136
142
154
153
148
149
152
155
151
141
138
139
140
145
159
160
156
155
150
146
143
146
149
150
150
152
157
158
155
150
149
155
165
172
173
165
156
152
150
151
153
157
155
144
136
139
152
162
156
144
139
147
156
153
148
148
153
158
155
148
142
144
148
150
143
147
151
152
150
144
143
151
155
152
138
134
136
144
153
155
156
159
162
166
166
166
162
156
149
145
147
151
152
149
144
145
151
155
155
150
149
151
155
152
148
149
154
156
155
151
151
152
154
148
131
134
142
150
151
145
142
151
155
151
138
127
127
139
150
158
162
163
160
154
153
158
162
158
149
142
143
149
156
157
156
155
154
158
158
156
152
152
153
151
148
148
151
149
147
147
149
150
147
137
139
140
145
151
152
145
142
146
152
154
149
144
142
146
150
157
163
165
161
153
149
152
159
158
151
145
146
152
155
157
159
162
171
173
167
156
149
147
148
151
151
149
145
141
141
142
140
137
133
133
153
154
153
152
152
150
147
146
149
154
159
160
158
156
156
158
160
160
161
157
154
154
159
161
159
152
149
150
151
153
155
159
171
174
164
149
133
129
137
149
154
151
144
140
143
145
144
135
130
133
154
156
153
152
152
157
152
145
140
145
156
163
162
159
159
160
159
153
153
154
155
156
160
162
160
154
148
147
149
152
152
152
155
154
149
142
130
124
132
145
154
152
144
141
147
155
155
146
136
138
145
144
142
143
151
156
152
140
131
136
150
161
165
161
160
159
156
148
145
145
151
155
160
159
156
153
151
152
154
155
152
149
145
142
142
143
140
132
131
138
149
150
144
141
146
156
158
152
144
142
144
139
135
135
142
149
147
142
140
142
152
162
168
164
160
156
154
150
147
146
152
158
161
155
150
151
155
159
158
154
152
150
146
144
150
158
155
143
130
131
141
148
146
142
143
148
155
156
154
151
152
148
145
138
137
140
146
155
161
158
157
163
169
166
161
158
160
164
160
155
155
160
159
153
149
152
158
158
153
149
150
152
151
151
156
161
157
146
133
133
143
151
149
145
143
146
155
159
163
162
159
164
158
149
138
139
150
164
169
166
161
160
162
161
161
165
171
175
166
158
153
153
152
149
151
156
157
152
146
144
149
153
153
151
153
157
153
145
141
148
153
154
152
148
149
151
154
157
160
163
159
164
161
154
149
154
157
162
161
156
154
154
152
153
158
165
172
171
160
152
148
146
143
145
153
162
161
149
138
139
149
154
154
150
149
151
149
144
145
149
154
152
150
150
150
149
148
147
148
156
156
157
153
152
156
161
162
156
154
152
153
152
148
149
154
159
162
160
154
153
154
149
142
143
155
167
165
152
139
139
149
156
156
152
148
149
149
148
146
145
144
146
148
151
150
148
143
138
141
147
155
153
150
148
151
152
152
153
156
160
159
154
148
151
157
159
156
154
156
162
164
155
146
145
154
163
163
156
147
144
150
154
156
154
149
147
147
149
150
145
142
141
145
151
151
149
147
145
146
148
161
163
158
145
136
130
134
147
161
170
166
155
151
157
163
165
160
158
161
166
164
156
150
149
153
155
157
155
152
151
151
153
156
154
147
142
141
147
155
154
147
142
142
147
150
152
156
160
163
161
170
176
164
146
128
123
129
146
158
165
163
158
156
159
164
164
160
157
157
155
153
151
152
151
151
152
152
150
150
149
151
154
157
155
146
137
136
143
154
159
152
144
141
140
140
144
150
160
165
166
171
174
165
151
141
141
148
152
155
156
158
158
157
155
157
155
155
151
148
144
147
151
154
151
147
147
150
150
146
142
146
154
157
154
146
137
136
139
144
149
149
146
145
143
141
138
137
141
146
150
158
162
161
159
156
161
162
160
157
156
157
158
156
153
150
149
151
151
151
151
150
152
155
149
142
145
152
155
152
144
146
150
153
150
143
140
140
140
138
138
140
145
150
150
150
146
138
133
134
138
149
151
156
157
155
155
155
156
156
157
157
157
158
157
154
153
153
156
159
157
154
152
151
146
145
148
155
162
164
162
157
149
140
134
137
141
146
146
142
138
140
145
147
150
151
150
149
145
147
149
145
145
145
147
145
143
144
148
150
148
149
154
161
162
158
153
153
154
159
159
157
152
149
151
153
153
156
163
173
176
165
148
134
129
134
141
148
150
150
150
148
148
148
145
145
151
155
158
157
158
151
142
139
140
143
143
144
145
142
139
141
152
162
164
156
149
146
148
153
158
157
154
151
152
156
156
155
159
169
173
163
146
135
133
139
143
145
148
155
159
157
153
149
148
147
151
153
150
146
144
155
145
144
147
147
144
142
139
140
141
145
152
158
160
154
147
144
142
145
150
154
152
148
144
150
154
155
155
155
157
154
145
139
138
142
142
142
147
158
163
155
147
145
152
157
154
145
137
133
135
156
156
156
155
148
138
132
135
142
151
156
155
153
152
150
145
142
138
140
144
151
151
144
141
146
154
155
150
144
147
152
150
144
138
138
137
140
150
160
161
151
139
140
151
158
153
141
137
141
144
153
158
160
154
147
140
137
137
143
152
156
154
149
146
143
140
137
135
137
143
152
156
154
151
156
159
156
147
140
146
155
156
146
131
126
131
141
148
152
153
151
146
146
146
143
136
134
141
147
149
151
155
155
151
149
150
148
146
145
146
147
147
144
142
142
141
139
137
139
146
156
161
163
165
170
171
158
147
142
149
156
156
147
133
129
133
139
143
143
146
152
156
154
140
128
125
133
140
145
146
147
146
151
155
157
156
153
150
148
146
144
143
142
144
150
153
151
146
146
152
155
154
153
158
167
169
159
150
149
153
156
153
150
149
147
143
137
136
138
143
150
156
152
139
132
130
135
138
140
144
138
138
149
161
164
160
155
153
150
148
145
144
145
150
157
161
158
153
153
155
153
147
141
142
149
155
152
151
156
160
157
153
154
157
153
143
136
133
136
140
145
145
146
144
144
141
139
139
144
151
127
134
150
163
169
165
160
154
149
147
145
145
149
152
154
154
151
151
155
157
153
144
139
140
142
141
142
148
157
161
157
151
149
151
149
143
137
136
139
141
141
139
140
143
148
148
143
142
149
150
126
137
149
156
164
167
163
155
148
143
143
143
142
142
141
140
142
147
156
160
155
147
145
146
145
140
140
147
155
155
149
144
141
139
140
143
142
140
143
143
142
137
134
138
148
154
152
146
142
138
137
143
145
142
143
150
155
154
148
145
145
143
142
141
141
141
140
146
156
163
160
152
149
150
150
148
147
148
150
148
145
143
141
142
144
146
144
139
140
142
143
138
132
133
144
153
151
143
136
126
150
146
143
135
128
129
140
149
152
151
150
149
148
149
149
150
146
147
153
159
157
151
146
146
149
150
150
146
145
145
146
146
148
150
152
151
141
133
133
139
143
139
136
136
141
142
140
137
135
129
150
146
147
145
137
133
136
143
149
151
151
152
151
150
151
153
152
147
144
144
144
142
140
141
143
146
145
142
140
142
142
140
140
146
152
152
138
130
132
137
139
137
140
145
143
139
134
133
134
130
140
139
149
156
157
151
144
142
141
143
148
151
150
148
148
151
154
147
140
130
133
137
140
140
141
139
137
136
136
138
137
131
130
141
149
149
139
134
138
141
138
135
138
146
147
140
132
129
130
128
136
139
146
154
158
157
151
144
138
140
145
149
149
148
148
151
154
150
142
135
137
140
144
142
142
141
138
136
137
135
132
129
130
138
146
145
139
138
143
142
137
133
133
137
142
141
136
129
128
129
144
143
144
142
140
144
146
144
143
140
144
148
151
152
151
152
152
153
150
147
142
140
141
142
143
142
143
143
140
132
128
126
130
138
142
139
134
134
137
139
136
132
130
130
134
140
142
139
137
135
156
148
142
136
128
129
135
142
145
145
147
150
154
155
153
152
153
156
154
146
139
135
136
139
141
143
146
145
141
129
126
126
131
134
133
133
134
135
138
135
134
135
134
135
136
139
146
146
140
133
155
145
140
135
130
130
133
140
145
147
150
153
155
156
153
152
154
156
152
143
134
130
134
136
140
142
144
140
132
124
129
138
139
132
124
130
141
144
139
133
133
141
148
147
139
134
138
138
132
123
149
142
138
139
141
142
142
142
145
148
151
154
156
155
150
149
151
154
152
147
143
143
139
133
134
138
138
130
118
115
130
145
144
130
124
132
144
147
140
131
133
144
154
153
140
130
126
125
121
115
150
143
141
142
147
154
155
151
148
148
150
154
156
153
146
142
145
151
154
158
158
154
143
128
126
133
133
126
115
115
128
138
136
126
125
132
139
137
128
126
131
142
148
147
138
131
126
124
121
121
155
152
146
142
146
149
155
153
150
149
150
154
156
153
146
141
144
150
153
156
156
150
139
125
120
124
129
128
125
126
129
126
118
117
121
125
128
122
121
123
126
130
133
139
138
135
129
127
130
132
155
152
144
139
138
145
152
154
152
151
153
154
155
153
150
149
151
151
147
142
140
138
133
124
119
118
125
130
136
137
134
122
115
117
124
125
124
122
121
121
122
121
125
137
139
134
126
125
133
143
149
145
139
135
136
145
153
155
154
153
155
154
152
148
151
156
157
152
142
134
131
131
130
128
125
121
122
127
135
141
138
128
126
129
134
135
131
125
122
119
119
122
128
136
138
128
120
122
137
149
143
141
138
138
140
145
153
156
157
156
155
151
146
142
146
151
153
149
142
136
133
132
133
134
135
132
127
127
134
139
138
136
136
136
139
140
134
126
121
120
124
131
135
136
134
129
125
130
142
149
141
141
144
146
144
143
145
152
158
157
155
147
142
140
140
143
146
146
144
142
142
139
139
139
142
142
140
137
137
138
139
135
131
129
132
136
132
126
122
124
131
138
139
138
138
139
139
139
143
143
143
140
143
147
146
143
138
140
148
153
153
152
146
143
139
139
141
142
143
145
147
146
142
139
142
144
145
144
141
138
135
130
121
118
124
131
133
130
126
128
134
139
141
142
141
142
138
133
132
131
141
137
136
143
149
147
140
136
140
148
153
152
148
142
138
137
138
140
141
143
145
143
140
136
136
139
140
144
144
140
135
126
114
111
120
132
138
135
132
132
135
138
137
137
137
134
126
117
114
118
141
134
134
142
153
156
149
143
143
147
147
144
137
136
133
134
134
137
138
137
137
138
138
137
136
136
138
143
145
143
137
126
113
109
119
133
139
138
134
133
134
133
128
128
131
130
120
107
103
112
135
133
137
144
153
155
149
147
147
146
141
136
131
133
132
133
133
135
136
135
134
137
141
142
139
138
141
145
146
142
136
127
116
112
118
128
135
138
136
134
132
129
126
128
127
124
119
113
113
119
126
131
140
148
149
145
145
147
147
144
138
136
135
138
137
134
133
135
136
135
136
138
142
142
140
140
144
148
145
137
131
128
121
115
115
120
131
139
139
135
131
131
131
130
122
118
122
128
132
129
120
129
141
146
145
142
144
147
146
141
137
136
138
140
138
134
133
136
138
138
136
134
134
134
134
135
140
143
139
132
128
126
124
116
112
116
128
140
141
137
134
134
133
118
108
113
124
137
135
127
157
155
153
152
153
152
146
140
139
140
142
148
153
158
158
154
151
153
155
155
152
153
153
153
149
147
145
146
144
138
134
148
163
166
156
143
141
154
166
163
153
147
147
146
146
142
140
141
149
157
157
158
156
155
153
152
150
148
148
150
150
152
156
157
157
152
150
153
157
161
163
163
160
154
146
144
148
155
154
145
139
146
157
166
164
153
149
150
152
150
143
141
139
140
142
142
143
148
155
157
148
150
153
157
158
153
151
151
152
153
151
150
153
157
157
153
151
155
160
166
169
166
164
158
152
148
154
160
162
161
155
150
152
161
166
168
160
149
137
135
139
144
148
147
147
150
153
160
162
153
144
143
149
155
157
150
142
142
144
145
144
144
150
159
160
156
151
152
158
161
161
159
159
160
161
161
162
163
164
164
160
155
150
157
165
170
163
150
137
136
142
149
154
154
151
148
150
152
152
147
147
147
149
150
145
137
133
134
139
141
140
143
152
162
165
159
148
147
154
154
152
150
153
159
164
164
161
158
158
159
157
154
153
156
161
165
163
155
148
141
143
148
150
148
144
143
138
134
134
141
151
152
151
145
137
134
137
143
144
144
145
147
153
161
165
161
152
146
149
152
152
150
153
158
160
156
150
148
152
155
154
155
151
154
156
160
161
157
149
144
143
145
142
140
143
144
138
129
128
138
147
150
150
148
147
147
148
145
146
147
150
152
154
159
163
164
160
152
150
152
153
154
157
159
159
152
144
144
151
157
156
151
143
142
148
156
157
154
147
144
146
147
142
139
144
151
153
144
139
140
137
141
147
154
159
158
152
142
137
141
150
156
159
159
160
163
164
162
154
150
153
157
161
160
156
151
149
150
155
160
157
148
134
133
143
153
155
148
142
143
150
151
145
141
144
153
157
154
149
146
139
138
141
145
151
157
154
147
142
143
150
158
163
161
156
156
160
164
157
152
156
163
165
158
152
150
153
154
155
157
156
148
139
140
150
159
154
139
130
137
147
152
147
142
142
145
148
150
149
148
151
149
144
137
138
147
155
161
158
153
150
157
160
159
155
156
159
163
158
155
160
166
164
154
148
150
154
153
152
153
155
150
144
149
158
164
154
137
128
135
146
151
147
144
143
143
143
142
144
147
161
162
153
144
142
148
154
159
162
156
152
155
152
154
157
163
167
167
160
156
159
161
155
149
150
155
157
153
150
154
156
151
144
146
156
162
154
143
140
149
156
154
149
147
148
147
144
141
142
144
161
158
151
146
148
155
153
151
151
154
158
157
152
152
157
165
170
164
158
156
158
155
148
145
153
163
162
154
152
158
161
152
141
139
149
156
154
150
151
162
164
157
149
145
140
139
143
146
149
146
157
154
146
142
149
157
156
147
148
157
169
171
163
154
155
160
159
154
152
155
160
157
149
145
151
160
161
155
154
160
161
153
141
138
144
151
153
153
153
159
160
155
147
138
127
124
132
145
153
155
156
157
153
146
145
150
153
152
155
163
172
170
161
156
156
156
152
144
143
153
163
162
154
145
144
150
154
156
154
156
156
150
143
140
143
146
150
151
154
156
154
152
147
140
130
123
125
134
146
155
159
169
168
158
145
140
144
149
158
162
160
154
150
155
160
158
154
145
145
152
160
161
155
147
143
147
155
159
157
153
150
148
145
144
145
146
149
153
154
154
153
153
153
153
148
139
132
133
142
152
165
173
171
160
146
138
139
145
151
150
147
142
146
153
159
160
158
155
157
157
156
155
154
151
150
152
157
162
159
155
151
150
150
150
150
156
159
156
155
154
154
157
160
157
152
148
145
145
147
150
167
168
163
152
149
150
152
149
147
145
145
146
151
154
160
161
162
166
166
161
152
150
154
157
157
152
152
156
158
158
154
156
154
152
151
156
159
154
146
143
150
157
156
151
145
146
148
149
149
145
161
158
154
150
154
162
165
157
148
145
146
149
154
157
159
163
166
170
168
159
149
146
153
157
156
148
147
156
164
164
160
155
155
152
147
143
145
144
140
137
142
147
146
140
138
141
144
143
141
140
155
152
150
149
151
154
157
154
149
146
146
149
153
156
158
160
164
165
162
153
142
143
149
154
153
148
151
164
176
173
162
153
154
152
144
137
135
144
148
149
147
145
142
138
138
143
142
141
141
145
154
149
145
146
143
140
137
140
142
142
142
147
150
152
153
152
154
155
153
145
140
143
151
156
156
153
157
171
184
175
158
146
149
151
146
136
133
146
159
162
158
154
151
150
149
148
148
146
145
148
158
148
145
145
142
136
134
136
139
141
143
148
152
154
149
144
144
147
147
144
144
148
155
160
159
154
155
165
175
168
149
137
140
149
149
139
133
144
160
165
157
156
159
165
164
158
152
148
144
141
158
149
149
150
145
139
135
137
140
141
142
148
153
155
149
143
142
143
144
143
145
151
157
159
157
151
151
155
161
156
144
136
137
146
148
139
134
140
150
156
149
144
151
164
169
161
148
144
145
144
146
147
154
158
153
145
139
140
142
143
143
146
150
153
149
145
143
142
142
143
145
151
155
152
152
150
151
152
153
152
148
142
141
144
145
142
137
143
151
152
144
137
138
148
155
149
141
139
146
153
137
144
152
156
155
149
145
141
142
143
144
144
146
149
149
145
143
142
142
145
148
151
151
150
152
155
156
153
149
150
150
147
144
144
146
148
146
144
145
147
147
142
136
132
129
127
130
140
148
150
144
144
146
148
150
153
149
143
141
142
143
144
144
146
150
153
148
145
145
148
152
151
149
152
161
164
158
150
147
150
151
149
146
146
150
153
151
144
141
146
151
150
141
125
117
120
133
142
147
148
154
147
147
148
151
153
149
144
143
143
145
143
142
144
154
160
157
150
150
153
154
149
146
154
164
167
157
148
148
154
155
151
149
151
156
155
150
145
145
148
155
153
145
135
129
131
136
142
145
150
150
148
150
153
155
153
150
147
146
147
145
141
139
143
153
158
156
152
153
156
157
150
145
150
158
160
154
150
155
162
160
155
153
157
157
153
147
145
152
156
157
154
150
148
148
142
135
135
143
156
136
143
150
156
157
154
151
148
146
147
144
141
138
140
146
148
147
148
153
157
156
151
149
151
153
150
149
153
161
164
159
151
150
152
152
148
144
144
151
155
156
152
153
153
151
142
134
133
142
152
129
140
148
151
151
153
151
147
144
142
142
142
141
143
143
141
140
145
152
157
154
149
151
153
152
145
146
153
159
158
150
141
137
139
142
143
140
139
140
144
150
147
143
140
143
143
141
139
142
139
138
143
145
140
138
141
147
148
145
141
141
143
146
148
146
142
139
144
151
157
154
150
151
153
152
147
146
149
153
151
145
140
137
139
142
142
134
125
129
138
146
142
134
133
137
141
143
142
140
133
149
151
148
139
130
130
141
151
151
147
143
146
150
153
150
145
141
144
150
156
154
151
149
150
150
150
149
148
149
148
147
145
147
147
146
143
133
124
130
143
147
141
135
135
138
139
137
137
137
131
152
154
157
155
146
137
142
150
152
150
146
148
151
153
151
149
146
146
147
149
147
145
145
146
149
152
151
149
147
147
146
143
141
145
149
149
142
138
142
148
145
139
139
143
145
139
132
129
130
127
150
152
159
166
161
153
147
144
145
146
146
148
150
153
153
154
153
150
145
142
139
139
142
147
150
150
146
142
142
144
142
134
132
141
151
155
153
149
146
144
140
137
138
142
144
141
135
128
123
123
153
150
153
159
161
159
153
147
142
141
143
146
149
153
155
157
157
154
147
140
137
138
143
148
149
143
138
136
139
142
137
130
128
139
152
158
151
139
134
136
137
136
132
132
138
143
142
132
125
126
156
152
152
151
149
153
154
153
146
141
140
146
151
153
153
154
155
155
150
143
137
137
141
145
145
140
137
140
143
145
137
127
126
136
148
150
136
126
123
129
135
135
129
128
133
143
148
138
132
134
154
152
150
147
144
146
152
153
147
142
142
149
154
155
152
150
151
151
150
144
138
134
136
140
142
142
143
146
149
148
141
135
130
133
135
139
135
131
129
130
133
134
135
136
137
141
139
136
132
134
150
150
148
146
142
141
144
143
145
145
148
152
156
156
154
151
149
147
147
146
143
139
138
137
139
143
145
141
137
146
159
164
154
136
126
132
142
145
137
130
130
135
145
147
140
130
126
125
126
126
151
149
148
146
143
140
137
138
145
152
153
153
155
154
152
148
145
146
148
152
153
152
145
136
135
138
138
129
122
133
163
184
174
146
131
135
145
146
136
129
130
137
147
147
133
120
116
121
127
129
152
151
149
148
145
141
138
142
154
161
157
152
149
148
144
140
140
145
152
156
156
154
148
139
136
135
132
123
118
126
158
167
159
140
133
136
143
136
128
125
131
137
141
137
130
125
126
130
135
136
153
151
150
148
145
142
141
146
156
160
155
148
144
145
141
137
139
146
152
153
150
146
143
142
140
136
131
127
127
131
135
131
121
119
125
131
134
136
133
132
131
131
131
135
138
138
135
133
134
132
149
149
148
147
147
146
145
146
148
150
145
143
142
146
147
148
147
148
149
145
140
137
137
142
141
136
131
131
135
138
133
119
106
109
118
126
132
143
146
139
130
125
127
137
145
139
131
123
125
128
145
147
147
145
146
147
149
146
141
139
142
140
140
145
149
154
154
150
147
142
139
137
137
141
141
129
128
131
138
144
139
132
127
127
130
133
136
142
146
138
130
123
125
136
138
131
122
118
126
134
143
145
147
146
144
145
149
150
147
144
143
140
140
141
144
148
150
149
147
143
141
140
140
142
143
133
130
133
139
146
144
139
138
138
140
141
139
139
136
135
130
125
123
123
126
129
127
129
135
138
139
142
146
146
141
140
143
150
153
150
144
141
141
141
140
140
141
142
141
140
141
141
143
144
147
142
138
136
139
143
139
132
128
131
138
142
143
139
136
133
132
131
124
120
123
132
140
140
135
132
138
141
141
141
137
135
138
143
149
145
141
138
143
145
143
139
135
134
134
133
135
138
142
143
146
143
140
138
139
140
135
127
117
118
130
138
143
142
137
135
136
137
134
131
131
133
137
135
130
126
144
142
139
136
137
137
138
140
142
141
136
133
138
145
146
141
135
133
132
131
134
137
138
137
137
137
138
142
144
142
136
127
118
117
125
133
138
141
137
137
138
140
139
139
135
130
127
125
126
129
149
143
137
139
141
142
141
144
147
147
138
131
131
138
140
138
135
135
136
135
137
140
141
136
131
132
139
151
153
147
137
128
120
117
121
127
130
132
134
135
136
134
133
134
132
126
121
119
128
138
138
138
138
142
146
145
144
148
151
150
140
131
129
133
132
134
134
138
140
139
140
144
146
141
135
136
146
157
156
146
134
128
121
117
118
122
126
129
133
135
133
129
126
128
128
121
115
120
132
141
126
132
139
145
148
144
143
146
144
142
136
133
134
135
132
131
133
138
141
141
139
140
143
143
140
140
144
147
144
137
131
127
120
117
117
120
127
133
136
136
133
131
130
128
122
116
114
121
132
136
124
131
138
145
147
146
143
137
130
129
130
134
137
139
137
134
134
137
140
139
135
132
135
138
139
136
133
132
131
130
129
127
124
120
121
126
131
139
140
137
137
136
133
123
112
112
121
129
129
123
148
149
148
151
155
160
158
150
147
144
144
144
147
155
162
167
165
160
154
151
151
159
161
159
151
145
143
141
139
138
142
159
170
165
152
147
153
162
167
162
154
151
151
152
153
151
148
148
154
160
148
146
140
140
148
158
159
151
146
143
147
147
146
150
154
158
158
156
153
150
154
163
166
164
155
146
141
139
143
146
151
158
162
160
157
153
150
150
151
150
151
150
145
144
145
147
146
149
151
151
151
145
138
136
144
151
150
145
138
139
148
152
155
155
152
149
149
152
157
161
163
163
164
164
161
154
150
148
151
156
159
156
154
154
156
156
149
142
137
144
151
152
150
148
148
147
147
148
146
138
154
149
147
147
147
147
145
137
135
136
144
155
163
163
158
148
144
148
159
166
164
156
151
154
160
163
162
158
156
157
153
149
145
145
151
154
152
147
143
145
151
154
157
156
154
148
144
140
139
138
151
151
153
151
148
144
143
139
137
138
143
151
162
167
165
156
147
146
154
159
156
147
142
147
156
163
162
157
155
154
150
145
141
142
148
154
158
158
153
145
146
151
155
155
151
146
141
138
140
144
141
147
150
147
142
142
144
147
149
148
146
147
150
160
166
163
156
150
149
151
150
146
145
149
154
153
149
148
153
157
156
152
145
143
148
158
165
165
154
143
142
147
150
147
144
145
148
146
145
146
131
139
146
147
144
144
145
147
150
150
150
150
149
155
163
167
165
159
154
153
153
152
153
155
156
151
144
143
153
163
165
156
145
141
148
159
166
165
154
145
145
149
149
144
143
148
152
153
148
145
130
139
149
155
153
148
145
145
145
147
152
155
156
156
159
165
169
168
164
160
160
162
161
160
158
153
149
147
154
161
160
151
142
141
148
158
160
159
155
157
159
157
150
144
143
147
149
148
145
144
136
144
151
154
150
146
144
146
146
146
148
153
156
157
155
157
161
165
164
161
166
170
167
160
156
153
151
148
149
153
153
147
141
145
154
157
152
144
148
158
161
156
149
144
145
146
146
142
139
141
144
146
147
147
146
144
146
150
152
148
144
146
149
152
152
153
156
158
154
155
163
171
168
160
154
152
152
148
147
148
150
146
140
147
156
155
145
133
137
146
151
147
144
146
151
152
149
141
133
132
152
148
148
148
153
151
148
146
149
151
147
146
147
151
155
158
158
154
150
152
160
165
162
157
155
156
156
151
151
154
155
146
135
138
145
148
141
133
139
146
149
146
144
147
152
154
149
143
136
130
160
153
147
148
155
157
149
141
145
154
161
159
155
154
157
161
162
158
155
156
160
161
156
153
155
158
159
155
155
161
160
148
132
129
136
144
145
149
151
155
154
150
145
143
140
141
146
152
150
141
164
158
147
140
145
155
154
148
149
159
173
176
166
158
157
159
160
160
158
158
162
161
156
151
150
151
153
154
156
161
160
150
134
130
138
147
153
157
157
158
157
152
145
134
123
122
135
152
160
154
162
162
152
143
144
156
162
159
155
160
170
174
168
161
158
159
158
153
149
150
157
161
159
150
144
143
149
154
156
156
152
147
137
135
142
149
152
152
153
153
153
152
147
139
128
122
128
135
143
148
159
164
164
160
160
163
166
160
152
150
153
155
155
158
160
161
156
148
142
144
151
159
158
151
144
147
155
159
158
152
147
143
138
139
145
149
149
147
142
141
147
151
151
150
146
139
131
124
123
131
160
163
166
166
163
161
156
147
142
139
141
142
147
153
157
158
154
150
148
151
154
156
156
154
154
154
157
161
159
154
151
145
142
142
149
154
159
150
139
137
142
152
153
152
150
150
147
137
129
127
162
161
159
155
152
150
143
133
130
134
138
143
148
153
157
157
156
160
166
164
157
153
155
158
158
151
147
149
155
159
159
156
148
147
152
159
162
153
140
135
141
149
148
143
143
148
155
154
145
134
163
159
152
144
143
146
141
131
126
132
139
145
151
156
160
161
161
163
165
160
153
150
154
159
157
146
140
143
154
158
159
156
153
153
156
156
156
150
144
140
143
146
145
139
138
144
149
150
146
141
162
158
151
147
148
150
144
136
130
133
140
145
149
156
160
161
161
157
153
149
146
147
154
159
156
149
147
152
157
152
141
142
154
167
161
148
141
146
152
152
147
144
144
145
147
145
141
137
137
141
163
160
158
156
155
151
146
142
137
138
142
145
148
151
154
155
156
153
146
141
139
146
155
160
157
153
155
161
161
147
130
130
154
169
162
142
135
147
163
165
151
144
144
152
152
148
140
135
135
139
161
160
160
159
154
147
143
143
144
143
143
146
147
146
143
143
152
154
149
140
138
147
160
165
159
151
150
157
160
150
137
137
152
166
155
138
135
149
167
166
148
139
142
150
153
148
143
143
142
140
150
155
158
159
154
146
143
143
143
141
140
144
146
145
139
140
150
156
153
144
140
150
166
170
160
148
144
150
158
158
148
143
147
150
146
136
135
144
154
151
140
137
140
147
151
148
146
144
143
143
134
143
154
159
156
150
146
144
141
137
138
141
146
148
143
142
147
154
153
148
146
154
167
170
161
151
150
156
161
158
150
143
141
146
147
143
140
141
141
142
139
138
140
144
147
146
143
142
140
140
130
138
149
159
158
153
148
145
141
139
138
143
147
150
148
147
145
149
150
149
150
153
159
160
157
157
159
163
160
154
146
140
142
149
159
163
157
147
141
140
142
142
141
140
139
139
141
140
139
136
145
145
147
151
152
150
147
143
141
141
144
146
149
150
151
151
147
146
147
148
148
147
146
146
148
152
155
157
156
151
145
142
144
152
162
169
164
155
149
145
144
142
139
137
137
138
141
140
138
135
159
152
146
142
144
146
144
140
139
141
145
146
147
146
149
152
151
148
147
148
148
144
141
140
142
143
143
148
155
157
154
150
149
154
158
159
157
153
151
147
144
141
138
137
140
139
139
138
138
140
161
155
148
142
142
144
143
141
140
142
142
140
138
139
145
148
150
148
148
152
155
155
153
150
147
143
146
150
161
167
166
159
155
155
154
152
150
148
149
145
144
141
139
139
140
136
136
135
138
144
154
153
150
145
143
143
143
142
142
144
141
138
135
138
143
144
144
146
149
156
160
163
160
157
154
152
152
155
164
168
165
158
152
150
151
150
146
142
139
139
141
140
141
140
136
132
135
138
143
144
151
150
149
145
142
142
142
142
142
142
142
143
144
146
146
144
141
143
149
154
155
154
155
155
153
150
151
152
157
157
153
149
143
142
143
144
142
134
129
132
137
138
138
136
133
136
137
141
142
141
151
149
147
142
139
139
143
145
144
143
143
146
151
153
151
145
142
144
148
152
150
146
146
147
146
144
144
145
146
147
146
145
142
141
142
142
139
131
131
135
137
136
133
136
139
140
137
136
137
136
148
148
148
146
147
147
151
153
151
145
143
146
152
155
152
147
144
147
151
152
149
146
146
146
147
146
144
145
145
146
145
145
145
144
144
144
141
141
144
149
146
137
135
141
147
143
134
130
132
134
145
147
156
158
158
154
151
152
153
150
145
146
150
155
154
151
149
150
152
150
147
146
148
154
155
153
150
148
147
147
144
141
137
138
142
147
153
155
154
154
145
139
139
144
147
142
136
132
133
133
147
150
158
162
159
149
142
145
149
149
146
145
148
154
157
156
154
152
150
147
143
143
148
157
160
157
150
146
145
146
143
135
129
129
139
149
154
150
142
140
141
141
140
138
140
140
141
140
135
131
158
155
156
152
146
139
137
140
143
144
143
144
147
153
157
158
156
152
148
144
140
139
144
152
154
148
142
141
143
147
142
133
127
131
143
148
141
127
116
123
137
142
138
129
130
138
143
139
132
131
159
159
155
150
144
142
143
145
144
141
141
146
150
152
152
153
153
151
149
144
139
136
137
142
145
143
141
143
148
151
144
133
130
134
143
144
135
119
109
121
134
140
134
129
130
136
139
133
129
133
154
156
156
153
151
151
154
150
145
142
145
152
154
152
149
148
149
149
150
147
144
139
136
139
142
143
144
145
148
150
146
136
128
128
135
138
137
132
128
129
130
131
131
134
135
132
128
125
130
136
149
154
153
152
151
151
152
149
145
146
150
153
154
152
149
149
147
147
149
152
153
151
146
143
144
145
143
138
134
138
145
142
131
121
123
134
143
145
139
130
123
121
127
134
134
128
120
122
131
136
153
152
150
147
142
139
135
139
146
153
152
150
149
150
151
149
146
146
149
155
158
159
155
149
144
139
138
127
122
129
145
151
140
123
121
134
142
141
133
122
122
123
129
133
130
123
123
129
137
137
152
150
149
146
139
128
121
131
148
157
154
148
146
148
149
145
143
146
150
153
154
156
157
154
147
139
133
128
127
132
146
150
143
134
132
135
136
129
122
122
128
135
138
133
129
128
131
137
140
136
146
147
149
151
146
131
121
129
145
156
155
148
146
149
147
141
139
145
151
151
146
143
147
154
153
144
134
133
135
137
139
137
136
134
134
134
132
131
131
132
134
136
137
138
138
136
135
137
139
136
142
145
149
154
152
143
133
131
142
151
151
145
145
148
146
143
142
146
150
148
140
134
138
150
155
147
136
132
133
136
134
130
127
130
128
130
133
140
144
143
136
134
135
138
141
138
135
136
138
136
144
147
150
152
151
148
144
142
141
140
139
139
140
145
148
148
147
147
148
147
141
136
138
144
147
141
134
131
134
134
134
132
131
134
131
132
134
138
142
141
136
131
131
133
132
133
136
137
138
134
143
146
148
146
143
142
146
145
143
137
134
135
140
145
147
147
146
145
144
143
144
144
143
142
139
134
132
132
136
139
135
133
133
135
138
138
137
136
137
137
134
131
124
121
123
132
140
144
138
130
138
141
145
143
139
137
141
145
142
135
131
136
144
148
146
143
140
139
138
139
142
144
145
144
141
136
131
132
137
140
136
130
129
134
140
142
140
137
134
133
133
131
123
119
122
133
144
144
134
125
134
139
143
144
143
139
139
141
140
133
128
131
143
148
147
140
134
133
133
134
136
140
143
144
145
138
131
129
135
139
137
132
130
133
137
138
139
137
134
132
133
134
132
129
130
133
139
137
129
122
140
142
143
142
141
139
140
142
142
136
127
123
134
145
148
142
135
134
133
135
136
139
141
142
141
137
133
131
133
136
136
135
134
134
135
133
132
133
133
133
135
137
139
139
133
131
132
131
130
126
143
142
138
136
134
135
138
146
152
146
131
119
126
140
149
144
137
136
137
140
142
144
143
139
134
135
140
144
138
133
132
133
136
135
133
128
125
127
131
136
137
137
136
136
132
128
126
128
133
133
135
136
137
135
135
134
139
147
155
150
136
125
127
137
143
141
137
136
137
141
144
148
146
141
135
138
147
151
143
131
127
127
131
132
126
122
119
124
132
139
138
132
129
131
130
124
118
121
131
134
126
132
137
141
144
143
142
143
142
140
135
131
133
135
136
134
134
136
137
138
138
141
143
144
142
141
143
143
138
131
126
121
119
119
119
120
119
122
130
138
137
132
131
130
126
118
112
113
120
127
133
134
138
143
148
150
143
136
126
129
133
135
136
136
137
133
134
137
138
136
131
131
137
145
145
137
129
126
131
130
125
117
113
115
121
124
124
126
128
130
132
133
133
128
120
115
116
116
119
117
146
149
146
148
154
159
158
149
144
145
145
143
140
146
159
170
171
167
159
157
157
163
166
164
155
148
148
146
143
141
148
160
164
156
147
146
153
158
156
153
152
152
153
153
156
156
154
154
159
163
147
149
143
139
147
159
160
149
138
137
142
142
137
140
152
164
168
164
156
149
149
160
169
172
164
152
142
137
139
147
158
164
164
156
151
150
150
149
150
156
157
155
152
147
149
152
152
154
157
155
150
149
140
134
142
157
161
151
137
133
137
138
136
136
142
150
156
159
156
150
150
154
160
165
163
156
147
140
141
149
157
158
154
151
151
153
150
149
154
158
157
151
143
144
147
149
148
144
140
137
152
150
148
144
149
157
162
154
140
132
132
136
139
140
142
144
148
153
158
159
156
150
147
149
154
157
158
152
147
144
143
146
147
148
150
149
148
152
157
157
153
146
140
143
145
147
144
137
131
130
148
150
155
157
158
159
160
155
144
136
136
139
143
145
146
150
151
152
156
159
156
149
143
142
145
152
157
155
151
145
139
144
148
150
149
146
146
150
153
148
147
148
146
144
144
146
149
147
141
135
140
146
149
152
155
156
157
151
145
142
146
149
147
148
150
157
157
154
153
154
154
150
148
148
148
148
147
148
151
151
151
151
151
152
151
147
146
148
145
143
145
150
152
145
142
145
154
159
153
141
134
138
141
145
149
153
152
146
146
147
156
158
153
151
153
158
161
158
154
153
154
154
151
152
154
152
144
143
150
156
159
156
151
150
151
151
150
152
151
147
146
148
149
145
143
146
152
156
153
142
133
138
144
149
151
152
148
147
147
148
154
157
157
156
155
156
157
158
160
158
159
159
153
154
158
159
154
146
145
148
151
149
147
147
151
153
151
155
156
154
148
143
142
145
147
148
148
145
142
141
137
143
150
153
150
146
144
145
148
147
146
148
153
157
157
155
156
156
159
159
161
161
156
154
159
160
156
146
140
139
141
144
146
151
155
151
145
148
155
157
150
142
140
145
151
155
152
144
137
133
141
144
149
154
151
142
140
141
147
147
145
146
148
153
155
155
155
152
151
151
156
159
161
159
159
158
155
148
145
144
144
146
147
154
154
144
137
136
147
154
151
146
144
147
152
156
158
151
138
130
145
140
146
155
159
150
139
134
141
149
151
152
151
153
155
155
154
151
148
147
150
155
160
162
161
158
155
152
151
153
154
151
148
148
144
141
138
137
145
151
149
146
146
148
149
148
150
149
142
136
151
146
145
154
159
153
144
137
142
150
156
158
157
156
155
153
153
154
155
153
151
151
155
157
158
154
151
148
147
152
156
153
148
146
143
146
150
154
154
151
144
141
144
144
142
139
141
146
149
145
161
156
148
146
145
151
148
148
145
147
152
156
160
160
157
156
158
162
163
158
152
150
153
155
152
146
142
139
139
143
149
151
148
147
148
154
159
162
157
150
140
137
137
143
142
144
146
150
149
145
164
161
150
141
141
150
156
152
146
143
147
154
159
162
160
161
164
166
161
151
147
150
157
158
152
146
144
143
141
142
146
147
148
149
151
154
156
153
147
142
141
141
143
142
147
152
156
152
143
135
160
156
152
150
151
160
162
153
145
141
143
151
156
159
161
163
163
159
152
145
146
156
162
165
160
153
152
152
151
149
149
150
151
153
152
150
144
137
133
136
144
151
148
142
144
151
156
149
135
128
157
158
159
161
163
162
158
151
144
142
144
149
150
154
158
158
156
151
148
152
156
161
163
162
159
154
153
152
152
155
159
163
165
160
154
147
141
134
129
135
145
151
146
136
134
140
147
145
135
129
157
161
162
158
153
147
141
135
139
143
147
146
148
152
157
154
148
144
149
158
160
159
157
155
153
148
143
142
148
155
163
169
170
164
157
151
145
141
139
140
145
149
145
137
134
139
144
143
139
136
162
163
158
148
143
137
129
123
129
140
146
147
148
155
161
158
147
142
146
154
155
152
151
151
150
145
141
140
148
150
151
152
154
159
160
157
151
149
147
146
145
146
147
147
146
146
146
143
140
137
165
164
158
151
150
149
141
133
132
137
143
145
148
155
161
161
153
146
145
147
150
150
152
155
154
151
148
148
148
140
128
127
135
156
163
160
155
149
148
146
143
143
146
153
158
152
144
136
135
137
164
166
165
162
164
164
159
153
147
142
143
143
145
148
153
156
157
155
150
146
146
150
157
161
159
154
151
151
145
135
121
125
138
158
161
155
150
153
155
151
140
137
139
149
150
145
139
135
137
140
159
166
167
165
163
161
161
157
153
146
145
145
143
142
140
145
156
164
161
150
144
150
161
165
159
150
145
145
144
142
141
144
157
161
153
142
143
155
159
152
137
134
132
133
134
135
138
142
143
142
150
161
163
160
155
152
149
146
141
138
142
147
147
142
134
137
151
163
163
152
145
151
164
166
158
149
143
145
152
152
154
160
161
158
146
135
137
146
151
141
136
135
133
130
130
133
140
143
140
138
143
150
158
160
157
153
146
137
130
128
138
147
151
147
135
132
143
155
158
153
150
155
165
167
159
154
156
160
164
159
153
155
151
150
146
140
138
138
134
131
135
137
140
138
137
142
146
142
132
124
144
150
158
162
161
156
150
143
137
135
138
144
149
147
137
132
137
146
153
153
153
156
161
161
157
157
162
167
165
156
148
143
145
148
148
150
146
140
134
131
134
137
139
141
145
150
149
142
131
122
150
154
157
158
156
154
151
150
148
146
145
145
145
143
138
135
140
145
150
151
149
149
150
148
145
146
152
159
161
154
147
145
147
152
152
153
151
147
144
141
135
135
136
142
151
153
149
139
131
128
158
156
150
146
145
145
147
149
149
147
146
145
143
141
141
142
146
149
150
147
145
146
146
143
133
129
140
151
160
159
155
152
154
155
153
152
151
148
147
140
133
131
134
141
149
150
143
136
132
133
158
152
146
139
138
142
146
147
148
146
144
143
143
142
143
147
150
152
149
147
146
151
154
149
142
135
142
151
162
165
162
158
154
154
153
153
151
144
136
128
128
129
131
133
134
138
140
140
139
137
155
149
145
142
141
145
146
147
147
147
146
145
144
144
146
148
149
149
148
149
153
157
158
155
151
151
152
154
158
160
161
156
151
147
149
152
149
139
127
119
123
129
129
126
121
125
138
146
142
137
156
148
146
146
149
148
146
145
145
147
148
148
149
149
149
148
145
144
145
150
153
154
150
148
150
156
158
154
148
149
153
153
147
142
142
144
146
142
133
128
129
129
130
129
126
129
136
138
137
133
159
147
144
147
151
152
149
146
144
146
147
149
152
152
151
148
144
143
145
149
150
147
142
138
143
149
153
149
142
143
148
149
147
143
141
143
146
147
147
146
138
132
133
140
142
140
133
128
126
130
158
147
145
146
154
157
153
149
147
145
146
147
151
154
153
150
149
148
148
147
146
143
142
142
143
146
146
146
143
143
144
146
145
143
142
146
151
155
157
152
143
133
135
143
150
148
136
129
129
132
151
151
149
149
151
152
150
151
151
149
147
145
149
154
155
154
152
151
150
147
142
142
147
153
152
147
143
145
145
144
143
139
134
134
138
147
155
153
148
143
137
134
132
135
141
144
143
141
141
141
151
155
156
151
143
140
140
148
155
155
148
144
145
151
156
156
152
150
150
147
143
143
150
158
156
148
143
142
144
143
139
133
127
126
133
143
148
139
129
127
134
138
132
125
125
135
146
149
147
140
160
162
160
150
138
130
136
146
154
155
149
144
143
149
154
155
153
149
148
147
146
144
147
150
149
145
141
142
144
142
138
133
130
132
137
140
138
125
114
120
134
143
138
126
124
132
141
142
139
132
161
164
161
151
141
135
138
146
151
153
152
149
149
150
152
154
153
150
149
149
147
142
138
136
139
143
142
144
146
143
140
137
139
141
142
138
134
123
119
126
134
143
140
135
133
133
133
130
130
130
153
158
156
150
150
149
149
147
149
152
156
157
153
149
147
149
152
152
152
152
150
138
135
135
140
145
145
142
139
141
141
141
140
137
137
136
136
135
136
133
132
132
133
136
136
132
125
125
132
137
147
147
144
144
149
153
155
150
150
154
159
157
150
143
141
146
150
153
154
153
152
147
147
148
150
149
145
136
129
132
135
135
128
122
124
133
138
142
140
135
128
123
122
127
131
128
124
127
135
139
145
143
140
140
143
145
147
149
153
155
153
148
141
141
144
147
149
153
153
152
153
155
158
156
149
143
141
137
132
125
126
127
124
120
123
135
140
139
136
134
131
124
122
126
130
132
130
130
133
132
143
140
141
144
143
138
132
137
146
151
146
141
142
149
153
151
149
149
151
151
150
151
155
151
138
131
135
141
142
133
126
126
128
132
137
140
140
135
131
132
134
135
135
135
139
140
136
133
131
125
139
138
144
152
150
138
126
125
138
147
147
145
149
154
155
149
143
145
150
150
146
142
142
143
136
128
132
140
145
140
133
133
138
141
142
140
137
135
130
131
133
137
139
139
140
139
137
138
138
137
138
141
147
155
153
141
128
127
138
151
153
149
149
150
147
141
139
144
149
148
141
134
135
141
142
137
135
139
144
143
141
139
140
140
136
135
134
134
129
128
129
133
136
132
129
130
137
143
148
148
142
147
149
149
143
138
134
138
145
150
149
147
146
146
143
140
140
144
147
145
139
134
137
143
150
149
142
143
145
146
143
139
135
133
130
131
132
131
127
126
128
132
133
126
124
127
140
148
149
141
143
146
145
138
131
131
136
142
146
145
142
144
146
147
147
145
144
144
144
143
142
142
144
144
145
144
144
146
148
145
138
133
129
130
131
132
129
128
127
128
132
137
136
133
131
135
143
148
139
127
138
140
142
140
137
135
137
140
139
134
135
141
147
152
150
146
144
143
144
145
147
147
147
145
141
139
140
142
144
143
136
130
128
133
134
131
126
127
130
132
137
140
141
141
139
142
146
142
133
123
134
138
144
152
155
152
145
138
132
129
132
139
146
150
148
143
140
143
147
148
148
146
145
145
145
141
137
135
138
139
138
135
138
139
137
129
124
126
130
132
134
137
138
137
136
139
143
140
133
121
139
138
144
153
160
158
150
143
140
135
132
132
138
145
145
139
137
142
149
151
147
143
144
145
146
144
140
136
134
136
138
141
145
145
141
134
131
131
131
131
132
131
128
127
127
133
138
135
124
114
137
135
135
138
140
144
145
148
151
145
132
125
131
141
146
141
135
137
142
147
147
145
143
141
140
143
145
141
132
131
133
139
146
147
145
139
138
138
137
136
131
128
125
126
130
134
132
125
113
103
132
131
130
129
130
133
136
146
151
146
136
127
130
140
148
145
137
134
135
139
142
144
141
139
137
142
147
145
134
127
128
134
140
143
140
136
135
138
141
141
137
131
130
135
139
134
122
115
111
110
129
133
135
136
133
132
134
136
139
139
136
133
133
138
145
147
142
137
133
132
133
136
137
138
139
140
142
138
134
131
131
130
130
128
127
124
121
125
131
136
135
133
133
137
133
125
115
114
119
124
133
136
139
141
139
137
135
132
131
133
134
135
135
137
140
145
145
142
138
134
130
129
135
140
140
134
129
129
135
137
133
124
118
120
123
125
120
117
119
124
130
132
130
127
120
116
117
125
126
126
156
158
155
154
156
156
147
136
133
140
151
152
149
147
156
163
166
163
159
158
158
159
163
162
158
155
155
155
150
147
150
158
160
153
145
145
150
152
150
148
148
150
151
151
151
148
143
145
153
161
151
159
156
154
159
162
158
146
138
140
146
145
142
142
155
165
170
167
159
153
150
153
161
165
162
157
150
147
148
151
160
162
161
152
150
150
152
152
152
153
154
151
146
144
147
150
153
155
160
163
147
152
153
152
156
166
171
164
152
146
141
138
131
134
147
158
166
165
156
146
143
146
153
159
161
158
151
146
146
150
155
155
152
150
153
155
159
160
160
156
152
141
135
137
144
150
152
152
151
148
144
149
151
150
152
161
170
169
158
147
137
132
131
132
139
148
155
156
152
146
144
145
147
149
154
158
157
153
148
145
144
148
151
153
154
156
159
161
157
150
142
135
134
137
143
148
150
147
141
134
146
150
150
149
149
152
158
156
148
139
137
140
138
136
139
147
151
151
149
148
149
150
149
149
149
153
156
156
152
145
141
149
156
160
158
151
147
148
144
144
143
146
145
142
141
146
151
150
140
131
148
148
147
145
149
153
152
143
136
136
146
153
151
141
140
150
157
156
152
149
151
155
156
155
150
147
147
150
152
148
143
148
155
160
157
149
143
142
144
145
150
154
154
144
140
144
150
152
143
131
147
141
138
141
151
158
156
143
135
140
153
159
155
146
144
151
160
159
154
150
151
154
157
157
154
149
144
143
144
143
144
145
150
153
151
145
142
148
153
151
148
145
145
143
141
142
144
145
143
135
144
138
135
143
153
164
161
150
145
146
152
155
156
153
152
154
155
156
154
152
152
151
150
153
158
160
154
146
140
138
142
146
148
148
144
139
142
153
157
151
136
125
128
140
145
145
145
144
142
138
145
144
144
148
152
156
155
152
149
148
149
148
152
156
158
158
156
155
155
155
152
148
145
148
158
164
160
151
144
142
145
150
152
150
143
135
137
150
155
149
134
127
131
144
150
151
151
148
141
134
146
147
147
151
150
145
145
144
147
149
150
151
152
155
157
158
158
157
157
155
151
147
149
153
160
161
159
155
152
152
155
157
160
155
147
138
139
144
152
152
149
149
149
149
146
146
150
149
140
130
145
139
144
149
150
147
143
142
146
149
154
156
155
153
153
152
153
155
155
151
147
147
156
162
163
159
155
151
149
150
154
160
166
162
153
148
150
154
153
152
156
159
158
149
139
132
137
143
141
137
143
138
141
147
149
147
148
149
151
149
146
150
156
157
153
148
147
152
155
152
145
146
156
162
161
153
147
143
140
140
148
158
166
163
157
155
158
160
156
149
143
144
144
144
140
133
132
136
141
143
148
145
145
145
141
142
149
156
157
146
135
139
156
164
159
151
148
156
160
155
146
144
150
157
154
146
141
136
134
136
145
153
161
160
157
158
161
160
150
139
129
127
134
142
149
151
150
143
139
135
158
153
150
144
139
139
144
151
149
142
134
140
155
163
162
157
157
162
163
155
146
143
148
155
152
146
143
141
142
146
148
152
155
156
156
159
157
150
141
136
133
137
140
143
154
164
167
157
139
126
160
156
152
149
149
149
149
146
146
141
142
144
151
154
156
158
161
164
162
156
151
149
157
161
159
151
148
148
152
156
157
158
156
156
156
154
149
140
134
140
150
156
152
144
143
153
164
158
144
129
156
157
157
161
163
161
158
154
151
150
148
146
147
149
154
157
158
158
156
158
158
161
162
161
157
153
149
148
150
155
162
170
173
168
157
147
138
134
139
145
157
163
156
143
135
139
146
147
143
138
157
162
164
165
163
161
158
154
157
155
148
144
145
152
159
158
152
148
149
153
157
159
155
152
152
150
149
148
150
150
155
165
173
169
157
145
138
141
146
148
151
151
150
145
142
141
141
142
144
146
163
167
165
160
157
152
148
149
153
153
146
141
144
154
162
159
146
141
144
147
150
150
149
148
149
150
152
152
152
149
147
148
153
156
156
154
151
153
151
150
147
144
147
153
157
154
148
145
143
144
167
169
163
155
153
152
148
147
148
144
141
136
140
149
156
154
144
141
143
146
147
147
149
152
152
151
150
152
154
154
145
133
132
141
155
167
164
160
154
148
146
144
146
152
158
156
148
143
141
137
164
166
161
156
156
158
159
156
152
145
139
136
137
141
143
144
143
145
148
147
147
148
153
156
155
151
147
147
151
153
147
139
133
140
151
159
160
156
150
146
143
144
144
143
143
143
142
142
142
139
158
163
161
158
156
159
161
160
154
147
142
142
143
142
139
139
145
151
152
149
145
147
150
154
154
152
147
146
147
147
146
148
148
148
146
144
145
147
142
138
138
144
142
132
127
131
138
141
141
142
154
159
160
158
156
155
154
148
139
136
141
148
151
147
139
137
143
150
151
147
145
147
150
150
152
154
157
155
153
146
147
154
160
157
146
139
138
136
132
128
133
141
140
131
123
127
136
138
134
137
155
157
159
160
160
157
149
134
120
122
136
147
151
146
137
132
139
145
149
148
149
150
151
150
151
156
163
165
159
152
150
155
160
157
148
141
138
133
126
123
130
137
137
131
127
131
137
134
126
127
155
159
160
163
163
161
153
141
130
128
137
142
143
138
133
132
137
146
151
151
151
151
151
150
150
153
159
162
159
153
152
155
159
153
146
138
132
129
124
125
131
134
132
132
133
140
142
136
127
127
153
158
161
163
161
158
156
153
149
146
142
141
138
135
132
134
142
150
155
154
150
149
149
149
147
147
151
153
154
151
151
155
159
154
146
135
129
128
128
132
134
134
131
135
144
152
149
140
135
134
150
153
155
156
152
151
151
156
157
153
146
143
142
140
138
140
148
155
157
154
149
147
149
148
145
142
146
150
151
148
148
152
158
157
150
143
135
133
130
135
136
137
139
144
154
162
155
143
136
135
148
148
149
149
146
145
148
154
155
151
145
144
147
148
146
145
151
155
154
150
145
147
149
149
146
144
146
149
149
145
143
146
151
154
153
151
149
138
128
124
133
138
140
143
149
155
153
146
136
132
148
145
147
148
147
147
149
151
152
149
146
145
148
150
148
147
149
148
148
145
145
146
147
147
149
151
151
148
143
141
143
144
142
144
147
151
150
142
131
123
129
136
137
134
131
134
140
139
132
126
151
143
142
148
155
154
151
149
150
149
148
147
147
146
147
148
144
142
142
144
149
148
142
140
147
155
157
149
139
138
145
147
143
137
139
141
146
146
145
139
138
135
134
132
127
127
128
127
125
122
156
145
140
147
156
158
153
149
149
149
150
146
144
146
149
151
148
144
142
145
151
150
142
135
142
153
159
152
141
141
146
150
146
141
139
141
147
154
157
153
143
136
135
140
142
138
133
128
126
124
166
153
145
145
152
156
154
148
147
146
145
144
145
149
154
156
156
152
148
146
147
146
144
140
142
149
154
151
145
144
145
146
145
143
143
149
152
152
151
148
142
136
136
142
150
151
144
140
136
133
166
163
155
146
144
148
150
147
145
145
144
144
147
153
156
157
156
155
152
147
141
141
145
151
149
147
146
148
147
145
142
139
137
139
143
150
152
145
136
131
134
136
135
135
142
147
150
147
139
135
165
171
163
152
143
144
149
152
155
151
148
146
146
151
154
153
152
151
151
147
143
142
148
154
152
145
141
144
145
143
138
135
134
136
138
143
143
136
128
125
132
136
133
131
131
139
144
141
135
132
164
170
171
158
147
145
151
159
163
162
155
150
145
148
152
152
151
148
148
150
151
150
151
146
140
136
138
142
143
139
135
135
138
140
138
138
137
138
135
133
132
132
132
130
133
138
135
132
130
130
161
164
165
157
152
149
151
155
160
162
157
151
147
148
152
154
153
149
149
153
156
154
146
134
130
131
137
141
140
136
133
136
142
145
141
136
136
139
138
135
130
127
130
137
141
138
131
128
131
130
153
152
153
153
152
151
149
149
150
155
158
155
151
147
148
150
152
152
152
153
154
151
146
138
136
138
140
141
138
137
137
142
146
146
139
134
133
136
138
136
131
127
131
136
136
133
128
129
135
137
142
144
145
148
151
154
155
152
152
155
158
159
152
145
142
144
149
153
154
151
150
149
154
155
153
149
147
145
144
144
146
148
149
144
137
131
130
133
137
141
142
138
132
129
128
127
125
129
135
137
138
140
141
145
149
154
157
159
156
158
157
156
152
148
146
145
150
154
153
148
146
149
156
156
151
147
148
154
153
146
143
145
146
142
135
133
132
136
140
148
150
141
131
129
130
132
129
125
125
129
136
136
139
146
148
146
147
150
153
155
152
149
150
158
160
157
155
152
151
147
144
143
145
139
131
131
141
153
156
143
128
127
133
140
139
139
141
140
141
143
142
136
130
133
140
144
135
122
116
125
134
134
140
148
150
144
136
137
143
147
146
144
148
156
159
157
151
149
150
149
144
138
134
128
119
120
132
149
152
144
131
127
132
137
139
140
140
139
136
132
130
129
129
136
142
143
135
125
121
127
135
137
144
149
149
141
130
129
138
143
146
146
146
147
146
144
142
146
149
149
144
139
137
137
135
133
138
148
155
152
147
140
135
133
135
138
138
135
129
123
125
130
131
130
129
131
135
136
134
133
140
145
149
147
141
134
131
135
143
147
150
148
146
143
138
135
138
144
148
145
141
138
142
147
152
151
152
156
160
162
154
143
135
130
130
133
137
134
128
122
124
133
136
130
124
127
135
140
138
131
141
145
146
140
132
129
132
139
147
148
147
146
146
144
139
138
140
145
146
141
138
139
145
149
152
154
155
159
157
153
144
135
127
124
126
131
133
134
132
128
131
138
142
142
136
135
137
138
132
125
138
139
142
140
138
134
135
139
142
143
141
142
145
145
143
143
144
146
146
142
141
141
143
145
146
149
151
152
148
142
134
127
123
124
125
125
124
128
133
138
141
143
148
149
145
141
141
140
135
127
140
137
140
147
152
149
143
140
137
136
136
141
145
145
143
142
143
146
148
148
145
143
142
143
144
147
148
147
144
139
133
130
129
130
126
119
115
120
132
141
146
143
139
137
135
140
145
148
141
132
142
137
139
147
156
159
154
144
137
135
135
139
142
142
138
135
136
142
149
152
150
144
142
142
144
148
148
145
141
139
138
136
135
134
129
121
118
122
132
137
136
130
121
119
123
140
149
144
129
116
140
136
134
138
146
155
153
148
141
136
136
136
137
138
136
132
132
137
146
151
150
145
140
139
142
147
148
143
136
133
135
137
136
134
131
132
133
137
136
131
125
117
114
121
131
144
143
127
105
98
133
134
132
132
136
144
145
144
141
140
137
135
134
137
139
138
134
133
136
141
143
141
137
135
137
142
144
139
129
126
134
138
137
133
130
135
141
144
141
133
122
119
127
136
142
140
127
111
101
105
130
134
135
134
131
130
133
137
139
138
136
134
134
138
143
146
143
136
133
135
137
137
135
131
131
135
137
133
127
128
138
140
137
131
128
131
137
142
141
137
134
132
135
137
131
122
115
116
123
131
127
134
140
138
132
126
127
135
141
137
133
131
132
137
142
145
145
142
137
136
136
135
135
131
128
127
128
129
133
138
142
139
134
130
127
126
129
130
131
133
134
134
129
117
108
107
117
129
138
139
160
155
152
157
164
163
151
137
134
142
151
154
154
154
157
157
156
154
156
158
157
155
157
158
159
160
160
163
160
157
155
157
157
151
144
146
151
154
150
145
143
147
151
153
152
146
138
133
140
148
150
151
151
157
160
161
155
147
142
144
145
142
142
148
155
160
160
159
158
157
155
153
155
158
158
157
156
156
155
153
150
147
147
147
146
151
157
158
153
148
147
149
151
153
153
150
151
151
153
153
142
143
149
153
156
156
155
155
156
154
149
142
142
147
155
160
161
160
154
150
147
147
151
155
158
157
153
150
148
148
147
144
138
138
144
152
160
162
158
153
150
150
152
153
154
152
153
153
152
148
143
143
146
147
142
142
147
156
160
158
151
147
147
148
152
152
152
150
146
142
142
143
147
151
157
160
156
150
148
149
151
151
147
142
147
154
160
160
155
148
145
151
155
155
153
151
151
148
143
138
149
148
145
139
133
131
137
145
149
150
150
151
151
149
146
146
147
147
144
142
142
144
147
151
155
156
155
154
154
158
159
157
157
155
157
159
159
155
146
141
145
156
162
158
152
149
149
144
137
129
154
150
143
138
135
135
138
137
137
140
149
154
153
146
144
148
156
157
151
141
140
147
154
156
152
147
147
152
156
155
152
152
156
160
159
159
154
152
146
143
149
157
163
159
152
148
146
142
134
127
153
145
139
140
147
151
151
141
137
139
148
152
151
146
147
155
165
166
155
141
138
148
160
160
152
144
143
148
148
146
143
146
152
155
152
145
145
151
154
153
148
146
151
152
148
145
144
144
141
136
152
143
136
141
152
160
155
149
144
144
147
146
148
149
153
160
168
165
156
144
141
146
154
156
154
151
150
150
147
143
144
151
156
152
141
132
139
153
159
151
140
133
137
143
145
144
145
148
150
145
153
146
140
142
149
153
152
149
148
149
151
148
150
154
159
163
163
162
158
154
150
145
146
148
154
156
158
157
154
155
161
165
162
151
138
133
143
156
157
148
137
138
144
146
143
143
146
149
147
143
153
150
144
141
141
143
146
146
148
151
157
156
154
154
156
158
160
162
163
163
158
148
146
149
155
157
157
157
156
158
161
165
165
152
142
145
155
159
154
148
146
152
157
151
144
141
144
146
143
137
148
145
142
138
134
139
146
149
149
151
157
160
158
154
151
152
155
159
162
162
157
151
154
158
160
157
152
148
146
145
149
158
163
155
148
150
157
160
151
148
151
157
157
150
141
138
140
144
142
138
141
138
140
137
131
136
149
161
159
149
145
150
158
160
155
149
148
152
156
156
154
153
159
163
161
155
148
143
139
137
143
152
159
156
149
150
152
151
148
147
147
147
143
141
138
138
138
142
142
139
144
141
143
144
135
134
147
165
168
151
135
137
156
167
163
152
146
148
154
156
154
152
155
158
155
150
147
147
147
148
149
152
156
155
152
153
150
147
143
144
145
144
139
139
139
142
143
140
138
135
150
149
150
151
146
140
146
158
165
154
141
140
154
164
162
154
150
153
159
160
155
149
148
148
149
148
148
151
156
160
157
154
152
153
155
158
153
145
141
143
149
154
150
146
147
149
148
141
135
129
157
153
153
158
160
157
155
155
157
156
152
149
151
151
154
154
156
159
162
161
155
146
143
144
147
149
149
150
153
158
157
151
148
150
156
157
154
146
141
144
156
164
163
156
151
152
150
142
136
129
156
156
157
164
172
172
167
160
156
155
151
147
146
146
153
158
160
160
159
156
152
146
146
148
151
152
151
150
149
147
144
142
144
147
151
151
151
148
144
144
150
157
161
156
152
149
148
145
142
140
160
163
166
169
173
172
168
164
157
149
141
140
145
151
159
162
160
158
154
149
147
147
149
151
152
153
154
154
151
144
135
135
140
146
147
146
149
151
148
142
138
142
149
153
155
153
151
150
151
149
167
170
169
168
164
161
158
157
155
145
138
135
143
153
160
158
154
153
151
146
144
146
151
152
150
149
151
155
155
150
141
137
141
145
149
149
152
156
152
145
137
136
143
150
158
155
150
151
154
149
167
169
164
156
152
150
148
152
151
147
138
134
138
145
147
144
141
144
147
146
144
147
152
153
148
143
143
149
156
158
156
147
144
142
148
156
159
160
154
151
147
146
144
144
147
147
145
143
143
139
162
162
156
150
151
151
151
152
153
148
142
138
138
142
140
136
132
134
140
144
144
145
149
150
147
144
142
146
153
159
161
153
144
139
144
154
156
152
145
148
152
152
145
135
131
133
139
138
134
133
157
156
154
155
155
156
156
154
155
150
145
147
148
148
147
140
133
130
132
138
142
142
141
142
146
151
154
154
153
152
149
148
144
143
144
144
142
136
129
131
142
150
145
131
124
130
137
136
133
136
153
152
155
159
161
159
157
152
147
146
144
148
149
151
151
148
142
135
132
137
143
143
139
138
145
155
165
166
156
147
142
145
150
154
151
144
139
130
122
121
134
145
143
133
125
129
133
134
131
139
154
154
156
161
163
161
154
144
138
139
142
141
140
142
146
150
149
144
142
142
146
147
143
140
145
153
162
164
157
149
146
151
158
158
153
145
138
129
123
123
133
141
140
134
130
129
129
124
125
135
159
160
159
160
162
162
155
142
135
136
138
139
135
135
141
149
153
151
149
147
148
147
146
144
145
147
151
153
151
151
152
158
162
157
147
139
131
125
124
129
134
137
135
133
134
138
133
125
124
134
158
160
158
159
160
161
156
145
139
138
140
142
139
138
142
149
154
155
155
153
150
148
148
148
148
148
147
145
144
145
152
159
163
157
145
134
126
121
123
133
141
138
133
134
145
154
151
139
133
134
149
150
155
159
158
156
152
146
140
140
142
145
147
148
147
148
151
155
158
158
153
150
150
150
151
150
149
145
139
138
144
153
161
159
150
141
133
128
127
137
144
143
140
143
156
165
159
144
133
133
145
147
152
155
154
149
147
146
143
139
136
143
150
153
148
143
144
150
157
158
152
148
146
147
149
150
149
144
138
136
139
147
155
157
152
147
140
135
133
137
142
143
143
146
154
159
151
134
124
123
149
151
155
154
149
146
147
148
146
139
133
137
146
149
144
138
134
143
151
152
149
143
141
142
146
149
148
142
137
137
141
145
147
147
146
144
141
140
141
138
139
140
140
143
145
143
135
123
115
118
157
154
152
151
149
148
152
155
152
144
137
136
141
143
142
142
142
144
146
149
148
145
141
139
144
150
148
141
136
138
145
147
143
141
139
139
140
142
145
144
140
137
137
140
139
135
131
128
123
121
161
154
151
149
151
154
156
157
157
150
144
140
140
142
148
154
154
152
148
148
150
151
145
140
142
148
149
144
140
142
146
147
144
142
142
143
142
145
147
147
142
136
137
140
142
143
143
142
138
132
161
160
152
151
152
157
156
154
152
149
144
141
143
147
155
161
164
161
154
151
151
151
148
145
144
148
151
149
147
146
145
145
144
145
147
150
149
146
142
143
144
145
144
143
147
151
152
149
143
136
161
163
160
152
149
154
153
148
140
138
141
146
149
152
154
157
160
160
157
152
147
145
148
152
152
151
152
152
149
145
142
141
141
143
146
148
146
140
135
138
145
155
154
151
149
149
146
138
132
128
161
167
166
156
152
156
157
150
140
138
146
153
156
153
151
150
151
154
154
151
146
144
148
153
153
150
149
148
146
142
139
139
141
141
139
138
137
138
138
139
144
148
150
151
150
147
136
124
122
126
160
162
164
157
156
159
160
153
148
149
154
156
156
151
149
149
149
150
150
151
150
151
150
146
141
138
140
144
143
139
136
138
143
143
137
134
136
142
147
140
132
126
130
141
151
147
131
121
122
131
158
154
154
155
154
152
149
147
147
150
154
152
148
149
151
152
151
149
149
152
156
159
153
140
129
125
133
141
141
137
131
133
139
142
140
136
140
146
147
134
117
108
117
135
148
145
132
127
131
136
155
151
151
152
151
144
139
138
144
148
150
150
149
150
150
150
150
150
151
152
157
160
158
146
135
131
136
144
144
138
131
133
138
143
142
139
139
141
136
130
123
123
126
132
135
134
131
132
135
136
149
150
153
155
154
150
146
144
144
147
152
158
162
158
151
147
147
150
151
150
151
154
159
156
149
143
145
152
153
146
143
143
148
146
140
134
132
134
136
139
145
148
140
128
121
122
127
131
134
132
144
148
153
156
156
153
154
152
152
155
160
169
173
166
159
151
151
151
151
146
143
145
151
153
148
145
149
157
158
149
146
151
152
144
133
125
125
131
137
146
156
154
140
128
123
125
125
123
125
131
141
142
146
147
145
144
146
149
152
158
160
165
167
166
164
160
157
153
150
145
140
138
138
138
138
139
146
154
156
147
142
144
143
137
126
122
126
133
138
144
143
139
132
133
138
137
128
115
117
130
139
139
141
143
140
138
137
141
147
153
152
149
149
152
155
160
157
152
150
146
143
139
136
136
138
141
147
153
153
148
139
136
134
132
127
127
130
135
138
138
135
132
131
138
144
142
131
117
117
126
140
141
144
146
145
142
138
140
141
143
143
145
144
143
142
144
145
147
148
148
148
145
144
146
150
151
150
152
155
154
146
139
135
133
135
135
135
136
136
136
135
135
136
138
140
139
135
127
123
122
141
144
148
152
151
149
142
139
137
138
140
145
146
143
137
134
136
142
146
146
146
147
149
151
153
153
151
152
154
154
149
141
135
134
134
136
139
137
136
133
134
139
142
140
133
135
136
138
133
123
140
142
145
148
149
146
140
140
140
140
139
141
144
142
137
133
135
140
144
142
140
140
144
146
149
150
149
148
147
146
143
135
127
125
127
130
135
135
134
130
131
137
141
140
135
135
138
139
137
129
138
136
138
140
140
137
136
141
144
142
137
135
135
137
136
136
138
139
140
137
134
135
137
140
144
148
149
147
142
138
133
127
120
117
119
122
125
130
132
135
137
139
140
139
137
137
140
142
140
135
139
134
131
132
134
135
138
141
142
139
134
132
134
137
137
137
138
138
137
134
135
136
136
137
141
147
149
147
142
136
130
125
119
118
118
116
115
121
130
140
145
143
140
138
137
140
140
138
135
132
144
140
135
133
137
144
147
143
139
135
134
138
139
138
135
134
134
136
138
142
143
142
139
137
140
146
148
144
138
133
129
126
120
117
115
111
109
113
125
132
139
139
133
132
137
145
142
132
121
121
148
147
143
140
146
155
155
148
138
135
137
142
141
136
130
128
130
135
142
148
150
146
140
137
139
144
144
138
130
127
127
125
120
115
112
112
111
114
117
120
123
124
127
130
139
147
140
121
108
111
143
145
144
143
147
156
161
152
141
136
138
141
139
134
128
127
130
134
139
144
146
145
139
135
137
140
139
132
124
122
123
124
121
115
112
115
123
128
125
122
120
121
128
133
135
134
126
114
110
118
134
137
139
139
141
145
149
150
144
137
135
136
136
135
131
130
130
132
134
137
144
145
139
133
129
132
134
129
122
118
121
124
123
116
114
119
131
142
142
139
136
134
134
128
120
114
114
117
124
131
130
135
141
141
134
127
131
142
147
140
133
129
131
134
134
132
129
128
132
136
143
146
139
130
123
125
129
128
122
119
122
126
124
119
118
122
133
141
145
145
143
137
130
118
107
107
115
127
132
135
145
139
139
150
159
158
150
144
143
145
145
144
145
151
154
153
150
151
158
163
162
159
156
156
156
157
159
163
166
165
164
161
154
144
139
145
156
161
154
143
141
147
154
158
157
153
147
146
147
147
147
139
142
154
159
157
150
147
146
145
144
142
142
146
151
152
149
151
156
161
161
158
155
154
153
153
154
159
163
161
152
146
142
136
138
149
160
164
154
142
140
149
160
165
160
154
152
151
151
149
146
139
142
153
153
147
143
144
147
149
145
145
149
150
154
155
150
148
149
152
154
155
155
155
157
156
153
152
151
151
149
143
135
132
136
147
157
162
156
151
151
156
162
162
160
153
153
152
152
150
147
140
140
145
145
141
138
143
147
149
147
149
152
153
155
153
148
146
147
150
150
149
152
156
161
161
154
146
146
154
159
157
147
137
140
149
157
158
153
152
155
159
160
158
153
151
150
147
143
142
151
144
140
139
139
137
139
143
147
148
147
147
151
151
151
149
147
152
156
154
149
144
145
152
158
158
151
147
151
162
169
163
157
153
154
159
161
156
148
146
148
156
158
157
154
150
147
141
134
133
153
149
143
140
138
139
140
144
146
147
147
148
150
148
148
147
153
162
160
151
140
141
146
151
151
148
147
151
157
164
163
161
158
159
158
160
159
155
148
141
139
147
157
159
157
151
147
144
139
135
152
150
147
145
146
145
143
145
146
147
147
147
149
149
150
152
162
164
154
136
129
138
152
155
149
144
147
155
158
153
151
155
160
160
153
148
148
153
151
142
138
142
154
158
156
152
152
156
153
147
151
148
147
148
151
149
146
147
147
146
145
144
148
153
156
159
163
160
151
134
127
139
152
156
151
146
151
159
156
151
146
156
162
159
150
142
146
155
153
145
142
145
152
151
147
148
153
161
160
152
153
149
146
144
146
146
146
146
146
146
145
145
150
156
159
158
156
156
155
151
146
144
149
152
151
149
153
158
157
152
151
157
159
154
148
151
159
160
154
146
144
152
156
150
145
147
151
153
153
151
154
153
148
141
136
138
143
145
144
148
151
155
156
159
159
157
153
156
161
164
160
151
148
147
149
148
149
151
152
150
152
155
153
147
145
155
166
165
152
143
143
152
155
152
150
150
151
148
147
149
155
157
152
141
131
133
144
148
148
151
158
164
162
160
159
158
156
158
163
165
163
154
150
150
150
148
146
143
143
144
146
152
151
144
141
148
156
155
150
143
142
145
146
148
152
156
156
152
148
148
154
159
156
143
129
129
142
150
150
149
149
156
159
163
161
159
158
158
160
161
160
155
155
155
154
151
147
145
144
145
148
151
151
146
140
143
148
149
149
148
147
144
139
139
144
152
153
152
149
149
153
155
154
145
133
130
140
150
151
141
135
142
155
162
161
156
154
153
156
158
159
158
158
158
156
154
152
152
153
153
152
152
151
151
150
149
149
148
150
157
160
157
146
139
138
140
141
140
145
149
149
147
148
148
146
144
147
152
153
147
143
144
153
157
158
152
150
151
154
159
159
158
157
156
156
156
155
154
154
154
151
150
151
154
156
155
151
148
148
156
162
162
158
150
146
142
138
136
140
148
149
147
149
155
161
165
163
162
161
159
157
155
152
150
152
155
154
153
153
155
155
153
151
153
156
155
152
148
146
142
141
142
146
151
155
155
152
148
145
146
150
158
159
157
155
155
149
142
141
147
154
152
153
160
170
174
171
165
164
161
159
154
148
147
154
160
161
157
154
149
148
145
148
152
154
151
148
144
142
138
134
134
134
142
148
151
153
150
145
138
137
141
148
150
154
156
155
148
143
146
163
161
161
163
165
165
162
159
158
153
148
145
146
149
156
160
163
160
155
146
141
142
149
153
151
146
145
147
146
143
137
131
130
138
143
147
152
152
145
134
128
134
141
146
145
144
145
148
147
148
166
169
165
163
156
151
148
150
147
145
144
144
148
153
155
155
158
160
156
146
140
144
151
153
149
140
142
148
150
147
144
144
143
143
142
143
147
149
143
133
129
136
144
146
139
132
133
138
145
146
162
163
159
155
151
149
146
147
149
149
146
147
150
151
151
147
150
154
152
146
142
146
151
152
146
138
140
146
150
150
150
153
152
148
141
140
144
144
140
135
137
143
144
141
134
131
131
134
135
138
160
154
150
152
153
155
152
152
154
154
153
152
152
150
149
146
145
146
146
146
145
146
147
148
145
142
144
147
150
152
154
154
154
148
144
145
146
141
134
134
142
147
143
134
131
134
137
134
130
132
156
147
149
156
163
162
159
158
159
158
155
153
153
152
151
148
144
141
141
143
146
146
143
143
145
150
153
155
154
154
154
151
151
151
150
151
147
138
129
130
142
149
144
134
130
139
142
136
131
136
151
144
151
163
168
165
162
161
166
166
160
152
150
148
151
151
148
143
140
144
148
148
143
139
143
151
158
162
157
152
149
149
151
154
154
150
142
133
127
129
140
147
145
138
134
139
140
138
137
144
150
149
154
162
165
163
160
162
167
167
157
145
139
141
146
152
153
147
144
144
150
150
147
141
141
145
150
154
154
150
146
146
151
153
150
143
136
129
127
131
137
143
145
145
146
145
142
136
136
144
160
159
158
158
158
160
158
151
150
150
145
142
137
139
143
152
155
149
145
146
150
152
149
145
142
142
144
146
148
148
147
149
149
148
143
139
133
130
128
131
137
140
142
146
156
159
151
137
132
137
162
160
158
156
158
160
154
143
133
132
139
144
145
145
148
152
154
151
149
150
152
153
151
151
150
147
144
143
144
146
149
150
149
146
140
139
138
135
133
135
138
138
136
143
158
167
159
142
132
134
154
151
154
156
162
160
150
136
125
129
138
147
153
153
152
151
150
150
152
154
155
152
151
152
154
153
149
145
143
144
149
152
155
152
148
143
140
140
141
144
145
140
135
137
149
156
151
138
131
132
149
147
151
155
157
154
148
143
132
130
135
144
151
154
147
142
142
146
153
159
156
148
145
146
150
152
150
148
145
146
150
155
161
157
149
140
136
140
147
154
152
143
137
136
137
136
129
121
122
129
157
154
154
149
148
146
148
152
146
134
127
134
144
147
140
134
135
144
156
161
153
143
139
141
145
147
146
145
145
148
151
155
159
158
149
138
133
140
149
153
149
143
139
138
136
131
121
116
120
127
162
164
159
152
147
148
152
160
156
141
128
132
141
144
141
137
142
153
161
159
151
144
143
144
145
144
141
142
144
148
150
150
150
151
150
143
138
140
144
145
141
139
139
141
142
141
137
136
135
134
157
162
161
158
154
155
158
164
161
150
141
138
142
145
147
150
155
161
161
156
150
148
149
149
146
143
140
141
147
151
149
145
143
146
150
148
145
142
140
137
137
135
137
142
145
151
153
153
147
138
148
157
161
161
161
161
161
160
157
151
147
145
145
145
150
158
161
163
160
154
151
152
152
151
147
145
145
149
152
151
146
141
140
143
145
145
142
140
138
140
141
143
142
143
144
146
147
146
142
138
149
156
161
160
159
160
161
155
146
144
149
152
149
146
147
153
158
161
158
155
151
150
151
151
151
150
151
152
150
145
141
141
143
142
138
135
134
136
140
145
151
153
150
144
142
138
136
132
136
140
152
155
156
156
159
163
162
151
140
141
150
157
156
149
146
148
153
157
157
154
149
146
148
149
150
151
150
149
144
140
139
141
144
142
136
131
130
135
141
145
147
149
147
144
143
137
130
129
135
141
151
146
147
151
157
160
158
147
139
143
154
159
157
153
148
147
150
152
152
151
147
145
146
145
144
142
143
145
142
139
138
140
142
141
137
134
135
139
141
137
132
128
134
143
146
141
133
130
134
137
150
141
140
145
147
144
139
136
139
146
152
153
153
153
151
149
149
149
150
149
148
148
148
143
138
135
140
146
146
139
133
133
136
140
140
140
144
145
139
128
119
119
130
143
149
147
139
133
131
132
153
143
140
141
138
130
125
132
141
147
147
148
150
153
151
149
149
150
150
149
149
150
150
147
142
139
145
152
150
139
128
128
134
142
143
145
149
148
138
128
125
131
138
140
144
145
140
135
129
127
155
149
148
147
142
136
135
141
146
148
149
152
156
156
153
150
151
152
151
149
146
148
149
148
145
144
148
154
151
142
131
136
139
142
141
141
146
146
138
133
140
146
141
133
128
133
136
135
132
129
153
151
152
151
149
147
148
149
150
150
153
158
160
158
154
152
153
153
152
148
144
142
143
143
142
142
145
150
149
144
142
145
146
140
133
131
134
135
136
136
142
145
138
127
122
126
132
133
134
135
150
149
150
150
146
143
144
147
149
149
154
156
155
152
149
151
154
151
149
147
144
140
140
140
141
142
145
148
149
147
146
147
145
134
123
119
123
131
134
137
140
138
136
134
133
132
129
128
135
139
148
147
146
145
140
138
140
143
146
149
150
149
148
143
142
143
145
144
144
144
145
145
145
146
151
152
150
149
151
150
146
143
140
134
126
121
124
132
138
141
140
139
139
142
144
139
131
128
135
140
148
145
146
145
143
143
143
143
143
141
142
146
145
144
141
138
136
136
138
142
147
150
152
153
156
155
151
148
150
149
144
140
137
138
136
132
129
135
141
146
144
142
143
145
147
141
134
131
134
135
145
142
142
145
151
154
150
143
135
131
134
142
147
148
144
137
133
134
138
143
148
151
150
149
147
145
144
143
144
146
142
138
135
137
138
132
127
133
136
139
140
142
143
142
141
138
138
138
137
130
142
137
136
141
149
151
148
142
137
132
132
137
143
146
142
136
133
136
140
144
146
146
143
140
139
139
141
141
143
146
142
135
129
124
124
123
123
122
122
127
134
139
140
138
133
133
139
145
139
128
139
133
131
133
136
137
139
141
142
139
134
132
133
138
139
136
135
136
140
141
142
141
137
136
139
142
143
144
143
142
139
133
124
116
113
113
116
118
119
125
133
140
140
136
133
131
137
139
134
125
138
134
134
131
127
126
133
140
142
138
131
128
130
136
138
138
136
134
134
135
137
138
136
135
140
145
146
141
136
135
132
128
120
114
113
114
117
119
120
125
133
139
142
144
142
135
125
117
113
114
143
145
142
135
131
135
140
142
140
135
132
132
134
136
137
137
136
134
133
133
138
140
137
135
139
146
144
134
124
122
124
124
119
115
114
115
115
116
116
121
128
137
141
145
145
136
121
103
100
112
148
152
150
144
143
150
154
151
143
138
139
141
139
135
132
133
135
136
136
138
141
141
137
134
138
143
140
128
118
117
120
119
116
113
112
111
108
106
107
114
124
134
137
137
137
134
124
112
109
120
147
149
147
145
149
159
165
159
146
139
141
144
143
135
129
129
133
137
139
138
141
140
137
133
134
138
138
129
119
114
113
112
112
112
109
107
106
108
114
123
131
134
133
129
125
127
128
126
126
129
137
138
140
142
145
152
157
154
144
136
133
139
142
138
131
129
131
134
134
133
136
138
136
130
128
131
135
132
121
110
104
106
112
115
111
110
114
125
134
139
140
138
133
127
124
125
130
130
129
123
134
135
141
142
139
134
136
140
141
136
131
133
134
134
132
132
132
130
130
129
133
137
134
128
123
127
133
132
122
104
99
104
112
118
117
120
127
134
142
144
142
138
133
129
128
128
131
128
122
118
143
138
138
145
151
153
147
144
145
148
147
146
147
150
151
151
149
152
158
164
164
157
153
151
149
145
144
150
159
165
166
160
149
137
133
144
160
167
157
145
143
150
156
151
143
141
144
149
149
147
149
143
145
151
156
155
150
149
150
154
158
158
155
151
149
149
148
151
155
162
162
157
153
150
146
145
148
157
167
171
167
159
149
140
138
149
163
166
151
137
131
142
152
152
144
140
143
149
149
146
150
142
146
154
157
153
146
144
145
147
151
156
158
154
152
152
151
151
151
156
161
162
161
160
159
157
154
158
165
167
164
158
150
146
145
149
153
156
149
141
138
143
147
149
147
148
150
152
154
152
149
139
138
149
156
153
147
142
138
136
137
141
149
153
155
156
157
159
161
161
163
160
161
163
165
162
154
150
152
158
162
159
155
152
151
149
147
146
148
150
150
145
143
145
149
153
152
152
153
154
150
139
136
144
152
154
150
144
141
137
133
133
139
149
154
155
161
169
177
176
164
154
150
154
159
157
149
144
146
152
160
160
158
157
155
154
151
149
149
150
149
144
142
143
148
151
148
147
148
152
152
148
141
145
147
148
147
147
145
141
135
135
142
148
152
151
158
165
171
169
159
148
147
148
148
148
147
149
150
151
156
160
162
161
158
156
157
154
150
145
143
142
144
146
148
148
146
146
150
152
152
155
156
152
148
144
145
148
148
144
138
141
149
154
153
146
147
156
155
149
142
144
151
152
147
147
152
158
159
153
153
158
164
162
156
153
155
155
149
140
137
143
148
150
147
146
149
154
154
152
155
158
160
158
152
148
146
149
148
144
139
146
159
163
157
146
144
151
153
140
136
142
154
158
153
150
156
163
161
152
148
153
159
159
154
154
155
154
144
137
140
150
155
150
146
148
153
156
152
148
156
155
155
155
154
151
149
147
142
135
134
146
161
165
160
148
144
151
155
150
143
143
153
158
155
150
153
158
156
148
139
137
145
149
151
157
160
155
144
139
143
153
155
149
146
150
155
153
148
145
159
157
154
152
149
149
148
145
140
136
138
147
158
165
163
155
150
152
156
157
153
148
150
151
150
145
145
147
148
144
138
134
138
142
148
155
160
157
148
142
143
147
147
146
149
154
155
150
146
147
161
166
163
153
144
141
145
148
146
148
151
154
157
161
163
163
160
156
157
160
159
151
147
145
145
143
142
142
145
147
147
149
146
143
142
147
152
156
151
146
141
138
138
141
151
156
155
149
147
149
161
170
169
155
141
135
140
147
148
151
154
157
154
152
156
161
165
165
163
162
159
153
149
148
148
147
145
144
148
152
154
154
152
146
141
144
149
154
153
150
142
136
134
140
150
153
149
143
147
154
161
167
164
150
141
138
143
146
141
142
150
156
154
146
143
150
161
168
165
163
159
156
154
155
156
155
153
151
151
151
151
151
152
150
149
148
151
155
157
154
146
139
136
141
147
147
141
138
146
157
157
155
151
148
148
152
153
147
141
140
150
158
156
147
141
146
153
157
156
157
158
160
160
161
162
161
159
154
146
140
140
144
151
155
155
152
150
151
153
153
148
142
139
142
149
150
144
139
144
159
151
147
145
149
158
165
164
158
153
153
159
159
153
147
148
152
153
150
148
150
156
161
163
161
159
157
152
145
139
135
136
141
148
153
154
152
148
147
147
144
141
139
139
141
151
156
155
146
144
152
149
147
147
149
158
166
168
165
165
165
161
152
144
144
151
158
159
154
150
149
153
158
159
157
152
143
133
130
135
141
142
144
143
144
147
149
148
147
143
138
134
136
138
141
146
153
153
148
141
142
152
152
153
154
156
158
161
163
165
164
160
149
144
145
151
157
160
159
156
151
148
148
151
153
149
137
128
129
139
146
151
148
143
142
142
143
146
147
141
135
136
142
146
144
140
138
138
139
138
139
154
157
158
157
153
149
150
153
157
159
158
155
153
153
154
153
157
158
157
150
143
143
147
150
148
141
138
140
144
146
152
156
154
147
139
138
143
146
140
133
137
148
155
148
136
127
127
135
136
142
157
158
155
155
152
149
149
150
153
156
157
158
157
156
156
154
155
155
151
148
144
145
147
147
145
144
148
149
147
145
149
157
158
152
142
138
143
146
137
130
133
146
152
146
136
132
133
135
133
139
159
152
151
152
153
155
155
154
155
157
158
157
155
153
152
154
155
156
153
150
149
149
148
146
145
147
151
151
150
149
152
154
154
150
145
146
150
146
133
127
133
143
147
143
140
141
142
137
130
134
157
147
150
156
162
163
161
162
162
161
160
156
153
148
145
148
154
160
160
156
152
150
149
147
148
149
149
148
151
155
157
153
149
147
149
152
151
142
131
130
139
146
146
141
140
142
142
137
131
137
150
144
154
166
172
169
165
166
169
168
164
160
154
146
138
139
148
156
157
154
151
150
148
145
146
147
148
146
151
153
153
149
147
147
149
150
144
135
130
134
142
145
144
138
138
143
143
139
141
147
148
147
159
170
174
168
165
167
167
163
157
156
155
147
139
135
140
144
146
146
149
151
148
141
140
141
144
147
149
147
145
145
146
147
145
144
138
133
132
135
139
142
144
144
150
156
157
154
153
152
156
156
161
164
165
164
160
158
152
146
143
146
150
149
144
138
138
139
139
143
149
152
150
145
142
143
145
148
149
146
142
142
141
143
141
140
139
137
134
133
136
140
144
153
166
175
172
160
153
149
160
160
161
163
164
163
157
149
139
135
138
142
143
146
147
146
146
143
142
146
150
153
152
152
151
149
147
149
153
151
147
142
137
132
133
139
143
146
139
134
134
137
142
152
168
177
172
159
149
146
158
156
159
164
167
166
157
146
138
139
144
146
143
141
143
148
149
148
149
150
150
150
149
152
154
153
150
151
157
158
152
146
139
134
132
135
142
148
150
145
139
136
137
142
152
157
154
147
144
143
157
150
152
156
159
158
155
150
143
142
144
146
143
140
139
142
145
148
151
152
150
144
142
144
149
152
152
154
155
154
150
149
153
152
143
135
134
143
156
160
152
143
137
137
136
134
132
132
139
141
161
154
150
148
149
148
155
156
151
143
138
138
142
141
137
136
140
149
156
155
147
140
139
142
147
149
148
151
153
149
148
151
159
161
154
142
134
142
154
162
159
148
142
140
136
130
126
129
136
138
157
155
154
153
150
150
158
165
160
146
136
136
142
145
140
137
142
155
163
157
145
139
142
149
150
145
142
146
153
153
151
148
151
158
156
151
144
144
146
148
147
143
143
141
140
138
137
137
137
137
149
154
160
162
164
163
164
167
163
152
142
142
146
147
142
140
147
158
162
156
146
143
147
153
151
144
140
147
157
158
152
142
139
144
149
150
146
143
138
134
134
135
136
137
137
140
142
141
139
138
148
156
162
165
170
170
165
164
159
156
153
151
147
143
142
143
151
156
157
153
148
148
149
150
147
144
146
152
159
156
146
138
138
141
142
140
137
138
137
135
133
131
127
128
131
136
137
140
140
141
152
159
162
161
161
163
163
161
157
157
158
154
144
139
141
150
156
158
155
153
152
151
150
147
145
146
149
153
152
145
140
140
144
144
140
131
128
132
137
139
137
131
126
126
128
130
133
142
149
154
153
156
158
155
157
159
160
158
154
155
156
153
145
142
145
152
157
158
155
153
152
150
148
145
143
144
147
147
144
140
139
142
146
145
140
132
128
129
132
135
135
131
128
127
127
129
136
145
155
154
150
146
147
152
155
158
156
155
152
154
154
155
153
151
149
149
151
152
152
150
147
145
144
142
140
140
144
145
143
139
138
140
140
140
139
138
136
131
127
127
131
134
133
131
127
130
136
144
146
136
147
140
142
149
154
153
146
146
149
151
151
153
155
154
150
145
144
145
146
143
139
138
141
141
142
144
148
151
147
140
135
136
138
139
140
143
145
140
128
125
133
142
149
144
138
134
134
133
128
118
150
143
141
145
145
139
139
143
150
150
145
145
148
151
149
147
146
146
144
140
137
136
140
144
148
155
157
156
150
141
135
137
142
143
143
145
150
148
138
130
134
147
154
151
148
145
138
128
119
114
153
148
145
140
138
138
144
151
153
150
144
140
136
140
146
151
154
152
148
143
141
139
140
143
148
154
157
155
151
143
139
140
143
143
141
144
151
152
143
133
130
137
142
143
145
147
144
135
127
123
153
150
146
142
143
147
152
155
152
149
147
141
137
134
140
150
155
154
151
149
148
144
141
140
142
146
149
151
151
148
144
143
143
139
137
141
144
147
139
133
130
134
135
135
138
143
145
144
140
136
152
150
150
149
148
149
151
148
147
146
148
148
142
137
135
140
144
147
148
150
150
147
143
141
139
140
141
148
151
150
145
144
143
138
135
134
134
135
135
134
133
135
137
136
135
137
141
144
146
141
149
148
149
148
147
144
144
144
144
143
147
149
147
144
140
137
135
135
137
143
147
149
150
149
146
139
137
143
148
150
145
144
142
142
138
131
131
134
137
137
133
133
136
136
137
135
135
139
145
144
146
144
143
143
140
140
143
144
141
139
140
143
146
149
148
142
135
129
128
137
143
149
152
152
148
139
136
140
145
147
143
141
139
141
137
129
131
135
140
137
131
131
134
141
142
137
132
130
137
141
144
140
135
134
137
143
146
144
138
135
135
139
145
150
151
145
139
132
133
137
143
147
147
145
142
138
138
141
145
147
143
137
132
131
128
125
125
130
134
133
133
134
142
148
146
138
131
129
129
131
145
139
132
132
138
146
149
145
142
138
138
139
140
145
146
142
137
135
138
142
147
147
142
138
136
137
139
144
146
148
144
137
127
120
115
114
114
118
122
129
137
148
151
147
138
133
130
129
125
119
146
142
137
137
138
141
146
146
148
146
141
138
135
138
141
139
136
135
138
146
149
148
142
137
136
138
141
143
143
143
141
136
126
116
109
107
109
113
119
124
136
144
145
136
129
127
127
125
117
110
146
147
147
145
139
138
141
144
146
143
136
131
132
137
140
140
137
135
135
140
145
145
141
137
139
142
141
135
129
128
134
134
125
115
109
111
115
119
118
119
122
128
132
132
128
124
119
113
109
111
146
152
152
147
140
136
137
142
142
137
133
132
133
136
139
140
139
136
133
135
138
139
137
135
139
144
139
126
114
116
125
126
121
114
112
115
120
121
118
114
115
120
127
130
129
124
114
110
113
123
150
152
151
145
139
138
141
143
143
140
138
139
139
136
134
136
138
138
135
133
133
132
131
132
138
143
138
125
114
114
120
122
118
112
111
114
118
118
120
121
125
130
129
128
127
125
121
122
127
133
144
142
142
141
140
143
145
146
144
141
143
146
145
140
135
133
138
140
138
132
128
124
125
128
131
136
136
129
120
115
113
115
116
115
111
110
109
116
125
135
139
138
132
127
126
127
134
140
140
131
135
131
133
138
142
145
148
146
142
139
141
145
147
144
139
136
139
141
137
129
122
119
121
123
124
130
135
134
125
114
104
107
117
124
122
115
112
118
131
138
140
138
133
130
132
138
145
144
134
122
130
133
134
141
143
144
143
139
138
136
139
140
139
137
137
138
140
140
134
127
120
122
127
126
126
129
134
136
129
115
104
106
119
130
133
128
125
128
129
130
131
132
133
136
140
142
142
133
124
116
160
154
148
147
150
152
148
144
143
147
155
160
162
157
154
153
152
152
152
151
149
151
152
154
153
151
147
147
148
150
150
153
149
141
137
145
160
166
160
153
149
154
154
148
136
132
136
142
143
144
158
151
147
145
148
152
153
153
153
157
165
173
168
158
153
154
156
156
156
158
158
156
156
157
153
150
151
153
156
159
157
154
154
152
147
146
152
157
153
142
140
145
148
143
132
129
135
142
143
139
156
149
147
147
148
150
149
150
149
151
160
166
165
156
152
155
161
164
163
165
167
169
167
165
161
157
155
157
163
164
161
157
156
158
153
149
144
144
144
141
142
143
145
143
139
138
139
144
146
146
154
145
145
148
150
148
143
140
137
139
144
148
150
149
150
155
165
172
175
172
169
167
165
163
161
157
154
154
159
162
159
157
156
157
153
148
141
138
143
145
145
144
143
146
152
152
149
148
153
157
151
144
143
147
152
150
144
137
134
134
133
134
137
144
151
157
167
174
177
171
164
158
154
154
153
151
150
149
152
153
155
156
157
158
155
151
145
141
146
149
149
145
143
146
155
158
153
150
153
160
153
146
144
146
150
152
149
145
140
135
128
126
134
147
154
159
164
165
164
162
160
156
153
150
147
148
150
150
147
146
150
156
160
162
158
155
151
151
149
148
150
148
145
145
148
148
146
146
152
160
157
158
154
150
148
148
149
149
143
136
130
133
145
156
155
152
151
155
156
158
158
158
160
156
151
151
154
156
152
150
150
155
158
158
155
154
154
151
145
144
149
153
153
148
140
137
138
139
144
152
166
168
161
154
149
146
145
147
142
134
134
146
160
164
155
142
144
155
160
158
153
155
161
163
158
155
157
160
159
155
152
151
147
146
149
151
151
148
141
139
146
155
157
149
143
139
139
138
140
142
167
165
161
155
152
148
146
144
136
133
136
152
167
166
156
144
148
161
167
157
148
149
157
164
160
154
153
156
157
155
148
143
141
143
147
149
149
145
141
139
143
148
149
146
144
149
151
148
141
138
164
161
159
155
152
151
149
145
138
134
139
149
160
163
160
156
159
162
163
156
148
147
153
157
155
149
148
150
153
152
145
143
147
150
152
151
148
147
145
144
142
141
139
140
143
149
153
150
145
139
157
161
160
155
151
149
151
150
148
145
143
148
148
156
160
163
164
161
158
155
152
150
148
147
146
144
145
149
154
155
153
150
151
152
153
150
150
151
150
148
143
139
136
138
141
141
143
146
145
143
157
164
163
154
147
147
150
154
152
153
155
152
147
143
147
156
162
166
163
162
157
152
147
145
147
146
147
148
154
156
153
150
148
147
145
146
149
150
151
148
142
140
142
144
145
141
137
137
143
145
164
165
160
151
147
151
157
158
154
155
160
164
156
139
132
144
160
173
176
167
159
153
149
151
155
155
153
150
151
148
145
144
146
146
145
144
145
149
149
145
140
138
143
149
152
150
141
138
141
146
165
160
154
149
151
159
164
160
154
154
161
166
157
142
133
141
154
166
168
161
157
154
153
153
157
158
156
153
148
142
139
141
147
151
151
148
146
148
149
145
138
134
134
143
150
152
148
141
141
144
160
155
150
148
154
162
166
160
155
155
158
156
150
143
142
148
152
151
149
152
155
157
154
152
151
150
150
150
148
145
142
143
147
152
154
153
150
149
146
143
138
134
133
137
144
150
146
141
139
140
149
148
148
149
155
160
163
162
160
158
156
149
142
143
147
153
154
151
150
152
155
156
154
151
147
141
136
136
143
149
150
146
143
144
148
151
149
145
142
140
142
144
144
143
144
147
146
140
139
139
141
147
151
153
155
158
161
164
163
161
157
151
145
146
150
153
154
155
157
157
155
150
149
153
154
147
136
133
141
149
154
152
144
139
135
137
140
141
139
140
146
152
154
151
148
148
149
146
142
140
143
150
155
156
157
158
163
164
165
165
160
158
157
155
154
152
151
151
155
156
151
146
146
151
155
158
154
148
145
149
154
159
153
143
132
134
141
146
144
143
146
152
154
150
147
148
152
149
145
143
156
158
156
156
155
159
164
167
166
165
161
159
159
157
156
153
149
144
145
149
151
148
146
145
149
157
160
158
153
151
153
158
158
149
141
142
154
159
150
140
140
147
151
146
143
145
150
149
142
140
163
163
157
153
151
154
163
169
168
164
160
157
155
152
151
152
151
147
144
144
149
151
150
147
148
152
155
156
155
155
154
151
147
143
143
150
158
158
147
135
136
145
150
144
140
141
142
140
135
135
158
158
157
154
152
154
164
170
167
161
156
156
153
146
141
144
152
157
154
146
146
149
153
153
154
151
148
146
149
155
154
146
133
130
138
149
149
143
136
134
138
145
146
142
140
141
142
137
133
137
150
150
158
162
161
161
166
166
159
151
152
159
157
147
135
135
148
159
156
147
144
147
151
151
151
149
146
142
144
149
149
142
132
131
139
145
142
135
132
135
141
142
139
136
138
144
150
150
148
148
146
147
158
165
166
166
165
163
152
143
146
160
166
154
141
134
139
145
145
142
143
147
147
143
142
146
149
148
147
145
143
141
141
143
144
145
142
137
135
135
138
140
137
135
143
154
164
166
164
158
147
150
158
164
166
165
163
160
150
142
144
156
164
158
148
142
139
137
136
139
144
149
148
145
145
149
153
156
154
147
141
140
142
146
145
143
143
142
137
133
136
141
146
149
156
165
171
170
166
159
151
155
162
166
166
162
162
158
157
154
150
151
152
150
148
146
145
142
141
144
146
148
148
151
153
153
153
156
158
154
145
140
139
137
135
137
142
143
139
132
133
141
150
156
163
167
167
163
159
152
157
161
167
169
164
159
155
155
157
155
152
146
139
136
139
145
150
151
150
151
147
143
143
148
152
152
152
154
157
155
145
141
140
135
132
135
140
144
145
141
136
138
144
151
157
161
160
156
152
145
161
160
164
167
160
155
152
153
155
153
148
143
133
131
134
142
149
152
151
149
143
138
136
140
146
150
152
155
154
146
139
141
148
150
148
140
139
146
153
154
148
142
141
147
155
157
155
152
147
141
160
159
159
159
151
148
152
155
154
151
143
140
139
139
139
142
145
148
149
144
138
135
138
144
148
151
151
153
153
145
139
143
152
158
155
148
143
146
151
154
151
145
142
144
149
150
149
146
142
137
155
154
155
158
154
149
154
158
160
159
153
147
149
150
145
142
142
146
148
145
137
136
144
153
155
150
145
150
155
156
152
144
146
148
149
149
146
143
140
139
141
142
137
135
134
135
136
130
128
127
154
151
154
163
166
165
161
163
165
167
164
157
155
153
146
141
142
148
152
148
141
139
145
152
153
147
144
149
159
160
150
138
135
139
145
147
144
139
130
125
128
133
133
127
123
121
124
123
125
127
158
154
156
163
172
172
166
162
162
165
163
157
150
146
144
145
149
152
152
149
145
143
145
145
146
146
149
154
157
152
140
133
136
144
148
146
141
134
131
126
127
130
130
128
125
124
126
128
132
137
160
162
161
161
161
162
160
159
157
157
156
150
142
140
145
153
157
155
151
148
148
148
147
144
143
147
152
154
151
142
136
136
146
154
151
141
133
131
132
134
131
128
129
129
134
136
138
141
141
138
158
163
161
157
151
150
155
156
154
154
151
148
143
142
149
156
158
154
149
148
152
154
152
146
143
145
149
151
146
141
139
140
146
147
145
136
130
127
128
130
131
129
127
130
135
140
145
147
140
134
155
156
156
157
154
154
153
153
153
153
153
153
153
152
151
150
149
147
146
147
153
154
152
145
140
140
146
149
146
141
137
137
136
137
138
138
136
128
124
126
132
136
134
128
127
132
139
143
137
126
151
150
153
159
164
161
155
152
151
150
150
152
158
156
150
143
139
138
139
140
143
144
144
142
139
141
148
151
148
141
137
136
134
135
138
142
143
137
128
130
137
147
148
134
127
126
131
133
132
127
149
149
151
157
160
158
154
152
149
142
139
143
147
151
149
146
141
139
135
133
135
139
141
143
147
151
154
153
150
145
142
142
145
141
139
140
145
146
142
138
138
147
149
144
137
132
130
128
129
131
150
150
148
145
144
148
153
153
149
140
134
135
135
140
149
154
154
146
140
139
143
144
143
145
151
157
158
154
152
151
148
146
145
143
140
139
143
150
147
138
131
132
139
146
149
146
137
132
132
132
152
152
147
142
141
146
152
152
148
143
142
141
138
140
148
155
156
149
145
147
152
151
147
144
147
151
153
155
154
153
147
143
142
143
142
142
141
143
140
135
130
129
137
145
151
150
146
142
138
134
152
150
148
147
147
148
150
147
145
144
149
153
152
148
149
149
149
146
145
149
153
153
149
145
142
142
145
151
153
150
142
140
142
145
146
141
136
133
133
133
132
134
139
142
144
144
144
143
141
136
147
146
146
147
146
145
144
144
143
144
146
149
152
152
152
151
149
146
145
146
148
150
151
148
144
138
138
144
148
146
141
141
143
146
141
134
131
132
133
131
131
130
132
134
133
133
134
135
137
135
143
143
142
138
137
137
141
144
143
142
139
141
145
150
154
154
151
149
146
144
143
145
148
149
148
140
136
139
145
146
145
144
140
135
129
125
128
134
134
128
120
119
125
135
135
134
132
131
133
136
145
145
140
134
131
136
143
146
145
144
140
139
140
143
147
147
145
145
142
141
138
138
141
143
146
142
141
143
145
148
146
141
132
121
114
116
126
131
132
127
124
130
139
148
148
140
132
128
129
134
146
145
140
134
136
143
148
149
147
147
145
142
139
138
140
140
136
132
130
133
136
139
140
141
143
143
143
144
144
145
140
132
125
117
112
114
121
128
132
133
138
147
152
151
144
135
129
125
123
123
147
145
142
143
142
149
152
152
151
148
145
139
136
137
140
140
135
127
127
131
141
147
146
143
141
142
143
143
139
131
127
126
123
120
113
111
117
124
131
136
141
144
142
134
128
125
126
123
120
117
149
149
147
147
148
151
154
153
151
146
140
135
134
137
142
143
139
132
130
137
147
151
147
141
139
140
140
139
129
121
123
123
120
117
109
107
114
122
129
127
126
126
123
119
118
123
128
130
131
125
152
154
150
147
144
144
145
146
144
140
136
136
136
138
140
141
140
138
137
141
146
147
141
135
135
138
137
130
123
121
124
121
116
110
104
106
116
124
127
121
118
118
118
120
122
125
132
140
147
143
152
151
148
144
140
136
135
135
135
136
136
140
141
139
136
136
137
137
136
136
139
138
137
134
135
138
135
125
118
120
122
121
116
108
105
109
119
129
133
131
129
129
128
127
125
126
132
141
148
147
147
144
143
144
143
138
131
129
134
140
144
147
146
142
138
135
136
136
134
132
131
133
135
136
135
136
134
125
116
114
115
116
114
111
111
115
122
131
138
140
139
136
129
127
126
127
133
138
139
135
142
141
142
145
148
146
140
139
143
150
154
150
146
143
141
139
139
139
137
132
129
131
137
140
139
135
134
129
122
112
106
108
113
117
120
122
125
131
136
138
135
129
126
126
129
134
136
135
129
125
141
143
142
143
147
152
148
146
147
150
151
146
142
139
139
140
141
142
140
136
131
132
137
143
143
136
133
133
130
120
111
108
117
127
130
130
129
130
131
127
121
122
125
133
136
135
131
127
124
125
167
162
157
152
151
151
149
145
142
139
146
155
159
160
159
160
159
153
149
146
146
151
155
160
164
165
162
155
149
143
141
149
156
157
150
146
150
157
160
157
152
151
153
153
152
149
150
150
150
147
166
160
150
139
137
147
153
153
148
143
145
152
156
158
158
160
162
159
156
155
157
157
161
163
166
163
157
152
144
140
139
148
158
162
154
144
139
146
156
161
162
160
156
151
148
147
148
148
146
143
167
160
148
137
133
139
150
155
151
146
146
148
152
153
152
157
163
166
165
165
165
165
164
162
161
159
155
152
150
148
150
151
153
156
152
146
140
144
151
157
161
160
156
151
143
138
136
136
141
143
167
162
157
145
137
136
139
142
145
143
146
146
143
143
143
151
161
167
169
165
162
160
158
156
156
154
152
153
157
160
158
153
150
149
149
148
146
147
149
152
155
156
154
151
148
141
138
136
140
143
159
160
160
155
151
143
137
135
136
139
142
140
137
138
139
151
161
165
164
157
154
153
153
151
149
147
150
153
159
158
156
154
152
151
151
150
147
145
146
149
152
153
153
152
154
154
151
148
146
145
156
158
157
157
155
154
150
144
139
137
137
137
138
143
151
159
166
162
155
149
152
156
157
153
149
148
151
154
155
154
152
152
152
154
154
151
145
139
139
146
152
155
153
151
153
155
154
151
148
147
165
159
154
149
149
152
151
148
141
138
139
143
146
154
156
161
164
159
154
151
153
160
163
159
154
152
154
155
156
155
153
149
144
145
149
150
145
139
136
143
153
158
157
150
146
145
144
144
146
150
174
167
156
144
138
140
143
141
139
139
146
154
158
158
153
150
158
162
161
156
156
158
162
161
158
155
154
155
158
160
158
149
140
138
143
148
146
142
141
144
151
155
156
149
145
141
138
139
142
149
170
169
158
145
137
136
135
137
137
142
152
163
163
158
150
149
161
171
171
159
153
153
158
162
160
155
153
153
156
161
162
157
151
150
150
147
143
142
144
146
147
144
143
143
144
143
144
143
142
143
162
164
159
149
144
141
140
140
140
144
154
162
163
160
156
158
167
176
170
157
151
151
155
158
156
153
153
155
160
162
162
161
166
169
160
150
142
141
144
148
144
139
137
138
141
144
149
149
145
140
159
162
161
153
149
146
145
145
142
145
152
159
160
160
161
162
164
165
161
154
151
150
150
149
149
149
153
158
164
163
158
154
157
162
159
152
145
143
145
148
148
146
144
142
139
135
142
147
147
141
159
159
159
153
150
150
148
147
143
145
149
157
159
157
155
155
158
161
160
155
152
149
146
144
147
147
152
155
158
156
148
143
142
144
146
146
143
142
144
147
154
163
163
153
142
134
137
144
147
140
156
153
152
149
149
154
158
157
152
150
152
158
159
152
145
147
156
164
166
161
153
148
145
147
150
150
150
150
151
147
140
137
139
142
143
142
138
139
141
145
154
166
170
163
150
142
142
145
144
138
155
151
147
147
150
158
167
169
167
160
156
156
153
145
139
145
154
163
166
159
153
148
146
147
152
153
153
152
151
147
142
140
143
148
150
147
144
144
144
145
150
157
159
155
148
143
141
140
140
136
154
151
149
146
151
159
166
171
170
165
158
152
147
144
145
147
151
153
153
153
153
149
145
145
148
150
154
155
155
153
148
145
146
151
155
158
157
154
148
145
145
146
145
145
143
138
136
138
139
138
149
151
150
148
151
154
158
160
159
158
157
153
151
150
150
148
148
149
152
154
153
148
145
147
149
155
155
154
153
153
150
145
143
146
153
157
155
152
146
144
144
145
146
145
143
141
139
140
145
145
140
146
150
152
154
153
152
152
150
150
154
158
160
160
154
148
147
150
157
159
154
148
147
154
163
165
159
152
149
150
150
147
143
141
141
143
143
143
143
146
148
150
149
147
149
152
152
149
148
147
143
146
151
156
158
160
163
163
159
156
155
160
163
161
155
150
148
148
155
159
156
150
149
156
167
172
166
159
153
153
153
155
151
143
139
141
142
145
147
148
150
150
146
145
148
154
157
151
145
142
157
159
159
159
160
166
176
181
177
169
165
162
161
158
156
153
148
142
144
150
153
152
150
151
155
164
166
164
160
158
155
156
156
147
146
152
155
156
152
148
145
147
145
144
143
146
149
145
139
137
165
168
168
161
156
162
178
187
185
175
167
162
158
154
151
152
150
140
135
140
145
150
152
152
153
156
156
159
157
157
153
149
145
143
144
151
155
157
149
139
138
143
146
142
138
138
142
144
138
135
158
166
167
157
148
153
169
180
176
164
158
159
158
151
145
147
154
155
147
138
139
148
155
158
158
153
148
144
147
151
149
141
129
126
132
138
143
142
139
137
139
142
143
140
138
139
146
150
146
140
150
155
156
150
145
149
162
168
160
149
147
157
159
150
142
143
156
160
153
143
142
148
152
153
151
150
146
142
143
146
146
139
127
124
132
137
138
135
135
138
141
142
139
136
138
146
159
165
162
151
148
148
148
148
148
157
164
165
156
146
148
158
161
154
146
147
154
153
147
144
146
150
147
140
141
147
150
151
149
147
145
141
136
136
139
145
143
139
137
136
141
143
140
137
143
153
165
169
167
159
145
145
146
151
157
165
167
168
164
157
157
161
161
156
153
149
149
143
139
142
146
149
147
143
145
150
154
157
156
151
145
142
141
142
143
144
145
142
138
133
137
143
148
146
148
153
159
160
158
154
147
148
152
157
156
159
159
164
165
166
163
159
157
154
151
148
147
143
142
145
147
146
146
149
152
153
152
153
154
150
143
142
146
149
146
144
144
143
138
131
133
142
148
149
149
149
148
146
144
142
154
157
163
162
153
145
146
153
161
163
156
150
145
143
145
146
148
149
150
153
149
142
140
143
148
150
148
148
147
143
140
143
152
158
156
151
148
146
145
141
139
141
145
147
148
149
146
142
137
135
160
165
172
167
150
140
142
152
157
152
146
142
140
140
143
146
149
150
150
152
147
139
135
135
142
147
148
148
144
139
137
145
155
161
159
155
153
152
152
153
148
144
142
144
152
157
156
148
139
133
161
169
173
167
152
141
145
154
157
154
150
148
146
148
148
147
146
143
143
144
142
141
141
141
145
147
148
148
148
146
147
149
151
150
149
150
151
150
149
147
146
141
136
138
148
156
155
146
136
131
161
163
166
164
155
147
145
151
161
165
165
160
157
155
152
147
142
141
141
143
143
144
149
155
154
148
143
146
153
160
158
150
144
137
135
139
141
138
129
123
124
127
127
128
133
141
143
135
128
127
162
156
155
161
162
156
150
152
162
175
178
172
165
158
154
148
144
145
148
148
147
147
150
153
152
147
144
147
153
156
151
140
135
136
140
144
141
131
115
108
115
128
130
128
124
122
123
124
126
129
161
153
153
159
166
164
158
155
160
170
170
163
157
155
153
151
151
151
152
150
147
144
144
145
147
149
151
152
150
139
132
129
135
146
152
149
144
135
126
121
126
139
144
139
126
117
114
120
127
129
157
155
158
159
160
159
158
152
151
152
152
149
147
148
153
155
155
152
149
146
146
144
143
143
146
151
155
153
147
138
130
134
142
149
149
144
141
141
140
139
136
140
144
142
137
128
123
125
126
126
156
160
160
157
152
148
148
146
142
141
144
149
148
148
151
154
154
150
146
145
149
151
152
148
146
148
150
151
146
142
140
142
144
141
136
134
136
141
141
139
134
132
132
137
140
143
140
132
120
112
159
158
157
153
148
146
145
141
139
143
152
157
158
153
150
148
149
147
146
149
155
159
159
151
142
140
145
148
148
144
141
139
135
134
133
136
137
137
138
137
134
132
130
131
139
147
148
139
123
118
158
154
152
152
154
152
146
141
139
144
152
161
163
157
150
145
143
143
144
146
151
157
156
148
140
138
142
147
149
146
139
132
130
133
136
139
141
140
138
138
137
135
132
131
133
139
141
140
138
140
153
152
152
151
152
150
145
142
141
141
146
153
157
155
153
150
148
143
140
141
146
149
148
146
145
146
145
148
150
150
144
136
134
136
138
139
140
143
144
143
139
134
132
132
132
131
131
138
148
153
151
153
151
146
142
142
144
141
139
138
138
148
153
155
155
157
153
144
140
142
149
149
146
147
150
152
147
145
147
150
149
143
142
141
140
137
135
140
145
142
133
127
131
134
137
131
128
132
143
144
152
153
149
144
141
142
144
142
139
138
143
152
155
155
155
155
150
143
141
146
154
153
149
146
148
148
146
143
146
149
147
143
143
145
146
140
133
133
138
136
132
128
132
142
142
136
130
130
135
135
150
149
147
145
146
148
148
144
143
145
150
156
156
153
151
150
147
143
143
148
154
154
150
145
144
145
145
148
147
146
142
139
143
149
149
143
134
130
132
134
134
138
141
143
142
136
132
130
134
135
147
144
143
143
145
146
145
144
144
145
145
146
147
146
145
147
149
151
150
150
150
148
148
147
147
149
152
151
147
143
139
140
141
141
138
135
132
132
132
133
135
139
141
139
138
135
133
132
133
136
151
149
145
140
139
139
142
145
145
145
140
138
137
137
139
144
151
160
163
151
143
139
140
146
152
157
156
150
144
144
143
145
140
128
116
115
125
130
130
130
132
136
135
134
134
134
135
135
133
133
157
159
152
143
136
137
141
145
146
145
143
142
138
135
134
136
141
148
149
143
135
132
134
142
151
153
149
144
140
140
145
145
138
121
109
110
120
127
128
130
131
134
136
134
133
135
139
138
138
135
149
150
146
140
138
141
143
143
140
142
144
145
141
138
137
135
133
127
123
125
129
135
140
145
148
148
143
140
136
130
130
131
129
125
118
117
123
128
130
134
138
140
138
134
131
131
133
134
136
135
139
136
137
137
140
146
147
142
136
135
139
141
139
140
144
143
134
119
107
114
132
145
149
149
147
145
143
142
135
123
108
110
119
124
124
123
126
132
141
145
144
143
137
131
130
128
129
130
134
132
143
138
136
138
143
149
151
149
144
141
140
138
136
139
145
146
139
129
124
130
143
152
151
145
141
142
145
145
136
123
105
103
111
117
118
119
126
135
144
144
141
138
133
129
129
131
135
137
138
134
153
148
139
139
144
150
153
152
147
143
140
140
140
140
141
142
141
139
140
143
149
152
146
136
133
136
141
141
137
126
118
114
114
112
111
114
125
135
141
138
136
136
135
133
132
135
143
147
149
141
154
148
141
139
143
148
147
143
138
137
138
143
144
141
139
137
137
138
138
140
146
150
146
136
133
134
134
131
125
122
122
123
119
115
112
116
126
134
138
136
136
137
137
134
132
134
137
144
147
143
154
146
143
146
150
149
140
133
134
140
145
147
146
143
140
137
134
132
131
134
142
150
151
146
141
136
131
123
115
113
116
119
118
115
115
121
129
136
139
138
136
135
133
130
129
127
128
129
134
136
157
154
152
156
157
152
140
134
142
152
157
150
143
141
141
140
137
134
135
138
144
149
154
154
149
140
130
122
114
111
110
112
113
115
117
123
130
136
140
137
133
125
122
124
127
126
123
122
125
131
156
158
156
154
149
146
141
141
146
153
153
147
142
141
142
142
141
141
144
146
144
140
143
149
148
139
129
125
123
122
118
116
116
117
121
123
129
133
137
131
123
120
122
126
131
131
123
121
124
128
165
167
167
160
151
146
146
148
146
147
146
147
149
155
159
163
162
155
153
156
162
161
157
153
153
156
160
159
158
159
160
164
168
168
158
148
144
149
157
159
152
144
143
150
156
161
157
154
152
149
165
167
162
151
141
142
146
151
148
141
132
134
144
155
160
161
160
157
156
159
161
158
155
152
152
155
154
154
158
160
162
165
168
168
155
146
139
147
159
164
162
151
145
149
158
162
159
155
153
153
168
168
158
146
140
141
150
155
151
140
130
132
144
155
160
161
160
158
159
159
158
153
151
154
158
159
155
152
157
160
163
161
156
153
150
147
150
155
159
162
161
155
147
143
143
147
149
151
152
154
172
172
166
155
146
146
151
154
150
144
138
140
143
148
151
154
157
157
157
155
153
151
152
155
160
159
155
151
153
155
157
155
150
146
146
149
154
159
159
157
157
154
147
137
128
132
140
148
148
145
170
176
175
166
157
154
150
146
142
142
143
144
146
146
145
150
153
154
152
150
151
152
154
155
154
152
151
151
152
154
153
150
148
149
149
149
149
151
153
153
154
155
149
140
131
137
148
152
147
136
168
174
174
168
161
157
153
145
139
139
147
153
152
151
152
158
162
157
152
149
152
156
159
155
151
148
149
154
159
159
153
148
145
149
150
148
142
137
138
146
153
156
153
148
146
150
155
155
148
135
168
165
161
156
155
155
154
146
142
142
152
159
159
157
158
166
170
164
155
150
152
157
160
156
151
149
150
157
164
168
158
147
139
140
148
150
144
139
138
145
150
152
150
149
151
153
153
152
150
144
169
163
154
145
145
149
149
146
146
153
160
164
160
155
155
161
168
167
158
152
153
156
158
157
154
152
151
154
160
165
160
148
140
141
149
152
152
151
151
150
147
140
141
146
148
146
144
146
149
150
165
164
156
146
143
145
146
145
148
158
165
164
158
153
150
154
164
163
159
154
155
157
157
158
158
156
152
149
150
157
158
155
154
156
158
152
147
148
153
154
148
138
137
142
145
143
141
139
143
145
161
165
160
153
148
146
144
142
146
156
164
165
159
155
156
158
161
161
156
154
156
158
157
158
158
160
156
151
151
155
158
161
164
166
162
150
137
137
146
153
152
145
142
144
146
144
142
141
139
140
163
163
160
156
154
150
145
139
138
144
157
165
169
165
164
163
161
157
152
151
153
155
154
154
154
158
158
158
160
161
157
153
153
155
154
149
141
138
143
149
153
155
152
148
145
142
144
146
144
142
156
153
151
152
153
153
147
140
136
140
150
161
170
170
165
160
157
153
150
147
148
149
150
150
151
151
154
156
160
157
150
143
138
139
144
146
146
142
142
145
154
161
164
154
143
138
142
150
150
145
144
139
143
147
151
154
156
156
150
146
149
156
160
160
157
152
153
150
148
145
145
147
149
150
150
148
149
151
152
150
143
138
138
143
146
146
146
144
143
146
155
165
169
158
143
134
136
145
150
146
140
137
140
145
149
157
164
169
166
160
151
149
150
149
149
150
151
151
148
149
149
150
149
149
149
150
151
152
152
149
144
141
145
151
154
152
148
145
146
147
153
162
166
158
144
133
131
138
144
145
142
145
146
143
146
152
163
171
172
165
156
151
149
148
149
150
152
152
152
153
154
152
149
146
147
152
155
156
156
153
149
145
146
152
155
157
155
153
151
149
148
147
150
150
143
136
133
138
147
148
143
147
147
143
140
144
153
159
162
162
159
159
160
157
152
150
151
155
157
158
156
152
149
147
149
156
157
157
155
153
150
147
146
149
155
157
157
158
156
152
147
144
143
145
144
143
142
146
151
151
142
143
144
143
142
142
149
153
152
153
156
162
170
166
155
149
149
155
160
161
157
154
153
154
158
160
159
158
154
152
151
151
150
154
158
159
156
156
156
155
151
148
145
145
147
147
144
143
145
146
146
145
149
154
154
154
159
162
159
154
154
161
166
166
158
152
151
156
160
160
158
156
156
158
162
163
161
160
158
155
154
156
160
165
169
164
158
153
154
153
153
151
147
146
146
146
138
130
129
133
159
159
161
163
161
163
170
174
172
166
161
162
162
160
156
156
157
158
156
154
152
153
155
155
158
160
160
159
158
155
154
156
162
167
170
167
160
151
149
146
146
146
146
145
143
140
136
128
125
131
163
168
171
166
161
164
171
178
177
172
165
162
160
155
152
155
160
161
153
145
143
147
152
154
154
154
150
151
151
151
150
149
150
154
154
152
150
145
141
138
136
138
141
141
138
136
138
139
141
139
155
164
169
163
155
157
168
176
173
165
159
158
157
153
149
152
159
162
153
144
142
146
151
152
151
147
142
141
144
148
147
142
140
138
136
137
139
140
139
138
136
137
141
140
136
136
142
153
156
148
150
154
158
153
148
154
166
173
170
159
153
155
155
152
149
151
156
158
152
149
150
150
148
143
143
144
143
141
143
147
147
141
136
137
138
136
136
136
139
141
144
145
146
143
138
141
149
158
161
154
153
151
151
150
152
158
167
171
167
160
154
153
151
150
149
152
153
153
148
150
154
152
144
135
138
144
148
147
148
149
149
145
143
144
145
145
142
139
139
142
146
148
148
144
143
149
153
158
156
152
154
149
148
150
155
164
169
169
165
160
157
151
145
142
144
149
150
146
144
147
150
148
142
139
142
146
146
146
149
151
150
148
149
150
149
148
144
142
140
138
139
140
142
143
146
150
151
147
144
144
155
149
147
150
154
157
158
159
161
160
159
151
144
140
141
145
146
143
144
147
148
145
144
145
148
146
141
141
146
150
148
148
154
159
155
151
147
144
142
137
133
133
135
140
145
145
140
136
135
136
156
154
153
152
146
142
146
152
159
161
158
155
148
147
147
146
145
144
147
154
153
147
143
145
148
146
142
140
142
144
144
149
156
161
161
157
153
148
147
145
145
144
140
139
139
139
135
131
129
133
156
160
162
158
145
137
143
153
160
162
157
155
156
152
152
149
146
144
148
155
157
150
144
141
144
146
143
141
141
142
147
151
156
156
157
157
158
155
152
153
159
157
148
138
136
137
134
129
130
133
156
166
171
164
152
144
147
156
162
161
157
157
157
155
154
149
146
142
144
149
154
152
150
142
143
143
140
139
143
149
157
158
152
142
141
148
154
153
148
146
147
151
145
136
134
141
143
136
132
135
159
165
167
162
156
150
149
153
158
159
158
156
153
152
150
147
144
141
143
147
153
155
154
151
148
141
136
137
147
158
164
160
150
141
138
142
145
141
132
128
127
131
131
133
135
145
147
142
136
137
158
158
155
155
155
152
150
151
153
158
159
157
154
153
151
148
145
144
148
151
154
153
152
150
149
146
142
145
151
156
156
150
143
142
143
144
142
135
125
119
118
126
133
139
138
137
135
134
139
145
153
153
153
154
155
153
153
154
156
157
155
153
154
158
156
152
148
149
152
154
152
148
145
144
148
152
154
154
151
143
136
134
138
142
146
145
143
140
135
127
127
134
142
145
135
121
115
122
138
147
147
152
158
160
158
156
158
157
157
154
152
149
152
155
156
153
150
149
150
151
149
145
140
141
145
151
153
151
146
140
138
138
138
138
136
139
145
152
147
139
131
133
138
139
131
117
111
117
129
141
150
157
161
161
158
156
156
154
150
149
152
153
153
149
149
148
151
150
151
150
150
146
143
142
142
142
142
142
143
146
151
150
147
137
131
134
144
153
152
141
131
128
129
131
130
130
129
128
128
125
157
157
157
152
149
149
146
143
141
146
155
160
157
147
143
145
152
156
157
155
153
151
150
144
139
137
138
141
146
151
152
150
147
138
135
136
141
145
142
139
132
128
126
130
137
145
149
142
128
122
159
154
145
141
142
141
139
137
138
147
156
162
159
151
146
148
155
161
161
157
154
154
153
146
142
138
141
146
152
153
146
135
133
137
140
139
138
138
139
140
135
129
127
131
139
148
150
143
136
132
157
152
145
141
140
139
137
140
145
150
154
157
157
154
152
152
155
156
154
150
149
148
148
148
148
146
143
145
149
149
140
129
127
135
141
139
134
138
142
143
136
129
126
132
138
138
136
137
138
139
154
153
151
145
140
137
137
141
147
151
152
154
154
151
150
149
147
147
147
145
146
145
143
146
150
149
141
135
140
144
142
135
134
138
142
138
134
137
143
143
134
127
126
131
131
128
124
128
135
136
151
152
150
147
144
142
142
145
147
150
152
154
151
147
140
139
139
142
144
146
148
145
141
141
145
144
136
130
136
144
148
145
144
146
145
142
138
136
139
138
133
127
126
129
129
125
122
126
131
131
148
145
144
145
147
150
150
148
146
147
149
150
146
139
133
129
133
139
145
148
151
148
141
139
139
140
139
139
140
146
149
149
146
146
145
145
143
138
134
135
134
131
129
129
129
128
125
126
130
132
149
143
139
142
148
153
150
147
144
142
141
141
137
132
126
125
131
138
145
148
148
146
139
136
138
144
152
149
143
141
141
141
138
132
135
137
138
136
133
134
138
139
138
136
134
135
134
130
130
134
162
153
148
143
143
146
144
143
141
138
137
135
133
130
125
125
132
139
145
144
140
136
133
134
141
150
155
149
140
136
136
138
133
124
116
118
126
130
130
133
141
145
141
134
132
134
136
135
132
132
165
163
156
146
140
138
139
139
138
138
142
143
141
137
130
131
135
139
141
137
131
128
129
135
140
146
145
140
135
133
136
140
137
123
110
109
115
123
125
132
143
145
136
122
117
124
134
135
131
129
151
152
150
144
139
136
136
134
131
136
144
147
148
144
143
140
136
129
124
124
127
132
136
140
139
138
135
135
134
131
130
134
134
124
117
113
114
117
125
136
144
143
131
119
116
124
131
132
130
130
140
138
140
141
140
139
134
131
130
134
141
145
144
146
150
147
138
122
114
117
131
142
147
145
141
137
135
138
136
128
118
116
118
123
123
123
126
131
139
145
147
142
134
128
129
133
131
127
129
131
143
139
139
140
142
142
138
137
137
142
143
143
141
142
146
145
139
128
124
127
137
144
145
142
142
142
143
143
137
125
111
107
111
118
124
129
138
150
156
151
146
142
140
138
137
137
131
128
128
129
149
143
138
138
144
148
149
148
147
146
144
144
142
141
142
143
143
139
139
138
140
140
140
136
140
144
146
143
135
124
115
114
120
119
124
128
142
154
156
147
140
140
141
139
137
136
136
136
132
129
149
139
130
132
143
152
154
151
146
142
143
144
143
142
143
144
145
144
141
138
139
139
138
136
137
140
143
138
128
122
120
125
129
128
127
130
134
140
139
134
134
135
138
137
135
138
141
142
136
131
150
138
129
134
146
152
149
143
141
142
144
146
144
143
144
145
143
139
137
136
138
141
138
135
135
135
133
129
120
116
121
128
133
134
133
135
133
132
131
131
132
133
134
135
134
132
131
131
132
132
151
147
144
147
150
147
136
132
137
148
153
147
143
143
145
145
141
137
138
139
139
138
135
132
132
131
126
121
116
116
121
129
134
136
136
137
133
130
130
133
134
133
131
131
130
128
125
122
125
131
149
150
156
156
149
138
126
127
135
145
150
146
144
145
148
147
143
140
142
143
139
132
128
129
129
126
121
119
121
126
129
133
135
135
131
129
129
130
132
134
136
134
128
127
128
131
130
126
125
128
160
167
168
162
153
148
148
150
157
162
163
159
153
152
153
156
157
156
158
163
170
168
160
150
141
142
147
152
156
161
165
163
159
154
156
153
152
153
158
161
154
144
140
147
153
153
144
139
143
150
158
167
171
165
155
145
141
146
150
152
151
151
152
153
155
156
156
157
160
162
165
161
155
146
140
138
145
151
162
175
176
169
161
154
154
152
154
155
157
157
149
141
138
145
155
161
157
153
152
154
162
167
168
164
157
148
144
147
149
148
145
146
153
159
163
160
159
158
159
159
158
154
152
153
157
156
150
149
157
168
173
165
159
150
149
149
154
155
155
151
147
142
137
137
141
150
159
162
160
154
167
168
166
164
160
158
154
152
149
146
144
148
157
164
164
160
156
154
154
156
156
153
154
157
162
160
152
145
146
150
156
156
154
150
148
147
151
154
156
153
149
146
137
127
123
133
149
161
160
149
173
177
170
164
161
161
159
154
145
141
145
155
162
165
161
155
151
150
151
155
157
156
156
156
157
156
151
147
145
146
148
149
151
152
150
147
147
150
157
157
155
152
145
133
123
128
144
155
153
142
174
179
173
163
159
159
157
150
140
135
145
159
166
166
162
160
159
155
154
153
156
157
157
154
152
150
150
153
156
155
149
144
145
151
152
150
147
150
155
156
153
152
150
145
141
139
143
147
147
140
170
169
164
158
157
157
156
151
143
140
148
160
164
164
164
167
172
168
160
154
153
156
158
156
151
148
149
157
164
164
154
144
141
147
152
154
154
155
156
153
144
139
142
149
150
147
144
145
147
141
166
160
154
151
155
158
157
154
152
155
159
160
158
159
160
164
169
167
161
155
154
157
159
159
156
151
149
152
158
159
153
146
144
152
155
156
156
159
160
153
137
126
131
144
150
148
143
144
146
143
165
163
156
152
155
159
157
155
157
163
163
158
154
154
156
156
153
150
149
154
158
160
159
159
160
158
151
143
140
144
147
148
151
159
159
154
148
151
157
155
146
136
137
146
153
150
142
140
142
142
165
165
159
155
156
160
157
154
154
157
159
155
153
154
159
157
146
137
140
152
161
162
159
158
161
162
154
139
131
136
144
148
150
154
154
149
142
141
147
153
154
149
148
152
155
153
144
137
136
141
157
156
154
154
158
161
159
153
149
152
155
155
155
158
164
163
155
146
143
150
158
161
160
159
161
162
156
145
142
144
150
147
141
140
144
147
145
142
141
144
147
148
148
149
150
151
147
141
138
142
147
142
143
150
156
163
163
158
155
155
157
158
157
157
161
162
158
151
146
148
153
159
160
158
157
154
153
151
154
155
153
146
137
134
138
146
150
149
144
137
133
134
140
142
142
144
145
145
145
145
146
140
141
146
153
160
166
167
164
159
158
157
156
155
156
156
154
149
145
146
152
160
160
155
152
149
150
152
156
154
149
142
140
142
146
149
152
154
149
142
132
133
141
146
144
139
139
142
145
148
148
149
146
145
147
155
163
167
163
157
153
154
153
153
154
153
153
149
146
147
156
160
158
150
147
147
152
155
156
152
144
140
143
152
156
154
152
151
152
146
142
142
148
155
150
140
132
136
144
148
149
150
148
142
140
147
156
159
157
153
153
155
155
154
153
154
156
154
152
152
156
159
155
145
143
146
154
158
157
151
145
143
146
153
156
155
150
150
153
150
144
142
147
153
153
145
139
139
145
148
146
146
141
138
136
139
151
157
157
155
155
160
161
156
151
151
157
160
158
155
155
157
154
146
141
142
153
158
158
153
151
151
151
155
154
152
152
155
157
152
146
142
143
148
151
150
150
148
149
148
149
147
145
144
141
144
155
164
164
157
155
160
164
161
154
151
155
160
160
158
156
158
158
151
142
141
150
156
157
156
156
159
161
162
158
157
160
162
160
155
148
145
145
147
147
147
146
145
145
143
159
158
159
158
155
155
163
170
167
156
149
155
163
165
159
156
159
162
160
159
158
160
160
155
147
144
146
152
153
153
154
159
166
173
174
173
167
161
156
152
149
150
150
149
145
140
133
130
132
135
166
169
171
167
158
155
159
164
163
156
152
156
161
162
159
159
165
167
162
157
153
154
156
154
149
143
141
144
144
145
147
151
161
172
174
170
160
152
145
142
143
145
146
145
142
137
131
129
132
137
162
166
168
164
158
154
156
159
160
159
157
156
157
155
154
158
165
168
162
151
146
147
149
148
144
137
134
135
138
143
144
144
147
154
157
153
148
144
141
136
133
135
137
139
138
135
132
136
144
145
155
158
161
162
159
158
160
164
166
164
158
154
153
153
153
155
158
159
154
148
146
145
144
140
137
134
132
135
141
148
147
142
138
140
143
143
144
143
142
139
134
133
138
140
135
128
129
137
147
149
151
154
163
166
164
162
163
167
168
165
157
152
151
155
156
153
149
145
146
148
149
146
140
135
138
140
141
142
145
147
147
143
142
147
151
148
142
141
142
141
141
143
146
143
137
128
128
137
143
146
153
154
162
167
166
164
162
163
165
162
156
151
149
152
155
152
148
141
144
148
151
145
137
136
143
148
147
143
143
145
147
147
152
161
160
151
141
138
142
145
146
147
146
144
143
139
137
138
140
142
159
154
156
163
164
162
159
157
155
154
152
148
144
144
148
150
148
146
146
149
148
143
139
140
145
146
141
138
141
147
151
151
157
162
159
150
143
141
144
149
146
141
139
143
146
146
140
138
137
139
162
154
150
152
155
156
154
152
153
153
153
150
144
140
144
147
148
147
149
151
150
145
142
144
145
143
136
135
143
152
154
153
154
153
149
146
144
145
148
150
146
138
135
139
145
145
140
139
140
141
160
157
151
149
148
148
149
152
157
162
163
159
153
149
150
149
147
145
149
156
157
152
148
150
148
144
140
138
144
150
152
151
146
144
142
144
143
143
143
145
148
148
142
139
138
140
137
137
141
143
153
157
158
155
149
145
148
154
160
168
170
166
163
158
156
151
147
146
150
158
162
161
157
157
153
147
143
140
143
147
150
150
145
141
142
144
142
133
129
134
150
154
148
138
132
131
133
133
138
140
152
156
160
161
155
152
153
157
160
162
162
160
160
158
154
151
148
148
151
154
159
160
160
160
154
147
140
138
142
148
153
154
150
144
144
146
142
135
126
128
142
150
146
136
132
131
135
133
136
136
154
156
158
160
158
160
161
158
153
150
148
147
148
147
148
148
147
148
148
149
152
153
154
152
150
143
140
141
146
153
157
158
156
155
152
148
144
139
133
130
131
134
139
140
139
141
141
140
139
139
152
156
155
153
151
157
159
159
152
142
137
139
142
146
147
146
144
144
147
149
149
145
145
145
148
149
150
151
153
156
158
158
158
157
150
143
138
139
141
138
130
129
136
146
152
146
142
141
147
151
148
155
155
152
147
150
157
160
157
143
136
139
148
154
153
148
144
145
150
153
152
147
142
141
145
152
155
156
157
157
156
155
152
149
143
136
134
138
142
139
130
129
136
149
152
142
131
132
143
157
143
155
162
161
155
155
160
167
164
154
145
145
152
155
155
149
147
148
153
156
155
150
144
140
141
144
146
148
149
154
155
151
146
140
136
136
138
142
139
131
123
125
135
144
143
134
124
125
138
150
146
158
168
165
159
158
163
167
165
160
154
153
150
148
146
146
149
153
157
158
156
150
143
140
138
137
134
135
142
151
157
154
146
138
138
143
148
147
138
127
123
127
133
134
131
128
129
134
139
142
155
158
159
157
151
150
153
155
156
154
154
152
146
139
138
142
150
156
159
157
153
145
140
139
140
138
137
137
143
151
154
154
149
145
144
145
146
145
137
131
129
131
132
130
125
129
138
145
141
137
156
154
148
145
145
143
141
144
146
147
147
146
142
140
142
144
148
154
155
152
148
141
137
138
142
144
144
144
149
150
146
142
143
145
145
140
135
135
137
139
134
132
131
131
130
135
140
141
138
129
156
151
146
144
144
141
139
142
146
148
145
142
139
141
144
145
145
146
149
145
143
138
136
138
143
144
142
143
145
144
137
129
130
138
142
138
132
136
142
143
136
131
130
134
138
138
134
129
124
121
154
152
151
150
146
142
140
145
154
157
150
143
138
137
138
137
139
142
145
141
139
136
134
138
143
141
136
133
137
139
135
129
129
135
140
139
136
139
144
145
137
131
129
134
135
134
127
124
121
119
150
151
151
148
146
143
143
149
156
158
151
147
140
135
130
131
137
144
145
142
136
132
132
135
140
139
135
133
136
142
146
144
139
137
140
141
141
141
139
141
138
131
127
125
125
128
127
126
125
119
147
143
143
144
146
149
149
149
148
147
147
146
144
139
133
133
138
145
146
143
139
134
131
130
133
136
140
140
139
147
154
152
144
136
139
142
142
138
134
136
135
128
122
117
122
129
131
130
126
121
149
143
139
142
148
152
149
144
140
140
142
146
148
145
141
138
138
141
143
142
142
139
129
124
125
130
140
141
139
142
146
145
139
132
135
140
139
135
130
132
134
130
127
125
130
134
134
130
128
129
155
152
148
146
146
148
144
139
136
138
141
146
146
146
145
141
139
135
135
135
136
135
129
123
120
126
135
137
135
133
131
134
129
125
127
133
136
133
129
132
137
138
136
132
132
136
136
132
129
130
156
155
150
146
142
140
140
138
137
140
144
146
145
144
144
143
140
133
129
127
128
127
128
124
120
123
127
132
133
133
133
133
126
119
115
121
126
126
126
132
144
147
139
129
129
135
138
133
126
126
150
151
149
144
140
138
138
140
142
145
147
147
144
142
142
142
139
131
125
120
121
124
127
125
122
121
125
132
137
138
135
130
123
113
109
110
114
117
122
136
148
146
136
126
128
136
139
132
123
123
144
147
150
148
144
142
138
141
145
149
151
149
144
140
137
137
134
127
122
119
122
125
127
127
126
123
129
135
139
138
132
124
116
112
111
112
115
120
127
138
144
141
134
130
136
139
135
126
121
124
143
145
149
153
151
145
138
141
146
150
150
147
143
139
135
132
130
127
127
125
125
124
126
130
135
137
137
137
136
133
129
124
119
117
116
122
131
138
141
136
133
134
136
137
136
136
129
122
121
125
143
143
146
150
151
147
144
144
146
147
146
144
142
140
138
138
137
135
136
133
128
122
125
132
144
150
147
140
132
127
127
130
131
125
119
124
137
149
144
133
126
128
133
136
135
134
133
130
126
126
144
139
133
136
144
150
151
149
146
145
144
143
142
142
143
146
148
146
143
137
130
124
124
132
145
154
150
140
130
124
125
131
133
129
123
128
135
140
139
130
126
127
130
133
134
138
142
140
133
128
145
139
133
134
143
150
149
146
142
144
144
144
141
141
145
148
150
147
143
137
132
128
126
130
138
145
143
137
127
123
124
129
132
136
139
139
137
134
130
131
132
134
136
134
135
134
133
132
129
130
143
140
143
145
149
144
137
134
137
142
142
141
139
139
141
142
142
139
139
137
134
131
128
128
130
133
132
131
126
124
124
129
135
143
152
153
139
129
124
130
136
139
139
135
132
127
121
120
124
129
134
139
148
153
149
140
133
131
134
135
135
136
137
138
139
138
135
134
135
135
134
133
133
132
131
128
124
125
126
132
130
132
136
143
146
142
132
125
122
127
136
138
136
129
127
127
127
127
126
127
159
161
161
157
160
158
155
148
148
155
166
170
161
152
147
149
154
156
157
158
161
164
164
160
158
154
151
148
149
151
153
151
148
151
158
163
162
156
154
157
159
158
155
154
155
150
143
137
145
158
160
164
169
168
162
154
147
143
148
157
165
167
159
150
143
146
152
158
160
159
160
161
163
163
160
153
147
147
149
153
156
154
150
150
155
159
160
153
148
148
151
154
154
152
149
148
147
148
150
151
162
165
168
169
163
151
141
140
149
160
165
164
159
152
148
149
153
158
161
161
159
159
160
162
161
152
143
141
145
152
156
155
151
151
150
150
147
145
144
144
146
146
145
142
140
145
149
154
148
139
163
162
162
164
160
152
145
143
149
160
165
163
161
159
154
152
152
154
158
161
162
159
158
158
157
153
146
141
144
150
153
153
152
151
147
143
141
145
148
149
146
145
141
139
136
139
147
153
151
140
163
161
156
153
155
157
157
152
151
151
156
161
162
162
159
155
152
150
154
159
162
160
156
153
152
152
152
149
148
149
149
149
150
152
149
143
144
150
157
156
151
148
147
147
142
140
144
149
152
150
163
160
153
147
150
157
161
157
148
140
141
149
158
161
160
161
160
157
155
155
158
158
156
152
152
153
155
157
156
152
146
144
146
152
152
148
148
155
159
157
149
149
151
155
151
143
141
144
149
152
163
160
152
147
150
156
159
157
147
139
136
145
152
158
160
163
168
165
159
153
151
154
157
157
154
152
153
157
160
155
146
143
146
152
153
149
151
157
159
154
142
140
146
153
152
144
139
142
145
145
164
160
154
151
153
155
157
156
153
150
147
147
152
156
158
160
162
164
163
155
151
152
158
161
158
154
150
151
154
154
147
145
148
153
151
147
147
154
159
152
139
130
139
150
152
146
141
141
144
144
169
163
156
153
154
156
157
157
158
156
151
149
152
159
161
157
152
153
158
159
158
155
156
158
159
156
150
144
143
146
148
147
148
149
147
144
143
149
154
151
142
137
145
156
160
154
144
141
142
145
164
163
156
152
154
158
161
161
160
157
150
148
150
159
165
160
149
144
150
160
162
159
154
151
156
158
153
143
139
141
147
147
143
141
143
145
144
145
146
145
145
145
150
159
164
159
148
140
140
145
151
151
148
149
156
163
166
164
162
159
154
147
146
153
162
163
157
149
149
157
162
161
156
153
154
156
154
145
141
144
148
147
141
138
141
147
148
145
140
136
135
142
144
148
150
151
147
140
138
142
146
144
143
145
154
164
168
166
163
162
159
153
145
144
153
159
158
154
151
156
162
165
161
156
152
151
151
149
151
152
151
147
141
138
140
147
152
153
147
138
131
129
134
138
140
145
144
141
138
139
157
153
146
142
148
157
165
165
164
164
161
157
148
147
150
156
156
154
152
155
164
167
161
154
149
147
149
153
157
157
151
143
139
139
143
149
154
159
157
147
134
130
135
144
146
146
142
141
140
141
164
162
150
140
141
150
161
163
157
155
157
158
159
156
157
158
157
153
149
152
161
163
156
148
144
146
152
157
158
153
145
139
141
148
153
152
152
155
156
149
138
134
145
154
158
149
141
138
140
144
158
158
150
139
139
149
157
156
149
147
154
161
165
160
157
158
158
154
148
146
152
156
153
145
141
146
154
159
157
150
144
143
148
155
158
152
149
146
146
145
139
139
146
155
157
150
142
139
141
145
152
151
148
146
145
151
156
155
151
150
155
163
164
158
151
150
155
154
148
141
144
153
153
147
142
145
153
158
156
152
151
155
157
156
154
150
149
149
147
141
139
140
146
150
151
149
149
146
143
144
159
157
158
157
156
156
160
163
160
155
153
159
162
158
152
151
154
155
150
145
148
154
156
151
145
145
151
153
153
154
157
162
160
154
150
152
158
159
152
142
139
143
148
149
145
143
148
149
148
143
172
174
172
168
158
157
162
170
167
156
149
152
160
162
160
159
159
158
154
152
153
156
156
152
146
144
146
145
144
147
151
156
157
152
151
156
163
159
150
141
142
146
151
148
140
137
141
146
148
146
173
177
175
166
153
147
153
164
165
158
150
151
157
161
161
162
163
161
157
154
152
152
152
150
145
140
138
134
135
137
139
143
146
150
152
153
154
149
145
142
142
144
145
143
138
134
135
141
147
149
166
168
165
156
150
146
150
159
163
161
155
152
153
157
160
161
159
157
155
152
148
148
147
145
141
133
130
131
136
139
139
136
135
139
146
148
145
143
144
144
140
136
133
134
135
132
132
137
144
146
162
160
158
155
153
155
155
159
164
165
158
152
151
157
163
161
154
149
148
149
147
145
143
140
138
133
131
136
142
149
145
138
134
139
147
149
147
146
145
142
135
130
129
133
136
132
131
133
138
140
155
158
162
163
163
156
153
156
162
167
160
153
152
160
167
163
152
143
143
145
145
142
138
138
142
140
139
139
141
145
144
141
145
153
156
153
148
144
141
137
130
130
135
141
139
135
132
132
135
139
152
157
165
170
163
153
143
146
157
163
160
157
157
162
167
162
153
146
145
145
144
139
138
140
147
149
143
138
136
137
140
144
155
166
163
151
139
134
136
135
136
135
143
144
143
138
133
133
138
141
156
157
161
163
157
149
142
143
149
154
155
157
159
160
162
160
155
153
152
151
148
143
142
143
147
146
138
135
137
141
144
149
155
160
155
146
135
135
140
146
148
146
146
146
145
141
134
135
141
144
162
159
155
153
151
151
150
149
150
151
154
152
153
154
156
157
155
154
156
156
154
149
146
144
143
140
137
137
143
149
152
151
149
146
144
144
145
146
149
154
156
153
148
145
145
141
136
138
147
147
161
160
154
152
152
153
152
153
155
158
160
157
153
152
154
154
152
151
155
159
158
154
152
148
146
143
140
141
146
150
151
150
146
141
141
144
145
144
144
145
149
151
146
141
141
140
141
146
150
148
156
158
156
156
155
154
152
152
154
161
165
162
160
158
155
151
148
149
155
159
158
158
161
164
158
149
143
143
147
147
147
147
145
145
143
139
131
124
122
125
134
142
141
137
135
138
141
144
147
144
152
154
158
160
160
157
153
151
152
154
159
160
161
159
154
150
148
152
156
156
154
156
166
170
166
155
146
146
148
147
145
145
148
151
147
137
122
114
111
115
125
135
136
136
134
134
137
139
139
138
151
153
158
161
161
161
157
155
152
151
149
150
150
150
150
149
150
152
154
151
149
149
154
159
161
156
151
149
150
149
146
147
152
156
150
140
131
126
126
126
129
132
137
140
140
138
136
138
138
138
150
156
156
156
154
156
158
160
157
152
146
143
143
144
146
147
146
147
149
148
146
142
142
144
149
152
153
153
155
153
152
154
160
159
150
140
133
136
140
140
134
133
138
148
151
147
142
140
143
143
146
157
159
154
149
151
159
163
161
153
147
144
146
147
146
145
143
145
150
152
151
146
143
142
143
146
147
150
155
156
157
157
160
157
148
137
129
133
140
144
138
134
138
151
161
157
145
140
141
145
142
157
165
162
155
156
162
166
163
153
148
148
152
152
149
146
145
149
154
157
158
154
150
146
143
140
137
141
149
155
154
151
147
146
146
140
131
129
133
136
135
136
140
148
155
152
144
138
137
140
144
158
165
165
160
160
163
165
159
152
147
150
151
150
146
146
148
151
155
157
159
158
154
150
147
142
137
136
141
148
149
145
141
140
144
145
142
132
126
125
132
138
141
140
136
134
135
136
135
137
151
155
160
157
150
149
151
155
154
150
144
146
146
145
142
143
143
144
148
150
153
151
148
146
148
150
143
137
136
141
142
144
143
144
146
147
144
137
131
126
133
138
139
131
122
121
130
137
140
139
153
151
149
148
146
143
140
144
148
147
141
140
141
144
144
141
137
135
140
144
147
142
138
137
142
148
145
141
139
139
140
143
146
147
146
142
138
139
138
138
135
135
134
130
127
124
129
132
136
136
150
149
148
150
153
147
142
143
146
146
140
138
140
145
145
141
136
135
139
140
142
138
134
131
133
136
137
140
141
139
137
136
140
144
143
138
136
140
145
145
138
133
130
132
135
136
133
129
126
126
150
149
150
151
153
152
146
145
146
148
148
142
141
142
142
140
141
142
140
136
135
136
135
132
128
127
132
137
140
138
134
131
132
136
139
139
138
142
146
147
142
135
130
130
134
138
137
134
129
124
151
151
149
146
146
145
144
146
147
147
148
146
144
143
142
144
148
149
143
132
128
128
130
131
131
132
136
140
140
141
140
139
134
135
138
137
134
135
137
143
145
140
131
128
130
136
139
138
134
127
151
150
146
143
141
140
141
142
142
143
145
148
150
150
149
150
153
151
143
134
126
123
125
128
131
136
142
143
141
145
149
148
144
138
137
135
126
120
124
137
144
141
130
127
130
134
137
136
135
130
153
152
148
146
145
142
140
139
139
143
146
150
152
154
155
154
153
143
139
135
132
127
124
123
123
129
134
136
137
143
148
148
144
140
138
135
126
120
126
134
140
133
126
127
132
134
130
130
134
134
153
153
152
149
147
144
141
139
140
145
149
149
149
151
153
154
147
136
130
130
133
131
126
120
114
113
121
128
133
139
142
143
138
136
133
136
135
130
128
131
135
131
130
132
136
136
134
131
133
136
151
152
149
147
145
144
143
142
144
147
148
145
142
144
146
146
140
131
124
123
125
125
125
120
114
111
116
127
134
139
137
135
126
121
120
127
129
127
124
129
136
139
137
135
140
148
146
138
131
131
149
148
148
146
143
144
145
150
150
151
149
145
141
138
136
135
132
127
121
116
114
116
119
120
118
118
123
130
137
139
135
129
117
110
109
114
120
119
122
132
142
144
137
133
140
152
154
141
127
123
148
147
148
150
150
148
147
150
153
154
151
148
143
135
126
123
123
124
122
115
110
110
116
121
125
127
128
134
138
138
133
128
122
114
114
116
118
122
127
133
141
140
134
131
137
144
143
132
122
123
145
146
149
153
153
149
144
146
148
149
148
148
145
138
127
115
114
120
125
121
115
113
117
125
133
137
137
137
137
137
136
135
132
128
120
119
123
127
130
128
128
132
134
135
135
134
129
123
122
123
144
146
148
150
151
147
143
143
144
145
144
146
146
142
132
122
119
123
131
129
124
119
121
129
137
146
144
140
136
135
137
140
139
131
122
121
128
133
131
122
120
125
132
136
137
133
130
126
125
125
146
148
147
147
148
147
145
144
143
143
143
144
144
141
138
133
133
134
136
134
129
123
123
130
143
152
149
140
134
132
133
135
134
127
124
125
130
134
134
131
126
125
129
133
137
138
134
129
126
126
147
148
147
147
149
149
148
145
141
142
140
139
136
135
135
136
141
141
139
135
131
127
127
131
142
149
146
139
134
130
128
126
122
125
130
134
136
137
138
137
135
130
130
131
134
133
127
122
125
130
145
145
147
150
150
151
148
144
139
134
129
127
127
126
127
128
133
136
137
134
133
134
137
140
141
137
137
138
135
132
124
117
119
127
137
143
139
134
133
134
134
133
132
133
131
124
116
116
126
133
141
141
145
148
147
147
147
146
138
129
119
118
119
120
119
122
127
130
133
133
136
141
148
148
143
134
132
134
133
132
125
119
122
129
134
138
133
126
120
121
124
128
130
129
127
124
124
126
132
131
164
163
159
158
165
169
164
153
142
143
158
166
161
151
144
146
153
155
152
148
148
155
162
165
166
168
167
161
152
146
145
147
152
158
162
164
157
150
148
154
160
162
162
155
151
148
149
151
155
160
170
168
165
164
164
164
159
151
147
150
156
160
156
148
141
142
147
151
150
147
148
155
162
166
166
164
162
157
152
149
146
148
151
157
160
162
157
147
143
146
155
165
162
151
139
138
147
155
153
148
171
169
168
167
161
155
149
151
157
161
163
157
151
145
139
141
144
149
152
151
152
155
160
161
159
155
151
150
151
152
151
149
150
154
156
156
151
147
144
145
148
152
152
144
139
140
146
151
145
136
167
164
165
163
158
153
148
152
161
168
163
153
148
143
142
146
148
151
153
155
156
157
157
154
151
148
145
148
152
154
153
150
148
147
147
145
147
151
154
151
146
145
145
148
146
146
146
143
140
141
156
152
153
156
155
155
156
158
159
162
158
150
146
144
147
153
154
152
151
153
158
159
154
148
145
147
147
150
151
151
150
149
146
142
139
139
146
156
159
154
146
144
147
154
154
149
145
143
147
153
152
149
143
143
149
155
161
160
156
149
145
143
143
144
149
156
158
154
148
149
154
158
154
147
145
149
154
158
155
151
148
148
148
145
142
139
144
152
154
150
143
144
150
155
155
150
148
151
154
155
152
149
144
142
148
155
159
158
152
143
140
141
144
147
149
152
154
151
147
147
148
152
155
154
152
151
154
158
158
153
148
148
151
153
146
140
140
144
149
147
141
142
147
153
151
146
149
153
156
154
159
157
155
153
155
155
155
154
150
147
142
143
149
152
153
151
148
153
153
149
146
147
153
159
157
154
153
156
158
155
150
147
148
151
145
137
138
145
151
148
140
140
147
153
150
146
147
151
155
153
162
161
158
156
154
154
153
155
154
150
143
145
151
160
162
157
152
157
160
157
151
146
150
154
155
153
153
158
161
160
153
148
143
137
131
132
140
149
153
146
139
139
149
157
156
148
145
148
151
153
163
162
158
154
152
153
156
160
158
151
143
143
153
163
167
163
160
161
164
163
156
148
146
144
146
151
155
160
161
159
153
150
143
138
133
135
142
147
146
139
137
142
152
158
154
149
146
147
148
150
160
162
158
152
153
156
158
160
157
151
148
147
151
156
158
159
158
159
161
161
158
150
145
140
145
150
155
158
158
151
150
152
156
154
149
145
145
145
141
137
138
146
151
149
144
143
144
146
145
145
158
160
154
149
152
156
157
152
150
152
157
155
151
148
148
151
154
156
156
157
159
155
150
147
146
148
151
153
154
152
149
148
154
157
156
151
150
151
151
151
152
152
150
143
138
139
142
143
140
140
157
155
148
144
146
151
155
151
152
156
161
158
152
150
151
154
155
153
153
155
159
158
154
151
148
148
149
152
156
156
150
143
140
143
149
150
153
160
165
165
160
153
150
144
140
140
141
141
138
137
156
152
143
139
140
149
156
162
161
162
160
158
155
156
158
158
155
150
148
150
155
154
151
148
148
149
150
152
155
155
150
142
140
142
146
148
151
155
157
155
149
146
149
151
149
144
143
141
139
140
155
152
147
145
147
153
163
167
165
160
160
161
161
158
156
154
152
149
146
143
147
147
147
145
147
150
150
150
151
149
150
149
150
151
151
147
147
145
142
136
133
137
145
149
148
143
142
141
140
143
156
157
157
158
157
161
161
162
157
156
160
166
166
158
149
145
147
148
146
141
143
146
149
149
150
151
149
146
145
147
152
158
158
155
152
149
150
148
141
134
131
135
144
145
142
141
140
140
138
141
161
163
166
168
167
161
158
155
152
154
160
165
165
159
152
150
151
151
148
145
146
148
150
152
155
154
151
146
142
149
154
159
158
153
150
154
159
158
147
135
133
138
146
143
138
138
143
145
142
139
165
167
170
168
160
153
152
155
157
159
159
159
159
158
159
159
159
155
149
146
146
147
149
151
155
156
155
146
142
145
148
152
152
150
150
155
159
154
144
135
134
142
148
144
138
138
144
150
149
146
167
169
169
163
152
144
147
155
164
165
161
155
153
155
158
160
158
153
148
147
146
146
147
150
153
153
150
143
140
139
137
138
142
145
148
150
146
141
139
138
140
143
143
141
138
137
140
146
150
152
167
168
164
155
149
144
146
155
163
166
162
155
152
154
158
157
153
149
148
147
146
146
148
149
150
147
141
141
141
140
137
132
132
138
145
143
138
136
142
148
147
140
133
133
136
139
138
139
143
148
167
166
158
151
150
152
152
154
160
164
162
157
154
159
164
162
154
151
150
149
148
146
147
147
146
143
139
139
142
145
143
137
135
139
146
147
144
143
144
145
141
133
126
130
139
147
146
140
137
138
165
165
158
153
151
151
149
150
158
165
165
161
158
163
168
165
158
155
152
148
146
143
143
143
142
140
138
137
139
142
143
143
148
154
155
154
150
145
140
135
130
128
132
140
146
150
148
142
138
137
163
163
163
156
149
141
140
146
156
166
168
164
161
161
164
163
160
158
153
147
144
143
144
143
141
137
135
135
135
136
139
145
154
164
160
151
142
134
128
124
127
135
144
152
151
149
146
141
143
146
161
162
161
157
149
141
140
147
152
155
158
159
159
157
159
158
157
156
155
152
150
149
149
145
139
134
134
136
137
138
140
145
151
154
151
146
137
132
130
132
138
147
154
156
153
147
140
139
144
148
160
159
156
154
151
151
151
150
150
148
147
147
150
154
158
157
154
153
155
157
156
153
150
144
138
135
136
140
142
142
144
147
148
145
146
148
150
147
144
143
149
152
155
152
149
145
140
139
143
143
157
155
152
152
154
154
153
152
151
150
148
146
150
155
157
154
150
150
154
157
155
151
148
147
143
140
140
142
144
143
144
149
152
155
157
158
161
156
150
148
146
147
147
144
142
141
141
142
143
139
156
154
151
152
156
155
152
151
152
155
158
159
158
158
154
148
144
147
153
155
152
150
155
159
154
145
141
144
146
144
141
147
158
164
159
151
142
142
143
141
139
138
137
138
138
137
140
143
145
140
153
152
153
156
156
153
150
150
153
157
161
162
162
159
151
143
140
146
153
153
151
152
161
167
161
149
142
146
150
147
143
144
154
160
148
133
123
126
133
135
135
135
135
137
135
134
137
142
144
141
148
150
154
158
155
150
146
150
156
159
159
154
153
152
149
145
145
148
153
152
151
151
157
160
158
151
145
148
153
149
143
140
145
146
143
133
128
129
132
131
132
136
138
140
138
137
137
140
141
139
146
153
157
159
154
147
146
151
162
168
163
152
143
142
144
147
148
150
153
153
152
149
150
150
149
147
143
146
151
149
142
138
141
144
145
144
141
138
136
132
134
138
140
144
145
144
141
141
140
139
145
157
162
162
158
153
151
156
163
169
168
156
144
138
138
143
146
150
154
155
154
152
150
149
146
141
137
141
147
145
140
137
141
147
148
146
138
136
138
141
139
138
138
141
147
149
147
144
142
143
143
156
162
162
164
165
163
159
156
156
159
156
149
143
139
141
145
150
153
155
155
155
155
153
148
140
136
138
142
145
140
137
140
145
146
139
131
131
138
147
146
139
131
129
136
142
146
144
141
138
142
149
153
157
160
162
163
157
148
141
143
149
152
149
143
142
143
146
148
150
154
157
157
156
151
144
139
138
139
143
140
138
139
143
145
141
135
130
134
142
146
140
129
120
122
131
137
137
133
129
146
147
149
149
148
147
149
150
147
142
141
144
151
150
145
142
139
137
139
144
152
157
155
151
149
148
141
137
137
137
141
141
141
144
146
145
141
134
131
137
141
140
133
123
121
125
132
130
124
125
149
148
149
146
140
135
138
144
149
148
145
147
151
150
146
140
136
134
137
142
148
150
147
145
141
142
139
137
136
136
140
143
145
147
147
144
139
138
138
140
140
139
136
132
129
132
132
130
124
127
149
149
148
147
146
144
142
143
146
149
150
152
153
152
147
141
138
138
139
140
142
140
140
138
136
134
136
139
140
138
139
143
146
148
145
140
138
142
147
146
142
138
135
132
135
137
139
136
132
133
148
147
143
144
150
154
151
145
143
146
150
155
155
153
148
146
146
144
139
132
131
134
134
134
130
129
136
143
143
138
137
140
145
146
144
141
140
143
145
146
144
138
133
130
134
139
144
147
145
139
149
144
140
142
148
153
152
145
140
142
148
152
153
151
150
150
151
147
136
127
124
127
130
130
128
133
141
146
144
139
138
140
144
145
143
141
137
136
135
142
146
142
136
131
135
138
144
149
151
148
155
149
146
145
144
144
142
142
141
143
147
150
151
151
149
149
148
143
135
127
120
121
124
127
130
134
141
143
142
142
143
144
144
143
140
136
124
121
126
140
146
143
139
137
138
137
134
140
150
152
159
158
156
150
146
143
141
142
144
148
150
151
149
148
147
141
139
133
131
127
123
119
121
124
126
129
130
134
140
145
147
146
145
142
137
132
123
119
128
137
143
136
132
135
138
135
128
130
144
151
155
159
155
150
147
146
145
145
145
147
148
147
144
143
142
138
131
124
124
126
125
122
121
121
120
118
119
127
135
144
146
146
143
136
133
130
128
125
126
129
131
127
127
134
138
135
128
128
135
140
150
150
149
147
147
148
148
148
145
144
141
139
138
140
139
133
126
120
121
123
123
118
120
118
116
114
117
124
132
139
139
139
136
130
130
131
128
124
121
124
128
130
132
134
140
143
138
129
126
128
148
146
148
150
151
150
149
147
145
145
143
142
141
141
137
127
121
119
120
118
117
114
118
120
120
122
121
125
130
133
133
133
132
130
130
133
133
129
127
131
137
138
135
134
139
144
143
132
121
117
151
147
149
154
155
153
147
145
146
148
149
151
150
144
133
120
115
117
118
115
112
114
120
125
128
128
128
129
130
131
132
134
135
135
134
134
135
137
141
142
141
138
133
130
131
135
135
131
124
121
155
149
146
146
147
146
143
144
145
144
144
147
148
141
126
113
108
113
116
116
116
119
124
127
129
131
132
133
132
132
133
137
141
141
136
132
132
136
140
140
137
134
133
131
129
130
130
129
127
127
154
151
145
140
138
140
142
143
144
141
138
141
141
138
124
113
109
113
118
121
124
125
126
126
129
133
134
134
133
133
135
139
141
141
135
127
126
129
133
137
136
134
134
135
135
132
129
127
128
127
152
151
146
142
141
143
143
143
143
141
138
135
132
130
127
120
118
118
121
125
128
127
126
126
130
135
135
133
133
135
137
137
136
134
131
127
126
129
134
140
138
133
131
134
139
139
131
125
123
124
149
149
147
146
148
148
146
144
141
140
136
131
126
123
123
123
127
128
128
129
128
127
127
129
132
133
133
135
137
138
135
130
125
128
130
130
130
134
142
146
138
129
127
132
139
140
131
125
125
129
150
146
143
145
148
150
149
146
139
131
123
120
120
119
119
121
127
132
134
132
129
130
134
133
131
131
131
137
139
137
130
123
120
125
129
130
132
138
144
144
133
124
126
132
135
133
129
131
135
139
153
147
142
141
143
147
150
147
137
125
115
118
120
120
118
119
124
131
134
135
135
137
138
136
132
132
134
137
137
133
127
125
125
127
131
129
131
132
134
132
125
123
126
131
130
127
127
136
141
141
169
170
164
159
161
167
169
167
160
158
161
160
156
150
147
148
152
151
145
139
140
145
151
153
156
159
164
164
156
148
143
144
148
152
151
148
145
146
149
154
156
154
148
145
142
144
151
156
156
149
172
170
162
157
156
160
164
165
158
151
149
151
152
151
148
145
143
142
141
141
144
148
151
149
150
153
160
164
161
157
151
148
150
154
155
153
151
148
147
150
155
157
153
144
135
139
154
167
162
148
172
170
164
160
156
156
161
164
162
153
145
141
146
151
149
144
139
140
142
144
150
150
151
150
150
150
155
163
170
166
158
150
150
155
160
160
157
154
151
150
151
153
152
148
144
147
154
159
151
144
167
167
168
169
163
158
160
163
161
153
144
137
139
143
145
147
146
145
145
145
149
149
150
146
144
144
148
156
158
157
152
149
147
149
152
156
159
162
158
153
148
148
149
151
152
151
149
142
137
144
160
163
169
171
166
161
160
159
156
152
146
139
137
139
142
149
153
152
147
144
146
149
147
139
135
136
139
143
144
144
148
150
148
142
139
144
155
163
161
153
146
146
147
148
148
145
145
138
135
146
159
161
164
162
162
160
159
157
152
151
150
150
145
143
142
147
150
147
142
142
146
150
147
138
130
131
138
144
146
147
150
153
152
143
139
141
148
154
150
146
143
145
145
144
142
143
147
148
147
147
158
159
159
159
160
159
159
155
150
150
152
153
151
146
143
142
140
138
137
141
146
151
150
145
142
142
147
154
156
155
153
153
153
151
146
141
141
144
145
145
142
144
145
146
146
149
157
162
162
153
156
157
158
161
163
160
155
149
148
148
149
150
150
149
147
144
139
137
139
142
145
149
153
155
154
152
153
158
161
159
154
149
148
149
146
140
139
144
150
148
142
140
144
150
153
154
159
162
165
160
152
151
159
164
164
159
151
147
146
144
142
141
147
152
153
149
146
144
146
146
146
147
152
155
156
155
155
159
161
159
153
149
146
143
136
137
141
149
153
148
140
138
145
151
151
147
149
154
155
153
153
158
162
165
162
156
152
149
147
143
138
140
149
155
155
151
150
152
154
151
147
145
147
148
149
152
155
159
159
154
152
153
153
148
140
138
143
149
150
144
139
140
147
149
141
136
142
151
153
146
161
166
168
165
161
156
154
151
146
141
144
150
155
156
147
146
150
156
158
154
147
144
143
145
147
149
152
157
156
150
148
153
162
163
152
146
143
144
145
147
146
147
149
145
136
134
142
151
151
147
161
163
165
163
159
157
153
149
144
147
156
161
163
155
146
144
150
156
158
156
150
146
148
150
152
150
150
153
156
154
149
148
157
164
161
151
145
144
151
155
160
156
150
141
135
135
140
145
146
146
151
150
154
158
157
153
151
149
152
160
167
167
162
156
153
152
152
152
153
154
155
154
153
155
156
153
150
151
158
160
152
145
143
148
152
150
149
150
155
159
160
156
150
142
135
135
137
138
136
137
148
146
150
156
154
151
153
160
169
174
168
159
154
154
157
155
151
147
148
150
152
151
149
151
155
154
148
145
151
156
155
147
142
141
142
145
147
152
150
145
142
144
146
144
138
137
140
141
139
136
157
157
159
158
155
152
155
168
176
174
162
154
149
152
153
149
147
147
149
150
148
142
140
144
150
150
142
134
138
145
155
154
149
145
141
143
148
149
142
129
124
131
140
141
140
140
142
145
142
141
160
164
165
161
156
153
155
161
164
160
160
157
155
155
151
146
148
151
154
156
148
142
140
145
149
146
136
129
132
141
150
155
154
152
148
149
153
152
141
129
122
127
135
137
135
137
141
140
139
140
154
156
158
159
156
152
150
149
153
155
161
164
163
160
157
156
155
155
155
153
148
143
144
151
155
152
144
136
138
145
149
153
155
156
158
159
159
155
144
132
126
127
131
134
136
140
142
140
137
136
150
150
156
159
156
149
144
145
152
161
167
167
161
158
159
161
160
155
150
147
145
144
148
154
160
160
156
150
145
146
146
146
154
162
164
162
155
147
140
134
127
130
133
135
139
145
148
148
147
145
154
156
161
162
156
147
141
141
151
166
171
167
154
149
151
155
155
151
147
145
144
145
148
154
160
161
157
152
147
142
137
135
144
155
159
151
140
135
134
134
132
134
135
137
139
142
143
146
148
153
162
165
163
160
154
149
142
140
148
161
167
165
154
146
144
147
149
151
150
148
146
146
148
152
155
153
149
145
143
140
136
132
134
140
146
143
134
130
134
138
139
139
137
137
139
141
139
139
143
151
164
165
159
152
152
152
151
145
147
154
161
163
158
152
148
148
149
153
154
151
148
146
148
150
150
146
141
140
141
143
143
140
138
139
144
144
142
140
141
144
144
141
137
137
140
144
145
141
139
143
166
165
156
148
149
154
155
152
150
154
159
162
160
154
150
151
154
157
155
149
146
146
148
147
145
141
139
140
143
145
146
147
149
149
152
154
154
147
143
140
139
139
140
141
144
148
150
145
142
140
167
166
158
150
149
153
157
157
154
156
160
159
156
150
146
149
153
155
152
147
147
149
150
144
138
136
139
143
144
144
145
149
155
159
159
158
155
148
138
131
132
141
148
151
151
151
151
147
145
145
162
161
158
153
151
152
154
156
153
151
152
151
149
146
146
147
149
150
150
149
151
153
151
142
134
132
138
143
144
141
142
147
153
154
153
152
151
145
135
129
135
145
153
157
157
156
152
146
144
144
152
151
152
153
153
151
149
149
150
148
145
143
146
152
153
150
148
147
150
153
154
152
149
143
136
134
138
141
140
139
142
148
152
151
147
149
151
149
141
135
138
145
153
156
158
156
149
142
136
135
151
146
147
152
154
151
146
145
149
153
150
148
152
158
158
152
147
147
151
154
153
151
150
147
144
138
138
140
139
137
140
150
156
155
152
152
155
156
146
140
140
142
148
150
149
145
143
138
134
131
152
146
145
148
152
150
148
148
154
163
165
161
161
160
156
148
143
146
151
153
151
150
155
157
151
140
136
140
141
139
139
147
158
165
158
151
147
152
151
146
142
142
143
143
139
134
134
138
142
139
151
147
144
144
145
147
148
154
162
167
169
165
163
159
152
141
136
143
149
150
149
148
156
159
152
138
134
140
145
142
138
142
154
162
156
148
143
149
151
151
146
144
143
139
134
131
133
139
147
145
144
145
146
145
144
142
145
155
164
168
165
158
155
153
148
143
142
144
148
150
149
148
151
151
146
136
133
139
145
145
140
137
141
146
149
149
150
149
147
144
144
145
143
140
136
136
137
138
141
139
141
148
155
157
152
144
142
149
162
167
163
151
143
142
143
145
148
149
151
152
154
151
151
150
145
138
134
137
142
141
134
129
128
138
144
153
155
149
140
133
135
140
142
140
137
140
139
136
133
134
146
155
160
165
164
154
147
148
157
166
162
150
137
133
136
143
149
153
156
156
155
154
156
154
149
141
136
136
138
136
128
125
128
136
141
146
146
143
138
132
131
132
134
132
135
139
138
136
134
139
144
151
157
163
168
167
160
153
152
156
158
150
140
132
131
137
144
149
151
151
151
152
154
154
148
142
139
139
138
136
131
130
134
140
140
136
135
137
140
143
140
131
121
117
123
130
137
137
138
140
140
144
146
154
160
164
163
157
150
146
146
146
144
138
136
137
139
142
142
143
146
150
149
146
142
139
139
141
143
143
139
138
141
142
141
137
134
135
141
149
145
135
118
111
118
128
138
138
133
124
139
141
143
147
146
148
151
154
150
145
143
145
145
144
141
140
139
138
138
141
146
152
151
143
136
134
136
141
148
151
145
142
143
144
145
144
139
134
136
143
145
140
128
119
124
134
141
134
120
110
147
149
149
144
138
136
139
149
151
152
149
147
146
145
143
142
140
139
140
143
147
151
152
148
141
135
135
138
145
149
145
142
142
144
144
143
138
134
134
141
145
144
141
135
134
138
140
133
119
116
157
155
149
140
138
140
143
146
149
151
151
150
148
145
143
141
140
141
140
139
140
143
146
147
146
140
138
140
141
142
143
144
145
145
142
139
137
135
136
141
144
146
143
139
136
137
138
136
133
134
157
152
142
138
143
150
151
145
142
144
149
152
149
145
143
143
142
140
134
128
128
130
135
138
140
143
144
145
141
139
140
145
149
148
144
143
142
141
138
139
140
141
140
138
137
137
137
138
142
145
152
143
138
141
149
155
153
145
141
143
149
152
150
147
146
145
143
137
130
124
121
122
125
128
133
141
146
147
143
139
140
144
146
146
146
149
148
145
138
136
135
135
138
139
140
138
135
137
145
149
151
147
147
149
152
153
152
146
146
149
152
154
153
151
146
142
139
135
131
124
119
118
122
126
131
134
137
140
142
141
142
141
141
140
141
143
146
141
135
133
131
131
137
141
143
137
129
133
146
153
152
153
154
153
150
151
151
150
148
150
152
155
156
150
144
134
129
126
125
122
116
116
121
128
129
126
126
132
139
144
142
140
135
133
134
134
134
133
131
128
125
123
130
138
142
136
128
130
145
154
152
153
152
148
145
149
152
151
145
141
143
147
149
146
139
128
119
116
120
119
116
114
118
124
125
122
121
127
134
138
137
136
136
134
134
134
132
129
124
121
120
117
122
132
139
137
127
127
135
140
148
147
147
145
146
150
152
149
142
136
133
135
139
138
132
123
117
116
120
123
120
113
115
118
121
121
121
123
126
128
131
136
139
141
145
146
142
134
127
125
124
124
126
132
138
136
128
119
120
123
147
145
148
154
158
154
149
146
144
142
141
138
137
137
130
120
115
114
120
122
121
116
117
120
121
120
118
119
121
126
132
137
142
145
148
150
151
145
140
137
136
135
136
137
138
135
129
120
116
115
150
148
154
162
163
154
145
144
147
152
151
147
144
138
130
117
112
111
115
116
117
121
125
127
124
119
116
117
122
128
135
139
143
145
145
146
148
151
152
147
140
137
134
135
135
133
132
130
129
124
157
150
148
148
148
144
142
144
147
147
142
139
139
136
127
117
110
109
111
112
118
126
129
128
122
116
114
117
124
129
133
137
139
138
138
133
135
141
146
145
138
132
130
127
127
129
134
140
141
135
156
148
137
133
134
138
142
144
146
141
131
125
122
124
121
118
114
112
114
117
123
128
128
124
120
116
118
120
125
129
133
135
135
134
133
131
129
131
132
142
141
134
128
126
127
131
134
137
138
134
151
144
136
134
137
142
144
144
143
138
129
119
114
116
118
119
117
116
118
121
127
127
125
122
121
122
122
124
128
133
135
136
131
131
131
129
127
127
132
143
143
136
129
129
133
139
136
134
128
126
148
142
138
138
144
145
144
142
138
135
129
120
116
116
117
118
118
118
122
124
127
127
125
125
123
124
125
129
133
138
137
133
130
131
133
130
128
130
139
147
141
132
128
131
141
146
144
137
131
126
151
145
138
138
142
145
146
142
133
126
125
126
129
124
121
118
119
123
126
127
127
126
127
126
125
127
130
135
138
138
135
132
133
137
135
131
130
137
148
151
139
129
128
132
139
141
144
145
142
133
154
149
142
139
140
146
149
145
133
122
122
129
137
136
128
122
122
127
131
130
128
127
128
125
126
131
137
139
139
135
133
133
137
139
136
131
130
137
148
151
140
133
132
133
130
128
129
135
137
135
164
164
157
151
148
151
157
162
161
162
158
151
146
146
148
152
152
149
144
140
139
139
142
142
142
141
142
149
153
155
152
148
145
142
137
136
139
145
150
153
151
146
145
145
145
147
153
156
156
150
161
158
153
149
148
152
157
161
158
152
148
144
146
152
154
151
147
145
144
145
147
146
146
143
136
136
139
147
158
163
162
151
147
144
142
143
145
151
155
155
154
152
150
147
143
145
155
165
163
150
160
156
154
153
156
160
164
162
155
146
137
140
151
159
158
149
140
136
140
144
146
146
145
142
140
138
141
150
160
164
158
151
149
152
153
153
151
152
153
152
152
155
156
152
147
147
153
154
150
147
158
158
160
163
163
163
162
159
150
141
136
138
148
151
151
147
143
141
142
142
140
142
142
139
137
137
142
148
149
150
150
151
152
155
157
157
155
153
147
144
147
152
153
152
148
149
149
141
134
142
158
163
168
169
165
161
157
151
145
140
138
141
143
142
142
145
149
151
147
142
141
142
143
138
132
133
140
141
141
140
144
151
154
154
152
155
158
157
148
142
144
150
150
147
145
146
146
138
130
138
163
171
175
171
164
161
157
153
146
143
147
150
149
143
140
142
146
147
145
142
143
143
143
136
132
131
135
141
142
142
145
149
149
145
146
151
157
157
151
146
146
148
146
142
139
141
144
140
135
138
166
171
172
168
165
163
160
158
153
151
153
154
154
146
141
139
138
137
136
140
144
145
144
140
139
139
141
146
150
151
149
147
145
144
145
145
145
148
150
151
147
145
142
143
145
147
148
146
144
142
161
158
160
165
167
165
159
153
151
150
151
147
145
141
140
139
136
132
133
138
143
146
148
149
150
149
147
148
152
155
152
148
146
146
145
141
140
145
151
153
146
139
139
145
154
154
151
149
148
145
148
143
151
165
170
165
154
145
144
146
143
139
134
136
138
139
138
135
134
139
142
146
150
154
158
158
154
148
144
147
150
150
150
150
147
142
144
149
154
153
143
137
138
146
150
147
146
146
146
142
147
145
155
166
169
161
153
144
143
141
140
141
140
139
138
139
139
141
139
140
141
142
146
151
156
156
154
145
138
139
146
150
152
151
146
147
148
152
155
152
146
140
139
142
138
134
136
142
145
139
156
158
163
166
165
159
155
152
146
143
145
152
155
149
140
137
142
148
149
144
140
139
144
150
151
148
145
141
141
143
145
147
150
151
148
147
145
147
148
149
146
139
138
139
136
133
136
141
145
144
160
162
165
164
160
156
155
154
150
148
155
162
164
156
147
142
147
153
154
151
146
145
149
152
151
145
142
146
154
157
151
145
146
151
152
148
141
139
141
144
140
135
137
140
142
141
139
139
143
144
153
154
162
164
159
152
151
151
154
157
161
163
162
157
154
151
152
154
155
155
154
153
153
156
155
150
147
150
158
162
155
145
145
150
153
150
144
141
139
137
133
131
135
142
143
143
140
137
137
139
153
157
163
165
159
147
141
148
157
164
162
154
154
156
158
157
154
152
153
154
154
150
148
150
155
156
150
146
148
150
150
144
143
146
149
148
148
147
142
130
125
128
133
138
138
140
142
142
140
137
159
162
165
165
155
144
140
148
158
163
156
151
148
154
158
158
155
153
154
154
149
141
137
142
152
155
148
140
134
136
141
142
145
144
146
147
150
150
141
126
118
122
128
132
133
137
143
146
144
141
159
162
159
156
148
144
144
150
155
156
154
150
153
157
160
161
157
156
156
155
146
137
135
143
151
151
146
139
136
137
140
144
149
152
152
149
150
149
140
126
117
120
125
130
134
138
143
143
142
141
152
149
148
145
145
146
148
152
154
156
157
157
159
161
163
164
160
156
153
149
144
140
143
150
155
152
148
143
143
143
142
143
149
152
152
148
144
144
138
129
119
118
122
129
138
143
145
143
144
144
152
145
145
147
151
151
151
152
155
162
168
166
161
162
163
164
161
155
148
145
144
145
150
156
159
156
152
150
148
146
140
137
141
146
147
144
138
138
136
130
121
117
120
128
138
143
146
147
147
149
157
154
154
157
160
157
152
148
152
163
172
170
162
156
156
158
158
153
150
148
147
148
151
155
159
159
157
155
152
146
137
131
134
139
143
139
135
134
131
125
120
120
124
131
135
135
138
144
148
153
161
162
161
160
160
158
152
144
143
156
165
168
160
150
145
147
150
153
154
151
148
147
149
154
155
154
152
151
150
146
140
136
135
138
143
144
141
136
129
124
123
130
137
138
133
129
132
141
147
151
158
162
161
157
156
157
154
145
142
146
156
162
159
149
140
140
145
151
153
149
145
145
150
153
152
146
141
141
145
149
148
145
141
140
144
149
150
144
137
131
135
141
145
141
133
131
136
143
145
147
157
162
159
154
152
157
159
154
146
143
150
157
156
150
141
140
144
147
147
143
143
148
152
150
146
141
139
141
146
149
150
149
148
142
146
153
154
150
144
141
141
141
138
132
131
135
142
147
146
144
155
160
156
152
152
160
165
160
152
149
152
155
153
149
144
146
146
145
143
143
146
150
150
145
140
141
145
151
150
146
145
146
150
149
149
151
154
153
148
144
141
139
132
130
132
139
149
151
147
144
150
151
151
152
153
156
160
158
157
156
157
156
154
152
151
150
147
145
144
145
147
148
146
143
141
144
147
149
146
141
140
144
151
151
148
147
150
152
148
143
138
139
137
135
137
148
155
154
148
142
146
144
149
153
154
152
147
149
153
158
159
156
155
157
156
150
146
145
147
150
149
146
145
145
146
145
144
142
139
138
143
149
153
150
144
143
146
150
145
138
136
139
145
147
147
148
152
151
143
137
149
146
151
155
154
149
143
140
149
158
160
156
156
159
158
151
146
146
150
152
152
151
152
151
151
145
141
138
137
139
146
153
153
148
141
140
144
146
141
135
134
139
146
149
146
142
138
138
138
138
152
153
154
154
154
149
145
147
152
160
164
161
159
160
157
152
149
148
151
152
153
154
157
156
150
143
140
139
140
139
143
148
152
148
146
142
144
145
141
137
136
140
145
143
139
131
130
133
140
144
152
155
153
148
144
148
150
155
161
164
166
164
162
159
155
154
152
149
148
147
147
149
151
150
144
139
137
139
140
137
133
138
143
149
153
153
152
148
147
145
144
146
145
141
135
131
131
135
142
144
152
155
152
147
143
146
152
158
163
163
162
159
156
154
153
154
150
147
144
142
140
140
141
141
140
136
134
136
136
133
128
131
137
148
155
158
161
159
151
149
148
150
146
140
135
135
137
135
133
131
150
153
154
154
153
151
153
156
158
158
152
146
147
147
147
150
150
148
145
142
140
142
144
144
143
138
135
135
135
133
130
132
138
145
150
153
157
155
146
142
142
144
143
138
135
135
135
127
119
121
146
151
155
163
165
161
156
154
156
155
149
140
136
136
139
143
148
150
149
145
145
147
150
151
147
142
140
140
138
134
131
134
141
144
142
142
144
144
141
134
132
135
138
136
134
131
126
120
116
120
141
145
152
161
166
163
160
156
157
158
151
141
133
130
133
137
141
145
145
143
144
146
148
148
145
142
143
144
141
133
132
135
141
141
137
134
136
139
140
136
134
135
138
136
134
129
125
123
125
124
138
141
147
154
156
155
155
156
158
158
153
143
135
132
134
137
138
140
139
139
141
143
142
140
137
138
144
148
146
138
134
133
137
138
137
135
137
138
140
139
139
139
139
136
135
134
136
135
128
119
138
144
147
149
147
147
149
154
156
155
150
143
138
137
139
142
142
141
140
142
144
146
145
142
138
138
142
150
153
151
140
132
131
134
139
141
139
136
135
139
142
143
140
136
136
140
145
141
129
113
143
149
149
145
143
145
149
152
153
151
148
142
138
140
142
145
146
145
145
146
147
149
150
151
148
143
141
144
150
150
143
135
128
130
136
139
137
134
133
136
141
143
142
137
135
138
140
140
132
125
154
154
149
143
142
145
147
148
149
149
146
140
137
140
142
144
143
142
140
139
141
144
148
151
151
148
143
141
142
143
141
137
131
130
133
140
140
136
132
132
135
139
141
139
136
132
133
136
140
142
161
155
148
142
143
144
144
144
145
146
144
139
135
138
141
142
137
132
127
126
130
134
135
138
143
146
146
143
139
138
140
140
137
135
139
144
144
140
131
127
129
133
140
141
138
132
128
129
140
148
157
153
149
145
144
144
143
143
144
145
145
142
135
137
140
139
134
128
124
123
121
121
124
128
134
139
142
141
136
136
139
142
141
140
143
150
152
145
132
125
126
134
142
145
142
135
128
126
132
138
149
151
152
149
147
146
148
149
147
147
148
148
145
141
140
137
134
132
128
122
116
114
120
128
132
131
130
133
134
136
138
140
141
140
141
147
151
145
132
124
126
135
146
148
143
136
129
129
132
136
144
151
154
152
148
150
154
154
148
145
149
154
158
154
141
133
129
128
123
116
109
110
121
131
132
126
123
127
134
134
133
135
136
135
136
139
145
137
128
122
121
127
134
139
139
134
130
131
138
140
145
150
152
149
147
151
155
153
145
139
143
153
157
150
137
123
122
120
117
113
109
109
119
126
127
124
123
128
132
130
128
130
134
136
138
142
142
135
126
119
115
114
118
125
130
131
128
130
141
144
147
147
147
145
147
149
151
149
142
135
137
140
139
131
124
116
116
116
117
119
115
111
114
118
122
124
124
124
124
125
127
131
134
138
142
147
149
145
137
130
124
121
123
127
131
131
127
127
134
142
147
146
148
150
148
147
147
145
142
141
135
130
122
118
114
112
113
114
118
122
120
116
116
118
121
122
120
117
119
124
131
135
135
137
140
145
149
150
147
141
139
137
139
142
144
139
131
129
131
133
146
146
149
153
153
149
146
145
146
143
134
125
118
117
118
115
114
114
116
117
120
123
124
125
123
119
115
115
121
128
135
137
136
134
135
138
143
146
147
142
138
139
146
152
149
144
141
140
137
129
147
143
142
148
152
151
148
147
147
142
131
121
118
121
122
120
118
117
116
117
120
126
128
126
120
116
114
118
126
132
136
136
133
130
132
135
138
139
136
131
127
129
133
137
138
138
141
146
141
133
147
138
134
141
150
155
152
149
146
139
129
114
112
118
121
121
121
120
121
122
124
125
123
120
116
116
118
122
129
133
136
134
128
126
130
134
137
134
128
126
126
126
123
122
125
129
136
140
138
133
146
135
132
139
151
156
153
145
140
134
124
114
109
113
116
119
119
120
124
127
128
124
119
117
119
120
121
120
126
134
136
133
126
122
128
132
135
131
128
128
130
130
126
121
124
130
136
137
133
128
147
140
136
140
148
152
146
139
132
126
121
117
112
115
116
116
116
118
123
127
130
125
121
123
126
128
125
122
125
133
135
133
127
127
130
131
131
131
133
135
134
132
130
129
127
132
138
140
134
125
153
147
141
139
143
147
145
138
127
119
118
120
125
123
121
118
116
118
121
124
127
127
128
134
139
142
135
130
129
132
133
134
134
137
138
132
131
133
140
141
135
131
132
131
127
127
135
141
136
125
151
150
144
141
142
147
148
143
131
120
118
124
131
132
127
123
121
123
124
123
123
126
132
137
144
147
143
139
135
133
134
135
137
140
138
134
132
135
140
143
137
134
133
132
126
120
122
125
126
122
162
158
152
150
151
151
148
146
149
154
155
149
143
141
144
150
149
146
145
147
148
147
147
149
148
144
141
142
150
163
171
169
160
153
148
146
146
149
150
150
148
147
147
149
148
149
152
154
153
151
158
154
153
156
161
163
158
154
151
153
151
148
145
144
146
149
150
150
152
148
147
146
147
149
149
139
132
135
147
162
168
163
156
148
143
142
146
153
157
158
156
155
154
151
145
142
142
147
150
152
156
154
154
158
165
168
164
157
152
151
150
151
153
156
152
147
142
140
140
141
138
137
139
140
138
133
129
135
143
151
153
156
155
152
148
146
145
148
151
154
156
160
161
154
145
137
136
138
141
147
156
155
155
156
160
161
158
155
149
149
149
150
152
151
148
144
142
141
142
138
136
137
139
139
136
133
136
141
143
145
148
153
158
161
157
151
146
142
138
139
147
156
160
155
147
144
143
141
139
143
158
159
158
155
154
153
153
150
146
145
144
144
142
142
140
142
147
152
152
146
142
142
145
147
143
142
144
146
146
143
146
150
157
160
157
155
151
145
136
135
143
153
155
153
150
151
153
150
142
142
163
168
167
161
154
152
152
152
147
142
139
140
141
141
138
141
147
152
153
148
144
142
145
149
149
143
145
143
145
143
141
141
145
148
150
152
153
149
148
148
149
151
150
146
147
149
149
144
141
141
166
170
167
161
157
158
160
161
155
146
141
141
142
141
140
141
145
145
145
142
141
138
139
140
144
140
139
142
147
147
143
138
137
141
144
144
144
147
152
156
153
148
142
144
146
146
140
134
133
136
163
155
153
158
162
166
166
162
156
150
144
141
139
138
140
142
144
142
140
139
139
136
136
138
145
144
143
143
147
153
151
145
143
144
145
142
140
145
153
157
151
142
139
146
153
150
139
133
132
134
156
143
142
155
168
171
164
155
150
147
144
139
132
134
138
142
144
143
140
139
139
137
137
142
151
155
151
146
145
149
151
149
145
145
147
147
146
148
154
158
151
141
139
146
151
146
138
133
134
136
153
144
145
156
167
168
161
152
146
144
144
142
141
137
138
142
145
145
143
140
139
138
139
144
152
158
155
146
141
143
147
146
140
139
145
149
151
153
159
161
154
144
138
145
147
138
131
130
135
140
159
156
156
157
159
158
157
154
150
146
149
153
153
147
142
141
144
146
145
142
140
139
141
145
148
148
146
143
145
149
150
143
136
135
143
149
150
151
153
153
143
134
132
143
147
140
129
127
134
139
166
164
162
157
152
152
156
158
155
148
150
156
157
150
144
138
140
145
147
147
145
145
147
148
146
139
137
143
155
159
155
144
140
139
148
148
145
142
141
136
125
118
127
143
154
149
138
134
137
142
166
165
163
158
154
152
154
158
156
147
142
149
151
152
148
142
142
146
149
152
153
152
152
151
149
145
145
148
154
156
151
143
145
153
156
151
143
135
132
124
117
115
124
141
153
154
149
145
146
150
160
160
162
160
157
154
152
149
149
147
144
146
151
155
155
154
153
152
152
153
153
150
147
147
152
156
155
152
145
140
136
139
146
157
158
151
145
136
134
128
119
117
120
127
135
143
146
148
148
148
148
152
157
159
158
155
151
148
147
150
152
156
157
157
160
162
158
155
152
150
147
141
138
143
154
165
168
157
142
131
129
135
145
156
156
149
145
140
137
131
122
118
117
115
120
132
142
145
142
138
145
146
148
154
158
158
154
148
148
152
156
158
158
158
161
161
159
155
150
143
141
138
139
146
157
168
171
160
147
135
131
135
145
154
153
146
141
138
132
123
118
118
119
122
125
133
140
143
141
137
151
148
146
151
155
159
159
158
154
156
156
157
157
157
160
160
157
152
147
142
140
142
147
153
157
158
154
147
142
137
133
135
140
147
145
141
136
134
128
117
112
117
126
135
137
136
138
141
143
144
163
155
151
151
156
160
163
162
161
161
161
160
159
160
162
163
158
152
147
145
145
148
151
155
155
151
147
142
141
141
135
134
134
133
132
131
131
130
125
115
111
119
132
142
141
136
135
139
145
150
163
159
152
152
157
162
165
163
161
162
164
164
162
162
162
162
158
153
151
150
150
150
151
152
154
154
153
154
154
150
144
140
134
130
128
130
134
132
126
114
114
124
137
144
139
133
133
141
147
150
157
157
155
153
155
160
163
160
156
156
161
162
161
157
154
152
152
151
150
149
147
146
149
153
156
156
155
158
159
156
154
148
140
138
140
144
143
140
129
118
120
133
144
145
137
133
136
144
148
147
153
157
160
157
152
152
154
152
153
151
154
157
156
151
145
144
145
146
145
141
141
144
151
154
154
148
142
141
144
149
150
148
144
143
147
151
152
142
133
127
132
141
144
141
135
135
141
148
149
145
149
160
166
159
151
148
151
153
152
151
151
153
152
149
144
144
145
143
139
137
141
147
151
151
147
140
135
133
133
136
139
140
141
141
144
145
143
140
139
138
140
139
134
128
130
136
145
151
148
145
146
160
163
159
152
150
154
158
159
158
158
155
153
153
153
152
148
143
139
140
144
147
148
146
144
142
140
136
134
132
131
133
135
135
132
132
134
140
143
144
140
134
123
118
122
134
150
154
150
144
147
153
157
157
153
153
156
159
162
165
161
159
158
158
160
155
148
143
143
145
145
144
144
147
151
152
149
143
139
135
134
135
135
136
134
133
138
147
148
142
137
133
129
123
123
131
147
156
153
143
151
152
154
155
155
153
153
156
158
160
158
156
156
159
158
151
144
143
147
149
147
143
144
150
158
156
149
142
139
140
143
145
146
142
141
143
147
151
145
137
133
135
139
137
128
128
139
150
151
142
154
156
156
157
154
152
153
153
152
149
148
151
154
158
156
149
145
145
149
152
152
149
148
150
153
153
148
141
140
145
153
155
151
145
144
146
148
148
141
135
132
135
138
141
134
129
130
137
140
141
150
159
164
158
153
152
154
153
150
148
146
153
156
157
157
155
152
149
146
149
153
152
148
145
143
147
148
145
144
147
151
152
148
143
142
145
147
144
139
135
133
134
135
135
138
135
132
132
136
144
151
163
164
156
151
153
155
155
151
150
154
159
159
157
159
161
159
152
144
144
147
147
142
135
138
145
148
147
146
142
141
140
140
144
145
147
148
146
142
140
139
139
137
139
141
141
138
132
134
142
159
163
160
153
150
152
155
155
153
152
155
157
158
155
156
159
158
152
145
142
141
139
138
136
140
144
146
145
142
137
133
135
141
148
151
150
149
148
146
145
146
144
143
142
141
141
139
131
131
135
155
153
151
150
152
156
157
156
152
149
148
152
153
151
147
149
151
151
148
142
139
140
142
144
144
146
146
144
140
138
137
141
154
158
153
146
145
146
146
144
143
143
143
140
138
136
132
129
127
126
143
144
144
149
157
158
157
156
154
148
145
144
146
146
140
139
143
145
145
142
140
143
147
147
146
146
148
147
144
139
140
148
158
157
146
140
139
143
142
136
133
135
139
138
136
131
127
127
126
125
138
140
147
152
156
152
151
153
155
156
148
141
135
137
137
136
135
136
137
138
141
145
149
145
143
144
149
150
144
136
136
142
149
144
138
136
139
142
139
135
134
137
147
146
138
131
127
130
131
126
140
145
153
155
151
147
144
148
155
157
150
137
130
131
135
136
135
135
137
139
143
148
149
146
143
143
148
149
142
133
131
134
136
137
135
135
139
140
138
135
137
143
153
151
142
136
135
137
135
127
142
150
152
153
150
146
145
146
148
149
146
137
131
132
135
140
141
143
145
148
150
152
153
154
153
149
147
147
142
136
133
131
132
134
135
137
138
137
134
133
136
142
149
148
141
136
136
139
136
127
143
148
150
152
151
151
150
149
147
147
143
137
135
136
140
144
146
147
150
151
150
150
152
157
158
152
146
144
142
140
136
133
131
133
138
142
143
139
134
131
133
136
140
138
135
132
133
138
140
135
146
146
150
152
154
153
150
148
149
148
145
139
138
140
145
146
141
137
135
140
142
143
145
148
150
149
145
142
140
140
136
133
129
132
142
150
154
149
139
132
127
128
133
137
135
130
128
137
146
146
149
150
151
153
153
147
143
145
148
149
146
140
138
140
141
137
130
121
117
122
130
139
138
135
136
139
140
140
136
137
135
133
130
133
142
153
156
150
139
133
129
130
133
136
135
130
128
132
139
144
151
153
153
150
145
140
142
145
146
146
144
140
136
133
131
128
122
117
114
117
121
128
132
130
130
129
130
133
130
132
133
135
136
138
143
149
150
143
134
134
141
146
144
140
134
129
129
128
130
132
149
154
153
146
138
140
147
152
148
143
140
138
134
125
121
118
122
125
120
114
111
116
125
130
130
125
122
124
124
127
130
136
141
142
143
145
143
134
129
133
149
161
155
141
129
126
129
130
128
126
147
154
154
145
139
144
155
157
149
141
139
138
134
126
118
118
125
126
119
109
103
107
120
129
128
123
121
125
128
126
127
132
141
144
142
142
141
136
130
132
142
150
146
133
122
121
128
132
135
131
150
155
157
153
149
150
155
155
147
142
143
145
139
127
117
117
120
119
113
107
103
106
117
121
122
120
123
129
131
127
126
129
136
139
139
142
143
141
135
131
131
132
128
124
120
121
126
134
142
144
152
155
158
157
151
150
150
148
145
142
144
142
134
121
113
112
115
114
113
113
112
111
113
114
117
121
123
125
125
125
125
129
133
134
135
139
144
145
142
137
132
128
126
124
123
125
131
138
146
149
149
151
149
147
143
144
147
145
138
133
129
124
117
110
107
109
113
113
116
119
119
118
117
117
120
123
122
119
119
122
127
132
131
128
129
134
140
143
142
139
139
140
139
136
135
137
139
142
142
140
146
146
141
136
137
142
147
146
136
123
112
106
103
105
109
113
116
117
119
118
120
123
124
124
125
126
124
121
121
126
130
132
130
127
129
133
138
139
136
133
134
139
144
142
138
140
143
146
140
128
145
143
139
138
145
149
149
144
133
120
111
108
107
110
111
115
119
121
121
120
119
122
125
126
125
126
129
131
133
132
133
132
130
129
132
137
140
138
129
123
123
127
135
138
135
133
136
140
136
127
148
143
142
149
157
159
151
141
132
125
121
118
116
115
114
114
117
121
125
124
122
119
119
119
120
122
128
134
134
135
134
132
128
128
133
139
141
135
126
117
118
125
131
131
130
128
128
131
132
132
149
143
142
150
159
160
150
138
129
123
121
117
120
117
114
111
112
118
126
129
126
119
113
114
120
122
122
120
124
131
135
132
124
122
128
135
138
133
126
119
122
130
133
131
127
126
127
128
130
131
147
141
136
140
148
151
148
135
124
116
115
115
115
117
117
116
115
118
124
131
131
123
116
119
130
131
125
117
118
127
136
134
129
123
126
129
131
129
126
123
126
132
134
130
125
124
128
131
128
125
144
143
138
138
141
148
147
137
125
115
110
108
110
114
119
122
122
122
122
125
129
127
125
133
142
143
135
123
119
126
136
138
134
130
129
128
126
126
126
124
125
128
132
130
124
121
126
129
126
120
143
147
146
144
145
149
148
142
132
119
112
108
107
110
116
122
126
125
122
120
124
128
131
136
143
146
138
129
124
128
136
138
134
131
131
130
128
128
125
123
123
125
130
132
128
123
123
123
121
117
164
159
157
161
168
169
160
150
150
157
161
158
151
145
143
140
134
130
135
145
152
153
152
152
152
153
153
153
155
165
172
171
163
155
152
157
161
159
156
154
152
148
147
144
143
142
144
146
148
144
165
162
163
170
176
176
168
159
157
159
161
160
154
142
136
133
134
136
140
141
141
142
146
151
151
146
143
143
150
158
167
168
162
154
147
148
152
154
155
153
151
149
149
149
145
141
140
140
143
145
166
164
164
169
170
169
165
161
160
163
160
156
151
144
140
138
138
138
138
136
132
134
139
141
139
135
133
137
146
153
160
163
161
156
151
149
149
151
150
150
150
153
157
155
149
141
140
141
145
146
167
165
162
159
159
159
157
157
160
163
157
149
143
144
145
145
144
144
144
139
135
135
140
141
137
131
131
138
147
151
155
158
160
162
156
152
147
149
148
147
146
151
155
153
145
141
145
152
157
150
167
167
161
157
153
152
152
153
156
155
149
143
140
143
145
147
149
151
152
147
141
139
145
148
144
136
135
141
148
151
152
152
156
159
154
150
144
145
147
147
145
147
145
143
139
141
147
157
162
159
167
168
167
159
155
149
149
150
147
143
139
138
140
143
146
147
148
150
151
148
141
139
143
149
149
142
137
139
144
147
147
146
147
150
147
143
141
144
149
153
149
146
142
139
140
142
144
150
156
158
165
162
164
160
156
154
154
153
147
141
136
140
144
145
145
146
146
147
146
143
138
135
136
140
143
140
138
138
144
148
147
144
143
144
144
142
140
145
150
154
151
146
143
146
147
144
140
139
141
144
160
153
151
156
160
164
164
161
154
147
144
144
146
145
143
145
147
148
147
143
139
135
133
133
135
136
137
143
152
155
153
146
143
145
146
146
145
146
150
154
152
149
149
153
153
146
139
136
135
135
159
147
142
151
163
172
170
162
155
148
145
145
144
142
142
145
149
150
148
144
141
138
134
132
135
139
143
149
157
158
155
149
144
145
149
150
149
148
153
159
156
153
151
153
151
144
139
139
143
141
164
154
146
151
160
167
165
157
150
146
146
144
144
142
143
147
152
151
147
142
141
139
137
137
140
148
153
155
157
159
154
148
142
141
148
152
151
153
159
164
159
149
145
149
150
141
136
137
144
148
168
163
157
153
155
157
156
155
151
147
147
149
149
145
145
147
150
149
146
142
140
139
140
141
145
153
156
159
159
161
157
149
141
140
146
152
154
156
161
159
147
133
132
146
152
144
133
130
138
144
169
167
162
156
153
154
157
157
155
148
146
147
149
146
142
139
140
142
145
145
143
142
143
144
147
151
153
155
159
159
155
147
141
141
148
153
154
153
150
143
126
116
124
143
156
150
138
135
142
146
165
164
161
157
159
165
171
169
158
147
139
141
146
145
139
132
132
137
145
149
150
149
147
148
149
151
151
151
150
150
145
142
143
150
154
152
148
141
135
129
118
114
122
138
151
152
147
148
156
156
155
153
154
156
162
171
174
170
160
150
143
145
150
148
143
139
138
142
146
151
153
151
147
147
151
157
157
152
145
138
136
139
147
157
157
149
137
129
128
127
123
119
118
123
133
142
147
150
151
151
144
143
148
157
166
175
174
166
157
153
156
159
157
151
145
146
149
150
148
150
150
148
144
144
151
162
165
159
148
138
134
139
148
157
155
145
132
128
129
130
128
121
116
111
118
131
143
144
139
133
140
138
147
159
170
176
173
162
155
155
163
167
161
152
145
147
153
155
151
147
146
146
146
145
152
161
166
161
151
141
137
140
147
151
149
144
138
134
127
125
123
121
122
120
124
130
138
141
135
125
149
147
152
161
170
175
169
161
156
156
160
161
157
152
146
149
152
154
151
148
147
149
150
150
151
153
156
150
145
138
138
143
148
150
145
142
139
132
120
105
106
121
135
141
137
134
134
138
138
134
159
157
159
161
165
165
164
161
159
159
157
157
155
155
154
153
152
151
150
152
152
152
151
151
150
149
147
140
136
138
143
149
152
150
146
140
133
125
107
95
102
122
148
157
148
136
132
135
140
144
155
157
154
153
155
158
160
161
159
158
158
157
157
158
158
155
151
148
149
152
151
149
148
149
150
150
147
140
139
144
152
155
155
151
145
141
134
125
113
106
114
130
152
159
153
145
141
140
141
144
149
152
150
148
147
151
156
157
157
154
156
157
157
156
155
151
148
144
143
144
143
144
147
151
153
151
147
142
141
148
152
152
153
151
149
145
139
132
127
124
133
142
149
151
149
147
149
146
145
141
146
153
155
150
144
144
148
152
153
153
154
154
153
150
149
149
148
143
138
135
137
141
148
152
153
149
141
135
133
133
137
141
145
148
150
146
140
134
133
138
144
145
144
142
143
146
150
151
148
142
145
157
165
161
148
140
143
151
155
158
156
153
149
147
148
150
149
144
138
136
138
143
146
147
147
143
136
130
126
125
127
132
139
146
146
138
130
130
135
139
141
140
137
136
139
144
148
150
147
143
147
161
172
168
155
147
148
155
162
164
158
151
149
151
154
153
148
142
140
142
144
145
143
142
144
143
138
133
129
127
128
128
132
135
136
131
129
132
136
135
133
132
132
135
137
141
145
146
144
142
158
163
167
165
157
154
156
161
163
160
154
147
149
155
157
153
144
139
142
146
147
144
144
147
152
151
146
140
137
137
132
130
130
135
138
142
142
144
141
133
127
130
135
139
134
130
134
141
144
141
163
161
156
154
153
154
160
163
160
151
143
144
149
155
156
149
142
140
145
150
149
146
146
152
160
158
150
143
141
144
142
137
134
139
151
157
157
152
144
133
127
132
141
141
134
123
126
138
143
139
156
157
153
145
141
148
158
161
154
144
140
147
153
156
154
149
145
144
147
152
153
148
143
143
149
153
152
145
144
148
151
147
141
143
153
158
159
152
142
135
131
133
137
138
135
132
133
136
139
138
145
154
153
143
140
147
155
157
150
144
146
155
158
157
156
154
150
143
142
147
154
149
138
126
133
146
152
148
147
149
154
152
144
141
144
151
151
147
141
137
133
131
126
130
138
146
146
139
134
135
143
152
153
148
147
151
155
153
149
146
152
158
159
155
157
158
154
144
138
142
149
148
138
128
133
144
151
152
151
150
147
142
142
140
141
145
147
144
142
139
136
131
126
131
143
154
151
138
132
136
149
151
151
147
149
154
155
152
149
145
149
151
154
149
150
152
152
148
143
145
149
150
144
141
142
147
151
152
154
152
146
138
144
146
145
143
138
138
140
140
136
132
136
142
146
148
140
135
133
142
149
144
141
144
148
152
153
152
144
141
142
148
152
147
140
139
143
148
150
149
149
148
148
147
148
150
151
151
153
149
145
141
148
151
149
141
135
135
137
136
133
133
139
144
143
137
131
134
140
143
142
139
139
142
146
146
147
145
141
139
141
147
151
146
135
130
133
140
145
144
145
147
146
143
144
148
152
151
148
144
144
147
149
149
144
141
138
139
138
134
131
131
134
137
136
132
132
140
146
142
139
141
143
146
147
142
138
137
138
140
141
139
142
140
135
130
128
131
134
138
143
148
149
143
142
145
150
150
144
139
141
146
148
143
138
139
142
143
139
134
132
133
134
136
133
133
138
145
148
141
145
148
154
156
152
143
137
134
136
139
140
133
128
130
132
133
131
131
135
141
148
156
161
154
148
145
146
144
138
134
137
145
148
142
135
136
141
142
139
135
137
139
141
138
133
133
135
138
142
139
151
152
155
156
154
150
144
138
136
138
138
132
127
127
130
134
137
140
145
150
152
157
162
163
160
152
144
137
132
133
138
147
150
145
138
137
140
139
136
134
136
141
143
140
134
130
127
130
133
131
147
150
152
155
156
152
149
145
140
139
140
136
132
131
132
136
138
140
142
144
144
145
150
157
161
155
145
137
133
135
138
143
146
146
145
146
146
138
133
131
133
137
140
139
135
129
127
129
133
131
143
145
149
156
158
153
149
148
147
145
144
140
140
138
137
134
132
126
123
124
129
133
139
143
146
147
144
139
137
137
136
136
138
144
153
157
154
147
139
135
132
133
137
139
137
132
129
134
137
135
139
142
149
159
162
155
149
147
149
149
148
146
147
142
136
128
120
113
109
114
121
134
136
132
130
132
135
138
138
136
133
132
134
141
148
154
154
150
149
149
143
138
136
138
138
133
129
130
133
132
139
143
150
158
161
157
154
147
147
145
145
147
147
138
128
118
114
113
110
114
119
133
139
133
125
122
126
133
134
133
132
132
137
142
145
147
146
144
146
152
156
149
139
133
129
129
127
126
127
127
147
151
151
150
151
156
159
154
147
138
136
138
134
124
114
111
117
119
114
112
113
125
134
133
128
121
125
130
131
131
129
132
138
143
144
144
140
135
137
148
157
156
142
125
117
120
126
128
125
124
154
156
154
149
147
154
163
160
150
139
131
127
118
111
107
112
118
119
114
109
108
115
126
128
125
121
124
132
133
130
126
130
137
142
142
142
140
136
137
143
151
154
142
125
114
118
127
131
130
126
156
158
160
158
154
153
158
159
155
147
138
127
115
107
106
112
116
115
111
110
109
113
119
119
117
115
119
129
131
127
123
126
135
140
141
140
142
141
141
141
145
147
145
132
123
122
130
137
137
131
153
158
161
163
158
154
152
150
148
147
141
133
120
107
105
107
112
111
112
115
117
115
115
113
112
113
117
121
122
122
120
126
135
138
138
138
139
141
141
138
140
142
141
134
126
126
136
143
141
132
148
153
153
152
150
151
151
147
138
130
124
120
112
105
104
104
109
110
112
118
121
120
117
115
116
118
119
119
118
119
122
128
133
135
135
136
137
137
135
133
135
137
130
122
118
126
141
146
139
128
147
149
145
138
138
144
148
144
129
112
103
100
99
99
102
106
110
112
114
115
118
121
123
123
124
126
126
125
123
123
125
129
132
132
132
134
136
135
131
127
128
128
122
113
111
120
135
141
134
126
149
150
145
137
136
141
143
136
122
107
99
99
100
101
100
104
111
117
117
114
113
118
125
128
128
129
130
131
130
128
127
129
131
132
131
134
136
135
129
127
126
127
125
121
118
121
126
131
131
128
156
158
153
148
145
142
138
128
118
110
111
113
111
107
103
102
111
119
120
118
114
117
122
127
127
125
124
124
126
127
128
129
132
133
133
134
134
134
131
128
129
133
137
138
132
127
124
125
131
134
156
157
153
149
147
143
136
125
116
112
114
119
119
116
111
108
111
116
122
123
121
118
117
120
127
124
118
114
117
123
130
131
132
132
132
131
131
131
131
128
130
136
143
143
137
129
126
127
129
134
148
145
140
138
140
142
139
131
119
113
114
115
117
117
117
117
115
115
120
126
126
119
113
114
127
130
125
116
114
124
134
136
134
129
127
126
126
127
127
125
127
130
134
135
132
128
128
128
125
124
140
139
135
132
137
143
143
137
127
117
112
109
107
109
115
121
121
120
119
123
126
124
117
114
125
135
133
120
116
126
139
141
135
127
124
123
121
122
120
119
122
124
128
132
129
129
130
126
121
115
142
145
145
144
145
146
144
137
129
118
115
109
102
98
106
118
125
125
120
121
125
128
125
121
125
132
132
122
118
125
137
140
134
127
125
126
123
119
115
114
119
124
130
134
134
133
131
127
121
115
160
159
158
162
165
166
163
162
161
157
158
157
156
155
150
142
132
128
132
140
146
148
146
142
143
150
159
161
155
151
151
152
150
147
150
159
165
166
159
156
154
153
148
145
144
143
143
144
144
145
164
162
162
164
167
169
170
166
163
158
157
158
157
149
138
130
127
127
131
135
137
139
140
137
136
142
148
151
150
151
154
157
155
151
150
154
157
152
144
138
139
141
146
149
151
152
149
149
146
143
166
166
165
165
165
163
165
164
165
162
156
152
147
143
137
135
135
139
141
139
138
139
140
140
136
135
138
142
148
153
158
161
160
156
154
155
156
152
145
138
135
139
146
155
156
156
157
159
157
144
169
169
167
164
160
156
155
160
165
164
156
145
140
143
146
146
144
147
148
145
141
139
141
143
138
133
131
137
148
156
159
160
160
159
155
154
154
155
153
148
141
138
142
145
144
143
149
161
166
153
171
172
168
165
159
154
152
155
160
160
153
144
141
148
153
153
148
145
145
142
139
137
141
145
143
132
127
133
142
154
159
160
159
156
150
143
144
151
158
156
144
136
131
130
129
128
136
152
165
165
167
170
170
168
163
157
152
150
153
151
148
144
144
150
153
150
144
137
134
134
135
134
138
144
146
140
130
130
138
150
158
160
157
151
144
139
139
148
155
154
147
139
132
131
131
130
135
146
157
164
162
162
165
168
164
159
152
148
146
144
148
149
150
148
146
144
143
138
136
137
136
134
135
138
141
139
133
133
140
149
156
155
152
145
143
143
145
148
151
150
147
146
148
149
148
143
141
142
145
148
155
154
157
161
163
160
155
151
147
149
154
156
153
145
139
141
145
148
147
145
142
139
136
132
131
129
132
139
147
154
154
152
147
145
146
148
151
148
147
145
147
151
160
162
153
145
141
142
141
137
155
153
149
153
159
162
161
159
155
153
155
154
149
142
137
140
147
150
150
146
144
144
142
134
126
124
132
145
154
157
155
153
151
152
151
151
149
146
147
148
151
155
161
158
150
142
141
148
152
145
165
159
152
150
156
161
162
161
158
153
151
148
145
142
140
142
146
147
145
143
142
144
145
140
134
130
140
150
157
158
157
157
161
160
156
152
148
148
154
157
157
149
149
148
147
141
141
149
157
156
166
166
159
156
155
158
159
158
156
152
149
146
144
143
143
145
147
146
144
141
138
139
142
143
143
146
151
156
160
159
156
155
158
159
155
153
153
157
163
161
150
138
135
141
146
142
138
142
150
150
163
162
159
157
159
161
159
157
155
151
147
146
145
143
143
144
144
145
146
143
139
136
139
142
148
154
156
157
157
156
151
146
143
145
149
153
155
160
162
153
138
123
125
138
147
144
138
140
147
145
158
155
153
155
160
165
168
165
158
155
148
145
146
143
141
138
138
139
145
147
146
143
142
145
150
154
153
151
149
148
144
139
139
141
148
149
147
146
143
134
124
118
124
136
146
146
142
145
149
148
154
150
150
152
160
167
170
168
163
159
156
152
148
143
138
136
136
139
145
151
153
150
147
147
150
154
152
149
146
142
139
137
140
145
152
148
140
129
125
122
122
120
126
133
142
145
145
146
147
146
152
148
149
154
161
168
169
166
160
159
162
161
154
145
139
139
144
149
151
153
155
153
148
145
145
149
149
150
148
144
141
139
142
148
154
148
139
127
122
123
124
125
129
132
136
141
145
144
140
137
148
144
149
157
165
168
167
162
156
156
161
163
159
149
143
143
153
159
159
156
155
152
147
141
138
143
149
154
153
149
147
145
145
146
147
144
139
133
128
124
126
126
132
133
135
139
143
144
139
133
148
146
152
160
168
168
164
159
155
154
156
158
156
152
149
149
155
161
161
158
155
153
147
142
141
146
155
159
155
153
155
154
152
145
139
137
132
125
115
110
114
126
135
138
137
138
141
144
141
135
149
152
155
160
164
164
160
157
155
155
155
153
153
154
155
152
153
155
157
157
157
154
149
145
145
149
155
154
152
149
152
157
157
154
146
137
124
110
97
96
106
124
139
146
143
141
140
140
139
139
149
154
153
152
153
154
154
153
152
153
155
154
153
154
154
151
148
148
151
154
153
150
147
146
146
146
145
139
134
141
145
151
156
156
154
146
132
113
104
107
120
131
142
148
147
145
143
137
133
137
148
151
148
146
147
151
151
150
149
151
154
155
153
152
152
149
146
143
143
144
145
145
145
148
147
144
137
129
130
133
137
140
145
151
153
150
136
129
128
132
138
141
143
145
145
146
147
141
135
135
147
152
152
151
150
150
150
150
148
150
153
153
151
149
151
151
148
142
137
137
139
143
145
149
149
147
142
136
136
138
135
136
139
146
146
142
135
133
138
144
147
146
142
140
143
145
147
147
144
141
147
154
162
161
157
151
149
150
151
151
153
150
148
147
149
152
149
143
139
140
142
144
143
143
146
149
153
152
150
145
140
137
141
146
143
137
132
134
138
141
144
142
141
140
144
144
147
149
148
144
149
157
167
166
158
152
150
151
152
152
151
149
147
149
151
151
147
142
141
144
146
144
140
139
143
146
152
152
150
148
144
143
146
151
153
145
142
141
141
138
134
136
138
144
147
142
139
138
140
141
156
159
159
156
153
152
156
157
153
151
148
147
149
153
155
151
144
139
141
145
146
144
144
145
147
145
146
143
144
147
145
142
145
153
160
158
155
150
146
139
132
132
138
149
148
137
126
123
130
136
159
157
152
143
142
149
154
155
152
150
147
147
150
154
155
151
144
140
142
146
148
146
148
151
154
151
146
142
144
148
145
140
139
148
160
161
159
152
148
139
133
133
141
150
146
133
123
126
133
138
154
153
147
137
133
139
145
151
150
152
154
157
154
154
153
151
147
143
145
151
154
149
144
144
149
152
152
147
146
148
145
140
136
140
149
154
154
150
144
138
133
134
139
142
142
139
138
140
143
141
145
147
142
135
130
134
143
148
150
154
162
167
159
154
150
151
148
142
143
153
159
152
138
127
135
147
151
147
144
143
142
137
133
136
141
146
149
146
140
135
134
133
130
128
134
143
153
152
143
138
143
142
137
134
136
143
147
150
150
154
160
161
157
150
151
151
146
137
138
149
159
153
140
129
135
143
147
145
144
143
139
134
130
133
139
141
142
141
138
135
134
131
127
126
133
144
151
148
140
135
147
141
136
136
143
149
152
150
147
147
147
147
145
143
143
144
141
138
137
144
154
153
149
146
146
146
145
146
149
149
141
131
128
134
140
139
134
133
134
134
132
129
129
133
138
140
139
140
138
142
148
142
140
141
144
148
146
143
140
137
136
138
140
137
132
129
132
138
141
141
145
148
149
150
149
148
146
147
150
151
144
133
128
133
140
139
134
130
134
133
129
128
134
142
141
133
129
133
139
142
145
145
143
144
144
138
135
134
131
131
133
138
140
136
128
121
125
133
141
140
140
141
141
140
142
145
145
146
145
145
144
140
133
133
137
140
142
141
137
134
131
129
134
140
139
132
129
133
137
134
143
142
144
144
142
133
127
125
124
129
132
134
137
135
130
126
125
130
136
138
141
143
142
138
137
141
144
145
141
140
144
146
143
138
136
140
145
144
141
136
133
131
131
133
136
136
138
138
135
131
146
144
145
145
145
139
131
126
123
128
134
135
133
132
131
132
131
133
136
141
145
151
153
150
146
145
144
143
139
138
143
150
150
142
138
139
145
144
140
138
138
137
133
132
133
136
137
133
131
129
150
150
152
149
148
149
142
135
127
127
134
137
135
130
128
131
134
137
139
141
142
151
157
160
159
153
147
141
139
139
143
148
148
143
141
142
145
142
139
138
141
141
139
135
133
133
128
125
126
127
153
154
154
149
148
148
150
145
136
130
135
138
137
131
126
127
130
133
131
127
126
137
147
156
159
155
148
141
140
141
142
142
141
141
143
145
140
133
130
133
139
141
141
138
135
131
128
125
126
126
150
149
150
148
148
147
148
148
146
139
137
138
140
134
128
124
126
124
119
117
117
125
134
139
142
142
143
140
142
141
140
138
137
142
144
144
136
127
127
132
138
138
139
140
138
134
130
129
128
127
142
141
147
150
152
149
147
147
147
144
140
138
141
137
128
122
122
126
124
122
122
127
131
129
125
124
133
138
139
139
138
139
140
143
145
142
137
133
137
140
140
137
137
141
142
135
127
125
127
129
140
140
149
161
167
161
150
143
140
138
140
142
142
133
123
118
123
129
131
128
126
130
133
128
122
122
131
138
139
139
139
138
141
143
143
142
140
139
142
143
140
134
132
138
139
134
126
119
121
127
147
148
154
164
172
168
160
147
137
132
132
133
136
128
121
115
120
124
123
123
125
129
133
132
128
129
133
141
143
142
139
135
135
138
140
142
141
138
139
141
140
133
128
128
133
133
129
123
119
123
152
153
157
159
162
164
163
157
148
137
127
123
116
116
116
114
115
112
113
119
125
130
131
131
128
125
127
135
139
139
134
129
130
133
137
139
139
137
137
138
138
136
132
129
131
133
133
132
125
122
150
151
154
154
151
154
159
159
154
144
130
118
105
102
106
110
110
108
112
120
128
131
128
123
118
113
115
122
128
127
122
122
130
136
139
137
137
137
138
137
137
139
142
140
133
132
136
140
133
124
145
148
151
154
153
152
152
150
146
140
130
114
101
93
95
102
105
109
114
122
127
126
122
117
112
110
112
118
121
119
114
118
131
141
142
138
136
135
136
134
135
140
143
140
133
130
137
142
138
126
144
146
151
154
154
151
149
144
135
127
118
107
96
89
90
96
102
106
112
117
121
121
119
116
114
114
117
121
122
121
118
123
133
140
141
138
135
131
130
129
129
130
128
124
122
127
136
141
135
128
145
146
149
149
148
148
146
142
133
117
101
92
87
87
90
95
101
105
106
110
113
118
122
121
120
121
123
125
126
126
126
129
133
135
135
134
131
128
126
127
128
126
118
113
115
124
132
132
128
128
145
148
147
142
139
140
141
138
128
113
99
90
88
89
91
97
105
110
109
107
109
117
126
129
127
124
121
122
123
125
126
129
131
131
130
129
129
130
130
130
131
129
125
121
121
124
125
124
128
131
145
150
149
142
137
136
137
131
121
111
106
105
101
98
98
103
111
116
115
111
111
118
128
134
132
124
116
113
115
119
124
128
132
133
131
128
128
131
133
134
135
135
135
134
130
127
125
126
131
134
147
152
149
142
139
136
133
125
117
111
111
112
111
107
107
110
113
116
116
115
117
118
123
127
129
123
116
110
111
118
126
130
135
137
134
130
128
132
134
135
134
133
134
135
134
129
128
129
133
136
150
151
148
142
139
137
132
124
118
113
113
113
110
110
111
114
112
111
112
117
122
119
114
112
121
126
126
120
118
123
129
134
136
135
134
131
129
132
133
132
128
125
125
130
130
128
128
129
131
132
151
151
148
144
142
139
134
126
120
116
115
112
109
105
107
112
113
111
110
116
123
122
114
109
118
131
137
130
123
126
134
136
134
131
130
130
128
128
126
124
123
122
122
127
127
128
129
129
128
124
151
151
149
147
145
142
135
126
118
115
120
121
114
105
103
111
118
117
115
118
124
127
123
119
123
135
137
131
124
126
134
137
133
128
129
130
126
119
112
116
123
127
128
127
125
127
131
133
128
122
161
161
160
154
151
152
162
167
165
152
141
144
153
159
156
149
144
145
146
143
142
143
141
136
136
145
159
163
155
149
149
152
152
152
153
157
156
149
144
149
157
160
161
161
158
152
145
140
143
149
159
159
157
155
154
157
170
171
164
149
139
143
149
151
145
140
140
144
144
142
142
141
138
132
129
139
150
152
149
146
146
151
150
151
153
158
158
149
140
142
151
156
160
159
159
152
147
142
144
146
156
159
161
161
158
159
164
164
162
155
148
147
147
148
142
140
141
147
150
148
146
143
141
138
137
137
137
136
138
140
146
150
150
150
153
157
159
153
147
141
141
146
151
157
158
154
149
149
150
145
158
162
164
162
159
155
153
155
159
161
157
151
148
151
150
147
143
145
148
148
145
143
143
145
145
141
135
132
135
140
148
152
153
154
152
152
154
153
150
142
135
135
145
153
154
149
148
151
156
150
162
166
165
162
159
155
153
154
158
159
155
148
147
152
155
151
142
135
134
137
140
140
142
147
151
149
141
134
136
144
153
158
158
156
151
147
144
148
151
145
137
133
140
149
150
147
145
150
155
157
162
163
164
162
162
161
162
160
160
156
151
145
141
143
147
145
137
126
124
128
136
137
139
144
149
148
138
132
136
147
157
162
159
152
147
145
149
153
154
150
144
142
144
149
150
149
147
147
149
150
157
161
163
164
166
166
164
158
155
155
154
148
139
132
133
139
140
134
132
133
136
137
138
138
141
139
132
129
136
148
157
159
154
145
143
148
157
160
157
150
146
148
151
152
152
149
147
144
139
137
152
159
163
165
164
162
156
151
150
154
160
154
143
132
132
140
148
149
145
141
139
140
140
137
133
130
130
133
140
148
154
156
150
143
141
146
154
156
150
144
143
147
152
153
149
141
139
139
137
134
153
158
160
160
158
158
155
155
157
160
162
154
147
138
137
140
148
150
148
144
141
142
144
141
134
129
133
141
145
148
153
157
159
151
142
137
140
145
145
141
139
143
150
150
145
139
137
140
144
144
156
159
157
154
156
158
160
163
167
164
159
149
145
141
138
139
142
143
144
142
140
142
146
144
137
132
136
146
149
149
151
157
162
158
147
139
139
144
146
146
143
145
149
146
143
140
141
144
148
148
157
158
156
155
156
158
160
165
168
163
153
145
142
141
141
140
139
141
144
142
140
138
141
143
140
136
140
148
150
150
148
148
151
154
150
149
149
152
153
151
149
145
145
141
141
140
141
144
147
147
155
155
154
155
156
157
157
157
159
161
151
144
141
143
144
145
143
143
144
142
138
135
137
141
143
142
142
145
149
150
145
141
141
144
148
148
151
150
151
148
142
135
133
135
138
139
138
141
143
143
154
152
151
152
154
156
155
155
158
162
156
149
144
144
146
148
146
142
142
140
139
138
139
143
147
149
145
145
147
147
145
141
139
141
145
146
146
143
138
132
125
119
123
134
140
140
139
140
142
143
154
151
149
148
151
154
155
157
160
165
165
157
148
145
146
147
146
142
141
144
144
142
143
146
150
153
150
148
147
145
142
138
138
144
150
150
147
138
128
119
112
112
124
136
143
142
141
141
142
146
153
150
148
148
148
152
155
158
160
163
162
158
150
146
145
147
148
150
151
152
148
145
143
145
148
151
151
150
149
145
140
135
137
146
157
161
153
135
124
117
116
123
132
140
142
143
142
142
144
147
152
149
149
150
151
154
155
155
153
150
149
148
148
149
150
152
156
162
164
158
151
145
142
141
142
146
152
153
151
148
143
138
138
144
150
147
138
130
123
122
129
133
136
138
137
140
143
145
146
144
152
149
151
157
160
159
156
153
150
144
140
143
149
154
158
159
161
164
164
158
152
148
144
141
141
148
155
159
156
151
147
142
139
138
132
124
116
114
117
124
133
133
134
136
136
140
144
146
147
142
154
152
153
157
161
162
159
155
152
149
146
147
151
156
161
161
160
157
156
155
153
151
147
143
143
149
158
162
158
150
145
140
138
136
130
122
114
111
113
122
130
130
134
136
138
141
142
141
139
138
157
154
150
149
154
160
160
156
153
152
153
151
151
154
157
157
156
154
153
155
153
151
147
144
143
145
148
151
154
149
141
136
136
140
148
147
137
127
121
125
128
133
138
139
138
136
132
128
127
130
158
154
148
146
152
161
163
158
152
150
152
152
150
150
153
153
153
150
152
154
153
150
146
145
144
142
141
145
151
152
144
136
134
141
153
156
150
140
136
135
137
139
141
140
136
134
131
129
127
128
155
154
154
155
160
166
164
159
152
148
149
150
149
149
152
153
151
147
148
153
155
152
148
146
146
147
147
154
159
160
150
139
135
139
144
145
143
143
143
144
145
144
142
139
136
136
143
145
142
141
151
154
161
162
161
162
160
154
148
146
148
150
149
149
152
152
150
146
146
152
155
153
146
143
145
149
156
161
163
163
154
144
140
141
143
140
139
140
143
143
144
143
142
140
138
139
144
147
149
145
152
156
156
154
154
150
151
148
145
146
150
153
152
151
152
152
150
147
148
151
152
150
144
141
141
145
149
153
156
158
156
152
151
155
155
151
144
141
146
145
146
143
142
144
143
140
134
133
137
138
155
156
150
142
141
145
149
146
143
147
154
157
153
152
152
152
151
147
146
146
146
146
146
144
142
139
137
138
145
153
157
156
154
161
161
154
145
143
151
156
148
138
137
143
147
139
125
119
124
133
156
155
148
141
139
143
144
142
143
150
156
156
147
147
149
151
150
146
142
142
143
145
149
150
148
141
137
136
142
151
155
154
150
151
155
150
144
146
150
156
147
134
132
139
145
139
129
125
132
139
150
152
153
149
143
140
137
137
143
154
159
154
143
140
144
149
148
145
144
146
149
148
146
146
148
148
145
141
143
148
148
147
142
141
143
147
148
148
145
142
136
134
133
134
136
134
137
141
148
149
147
148
150
147
142
139
138
140
146
156
161
155
144
141
144
147
145
143
148
159
162
152
140
137
143
149
146
141
138
139
140
137
135
136
139
145
148
145
138
131
133
138
139
131
125
130
141
152
151
146
152
145
136
131
133
139
141
143
149
155
158
153
145
142
145
144
139
137
144
160
164
153
141
137
143
147
142
136
135
136
136
131
131
135
138
140
142
140
137
133
136
141
140
130
122
129
141
151
149
142
155
144
129
123
128
133
139
142
146
148
144
140
140
139
138
136
133
132
134
142
150
148
146
146
149
146
140
136
138
141
138
129
126
132
139
139
139
141
142
141
139
138
135
130
127
129
138
145
146
142
154
145
136
131
130
131
131
136
140
138
131
130
132
132
129
126
126
130
130
128
132
138
144
148
149
145
141
140
145
146
141
131
123
129
138
141
143
145
146
144
135
130
132
134
133
130
128
133
137
138
148
144
142
140
135
130
127
130
133
131
128
129
131
131
127
123
125
131
134
129
128
131
136
140
142
142
141
141
144
145
144
139
127
129
136
142
147
147
146
140
133
130
133
137
136
130
125
125
127
124
144
139
135
133
129
125
123
127
128
130
131
132
132
131
129
126
127
133
137
136
134
134
135
136
137
141
142
143
141
142
146
146
140
135
136
142
147
145
141
138
135
133
133
134
137
137
136
130
125
121
146
139
131
124
121
123
123
125
124
126
132
135
135
132
128
128
130
134
137
139
139
143
145
145
146
147
148
146
143
142
146
148
144
139
139
144
148
143
137
136
137
137
135
135
140
144
140
134
125
126
149
148
141
132
127
130
134
132
122
119
128
135
136
131
125
126
132
135
136
135
136
144
151
155
157
156
154
152
147
145
145
144
138
138
142
148
149
141
134
134
139
140
137
136
140
142
136
126
122
127
153
156
155
144
136
139
146
144
131
120
122
132
136
131
124
124
130
133
130
127
125
136
145
152
156
157
156
155
152
148
146
140
135
137
141
145
142
134
131
134
139
140
137
135
137
134
128
122
120
126
154
155
153
148
142
142
148
151
144
131
124
128
136
133
126
123
127
132
131
126
125
130
135
139
141
145
149
149
148
146
145
143
140
140
141
139
133
127
128
134
138
135
135
135
135
132
127
123
124
127
152
149
149
147
144
138
140
145
147
141
134
131
133
130
123
121
126
136
138
133
129
127
127
125
121
130
136
139
141
141
143
145
145
144
143
137
133
130
130
129
127
128
133
139
139
133
127
124
128
134
149
148
152
155
152
143
137
138
143
142
136
130
126
123
117
116
122
134
142
138
131
125
122
120
120
129
133
133
135
139
143
142
141
140
141
140
137
134
131
126
124
124
131
141
143
136
129
125
128
134
146
148
154
161
162
155
147
144
142
139
133
128
120
116
113
111
114
119
125
131
131
126
123
125
129
132
132
128
133
140
143
137
131
128
133
138
137
134
131
127
125
125
131
139
142
139
134
129
128
131
144
147
153
156
156
154
153
152
148
139
127
118
110
108
108
107
106
105
114
126
133
130
127
126
127
124
120
120
127
134
136
131
126
125
130
133
133
133
133
130
127
127
130
134
138
137
137
138
131
129
143
145
145
143
142
144
149
151
146
136
121
108
97
96
99
102
101
101
110
124
133
132
127
124
119
112
110
114
123
124
119
118
125
132
134
131
131
132
136
132
128
129
133
136
134
133
135
138
132
129
143
144
146
143
141
142
143
141
137
127
112
98
86
83
88
96
100
105
113
121
126
125
123
120
114
109
111
119
125
122
110
110
125
138
142
136
130
129
133
131
129
131
138
139
135
131
128
130
127
128
144
144
150
154
151
145
141
138
132
119
105
92
81
79
85
94
101
107
113
115
116
117
118
118
115
114
117
124
129
127
119
119
130
140
145
137
129
123
125
128
130
132
136
138
137
133
129
124
124
129
142
142
150
155
154
147
141
139
135
122
104
90
84
86
92
97
103
106
109
109
111
115
120
121
120
119
119
122
126
129
129
130
134
139
141
136
128
118
120
128
132
134
132
133
136
135
132
125
126
132
137
138
146
149
148
145
143
143
136
123
108
97
92
94
97
101
105
107
107
108
111
117
124
127
125
122
118
117
118
122
126
129
130
132
134
135
131
127
127
132
135
134
130
129
131
132
132
128
129
134
134
137
141
143
141
141
141
138
131
121
111
105
101
99
100
105
108
111
111
111
114
118
124
127
127
123
117
114
112
116
121
125
128
129
132
134
134
133
133
134
134
132
128
127
128
128
128
129
130
131
138
142
145
144
142
140
137
130
123
116
111
108
104
102
103
108
111
113
112
114
117
118
118
117
121
121
120
117
115
119
124
129
131
133
134
135
135
136
135
133
129
126
123
125
126
127
127
130
133
134
148
153
154
151
147
140
132
125
118
112
109
105
102
101
103
108
111
111
111
115
120
119
113
109
114
121
126
125
123
124
130
135
136
136
137
137
136
137
137
133
127
122
119
125
129
127
126
130
140
142
151
154
157
156
149
140
129
121
114
111
110
109
103
101
101
107
110
110
109
115
121
123
116
110
115
127
134
133
130
128
132
135
135
136
139
141
138
136
135
131
125
122
119
121
124
125
127
136
144
145
150
150
149
150
147
141
132
119
111
111
118
121
117
109
106
110
114
114
112
115
119
123
121
119
123
134
140
138
134
131
133
135
133
135
139
140
136
128
121
124
128
128
125
115
112
118
131
142
142
135
164
164
160
154
147
148
160
167
165
154
144
146
153
158
157
152
152
155
155
152
150
150
152
153
151
153
164
165
158
151
155
158
164
166
165
160
152
138
133
144
152
156
159
158
159
153
148
150
154
157
162
160
158
156
154
161
169
172
165
153
144
145
147
153
151
150
152
154
154
152
149
149
149
147
145
149
154
152
146
143
147
151
150
152
157
160
156
148
146
154
162
163
159
157
155
149
140
136
142
150
157
160
161
160
161
162
166
165
163
159
158
158
156
153
150
146
148
151
153
153
150
147
145
142
143
141
136
128
126
133
141
145
144
143
150
157
159
155
152
154
155
156
155
156
155
149
139
135
139
146
156
161
163
161
159
156
155
157
160
162
164
165
162
157
152
148
145
143
148
151
150
147
145
146
148
144
134
125
121
127
139
145
145
148
149
152
152
150
149
144
142
142
151
157
157
151
143
139
142
145
158
161
161
158
157
158
159
160
159
158
155
152
150
151
151
149
143
137
136
143
148
148
146
147
155
158
151
139
131
136
143
150
154
154
154
152
146
145
141
139
138
141
152
158
157
152
147
143
140
140
159
159
155
154
157
165
172
170
163
156
151
144
137
138
142
146
142
135
133
138
145
147
146
145
149
150
146
141
140
145
151
153
153
154
156
158
157
155
147
144
144
147
153
156
156
153
152
146
135
125
157
160
157
155
159
168
175
169
161
157
152
144
133
131
136
144
146
140
137
138
143
146
145
142
139
135
132
135
141
150
155
154
151
148
152
161
169
167
158
153
147
147
147
148
148
152
153
146
133
122
156
163
162
159
160
164
164
159
155
155
153
148
141
138
141
148
150
146
143
141
142
144
146
145
140
135
133
136
142
148
154
156
153
147
146
150
158
163
159
152
143
140
138
139
143
144
144
143
137
135
156
162
161
160
159
160
157
153
153
153
151
149
148
148
149
149
147
145
145
142
140
140
143
147
150
151
146
145
144
146
151
155
156
145
137
134
141
151
150
143
134
131
134
139
143
143
142
140
139
142
156
158
156
154
157
159
159
159
157
155
149
145
146
149
149
143
139
139
144
145
141
137
137
143
149
154
152
148
146
145
146
148
149
142
136
134
141
148
145
140
135
141
142
142
143
143
143
140
138
140
154
155
153
152
155
156
159
161
162
159
150
143
143
145
144
138
134
136
143
147
144
136
134
138
141
139
139
142
145
145
143
140
139
140
145
149
151
149
144
140
144
149
148
142
141
141
142
142
139
139
155
156
154
153
152
152
151
156
161
161
154
146
143
144
145
141
136
135
140
144
143
139
137
139
139
134
134
138
142
146
143
141
140
144
148
151
150
147
142
138
141
141
141
137
137
138
140
140
139
143
156
157
155
152
151
149
149
152
158
162
159
153
148
147
150
149
144
138
135
136
138
139
141
144
146
144
142
142
143
145
145
145
149
149
148
147
145
144
139
132
126
125
127
133
137
138
137
137
139
146
157
155
151
149
149
151
153
154
158
163
164
159
150
148
151
152
147
140
134
134
136
138
141
146
151
154
154
150
148
147
147
145
148
150
149
149
146
143
137
128
118
118
126
138
142
139
137
138
142
148
155
153
147
144
148
154
157
159
160
163
163
156
148
148
151
153
151
150
149
146
141
137
138
143
151
158
156
154
151
148
145
141
143
149
156
156
150
140
132
128
123
128
138
141
142
138
138
143
147
149
154
150
147
147
151
156
158
158
157
154
150
144
144
149
154
156
159
163
165
157
145
138
138
142
150
154
156
153
149
144
140
136
140
148
152
146
135
124
123
128
135
138
140
140
137
136
139
144
147
146
154
151
152
155
158
158
156
155
153
151
145
143
146
155
161
161
162
163
161
155
146
142
144
146
148
149
152
150
143
135
131
134
137
142
140
130
119
118
124
132
139
136
136
138
139
140
140
142
141
139
158
155
153
156
159
158
156
154
153
152
150
148
151
159
165
164
162
157
152
148
146
148
150
150
148
148
151
151
147
139
134
132
134
136
133
132
130
133
135
139
138
135
137
142
142
141
139
132
129
129
160
154
149
149
155
160
161
158
155
152
150
150
151
155
160
164
161
156
152
150
150
152
153
151
148
145
149
154
157
153
145
138
134
138
144
149
152
149
141
134
133
134
140
144
141
134
128
124
123
126
160
156
150
148
154
163
166
164
156
150
148
148
148
150
155
159
158
156
154
155
156
154
152
149
146
145
145
154
166
166
154
143
137
141
150
158
158
157
147
138
134
136
141
141
136
130
129
129
130
130
159
160
158
158
160
163
165
163
156
149
147
148
149
150
153
155
154
151
153
157
159
155
150
146
145
145
146
156
164
166
155
145
138
142
146
149
151
153
150
146
142
141
141
138
135
136
141
144
141
134
155
158
161
159
157
156
157
156
153
150
151
153
154
153
154
153
151
149
152
157
159
156
148
145
144
146
149
153
157
156
146
140
138
143
147
146
145
146
147
145
144
144
144
142
139
139
142
145
143
133
156
157
153
147
143
145
149
150
148
150
155
158
155
152
150
151
152
153
153
155
155
154
149
146
144
145
144
143
147
150
148
144
141
146
149
144
138
133
137
144
147
145
146
147
145
139
134
134
135
131
160
155
146
135
134
142
147
145
142
148
155
159
150
142
142
147
152
153
150
149
148
148
150
149
146
139
134
134
140
152
159
156
149
146
146
139
126
126
138
151
150
144
139
143
145
140
133
130
135
135
156
153
143
135
134
140
143
139
136
144
152
153
142
135
137
144
149
148
144
141
141
142
148
148
144
132
128
130
139
154
165
162
152
144
143
136
132
137
149
155
149
138
129
133
141
140
138
138
141
142
148
148
146
143
141
138
134
131
132
141
146
144
138
137
141
144
144
143
144
143
142
141
143
144
141
133
128
131
141
151
158
156
149
143
142
145
147
149
147
145
138
134
131
132
135
136
138
141
143
142
148
146
144
146
144
140
133
130
133
139
141
137
136
138
145
142
138
139
147
156
153
143
139
140
142
139
131
129
135
142
147
151
149
144
140
145
149
148
140
130
130
137
142
140
133
131
134
141
142
137
154
144
139
134
132
133
133
134
137
139
137
134
133
135
138
134
130
133
145
157
157
143
139
143
148
146
135
128
130
136
141
146
147
144
138
138
142
145
138
132
133
143
146
140
131
130
137
141
142
138
154
142
127
115
112
116
123
131
139
139
135
130
130
131
130
128
125
127
131
137
140
137
141
147
151
147
138
132
133
137
139
142
143
141
138
138
143
146
147
144
141
141
141
133
129
130
136
141
142
140
149
137
121
110
107
109
117
127
136
136
131
124
127
129
129
129
128
128
127
123
124
129
139
146
149
146
141
139
141
142
141
140
139
139
139
141
146
149
148
144
138
135
132
131
131
131
135
139
139
139
144
134
123
114
112
113
118
124
131
130
126
124
129
131
132
130
130
133
132
126
124
128
137
144
147
146
145
145
146
145
145
143
139
138
140
143
145
145
142
137
133
132
133
133
133
132
133
135
137
132
144
134
124
115
111
112
118
123
125
125
126
127
129
130
128
124
126
132
135
134
132
135
141
147
152
150
149
147
146
146
147
146
142
138
138
141
143
140
136
134
135
135
134
133
133
133
135
138
138
135
145
140
130
114
103
105
117
122
120
120
123
125
126
124
119
118
123
129
134
137
139
142
146
152
156
155
151
147
145
146
148
147
142
139
139
143
143
138
132
132
134
136
135
134
136
138
139
137
137
135
148
149
142
124
111
112
123
128
121
114
114
120
122
118
115
118
126
132
136
138
139
144
147
151
156
156
152
148
146
147
148
146
140
139
141
146
144
135
130
129
132
134
134
136
140
141
137
131
131
133
151
155
154
145
135
134
138
137
126
113
110
118
122
121
120
123
131
136
137
137
137
140
143
147
153
155
154
150
147
148
148
147
142
140
141
142
139
133
131
131
132
131
131
135
138
138
130
122
123
131
153
157
159
158
154
151
147
142
133
125
118
122
129
127
124
124
126
132
133
132
132
136
140
142
148
154
153
148
145
145
147
147
145
142
141
140
137
137
141
139
138
132
130
133
135
133
128
125
125
131
155
156
157
158
153
145
140
140
141
138
131
128
128
126
121
117
117
121
124
124
127
129
132
134
141
147
146
142
139
140
143
145
145
144
143
144
143
143
142
140
135
134
136
138
136
133
130
129
133
134
157
155
154
152
145
138
135
140
146
148
137
129
121
116
113
109
107
114
120
123
127
124
125
129
136
140
135
129
129
136
142
141
136
138
141
144
143
140
135
129
130
134
139
142
137
132
132
135
137
134
153
152
151
149
145
142
143
146
150
148
136
126
113
110
109
106
106
111
122
127
129
124
121
124
133
134
125
115
121
132
139
136
129
128
133
134
134
133
131
128
129
132
136
136
129
128
132
137
140
136
148
147
146
145
144
144
150
151
149
141
132
120
109
107
107
107
103
107
116
126
130
124
121
122
125
122
115
109
116
128
130
128
127
129
131
132
132
133
134
132
130
130
130
129
126
127
132
139
142
139
146
145
145
142
140
143
148
149
145
133
120
111
102
102
104
104
99
99
109
120
125
123
120
120
118
115
113
114
120
122
116
115
124
135
138
136
133
134
138
134
129
128
129
132
132
132
132
134
133
132
146
147
149
147
142
143
146
146
137
121
105
95
90
92
96
97
97
100
108
114
117
117
117
117
115
113
116
121
125
123
111
108
122
136
145
141
133
129
130
130
130
130
134
140
143
137
129
122
120
127
147
149
154
155
153
148
146
143
136
118
102
94
90
93
94
97
102
107
112
113
113
112
115
118
117
117
118
123
127
128
121
118
127
139
148
143
131
117
117
127
133
135
139
142
145
136
127
118
122
132
146
147
152
157
155
150
145
143
138
124
113
107
104
102
101
102
105
110
112
112
112
114
117
120
122
121
119
120
123
128
130
130
134
141
147
144
130
116
120
131
138
138
136
136
136
133
128
130
137
143
145
144
148
154
152
147
143
142
136
128
120
114
111
108
104
103
104
107
109
111
115
118
120
122
124
124
121
118
116
120
125
128
132
136
140
142
135
129
130
137
139
136
132
127
127
130
133
137
141
140
146
144
145
147
145
142
140
137
133
125
119
113
110
106
103
102
102
106
109
113
117
118
119
119
122
125
124
119
114
115
120
125
126
128
133
138
139
138
137
136
135
132
131
128
128
129
131
131
129
127
147
146
147
147
145
141
137
132
128
121
115
109
106
104
102
103
106
109
112
117
119
117
115
111
117
122
124
121
119
120
126
131
131
129
132
135
138
139
137
134
130
128
131
134
134
129
124
121
123
125
146
147
150
151
148
142
134
129
123
117
110
107
104
103
103
107
111
114
116
118
120
119
114
111
112
116
122
122
124
129
134
138
137
133
132
134
136
138
138
134
128
125
130
135
138
129
122
121
130
135
143
144
149
153
149
141
131
125
119
114
110
108
107
106
106
111
114
116
116
117
118
120
117
112
111
116
123
127
130
133
135
137
136
134
135
135
136
139
139
135
130
126
128
131
131
128
127
135
142
140
139
141
145
148
147
141
133
124
117
115
117
119
116
114
111
113
114
116
115
116
118
119
119
117
116
121
127
133
137
136
134
134
133
134
136
137
138
138
137
136
132
130
127
121
122
126
134
144
143
132
160
159
158
157
158
160
160
160
161
161
160
158
157
159
159
157
157
157
158
157
156
158
162
166
166
167
169
165
154
147
150
153
157
158
160
159
151
146
145
151
150
143
138
140
143
145
146
153
163
163
163
159
156
156
160
166
168
166
164
163
161
161
158
158
158
157
156
154
151
149
149
153
156
159
159
159
158
151
142
139
146
150
153
153
156
157
152
148
149
153
151
142
138
141
149
151
145
142
145
154
165
161
158
158
161
165
166
165
165
167
167
167
163
160
156
153
150
148
150
151
152
151
150
150
150
147
139
129
128
136
148
150
146
143
145
149
150
148
148
150
147
142
139
142
150
153
146
141
143
150
162
160
160
160
160
161
164
164
163
163
164
161
160
156
153
149
147
148
152
154
155
153
149
145
145
142
135
126
127
136
147
149
145
141
141
144
146
147
149
149
147
143
140
140
145
145
145
141
142
147
159
159
160
159
159
163
166
167
162
157
154
151
149
147
148
149
150
150
151
152
155
153
148
144
143
144
141
139
137
141
147
149
147
147
146
146
149
148
149
149
148
146
143
139
135
135
137
139
139
137
159
161
161
157
157
164
168
167
159
154
151
152
148
149
150
152
154
150
146
146
151
152
149
143
138
137
139
141
145
148
149
148
148
153
156
158
155
150
145
146
148
147
143
139
134
135
141
141
135
125
162
165
162
156
157
161
167
163
158
154
154
155
155
154
155
152
150
144
142
143
148
150
149
144
138
133
135
142
148
153
152
150
151
156
161
161
157
152
146
145
144
143
142
140
142
145
151
149
140
129
164
165
161
156
155
157
159
157
155
154
154
153
156
158
158
150
144
140
141
144
147
148
149
148
146
141
144
147
151
152
152
152
154
157
158
158
155
154
153
150
144
140
139
140
145
150
154
155
152
148
163
161
157
154
155
155
154
150
148
145
144
147
152
159
159
150
140
138
143
147
147
143
143
149
157
160
156
152
148
149
149
149
150
147
147
150
152
155
154
151
146
142
139
139
145
150
153
152
152
153
161
157
154
152
155
156
154
149
144
142
140
143
147
153
155
147
135
134
142
149
147
139
135
143
155
164
157
148
145
147
148
145
140
138
141
149
154
153
150
147
147
149
143
141
142
148
151
148
143
143
161
159
155
152
155
157
155
152
148
146
145
144
146
148
148
139
130
129
139
147
148
138
132
137
144
147
144
142
143
148
149
145
140
139
146
154
156
152
145
143
146
153
149
142
140
145
149
146
139
137
159
162
159
156
154
154
153
154
157
158
154
151
150
150
148
141
131
130
135
143
147
142
139
140
142
143
140
138
142
146
148
147
146
147
150
154
155
151
145
142
142
146
147
143
141
144
144
141
138
139
159
163
162
159
154
152
150
153
157
160
159
157
156
155
153
151
143
136
135
140
144
145
145
147
149
149
147
143
142
144
145
149
150
149
148
148
150
152
150
144
139
138
142
144
144
142
139
138
138
144
161
165
161
155
154
155
153
153
155
158
161
160
157
155
155
154
149
144
139
140
144
146
145
147
150
153
153
150
147
146
147
149
150
148
144
143
145
152
151
145
139
139
144
148
145
138
137
141
146
148
164
164
155
148
152
160
161
157
155
159
162
159
154
152
153
154
152
150
148
147
146
144
141
140
143
146
150
149
149
150
152
151
150
148
144
141
142
144
145
140
139
144
153
152
143
134
136
146
154
152
160
157
149
146
151
160
164
161
161
164
164
158
152
152
156
157
157
159
159
155
145
139
138
139
139
139
141
142
145
148
150
150
152
151
148
142
136
135
135
137
136
142
149
151
143
133
136
142
147
146
155
151
149
150
153
157
156
156
161
165
163
156
154
157
161
160
158
160
159
151
143
138
142
146
146
142
139
140
142
142
144
148
152
153
150
145
141
140
140
138
135
136
140
149
147
142
137
134
131
130
151
149
152
154
155
154
154
153
155
157
157
153
153
159
163
160
156
154
152
146
142
144
152
155
152
149
148
148
145
143
142
147
150
151
148
148
151
154
151
140
134
130
137
146
150
147
138
130
123
121
148
147
148
150
154
154
154
155
153
151
148
149
151
155
157
157
155
153
152
152
152
155
160
160
154
150
152
155
155
151
147
148
148
146
144
147
154
158
152
140
129
127
136
144
144
139
133
131
129
128
152
154
153
151
154
156
154
155
150
147
146
148
149
149
152
154
154
153
154
156
157
157
158
157
153
148
148
153
161
161
155
151
149
145
141
142
146
153
152
143
134
134
138
140
136
134
131
136
140
139
162
164
162
158
157
154
151
149
147
146
147
149
150
150
152
153
152
150
150
151
152
151
151
151
150
146
145
151
159
162
159
152
149
147
144
143
147
153
156
150
146
143
142
141
138
137
138
143
141
134
160
162
161
158
155
151
147
145
146
146
149
152
152
152
153
153
152
150
149
147
144
144
148
149
150
148
146
148
152
153
149
146
146
150
151
152
153
153
151
148
145
144
146
147
144
141
140
141
137
127
153
155
151
145
143
145
148
149
146
146
147
151
149
146
145
147
151
151
150
148
146
146
149
151
151
150
147
143
144
145
146
143
142
148
152
152
146
138
134
134
135
140
146
150
147
141
138
139
140
134
152
152
144
135
134
143
149
149
142
140
144
149
143
136
134
137
144
148
149
148
147
146
149
149
147
144
140
134
136
144
154
154
145
143
141
142
138
133
134
136
138
142
145
147
145
140
140
144
152
146
149
145
134
124
123
135
143
141
135
134
141
149
145
138
135
136
139
143
144
143
143
143
144
143
139
134
127
127
135
151
162
161
149
141
138
139
139
141
147
150
149
143
142
143
144
142
143
149
150
144
145
135
122
116
119
127
131
128
127
129
136
145
149
153
147
139
136
140
143
142
137
136
140
141
135
123
118
127
141
155
159
158
150
141
137
141
146
150
150
148
145
141
143
143
145
146
143
141
135
128
143
130
120
115
118
121
122
121
123
125
128
134
145
151
146
135
130
136
144
147
137
133
137
141
138
126
118
127
140
150
151
153
149
142
137
139
145
147
142
133
132
137
144
148
150
148
142
133
125
120
142
130
120
116
115
115
117
119
123
122
122
125
129
134
133
125
121
128
138
142
137
132
137
145
146
139
129
128
135
140
143
149
150
142
133
132
138
142
139
131
129
137
144
147
146
143
136
130
125
126
140
127
115
106
104
107
112
121
128
126
121
119
122
127
127
123
121
124
128
129
128
130
138
147
151
147
138
134
133
134
139
147
151
145
133
131
136
142
143
141
139
140
142
138
132
130
132
129
128
130
138
123
104
93
94
103
112
122
129
126
120
117
120
127
130
129
128
128
127
125
125
129
140
147
149
148
144
141
138
137
141
146
152
149
140
137
138
140
141
140
140
140
139
135
132
132
135
136
131
133
141
124
105
94
96
104
112
118
120
117
116
116
121
128
130
129
129
130
131
129
130
134
143
151
152
150
148
147
146
144
145
148
151
150
145
143
138
135
130
132
135
137
136
135
134
137
140
141
139
137
145
136
120
107
102
106
111
114
110
109
111
118
123
125
123
119
120
125
130
132
135
141
148
156
157
155
151
150
149
148
147
146
145
142
141
140
137
134
132
132
134
136
134
133
131
130
134
139
144
143
145
144
137
119
106
105
113
116
113
108
110
117
118
119
114
111
115
121
129
135
140
145
150
154
157
155
150
147
147
149
149
146
142
139
138
137
136
135
135
133
134
133
133
132
129
127
128
135
142
143
146
150
147
131
115
111
117
121
119
114
112
115
112
111
111
116
123
129
135
140
143
146
146
146
150
148
142
139
142
148
151
150
145
141
139
135
133
133
132
130
129
129
131
134
136
134
133
132
137
138
150
153
151
145
138
132
125
123
121
119
115
114
111
111
116
123
131
135
138
141
143
144
143
142
148
147
140
135
136
145
151
152
147
141
137
131
128
128
129
128
127
128
132
135
138
136
133
131
133
135
153
154
156
160
163
153
136
125
119
120
122
121
117
117
119
123
126
129
130
132
135
141
144
147
154
154
148
141
137
142
147
147
144
138
134
130
128
131
135
137
138
137
137
137
136
134
130
128
130
135
155
153
156
161
165
156
143
131
127
128
129
125
122
117
116
115
110
108
110
117
126
133
143
153
160
157
149
144
138
141
142
140
137
135
137
138
140
141
144
147
149
149
146
141
136
132
130
129
129
129
157
156
155
154
154
152
145
140
139
136
134
129
121
116
114
112
108
109
110
114
124
127
135
146
152
149
138
134
135
138
139
135
131
135
139
141
141
140
139
141
143
148
147
140
132
129
130
133
132
126
161
158
154
150
150
152
151
148
146
138
132
127
119
116
116
116
117
121
123
126
127
124
125
129
134
131
126
124
129
134
134
131
131
135
140
140
138
137
134
129
130
135
138
132
122
119
128
136
138
133
159
156
153
150
151
153
154
150
146
138
132
126
120
117
117
117
118
117
121
123
124
121
120
123
124
123
121
120
125
127
125
125
132
140
145
144
142
138
137
132
129
130
132
128
122
122
128
136
140
138
150
151
152
152
152
154
155
153
147
136
125
119
115
112
110
108
104
105
110
115
116
116
118
121
123
123
122
122
122
122
117
118
129
142
149
149
145
142
141
138
132
130
128
130
133
133
133
131
132
131
148
150
153
154
152
154
156
156
147
131
117
110
108
108
105
101
99
100
107
112
114
113
115
119
122
123
122
121
121
122
118
118
126
137
149
150
144
135
132
135
135
132
128
132
140
143
135
128
123
125
148
151
153
153
151
153
155
154
144
126
114
111
109
108
103
100
101
105
110
113
114
114
115
118
121
123
121
120
121
126
127
126
126
136
147
149
140
125
120
130
138
135
132
130
136
135
132
130
132
137
150
152
153
152
151
152
151
145
135
123
120
119
120
113
104
103
104
107
110
112
114
116
117
120
122
124
122
119
119
126
130
132
133
138
144
145
136
123
125
136
141
137
130
126
124
125
129
137
147
150
154
152
151
150
151
150
145
138
130
122
122
122
119
111
104
102
103
106
108
110
115
118
120
121
122
124
122
119
116
120
126
132
136
139
139
139
134
131
133
138
139
134
129
124
122
124
130
138
142
139
155
152
149
148
147
144
141
134
129
124
122
118
114
108
103
103
103
107
109
112
117
120
121
121
122
123
122
118
115
117
125
134
138
139
136
134
135
137
139
139
136
131
131
128
130
130
130
130
128
123
151
149
148
147
145
142
138
133
131
127
120
117
115
112
107
108
109
112
115
116
117
119
120
122
121
122
121
120
120
123
130
137
140
138
135
135
135
138
138
136
132
130
134
140
140
132
126
120
120
122
146
145
146
147
146
141
136
132
129
126
119
118
120
122
120
116
114
116
118
117
116
117
117
118
117
117
117
120
125
131
135
138
137
134
132
133
134
136
137
134
129
126
132
139
139
130
122
120
124
124
142
143
145
147
147
141
135
131
126
122
119
121
126
128
125
118
115
116
117
117
116
117
117
115
112
112
116
121
130
135
136
135
132
130
127
129
132
136
139
135
128
125
126
130
132
128
124
124
125
122
141
142
147
149
147
142
137
133
126
121
119
122
125
125
120
115
113
113
116
119
120
121
120
116
112
113
119
129
136
137
135
133
131
130
128
127
132
137
141
137
129
123
123
122
127
128
129
129
124
114
155
154
156
161
166
166
157
152
152
157
158
156
155
158
163
165
163
160
158
157
157
155
155
154
157
161
164
160
147
141
146
154
156
152
147
148
149
153
155
156
151
140
134
137
137
134
133
138
147
153
162
155
153
157
163
164
161
157
157
159
159
158
159
161
164
164
157
153
148
146
147
148
150
150
154
158
158
150
138
138
147
154
157
153
148
149
148
148
148
147
141
133
132
138
149
150
142
138
143
153
163
157
154
157
162
163
162
161
161
161
159
158
160
162
161
157
151
148
148
149
151
150
150
153
156
155
152
142
137
142
151
156
152
146
142
138
136
136
139
142
141
135
133
138
149
153
149
145
147
155
160
155
156
160
162
162
162
163
164
161
155
151
148
150
151
148
149
150
152
155
156
154
151
152
153
150
146
143
141
147
158
157
148
137
130
134
138
144
148
151
151
145
137
137
139
146
149
152
153
155
157
157
160
162
161
160
160
164
164
159
154
148
144
141
142
145
151
154
155
153
152
152
150
149
147
145
144
145
145
150
158
157
148
138
133
136
146
154
159
159
153
149
141
136
137
141
147
152
154
154
159
160
163
161
156
156
157
160
160
158
160
162
158
151
148
148
151
153
151
147
146
147
148
146
143
141
145
147
150
151
151
153
150
147
143
141
142
145
147
149
150
147
143
139
136
140
147
152
154
151
162
165
166
161
156
153
153
155
156
158
163
171
172
165
155
148
145
146
145
144
145
146
147
147
143
143
149
154
155
151
147
148
154
157
156
147
137
131
133
137
141
144
143
143
143
144
149
154
156
152
161
163
164
160
156
152
151
153
156
158
160
161
162
161
156
148
140
139
143
146
146
145
147
149
152
152
156
158
156
151
146
147
153
161
162
156
143
137
137
142
146
146
147
145
144
146
150
155
159
160
160
157
158
157
154
150
150
153
157
159
156
151
151
156
156
149
140
140
145
149
149
145
144
150
157
160
157
153
149
149
147
146
146
149
157
158
154
150
149
150
158
160
152
143
142
145
151
154
158
158
162
157
155
152
154
152
150
152
155
156
154
149
150
153
156
151
140
137
141
148
149
146
143
148
154
156
151
144
143
149
151
147
141
140
148
155
155
151
148
153
164
165
156
144
140
144
149
150
148
149
169
165
157
153
155
157
157
153
152
152
151
152
151
152
153
146
136
130
133
140
147
148
145
145
147
149
145
142
144
151
155
152
144
142
146
153
154
150
147
149
156
161
156
146
142
144
146
146
144
143
166
165
160
157
156
158
159
158
154
154
153
154
154
154
154
148
140
131
132
138
146
148
148
147
148
149
147
145
146
150
153
152
149
147
147
149
149
150
147
147
149
153
154
151
147
146
143
142
141
141
157
163
161
159
155
156
158
160
160
157
156
157
159
159
158
155
150
145
145
148
149
151
150
151
153
154
152
149
145
145
146
148
147
146
144
144
148
150
150
148
147
150
154
154
150
145
142
143
143
143
159
164
164
159
155
154
154
155
156
155
157
158
160
159
158
156
153
151
153
156
157
155
151
149
150
151
150
147
143
143
143
145
143
143
142
142
147
150
150
147
147
152
157
156
146
139
140
148
152
149
167
172
164
156
153
155
154
151
152
155
160
161
159
157
155
154
152
150
152
154
156
155
148
141
135
132
133
139
142
145
147
148
147
144
142
142
145
149
148
144
143
151
160
157
142
130
135
149
156
154
169
168
156
149
151
155
155
153
154
161
167
163
158
157
156
155
152
152
152
150
147
146
143
137
128
121
124
134
142
148
153
153
152
148
144
143
143
149
149
142
139
144
158
159
147
133
132
142
147
147
160
157
150
146
148
153
153
154
157
160
158
154
153
156
158
156
153
154
153
146
140
137
141
144
143
137
138
143
147
151
154
156
157
153
147
145
149
155
154
145
138
137
147
154
149
141
133
132
131
134
148
147
147
147
148
150
153
154
154
149
144
143
149
157
157
153
150
152
155
151
144
140
146
152
153
153
157
158
159
152
150
154
156
153
146
145
150
158
157
149
140
135
138
141
144
142
137
131
127
128
145
143
146
149
148
150
153
157
153
146
143
147
153
156
153
147
146
151
158
160
159
155
154
156
154
156
163
165
162
154
148
151
153
149
141
137
141
148
152
148
140
136
134
137
137
136
135
134
135
136
151
152
151
150
150
151
150
153
148
145
148
152
154
153
148
145
145
149
155
159
160
158
158
156
154
152
154
158
161
158
155
155
154
148
138
128
130
138
147
149
145
142
141
142
139
135
134
135
141
143
162
164
160
157
154
152
145
137
136
139
145
150
150
148
147
147
147
148
148
145
144
147
155
158
156
151
147
150
158
164
166
163
158
152
142
136
135
142
151
152
150
146
148
150
146
139
135
134
138
142
163
164
161
158
156
150
139
129
130
133
135
137
140
143
146
149
150
148
145
140
140
144
153
157
157
152
148
150
157
164
167
165
160
155
152
150
152
156
157
151
144
142
147
150
148
141
138
138
140
141
152
156
157
155
150
143
138
132
130
129
130
134
137
140
142
145
146
145
144
143
145
147
149
152
152
152
151
148
149
152
157
160
158
154
155
157
161
160
153
142
133
135
142
146
144
140
141
148
152
148
140
148
147
142
135
137
140
139
132
128
129
137
141
141
139
139
138
140
142
145
149
147
146
142
141
145
146
138
132
137
150
159
154
149
148
152
158
156
149
138
134
136
145
147
142
138
143
156
162
154
140
139
132
124
121
129
139
139
134
128
130
139
145
147
142
136
134
137
140
143
146
145
142
138
136
138
136
132
129
135
154
161
154
145
143
146
150
151
149
144
142
144
147
146
142
138
142
148
149
142
139
128
112
104
109
119
128
131
130
127
132
139
148
151
146
136
133
138
141
140
140
140
143
143
138
133
131
135
140
148
152
156
151
142
138
140
144
147
146
148
148
147
146
147
144
141
140
136
130
125
136
116
101
99
103
109
113
114
118
125
130
137
140
140
138
131
131
136
139
137
131
133
143
148
143
131
129
139
148
150
145
144
138
138
134
134
140
141
142
144
144
145
145
146
149
147
141
133
128
125
132
112
101
98
100
102
101
107
114
122
125
129
135
131
129
125
125
130
132
129
125
128
141
149
147
138
134
141
147
144
138
137
135
133
128
125
131
136
138
141
141
144
145
144
144
141
136
131
128
133
130
115
102
97
97
100
106
112
119
119
120
122
128
131
128
124
122
125
127
125
125
130
140
149
151
148
144
143
141
138
137
142
146
139
129
124
128
135
139
141
144
147
145
139
131
129
127
123
125
132
138
123
106
94
95
102
110
117
121
117
113
115
120
127
129
126
123
125
128
129
130
133
140
149
152
151
149
143
139
137
141
149
156
150
141
136
136
139
141
142
145
147
143
137
132
132
130
127
124
129
143
131
112
99
98
103
109
112
114
112
109
111
116
122
125
125
123
126
129
131
133
136
141
148
150
150
148
147
144
143
144
148
152
153
148
146
143
141
141
140
139
139
139
137
139
141
141
137
135
137
144
136
123
112
107
107
108
107
105
106
110
115
119
121
122
120
120
123
127
130
134
139
143
146
148
149
149
149
149
147
144
143
140
142
143
143
141
140
140
138
134
131
131
134
136
138
138
139
141
141
142
142
135
126
117
112
111
107
105
107
113
121
121
120
120
120
122
125
128
133
139
143
143
143
145
146
148
149
151
150
147
144
139
139
138
135
136
138
140
137
132
127
129
131
130
129
129
133
138
141
144
147
144
137
126
119
112
110
110
115
122
123
119
115
117
124
130
132
135
140
144
146
143
139
139
142
143
144
148
151
153
151
148
145
140
135
133
135
137
136
132
130
134
135
134
129
129
132
137
138
150
150
149
145
140
127
114
104
108
118
123
121
115
111
116
124
131
135
137
140
145
145
142
140
142
143
142
140
143
149
153
152
147
144
138
134
130
129
131
132
134
138
140
140
136
130
130
131
135
136
155
150
147
149
152
142
120
102
102
114
122
121
113
110
116
123
127
129
130
132
137
142
143
146
150
150
145
141
142
148
149
143
134
132
132
131
128
126
128
131
137
143
144
141
134
128
127
129
133
135
156
151
147
151
157
152
135
117
111
114
118
118
114
113
116
119
121
125
124
125
130
136
143
152
154
151
145
142
145
148
145
137
128
124
127
129
128
130
132
136
140
143
143
138
132
128
127
127
128
132
158
153
150
150
153
153
148
138
130
124
120
117
116
115
117
119
125
127
127
128
128
132
136
141
141
139
139
141
146
145
140
133
131
134
136
134
132
134
134
136
137
140
140
137
131
128
128
129
129
129
160
160
155
152
152
153
151
147
141
134
128
126
121
117
118
121
126
130
129
127
125
124
126
126
126
126
130
139
142
137
131
130
136
145
145
140
136
135
132
128
128
135
142
139
131
127
129
133
136
133
158
159
158
156
154
154
150
146
142
135
132
130
126
120
115
114
118
122
122
119
118
116
118
121
121
124
127
133
135
129
123
126
138
149
152
147
142
137
134
129
129
135
139
141
131
125
125
133
139
139
153
156
156
158
156
154
151
147
143
138
134
132
125
117
110
105
107
112
114
113
111
112
116
123
126
127
126
125
126
126
125
127
137
144
149
148
144
141
139
138
136
133
131
128
128
126
126
130
132
132
152
153
153
151
153
151
152
151
147
141
134
128
119
111
106
103
103
106
110
113
114
114
118
124
128
128
123
119
121
128
133
134
135
137
142
146
144
141
140
143
142
132
116
111
120
128
131
128
125
123
152
152
148
143
142
148
151
152
146
135
128
121
114
110
107
106
104
104
108
113
118
120
121
123
126
126
124
120
121
129
136
137
131
132
139
146
144
139
136
142
144
135
119
112
121
130
133
132
131
131
150
150
144
140
142
148
150
144
133
122
117
114
111
108
107
107
103
102
103
109
118
123
123
122
122
124
124
122
122
128
133
136
132
132
137
144
143
134
132
136
141
136
131
129
129
130
131
133
135
138
146
146
143
144
148
151
147
137
123
113
113
113
111
108
106
104
103
103
103
107
114
120
123
121
119
119
120
119
119
123
130
137
138
136
136
133
132
127
130
132
130
130
130
131
128
127
128
129
131
128
145
146
145
147
149
150
143
135
126
122
120
118
115
112
107
106
105
108
109
110
113
117
121
122
118
117
116
116
117
123
132
140
146
146
138
131
128
130
133
133
127
121
120
122
125
125
127
128
126
118
147
147
146
146
147
145
140
135
132
131
128
123
122
119
119
115
113
113
113
112
113
115
118
120
119
118
116
119
123
128
134
139
146
149
147
139
135
133
135
133
127
120
120
122
125
127
129
131
130
121
146
146
145
145
145
142
137
134
133
129
126
124
129
134
133
123
116
113
113
113
112
114
116
119
120
118
118
121
126
132
133
135
135
142
143
141
135
132
132
130
125
122
123
125
127
126
128
131
132
126
144
146
147
147
147
143
138
134
128
122
120
124
132
135
130
121
113
111
112
115
116
116
117
118
120
120
120
121
129
133
135
133
131
133
135
135
132
130
129
126
122
122
123
125
122
122
123
127
128
124
147
151
154
151
149
144
140
136
128
121
120
122
128
125
121
116
112
112
116
121
123
122
121
119
119
120
122
127
132
135
137
137
135
133
130
129
129
129
127
124
120
116
118
119
117
118
121
122
121
115
161
160
161
162
164
162
157
152
150
152
154
155
154
156
159
160
159
158
157
158
157
155
153
149
150
155
160
157
146
142
149
157
159
151
142
142
149
155
159
156
153
146
144
148
150
147
140
135
137
141
163
159
161
160
161
158
155
154
156
156
153
152
153
157
160
158
154
154
153
152
152
151
150
148
151
156
160
154
145
142
148
156
157
150
143
143
145
149
151
152
148
145
144
150
154
150
140
136
141
149
158
155
160
164
164
160
156
157
160
160
154
150
152
159
161
155
151
151
152
153
152
151
151
153
158
162
161
154
147
146
152
157
155
149
143
141
140
140
145
151
153
155
153
153
154
150
143
141
148
155
153
151
160
169
170
160
155
159
163
162
154
146
145
149
154
150
149
150
152
152
152
151
154
159
165
165
159
153
150
153
160
164
158
150
143
142
144
145
149
152
157
159
157
156
154
151
150
150
153
156
156
155
160
165
162
156
153
160
166
165
155
146
141
141
143
144
149
152
152
148
146
149
155
160
163
160
156
153
152
156
166
169
162
152
143
142
149
154
154
153
153
154
156
157
159
159
159
159
158
158
160
158
158
157
153
148
150
157
162
164
162
158
151
146
143
143
149
153
152
146
145
147
154
156
157
156
158
158
156
153
156
161
160
153
143
138
139
144
149
151
150
148
151
155
155
157
158
160
162
161
160
157
159
159
154
150
150
153
155
160
161
162
158
152
147
145
147
149
148
146
144
146
151
153
155
158
163
162
157
148
144
148
155
157
147
139
131
134
141
148
150
147
147
146
146
145
148
153
161
163
150
155
163
167
164
158
154
155
156
158
159
156
153
152
152
148
148
148
146
144
143
145
148
153
157
161
162
158
151
146
144
147
151
157
155
149
144
140
143
147
148
148
146
143
143
143
145
149
152
156
149
153
162
169
167
160
159
163
170
169
160
151
148
151
155
155
155
152
147
144
143
144
149
154
157
157
152
147
145
147
148
148
147
149
155
157
154
149
144
145
150
153
150
142
141
142
147
148
147
146
153
155
158
160
157
157
159
165
173
173
165
154
151
153
158
160
160
152
143
140
144
149
153
154
152
149
146
142
144
149
151
148
143
143
150
154
153
148
144
145
153
158
155
145
142
142
148
148
147
146
164
162
156
152
153
156
159
161
161
161
159
155
154
154
156
156
155
146
136
135
145
156
161
155
147
144
146
148
149
152
152
149
145
144
147
149
149
146
143
146
153
159
157
151
145
140
141
146
152
153
166
161
155
151
154
157
161
161
157
152
149
149
151
154
155
154
152
144
136
137
146
157
160
155
149
148
150
152
152
152
151
151
150
148
147
145
143
139
141
144
149
154
157
156
149
139
134
140
152
156
156
154
155
155
156
158
161
163
161
152
145
145
149
154
155
155
154
152
150
152
153
156
157
154
154
154
153
151
149
148
148
150
150
149
146
142
136
134
136
140
146
151
154
155
149
145
141
145
150
147
153
154
157
157
156
155
157
161
159
153
148
147
151
155
155
154
155
156
159
162
161
158
156
153
153
152
150
146
145
144
144
146
147
146
144
142
138
136
136
141
146
151
153
147
143
144
151
155
148
135
161
165
163
157
153
152
151
151
152
153
156
157
156
155
152
151
152
154
157
159
161
159
155
150
147
144
143
142
142
141
143
144
144
144
143
143
144
147
146
144
146
150
153
147
141
142
152
157
147
132
169
171
163
155
152
152
150
146
148
151
155
155
154
152
150
149
149
149
150
150
150
152
153
151
148
144
142
141
141
140
142
146
146
145
143
143
146
150
149
145
143
147
155
153
146
140
142
145
146
137
164
164
158
154
153
155
155
155
151
146
141
140
143
149
150
149
148
149
149
147
144
144
148
151
153
152
152
148
146
144
146
148
149
148
145
143
146
149
150
146
142
145
150
149
143
134
131
135
142
144
153
151
151
150
151
154
160
163
155
142
131
132
143
153
153
147
146
150
155
155
149
144
145
149
154
158
162
165
159
153
147
148
150
150
146
141
140
144
149
151
152
148
144
138
131
127
128
133
140
145
147
146
147
146
144
148
157
160
153
144
140
147
157
159
153
144
143
150
159
166
159
150
143
145
151
157
168
173
169
156
149
148
150
151
145
138
135
138
146
155
158
153
145
137
133
133
133
135
137
141
153
153
149
144
142
146
153
155
152
147
150
161
164
158
148
142
141
148
156
160
156
149
144
144
150
154
159
164
162
158
152
152
154
152
145
139
135
137
144
150
152
150
147
148
146
142
136
135
135
140
161
162
156
149
150
151
149
145
142
143
147
152
150
146
143
142
143
147
149
149
146
146
151
154
154
152
148
148
153
156
159
161
160
155
150
144
142
143
144
145
142
140
146
153
155
147
137
135
138
143
162
161
158
155
155
150
142
129
125
129
130
133
133
138
141
142
143
144
143
143
148
155
162
162
157
151
149
149
154
159
165
168
164
156
149
147
151
156
156
148
140
137
142
146
146
142
138
138
142
147
153
153
155
153
147
140
128
121
119
120
120
127
133
139
141
142
141
139
138
142
154
165
167
158
151
150
155
159
157
159
163
168
163
152
145
146
159
166
162
152
142
138
140
140
139
139
142
148
151
147
145
146
145
139
130
122
124
126
127
124
124
128
138
144
144
142
138
135
134
139
151
157
150
140
137
147
155
154
149
147
154
163
160
150
146
149
159
164
156
144
136
138
143
144
140
138
146
155
153
143
142
138
131
123
118
120
126
132
132
129
127
130
138
145
145
141
137
134
133
137
146
147
140
132
134
146
153
145
133
131
146
157
158
152
148
150
153
151
145
138
134
138
144
147
140
135
139
145
141
133
139
129
118
116
118
121
124
126
127
128
129
131
132
137
141
138
137
135
135
135
141
142
142
140
141
148
151
143
133
131
140
149
154
151
149
147
145
143
142
140
142
143
145
143
136
130
129
130
131
129
133
116
107
110
113
113
107
107
112
125
131
132
127
127
132
133
136
136
133
128
131
138
147
149
146
145
146
144
144
137
137
140
143
146
145
143
139
138
140
147
151
148
145
139
134
131
130
134
140
143
129
112
104
104
106
100
95
98
108
123
131
133
130
127
125
127
131
133
128
122
124
133
147
153
148
143
143
149
152
144
137
137
137
138
137
135
134
134
138
145
149
148
143
137
133
131
135
141
150
155
135
121
111
104
98
96
97
102
111
121
126
130
130
131
127
123
124
127
127
124
127
134
146
152
153
150
150
153
152
145
141
142
144
140
133
130
132
135
138
141
143
142
138
133
130
128
130
134
141
147
143
135
122
109
99
98
101
110
114
119
120
123
127
127
126
123
122
124
128
130
132
134
141
148
153
154
154
152
147
145
144
147
148
145
140
138
141
143
143
142
139
137
136
134
134
133
131
129
132
138
149
142
130
117
106
101
102
108
113
118
119
120
120
123
126
127
126
126
129
131
132
132
135
140
146
150
151
149
147
146
144
145
144
145
147
149
153
154
150
142
136
132
133
139
144
145
141
137
135
140
149
143
133
124
114
107
103
104
109
117
121
121
117
120
125
134
136
131
129
129
132
135
135
137
140
144
147
149
150
149
146
142
137
140
143
145
146
146
144
139
132
126
129
136
145
149
147
141
140
143
149
144
138
133
125
117
107
103
107
116
123
123
118
117
124
133
138
136
132
133
139
142
140
138
138
142
146
150
153
152
150
146
142
142
141
139
136
138
141
139
132
126
126
132
138
140
140
138
138
141
150
146
143
142
137
126
111
102
104
113
122
123
119
116
119
128
133
135
136
139
145
147
142
138
137
142
147
150
151
152
152
151
152
154
151
142
138
138
141
140
139
137
137
136
135
132
131
132
134
138
153
149
147
149
146
133
113
95
95
107
118
121
119
114
117
123
128
132
134
137
143
144
140
138
137
143
146
148
149
150
150
148
147
149
153
151
143
139
138
138
141
146
150
144
136
128
127
129
132
136
156
150
147
149
151
140
119
99
95
103
111
113
113
112
117
123
127
130
132
133
136
139
138
138
141
143
144
145
147
150
149
142
135
137
145
148
143
138
134
132
136
141
144
142
134
127
126
129
132
136
157
151
147
147
149
144
128
116
109
108
108
107
107
111
117
124
128
132
132
131
132
135
138
138
141
142
142
144
150
152
149
140
135
135
138
138
138
136
133
129
126
125
128
132
130
129
128
128
130
133
156
153
148
146
146
144
144
138
134
127
119
114
112
113
119
123
128
132
130
131
130
132
135
135
135
135
139
144
150
147
143
140
141
143
139
136
135
135
133
129
124
124
125
127
129
130
130
130
129
131
153
153
150
146
144
143
144
146
148
145
137
131
126
124
122
122
122
125
124
123
123
124
125
124
121
125
133
141
142
134
129
132
140
147
146
139
136
134
131
128
129
137
141
138
133
130
131
133
137
138
151
153
152
149
145
142
141
144
144
146
145
143
138
127
119
117
115
119
118
113
112
114
117
119
118
120
127
132
131
125
123
128
138
144
144
140
136
134
131
130
133
143
151
147
135
126
127
135
148
148
154
155
154
151
147
143
140
137
142
143
145
144
136
125
114
108
112
115
117
112
110
111
116
121
121
120
121
122
126
128
130
134
140
141
139
136
134
134
137
138
138
136
135
131
124
118
121
130
143
141
157
156
154
151
145
144
142
142
144
147
146
138
125
116
109
109
110
112
114
114
114
117
121
126
126
122
120
119
125
134
141
144
142
139
136
136
135
139
142
144
142
131
115
108
113
118
122
124
126
125
156
153
148
142
141
144
147
148
146
143
137
126
115
111
111
111
109
107
107
113
120
126
128
128
125
124
124
124
127
134
141
143
140
136
137
144
147
147
144
147
144
132
119
113
123
130
130
124
118
118
150
148
141
135
138
146
148
146
138
130
121
110
105
111
114
113
107
101
101
109
119
127
128
125
121
123
125
127
127
130
134
137
135
133
137
144
147
143
138
139
138
135
132
133
137
139
133
126
121
121
142
143
140
139
143
148
147
140
127
119
113
109
110
112
113
109
104
101
103
109
115
118
119
117
116
117
119
121
123
126
132
136
135
133
133
133
131
129
129
128
129
130
132
133
133
132
128
126
123
121
143
145
146
146
148
149
144
136
128
125
121
118
116
115
113
107
103
105
110
112
113
111
110
109
111
113
114
117
121
128
135
138
138
137
133
128
123
121
125
127
126
121
118
116
116
119
125
127
125
116
150
151
149
147
148
145
140
135
131
132
127
121
118
119
120
115
110
109
112
113
113
112
109
110
113
115
117
120
125
131
136
137
139
141
139
134
130
128
127
129
128
120
114
109
108
117
127
134
132
119
148
149
146
146
146
143
139
134
132
129
124
117
117
121
124
121
114
110
110
112
114
115
113
115
120
121
121
122
126
131
134
135
137
143
145
142
134
129
127
127
126
125
125
122
120
123
130
137
137
127
142
145
146
147
147
145
141
136
129
122
115
114
117
120
120
120
115
112
113
115
116
117
117
120
126
128
125
122
124
130
136
138
140
143
144
140
132
126
120
121
123
129
133
132
127
126
128
134
138
134
139
146
147
148
147
147
144
139
130
121
116
118
118
119
118
117
116
117
120
123
122
121
120
121
127
130
128
124
125
132
140
144
143
140
136
136
131
124
118
115
120
124
127
124
119
119
125
129
135
133
166
168
165
161
158
159
163
161
157
154
155
157
156
154
150
149
151
155
156
155
156
156
156
152
148
149
155
157
153
149
152
155
156
150
148
152
159
161
157
153
152
149
147
149
155
162
163
154
146
140
164
165
165
164
160
156
157
159
161
157
155
153
154
153
148
145
149
153
155
155
155
156
157
153
149
151
157
159
154
151
151
152
151
146
144
148
149
150
150
151
149
145
144
149
154
157
151
146
147
146
153
152
162
169
167
159
153
156
161
163
159
156
157
161
158
153
150
152
154
153
152
152
154
155
155
159
160
159
155
153
154
154
151
150
148
149
147
146
148
151
157
158
156
156
156
153
146
145
148
151
149
150
161
172
171
159
152
155
162
164
161
155
157
165
165
159
153
150
150
149
148
149
154
158
161
161
160
158
157
156
159
162
165
164
163
160
153
148
146
148
151
158
160
158
154
150
145
146
148
150
158
155
160
166
164
157
152
157
164
163
156
148
150
158
162
159
154
152
150
147
148
152
159
158
157
153
155
158
158
156
161
165
167
167
165
161
154
148
142
138
140
146
152
155
151
148
147
148
150
148
163
154
152
156
154
150
152
158
162
158
148
143
144
150
152
155
155
156
154
151
153
157
161
156
149
144
150
156
156
152
149
154
162
159
154
147
143
142
141
141
142
145
146
145
146
146
147
149
153
155
159
151
150
153
154
153
155
156
154
150
145
144
145
149
148
151
154
155
155
153
154
156
158
153
147
143
147
150
149
145
143
147
149
150
143
140
139
142
152
154
153
147
143
141
142
144
146
147
152
157
151
149
152
160
164
164
164
160
153
148
148
147
147
149
150
151
154
153
150
148
149
151
152
152
152
150
147
142
141
144
147
149
148
146
143
143
147
154
156
158
153
146
140
140
143
146
146
144
143
145
147
152
160
166
171
173
172
169
163
157
151
148
148
150
153
157
159
155
148
142
143
147
151
153
153
150
145
140
140
146
151
151
147
145
148
151
153
153
152
148
144
142
140
142
147
154
155
149
139
131
149
156
160
163
163
164
168
172
171
164
155
152
151
153
157
162
164
160
147
140
142
150
155
153
147
144
145
146
146
148
150
149
147
145
149
151
151
148
143
142
142
143
143
146
149
154
157
155
146
135
154
158
158
155
153
154
158
163
164
161
158
156
155
156
157
159
162
161
150
142
145
153
158
152
143
142
148
154
153
148
145
146
148
148
148
148
148
147
144
144
145
145
148
150
148
143
142
145
153
152
157
157
156
155
154
155
155
155
155
153
154
155
156
155
153
153
156
156
153
149
149
155
159
154
146
145
151
155
152
147
143
147
151
152
149
145
142
143
142
144
145
146
149
152
148
137
126
133
150
158
154
153
155
159
160
159
158
156
153
151
149
150
151
153
151
152
152
154
155
155
155
156
159
158
154
152
151
150
148
146
147
152
154
154
149
143
137
134
137
142
144
144
146
148
147
141
132
131
139
142
152
151
155
159
161
159
158
157
155
150
146
144
147
151
151
153
154
156
158
160
160
158
159
159
157
155
151
148
146
147
149
154
155
153
147
142
136
132
136
143
146
144
137
135
141
149
156
148
133
118
155
154
156
157
155
152
153
154
155
153
150
148
149
151
151
151
153
156
159
161
160
158
159
158
156
158
157
150
146
145
148
152
151
149
144
141
141
142
144
146
147
146
138
133
139
155
169
161
136
113
160
161
160
157
153
151
152
155
157
155
154
149
148
148
146
146
147
151
154
155
156
156
157
158
160
161
158
149
142
140
144
146
147
144
144
143
144
145
144
143
146
148
148
143
140
145
154
154
143
131
159
160
161
160
158
158
159
161
159
154
149
146
144
147
145
143
144
146
150
152
152
153
155
157
159
157
155
145
139
138
141
143
143
144
146
146
146
142
139
140
144
150
154
147
136
131
132
139
147
151
150
153
158
160
160
161
164
164
159
149
142
144
146
151
150
145
144
146
150
152
152
150
152
154
155
154
152
151
148
147
144
143
143
146
148
147
143
137
138
143
149
154
150
140
130
124
126
136
147
151
149
151
154
151
149
151
157
158
152
144
141
148
156
157
153
147
146
147
152
152
150
146
146
150
154
157
158
159
158
156
152
150
149
152
151
147
140
138
141
149
154
152
148
138
133
132
135
138
138
136
154
155
152
145
140
145
151
154
151
147
149
155
156
154
148
145
146
149
154
152
146
141
140
145
152
155
156
154
152
151
149
155
159
158
154
152
147
146
145
146
144
142
141
141
144
143
141
138
133
129
158
159
154
147
146
149
154
152
149
150
150
152
152
145
142
141
145
150
155
156
150
145
144
145
146
149
147
142
132
131
142
153
162
161
158
156
153
153
147
141
132
129
133
140
148
147
142
139
137
136
154
157
154
151
152
151
151
146
141
140
140
144
144
141
139
139
141
146
150
154
158
161
159
153
148
146
147
145
138
133
143
154
160
156
152
149
152
152
149
141
135
131
132
137
141
143
141
140
139
141
150
148
146
144
144
140
136
133
129
125
125
130
139
140
139
138
140
140
141
146
157
168
169
157
145
147
158
166
161
154
151
155
155
149
143
142
146
152
150
148
143
140
139
137
139
141
145
145
142
140
148
139
134
130
125
123
124
127
126
123
121
124
132
138
139
139
140
137
133
136
146
153
150
142
138
147
162
171
167
158
153
152
150
146
146
146
152
154
149
143
140
140
143
144
144
144
148
151
142
137
147
133
125
120
116
116
114
123
125
125
121
123
130
137
140
140
138
133
129
130
138
141
136
128
135
148
161
157
148
143
146
147
148
148
151
154
155
154
145
138
133
138
146
151
147
143
144
145
141
134
144
126
119
119
120
116
110
110
114
120
123
127
132
138
141
139
135
129
126
128
138
142
136
132
139
150
155
148
134
131
138
143
148
150
152
151
147
144
141
137
136
140
146
150
144
135
134
136
139
134
134
119
114
120
122
116
103
98
105
117
126
129
129
133
136
138
135
129
123
125
135
143
144
143
143
147
149
144
135
132
139
142
148
151
151
148
139
135
136
140
143
144
144
143
139
133
130
134
140
143
133
122
116
115
117
107
97
95
105
119
128
130
125
123
124
131
134
129
122
119
127
139
149
150
147
146
148
149
147
143
143
144
146
148
146
143
138
131
134
137
141
141
137
136
135
134
135
138
145
147
140
134
127
118
109
100
96
98
108
120
127
125
117
112
113
122
128
128
124
122
127
137
147
150
149
149
153
155
155
151
146
143
142
140
139
140
139
138
137
135
130
128
128
132
134
135
135
138
144
147
144
145
139
127
110
98
96
99
107
114
121
123
122
120
119
121
125
127
128
129
133
138
141
143
145
150
155
158
156
151
146
143
140
141
141
142
143
144
142
134
128
127
129
136
138
136
132
133
138
145
148
148
146
134
117
105
99
100
105
112
118
124
127
127
127
128
130
130
129
131
135
137
137
137
140
145
150
154
153
151
147
144
143
145
147
147
147
145
142
136
131
130
135
141
142
140
135
135
136
142
153
152
147
139
126
115
105
103
108
115
125
125
122
123
126
134
137
132
129
130
138
141
141
140
137
140
144
149
151
152
151
148
146
145
147
146
143
142
141
138
133
131
133
137
141
141
139
137
138
140
158
153
148
144
136
124
110
104
110
119
124
120
112
114
120
130
136
133
130
132
142
149
147
143
139
140
143
147
151
152
152
150
148
148
147
144
141
139
140
139
136
133
130
133
137
137
137
137
137
137
154
150
149
150
147
135
116
102
103
110
115
114
109
112
118
125
128
130
131
135
144
150
146
140
137
141
145
147
148
148
149
148
148
148
146
143
140
140
141
142
141
138
137
135
134
132
131
130
132
136
148
148
150
156
158
145
124
107
98
100
105
108
113
115
119
122
124
127
129
133
142
145
141
134
132
137
143
146
144
144
145
145
144
145
145
143
141
141
141
140
139
141
144
143
136
130
128
128
131
136
149
150
152
157
161
151
135
119
107
102
101
104
108
112
119
123
125
128
128
130
136
139
138
134
133
136
142
145
146
147
147
145
142
143
143
143
142
143
141
135
130
132
139
142
138
134
131
131
133
134
152
153
154
157
156
151
142
133
126
116
107
101
103
109
117
124
127
129
127
126
130
134
138
138
139
140
142
145
148
149
149
146
147
145
144
144
144
144
139
130
121
121
125
131
136
138
136
134
133
132
154
154
155
155
152
148
144
142
140
133
122
115
114
117
121
123
125
123
119
118
123
130
136
138
138
140
142
143
143
141
140
141
144
144
143
143
143
140
135
128
121
118
120
124
130
134
135
132
128
128
154
154
153
152
149
147
146
146
148
146
142
137
137
134
130
126
120
114
108
109
116
123
128
128
128
131
134
135
130
127
128
133
137
140
140
140
139
137
132
129
129
130
129
126
127
130
131
131
131
129
154
154
152
149
146
145
145
145
147
150
150
150
148
144
139
131
120
112
105
104
110
116
121
122
120
122
126
126
125
124
126
132
137
138
137
137
136
136
135
135
136
140
138
135
128
124
128
134
139
138
154
156
154
150
145
143
142
143
144
146
147
145
139
133
129
129
121
114
111
110
113
116
120
121
117
116
119
124
128
130
132
138
141
141
138
135
134
137
140
141
138
136
137
137
129
124
124
131
140
137
154
156
154
151
146
144
141
139
142
143
143
136
126
122
118
117
115
115
116
116
118
122
124
122
117
115
119
126
132
135
137
139
142
141
138
135
135
138
141
139
134
130
131
132
129
124
122
125
127
125
156
155
150
146
145
146
145
144
144
145
141
133
122
119
117
113
112
112
116
118
120
125
126
123
119
119
124
130
133
134
136
139
141
140
140
142
143
142
140
136
133
129
125
129
132
131
128
123
121
123
156
154
144
137
139
145
149
151
147
144
137
128
122
122
121
118
113
113
113
115
117
119
120
120
120
123
127
130
131
132
134
137
139
138
140
143
146
142
139
138
135
132
131
133
137
139
134
128
126
129
156
154
143
136
137
143
148
148
142
136
130
124
120
123
122
119
112
112
115
116
114
110
110
113
116
120
121
125
128
131
134
136
136
134
135
134
133
133
135
139
141
138
134
131
133
134
132
129
127
127
155
157
150
143
142
143
144
141
136
132
126
121
119
121
122
115
109
109
116
120
118
110
106
108
112
117
118
121
126
132
137
136
134
130
128
127
124
126
131
138
141
139
134
128
123
125
127
129
125
115
155
156
152
147
146
144
142
138
135
130
125
119
117
122
121
116
110
110
115
122
122
116
109
109
112
118
120
120
124
132
137
138
134
130
127
127
126
128
130
134
135
135
131
124
117
119
126
132
126
110
151
150
146
145
146
146
144
140
135
130
124
117
115
117
121
120
117
115
116
118
120
118
113
114
118
123
123
120
124
129
136
138
136
135
132
132
131
130
129
128
126
125
126
123
118
120
127
134
130
120
142
139
139
142
145
146
145
142
136
130
122
117
115
117
120
122
123
121
119
116
117
117
116
119
125
127
125
120
122
129
138
142
141
139
138
136
131
127
123
121
120
121
123
126
126
125
127
130
133
132
135
137
138
141
145
146
146
143
134
124
120
119
119
120
120
121
123
124
123
122
121
120
119
122
129
132
130
125
126
133
142
144
143
138
138
137
131
123
116
118
121
123
122
123
126
127
127
126
129
133
163
166
164
160
157
158
164
166
162
157
156
158
158
155
150
149
153
156
154
150
148
152
156
153
147
145
149
155
160
158
157
155
153
150
151
156
163
160
154
150
151
151
149
148
150
158
161
157
148
143
156
155
159
164
163
161
162
163
161
156
152
154
158
159
155
153
155
156
153
149
148
153
156
152
147
146
151
158
160
159
157
152
148
147
148
152
150
147
146
146
148
146
142
143
149
156
158
154
148
142
151
147
153
162
167
162
157
155
158
157
158
158
163
167
166
161
156
154
151
149
148
149
152
152
150
153
157
160
160
157
155
149
147
149
153
155
150
146
144
145
148
144
142
143
148
153
154
151
148
145
157
149
151
159
164
160
154
152
156
161
162
160
167
174
176
168
157
151
149
148
148
149
151
152
150
153
159
162
161
153
146
144
146
152
158
158
153
147
143
142
143
143
143
144
146
147
147
147
147
146
162
152
152
157
161
158
154
155
158
160
154
152
159
172
178
171
159
151
150
151
153
156
158
153
143
142
151
159
159
149
141
140
146
154
159
157
152
146
138
133
133
137
140
140
137
138
141
146
147
147
158
150
151
155
157
154
154
157
159
151
140
138
147
160
165
165
158
155
155
157
161
164
164
154
135
126
136
149
151
145
138
140
147
154
158
153
146
140
136
133
134
137
136
136
133
134
140
145
149
151
156
150
150
154
155
156
159
159
155
148
139
139
145
151
153
154
155
156
158
160
163
162
159
150
133
125
128
139
144
145
144
147
147
148
146
144
142
141
141
144
145
143
140
137
139
142
142
144
147
149
160
154
151
151
155
162
168
162
152
146
147
150
149
147
148
151
153
155
155
158
159
155
151
145
137
134
134
137
141
149
152
151
145
137
136
140
143
147
152
155
154
149
144
144
146
149
145
142
140
143
161
159
153
150
155
166
170
163
153
147
149
152
151
147
148
153
155
154
151
151
153
153
149
146
143
141
142
142
144
151
154
152
146
139
137
142
147
151
154
155
154
150
146
148
151
153
153
147
141
135
157
157
155
152
154
159
161
162
157
152
150
150
151
151
151
155
159
158
154
149
150
153
153
149
144
144
147
150
151
150
151
152
150
148
147
146
148
150
152
152
150
146
144
147
149
153
154
151
146
137
154
156
158
156
153
151
153
158
162
160
155
153
155
157
154
153
158
161
160
153
150
151
153
150
144
145
152
156
154
147
146
150
153
153
149
146
148
151
154
151
147
142
139
143
146
144
143
143
145
144
154
155
158
161
159
155
153
153
156
160
162
164
161
158
153
151
154
160
160
157
151
150
151
148
145
146
151
153
150
144
143
148
153
151
147
144
146
151
153
151
146
140
137
142
145
140
127
123
134
142
153
153
158
164
169
165
156
149
148
152
160
165
163
156
152
152
153
156
157
156
154
152
153
152
151
149
149
147
145
144
146
151
153
149
145
143
145
147
148
148
145
141
136
141
146
143
128
118
122
131
153
151
155
162
165
163
157
151
148
149
151
152
151
153
154
155
155
155
155
156
156
156
158
158
155
152
148
146
145
147
151
157
157
152
146
143
143
144
144
145
146
142
134
134
141
145
144
136
128
126
154
151
153
153
154
152
154
156
158
155
148
144
144
148
152
154
154
155
155
157
157
158
158
157
154
152
150
147
145
147
155
162
162
158
150
145
145
143
141
144
147
145
136
129
133
144
154
151
139
128
154
151
153
153
151
150
153
160
165
164
155
148
146
147
148
147
148
151
155
157
158
155
154
151
148
149
149
145
143
145
152
160
160
155
150
148
147
144
141
141
147
150
148
137
133
136
145
147
141
139
152
152
157
159
158
156
157
161
164
166
163
160
157
151
147
145
144
147
152
155
157
154
150
146
146
147
145
140
140
143
149
148
144
142
146
151
151
146
139
139
146
153
156
147
139
135
134
138
142
145
148
154
159
162
162
160
160
159
156
155
156
158
156
154
151
149
147
147
148
149
150
150
152
153
154
152
146
141
143
148
150
145
137
138
144
150
150
146
141
142
145
151
152
148
141
137
136
139
142
141
150
153
157
158
156
155
157
155
151
145
142
143
144
150
151
151
151
149
147
143
142
145
153
163
166
158
150
145
149
155
156
153
148
147
148
148
146
145
144
145
143
144
142
139
137
137
138
141
141
131
154
154
154
150
147
148
152
151
150
147
141
138
139
141
145
148
152
153
151
146
141
143
149
159
160
156
151
147
148
153
156
161
163
160
154
151
149
150
148
146
140
140
140
138
135
135
138
141
137
127
155
157
153
147
145
146
149
150
148
148
146
144
140
140
140
142
150
156
159
158
154
149
147
145
145
146
149
147
142
140
147
158
165
163
157
154
155
154
151
145
140
140
139
138
140
141
141
141
137
131
152
156
155
150
149
149
151
146
140
139
139
144
145
142
139
139
147
157
163
162
159
157
151
143
140
142
150
154
146
138
139
148
156
156
152
151
149
148
142
140
139
139
138
137
141
146
146
143
138
139
149
149
148
146
148
149
146
140
130
124
123
129
138
139
135
137
146
156
157
154
151
151
150
145
140
143
155
163
157
148
142
143
147
149
149
147
143
139
138
137
139
139
136
135
142
147
149
144
138
139
151
140
134
131
133
135
134
129
123
116
115
121
127
131
131
134
144
150
147
142
140
142
144
140
140
144
154
162
161
157
148
142
140
146
151
154
149
146
143
139
139
140
141
143
146
147
146
143
138
136
151
133
120
116
116
114
114
116
114
113
115
121
127
130
132
134
138
138
138
137
141
143
139
135
138
144
152
155
158
159
151
141
137
145
154
158
156
154
149
144
140
141
147
152
151
146
145
144
141
136
147
128
115
110
108
104
102
101
106
109
116
125
133
138
139
137
133
127
127
134
147
151
144
136
139
145
149
150
149
151
149
142
137
143
151
153
148
144
142
141
137
139
146
152
151
145
143
143
142
137
142
125
117
115
112
107
100
96
101
108
119
129
137
137
140
139
133
124
121
128
144
152
148
143
144
147
149
147
145
148
150
145
142
144
150
147
135
125
125
131
136
137
140
143
146
142
135
133
133
134
140
131
126
122
117
110
99
99
106
115
123
124
123
122
128
136
136
128
119
120
130
142
148
147
147
148
150
152
153
154
152
147
144
143
147
144
135
126
124
132
138
138
137
139
142
138
130
127
129
132
144
142
138
129
119
107
98
100
107
116
121
117
110
107
114
129
135
131
122
121
127
137
143
143
143
145
152
158
160
157
152
146
141
139
140
142
142
141
140
142
142
143
142
142
141
135
131
128
131
134
144
148
147
138
122
107
101
99
101
107
111
116
117
115
119
124
131
130
127
128
134
140
143
139
136
139
148
156
157
153
147
144
141
141
141
142
143
147
147
145
145
146
145
143
139
133
131
131
135
137
145
149
151
144
129
117
108
102
95
96
110
124
131
128
123
123
127
127
127
133
142
151
150
141
135
135
142
149
150
148
145
146
149
150
149
143
138
138
140
142
144
144
143
140
134
129
129
131
137
137
151
153
153
147
138
127
117
107
100
102
117
127
133
125
120
119
120
122
124
132
144
155
154
144
137
135
140
145
148
148
147
148
152
154
151
146
141
138
139
141
142
141
138
135
129
127
127
131
136
136
154
154
153
152
146
135
120
110
107
112
117
118
115
115
118
119
119
119
123
131
144
153
152
143
137
137
142
146
148
149
148
146
145
146
147
146
143
141
140
141
141
138
135
134
130
127
126
130
136
137
151
151
152
157
155
143
122
108
107
110
108
103
102
111
119
123
121
122
125
131
142
149
146
138
134
137
142
145
146
146
146
143
138
135
136
141
141
141
141
140
137
134
133
134
133
129
128
129
131
135
147
149
153
159
161
150
133
119
112
105
99
96
100
110
120
123
124
125
128
132
141
147
143
134
130
132
138
142
143
145
147
146
139
134
129
127
132
139
140
138
132
130
131
134
134
132
131
130
130
132
147
150
154
158
160
159
151
141
127
113
102
97
101
109
117
123
126
129
130
132
140
144
143
137
133
133
139
144
145
146
148
148
147
141
131
127
133
141
142
138
129
126
129
133
134
133
134
133
133
131
148
151
156
158
160
159
159
152
141
125
113
105
105
109
117
124
128
130
129
130
136
141
143
141
140
140
144
146
145
144
145
146
147
144
143
142
144
145
143
135
126
125
128
132
131
131
133
135
135
132
150
153
158
161
161
159
156
148
141
130
123
119
119
120
123
126
128
127
123
122
127
133
139
140
141
144
145
142
137
135
135
138
138
140
142
144
145
143
137
130
127
126
126
128
130
131
131
131
133
131
153
156
160
163
163
158
152
140
134
133
132
136
135
135
133
131
128
120
111
110
117
126
131
132
133
136
137
133
128
128
132
136
137
135
136
139
139
135
131
129
130
127
125
125
129
133
132
128
126
123
155
156
157
159
160
156
149
143
138
139
139
138
138
139
142
138
131
115
103
101
111
120
126
127
125
126
128
128
129
131
138
142
143
140
138
138
136
135
135
137
136
131
127
126
131
132
133
130
124
121
150
154
155
155
151
147
144
143
143
145
140
135
131
134
137
138
128
113
107
109
116
121
124
122
119
119
123
130
135
137
138
141
144
143
140
137
136
139
142
142
137
133
135
136
135
132
131
130
129
124
145
151
153
153
150
144
139
137
140
142
139
136
132
132
130
124
119
115
117
121
123
124
122
117
114
117
124
134
138
136
133
133
136
137
136
135
134
138
139
136
131
131
140
143
138
130
128
130
131
126
149
151
150
149
147
146
143
140
139
140
142
142
141
133
124
116
113
118
125
127
123
118
114
114
113
119
129
136
137
135
133
133
133
135
134
133
135
135
135
132
130
130
135
139
137
132
127
129
133
136
157
155
146
140
143
148
152
151
146
145
144
144
140
133
125
119
119
124
128
122
114
108
109
113
117
122
129
134
135
135
136
138
139
139
137
135
134
134
135
136
136
134
132
131
131
131
130
130
134
141
158
156
145
135
137
145
153
155
151
145
136
130
127
126
127
126
126
126
125
117
110
107
110
116
119
121
123
128
133
135
137
138
139
139
138
135
131
132
135
141
143
139
133
130
131
133
131
131
132
136
153
154
148
139
138
144
150
151
148
140
130
123
122
125
129
127
125
121
121
121
118
114
112
115
117
119
121
125
131
134
137
137
135
134
133
129
127
129
135
140
143
144
144
141
137
135
134
132
129
122
148
150
149
145
145
147
151
150
144
139
133
128
129
128
129
124
121
117
120
125
126
120
113
110
114
121
125
126
130
135
138
138
134
130
127
127
127
130
132
135
135
141
143
141
134
131
134
135
129
114
147
146
145
147
148
150
152
151
144
139
135
135
136
135
130
123
122
119
120
121
122
120
114
112
117
124
127
126
129
132
137
138
134
131
127
127
128
131
133
130
123
122
122
122
121
122
126
130
131
119
145
139
140
143
146
149
150
150
144
138
134
135
137
136
129
124
125
122
119
116
116
119
118
120
126
127
129
129
131
132
136
137
136
136
133
131
129
129
130
127
117
105
100
105
114
119
122
122
123
125
140
137
137
140
144
146
146
147
142
134
132
133
133
133
127
123
122
121
118
116
117
120
124
128
131
132
133
133
136
138
139
139
137
137
138
136
129
123
123
126
125
111
99
103
117
129
128
117
110
116
158
156
159
159
158
157
158
165
164
162
159
159
160
160
158
156
156
156
152
147
145
147
153
155
152
147
146
151
160
165
162
157
152
150
150
153
154
151
150
150
152
156
156
152
149
147
147
147
149
152
152
150
156
162
166
165
163
162
159
153
151
155
162
167
169
167
163
159
153
148
146
148
150
150
149
149
149
153
159
161
158
152
148
148
152
154
153
148
147
148
150
150
147
145
147
148
146
145
147
148
158
151
152
159
165
164
159
153
150
148
149
151
157
163
167
166
161
158
153
151
150
149
148
147
149
153
156
158
157
152
145
141
141
144
152
155
151
147
146
149
150
148
144
144
148
151
149
145
144
140
168
154
149
151
158
160
155
151
150
153
156
153
153
157
162
162
157
154
153
154
154
151
148
147
148
150
157
159
153
142
129
128
129
138
144
149
150
149
149
148
147
145
145
147
149
152
151
147
143
139
164
153
150
151
155
158
155
154
158
161
160
156
154
160
163
160
155
152
154
157
157
156
155
153
148
148
154
154
149
137
127
128
131
136
142
146
150
152
150
145
142
142
146
148
149
150
151
149
146
144
151
149
151
155
158
157
157
158
159
158
153
151
154
162
162
156
152
152
156
159
158
159
161
160
151
145
147
148
146
140
137
141
147
149
149
149
150
151
146
141
139
143
146
148
147
146
149
151
150
149
153
153
155
157
157
158
161
161
158
153
149
147
149
153
152
149
149
153
159
161
161
158
157
155
150
144
145
146
147
147
147
150
152
154
152
148
145
141
139
139
146
149
150
147
143
143
145
148
148
148
170
166
159
152
152
158
164
162
157
152
153
153
148
144
144
147
152
155
160
162
161
154
148
144
144
143
144
148
150
153
153
151
149
147
144
143
140
136
138
144
153
157
155
149
143
140
138
139
143
144
173
169
156
148
148
156
161
159
153
154
157
156
149
142
144
152
156
157
157
156
159
154
149
145
144
145
146
149
152
156
155
151
145
140
140
141
141
141
143
151
157
160
158
150
144
137
133
136
142
146
161
157
151
147
147
152
154
156
156
157
158
154
150
149
151
157
159
157
156
154
156
156
157
155
153
151
150
151
153
155
155
154
151
146
144
144
146
149
152
154
154
153
151
147
141
135
133
136
144
149
155
152
150
150
150
149
150
155
159
161
158
154
152
154
155
157
157
157
158
157
156
157
158
158
155
153
152
153
153
152
154
156
157
153
147
146
148
151
154
154
151
146
139
136
138
138
136
136
141
145
155
152
152
153
154
153
152
154
157
159
161
159
157
156
155
152
154
156
159
158
155
152
151
152
151
149
150
150
149
148
150
153
155
149
145
144
148
150
152
151
149
143
136
135
140
144
139
131
130
136
157
152
151
152
157
161
157
151
148
154
161
164
161
156
154
153
154
155
156
156
154
150
150
150
149
148
147
146
146
147
148
150
147
141
141
143
146
145
147
149
148
143
139
139
144
146
138
129
129
135
156
153
150
150
154
159
156
152
149
153
155
156
153
152
155
157
156
153
152
152
153
153
155
157
152
149
146
145
147
149
151
152
149
147
147
147
146
144
143
146
147
146
143
142
143
143
137
137
142
144
156
153
151
149
150
150
153
155
158
158
152
147
145
149
153
156
155
153
152
153
155
155
157
157
152
148
145
145
146
151
155
158
162
161
157
152
147
143
140
141
146
149
147
140
134
131
135
142
149
151
156
153
153
153
153
151
153
156
161
160
153
149
146
149
151
151
150
151
153
156
156
154
151
147
144
143
143
143
146
149
153
157
163
161
158
156
150
144
139
138
144
151
150
140
131
129
134
137
140
144
157
155
156
158
157
155
154
154
154
156
154
154
154
153
151
149
148
150
153
157
156
151
148
143
143
146
145
145
147
149
151
150
146
145
149
153
154
149
143
139
144
150
154
147
142
140
139
135
131
132
158
156
157
158
158
156
156
155
151
151
150
154
155
154
153
152
151
150
151
151
152
150
152
152
155
154
150
148
149
152
152
146
137
135
141
148
152
152
148
144
144
147
152
152
151
149
146
140
135
132
156
154
153
153
154
156
155
154
153
148
145
144
143
148
151
154
154
152
150
147
146
148
155
160
162
156
149
148
151
155
155
151
144
140
141
144
147
149
147
145
145
145
149
149
143
138
139
142
143
137
152
150
149
147
148
148
150
150
150
147
140
137
136
139
146
151
154
153
150
147
147
149
155
157
156
150
149
153
156
158
160
162
161
154
146
145
146
149
150
150
151
156
156
149
137
131
133
141
145
140
152
152
150
147
145
142
140
138
139
138
134
132
133
135
140
146
150
154
154
153
152
152
152
148
143
144
151
159
163
161
159
163
164
159
150
147
149
151
152
152
155
166
165
154
144
140
139
141
141
141
153
158
157
150
146
139
134
130
126
125
126
129
129
131
133
139
147
156
159
157
152
151
148
143
140
142
150
159
160
155
151
149
153
151
149
148
148
148
146
147
151
155
153
149
147
150
149
144
139
140
157
161
157
148
143
137
130
124
117
115
119
123
126
126
128
134
146
157
161
156
146
144
145
143
142
143
147
152
152
150
145
144
145
148
149
148
146
144
141
141
141
139
138
139
145
150
150
143
137
138
161
156
143
131
129
127
125
119
112
108
114
122
126
125
125
132
144
155
158
152
147
145
146
146
145
144
144
147
152
154
151
145
144
148
152
151
148
146
144
142
142
140
141
143
145
144
141
137
135
132
159
145
126
114
109
110
114
114
109
107
114
125
131
129
127
132
140
144
148
149
156
159
156
150
145
142
143
149
160
163
157
147
142
147
155
154
152
152
152
150
144
142
146
149
144
139
136
137
137
133
155
139
123
108
99
99
103
108
107
106
111
123
131
132
133
133
134
133
136
145
160
168
166
154
145
141
143
151
163
169
160
145
139
145
155
154
146
142
143
145
141
138
138
140
140
141
142
143
141
139
152
140
129
117
105
100
102
104
105
105
109
118
124
129
131
133
133
129
129
136
150
163
161
153
147
145
147
153
163
166
158
144
139
143
152
149
136
124
125
132
137
133
129
131
138
141
143
139
138
139
151
145
137
127
117
106
101
102
104
106
111
113
117
121
128
136
137
133
127
127
135
145
149
147
146
149
151
156
163
165
157
147
141
141
145
144
134
125
127
135
142
143
139
139
139
139
132
128
129
132
150
147
144
135
122
109
102
101
105
108
112
115
118
122
130
136
139
135
127
124
130
136
140
140
140
143
149
155
159
159
154
148
143
140
141
142
143
146
150
155
162
164
159
150
140
134
131
127
128
129
146
147
147
139
128
116
110
106
105
107
110
116
120
122
125
129
132
131
128
128
134
138
141
138
136
135
142
146
148
148
148
148
147
146
143
143
145
154
160
163
166
166
161
149
137
133
133
137
135
130
143
145
146
142
135
129
122
113
104
102
109
118
122
122
117
119
122
126
128
133
140
147
148
142
135
132
136
139
142
143
143
145
149
151
150
145
141
144
150
153
154
152
145
137
132
132
139
144
142
133
147
148
146
145
142
137
130
116
105
102
111
119
122
119
114
115
117
122
127
135
144
151
149
142
133
131
137
143
145
144
140
141
143
147
147
145
139
139
142
145
144
138
135
133
131
130
136
142
145
139
151
149
148
150
150
143
130
117
109
109
112
115
116
116
119
121
120
123
128
135
144
149
146
137
131
131
139
146
147
145
141
138
138
139
142
143
141
140
140
140
137
133
134
135
133
129
127
131
138
139
151
151
151
155
156
148
131
119
115
115
110
101
101
112
121
125
125
127
131
136
142
144
141
134
129
131
137
142
144
145
145
143
140
139
142
141
141
139
137
134
131
130
133
135
133
131
127
128
131
133
153
153
154
156
157
150
139
129
123
119
108
96
95
106
116
121
125
131
135
136
138
140
140
135
130
129
134
140
145
148
151
149
147
142
139
139
138
138
137
133
129
128
129
131
132
134
134
132
129
126
153
153
152
151
152
153
153
148
137
126
114
105
101
105
111
118
127
134
139
138
138
141
140
139
135
134
138
144
148
150
150
150
147
144
140
138
140
141
141
136
131
128
127
126
127
130
134
137
133
130
150
150
149
147
150
157
163
162
149
135
120
114
112
114
118
124
131
138
142
142
144
145
143
140
139
140
143
145
145
144
145
145
144
143
142
143
145
147
144
138
132
129
130
128
122
117
121
132
141
140
146
147
149
149
153
158
160
156
145
134
124
122
125
128
131
134
138
142
143
145
146
145
141
138
138
142
145
143
139
138
142
144
141
139
139
142
144
143
141
135
132
131
137
135
129
120
118
129
140
142
146
149
153
157
156
155
152
141
133
128
128
129
130
128
136
139
140
141
139
137
137
138
135
131
131
135
140
140
138
141
146
148
143
138
136
137
136
131
131
133
135
134
134
137
138
133
132
130
132
133
146
151
155
157
155
150
144
136
131
134
138
134
129
128
134
141
141
134
128
124
121
126
130
127
125
127
132
136
141
144
148
151
147
142
138
135
133
130
133
139
140
135
130
130
137
142
141
134
130
129
145
149
154
157
153
146
138
135
138
145
148
142
137
135
139
140
135
127
121
119
118
120
123
123
122
122
127
133
140
141
142
142
143
143
139
134
132
133
137
141
138
133
131
130
135
138
139
138
133
128
142
146
153
157
152
144
137
136
140
146
150
150
149
143
139
131
124
119
124
127
123
119
116
117
119
123
128
134
138
139
136
133
131
131
130
129
129
133
135
138
135
134
137
140
141
137
138
139
139
130
142
147
151
154
153
150
144
139
137
140
146
150
150
145
134
123
118
120
128
129
123
114
109
112
117
125
133
138
138
138
136
133
129
127
125
123
125
130
135
139
138
137
143
145
141
133
133
137
136
133
146
150
150
149
149
153
154
149
140
136
139
139
141
136
128
122
122
125
126
122
116
112
112
116
118
123
132
136
138
137
136
136
135
135
130
125
123
128
135
141
142
139
138
137
133
129
127
128
134
138
146
149
146
142
144
151
157
157
148
140
135
133
127
127
126
127
128
127
121
115
112
115
118
121
119
120
125
132
136
135
132
132
136
139
136
129
124
126
131
136
135
133
129
127
125
125
126
129
135
141
140
141
141
139
140
148
156
159
155
150
139
134
128
128
129
129
129
125
119
116
115
118
119
118
117
119
126
135
139
136
132
130
133
138
137
130
126
126
127
127
128
129
130
131
131
131
131
135
138
137
136
136
139
144
145
148
154
157
155
151
147
147
143
138
132
127
124
122
119
119
119
118
113
112
114
123
132
140
143
139
135
132
133
135
134
130
127
127
128
127
127
129
136
139
137
133
132
133
134
127
136
138
146
151
150
150
151
152
151
147
148
153
156
147
132
123
119
118
117
116
116
118
117
116
120
127
134
140
141
136
134
132
133
136
134
131
127
127
129
130
128
126
126
129
129
125
123
124
124
120
138
140
148
153
149
148
146
147
147
142
141
148
155
146
133
123
118
117
113
110
112
120
126
130
131
131
134
137
138
132
130
129
132
138
139
135
127
125
130
133
130
120
108
107
115
121
121
117
115
115
138
137
138
141
143
144
144
145
145
142
139
143
143
139
131
124
120
118
114
113
114
122
130
135
136
134
134
136
138
134
132
130
133
139
140
136
127
122
127
137
135
121
105
99
114
128
131
122
114
110
156
152
156
159
159
156
154
160
165
164
161
159
163
165
163
156
151
150
151
152
151
151
153
156
158
154
149
148
155
159
156
149
146
149
154
156
155
153
152
149
149
149
152
152
150
146
144
148
153
159
157
157
161
162
162
156
156
160
162
159
155
155
161
166
166
161
155
154
154
155
154
149
147
149
154
156
153
152
154
157
153
145
142
147
153
159
159
156
152
150
149
149
149
149
149
144
141
142
148
155
165
165
162
157
156
152
151
154
156
157
153
152
150
153
154
155
155
156
158
162
161
154
148
145
149
153
155
154
150
147
140
137
138
144
150
154
155
154
153
151
151
150
149
150
151
150
147
144
145
146
169
165
159
152
149
149
148
151
158
164
161
153
142
140
144
150
152
156
161
166
164
157
151
148
148
152
153
151
144
137
133
137
141
142
143
146
152
155
156
152
149
148
149
151
152
152
152
148
143
139
163
161
156
152
152
153
154
155
160
169
167
158
149
145
146
150
152
157
161
163
159
155
154
156
156
156
154
149
142
136
137
145
148
141
137
141
151
159
160
153
147
146
149
153
152
151
152
151
146
141
154
154
155
157
159
161
161
159
159
161
161
157
156
155
152
150
151
156
160
160
155
152
156
162
166
164
159
152
145
141
142
152
152
144
137
141
152
163
161
153
148
150
157
156
151
148
149
151
149
146
159
157
158
158
158
160
162
161
157
153
151
153
155
155
150
148
149
155
161
161
155
152
154
159
162
162
158
153
149
144
144
149
152
152
149
148
151
154
154
150
151
155
157
154
147
142
142
147
148
148
169
169
164
158
154
155
160
161
158
156
155
154
150
147
146
149
152
155
159
160
157
152
150
151
151
151
148
150
150
148
146
147
151
157
158
153
146
141
140
146
150
154
154
149
142
137
136
139
145
146
169
171
166
160
156
156
158
158
159
161
163
156
150
146
150
156
158
155
154
155
156
153
151
151
152
150
147
148
151
153
152
148
148
153
154
149
142
137
138
142
147
151
150
146
139
134
132
137
144
147
158
159
159
162
163
162
157
155
157
162
163
158
151
153
160
166
162
155
152
153
156
156
156
159
160
156
151
149
152
156
158
153
147
142
142
143
144
144
142
143
147
150
150
146
139
135
133
138
143
150
153
150
151
155
160
159
154
153
155
159
159
155
152
156
161
164
161
157
156
158
159
158
159
161
160
156
150
147
150
156
158
155
149
144
142
146
149
149
144
145
151
154
151
144
141
142
142
141
142
148
154
148
145
144
148
150
151
151
151
156
156
154
152
154
156
157
158
156
157
159
158
156
155
157
156
151
147
145
147
150
152
152
149
147
148
151
150
147
143
147
153
154
147
140
141
148
149
143
139
141
160
154
146
141
141
147
150
150
150
154
156
156
153
152
153
155
154
153
153
153
153
152
155
157
156
151
148
147
148
150
149
147
147
149
151
151
146
142
142
149
154
153
143
140
145
150
149
146
143
143
164
162
152
142
142
148
151
151
150
152
154
154
152
152
155
156
154
151
150
150
150
152
157
161
158
154
151
153
155
156
151
147
146
148
148
148
144
141
143
151
153
153
149
149
149
147
145
146
150
149
162
161
156
153
152
152
153
152
151
153
152
150
149
152
155
156
155
154
155
155
154
153
157
162
160
156
153
156
160
159
154
149
147
146
149
147
144
142
142
147
149
152
153
150
147
140
137
141
149
149
159
158
156
157
158
156
153
152
152
153
151
149
149
151
152
152
153
157
161
163
157
153
154
159
159
157
156
159
159
156
151
148
147
150
151
149
147
143
139
139
141
144
144
142
141
139
138
137
138
138
161
158
155
156
157
156
153
152
151
151
148
148
149
151
150
148
150
155
159
160
157
154
154
156
157
157
160
160
158
153
148
146
146
149
151
151
149
146
141
138
138
142
143
145
145
146
144
139
134
131
168
158
153
151
152
152
151
153
152
150
146
147
149
151
150
148
149
152
153
154
155
155
156
155
155
155
157
159
156
152
148
146
141
143
146
148
149
148
145
142
142
146
151
152
152
151
146
143
138
136
164
156
149
146
147
147
150
152
155
152
147
146
150
152
152
150
150
151
152
154
155
155
156
153
149
146
147
150
152
151
148
146
141
138
141
144
147
148
148
147
147
151
154
151
143
137
138
142
147
146
155
149
145
145
148
148
147
148
151
149
142
142
148
153
153
152
149
149
150
152
153
155
154
149
141
141
144
149
152
150
147
146
144
143
141
143
146
150
150
150
152
156
155
149
136
130
131
140
146
149
150
148
147
148
149
148
141
139
137
138
134
135
143
148
151
151
147
144
144
145
149
151
151
147
142
143
148
155
157
154
151
148
148
149
144
145
148
152
154
154
154
156
154
150
143
141
140
141
141
144
155
157
156
147
142
137
130
127
126
127
127
126
129
136
141
145
144
142
141
142
145
146
146
146
144
144
147
151
154
154
152
151
152
149
146
146
149
154
156
155
152
151
148
147
147
151
149
142
138
139
166
166
157
140
125
118
116
118
119
123
126
126
124
127
131
138
144
146
151
150
147
146
146
147
147
146
145
145
147
152
152
152
151
149
145
145
149
155
157
153
149
145
143
143
146
148
147
142
137
137
169
163
145
122
108
106
107
110
111
116
126
131
131
128
128
134
143
147
154
155
156
155
153
152
151
148
146
147
150
154
154
153
150
146
143
144
149
156
157
152
145
143
144
145
143
138
137
140
141
138
165
156
135
114
103
102
107
109
108
112
123
134
135
131
130
134
140
143
147
150
160
164
162
155
149
145
145
151
157
161
157
151
149
148
149
148
149
153
153
149
144
143
146
147
140
134
133
140
143
139
160
156
140
123
108
103
107
111
109
110
117
123
127
125
127
132
137
137
137
142
151
162
163
154
145
138
142
153
166
168
158
147
145
152
157
154
145
143
143
144
142
139
139
139
137
137
141
144
144
142
161
156
149
133
115
106
104
108
108
105
106
110
112
117
122
129
135
135
133
134
142
155
158
151
143
138
142
153
166
169
157
146
144
155
165
158
142
130
129
137
139
136
131
130
136
143
150
149
144
142
162
157
149
135
120
109
104
104
103
102
101
105
112
118
124
130
136
136
133
133
138
144
146
145
144
144
147
153
159
159
151
144
144
150
158
154
144
134
131
136
141
140
136
135
136
141
147
145
140
136
160
153
147
138
125
115
109
105
104
102
105
113
120
125
129
132
135
135
133
133
135
137
139
140
143
145
147
146
144
144
144
144
145
144
145
146
147
147
143
141
143
144
145
139
136
136
140
142
134
127
150
149
147
143
132
124
119
115
112
111
108
110
117
121
124
127
128
130
131
133
134
133
136
140
144
144
141
137
134
138
143
146
146
145
144
145
148
152
150
146
145
146
146
142
137
136
141
143
136
129
143
147
148
145
138
135
130
124
118
115
108
104
101
104
112
118
122
127
131
133
133
131
134
141
142
140
137
136
139
144
145
144
143
142
142
143
144
146
148
146
144
142
141
139
139
142
147
150
147
138
143
146
147
146
145
142
137
126
117
111
108
103
98
101
111
120
124
128
132
135
136
134
133
136
135
134
137
142
146
147
143
139
137
134
135
138
138
141
143
142
137
135
136
140
142
141
142
145
149
145
149
149
148
149
152
147
139
125
117
113
111
106
107
112
121
128
132
132
136
138
139
136
133
130
129
129
135
141
144
143
138
137
137
137
137
137
137
138
138
136
132
132
137
143
142
135
128
131
139
140
155
152
150
152
155
151
142
130
125
122
117
109
107
113
122
127
131
136
140
140
138
134
132
130
128
128
131
136
139
140
140
141
144
148
147
144
140
138
135
131
131
134
139
144
141
135
130
129
129
127
154
153
151
151
154
153
148
138
131
128
119
109
104
107
112
117
126
136
142
138
132
128
130
133
132
130
131
137
143
145
146
145
146
151
154
150
142
136
133
132
133
135
136
134
136
141
143
139
129
123
153
152
149
147
150
155
155
150
140
132
124
114
108
107
110
117
125
136
143
139
132
125
133
137
138
136
137
142
148
150
148
145
143
145
149
147
142
136
135
135
135
134
130
130
133
137
143
145
140
133
152
151
149
147
149
157
162
161
151
140
128
122
120
121
124
128
132
138
146
145
143
141
141
140
140
140
142
143
144
145
147
146
141
141
141
142
141
140
139
136
134
132
135
135
132
126
124
131
139
140
153
151
151
149
149
154
160
162
156
144
131
129
130
137
141
142
142
145
149
152
154
151
146
140
137
140
144
144
141
143
147
149
144
140
138
138
140
143
142
138
134
136
143
146
137
123
115
121
133
138
151
152
152
149
146
147
151
153
148
141
135
135
137
142
146
148
149
151
152
153
153
149
143
134
130
134
142
146
147
145
148
150
146
140
137
138
141
144
144
142
141
140
143
142
139
132
129
131
134
135
148
151
151
148
145
145
144
142
139
140
144
143
143
143
143
146
149
153
151
145
138
136
136
130
126
127
135
143
145
144
145
145
145
143
139
136
136
139
141
144
143
140
135
130
129
135
139
142
141
136
145
148
150
151
150
147
142
137
138
147
156
159
153
147
142
143
145
147
145
137
124
121
125
127
127
127
129
134
138
140
140
139
140
142
138
133
129
128
134
140
140
136
131
128
131
136
144
146
144
138
142
145
151
156
156
150
141
139
140
150
158
161
157
150
144
141
137
135
135
133
121
115
116
123
130
133
130
130
134
137
138
136
134
133
133
129
124
125
131
138
138
135
136
141
145
145
144
142
140
136
140
145
152
158
157
152
145
140
139
142
145
150
150
147
143
137
129
126
128
126
123
118
115
121
130
135
135
134
133
135
136
134
130
130
130
127
124
128
135
141
140
138
143
150
152
145
137
131
129
127
143
148
153
155
153
152
152
147
143
139
139
140
138
142
137
133
126
121
118
120
122
124
123
123
126
133
137
138
136
134
132
130
132
133
131
127
124
130
137
145
143
140
140
141
137
131
126
128
128
130
145
148
150
150
149
151
155
156
153
149
144
140
135
135
133
131
127
123
118
119
122
127
127
124
124
128
135
139
139
133
128
128
132
137
134
128
124
126
131
133
131
128
129
126
121
119
122
128
136
140
142
139
142
144
145
148
154
160
164
162
156
149
142
135
131
129
126
125
122
120
120
123
121
122
122
127
136
143
143
135
127
127
132
138
136
130
125
124
126
125
125
122
119
118
119
121
125
134
143
148
131
129
137
144
146
145
149
155
161
161
156
152
147
139
131
125
123
122
120
117
117
119
118
119
123
128
138
144
143
135
127
126
131
138
139
134
130
126
125
126
126
122
120
122
125
126
125
130
135
137
130
132
147
153
148
140
136
142
148
149
149
151
149
144
133
124
121
120
116
112
113
119
124
129
130
130
134
137
136
131
126
126
131
138
142
137
129
124
124
128
131
131
128
126
126
125
121
116
117
118
132
140
151
154
146
137
133
137
144
145
146
148
150
146
137
127
123
121
117
113
113
121
129
136
136
131
130
130
130
126
123
125
130
137
140
135
125
119
122
131
137
136
128
121
121
122
120
115
114
112
136
138
140
142
142
141
142
143
144
145
144
144
144
141
137
131
129
127
126
125
123
125
129
136
138
136
133
131
128
124
123
127
133
138
137
133
126
121
125
134
139
135
127
117
119
126
131
130
127
120
156
153
156
161
162
159
156
160
162
160
153
153
157
161
159
151
146
148
154
158
161
159
157
157
158
158
154
150
152
152
150
144
143
148
155
158
155
154
150
148
147
145
146
150
152
152
150
149
151
149
162
163
163
162
160
156
158
164
169
164
156
153
155
158
154
147
144
149
155
156
159
155
151
152
155
156
154
152
154
156
152
142
140
144
152
160
161
157
152
148
149
150
153
155
154
151
147
147
149
153
166
170
166
159
149
144
149
159
167
168
161
156
154
155
152
148
145
149
158
162
163
158
152
150
151
151
151
151
152
154
150
146
142
145
147
153
157
157
154
151
151
153
153
152
152
149
149
149
151
153
163
167
166
157
144
138
142
153
163
168
166
156
151
152
153
152
149
151
161
168
168
163
157
156
154
151
149
146
144
146
150
154
154
148
143
144
151
155
154
150
149
149
148
142
140
144
150
153
152
149
160
163
163
158
153
151
152
154
158
163
165
157
151
151
153
154
153
156
162
167
165
160
158
160
159
156
152
148
144
144
151
159
159
147
135
136
146
153
153
148
144
146
147
142
136
136
145
152
151
148
160
160
159
158
160
163
162
157
154
153
156
157
156
153
152
152
155
160
163
162
156
152
154
157
158
155
155
155
152
149
150
152
149
139
129
133
148
157
156
148
143
148
153
151
143
136
142
148
150
150
159
158
156
157
158
162
163
159
154
151
154
158
158
155
151
151
155
161
162
158
152
150
152
154
149
148
150
153
153
150
147
145
143
141
138
145
153
159
157
149
144
146
150
152
148
143
141
144
149
150
158
159
159
157
154
154
157
158
157
157
158
159
159
157
153
153
154
156
156
157
154
153
154
155
151
145
142
143
147
147
144
146
149
155
158
156
153
154
153
148
142
137
137
141
145
143
142
144
148
149
156
161
165
166
159
157
157
157
158
159
160
160
159
158
159
157
152
149
150
155
155
154
154
156
157
151
145
142
146
151
150
149
150
155
157
152
148
145
146
144
141
136
134
133
138
142
147
150
148
146
155
160
167
171
171
167
161
154
151
155
159
160
160
161
161
161
154
149
151
156
160
154
150
152
158
156
151
146
150
155
156
150
144
140
141
143
146
144
142
141
143
145
145
143
141
144
150
151
147
143
154
153
160
164
169
165
158
151
148
151
159
161
160
159
160
161
158
156
159
165
164
155
147
147
154
154
149
144
146
153
154
149
139
131
136
143
149
148
144
142
147
156
158
153
149
148
149
144
141
141
152
151
152
154
154
154
152
150
150
156
161
161
156
154
155
156
157
158
159
161
160
156
152
155
157
153
148
143
143
146
148
146
143
143
146
151
151
148
145
146
151
154
153
149
149
151
149
143
138
142
156
154
155
154
152
152
151
151
152
157
159
156
152
150
152
153
153
152
151
151
151
154
160
165
164
158
152
151
152
150
146
145
147
154
157
152
148
146
149
152
154
150
142
141
147
150
148
145
145
145
166
168
164
159
156
155
154
151
149
150
151
152
151
151
152
152
150
150
149
148
148
150
158
165
166
160
157
161
163
159
149
145
147
151
151
146
143
145
152
157
155
147
141
142
148
149
145
144
146
147
170
173
169
162
160
159
156
151
146
145
148
150
152
153
153
152
153
158
163
162
155
150
153
161
162
160
157
162
166
162
153
144
138
139
142
142
143
146
151
154
152
145
143
146
148
145
140
138
139
138
163
164
162
159
160
159
157
153
149
150
150
150
151
151
150
149
155
165
175
172
161
153
152
159
161
159
158
161
162
158
151
144
140
138
140
145
147
147
147
147
144
142
143
144
145
144
142
139
136
132
162
160
154
154
155
155
154
154
156
153
150
147
146
147
146
146
151
159
165
163
158
155
155
157
155
157
160
162
160
153
149
148
149
151
153
151
149
147
144
142
142
143
146
146
147
148
148
145
142
138
169
160
152
150
150
150
149
153
155
153
148
144
143
144
143
144
147
151
153
154
156
158
157
152
147
149
157
162
158
153
149
150
154
156
155
153
150
148
145
144
147
151
154
150
146
146
147
151
150
147
171
160
152
149
149
147
145
149
154
153
146
143
144
144
143
143
145
149
153
155
158
160
157
147
139
138
145
152
153
151
148
149
148
152
150
149
150
149
147
145
148
151
148
141
136
136
141
148
151
149
160
154
150
150
150
148
144
147
151
151
146
143
146
149
147
144
144
149
154
158
158
157
153
145
138
137
140
143
143
145
145
144
143
142
145
147
150
152
151
147
143
138
132
131
130
134
141
143
143
145
151
150
149
149
150
150
147
146
144
141
138
139
145
150
151
147
144
144
148
151
152
150
147
144
144
144
145
144
141
141
143
145
146
146
147
148
150
154
155
151
142
134
128
132
140
144
143
141
138
139
153
155
151
145
138
135
137
136
135
132
130
132
138
148
153
150
144
141
142
146
149
146
144
145
147
148
147
144
143
145
148
153
157
156
151
148
149
154
157
154
145
137
136
142
147
149
146
139
136
138
164
164
154
139
121
116
119
123
126
126
128
128
135
142
147
147
145
143
148
152
155
151
148
147
149
149
147
145
145
148
153
157
158
154
147
147
150
156
157
152
147
145
145
145
144
144
142
140
140
140
164
164
153
135
116
109
109
111
114
119
127
132
135
136
139
141
143
143
150
156
160
159
155
151
151
152
150
150
148
150
152
154
150
144
140
144
152
159
156
147
141
141
145
144
138
135
139
145
149
146
161
162
154
136
121
111
105
102
102
112
124
132
134
132
133
137
140
141
145
149
153
155
153
150
150
152
151
152
152
151
149
148
143
140
139
144
151
156
152
142
134
136
140
140
136
134
140
149
150
144
158
160
156
144
128
114
106
101
101
108
117
124
125
125
129
134
138
137
136
134
137
142
145
145
145
143
146
152
156
156
151
148
147
150
151
150
148
145
142
140
137
138
140
142
137
138
141
146
145
140
158
158
155
144
129
116
109
108
108
106
109
112
116
121
126
131
137
136
133
130
131
135
140
141
140
138
143
151
159
158
153
149
151
161
166
159
148
136
134
138
142
144
144
140
139
144
150
149
143
137
159
156
150
142
130
119
115
114
110
105
105
109
116
121
125
130
135
136
137
135
136
137
138
139
140
142
145
149
153
149
146
146
149
159
165
160
148
136
133
135
137
138
137
137
137
144
151
150
142
135
158
153
148
143
134
126
122
118
110
104
105
110
116
121
123
127
132
136
140
141
139
136
136
139
145
148
146
143
137
133
136
142
145
148
148
147
144
141
135
128
123
125
130
133
135
139
145
145
139
134
153
152
151
149
143
137
130
121
114
108
107
107
112
114
119
123
127
133
140
143
141
136
137
144
150
150
142
135
132
134
139
143
141
136
135
136
138
137
134
126
121
122
128
134
134
133
132
134
135
133
145
149
155
156
151
146
139
131
123
116
109
102
98
106
115
121
124
128
135
140
138
135
136
144
150
147
139
135
139
148
151
146
138
130
128
131
132
133
131
129
130
132
137
139
135
129
126
130
137
139
139
147
156
158
155
149
144
137
127
118
111
102
97
103
115
122
124
126
131
135
136
132
132
136
140
140
138
139
146
151
151
145
136
129
126
129
130
136
136
135
132
139
146
148
141
130
126
130
141
145
146
149
156
158
156
153
147
138
129
123
115
107
103
109
116
123
127
131
136
137
135
129
128
129
131
134
135
139
142
143
142
141
137
134
130
132
136
140
138
134
134
142
151
153
145
136
131
132
139
141
153
153
155
154
155
155
152
142
134
127
119
112
109
110
113
119
129
138
142
139
132
126
126
129
129
129
131
136
138
138
137
138
142
145
143
141
140
140
136
131
134
141
147
147
143
142
142
138
130
126
152
152
149
150
152
157
156
148
138
129
121
114
110
110
111
116
128
139
144
139
128
122
127
133
133
130
131
138
143
143
140
138
142
149
152
148
141
136
132
133
136
138
136
136
140
145
146
138
124
118
146
148
148
150
155
158
159
151
143
137
130
122
116
116
120
121
128
137
142
139
131
127
133
140
140
138
137
143
148
148
143
138
139
144
148
145
137
131
131
135
137
136
132
133
140
143
141
132
124
121
149
152
157
160
159
158
158
155
153
148
140
132
126
127
131
129
130
136
141
142
139
140
143
145
145
144
143
143
145
145
144
141
139
140
140
138
132
130
133
137
138
137
139
145
146
137
127
122
124
129
157
159
161
163
158
154
154
159
159
156
144
140
136
142
141
138
136
138
142
145
148
149
149
144
140
140
143
143
141
140
142
144
142
139
137
136
136
138
140
142
141
142
148
153
147
131
120
119
124
128
158
159
157
154
148
146
150
157
157
152
145
145
146
148
151
147
142
142
144
145
148
150
148
138
130
129
138
144
143
139
139
142
143
142
138
139
146
151
149
145
143
142
145
144
136
128
126
130
129
123
153
154
150
144
142
146
151
151
145
144
145
148
150
149
149
146
145
148
148
146
145
145
143
135
126
125
133
142
142
137
135
138
143
144
141
139
143
147
147
144
141
138
137
131
127
127
134
139
136
127
148
151
148
143
144
151
152
146
138
140
145
149
151
147
144
143
146
152
151
145
136
131
131
133
133
133
134
140
139
137
137
138
142
144
141
136
130
132
135
138
138
135
132
130
133
134
134
135
134
130
144
148
149
149
151
152
149
144
138
139
143
147
148
145
143
142
145
149
145
137
127
120
121
130
138
142
139
135
136
138
139
138
139
142
142
136
128
127
132
136
134
131
133
144
150
144
131
118
117
125
142
146
148
148
147
146
144
143
140
139
139
145
146
146
146
143
141
137
132
129
126
123
123
130
138
143
142
135
133
135
136
134
135
141
144
140
133
132
133
133
130
129
139
151
154
143
125
113
110
123
143
145
145
145
142
140
143
145
147
148
146
145
147
147
148
145
139
130
124
125
129
130
129
129
135
142
142
138
135
134
133
132
135
141
144
140
135
134
134
131
126
127
133
143
143
133
124
121
122
126
146
144
145
145
143
141
145
152
159
160
156
151
149
144
146
144
138
132
130
130
129
128
126
126
133
141
145
142
140
137
133
135
139
142
140
133
130
131
131
129
126
124
127
131
132
131
131
131
132
130
146
143
146
148
148
147
149
155
160
160
155
149
146
140
141
140
138
136
135
130
125
122
121
125
134
141
145
144
140
135
132
134
139
141
137
131
128
129
129
129
126
123
120
122
126
132
134
133
134
136
141
140
147
152
150
146
147
147
149
149
145
144
143
141
139
139
138
136
131
123
120
121
126
131
135
138
140
139
134
129
127
129
132
136
137
136
134
131
128
127
126
120
114
114
122
130
132
128
132
138
140
143
151
154
148
142
138
140
143
145
144
144
142
141
141
140
139
135
127
121
119
125
132
136
136
131
130
129
127
126
127
128
128
131
135
138
136
129
124
125
126
122
114
112
119
126
128
127
130
134
142
146
152
150
144
139
136
140
144
150
150
148
146
144
143
142
141
137
133
130
127
128
131
135
135
130
128
125
125
127
131
132
131
130
131
133
131
124
120
122
126
128
123
118
119
124
127
130
130
129
144
143
142
141
142
142
144
145
146
147
147
145
142
141
143
143
140
140
141
143
138
131
129
133
138
138
135
130
126
126
129
135
136
133
129
130
129
124
123
120
125
131
134
128
123
124
129
132
131
126
160
158
159
163
164
164
161
163
164
158
152
150
153
156
154
153
154
156
157
157
159
161
160
157
156
157
157
153
151
150
151
152
148
149
149
150
151
149
148
149
150
152
151
152
154
156
153
148
143
141
164
163
163
162
163
164
167
170
168
161
155
155
156
156
152
150
151
154
155
153
154
157
157
156
154
151
151
152
155
157
155
151
148
146
147
150
151
149
145
145
151
158
161
157
154
153
150
149
149
150
164
165
165
164
161
158
161
165
167
163
159
159
160
161
157
152
148
149
155
157
157
156
156
158
155
150
147
150
157
163
163
158
154
150
146
150
152
151
148
147
151
155
154
148
143
144
150
153
153
155
157
161
164
164
159
152
153
158
162
163
159
157
159
164
165
157
150
150
158
165
166
161
160
161
159
154
148
149
152
156
158
160
159
150
143
142
147
150
149
149
150
151
150
141
135
140
151
154
154
151
152
156
161
161
158
154
154
156
157
159
158
157
156
158
160
159
156
157
162
168
167
162
160
161
158
154
150
151
152
151
151
150
149
144
137
136
142
147
147
146
146
150
150
144
139
140
149
153
153
149
154
155
157
157
158
160
161
156
153
154
159
162
159
155
154
155
159
162
162
160
157
155
155
153
149
146
150
155
157
155
148
141
139
138
137
141
146
148
147
142
139
143
147
149
147
142
142
147
151
151
153
155
156
156
157
160
160
156
153
156
162
168
165
157
151
153
158
162
158
152
148
149
152
150
144
141
145
153
160
159
153
146
141
140
143
149
151
152
148
141
132
131
138
149
150
145
140
141
149
154
150
156
158
157
155
154
156
156
155
157
162
165
166
161
154
152
153
155
155
153
151
152
154
156
153
147
144
147
155
160
157
150
148
149
148
150
151
152
150
145
135
129
133
141
147
147
145
145
149
152
149
157
160
157
153
151
153
154
152
152
154
159
163
162
155
149
146
148
155
161
160
156
154
157
159
154
149
147
152
156
156
151
149
150
148
149
149
150
151
150
146
141
134
134
139
146
154
155
149
145
157
160
161
157
153
153
154
152
147
146
150
157
161
161
155
147
143
146
158
170
169
158
148
147
153
156
153
149
150
154
154
149
145
142
144
146
149
151
152
151
149
150
143
138
140
147
156
155
149
141
160
161
162
159
155
155
156
152
147
148
154
160
161
158
156
151
148
151
160
169
168
156
144
140
147
153
153
147
144
147
150
147
142
137
139
145
151
153
151
147
146
147
147
149
148
150
152
147
142
140
153
154
160
164
164
160
157
155
156
157
159
160
156
153
152
153
153
155
156
159
158
154
149
148
151
154
151
147
143
144
145
146
144
143
143
146
151
154
154
148
142
142
147
156
157
151
144
141
142
148
152
152
161
167
169
165
160
158
159
161
160
155
151
148
149
149
152
154
152
150
149
152
157
160
157
155
153
154
154
149
144
143
146
149
148
147
148
153
157
152
143
140
144
151
153
148
141
141
146
154
158
161
165
168
169
167
162
157
154
153
152
151
150
148
147
147
149
153
154
152
150
150
154
156
154
150
151
158
162
156
146
141
144
149
147
144
145
152
156
154
146
139
139
142
143
140
138
139
143
148
169
171
170
166
165
164
161
156
150
148
150
152
152
151
148
147
151
158
165
164
158
151
147
146
146
145
148
153
158
156
150
144
142
140
142
143
147
153
153
152
147
142
140
142
141
141
140
139
137
138
168
173
169
163
161
160
160
157
152
152
151
152
153
152
149
149
154
161
170
168
162
153
146
144
146
151
150
148
149
152
154
151
147
142
144
148
152
153
151
151
151
151
151
150
149
148
146
144
139
133
168
165
163
159
158
158
158
156
155
153
150
148
147
148
148
150
154
159
159
159
157
154
150
147
147
153
157
155
152
152
154
157
156
153
153
156
156
154
149
152
155
159
158
155
151
150
151
152
150
143
170
163
156
155
156
154
152
152
154
153
148
143
139
141
144
148
152
156
153
151
153
155
153
147
143
148
156
161
158
154
153
155
158
159
159
159
157
153
149
149
153
156
157
147
142
141
145
149
151
149
170
160
155
155
154
150
146
148
154
153
146
140
136
135
138
143
150
156
156
153
154
156
154
146
139
140
148
155
156
154
152
152
154
157
159
159
157
152
149
148
149
149
145
135
132
135
141
144
143
142
162
158
154
154
151
146
143
146
152
155
149
141
136
133
134
140
148
156
160
158
156
153
150
145
141
140
142
145
147
149
148
147
147
154
158
158
157
156
153
148
142
136
132
133
137
139
143
141
137
138
152
155
156
152
146
140
138
140
145
144
143
139
138
136
136
140
145
151
156
158
155
149
145
144
144
143
143
141
141
144
145
147
149
156
158
156
155
156
156
149
139
130
128
139
146
147
145
140
139
140
150
157
159
151
137
128
126
126
125
123
125
133
139
144
144
143
143
145
151
158
156
149
145
143
145
146
145
143
141
142
147
152
159
160
158
153
149
150
150
146
139
134
138
147
150
148
143
139
138
142
153
164
168
156
134
119
115
116
114
112
118
129
140
148
150
147
144
145
151
157
160
154
148
145
145
147
147
146
142
144
149
157
162
159
153
149
149
146
144
141
138
141
145
145
144
143
143
142
139
138
156
165
170
163
143
125
115
112
111
116
124
133
139
145
148
147
144
146
151
158
159
155
151
149
148
150
148
147
143
144
149
155
157
150
145
148
154
155
146
136
133
137
138
137
137
143
152
151
143
137
155
161
168
162
149
132
114
107
107
114
122
130
134
137
141
142
142
144
148
154
152
146
146
149
154
154
151
148
145
145
148
151
149
142
139
147
154
156
145
133
128
128
130
133
136
143
153
156
146
136
153
155
157
157
147
131
116
104
104
109
115
120
124
130
137
139
140
141
144
145
141
136
138
145
151
154
151
150
149
149
149
151
149
147
146
149
149
146
138
131
130
134
138
138
138
140
144
147
143
136
151
150
152
151
144
131
121
114
110
108
108
112
120
127
133
137
139
140
142
140
135
133
134
138
143
150
151
152
153
152
149
150
151
153
153
150
144
136
130
133
138
145
148
144
138
136
137
141
141
135
150
149
150
149
143
135
129
126
119
109
107
111
118
124
128
133
138
142
144
143
141
137
135
136
141
148
150
151
150
148
147
147
148
152
150
146
136
129
129
135
142
147
148
144
138
136
138
140
139
137
151
149
148
146
145
141
135
127
114
108
108
112
116
120
123
127
135
142
148
148
145
140
138
141
147
150
149
145
141
141
143
145
144
141
136
132
127
124
127
130
133
133
133
135
136
135
137
137
139
141
152
149
150
149
152
150
143
128
114
107
110
114
116
118
122
125
131
137
145
149
146
141
141
146
151
149
143
137
137
141
145
145
140
130
123
118
117
118
120
121
121
119
124
130
134
130
126
128
136
141
146
148
153
157
159
159
155
140
126
117
116
117
117
122
123
126
126
129
137
144
146
141
139
144
147
144
138
138
141
147
148
145
134
125
120
121
119
116
116
118
123
126
130
132
131
124
118
123
134
141
137
145
155
161
162
162
160
150
138
128
122
119
117
118
119
121
121
125
133
140
141
137
133
135
138
139
140
142
147
148
145
140
130
125
121
124
127
128
127
127
132
141
148
142
132
125
129
134
141
143
134
145
156
162
159
159
157
151
141
131
124
118
114
112
111
114
121
130
138
138
136
130
128
129
133
137
140
144
146
145
141
137
133
130
125
129
134
138
136
133
139
152
156
146
136
135
143
150
148
142
141
149
157
158
155
156
157
151
142
129
120
117
113
110
111
118
129
140
143
139
132
127
128
131
131
132
135
142
144
142
140
139
140
139
135
135
138
141
136
133
136
145
148
141
136
138
146
147
137
131
151
154
156
154
152
155
158
152
145
137
129
124
121
121
123
129
135
140
141
137
131
130
133
136
134
131
133
141
145
143
140
139
143
146
146
143
139
137
133
132
135
137
136
134
136
137
134
123
113
115
154
156
157
153
153
155
155
154
153
151
147
138
130
133
137
137
136
136
136
136
133
136
140
141
141
138
139
145
148
145
140
136
140
146
148
145
137
133
132
136
139
138
132
133
137
136
123
107
102
110
152
156
160
161
159
155
151
152
159
162
159
146
134
132
134
133
134
136
137
137
137
141
145
146
146
145
147
148
149
144
138
135
137
142
144
141
134
130
136
143
145
141
136
137
138
134
124
116
116
122
148
152
160
167
165
156
149
151
158
162
158
149
138
133
133
131
133
137
138
137
137
143
146
145
142
142
145
149
146
141
138
138
139
140
138
136
131
132
136
145
146
143
142
140
137
133
129
129
132
133
145
149
156
162
159
154
148
149
152
154
151
149
145
143
138
134
134
136
135
134
135
144
148
142
133
129
137
145
143
137
135
139
142
143
139
135
133
134
135
137
141
141
144
142
136
130
128
133
135
133
147
151
151
150
146
149
147
146
143
143
145
146
147
147
145
142
139
136
134
136
140
145
147
138
130
127
135
142
141
133
132
137
144
147
140
135
132
133
134
134
134
137
141
142
138
132
129
129
127
124
149
153
149
141
140
145
148
144
137
133
134
137
140
142
143
142
143
144
145
144
142
141
138
135
135
139
142
145
141
135
132
136
143
146
141
135
131
134
136
134
132
131
134
140
143
135
126
116
115
114
147
152
147
139
138
144
150
147
138
131
129
136
139
140
140
141
145
151
151
145
137
130
128
133
139
145
147
148
143
139
138
138
140
142
141
138
135
136
136
133
128
126
129
136
140
135
121
104
100
109
143
144
143
137
136
140
146
148
144
138
138
143
145
145
144
144
145
148
144
137
132
128
129
133
139
142
142
137
138
141
142
139
138
141
145
142
137
135
132
127
121
122
126
134
137
127
113
103
103
116
138
134
133
135
134
133
138
144
147
149
148
147
149
148
149
148
147
144
139
131
130
131
131
133
137
139
136
133
137
143
142
140
141
145
147
143
136
131
125
120
116
120
127
135
135
127
119
114
117
121
137
133
135
138
140
136
135
141
146
150
148
146
145
145
147
148
148
145
141
134
129
126
125
128
135
139
140
138
140
142
144
144
146
148
144
137
132
129
126
122
120
123
128
138
140
138
132
125
120
121
146
144
147
150
150
147
143
143
142
140
137
138
140
141
146
148
149
148
144
137
127
123
121
126
135
141
143
142
139
136
137
142
144
141
136
131
129
129
127
126
126
126
129
134
142
144
138
127
120
120
154
158
156
154
154
157
154
147
139
134
134
139
144
146
149
150
150
148
142
134
128
128
129
133
135
138
140
135
131
129
131
137
134
130
130
131
132
129
126
126
129
128
126
125
131
136
136
127
121
126
155
154
153
151
152
159
161
151
142
137
141
148
151
153
154
153
150
144
139
136
134
135
136
136
135
133
132
130
130
131
134
136
130
125
127
135
138
131
126
126
127
126
119
115
121
130
134
136
136
138
146
147
144
144
147
155
158
152
147
147
150
149
148
148
151
151
148
141
140
142
142
137
134
135
135
134
134
134
137
141
144
141
134
127
126
135
138
134
127
124
125
125
121
118
123
129
134
138
137
133
144
141
140
140
144
150
151
150
146
147
146
143
141
142
147
147
144
141
143
147
145
137
131
133
137
140
140
139
139
140
143
144
138
129
127
130
135
133
124
119
121
129
133
132
129
130
129
128
124
117
166
164
162
163
164
164
163
164
164
162
161
161
160
157
155
160
166
167
159
152
151
156
158
156
153
153
154
152
148
148
151
155
156
147
141
144
150
152
151
149
149
150
150
149
152
155
153
149
147
147
166
164
162
163
165
165
163
160
158
157
160
163
164
160
156
159
165
166
158
150
150
155
160
157
152
147
147
150
153
152
154
158
158
150
143
141
143
143
142
144
150
154
152
148
147
153
153
154
155
157
160
160
162
166
168
167
164
162
159
157
158
161
163
162
157
155
154
156
156
154
153
152
156
158
156
150
147
150
157
161
163
162
162
158
153
148
145
145
144
144
149
152
149
141
138
146
152
153
153
155
151
152
159
167
168
167
166
164
163
161
159
159
159
160
158
155
153
155
160
163
159
151
153
158
158
153
147
150
157
160
159
154
153
154
152
150
150
150
149
149
149
151
147
143
143
149
154
151
142
140
146
147
155
162
164
165
166
165
164
163
163
162
159
157
157
158
159
161
165
166
160
152
154
156
155
151
147
148
152
150
143
138
138
145
151
151
151
153
152
151
149
145
145
148
156
161
160
149
137
131
150
151
154
155
156
159
162
162
162
164
168
169
162
155
153
157
162
162
158
154
151
151
156
155
150
146
145
146
147
143
138
135
138
146
155
156
152
151
151
149
142
133
135
147
155
157
151
144
139
140
155
157
157
156
157
159
160
158
157
159
165
167
162
154
150
151
155
155
150
145
145
151
156
156
152
147
146
148
150
150
147
144
146
152
158
156
150
147
146
143
138
132
133
144
149
144
138
137
142
151
156
159
159
158
157
158
157
156
154
153
153
156
158
155
149
146
147
151
152
151
151
154
156
157
157
154
152
155
159
162
159
152
150
151
152
151
148
145
144
142
141
142
148
151
148
140
134
134
142
150
156
159
159
156
151
150
153
155
152
147
145
150
153
153
149
144
144
151
159
165
164
158
154
154
155
155
156
158
161
161
158
152
149
148
149
149
148
148
147
147
148
152
154
152
149
146
146
144
143
141
157
160
158
150
142
146
152
156
152
148
147
149
151
153
153
148
147
151
160
169
169
161
152
149
152
156
158
157
154
151
150
148
147
149
151
151
150
151
151
151
149
149
147
144
144
150
156
156
149
142
157
159
160
156
148
148
156
159
157
152
149
149
151
155
156
154
151
149
153
159
162
161
152
146
151
156
158
153
145
142
144
147
149
150
152
151
152
153
153
150
146
142
140
142
147
151
153
156
154
152
155
154
159
163
162
159
158
160
160
157
151
149
150
153
153
154
152
150
148
147
153
157
155
148
148
153
154
152
146
143
143
147
148
149
149
150
152
155
154
148
142
140
145
154
155
149
144
147
157
160
154
151
155
161
164
161
158
158
159
157
154
151
150
149
148
148
151
153
151
149
150
154
155
151
142
142
148
155
156
151
145
143
145
147
147
147
151
156
155
148
140
142
153
161
156
144
138
142
153
159
156
154
153
157
159
159
157
157
157
157
157
154
152
148
145
144
149
153
156
154
155
156
153
145
136
134
144
156
160
153
145
141
143
145
144
144
148
154
154
146
141
144
151
153
148
141
139
142
149
151
161
163
160
158
157
158
158
157
156
157
158
157
155
153
150
149
149
150
153
159
161
159
150
140
137
141
147
152
152
150
148
149
147
147
145
145
149
153
151
146
144
148
151
148
144
144
148
151
149
142
163
166
166
162
160
161
160
156
151
154
156
158
158
158
158
157
154
148
147
155
163
161
150
142
143
151
153
149
145
148
155
159
158
151
148
150
153
154
151
148
150
155
159
157
152
152
156
155
150
142
162
164
163
163
163
161
159
154
150
149
152
155
156
157
157
159
156
151
146
151
159
161
151
145
146
154
157
151
147
150
157
161
159
151
150
156
158
155
150
150
153
157
159
157
153
152
151
150
148
142
161
159
155
157
158
157
157
153
151
151
150
149
148
148
150
152
156
157
154
152
154
156
150
146
145
150
156
157
155
153
153
152
148
147
152
159
160
155
150
149
152
152
151
147
145
143
140
134
134
139
159
157
155
155
154
152
151
151
154
153
148
145
142
140
143
148
157
162
159
151
146
147
147
146
145
147
153
157
157
153
147
142
139
148
157
162
161
156
153
152
151
151
151
146
143
136
130
126
125
131
155
160
161
156
151
145
143
147
153
157
150
146
141
137
139
146
156
161
158
150
143
143
145
146
145
144
146
150
152
151
144
139
142
153
164
166
162
159
157
154
149
147
150
154
151
141
133
130
132
136
151
164
170
162
149
138
134
133
140
148
150
146
142
138
138
143
150
154
153
150
148
147
146
144
142
139
141
145
146
146
144
144
148
158
168
166
160
156
155
151
144
140
145
155
155
147
137
138
146
151
148
164
172
164
145
128
120
119
121
128
137
143
143
140
138
140
144
147
148
149
151
152
149
143
137
136
140
143
142
143
144
148
152
157
161
159
154
148
146
143
140
137
141
149
152
148
141
141
147
153
147
161
170
163
143
122
114
116
116
120
128
136
142
144
140
139
142
145
147
150
152
152
149
143
140
139
143
143
141
140
144
152
156
155
154
152
150
145
140
140
140
140
141
142
146
150
150
146
139
139
149
156
164
161
146
128
120
120
124
129
133
137
142
147
148
145
144
146
149
152
150
148
148
149
150
148
147
144
141
142
147
156
159
154
150
151
154
151
143
140
140
141
139
137
142
155
161
153
137
126
151
152
156
159
152
140
130
128
129
131
133
133
139
146
150
148
144
146
152
156
151
143
145
152
157
156
150
146
145
147
151
157
159
154
150
151
154
152
142
138
139
139
137
135
140
154
161
155
140
129
151
147
151
157
154
147
136
130
127
126
122
124
132
141
148
146
142
146
154
158
151
142
142
146
152
153
151
149
150
151
151
153
152
150
148
149
148
141
137
133
137
138
139
138
140
144
146
145
141
136
151
148
151
157
155
148
139
132
126
116
111
113
122
133
139
142
143
147
155
158
153
144
139
137
139
148
151
152
152
150
148
147
146
144
146
145
139
130
127
128
136
144
146
142
139
134
132
135
139
139
148
149
154
157
152
147
140
134
126
116
110
110
115
125
131
137
145
151
155
156
151
146
140
137
140
147
149
149
148
146
147
147
144
140
137
133
128
124
121
127
139
145
146
143
139
134
129
131
135
138
146
147
150
150
150
149
143
137
125
116
113
115
117
121
127
133
142
149
153
152
148
144
143
145
149
150
147
143
140
143
148
149
144
134
125
119
114
115
118
125
131
133
134
138
140
136
131
130
134
139
146
144
142
145
149
156
156
143
126
118
118
123
126
125
125
131
134
142
146
147
145
142
143
146
149
147
142
138
138
143
148
147
139
127
117
113
110
110
111
115
118
118
124
134
141
140
135
133
139
143
147
142
140
145
152
164
167
156
138
125
126
130
130
128
124
126
129
134
140
144
144
140
138
138
139
138
138
141
144
143
141
136
130
121
117
118
118
115
112
112
116
121
125
131
137
141
142
143
145
146
143
143
143
148
154
161
167
160
149
139
133
132
127
119
117
125
131
138
141
144
142
137
132
130
131
134
140
148
151
145
132
123
124
123
121
123
124
125
123
124
128
136
137
133
131
137
148
151
148
139
135
141
147
151
154
157
160
159
151
142
135
131
123
117
118
130
142
149
147
144
139
134
130
130
132
136
143
149
152
146
136
129
127
128
124
126
129
132
133
133
139
148
147
133
126
131
147
153
145
130
135
144
152
153
152
154
157
157
151
142
136
133
131
128
131
138
145
149
145
140
136
134
133
133
134
135
140
145
146
144
140
138
137
133
130
130
134
136
135
134
139
147
145
134
125
126
134
139
134
125
152
155
157
154
151
151
155
156
155
152
149
145
143
143
146
148
145
139
136
136
136
138
139
137
135
134
138
143
143
141
140
141
146
141
139
138
137
136
133
133
136
141
139
135
130
127
122
118
119
125
166
168
161
153
150
148
151
154
160
167
167
154
148
146
151
148
143
135
133
136
139
142
143
140
138
138
143
147
146
141
137
139
145
149
148
145
140
135
134
137
141
139
136
134
134
131
122
113
114
126
162
160
156
153
151
152
149
151
158
167
167
154
140
137
141
142
141
138
137
137
138
141
143
143
142
144
149
153
151
144
138
137
143
147
149
145
138
134
136
144
145
141
131
125
129
133
132
130
128
130
146
148
153
157
161
156
150
148
152
158
156
150
139
137
135
136
137
139
138
134
133
138
144
145
143
144
149
153
151
145
140
140
141
143
142
136
131
128
133
140
144
140
131
125
127
133
139
140
143
140
137
144
153
161
163
157
149
146
146
148
148
149
147
145
142
136
134
135
132
128
131
140
147
146
140
138
143
147
145
140
139
141
144
142
137
129
123
121
122
133
139
141
140
139
137
130
128
129
136
143
141
147
153
157
154
148
145
143
142
144
147
148
149
148
146
141
137
133
128
127
136
145
149
144
138
135
139
143
139
132
131
136
144
143
135
127
121
119
122
130
134
140
144
148
139
127
114
109
116
127
146
151
151
146
143
144
144
142
140
138
140
140
140
142
144
143
143
140
140
141
145
146
143
138
135
139
143
143
137
129
127
131
139
140
134
129
127
130
130
132
133
136
136
137
133
125
117
109
107
113
148
152
149
144
142
145
148
149
144
137
134
137
138
139
141
143
146
151
153
149
145
139
134
133
135
138
142
142
138
134
135
135
136
132
129
129
132
135
133
130
130
131
127
120
121
128
132
129
117
109
143
147
146
144
143
146
150
152
150
145
141
141
142
142
142
143
147
152
151
144
140
135
134
135
136
134
132
133
137
142
144
141
136
129
127
129
132
132
128
126
128
129
125
118
115
122
133
135
126
119
138
140
144
145
145
143
143
146
147
148
147
146
145
144
144
144
145
146
144
137
133
132
134
137
135
127
123
128
138
148
148
144
138
134
132
132
131
129
125
124
126
130
130
128
124
123
121
121
122
124
137
138
144
146
147
144
137
136
136
140
141
142
142
142
143
144
143
143
142
137
132
130
131
132
130
124
124
132
141
146
142
140
140
139
139
137
133
129
126
127
127
129
132
135
133
126
119
115
119
125
149
151
149
149
150
149
145
139
134
135
136
137
139
142
142
143
143
145
145
141
135
131
128
127
128
128
131
137
139
137
135
136
137
137
135
132
130
127
127
128
131
132
135
137
136
130
124
120
119
122
160
161
153
148
150
159
161
152
142
138
139
146
149
149
148
145
143
144
146
144
141
137
131
130
130
131
133
133
131
131
134
137
136
130
126
125
124
124
125
129
134
137
138
136
134
130
127
123
119
119
153
152
147
143
148
161
169
161
149
141
144
151
157
155
153
146
142
139
142
144
145
140
136
135
134
133
134
133
130
134
140
142
135
127
125
127
126
126
126
131
136
139
137
134
131
129
127
124
118
116
138
138
136
140
145
158
162
155
146
141
143
148
150
148
150
145
140
136
138
143
145
140
136
134
135
135
137
136
136
138
143
144
136
128
127
133
136
131
128
131
135
137
135
132
131
130
127
123
117
115
136
136
139
140
144
148
149
149
144
143
142
141
141
142
145
144
140
138
140
144
142
135
131
131
134
134
135
137
137
139
138
138
132
127
127
131
132
128
123
124
130
135
134
135
132
130
127
122
116
113
167
166
163
163
163
163
161
159
158
160
161
164
162
158
157
161
169
173
165
155
151
153
154
152
149
148
150
152
150
148
153
157
157
149
141
143
151
156
155
150
147
146
144
146
149
150
147
141
141
144
162
161
161
162
162
161
157
151
149
153
160
165
166
161
159
163
168
171
161
153
151
154
156
155
151
149
151
154
154
151
150
157
159
156
144
138
140
144
150
150
150
151
146
144
148
152
151
150
148
150
154
153
157
159
162
161
156
152
150
154
159
164
165
161
158
159
159
156
155
152
151
151
153
155
155
153
153
155
157
153
147
153
158
162
156
149
145
147
150
150
150
151
147
145
147
152
153
152
151
153
150
147
153
159
162
163
163
161
158
158
161
163
162
159
156
156
156
156
156
156
151
144
145
151
153
153
151
154
158
156
149
146
152
157
160
160
157
156
153
148
144
143
145
147
153
156
155
149
141
141
152
150
154
159
162
164
165
163
161
160
164
164
159
155
155
159
161
162
161
157
150
144
145
150
151
149
147
147
154
153
145
142
143
150
159
160
158
157
154
149
141
133
134
144
157
166
161
147
132
129
160
158
157
158
160
163
165
164
161
160
160
158
152
150
151
157
161
161
156
150
148
148
152
155
154
149
145
137
135
137
138
139
144
152
159
158
152
150
151
152
144
133
126
137
151
161
156
144
134
133
163
161
159
158
159
161
163
163
160
155
151
149
147
148
148
151
152
151
149
148
152
156
158
158
155
152
147
140
131
133
138
142
149
156
161
155
148
145
146
151
150
144
139
141
142
144
140
140
139
145
162
160
158
158
159
161
162
162
158
150
146
145
147
151
150
147
147
149
152
156
160
160
157
152
151
152
152
150
149
146
146
148
150
155
157
154
149
145
143
144
151
156
159
155
146
134
131
133
139
147
160
159
158
157
157
159
161
161
157
150
145
148
150
154
155
153
153
155
157
160
160
157
151
145
147
150
155
159
159
155
150
149
150
152
154
152
150
147
143
140
145
154
166
165
153
144
140
141
141
142
157
159
160
158
157
158
161
162
161
155
154
152
152
156
160
162
161
157
154
152
154
154
151
148
150
155
159
159
154
148
145
146
148
151
153
151
148
145
142
142
144
147
153
156
154
151
153
154
153
148
154
157
163
165
162
159
161
164
165
163
156
152
151
155
158
161
158
152
147
145
152
160
160
160
156
160
161
157
147
140
141
144
149
153
155
151
144
140
141
145
146
144
144
144
147
148
150
155
157
157
154
154
161
166
165
159
157
161
166
162
157
152
152
152
152
153
153
150
146
147
154
164
168
162
155
155
156
155
150
144
143
145
149
152
155
153
147
142
143
146
148
147
147
148
146
141
139
144
154
156
157
154
156
159
157
153
152
157
160
160
157
154
153
151
149
148
150
152
152
151
154
163
164
154
145
142
149
156
159
155
148
146
148
151
153
153
152
150
149
147
146
148
156
156
153
143
137
141
146
147
159
156
155
154
153
151
152
156
160
161
157
155
155
154
151
150
151
151
151
152
155
161
159
149
139
137
147
157
160
156
150
149
150
151
151
150
152
155
154
148
145
148
155
156
153
147
147
147
146
143
156
156
156
156
155
154
154
156
156
157
157
158
158
159
160
158
153
146
142
149
158
164
158
147
142
146
154
156
153
149
149
153
156
154
149
147
150
155
155
148
144
147
152
153
150
151
155
157
153
147
152
154
156
158
158
156
153
147
143
147
155
161
161
162
165
163
154
141
135
147
163
169
160
149
147
154
159
155
149
147
152
158
159
154
149
149
152
155
153
148
145
146
150
151
151
151
154
154
149
144
150
151
154
157
159
158
154
145
140
146
154
162
162
160
158
157
153
145
143
152
164
169
159
149
148
153
156
152
150
152
157
156
150
147
148
154
156
154
149
147
144
143
143
148
152
152
146
139
137
136
148
149
152
156
157
159
158
153
150
150
153
157
159
156
151
148
151
153
155
155
157
156
150
148
148
149
151
152
154
155
153
145
137
135
147
157
159
157
153
150
146
143
142
147
154
151
139
129
126
130
148
152
157
157
155
155
156
159
156
153
150
150
154
152
150
149
155
159
158
151
143
140
142
146
148
149
152
154
156
152
144
132
125
134
148
159
161
159
159
157
150
147
152
158
157
148
136
129
131
133
151
161
167
164
156
153
152
151
152
152
150
149
152
152
152
153
159
159
153
145
139
139
142
145
148
149
151
152
151
147
139
131
134
148
159
161
159
159
161
159
152
149
156
163
159
146
135
137
143
144
154
168
176
168
159
152
149
146
147
154
157
158
154
148
151
155
159
155
148
142
144
149
149
145
142
141
144
146
145
143
140
139
143
152
162
161
156
152
153
155
150
145
147
155
156
146
139
141
150
153
151
163
170
167
159
150
146
146
149
156
160
158
151
146
149
154
156
152
145
141
146
156
154
144
134
132
139
144
143
142
143
145
144
149
155
157
154
147
146
151
149
142
139
144
151
152
147
145
149
153
147
149
156
157
150
145
143
146
148
152
154
148
146
147
148
152
155
150
144
140
143
150
151
144
136
135
142
145
144
143
145
146
144
143
148
153
154
151
149
152
151
145
140
140
148
154
152
148
146
148
147
144
145
148
145
140
141
145
146
146
143
142
144
150
153
154
151
149
146
142
139
141
146
148
150
148
149
149
147
146
147
147
147
146
149
153
156
153
151
153
154
151
146
143
144
148
149
147
142
138
151
144
144
149
148
148
146
146
145
142
139
139
146
153
156
153
146
144
147
147
144
141
144
151
155
153
150
150
151
150
150
149
151
152
152
153
154
150
147
150
154
153
148
143
141
143
143
142
138
135
154
148
150
157
157
156
152
149
146
141
137
137
144
150
152
148
142
142
147
154
152
147
145
146
146
143
146
150
154
153
149
147
149
152
151
150
148
143
141
146
148
147
145
137
139
141
140
136
137
136
153
151
156
158
157
154
151
149
146
140
134
134
138
142
142
143
143
145
150
155
155
151
145
138
131
131
142
150
152
149
145
145
145
146
143
143
142
138
137
138
141
139
137
137
140
141
138
135
136
137
150
153
156
155
150
144
145
149
147
139
133
132
133
137
139
143
149
153
155
155
151
149
144
136
133
135
143
147
145
142
145
146
145
141
136
137
137
133
128
124
126
132
134
142
146
144
137
132
132
134
146
149
153
150
146
144
151
154
149
140
135
134
135
136
139
142
151
156
155
152
147
143
143
143
146
146
144
140
138
141
148
151
146
135
129
130
127
117
110
105
111
120
133
144
151
147
135
128
128
132
144
144
145
146
148
154
164
160
150
141
138
139
138
138
134
136
141
147
151
150
146
141
142
144
146
145
141
138
137
142
148
149
139
126
118
120
119
110
104
101
109
119
130
143
150
148
143
135
138
142
147
142
140
142
149
159
165
160
150
142
142
141
135
128
122
131
137
143
146
147
146
142
140
138
136
135
137
142
145
144
140
135
129
119
114
115
119
117
114
114
119
126
131
135
143
148
150
148
146
145
150
143
138
138
145
155
160
158
151
146
144
139
128
123
125
138
150
152
148
146
144
140
136
133
130
132
137
148
153
146
132
122
121
122
122
121
122
125
124
126
132
136
132
132
135
142
147
142
136
131
149
144
139
139
144
152
158
158
154
148
146
142
135
131
137
155
165
160
151
144
139
135
133
134
135
137
143
149
152
145
132
122
123
127
131
126
124
126
131
134
138
141
138
132
128
129
134
129
122
115
149
145
145
145
149
153
158
159
156
152
149
149
148
148
151
157
159
152
146
140
138
135
134
137
141
143
147
147
146
142
136
130
129
127
128
127
129
131
133
136
142
148
145
134
125
121
122
122
123
121
155
154
154
153
152
154
156
157
159
158
157
155
153
152
153
152
146
141
138
139
143
143
141
139
141
143
147
146
142
138
137
137
137
132
131
132
134
135
134
135
143
151
150
140
128
122
121
126
134
139
164
161
156
153
153
155
153
153
157
166
166
155
145
143
144
145
142
138
137
141
146
148
145
141
139
141
147
148
144
140
139
141
144
142
141
142
140
136
133
134
142
147
148
140
134
130
130
132
138
142
162
158
151
149
152
155
151
148
150
158
161
150
140
140
142
143
143
140
139
140
141
142
143
142
141
143
147
149
147
144
142
144
147
146
146
144
139
133
130
133
139
140
137
137
138
141
141
139
134
133
157
156
150
148
151
154
151
148
147
149
151
148
145
146
148
143
140
139
137
137
136
137
141
144
145
147
148
148
146
145
146
147
148
143
138
134
132
129
129
135
137
138
134
136
141
143
140
133
133
132
150
154
153
150
148
148
149
150
146
144
143
147
150
152
150
141
135
134
133
132
135
141
145
145
145
145
146
144
142
141
142
144
143
137
129
125
125
126
128
134
138
140
140
142
139
131
119
114
122
134
144
151
154
152
148
145
146
151
150
147
144
145
148
149
146
138
135
133
132
135
143
147
148
145
141
139
140
140
138
135
132
133
136
132
128
125
124
123
125
130
138
142
142
137
127
110
96
93
106
122
141
144
149
151
151
149
148
151
151
151
145
140
139
139
140
140
140
142
144
145
148
147
144
140
136
136
134
135
134
131
127
127
129
129
128
127
125
122
122
129
138
142
133
116
104
103
107
109
109
111
143
143
148
153
154
152
149
151
153
150
143
138
136
137
140
142
145
150
152
149
145
142
137
134
133
132
131
131
132
133
133
132
129
125
122
122
124
125
123
128
137
143
128
104
96
114
142
154
139
118
151
153
156
155
154
151
149
151
152
151
146
141
139
141
143
143
144
148
149
146
141
137
134
133
133
129
128
129
133
139
142
138
130
119
111
115
122
126
124
127
137
142
135
114
108
125
154
166
150
126
153
157
158
155
151
147
146
147
148
149
148
144
143
143
144
143
141
142
142
140
138
136
136
135
131
122
122
129
138
145
142
137
130
122
116
120
127
130
130
128
134
139
140
134
127
125
131
134
131
126
152
154
151
147
147
147
146
144
145
146
147
146
145
144
144
142
140
140
142
141
139
138
138
134
126
117
120
131
142
144
136
130
129
131
130
132
134
137
138
138
133
133
134
135
131
121
114
114
123
132
153
151
146
144
146
150
151
149
146
147
147
148
149
148
144
141
139
142
146
145
142
139
135
130
125
119
123
133
139
138
132
130
131
134
135
135
135
138
141
141
134
128
125
126
125
120
117
121
132
135
153
154
149
143
145
150
155
156
153
149
147
148
151
150
145
139
137
141
145
146
142
137
132
130
129
127
127
130
131
133
136
137
136
132
130
129
128
131
136
140
135
128
125
127
126
123
125
131
135
133
147
150
147
144
142
146
153
155
153
146
144
144
146
145
141
137
136
138
142
144
142
136
132
132
132
131
126
122
123
133
142
144
138
129
124
123
123
125
130
136
135
130
128
130
134
130
125
125
125
123
140
141
144
143
141
141
144
147
145
142
141
140
140
139
139
139
137
137
140
142
142
137
133
132
132
129
122
117
118
128
139
142
134
127
124
125
123
122
125
129
132
132
130
133
134
131
123
115
114
119
140
140
143
143
141
140
141
143
143
142
141
141
140
140
141
142
141
140
142
144
141
134
129
128
128
124
120
117
118
123
130
133
130
127
126
128
125
120
119
123
130
133
130
128
127
126
121
117
117
123
160
163
164
166
165
163
159
156
154
153
150
150
152
156
156
157
160
165
165
161
156
153
153
154
152
149
150
156
161
161
160
158
159
154
145
141
145
154
159
159
157
153
151
151
151
148
138
132
133
136
155
157
158
160
163
162
160
156
153
153
153
154
157
158
158
158
158
158
158
157
155
154
155
156
156
156
158
163
164
159
154
153
157
159
152
144
142
149
158
161
160
154
150
149
150
149
142
135
136
137
154
151
151
152
154
156
155
155
154
155
156
159
161
161
162
162
158
151
149
149
151
151
152
153
155
159
161
163
159
148
141
144
153
160
159
156
153
155
158
157
154
151
150
149
149
148
146
147
149
150
159
154
151
151
151
150
149
147
149
153
157
161
162
162
164
165
160
151
145
147
149
148
147
148
150
153
158
161
158
151
145
146
155
158
159
160
159
159
156
149
145
145
147
146
147
148
148
148
151
153
166
161
159
158
157
152
149
144
143
145
153
158
158
158
161
164
163
157
152
149
149
146
146
145
147
149
154
159
162
161
162
158
155
154
155
156
157
154
150
147
145
143
143
142
146
151
152
147
144
146
165
164
163
161
158
155
153
148
144
145
149
151
150
152
155
159
160
158
156
153
153
149
144
144
147
151
154
154
156
159
159
157
153
151
152
152
151
148
148
150
153
150
143
139
146
155
156
148
141
142
160
160
161
160
158
157
157
158
158
153
149
147
147
151
154
156
155
155
156
159
160
156
148
144
146
151
152
148
145
145
145
148
149
150
151
149
149
148
149
152
156
157
150
145
146
150
154
149
146
147
159
157
158
158
158
159
160
160
160
159
154
151
152
156
159
159
155
154
156
161
162
160
150
142
143
147
151
149
146
143
145
148
150
151
150
150
150
152
151
148
149
155
156
153
147
144
147
150
151
150
158
156
155
158
161
164
162
159
158
154
156
157
162
162
165
166
162
157
153
153
154
153
147
141
143
149
154
154
150
148
149
150
151
150
149
150
153
154
148
141
140
147
155
158
152
147
149
152
154
152
157
154
156
161
167
169
165
159
157
154
158
161
163
163
165
167
164
158
149
144
145
147
146
144
147
154
158
157
150
146
147
150
150
150
149
148
149
149
143
140
140
145
152
156
152
149
150
152
156
153
154
153
159
166
170
166
161
159
159
161
163
163
161
157
156
158
158
156
149
147
150
152
153
151
151
156
159
155
147
144
145
148
150
150
150
147
141
138
139
142
145
146
147
147
145
140
141
145
150
151
155
154
161
164
162
155
152
157
162
167
166
163
157
152
148
149
153
156
154
155
157
162
162
157
151
151
153
153
150
148
150
150
151
152
152
146
138
133
138
146
149
147
145
142
139
134
134
136
139
141
158
159
162
162
155
150
151
158
165
166
163
158
155
152
149
150
154
157
156
154
156
161
162
157
148
145
149
153
155
156
156
154
153
154
154
150
144
139
143
149
151
148
146
145
145
143
143
139
136
133
157
160
164
164
160
158
159
166
169
166
157
153
154
156
157
157
157
156
152
149
151
156
158
154
148
146
149
152
155
156
156
155
155
155
154
152
150
150
151
152
150
150
151
154
153
152
154
149
144
139
156
159
162
165
163
161
161
162
164
161
154
150
152
156
161
161
158
153
148
148
153
158
159
154
151
151
153
153
151
150
150
153
155
154
151
149
151
155
157
153
148
149
152
155
153
151
152
150
148
147
158
158
158
158
157
155
151
150
147
150
154
152
150
151
153
155
155
152
149
153
161
165
162
155
151
152
154
154
151
149
149
150
150
150
149
147
150
155
157
153
146
145
148
149
149
144
142
141
140
143
157
157
157
155
153
152
148
143
142
148
154
157
155
150
145
146
149
149
153
158
163
165
161
154
150
150
150
152
154
156
153
147
142
145
149
152
153
155
156
153
148
144
145
147
151
146
139
134
133
136
153
156
160
160
160
158
155
152
151
151
155
159
159
156
149
145
147
150
156
156
156
152
151
150
150
147
146
150
156
158
154
145
138
141
149
156
156
157
158
158
152
147
145
151
160
156
149
142
140
138
147
154
163
167
164
160
160
159
155
154
153
156
157
158
155
152
151
153
155
154
149
144
143
145
148
148
147
150
153
152
145
137
135
139
145
155
155
158
161
161
154
149
153
161
163
159
153
154
153
145
151
159
166
166
161
159
158
155
154
155
153
152
153
153
156
158
157
155
153
152
149
145
142
142
145
149
150
148
145
141
138
135
137
142
145
147
149
153
159
161
155
149
153
158
160
156
152
154
153
147
157
164
163
160
158
158
157
154
154
156
158
153
149
148
154
160
160
156
150
151
153
153
149
144
144
149
149
144
138
137
140
141
142
142
144
146
146
147
153
160
158
148
145
147
154
154
150
143
142
143
159
162
158
157
159
162
161
160
159
164
164
158
150
148
156
163
164
157
149
148
154
159
157
147
142
144
148
146
142
144
149
149
144
140
143
148
149
147
150
159
162
151
139
140
149
155
151
141
139
145
153
151
150
154
159
164
162
159
159
161
161
157
152
155
164
168
166
158
149
145
149
154
154
146
140
142
150
152
151
152
153
150
142
136
142
150
153
150
150
156
160
154
146
144
147
148
147
141
145
152
151
145
142
147
156
162
160
156
150
148
149
150
154
160
165
165
161
154
149
144
143
143
144
143
142
145
150
154
155
154
150
145
139
138
143
151
155
153
150
151
152
154
153
151
143
135
130
137
145
148
153
148
146
149
155
159
158
154
149
145
144
149
152
160
161
158
150
145
145
144
144
142
141
143
145
144
145
151
154
152
146
142
139
142
147
151
153
152
148
147
147
149
150
147
138
128
125
133
139
140
156
154
155
156
157
159
158
154
151
148
146
152
154
155
152
149
143
137
136
141
148
149
148
146
142
138
140
149
153
151
144
142
144
148
148
148
151
152
152
151
148
142
139
135
135
135
134
135
137
138
155
157
161
159
155
152
150
153
153
154
156
157
155
150
143
143
141
137
133
137
145
151
151
142
134
129
138
148
150
145
141
143
148
148
143
143
147
153
154
151
144
135
131
131
139
146
147
141
137
136
154
156
158
153
146
143
148
154
158
161
162
160
156
151
143
142
143
141
137
136
136
141
143
135
131
133
142
147
145
139
140
145
149
147
140
138
141
138
135
130
127
125
131
138
149
152
148
142
138
135
150
153
155
150
145
148
157
167
168
166
164
161
158
153
148
145
145
145
144
140
134
132
133
134
137
141
144
145
141
140
143
148
146
139
132
132
129
118
108
105
109
119
132
144
153
151
144
140
138
136
145
147
153
156
152
155
163
168
167
163
160
157
154
147
145
143
143
146
146
145
142
137
136
138
140
142
142
142
141
143
146
146
138
125
116
119
118
110
103
102
113
128
137
145
146
143
141
139
141
143
143
143
148
152
154
154
156
155
153
151
151
150
141
137
141
147
150
148
146
148
149
147
144
141
138
136
137
142
147
148
143
137
128
117
108
111
117
116
115
118
129
143
147
143
141
140
138
137
138
143
148
144
140
140
142
149
151
150
148
149
150
145
138
136
147
158
161
152
147
147
147
145
142
139
137
135
137
145
151
150
138
127
123
120
120
117
121
124
126
129
137
142
145
142
144
141
133
124
122
129
156
147
138
135
140
149
153
153
152
151
151
148
146
149
157
162
160
152
148
145
141
136
134
138
142
144
145
148
151
146
134
121
119
123
127
124
123
126
131
135
137
136
135
139
140
138
125
114
113
121
155
151
148
148
151
155
156
157
156
154
152
153
155
157
159
157
152
147
146
144
140
135
134
140
147
152
152
150
146
140
130
121
117
121
123
125
125
128
134
140
141
139
135
133
130
127
121
118
124
132
152
152
154
156
157
157
156
156
156
154
152
152
150
149
149
148
145
143
143
146
146
145
143
143
145
149
150
149
143
137
131
126
122
122
124
128
131
133
133
137
142
147
144
135
125
120
122
128
139
142
151
150
151
152
155
158
155
153
153
155
155
150
144
142
144
145
144
142
142
146
149
149
147
144
142
142
145
146
144
140
136
135
131
131
135
139
140
134
130
130
138
147
150
141
130
126
127
132
133
133
153
153
149
149
155
157
153
147
146
153
154
148
144
144
147
148
145
143
142
144
144
143
144
144
144
143
144
143
143
143
143
143
140
138
140
141
139
131
125
125
131
139
146
145
141
138
132
126
121
121
157
157
152
148
149
152
152
149
146
147
147
146
146
150
151
145
140
140
142
146
145
140
140
143
146
148
147
143
141
142
146
148
145
136
132
131
133
130
128
128
132
136
145
150
150
142
127
119
119
128
156
158
154
146
139
139
147
150
147
142
139
142
145
148
144
137
134
137
145
152
152
146
143
141
143
146
147
143
140
140
141
143
136
128
122
124
129
132
132
133
135
140
147
151
148
131
115
108
117
133
145
149
150
146
139
139
143
151
151
144
137
138
139
137
134
132
135
142
150
154
154
150
146
142
141
141
141
142
143
141
134
128
126
123
123
126
128
128
128
131
137
140
140
136
129
119
105
100
108
120
138
137
142
148
148
146
147
151
154
152
143
139
138
136
137
136
139
147
153
152
148
146
145
143
140
137
136
139
143
141
131
122
121
123
128
131
127
122
120
127
137
140
128
108
99
105
113
114
107
101
140
139
142
150
153
149
147
150
156
158
150
144
141
143
144
141
139
144
147
145
141
139
139
139
139
138
138
138
140
139
134
128
125
123
127
126
125
121
120
127
136
141
125
95
82
99
129
142
128
107
150
150
150
150
150
147
146
149
154
159
153
147
143
145
147
142
138
137
140
140
137
134
132
134
136
136
137
138
138
139
137
134
127
121
117
119
123
125
125
127
133
139
133
111
99
110
135
151
142
123
154
154
149
146
144
145
146
148
151
153
150
146
142
143
145
143
139
137
138
139
138
135
132
131
131
129
133
136
140
139
135
131
127
120
114
118
126
132
132
128
129
132
136
134
126
125
129
134
134
129
152
148
141
138
140
146
149
150
151
151
148
145
143
143
145
144
142
141
142
142
140
137
134
132
128
123
126
133
139
139
134
129
128
126
125
127
131
137
138
134
129
126
126
133
135
129
121
118
122
128
148
145
140
139
142
145
150
152
154
151
148
146
147
147
147
144
142
142
145
143
141
137
134
132
128
124
126
131
137
139
136
133
131
132
134
135
136
139
143
143
134
121
112
119
124
125
122
123
129
133
146
147
148
147
143
139
141
149
153
151
146
143
147
146
145
140
138
139
142
141
138
133
131
131
130
128
126
127
131
137
140
139
134
132
134
135
133
135
142
144
135
118
108
113
122
126
129
135
144
143
145
150
156
151
142
133
134
143
147
147
142
138
134
137
137
136
136
138
140
141
138
133
131
132
132
130
122
118
123
135
143
142
134
127
125
126
125
127
133
137
132
118
112
123
132
134
134
138
145
144
146
149
153
149
140
133
133
139
143
144
141
137
130
131
134
139
141
142
142
143
140
136
132
132
131
126
117
108
112
127
139
139
133
125
121
122
122
122
124
128
127
122
123
131
135
137
131
129
133
138
146
146
148
147
142
137
135
139
141
143
140
139
138
136
140
144
144
144
146
145
141
133
128
127
126
122
114
107
109
120
129
133
132
130
129
129
125
121
119
123
127
129
128
128
128
130
127
125
124
126
156
160
164
166
166
163
158
155
154
154
150
150
152
157
158
154
151
152
156
157
154
152
155
160
159
152
149
155
165
169
164
156
153
155
151
147
146
153
160
162
159
154
152
152
152
150
143
139
142
145
154
156
156
157
161
164
162
161
157
155
152
151
154
157
157
154
150
148
150
154
154
152
153
156
158
157
157
162
165
163
154
149
151
159
162
158
155
155
157
156
152
148
148
147
146
144
142
139
139
138
161
157
153
155
158
161
162
162
159
156
155
155
156
160
162
161
155
148
145
148
151
151
150
149
151
155
159
160
156
146
140
142
150
158
160
160
159
158
156
152
148
146
147
145
142
141
144
149
150
146
170
163
160
158
155
148
146
147
150
154
154
157
157
160
163
165
160
150
144
146
151
154
151
146
144
149
156
158
150
142
141
146
153
155
153
154
155
154
151
149
149
149
148
144
140
141
148
151
152
149
170
167
166
161
152
142
135
133
138
144
152
156
157
159
162
163
160
153
150
152
157
159
153
143
140
148
158
164
162
158
158
161
158
153
149
148
150
147
145
146
153
161
157
144
140
144
149
149
146
147
158
163
164
161
152
144
140
137
139
144
151
157
159
158
159
160
158
157
157
160
160
154
145
138
139
149
160
170
171
166
163
160
156
149
145
147
150
148
144
146
156
165
161
148
144
149
153
149
142
144
150
156
159
159
154
148
145
148
152
156
158
159
159
159
160
161
158
158
160
162
160
150
138
135
139
149
157
163
163
158
155
153
150
143
139
144
150
153
151
148
153
158
158
151
148
152
154
152
150
148
152
155
157
157
156
151
149
150
155
161
163
160
158
158
161
162
159
157
157
159
158
152
142
137
142
148
153
151
148
147
149
150
148
140
136
140
150
158
155
149
145
147
152
151
149
151
153
154
155
153
155
153
153
157
162
163
159
153
152
154
157
158
157
158
161
162
159
154
151
152
154
152
146
142
146
151
154
150
145
145
150
153
151
145
140
145
154
161
158
150
142
144
147
150
151
150
152
154
156
153
155
149
149
157
167
172
165
153
148
146
152
158
159
159
158
159
157
153
149
150
152
150
146
143
147
154
156
152
146
148
154
157
154
148
145
149
157
162
157
150
145
145
148
148
149
149
150
152
152
149
155
149
152
158
164
164
158
151
148
151
157
162
160
157
153
154
155
155
152
153
152
148
143
140
143
150
152
150
147
149
155
158
155
150
145
145
148
151
152
149
146
145
146
145
143
142
144
148
149
146
158
158
157
158
154
149
148
149
154
162
166
167
161
154
151
152
156
160
159
157
153
147
142
137
138
142
146
146
146
147
153
155
154
150
145
140
136
139
144
146
147
144
143
142
140
142
145
148
148
146
159
162
163
160
153
148
150
156
163
168
168
165
157
154
153
156
159
162
161
156
152
147
144
142
144
145
146
146
146
148
153
153
152
150
149
145
137
135
141
146
147
145
143
145
147
150
153
154
154
148
158
162
165
164
161
159
160
167
172
170
165
157
152
154
158
160
160
161
159
155
151
149
150
153
153
153
151
148
148
151
154
152
150
151
152
151
148
145
145
147
148
149
152
154
154
153
154
154
154
149
158
161
165
166
165
163
164
168
171
169
160
151
146
149
153
156
158
161
162
157
153
151
154
157
158
156
152
149
150
152
152
148
147
148
150
150
151
152
151
150
149
152
156
157
154
147
146
146
147
147
164
164
163
161
158
154
154
160
164
163
158
150
144
141
140
145
154
163
168
162
156
154
156
158
157
152
148
149
152
153
148
145
143
146
147
147
149
153
154
153
151
154
159
158
149
141
136
137
140
144
168
165
161
156
153
150
150
151
156
158
157
154
150
145
140
141
149
158
164
161
156
152
156
158
157
150
145
148
154
155
149
143
143
148
151
150
149
151
155
157
156
157
159
158
153
147
142
142
144
146
163
162
161
162
160
155
151
150
152
156
157
156
156
154
151
148
146
150
155
155
154
150
153
156
155
148
144
147
153
155
150
143
145
152
156
153
150
150
155
160
160
158
157
158
160
157
155
156
157
153
151
155
163
169
168
160
153
149
154
159
159
155
155
157
157
156
150
148
149
154
155
151
149
148
148
146
145
144
145
146
145
143
145
149
148
148
147
149
154
158
156
153
154
156
159
158
157
160
158
151
149
150
156
162
162
159
153
152
156
161
160
153
148
151
158
161
156
151
151
157
159
153
145
141
143
146
146
140
135
133
138
139
138
136
134
136
142
147
153
156
153
150
149
150
154
155
154
149
145
136
155
154
150
148
150
154
153
152
155
159
159
153
144
146
155
161
160
155
153
158
160
155
144
141
145
150
150
141
132
134
141
141
137
131
130
137
142
147
153
160
162
155
147
145
150
155
152
141
130
130
164
163
154
148
151
154
153
148
147
154
157
153
147
149
156
162
161
156
153
156
158
155
151
146
147
153
153
147
143
146
152
150
142
133
136
144
149
149
152
163
169
161
149
144
149
155
149
137
130
137
168
165
158
157
162
164
154
145
144
151
157
158
155
157
161
162
159
154
152
154
155
154
151
145
143
146
152
152
152
155
160
155
146
139
141
149
151
149
150
158
164
159
153
149
148
145
141
136
139
143
161
157
152
155
162
164
161
153
146
151
156
161
162
166
165
163
156
151
151
153
154
147
144
140
138
140
146
150
152
153
155
152
147
142
142
148
151
151
148
144
144
151
153
153
142
132
127
134
142
142
152
151
148
149
155
161
161
156
149
148
151
159
163
163
161
158
150
146
145
148
150
147
142
140
140
139
141
145
149
151
151
148
145
142
141
147
153
155
150
141
137
142
144
145
135
126
126
134
140
140
154
155
157
154
154
157
157
154
150
147
149
156
153
152
149
148
145
138
133
138
144
148
148
146
145
141
140
144
149
149
148
147
146
144
142
146
153
160
159
150
143
138
134
131
131
133
135
137
139
139
155
160
163
159
156
155
153
152
152
152
157
159
152
143
140
140
140
135
129
129
135
141
145
146
140
140
142
147
148
144
142
145
150
148
142
142
147
154
155
149
142
135
131
129
134
140
144
142
140
139
158
158
158
155
155
152
153
154
156
165
170
165
156
146
140
136
139
137
132
127
126
127
131
132
131
136
145
151
146
139
137
143
151
150
142
136
131
130
132
132
131
132
132
133
137
144
148
149
145
139
156
152
150
148
147
148
154
158
164
170
171
167
161
155
148
142
140
138
136
131
126
120
123
128
133
140
147
150
145
139
138
143
146
142
133
122
112
105
107
115
124
129
133
133
137
144
151
155
154
146
149
147
152
153
152
151
153
157
161
162
161
158
154
152
151
151
148
142
140
139
137
133
132
135
138
141
143
144
143
142
142
141
135
124
114
106
103
102
105
113
125
136
139
135
137
140
147
155
155
150
142
145
153
156
153
150
152
150
150
151
151
148
143
143
156
160
156
147
143
145
147
146
140
139
138
138
138
141
143
145
142
136
126
112
102
101
108
114
115
121
133
146
150
145
140
138
139
143
145
143
144
144
147
148
149
149
150
150
150
150
149
147
144
146
159
162
157
148
147
148
149
144
138
136
137
139
141
144
146
147
139
128
121
113
109
112
116
121
125
129
137
146
149
149
148
140
134
129
130
132
148
147
146
147
149
152
152
152
153
152
151
151
153
158
160
157
151
148
149
149
145
136
131
134
141
147
149
148
147
142
132
120
116
115
115
117
119
124
131
135
137
135
135
140
145
142
131
124
126
134
147
148
154
158
159
156
154
155
154
154
151
151
152
155
156
151
147
146
148
149
144
136
135
140
146
151
151
148
143
135
124
115
111
114
118
121
123
128
136
142
140
130
124
130
138
135
128
127
132
141
146
149
156
160
159
156
153
155
156
154
151
150
149
151
151
149
146
145
146
147
146
144
144
146
145
144
144
143
140
133
123
115
113
118
121
126
130
133
136
141
141
139
134
133
128
126
127
130
135
136
150
150
150
150
151
153
153
154
155
155
153
151
150
151
151
150
146
145
143
144
145
147
148
146
142
139
139
141
143
138
131
123
120
124
131
136
138
133
131
131
137
144
142
137
129
126
127
128
125
121
153
152
149
147
151
156
154
153
154
153
151
149
148
150
151
149
145
144
143
143
143
143
145
145
143
141
142
142
144
143
140
132
128
129
135
138
135
127
122
122
128
135
138
135
129
127
126
123
117
116
153
155
155
156
157
159
154
151
148
147
146
145
144
146
146
142
141
143
147
150
149
144
142
143
145
147
146
144
141
140
141
139
131
128
127
127
129
127
123
123
126
130
133
134
133
127
122
121
123
130
150
157
160
160
156
151
147
145
142
141
141
141
140
137
136
136
140
147
154
160
157
149
144
141
142
146
147
145
139
135
134
133
128
124
121
122
126
129
129
128
130
134
139
141
137
129
121
121
129
139
145
151
156
157
151
143
139
138
139
138
140
142
142
139
137
138
146
154
161
160
154
149
145
143
143
144
147
149
146
137
127
122
121
123
122
125
126
128
127
129
133
137
137
137
137
134
128
123
120
120
142
143
147
149
147
142
138
141
144
146
148
148
153
153
147
142
145
152
155
151
146
144
145
147
147
146
150
154
153
143
129
120
120
126
130
129
126
120
121
127
134
135
127
121
121
126
125
115
102
94
140
139
142
145
145
144
143
147
155
159
155
151
154
156
152
141
137
140
145
144
141
140
144
147
148
148
149
151
149
143
133
126
125
128
132
130
123
118
120
126
132
132
123
108
99
101
108
108
101
92
142
140
140
142
143
144
146
150
155
160
157
151
150
151
149
140
134
133
137
140
140
139
138
140
141
142
144
144
143
139
133
129
127
127
127
127
126
128
129
128
128
130
123
110
95
91
100
115
120
116
142
140
138
138
141
145
147
149
151
154
153
147
144
144
146
144
140
138
138
139
138
136
134
134
135
134
136
137
138
135
132
130
128
124
120
122
127
133
132
128
126
125
125
119
110
107
113
126
134
132
141
139
138
139
142
145
148
149
149
148
145
143
138
140
145
147
146
144
141
139
137
134
132
132
134
132
132
132
134
136
136
134
131
126
121
121
123
125
126
127
127
123
121
122
128
128
128
127
125
126
140
139
141
142
142
143
145
148
150
147
141
137
137
141
145
146
144
142
140
138
136
133
132
133
133
133
131
130
133
138
141
140
134
130
130
129
123
122
125
131
133
126
118
120
130
136
132
124
120
122
142
142
144
144
140
134
135
144
149
147
142
137
139
141
143
141
139
137
137
137
137
134
133
133
132
133
130
129
131
138
142
139
132
130
134
136
130
124
128
140
137
127
118
121
129
132
128
128
130
130
143
144
146
144
139
131
133
137
144
145
145
140
139
138
140
139
139
139
139
140
139
137
134
134
131
130
127
125
129
136
139
137
129
127
130
131
127
124
128
137
136
129
122
127
130
128
128
129
136
137
145
145
145
144
141
139
136
136
137
142
144
142
137
135
138
142
143
142
142
143
141
137
132
132
130
128
124
122
126
133
136
135
130
127
128
127
124
121
122
128
131
131
129
131
132
129
128
130
132
128
144
145
146
145
146
144
140
136
134
137
140
140
136
135
139
144
144
143
143
142
137
130
125
125
125
124
121
120
124
130
132
132
132
132
133
133
128
122
120
124
129
131
130
128
127
129
130
131
126
116
160
159
159
160
161
158
157
155
157
162
164
162
157
156
156
154
150
148
151
155
153
151
155
159
159
151
146
149
159
163
156
148
143
[truncated: 209,397 more chars]
