# Supplementary material for: Evaluating flow modulating treatment response in intracranial aneurysms using black-blood MRI in vitro
Source: Commun Med (Lond). 2026 Mar 27;6:170. doi: 10.1038/s43856-026-01413-z (PMC13031954; doi:10.1038/s43856-026-01413-z)
Supplement: Supplementary file 10 — Supplementary Data 7 [file 43856_2026_1413_MOESM10_ESM.zip › Data_Figure_10a_Sup_Figure_7a/BA model 3/CN11_01_with (IFD6)/1_aneurysm_array.txt]

238
319
363
426
373
170
144
409
687
820
829
822
737
499
239
70
245
502
716
913
1027
987
845
768
696
527
307
124
218
577
804
807
777
822
746
545
531
682
716
586
351
458
812
883
697
509
471
400
268
354
618
801
802
601
236
195
627
874
773
509
300
218
187
170
309
584
840
909
698
286
297
690
806
632
376
170
82
92
115
250
562
882
928
627
217
130
24
36
40
161
538
904
907
511
106
533
869
868
443
52
107
145
189
154
276
467
503
515
588
552
335
120
166
381
646
885
923
842
824
827
666
404
177
161
461
659
805
1017
1122
965
791
817
821
610
387
212
419
715
759
734
886
1029
844
594
677
780
645
537
492
240
250
653
839
747
643
719
769
564
392
574
715
629
668
755
478
404
773
855
714
600
566
463
254
204
465
666
689
805
862
565
489
788
812
688
542
383
199
39
35
291
611
820
919
808
451
117
503
740
735
644
477
265
63
5
12
140
567
894
950
687
294
59
439
663
658
579
469
278
54
1
1
158
529
836
903
607
201
19
323
597
645
532
503
349
67
11
46
305
511
724
822
526
131
165
544
712
532
493
367
65
16
100
388
522
694
740
384
30
430
736
584
468
337
68
12
93
412
605
729
558
158
11
203
568
595
482
330
89
10
106
471
698
653
272
10
258
446
460
333
151
75
246
513
641
418
63
280
255
207
232
337
416
361
147
193
225
194
158
302
352
390
411
325
158
271
541
697
657
647
724
700
508
295
105
103
371
631
864
997
929
797
792
856
801
604
359
139
318
663
792
849
1018
1077
860
709
836
899
709
522
375
142
219
590
788
680
625
891
1087
853
634
827
869
568
495
643
434
449
779
783
561
546
835
973
701
550
823
829
423
449
827
713
210
187
597
845
757
606
643
787
725
420
353
697
760
465
552
904
795
289
289
642
819
757
698
678
624
411
117
92
432
656
628
742
881
670
275
310
637
779
716
680
599
444
176
18
11
198
559
723
828
801
523
221
260
596
733
647
586
546
387
94
1
0
142
458
640
781
722
428
158
151
486
695
638
524
550
427
92
6
11
202
364
523
725
664
350
81
298
647
719
506
498
432
103
21
22
235
346
556
749
566
207
111
550
770
530
428
370
106
12
15
244
472
710
701
353
54
348
673
565
431
317
90
22
30
359
652
732
446
86
395
506
446
312
134
60
232
517
667
498
124
276
326
277
241
289
404
485
405
154
205
268
287
240
261
342
347
282
163
226
430
538
545
580
608
500
318
126
274
488
752
817
712
721
816
797
659
478
219
287
560
798
976
999
875
774
807
878
899
803
564
230
187
483
793
879
879
978
990
800
709
873
955
840
720
560
221
141
391
700
837
671
594
852
1037
827
691
930
927
579
567
796
576
258
604
842
744
501
507
829
1000
766
670
979
888
320
339
864
831
274
384
727
860
690
568
651
855
859
608
565
896
808
278
324
863
870
350
454
730
815
714
705
749
765
614
336
318
648
673
383
491
855
772
347
457
705
777
702
704
682
598
355
58
58
348
517
456
603
822
674
329
418
693
764
638
607
598
490
180
24
2
178
369
403
589
765
615
313
338
624
746
627
542
573
478
134
2
8
122
256
351
605
736
553
246
194
453
713
680
504
512
492
158
14
5
98
237
460
733
706
421
249
638
745
486
412
430
159
1
12
135
385
690
802
570
238
107
521
743
527
385
320
97
22
20
283
617
789
629
282
319
582
557
412
279
113
28
189
502
691
595
263
35
406
372
292
265
312
425
527
461
212
222
279
335
343
281
127
312
428
495
520
517
450
326
152
306
485
655
669
619
668
722
628
449
225
368
463
635
841
807
681
753
881
855
764
618
309
25
313
490
660
850
978
932
810
811
880
910
949
943
723
308
264
402
610
852
915
905
942
940
845
815
922
980
961
915
701
267
373
534
770
885
763
677
847
969
835
771
972
947
691
745
912
599
114
263
455
694
871
788
614
586
790
918
787
746
1003
891
398
436
898
785
236
322
540
785
855
709
642
680
794
833
715
719
969
801
246
289
816
798
280
372
580
767
801
719
727
747
754
702
569
597
829
671
224
335
795
743
281
375
588
742
767
711
714
698
658
531
304
283
537
504
254
422
783
704
309
357
584
762
771
655
638
627
564
334
31
20
255
364
287
468
748
666
345
326
549
746
783
634
585
591
524
219
12
1
107
286
351
555
738
615
327
429
603
751
649
529
536
536
221
6
8
39
269
490
724
748
517
235
237
409
696
699
471
428
487
210
0
3
92
383
692
832
664
372
290
640
767
511
361
339
122
14
9
241
594
803
715
438
189
532
741
601
393
257
108
7
119
456
700
662
399
168
513
552
428
310
277
303
405
541
520
301
98
321
314
345
384
384
332
182
317
396
422
365
268
154
298
493
577
581
559
545
496
388
213
339
478
615
719
665
597
676
752
681
524
301
51
402
555
537
668
830
761
660
805
943
899
824
704
382
50
325
548
592
668
828
948
869
793
890
975
940
960
996
818
386
47
498
540
663
857
938
922
910
906
913
918
938
955
1011
1019
776
285
412
536
597
805
943
870
786
862
920
870
844
951
925
821
912
950
536
68
482
555
718
892
869
768
733
794
849
794
780
939
877
598
662
918
664
149
520
597
792
854
767
760
757
738
761
744
765
922
788
404
467
831
684
185
561
650
781
801
741
755
731
680
688
677
742
879
673
267
389
796
685
199
601
688
772
769
722
712
671
641
623
530
538
687
555
259
419
778
676
244
599
715
814
779
679
657
642
604
508
252
159
392
485
373
507
741
631
287
558
684
830
806
654
615
602
575
368
37
14
159
446
513
619
716
562
288
459
582
698
777
651
550
540
574
308
15
15
56
399
610
732
706
475
229
430
508
698
666
483
440
524
272
3
2
85
424
700
782
628
359
305
394
642
724
505
358
361
166
12
0
207
560
756
677
441
210
365
599
760
603
386
250
117
3
63
396
671
663
427
213
473
645
621
456
316
262
261
360
537
565
357
140
448
419
370
371
397
415
384
246
224
227
212
312
420
463
446
377
282
182
188
427
545
555
511
483
473
448
376
258
101
270
482
518
567
624
585
560
664
735
680
569
391
131
260
586
585
475
599
792
760
729
889
991
920
853
759
489
149
531
619
542
603
814
948
872
832
963
1026
955
940
982
860
508
137
455
610
519
619
854
964
924
866
851
917
933
907
897
973
1010
813
343
585
545
548
811
980
897
819
836
853
860
859
881
868
873
961
922
509
68
406
589
506
686
910
893
816
817
824
821
803
785
851
858
778
844
909
605
139
479
586
558
773
867
779
802
833
766
741
740
744
825
799
645
715
882
665
199
520
637
639
793
820
735
757
737
664
670
684
721
812
706
483
601
860
705
242
543
702
705
789
793
718
699
652
625
650
630
650
734
644
449
581
829
694
272
537
707
722
817
796
680
661
647
638
628
469
369
541
645
571
653
782
629
283
457
650
664
810
817
665
610
603
619
537
210
41
287
620
691
726
729
540
249
583
561
673
781
674
553
516
595
425
34
20
118
520
699
739
671
431
185
496
503
477
646
664
510
439
527
334
8
2
93
449
680
705
556
295
472
389
514
629
511
385
384
207
9
7
173
510
682
587
368
143
383
410
489
616
548
390
264
128
1
42
343
625
626
386
161
383
502
582
555
429
291
214
204
310
527
604
396
134
451
467
413
348
328
364
425
440
325
111
280
265
258
258
226
144
238
308
317
278
206
240
414
483
493
469
423
359
284
177
335
524
534
474
428
432
450
454
434
386
254
410
571
492
455
498
523
561
661
699
668
633
547
302
426
662
509
365
518
751
797
824
932
963
879
839
805
641
321
361
645
545
405
537
824
962
911
889
981
994
930
898
923
876
660
274
611
579
381
533
862
974
906
818
793
863
884
864
853
886
927
845
477
415
638
420
436
803
966
837
766
761
758
803
821
810
815
840
895
877
596
173
549
556
367
621
913
838
736
789
807
782
791
781
784
825
848
885
882
676
280
608
515
440
741
872
722
743
838
803
762
740
717
751
814
818
866
907
755
375
641
561
535
789
835
698
712
742
702
690
667
657
725
756
723
800
906
794
437
668
616
587
777
818
703
673
657
640
664
640
643
713
726
679
759
873
773
449
664
616
567
759
794
667
652
658
663
677
573
511
639
747
726
770
831
716
418
613
575
485
700
795
651
592
601
645
629
372
208
436
714
752
770
779
636
337
510
599
411
546
749
685
541
494
576
505
152
2
222
580
692
725
704
515
227
646
460
357
574
671
538
444
507
363
42
4
132
457
635
663
575
335
585
571
309
356
541
527
437
410
228
1
5
155
469
637
564
378
136
559
413
324
426
477
411
300
145
7
39
311
597
623
405
157
492
451
422
413
362
251
163
150
267
510
645
473
175
467
447
391
331
271
254
307
414
498
435
203
347
299
267
268
293
295
234
119
332
397
422
397
337
346
516
582
590
598
595
575
509
376
156
480
638
595
515
491
522
574
605
633
625
485
191
539
660
537
458
488
543
608
671
687
689
744
746
526
170
570
698
474
354
506
713
802
847
879
851
790
793
845
795
498
508
699
467
337
535
811
913
908
907
931
901
876
846
849
881
783
395
328
697
522
283
504
858
929
855
795
777
821
832
851
851
812
838
879
624
534
634
308
375
796
912
754
713
712
698
760
791
781
807
800
804
856
755
336
631
488
258
585
893
763
647
731
745
717
768
785
751
794
837
833
852
818
496
361
667
413
326
706
845
664
677
788
769
743
745
736
734
808
869
868
873
861
614
436
677
416
402
747
819
659
670
722
715
714
678
655
698
789
851
858
870
864
668
466
687
428
413
718
808
678
654
666
670
679
643
642
706
773
808
818
841
841
670
443
684
425
369
665
757
640
650
680
674
669
606
606
704
773
761
768
818
825
628
690
450
291
575
726
605
589
621
638
619
455
392
567
722
696
710
801
797
538
658
583
268
421
680
643
526
504
550
495
235
119
357
596
616
665
760
702
391
529
743
399
264
518
644
534
467
488
351
81
16
210
475
585
647
671
510
736
616
256
291
501
538
486
441
242
16
3
172
457
625
617
511
270
473
675
444
271
343
440
437
346
176
27
37
286
585
667
519
297
463
603
473
359
332
315
232
149
124
232
488
685
596
328
100
460
581
480
358
276
218
214
279
409
553
566
365
115
478
422
327
283
299
351
389
366
259
273
264
237
212
395
476
523
516
459
319
138
421
615
717
749
788
817
816
734
552
246
594
769
754
698
676
704
766
810
855
851
670
294
655
779
691
610
604
626
661
692
714
745
847
900
678
278
688
770
572
486
568
674
743
777
765
736
712
747
860
893
587
613
768
516
421
594
753
785
828
853
836
801
819
790
788
874
834
423
416
758
557
341
559
827
825
775
787
795
803
797
852
866
775
787
898
694
620
672
338
430
796
839
697
714
732
716
768
782
773
828
797
758
859
864
435
326
700
506
285
602
854
720
650
739
709
677
765
800
738
779
820
779
828
916
629
459
714
401
317
671
792
654
699
766
699
691
757
790
751
784
841
803
804
908
748
531
701
346
341
681
760
648
682
708
683
702
711
724
734
786
848
804
780
872
790
546
690
326
318
645
748
652
662
679
676
683
670
703
740
776
811
763
750
856
798
517
694
333
281
587
681
596
664
710
668
637
626
692
755
754
716
683
734
874
773
446
739
421
238
507
631
532
605
672
620
564
507
554
662
693
612
600
735
884
711
751
611
246
385
599
550
513
557
541
447
310
311
480
598
545
564
734
829
566
639
800
392
270
499
577
492
499
494
332
127
104
305
508
543
593
715
684
352
376
796
624
285
338
506
518
504
469
264
45
9
217
478
603
640
649
463
533
719
504
353
404
459
442
377
218
51
33
274
568
693
637
502
230
537
702
590
453
374
318
242
175
131
205
452
693
701
526
271
568
712
600
432
304
232
237
304
427
590
670
543
279
479
583
514
397
341
365
435
499
514
433
250
354
343
339
338
314
242
234
418
514
566
568
502
347
170
459
679
815
858
901
929
915
813
597
297
652
856
898
875
839
842
886
926
961
937
712
361
734
886
851
785
742
711
706
729
764
802
897
945
694
340
770
870
740
660
655
662
691
710
706
718
705
730
862
911
563
194
673
860
673
592
672
700
676
734
773
762
762
800
756
758
873
808
464
823
685
514
655
791
725
703
765
790
780
773
850
866
770
783
890
656
193
681
771
497
569
806
776
670
735
768
755
781
763
761
848
822
765
867
861
412
379
772
630
440
665
820
707
703
789
727
697
782
796
722
782
832
773
815
920
614
505
779
515
429
671
743
678
771
794
683
679
776
825
757
760
813
761
756
888
732
576
748
429
409
642
693
660
735
725
667
693
739
788
762
754
789
738
715
848
777
578
731
396
372
603
664
629
689
697
670
676
695
763
766
741
748
687
673
841
800
541
741
416
357
561
590
548
681
735
658
620
659
763
768
707
659
600
635
850
797
458
784
513
335
514
542
456
618
724
615
543
578
672
688
643
569
513
605
845
763
314
787
670
332
428
543
451
497
617
554
447
412
457
529
583
520
464
597
803
643
665
812
428
339
509
505
441
518
512
353
213
213
372
540
519
483
625
727
444
402
780
617
352
415
522
484
486
477
300
91
54
279
518
554
561
665
576
532
713
561
470
512
500
433
384
256
76
44
289
548
644
654
627
363
564
767
708
593
469
350
267
217
156
193
409
645
719
653
432
635
813
715
531
374
288
295
350
443
588
705
659
438
537
639
578
471
414
435
511
582
619
575
394
376
403
394
399
412
425
371
234
399
492
536
536
460
298
174
450
675
815
856
887
899
858
744
525
291
640
850
928
919
882
869
893
919
939
897
640
358
742
917
906
846
800
753
736
764
808
840
904
913
614
334
779
931
850
749
702
685
694
705
730
777
746
748
873
883
473
192
673
921
813
715
714
695
666
707
731
751
800
816
746
772
896
747
465
854
812
668
716
767
699
684
731
745
749
771
849
846
774
816
876
560
204
693
857
664
684
805
744
664
716
746
745
757
727
755
851
829
789
879
787
380
811
766
606
726
798
704
714
783
745
740
784
760
710
799
842
782
819
875
521
496
827
673
577
700
726
695
786
806
731
737
794
807
743
753
801
755
756
861
651
559
797
592
545
650
666
678
760
749
703
722
753
793
750
718
745
711
707
843
715
559
780
564
507
597
614
636
719
716
677
680
707
773
747
697
695
642
650
838
750
518
787
575
491
559
532
538
701
750
663
636
699
785
731
652
623
553
572
811
758
429
803
632
456
529
491
427
624
746
637
590
672
731
644
582
560
468
486
749
724
293
768
717
419
464
510
410
491
636
573
508
536
541
506
556
533
396
434
686
620
627
793
467
385
501
476
432
513
503
401
319
293
403
576
524
374
464
649
446
369
732
622
397
435
524
490
474
461
328
153
124
358
577
512
433
571
572
499
704
596
519
562
536
442
391
282
109
89
343
546
560
582
634
410
564
796
762
665
529
387
303
257
182
203
386
576
664
682
516
233
654
851
762
577
424
342
344
377
440
551
675
693
535
544
641
594
512
464
477
545
606
653
641
486
372
421
421
430
449
478
449
196
344
417
458
452
376
139
391
608
742
785
814
813
755
628
416
237
569
777
868
867
845
840
856
870
883
819
538
284
671
872
871
813
777
749
744
778
820
854
904
864
508
264
703
922
868
744
690
703
719
726
768
814
763
775
901
831
370
144
606
911
868
740
694
707
727
749
746
785
849
813
735
808
919
666
403
821
872
734
701
739
734
726
727
720
753
809
861
811
765
855
853
453
634
872
752
709
765
741
685
683
690
707
727
727
790
847
796
795
887
700
326
776
833
692
737
783
713
678
705
721
758
759
724
737
825
812
765
833
828
431
429
821
780
672
724
750
703
717
744
770
806
792
767
742
772
786
735
773
855
581
484
809
725
645
678
703
711
727
724
742
767
753
763
733
719
733
695
725
855
666
489
792
699
603
606
638
698
741
717
690
696
710
755
722
688
679
618
651
849
708
452
788
690
562
543
543
606
733
750
677
672
729
774
689
627
610
523
544
793
715
368
779
704
503
501
491
480
632
726
658
661
741
736
590
544
554
438
427
694
671
240
710
741
458
437
486
442
504
601
563
570
625
570
475
540
546
368
351
603
562
553
772
507
373
450
485
478
498
459
430
404
353
431
609
546
330
368
565
298
681
656
414
389
506
543
496
435
339
220
208
440
630
506
369
490
509
446
712
627
507
541
563
485
413
302
151
161
412
558
515
529
598
380
544
808
769
665
539
422
344
287
202
229
391
535
616
675
528
631
840
756
584
450
378
367
381
429
518
635
685
563
511
621
592
536
492
497
546
595
637
640
504
366
424
433
445
459
479
454
250
320
358
354
274
285
499
635
707
746
743
670
530
308
154
447
683
797
826
828
849
857
862
855
750
436
177
540
792
836
799
764
745
753
787
822
870
912
809
401
156
555
849
857
737
674
693
708
717
755
777
745
806
928
749
471
836
872
740
655
683
742
767
761
798
832
761
727
851
907
562
288
725
876
754
657
684
743
758
753
754
799
850
853
768
758
881
798
347
509
820
788
693
697
723
711
678
676
716
751
784
853
834
748
798
885
609
221
665
829
720
710
748
716
654
640
692
760
751
746
812
846
756
736
849
778
318
743
814
706
723
766
710
634
655
754
818
774
755
781
804
749
699
791
847
514
367
757
789
691
697
759
741
664
656
733
773
744
750
754
751
721
666
738
858
613
381
748
758
638
614
708
779
745
692
688
703
718
759
738
713
675
588
655
849
660
351
731
733
570
531
615
718
760
731
685
700
750
774
694
643
595
486
539
790
662
280
708
732
511
468
534
582
640
672
649
693
757
724
588
553
530
402
431
698
614
619
759
492
396
462
502
525
541
522
585
646
582
496
552
526
355
373
603
499
446
749
570
356
375
491
533
488
414
430
451
417
485
627
544
353
400
539
203
614
697
449
339
470
589
532
426
346
285
303
504
637
516
411
505
453
358
700
672
513
514
570
526
438
322
201
240
459
562
527
561
582
484
798
783
673
554
457
379
306
224
270
422
549
625
679
490
561
803
760
617
492
414
387
394
445
533
638
674
529
444
591
606
566
525
523
562
595
622
609
459
412
434
451
459
453
409
203
233
231
144
347
493
605
657
652
560
413
291
559
723
808
840
883
877
860
804
637
307
364
676
819
846
813
794
802
830
855
896
898
704
277
366
724
849
794
717
694
683
693
728
741
759
864
921
619
296
701
858
786
670
637
676
716
737
756
754
711
765
897
843
428
148
572
841
804
667
618
665
708
755
793
822
830
800
744
790
894
703
346
720
828
722
641
652
683
680
708
772
810
833
866
798
736
834
859
485
503
789
768
705
682
668
648
643
696
767
781
800
861
826
719
755
867
685
603
810
750
717
725
678
595
613
710
774
757
777
822
804
702
692
821
799
644
813
727
706
755
722
607
598
682
726
724
768
791
760
681
651
766
836
501
645
781
679
640
741
793
707
657
675
700
737
799
785
724
638
573
687
828
553
626
750
609
568
682
771
739
692
683
716
774
804
734
652
557
469
579
781
560
584
742
572
501
587
647
625
608
617
687
744
723
629
573
483
381
494
707
513
482
756
577
427
455
525
526
497
492
572
632
601
561
566
468
354
460
625
303
685
654
407
339
456
541
493
420
444
489
496
558
609
497
395
497
527
492
695
523
354
422
560
539
446
377
354
399
544
590
507
498
566
400
228
611
697
569
522
543
516
442
340
250
310
477
551
562
634
568
352
717
795
720
598
484
394
318
257
327
470
589
661
668
425
719
777
692
556
460
423
440
501
590
667
642
436
533
616
596
554
555
589
606
606
552
365
409
428
436
398
155
302
418
479
457
367
228
122
361
576
706
788
838
826
761
651
431
169
477
728
850
865
859
881
897
897
883
794
510
167
516
780
854
808
751
724
740
773
792
843
916
834
433
479
780
842
753
642
624
670
714
721
715
746
860
922
717
274
360
731
848
750
611
563
603
703
780
780
756
745
778
863
877
568
164
560
831
806
648
560
588
632
707
789
821
809
798
759
787
897
779
324
309
684
836
757
621
562
606
648
692
757
802
814
818
763
740
833
858
528
415
759
820
739
635
576
566
610
667
708
739
782
804
751
691
753
852
681
474
788
800
726
677
619
543
571
643
668
696
772
790
719
643
683
821
759
488
773
760
691
696
683
600
607
665
689
737
817
791
673
579
604
766
775
466
732
710
655
689
694
628
620
663
710
775
813
733
597
496
508
680
742
409
710
686
610
619
616
558
539
579
659
720
713
636
537
426
418
599
675
304
673
691
544
488
493
496
478
494
569
627
621
598
536
404
380
548
584
544
695
522
382
404
492
502
480
492
535
573
610
557
434
429
556
457
314
605
588
434
394
466
501
476
421
407
475
561
531
482
548
559
418
637
617
549
489
457
419
345
280
361
486
532
570
642
481
527
735
745
627
484
391
334
308
389
519
606
644
569
551
729
722
586
484
463
497
550
616
634
538
418
552
566
533
551
574
569
528
442
174
226
206
132
333
473
590
646
629
531
393
224
507
699
798
841
889
891
851
756
571
262
248
584
796
851
831
832
858
878
889
906
865
626
215
575
807
828
730
686
732
774
769
777
852
928
850
519
504
788
822
694
563
566
669
752
740
725
764
855
899
772
385
325
705
856
724
549
511
552
636
732
771
750
733
774
866
900
615
479
815
828
626
482
527
586
614
687
765
764
734
737
817
903
759
326
603
846
790
587
461
507
574
602
629
691
726
731
716
752
842
824
491
259
661
851
764
601
481
457
536
611
610
637
708
737
680
666
762
840
603
273
665
824
750
632
509
444
522
636
646
674
747
729
601
559
683
828
652
251
615
781
742
657
536
452
501
604
655
709
739
654
502
463
602
776
643
562
742
726
635
516
444
453
523
604
669
654
563
445
399
514
689
577
475
713
672
551
448
438
454
497
562
618
605
557
459
375
442
589
463
336
613
619
474
385
427
489
520
527
559
598
598
494
397
446
509
424
567
507
410
388
449
482
440
418
503
558
495
452
513
437
178
465
584
551
445
403
400
344
294
390
496
512
524
528
257
559
671
597
462
398
362
359
433
531
556
525
375
310
565
622
538
468
479
510
534
542
498
355
397
431
434
461
477
434
367
197
297
352
332
242
219
421
562
663
719
714
635
495
280
294
575
733
815
866
903
896
872
802
633
327
272
612
780
799
802
860
885
865
866
897
846
622
262
199
560
773
769
672
652
728
788
786
792
848
882
801
536
433
748
770
639
542
536
586
688
752
763
773
839
874
747
368
217
610
805
678
511
493
508
510
601
711
732
721
795
884
854
540
342
721
791
610
443
461
509
514
545
618
655
696
773
854
861
665
420
759
771
593
423
401
483
557
541
543
608
693
726
762
815
733
425
748
759
611
415
329
425
565
562
549
617
661
612
632
755
769
377
695
754
634
425
307
369
504
551
583
609
566
470
511
689
761
301
628
749
636
442
339
364
443
520
578
556
467
387
434
605
680
550
692
595
433
386
413
457
515
565
536
461
391
394
498
535
404
586
536
415
392
452
489
496
518
544
518
436
385
424
373
421
497
442
375
412
449
407
385
469
516
456
402
390
219
445
495
425
385
398
341
301
385
479
456
408
324
293
495
489
423
401
392
378
423
469
427
327
316
415
405
403
435
443
421
376
297
275
303
306
139
258
356
401
390
316
193
269
464
604
699
729
705
641
509
286
297
563
701
800
874
894
851
819
751
575
292
240
552
714
737
762
826
869
863
863
860
768
544
459
686
698
651
615
654
744
830
856
869
849
731
448
293
605
678
607
557
516
504
611
744
790
816
876
842
631
427
664
631
534
503
492
468
519
603
665
760
884
887
731
399
494
670
611
496
441
469
499
486
476
558
721
848
850
755
492
485
657
609
463
346
391
486
477
439
526
664
728
740
736
556
432
636
604
434
290
315
420
462
473
526
563
562
609
689
580
358
606
593
427
310
317
378
448
496
490
447
434
504
603
521
267
534
555
426
360
369
391
438
482
454
391
379
421
470
373
388
478
423
379
400
408
409
425
437
411
373
349
323
190
367
411
381
382
388
343
325
386
420
366
295
226
373
373
367
373
329
286
342
390
332
230
260
327
338
364
363
333
335
325
244
230
286
315
303
251
159
273
364
383
360
296
241
422
564
658
674
625
554
432
230
232
477
611
713
795
828
799
752
671
490
430
602
658
685
742
824
873
871
821
693
441
291
534
612
623
587
605
712
833
866
867
814
622
310
397
548
588
581
531
503
577
677
739
830
883
745
459
433
548
568
539
498
472
481
503
587
764
884
786
539
416
539
536
463
430
449
442
429
520
700
803
738
565
381
508
476
378
354
404
433
450
519
614
659
634
542
331
461
410
338
321
360
413
456
477
487
506
517
468
253
393
364
331
323
332
363
397
383
359
375
390
330
286
329
325
324
314
305
313
310
296
282
251
276
306
313
304
269
252
274
276
220
180
254
281
299
272
242
251
241
199
254
258
230
202
208
296
309
274
204
320
443
547
565
515
429
327
336
471
578
671
722
710
649
544
365
259
443
532
583
639
735
798
779
694
540
279
327
478
547
535
532
642
745
751
729
658
426
345
489
544
494
453
529
608
628
685
701
519
340
479
504
460
432
471
504
542
634
674
532
304
424
420
403
411
446
468
513
578
587
480
236
325
323
330
352
393
420
445
466
458
392
225
247
260
271
290
306
302
300
303
141
188
211
216
205
197
179
169
160
136
179
195
182
160
145
123
173
174
162
289
391
396
346
272
281
393
477
535
550
482
349
216
353
397
440
590
697
604
440
290
249
385
374
387
575
713
592
441
354
259
384
376
375
502
586
500
413
364
237
332
354
369
412
434
409
385
337
232
275
298
312
312
320
317
111
158
182
198
201
196
185
64
90
100
91
217
414
550
147
238
563
752
490
183
238
473
601
402
233
285
308
170
