# Supplementary material for: Evaluating flow modulating treatment response in intracranial aneurysms using black-blood MRI in vitro
Source: Commun Med (Lond). 2026 Mar 27;6:170. doi: 10.1038/s43856-026-01413-z (PMC13031954; doi:10.1038/s43856-026-01413-z)
Supplement: Supplementary file 10 — Supplementary Data 7 [file 43856_2026_1413_MOESM10_ESM.zip › Data_Figure_10a_Sup_Figure_7a/BA model 3/CN11_01_with (IFD6)/2_vessel_array.txt]

183
119
92
114
129
139
161
188
121
85
105
125
147
184
138
28
12
9
23
82
184
140
46
3
4
12
6
10
104
208
104
22
5
19
43
22
2
17
147
80
93
61
24
11
3
4
16
149
60
153
114
47
26
21
26
110
200
46
147
169
175
180
158
152
181
151
64
138
208
221
202
175
120
43
16
70
83
85
77
22
174
181
167
182
129
93
106
125
151
172
138
28
12
10
30
87
180
143
67
6
1
13
10
13
99
211
105
32
3
13
39
27
4
10
143
58
89
61
23
14
10
1
14
144
52
138
112
49
35
36
42
115
197
37
140
165
170
174
162
162
185
146
59
131
194
202
186
168
118
37
16
61
69
68
66
19
193
208
177
169
137
110
114
120
145
159
134
28
5
13
28
89
182
144
99
14
6
7
7
21
102
211
102
61
14
5
25
30
6
5
135
48
96
76
31
9
13
6
13
139
51
142
127
55
34
41
53
123
199
33
142
172
168
164
161
171
190
144
57
128
178
180
171
164
115
33
15
54
55
55
54
11
201
223
189
159
139
121
117
111
134
156
134
30
5
10
14
79
183
141
115
17
8
3
0
21
105
210
89
81
22
3
13
18
5
4
128
40
99
90
39
3
3
4
16
138
49
154
150
65
29
36
57
132
207
31
149
188
170
156
158
177
194
144
56
129
167
168
167
163
110
31
11
44
47
48
44
1
195
215
192
160
131
114
108
103
131
160
140
30
6
3
2
64
184
132
118
12
5
1
2
15
100
211
72
82
21
4
4
4
2
5
130
33
95
96
35
2
4
0
22
147
45
160
164
72
25
27
54
140
218
26
146
198
172
151
154
178
194
145
50
126
157
165
167
159
104
30
2
32
37
44
37
4
187
192
184
134
167
117
89
93
100
138
160
148
22
3
1
6
55
187
105
132
14
2
0
1
9
93
216
49
82
21
1
2
0
1
8
139
27
91
95
22
6
4
2
35
164
39
159
164
72
25
22
55
149
225
24
133
194
170
147
149
173
190
145
36
116
144
158
162
153
96
29
7
13
29
38
33
4
186
174
172
148
178
106
69
79
100
146
149
147
16
6
2
5
58
189
68
148
27
9
4
3
9
89
219
36
85
28
4
6
3
1
10
149
27
97
98
17
7
3
3
45
177
36
156
159
73
32
24
58
155
228
22
117
186
169
145
145
166
184
139
24
108
134
151
153
145
88
23
1
22
33
33
195
168
162
183
153
190
104
57
64
88
143
133
139
15
3
2
6
57
187
50
151
54
6
4
2
8
86
217
36
93
39
3
6
4
0
9
153
31
114
108
18
5
1
1
48
181
38
155
160
80
41
31
60
157
225
108
183
175
150
144
165
179
131
21
107
135
141
146
136
82
12
2
17
28
25
204
174
158
175
149
198
112
56
52
68
129
117
134
19
6
3
9
49
181
41
136
75
4
2
2
6
86
218
37
104
52
3
2
3
0
12
161
36
129
116
19
3
0
1
47
185
41
156
162
86
49
40
64
158
223
104
188
186
157
147
169
178
126
23
112
143
136
138
132
79
6
9
12
18
10
201
173
152
165
140
197
113
55
40
50
115
99
133
21
6
3
7
38
170
34
115
82
10
2
1
2
83
222
36
103
67
8
3
1
0
18
175
34
133
118
17
3
1
1
46
194
41
155
163
88
52
47
68
159
229
100
195
198
162
152
178
184
129
24
114
148
129
129
129
81
8
11
7
7
12
185
162
143
158
124
187
99
44
29
41
110
84
139
28
2
3
5
32
164
26
106
88
20
1
1
2
78
226
21
88
80
29
4
1
2
20
183
23
127
119
14
3
2
1
49
208
38
154
165
87
53
55
76
168
240
90
199
207
166
158
190
194
138
16
111
147
122
122
131
90
13
10
10
11
18
166
145
132
155
109
174
79
27
21
38
112
75
149
40
4
5
7
34
166
243
20
105
101
28
4
2
1
73
222
2
66
92
45
12
4
4
12
173
9
119
122
15
3
4
2
52
213
34
153
170
91
60
68
92
182
252
81
199
211
173
170
207
210
146
8
101
143
119
120
135
97
19
14
13
19
151
153
130
121
151
92
165
68
13
16
37
112
190
60
151
52
11
9
10
40
171
245
5
97
125
39
8
3
2
69
214
9
50
95
52
14
6
3
3
155
271
7
119
128
17
5
5
5
54
208
253
28
149
176
101
71
82
110
198
259
162
71
193
212
185
187
224
223
148
88
136
122
130
143
101
23
79
142
147
146
144
48
158
149
115
110
144
156
126
74
159
67
7
11
31
106
193
174
25
132
67
24
10
11
41
176
249
14
66
131
70
18
8
2
67
209
251
9
32
75
75
19
5
2
8
144
271
10
118
138
21
5
4
7
57
205
246
144
182
110
80
87
122
213
261
185
208
195
201
236
230
147
74
138
143
139
145
45
165
154
101
99
132
153
130
65
147
64
2
4
18
99
200
188
22
101
68
31
14
7
36
180
253
11
32
113
87
27
3
2
63
215
263
12
18
50
87
40
11
5
5
156
282
15
113
146
27
7
4
5
64
213
246
139
189
117
82
80
123
225
264
180
207
200
205
236
231
147
68
139
140
133
148
37
164
153
85
86
119
149
132
55
135
65
6
9
4
92
205
196
17
78
78
17
5
7
29
175
254
7
15
99
99
31
2
3
56
220
277
12
18
40
91
63
16
6
7
180
300
16
104
151
36
8
5
2
79
235
254
130
199
130
90
74
122
233
269
182
214
206
202
229
228
147
65
142
135
129
149
124
32
156
149
67
73
109
148
135
45
128
62
11
3
6
86
204
197
11
74
124
19
3
8
22
162
250
5
19
111
116
41
3
5
50
216
282
10
18
50
101
72
18
6
17
199
308
19
103
151
40
9
9
2
96
256
257
119
205
144
105
82
129
240
272
184
224
216
202
225
225
143
64
145
133
130
153
132
28
150
147
56
65
105
154
144
33
118
56
20
6
12
84
204
202
12
79
160
34
7
6
18
151
246
171
3
34
132
120
63
13
6
47
212
274
11
20
57
111
78
20
6
26
208
295
22
111
141
35
13
11
8
108
261
245
107
201
148
119
104
146
239
262
174
225
224
209
227
218
64
145
133
131
156
138
25
147
148
48
59
99
156
155
20
97
53
26
12
15
80
203
214
9
68
169
43
10
7
16
137
247
175
5
39
135
121
79
17
5
42
205
259
11
25
45
119
84
29
3
35
208
267
121
124
19
22
7
21
114
253
220
99
190
144
126
126
162
232
238
153
216
225
218
232
205
64
145
132
132
158
138
27
145
141
49
58
89
150
161
21
89
55
40
10
19
69
203
228
5
50
144
100
13
6
7
124
245
193
8
33
123
120
82
23
3
34
191
251
4
17
35
121
93
50
7
40
199
244
106
92
2
27
5
32
120
243
195
99
187
146
130
136
169
223
214
136
207
222
222
230
188
65
140
136
140
159
133
33
144
127
42
54
78
141
162
26
101
65
46
10
23
63
204
234
2
34
122
113
19
12
5
115
242
212
9
27
110
122
82
26
2
25
178
253
3
13
31
118
98
57
10
41
189
235
103
91
8
30
7
37
127
240
182
100
194
155
136
140
170
218
201
129
205
221
218
218
172
103
108
81
141
142
155
163
132
51
128
99
40
47
72
134
166
11
40
28
24
4
13
65
213
229
7
12
102
107
19
12
12
116
243
218
1
29
97
124
80
25
4
25
182
261
16
22
25
111
104
52
7
42
188
235
160
98
12
25
8
35
134
242
180
89
198
165
146
144
170
219
202
123
203
222
214
207
161
117
128
88
138
146
165
169
139
57
127
83
32
41
72
139
173
3
27
15
16
6
7
82
221
223
9
3
88
103
19
10
17
123
251
218
5
24
78
120
75
24
3
43
210
270
25
26
16
101
105
52
13
65
205
237
187
98
17
23
12
34
137
245
179
81
191
165
156
155
174
224
205
109
195
221
215
203
155
125
139
92
142
146
165
174
151
56
125
77
22
33
72
149
185
1
19
9
16
8
6
99
228
222
9
7
79
104
26
7
17
127
262
222
5
16
58
116
75
27
4
72
245
269
25
26
7
90
106
62
44
114
228
214
183
84
16
25
14
36
143
250
174
76
179
162
165
164
178
224
202
93
181
216
216
199
148
134
143
114
99
153
142
157
173
163
52
118
73
10
23
68
155
196
101
6
18
9
15
9
14
112
230
222
9
8
75
109
35
0
20
129
267
226
11
13
47
110
80
31
8
93
261
253
17
23
4
79
106
71
66
149
240
180
151
85
12
30
13
42
153
257
158
72
173
169
170
161
170
218
190
168
205
206
184
130
102
143
147
119
107
162
139
151
172
169
49
114
71
5
14
61
151
199
111
7
15
9
12
8
22
119
231
225
3
5
74
115
45
13
29
132
261
220
13
10
43
102
82
34
13
105
259
237
10
18
15
62
100
68
66
153
243
168
114
108
12
32
9
46
164
260
140
64
176
181
169
144
155
208
175
156
188
181
160
111
114
154
153
127
116
167
141
152
174
173
92
52
116
67
6
11
57
145
200
115
6
13
16
23
13
28
125
234
229
3
5
75
122
54
27
41
137
254
212
11
9
39
94
83
39
14
106
256
228
15
15
18
45
85
56
53
144
240
169
102
124
18
30
7
49
174
259
133
176
184
161
129
148
204
166
142
165
153
137
101
119
162
158
135
125
168
144
155
179
177
99
59
118
58
10
12
56
142
203
116
6
13
21
41
28
37
133
240
234
4
6
78
130
64
38
53
145
258
213
10
11
34
91
87
45
18
106
259
228
22
18
12
34
72
48
46
137
241
173
100
117
17
28
6
56
184
258
134
168
176
153
129
156
210
166
120
148
143
129
101
123
164
163
143
133
164
143
153
179
181
110
57
123
36
16
10
55
142
211
116
10
13
23
64
52
57
145
248
240
89
5
5
84
141
75
48
60
152
267
226
10
12
30
94
96
55
25
110
264
235
30
18
4
30
70
50
51
141
243
170
97
97
19
27
9
64
189
257
134
160
165
153
143
171
214
165
102
140
149
134
101
130
168
163
149
131
159
137
145
173
185
121
69
119
14
21
10
52
145
215
113
9
12
29
86
77
81
160
252
237
83
5
6
87
154
83
54
62
152
269
239
8
14
30
100
108
65
35
118
266
243
39
21
4
29
74
60
64
153
247
162
106
96
23
28
15
73
195
259
127
161
165
161
156
179
211
163
95
138
155
135
98
139
172
163
153
121
158
132
137
167
191
127
84
103
8
24
14
50
149
216
104
8
14
38
102
93
98
170
247
224
71
7
11
86
164
89
54
56
146
263
241
5
18
34
99
114
69
41
126
266
243
30
8
23
72
69
76
168
255
152
134
115
34
28
21
79
205
262
115
166
176
171
161
178
205
164
93
130
150
130
94
145
177
166
157
111
156
126
134
167
195
128
79
80
5
24
17
53
152
215
100
7
14
45
111
98
104
170
240
212
57
6
17
83
169
95
53
51
140
255
229
17
20
34
94
114
69
41
131
267
235
38
11
12
63
71
78
175
264
149
153
130
46
24
27
83
217
269
110
165
186
176
160
174
205
168
120
135
121
147
180
168
160
121
105
151
122
132
168
196
130
71
53
4
23
19
55
152
218
112
6
13
46
112
100
104
167
239
215
54
8
17
76
166
103
58
53
142
253
208
19
19
30
83
114
69
42
137
274
218
37
15
7
51
66
73
172
268
152
141
137
47
25
30
86
220
278
114
151
185
178
162
176
213
175
112
121
115
151
176
169
162
125
105
145
115
126
164
192
137
64
30
6
20
18
52
147
223
137
5
8
44
109
98
102
167
245
231
64
5
14
66
153
110
67
64
151
256
191
22
11
23
69
113
75
49
149
281
187
29
18
6
43
60
69
169
268
137
98
140
46
27
32
84
213
277
115
130
176
183
169
178
217
178
155
169
168
163
132
108
141
105
113
153
186
150
66
19
9
18
18
46
140
229
158
8
6
44
108
97
101
169
252
244
73
9
14
54
140
115
75
73
159
259
183
27
7
18
56
113
82
62
165
282
154
30
18
9
35
58
72
177
261
107
84
141
61
40
37
78
205
268
106
110
167
191
176
175
213
173
159
162
168
166
137
113
139
92
99
141
182
162
65
13
9
17
21
40
139
233
159
11
6
49
114
99
104
173
252
239
63
13
17
52
138
122
80
75
161
253
173
37
6
15
49
115
88
77
176
273
125
24
19
8
28
57
81
189
253
82
77
144
81
55
44
76
205
259
90
93
160
198
182
169
205
161
153
155
168
170
139
117
136
78
85
132
184
174
57
7
8
16
23
41
146
236
146
12
6
57
126
102
107
173
246
223
56
14
20
59
150
128
82
76
160
240
154
44
5
16
52
118
92
90
184
254
98
18
22
8
22
54
91
198
250
68
72
145
94
67
51
83
213
257
81
82
156
204
189
169
199
148
146
146
163
169
139
121
125
64
69
126
188
184
51
2
9
16
25
47
155
238
143
12
7
64
137
105
108
169
238
219
57
15
22
67
162
133
84
81
163
225
122
45
5
18
60
123
95
101
190
231
45
17
22
8
17
51
96
203
246
57
70
140
103
83
67
98
223
254
75
75
159
212
201
177
195
135
141
139
151
165
144
123
113
50
55
120
192
194
53
4
8
15
25
51
158
238
157
15
9
68
143
107
108
166
237
229
61
18
22
69
167
134
85
89
174
221
98
43
5
18
66
130
99
111
202
205
34
17
19
9
18
54
102
207
229
47
62
130
112
102
89
115
226
245
67
72
165
224
213
184
190
120
141
138
138
161
154
120
107
43
46
115
194
203
76
57
4
9
17
25
54
155
238
171
21
12
71
146
107
108
168
238
229
52
24
22
66
165
138
89
99
186
221
70
42
4
16
68
138
108
121
211
197
34
15
16
12
23
65
111
209
207
36
118
121
120
108
127
223
228
52
65
167
233
219
186
181
107
149
140
129
160
169
118
102
39
39
110
195
211
80
65
5
9
17
27
56
149
238
178
25
28
16
76
152
108
108
171
238
219
44
35
21
63
163
146
92
101
188
219
50
3
12
68
145
119
125
207
199
36
12
15
13
27
74
119
209
201
35
106
124
128
117
135
221
215
40
160
232
216
182
171
96
75
152
138
121
159
181
95
120
96
33
28
98
190
221
96
77
6
8
16
31
59
142
238
192
31
34
18
82
161
111
105
168
235
217
43
44
22
59
162
157
95
96
182
208
45
10
8
61
148
123
121
193
193
37
10
16
12
23
74
124
209
206
39
98
123
129
120
142
220
205
36
144
220
205
176
164
86
72
149
131
113
155
186
108
126
86
21
16
83
180
229
123
86
6
7
18
38
60
134
234
221
44
37
21
85
168
114
101
162
233
227
62
46
21
55
158
165
99
94
181
200
40
12
10
52
146
123
116
186
184
37
9
17
12
15
66
124
210
212
41
95
123
125
120
145
214
192
33
129
200
190
168
151
71
106
117
124
75
145
124
111
157
183
106
129
73
9
7
72
171
229
146
82
9
7
22
48
66
131
227
236
80
34
19
83
172
118
102
161
234
225
78
40
19
51
153
165
103
104
200
188
36
59
5
9
45
135
119
121
199
175
30
11
15
13
9
52
122
214
206
35
95
123
116
113
137
197
168
27
119
176
169
152
127
117
132
143
85
149
122
121
164
175
87
103
130
57
4
7
69
165
219
155
61
16
8
30
68
87
151
218
210
95
26
16
83
177
118
108
169
232
169
27
33
17
49
149
156
106
123
228
158
18
39
3
9
39
122
113
134
224
168
24
15
11
13
8
43
121
221
183
23
92
120
101
99
120
176
134
31
107
144
144
127
97
134
148
154
105
152
122
135
170
165
70
113
126
39
6
13
65
149
180
123
45
14
6
49
100
125
191
180
129
21
16
90
188
119
121
180
199
58
5
29
14
53
152
147
110
144
242
107
4
35
3
9
36
113
110
148
239
145
11
13
10
12
8
44
126
223
152
13
84
111
83
85
108
157
104
93
112
118
102
73
141
155
149
114
144
120
140
167
151
60
127
112
21
12
18
55
121
127
87
39
14
15
77
130
156
199
63
15
21
19
101
204
124
134
186
143
24
15
33
16
61
162
147
117
160
220
59
15
41
6
11
36
113
116
159
227
98
9
7
12
9
7
58
139
218
113
4
80
96
74
84
108
139
76
81
95
101
86
57
132
145
131
103
125
112
130
149
129
49
134
90
12
13
19
54
103
98
71
38
16
27
98
142
174
179
42
12
25
23
111
215
132
148
186
96
8
13
42
18
68
175
158
133
174
173
36
14
59
1
13
40
122
130
171
190
52
19
11
13
8
13
79
155
199
59
15
80
89
75
94
116
124
49
97
97
79
114
127
108
81
101
93
110
126
105
124
64
6
12
21
68
100
82
37
17
33
105
147
178
171
35
12
29
20
117
219
139
160
190
81
5
48
22
71
184
173
155
189
133
21
72
4
14
46
135
146
184
143
31
16
15
9
19
92
169
162
33
84
95
78
102
121
105
30
99
101
74
96
104
60
82
72
90
104
86
103
39
6
13
30
86
109
32
31
17
38
112
150
179
172
37
11
30
13
122
217
141
168
207
98
6
46
26
72
189
181
174
209
119
15
73
5
11
52
142
157
193
107
14
27
18
11
20
92
175
122
13
100
107
79
97
117
88
21
96
96
71
51
76
57
70
89
56
78
19
8
16
40
108
90
17
21
15
49
126
153
181
172
40
10
27
3
133
217
138
173
229
120
9
42
29
73
190
176
183
230
123
13
64
6
7
51
138
156
195
87
4
51
27
11
19
82
171
90
5
115
123
81
89
112
76
18
86
86
51
79
54
58
70
27
58
8
7
18
49
114
55
2
17
11
62
139
154
186
165
39
12
21
11
151
220
140
180
247
125
9
39
30
76
193
169
191
248
128
12
56
10
6
51
132
151
193
76
8
70
35
13
22
82
165
66
12
121
138
91
92
110
64
82
77
48
81
62
61
57
17
47
4
10
20
49
99
34
9
14
6
83
143
158
188
143
29
14
14
26
172
225
151
197
254
104
3
31
24
87
201
175
205
259
122
8
52
12
6
57
135
156
188
65
14
70
36
13
28
92
157
45
17
114
143
100
102
108
51
35
73
68
72
63
15
40
4
12
21
39
79
23
1
20
19
94
142
165
187
111
10
5
11
38
187
227
167
215
245
75
13
30
18
100
211
192
224
258
101
2
56
9
10
65
147
168
179
50
17
63
33
13
29
104
148
34
9
110
136
105
110
106
38
31
56
66
78
69
28
3
15
22
36
62
13
6
28
30
98
143
171
180
76
6
10
46
197
226
178
227
218
54
20
33
14
111
213
203
239
241
70
17
79
14
15
73
153
173
156
33
12
75
37
15
28
107
137
26
11
126
127
105
112
103
29
37
52
57
64
63
19
6
17
28
69
39
7
15
28
37
103
148
172
165
54
13
9
58
207
222
179
227
188
37
17
36
12
126
212
203
246
214
49
20
100
24
18
78
150
166
125
16
8
108
51
16
28
103
122
19
45
152
137
112
118
101
22
50
61
50
59
56
9
11
43
86
37
14
2
21
44
113
150
173
148
42
14
7
76
222
217
174
227
165
25
1
24
23
150
213
194
250
194
37
5
79
26
28
89
146
158
103
4
37
126
76
24
34
110
104
15
55
171
159
132
129
98
55
76
64
59
50
3
7
61
78
26
12
4
12
51
125
153
168
136
36
13
19
96
238
209
170
229
150
17
8
45
174
216
188
258
177
28
41
27
37
109
143
154
84
6
74
110
73
34
47
123
102
19
53
172
177
158
144
97
114
114
55
92
79
69
55
13
23
77
47
25
10
7
3
56
135
158
167
131
34
15
18
113
253
201
171
233
135
11
20
61
193
218
188
266
159
20
12
19
43
129
140
155
59
14
45
82
48
36
61
133
126
36
43
157
180
175
152
99
125
124
64
104
91
78
62
15
39
82
28
27
11
8
9
61
147
167
172
129
34
11
14
126
263
199
181
236
118
3
22
69
203
213
194
267
138
13
12
16
47
138
137
149
32
22
34
60
34
31
63
130
146
55
32
133
168
177
154
99
118
121
83
121
96
79
63
11
53
81
23
26
10
8
11
65
164
178
179
124
31
7
11
136
272
205
193
237
100
11
24
74
208
210
203
257
113
5
10
13
50
133
135
121
18
26
23
51
40
34
62
121
141
64
24
112
155
171
152
90
92
106
110
137
97
74
58
3
75
73
22
23
12
6
12
72
181
184
178
114
26
6
9
139
277
213
203
236
86
18
24
78
213
211
215
241
93
6
1
4
62
123
135
85
4
26
11
37
50
45
66
117
124
63
16
94
144
166
151
82
87
126
139
89
67
55
16
85
48
28
19
13
8
15
75
191
185
171
107
25
11
11
137
276
219
203
231
81
21
26
77
211
216
220
227
84
8
16
5
73
123
133
60
13
16
27
19
44
48
67
118
120
74
5
76
134
165
158
81
123
123
76
62
61
27
78
12
32
23
6
21
16
71
192
187
163
115
31
8
16
123
269
222
198
229
86
19
19
67
202
221
219
214
79
7
25
3
75
132
134
46
23
17
12
33
38
62
122
129
83
0
62
120
165
165
86
104
99
67
65
66
36
38
22
28
42
70
15
16
66
185
191
163
132
39
5
19
111
262
225
191
230
100
12
5
54
193
225
212
204
78
7
29
9
64
139
134
35
31
21
18
30
25
59
125
137
87
55
108
162
169
88
85
87
61
65
74
5
7
19
24
63
91
16
15
60
174
190
165
154
52
2
4
106
257
229
186
235
117
6
12
43
187
228
209
199
82
7
36
21
51
137
132
29
34
25
29
29
18
59
127
139
89
49
100
160
168
84
80
84
60
69
92
3
7
18
23
62
106
30
20
2
57
163
181
167
171
71
7
18
109
253
230
183
242
133
4
30
41
179
226
207
200
88
7
50
23
42
129
132
31
35
25
34
31
18
62
126
137
93
43
96
158
163
77
71
79
58
76
117
9
10
15
22
52
122
57
7
18
56
147
172
168
185
92
15
36
105
239
227
183
249
145
9
47
42
164
218
207
205
91
8
72
12
34
115
135
38
33
20
36
30
22
62
122
134
95
39
92
152
152
73
55
68
55
81
134
96
11
12
21
49
131
98
20
25
47
129
165
168
194
119
22
45
90
215
225
187
253
158
16
65
44
144
206
209
210
94
9
89
12
31
101
137
49
27
16
39
27
24
58
112
131
94
32
81
138
138
71
37
53
50
77
133
120
7
9
18
50
128
135
41
27
33
111
159
169
197
159
37
5
47
69
188
226
195
249
180
30
25
79
48
127
197
209
213
104
16
11
91
25
30
89
135
63
15
29
34
19
23
48
93
121
93
16
60
117
123
69
43
42
60
111
123
4
6
16
47
122
154
77
18
95
154
165
191
201
63
6
49
47
161
226
200
229
215
50
20
89
50
111
188
205
206
125
30
0
89
40
33
76
123
79
6
33
49
30
13
18
34
67
103
91
1
38
96
107
67
36
37
41
79
113
3
5
15
41
108
161
101
8
80
148
155
178
218
115
11
31
135
221
200
200
240
95
12
44
92
175
196
193
158
46
3
49
33
67
109
101
13
29
16
33
12
13
19
46
84
92
4
21
74
89
69
14
34
37
30
52
97
3
5
13
31
85
155
113
5
68
140
143
159
212
157
30
21
107
211
194
174
238
162
21
37
74
160
185
181
186
82
6
49
32
61
100
119
45
14
18
32
13
11
11
35
85
98
14
58
76
72
27
41
30
37
81
8
15
19
58
131
121
29
7
55
128
135
141
195
172
42
16
81
195
189
156
222
210
47
32
57
149
178
171
205
135
18
47
34
54
96
116
105
34
5
29
13
9
8
34
113
120
27
13
49
73
85
49
42
37
33
66
12
15
13
33
100
118
41
36
109
126
128
173
176
54
13
55
176
188
147
207
239
71
29
46
139
167
158
205
183
41
50
36
52
83
106
130
94
19
14
8
6
35
128
148
38
11
45
78
103
66
44
32
56
18
18
10
17
69
105
59
21
84
114
115
149
170
81
5
11
34
153
185
143
190
250
101
26
36
125
153
141
190
215
66
59
38
48
66
84
120
138
47
23
10
5
28
110
165
54
9
39
70
105
78
50
35
48
24
9
11
38
84
67
9
55
94
98
123
156
106
21
17
125
175
140
168
235
121
3
27
108
141
126
168
216
88
9
34
40
51
63
96
145
90
7
26
10
11
12
68
158
82
29
52
89
85
55
43
48
40
18
7
16
59
70
3
28
68
79
93
129
111
37
8
96
161
137
144
202
111
3
17
96
138
121
143
190
83
8
22
36
49
55
78
143
128
26
14
10
9
4
35
139
120
22
32
67
89
38
62
53
56
53
43
15
13
46
66
3
10
38
59
65
97
98
46
1
69
145
131
125
169
87
2
11
87
137
121
120
147
60
10
15
43
58
55
60
135
157
41
8
12
3
5
22
127
156
19
29
57
93
59
64
58
60
58
55
29
21
48
69
7
18
39
52
74
81
50
4
46
131
128
115
149
73
5
10
82
134
119
106
106
38
10
12
53
65
62
29
103
167
60
2
7
10
11
18
122
182
58
30
41
63
103
76
66
60
59
61
57
60
33
22
61
81
8
12
19
43
64
72
62
6
32
116
131
118
136
69
5
10
78
131
109
95
99
15
16
15
58
67
50
14
24
151
92
16
29
22
10
109
203
76
50
59
69
114
98
75
62
52
57
63
68
39
22
68
99
21
13
12
20
54
68
83
4
27
104
126
120
121
64
16
11
77
130
111
94
93
22
32
21
62
74
54
25
17
97
150
27
53
40
4
83
218
116
63
68
68
121
130
40
44
41
84
70
52
57
85
51
25
63
107
41
6
14
9
24
66
102
26
98
117
111
96
70
51
81
132
108
85
71
17
73
74
87
62
25
14
74
173
38
71
59
4
59
224
172
62
68
61
123
169
80
48
55
73
57
58
96
65
35
59
99
54
22
14
10
6
57
109
28
93
111
93
74
55
69
97
87
133
101
70
49
4
55
108
88
95
67
24
12
60
189
100
51
82
73
10
45
224
229
51
56
67
58
121
202
126
26
53
76
56
67
63
62
96
74
47
56
91
59
37
5
13
6
47
25
92
105
83
47
21
40
102
88
132
98
62
49
6
36
110
93
103
77
36
5
43
182
138
67
95
86
22
33
209
275
87
57
69
62
118
226
173
31
63
100
90
87
46
25
87
104
75
34
7
79
127
102
66
64
90
112
87
65
17
81
106
101
46
23
58
74
68
29
73
37
87
73
86
