# Supplementary material for: Evaluating flow modulating treatment response in intracranial aneurysms using black-blood MRI in vitro
Source: Commun Med (Lond). 2026 Mar 27;6:170. doi: 10.1038/s43856-026-01413-z (PMC13031954; doi:10.1038/s43856-026-01413-z)
Supplement: Supplementary file 10 — Supplementary Data 7 [file 43856_2026_1413_MOESM10_ESM.zip › Data_Figure_10a_Sup_Figure_7a/BA model 3/CN11_01_with (IFD6)/3_agar_left_array.txt]

157
150
146
146
147
145
141
143
149
153
152
146
142
144
148
153
156
158
158
159
162
165
166
158
151
151
161
172
173
163
151
151
158
166
167
165
165
167
168
167
165
161
157
155
156
165
171
170
164
162
156
148
144
146
150
150
145
144
152
159
159
154
151
149
149
148
153
155
158
158
159
161
160
157
154
155
162
167
166
161
154
157
162
168
167
165
162
161
161
162
162
161
160
162
165
170
169
162
158
160
149
144
143
150
156
152
146
143
151
158
157
151
149
149
153
156
152
153
153
153
157
159
157
153
153
155
159
162
162
162
161
161
164
165
167
167
163
161
160
158
159
160
162
165
169
172
168
160
157
165
143
144
150
160
163
155
145
142
147
150
148
142
139
144
154
159
156
148
143
148
156
160
157
152
149
152
156
157
159
159
159
160
160
160
160
161
162
163
162
160
157
157
158
160
165
174
170
163
159
164
142
147
158
167
166
156
147
144
146
144
141
140
141
148
152
152
150
146
144
150
159
163
160
153
149
150
151
153
152
150
151
155
157
160
156
155
159
163
163
162
158
156
156
157
162
168
170
162
156
157
143
146
153
159
158
153
150
149
147
143
141
145
152
154
149
141
141
145
155
160
164
162
159
154
153
151
151
150
148
146
149
156
163
165
160
156
158
162
163
163
158
158
160
161
161
160
157
155
153
153
141
142
145
146
147
149
149
148
140
139
141
146
152
153
149
142
138
144
158
164
165
157
150
153
156
156
156
154
155
156
156
162
167
166
160
156
158
163
164
162
156
155
160
162
160
153
148
147
153
155
140
142
144
144
145
146
145
140
135
140
145
148
148
147
147
145
140
141
152
164
166
156
146
147
153
159
165
166
164
162
159
160
161
158
155
154
158
164
164
160
155
152
156
160
159
152
146
145
155
163
143
148
149
148
146
147
144
140
136
143
154
155
149
143
142
143
144
145
151
161
166
159
147
140
146
155
167
170
166
159
154
151
148
146
150
154
160
165
164
160
157
157
159
160
159
155
149
152
161
169
145
150
153
150
146
150
149
147
142
145
153
157
151
143
141
145
152
155
154
154
155
153
146
141
142
153
166
169
164
158
153
149
144
143
151
159
165
167
161
157
157
160
163
163
162
160
159
161
168
172
140
141
146
149
151
156
156
153
147
144
148
155
155
151
148
151
159
161
155
146
142
146
147
144
147
154
163
164
160
160
163
164
158
153
154
162
172
170
163
154
149
152
160
164
164
163
163
167
170
168
140
136
142
151
158
160
157
154
149
146
145
149
158
159
156
155
158
159
155
146
143
147
151
149
149
152
154
155
155
159
167
172
169
161
157
157
162
169
170
160
151
146
155
162
164
161
160
163
165
162
146
141
144
152
156
154
150
150
148
146
145
148
155
155
152
149
152
155
155
154
152
154
155
153
150
151
151
154
154
155
159
164
168
163
158
153
150
158
169
168
161
154
155
159
159
155
153
155
160
161
151
147
146
150
148
146
146
147
147
144
144
147
151
147
136
134
145
155
159
157
157
156
156
156
156
157
156
158
158
155
152
152
157
160
158
151
144
148
157
165
164
164
160
155
148
145
148
156
164
165
147
147
148
153
150
149
152
154
149
145
143
148
151
147
138
137
148
157
159
156
155
155
155
156
158
159
160
159
159
159
159
160
160
160
156
154
153
150
149
153
160
165
162
153
144
144
153
159
164
166
144
148
152
156
156
153
158
161
159
151
149
154
162
158
152
149
153
159
158
156
156
156
153
150
151
156
159
159
157
160
167
175
173
161
154
156
163
161
151
147
154
163
163
155
151
154
157
158
159
164
147
152
153
151
147
149
155
162
164
165
162
163
164
161
156
152
154
159
159
161
162
161
152
144
144
152
157
156
154
157
164
171
171
162
158
162
171
168
155
146
152
164
169
165
160
160
159
160
161
168
153
154
150
143
140
144
152
159
164
164
162
161
158
153
150
149
152
159
163
166
166
164
156
148
150
153
155
153
154
156
158
158
160
162
166
171
175
168
154
145
150
167
175
172
166
163
165
168
170
172
149
146
140
136
142
151
154
154
153
154
155
154
151
149
147
145
149
157
162
163
162
160
158
157
156
154
150
148
152
157
159
156
157
164
172
175
171
163
152
146
150
164
173
173
167
164
167
172
171
168
142
131
127
136
149
158
157
151
148
148
149
152
154
155
151
144
144
153
158
160
156
155
156
158
155
150
145
146
152
159
160
158
158
164
169
168
161
156
153
151
153
160
166
167
164
159
164
167
165
162
137
129
131
141
152
156
155
155
154
153
152
153
157
162
160
145
142
149
159
163
159
156
155
154
151
146
143
146
155
161
161
157
157
162
164
160
152
149
152
157
161
160
162
162
164
161
161
160
161
163
138
136
144
148
149
148
150
158
167
167
158
153
157
163
165
155
145
148
159
166
166
160
157
155
152
147
145
148
159
165
164
156
154
161
164
161
152
146
149
156
158
158
158
163
169
171
164
162
163
168
141
145
149
149
147
144
147
155
164
167
163
159
158
160
161
158
154
153
158
162
162
159
159
159
158
151
145
146
158
167
166
157
154
160
168
167
159
150
148
153
153
153
156
164
172
174
170
166
168
168
146
147
146
146
145
144
145
147
153
162
165
166
159
155
152
155
158
160
160
159
155
154
155
159
162
155
145
143
153
164
167
159
154
159
168
170
164
156
152
155
155
155
157
161
166
169
168
168
169
165
146
146
144
145
145
144
142
144
147
157
161
162
157
150
145
148
156
165
166
160
153
150
149
155
160
158
152
148
154
163
165
157
149
153
163
170
166
160
158
162
162
161
158
157
158
159
163
165
167
165
139
140
144
148
148
146
143
149
156
159
155
151
150
149
147
148
153
161
167
161
156
151
149
152
156
160
159
157
159
164
165
159
151
153
162
168
164
159
160
167
170
165
158
154
156
160
161
162
164
166
132
133
143
153
157
152
148
153
159
158
151
148
150
153
153
151
153
157
157
159
157
157
156
154
153
157
159
158
158
161
167
165
164
163
167
169
163
155
157
167
172
166
158
155
160
163
163
159
158
162
137
137
144
156
160
157
151
149
147
148
150
152
156
157
156
156
159
162
160
158
158
162
162
159
154
155
155
154
153
156
165
168
169
166
169
169
163
156
157
164
169
165
161
163
168
169
164
155
152
150
147
144
145
150
155
155
149
146
142
146
152
157
158
157
157
160
166
171
170
163
161
164
164
160
156
153
152
151
151
155
160
162
162
163
165
167
166
164
162
163
164
164
168
171
173
167
160
154
149
143
152
149
144
145
148
151
150
151
153
158
157
153
150
155
158
160
162
166
168
167
165
164
163
160
155
151
150
153
159
161
161
156
157
160
162
161
166
166
165
164
163
163
166
168
166
161
156
154
153
150
154
150
147
146
148
150
152
157
165
164
155
146
146
154
158
155
148
149
159
168
170
168
167
164
159
151
147
151
162
166
160
153
155
164
167
162
160
161
164
165
162
161
161
161
159
156
153
154
156
161
155
155
151
149
149
150
154
157
156
151
146
144
150
157
156
147
139
143
159
170
174
172
173
173
171
159
147
147
158
164
159
151
153
166
171
167
156
156
161
165
164
161
159
160
161
159
156
154
156
162
155
158
155
150
149
150
155
154
150
145
143
150
160
162
156
148
145
150
161
167
169
169
170
171
172
163
152
148
155
162
160
153
151
160
171
171
163
159
164
166
164
159
159
164
167
164
159
155
154
157
147
146
148
148
149
149
153
155
154
150
148
154
162
162
156
152
153
158
157
155
157
162
166
165
161
161
158
157
159
163
163
158
154
159
167
170
167
167
168
167
162
156
158
166
173
171
162
154
152
157
136
132
140
148
150
149
152
156
158
154
151
153
157
158
156
155
157
156
150
144
146
156
164
164
161
160
161
162
162
163
163
162
159
159
161
163
164
167
170
168
160
154
156
165
171
167
157
152
153
161
137
139
149
156
155
152
152
155
157
155
154
154
153
155
156
157
159
157
151
144
143
154
164
166
164
161
160
160
159
159
158
160
160
160
159
159
161
166
168
166
158
154
158
165
169
164
153
149
153
161
148
158
167
166
162
156
153
153
152
153
158
159
157
158
160
162
162
161
158
154
153
155
157
161
161
160
161
160
158
155
152
152
154
157
158
161
164
167
168
162
157
157
161
168
170
165
156
151
152
153
151
160
169
170
167
160
155
152
151
152
157
160
162
164
167
167
164
162
161
161
158
152
148
148
154
161
164
164
162
157
153
150
149
152
157
163
165
164
163
161
161
161
164
168
169
167
163
158
155
152
147
153
161
165
162
156
152
153
154
153
152
153
159
165
168
165
160
158
161
163
160
153
149
149
155
161
165
167
165
163
160
155
151
153
160
165
162
157
156
163
169
173
168
164
165
166
165
163
160
160
149
152
158
159
153
147
146
155
158
157
150
150
157
163
161
152
148
156
164
166
162
160
159
160
160
160
162
162
163
164
163
160
159
164
167
169
164
156
157
166
172
174
169
163
163
164
165
161
161
162
152
158
160
157
148
140
140
150
159
159
155
155
159
161
152
143
144
158
170
167
164
164
168
167
163
161
162
162
159
160
163
164
166
167
170
172
169
165
166
168
169
170
163
162
163
165
166
161
160
161
151
158
161
158
151
143
140
146
156
160
160
159
161
159
152
146
149
158
164
163
162
163
165
163
162
164
167
165
159
158
161
166
166
163
163
168
171
171
168
166
163
157
156
156
161
164
169
167
163
162
146
152
158
159
156
152
151
153
156
156
154
154
156
158
157
155
153
153
154
156
156
157
158
158
161
165
169
167
161
160
162
164
162
159
158
161
165
167
165
161
159
157
157
157
158
157
160
164
163
161
141
146
153
156
157
157
158
160
161
153
144
142
150
157
159
157
154
155
155
155
153
152
155
159
163
164
166
167
165
164
162
160
160
161
161
160
158
157
157
157
161
167
172
169
159
146
145
151
157
155
143
145
148
153
156
155
156
160
162
160
150
147
152
157
155
154
154
160
164
159
153
152
156
163
165
165
166
169
171
168
162
157
161
164
165
162
154
152
154
158
162
169
178
172
159
147
145
154
160
156
151
145
145
154
160
156
148
147
157
169
168
169
166
162
158
152
153
160
166
162
154
150
153
160
165
166
169
173
174
171
163
156
157
163
166
163
156
153
156
161
167
169
171
167
160
155
159
165
167
162
156
142
141
155
165
159
146
142
153
167
173
173
171
168
165
159
154
156
162
165
160
153
150
156
162
167
169
171
170
168
162
157
154
160
166
166
163
160
162
170
171
169
166
162
161
165
170
171
169
163
151
137
136
148
159
161
155
152
155
156
153
151
156
163
167
161
152
152
159
167
167
161
154
154
160
164
165
164
163
162
159
158
158
166
171
171
167
164
165
169
170
166
161
158
162
168
172
170
164
158
149
139
136
140
148
158
162
162
158
148
141
140
146
153
156
154
152
153
159
166
168
164
160
154
156
158
160
160
157
157
158
163
171
178
175
171
166
163
161
158
158
156
155
156
162
168
173
170
163
155
157
155
147
141
143
153
159
160
156
152
151
153
151
151
151
153
155
156
157
157
158
159
159
155
152
153
157
158
158
157
162
171
180
179
170
161
161
161
158
154
150
148
151
157
165
169
172
170
166
162
142
144
143
142
142
140
141
147
156
160
156
149
145
145
149
150
150
150
152
155
158
161
161
157
148
149
151
157
158
154
148
150
157
164
163
160
156
160
163
164
165
164
159
154
156
170
189
190
179
167
144
143
141
144
148
148
147
149
155
161
158
154
149
147
145
142
145
149
155
159
159
156
150
145
144
149
152
156
161
163
160
157
158
163
164
164
159
158
157
160
163
165
164
162
162
167
175
179
177
171
144
140
142
149
156
156
151
147
150
153
153
150
146
145
147
144
147
151
157
158
157
154
150
150
154
158
156
156
161
170
171
163
156
155
162
168
166
157
153
156
162
167
166
164
165
165
166
166
170
171
138
137
144
156
164
161
152
146
145
146
146
146
146
150
155
158
156
152
152
152
153
153
154
156
160
160
156
153
157
163
166
159
152
148
154
160
162
156
156
158
165
167
162
160
164
170
168
160
154
158
133
136
145
157
160
157
152
147
145
143
143
145
153
157
160
159
154
150
147
151
152
152
153
155
155
152
149
147
149
151
151
151
150
149
151
152
151
155
160
167
169
165
158
156
164
175
177
162
147
142
137
141
146
147
150
152
152
151
150
143
141
144
152
158
158
152
144
144
149
156
152
148
147
148
148
149
145
147
148
146
147
150
157
161
158
152
148
153
161
167
168
160
157
157
165
175
175
163
151
143
145
144
141
140
144
151
154
154
152
150
145
146
149
153
154
148
138
139
147
158
155
147
142
145
151
156
156
154
154
153
152
155
160
163
160
154
152
154
159
162
158
156
155
160
166
169
166
160
156
153
151
147
141
140
146
152
153
149
150
158
162
159
153
150
152
149
140
138
147
157
158
148
140
141
153
162
166
163
161
159
158
159
160
161
158
156
157
161
161
158
153
150
154
160
164
163
154
151
158
160
152
149
142
140
146
152
151
146
146
159
171
172
160
150
150
150
148
146
150
154
154
146
136
133
140
155
164
164
161
159
159
162
161
159
157
159
163
166
165
160
156
153
155
158
160
158
152
149
156
164
148
143
136
136
145
152
153
148
145
146
153
157
154
148
146
149
154
154
152
148
145
143
138
135
138
150
161
164
161
159
160
162
160
158
156
158
163
165
163
159
159
161
160
158
156
154
155
159
164
167
142
133
131
137
148
156
156
153
147
140
137
138
141
147
148
151
156
159
154
146
143
147
149
148
149
154
161
163
162
161
164
165
163
160
157
158
159
156
155
155
157
162
164
161
156
155
157
166
170
169
141
132
134
148
158
160
155
150
147
143
139
140
144
152
153
154
156
158
156
151
150
154
156
155
154
156
161
163
162
162
167
172
169
165
161
157
155
156
158
158
155
155
160
163
161
154
152
159
164
165
147
139
142
155
162
159
149
144
145
147
148
149
155
155
153
152
154
158
159
159
159
158
156
154
153
157
159
160
160
160
164
170
174
174
167
159
156
160
168
168
159
152
154
161
163
156
147
149
154
160
151
144
144
150
154
151
147
144
142
146
149
155
156
153
147
146
152
156
158
158
158
156
154
154
156
159
159
157
158
158
159
164
170
171
166
160
154
157
166
169
164
157
153
156
157
155
151
152
156
159
145
142
141
141
143
148
154
155
149
145
146
154
158
154
148
147
154
155
153
153
153
155
155
158
161
162
160
157
156
160
162
166
167
163
159
155
148
150
156
162
163
160
154
150
151
154
157
160
163
163
138
139
140
139
141
149
160
167
162
152
148
155
163
162
158
159
159
159
154
154
155
156
154
152
156
159
156
154
155
162
168
171
166
159
154
154
154
152
153
157
159
162
158
152
151
154
157
160
164
168
140
144
145
143
141
146
157
166
167
160
157
160
164
164
163
162
163
165
163
164
163
158
149
140
140
150
152
150
153
158
163
165
162
159
158
160
166
164
157
156
158
163
166
163
161
160
158
156
162
172
147
148
145
141
141
145
152
156
159
159
159
159
159
158
160
162
163
165
166
167
165
158
148
139
139
149
149
148
150
152
156
157
158
160
164
168
173
171
164
158
160
167
174
172
168
165
162
160
163
171
149
144
138
138
144
151
153
151
148
148
150
152
152
153
158
164
164
162
157
155
157
156
156
154
156
153
149
148
149
154
156
159
159
160
163
165
167
167
164
160
161
165
170
169
167
168
167
166
165
165
147
144
139
143
151
159
160
153
145
141
144
147
151
156
163
166
165
160
153
149
151
157
161
162
158
152
148
148
154
162
166
165
163
160
158
155
156
157
160
159
160
161
163
161
161
159
164
165
163
163
143
147
150
153
155
158
159
157
153
145
144
148
154
161
166
166
163
158
154
153
154
158
160
158
153
146
143
148
158
166
167
160
158
159
160
157
153
153
157
158
158
157
159
160
159
158
158
159
161
165
141
150
155
155
152
150
151
157
159
159
153
153
155
159
160
155
149
150
155
160
160
158
157
153
149
144
141
145
155
161
159
150
151
161
168
167
162
158
158
156
152
154
158
165
169
167
161
160
163
168
144
149
153
152
148
145
147
149
155
161
162
160
156
151
147
141
139
144
153
159
161
157
153
153
152
149
142
142
148
153
152
149
153
163
171
172
168
164
161
156
149
150
157
166
171
168
162
165
168
168
148
149
150
150
149
147
148
146
150
158
163
162
156
147
140
138
142
148
153
157
156
154
153
155
157
154
146
142
147
154
159
157
157
163
167
168
166
166
164
160
154
153
156
160
159
155
157
164
169
166
148
147
147
149
149
148
149
150
152
156
156
155
155
150
145
144
150
155
156
155
152
152
154
159
163
160
152
147
150
157
162
160
157
159
164
165
162
160
162
165
162
160
157
156
153
150
154
159
164
166
144
141
144
147
146
144
147
155
159
157
149
147
150
152
151
150
152
157
156
154
152
155
160
160
162
160
156
153
155
159
160
156
150
154
164
168
162
156
157
165
168
165
159
158
161
161
158
156
159
165
142
138
144
148
145
144
146
154
159
156
148
146
150
153
152
150
150
152
152
153
157
163
164
158
153
154
155
157
159
161
163
156
150
154
168
173
165
155
154
163
168
164
160
162
171
174
166
158
157
162
148
148
151
157
157
154
152
153
153
151
150
152
156
156
153
152
153
155
155
157
162
168
167
158
151
152
153
153
156
160
166
164
155
152
163
167
161
154
153
160
166
164
161
164
170
173
168
163
158
154
152
156
161
163
165
163
160
154
151
148
151
156
160
160
158
156
160
164
164
163
163
165
165
160
156
154
152
150
150
157
164
167
158
150
151
154
154
153
153
159
164
163
163
163
166
166
166
166
161
151
150
154
156
157
158
160
159
156
154
153
152
153
158
160
160
157
156
161
164
163
161
159
160
160
158
154
151
151
155
159
162
164
158
153
154
157
156
156
154
157
163
163
162
160
161
161
163
161
160
156
148
151
151
149
148
150
152
155
154
152
149
148
155
159
159
153
144
148
156
161
160
156
159
161
156
150
147
151
161
165
162
158
157
162
165
167
165
161
157
157
161
162
160
157
159
160
159
157
158
163
151
155
154
150
147
148
152
155
153
148
146
149
157
163
160
151
144
145
155
161
161
163
163
163
158
151
144
149
161
166
163
156
158
167
174
172
166
161
158
158
159
158
158
159
161
160
157
155
156
163
148
153
154
153
151
153
157
158
156
149
149
156
165
166
161
155
152
153
157
159
163
165
163
160
159
157
153
153
159
164
163
157
159
168
175
174
166
161
160
158
154
153
155
161
163
158
155
153
155
159
130
136
145
151
154
156
159
160
158
154
154
159
166
165
161
159
159
159
157
155
157
161
160
156
156
161
164
166
164
164
164
162
160
166
171
172
168
164
162
155
148
147
154
162
166
160
152
151
154
159
121
124
137
147
152
154
156
157
155
151
152
158
160
161
159
161
161
158
153
148
152
160
164
160
156
160
165
171
170
167
164
163
162
164
168
170
168
166
162
154
146
147
156
165
167
161
152
148
153
161
135
140
150
154
154
153
154
153
149
150
154
158
159
158
160
162
162
158
153
150
157
166
170
168
161
158
160
165
169
165
161
161
167
174
172
171
170
168
165
157
150
153
160
165
165
161
153
150
154
160
151
161
167
165
159
155
153
152
152
155
162
164
161
161
163
164
163
159
157
156
158
164
171
170
164
159
157
159
162
158
154
156
168
177
177
173
172
170
168
161
155
156
161
162
161
159
158
158
158
156
149
158
164
164
160
154
149
149
153
164
170
166
162
160
164
167
166
162
160
159
157
157
156
162
163
161
161
160
160
155
151
153
164
174
174
168
169
169
169
163
158
156
157
157
157
159
165
169
165
156
141
142
148
154
155
149
146
150
156
164
162
158
156
157
160
165
165
164
161
159
156
152
152
155
159
161
162
163
163
160
158
157
161
162
159
160
160
166
169
166
162
159
156
156
156
160
169
172
169
160
143
143
146
150
150
148
149
158
162
159
152
151
154
158
155
153
161
167
167
164
161
160
162
161
160
159
160
160
161
161
163
165
166
164
159
156
159
165
170
170
165
161
162
160
159
159
163
163
163
161
151
153
152
150
148
149
157
164
161
155
151
155
160
159
150
145
153
167
175
168
166
168
171
168
161
158
158
158
157
157
162
168
170
167
162
158
163
167
170
166
161
161
163
164
162
157
152
154
158
161
153
157
155
151
149
151
158
160
156
153
156
163
164
159
150
145
151
162
164
163
165
167
170
165
158
157
161
161
157
155
158
163
165
162
159
160
162
163
162
157
151
150
155
162
163
162
155
156
161
165
149
153
155
154
153
155
156
155
154
154
159
163
163
157
154
152
152
150
150
153
158
161
162
157
154
156
162
164
161
157
156
157
156
158
159
159
156
155
153
152
150
150
150
156
163
169
170
166
163
164
145
151
155
157
157
157
157
157
159
161
159
156
155
157
158
157
153
150
149
153
154
155
154
151
152
156
161
165
165
163
158
155
155
159
163
162
156
154
156
159
159
156
154
156
161
168
173
173
165
156
143
149
154
158
159
156
154
159
164
164
156
150
153
159
160
156
155
158
162
162
157
152
150
150
154
159
162
166
169
168
161
157
159
164
167
166
165
165
169
168
164
161
161
161
160
161
168
171
165
153
147
145
148
158
162
158
152
153
161
163
157
151
156
162
159
153
153
160
170
170
163
156
154
157
161
163
164
166
169
168
164
160
160
162
165
167
170
175
175
170
166
162
166
165
159
153
159
168
168
160
147
135
139
156
166
160
150
146
152
154
149
149
155
162
160
155
151
156
164
169
167
163
164
163
164
162
160
160
161
164
165
163
158
157
159
163
168
172
172
167
163
162
164
164
161
157
161
169
171
166
145
135
136
149
158
158
153
151
151
147
140
143
151
160
164
162
157
156
157
163
166
166
166
161
157
155
152
152
155
159
164
166
164
158
155
157
163
169
169
165
161
158
158
158
161
169
173
173
168
160
155
148
143
141
146
152
157
158
156
149
143
144
147
155
160
166
164
161
157
157
161
161
159
151
144
148
150
152
153
156
162
170
174
169
157
155
162
169
171
167
161
155
153
153
158
168
174
172
164
154
165
163
148
139
140
148
156
159
158
156
153
151
147
149
152
155
161
160
157
156
159
158
153
145
142
150
157
158
154
155
164
174
180
171
160
160
165
172
171
166
161
156
155
156
155
156
158
164
162
157
120
127
135
137
136
137
143
153
165
169
161
150
147
146
147
143
138
135
138
143
149
155
159
163
160
154
148
146
149
153
154
157
159
160
157
155
152
156
158
160
162
164
164
160
159
164
175
181
176
168
126
130
135
139
142
145
148
153
160
157
153
148
146
145
147
145
144
144
146
150
152
151
147
146
150
153
151
151
159
167
169
161
154
153
157
162
162
160
158
159
161
163
164
163
163
166
176
181
180
173
138
137
140
144
151
155
152
149
147
145
145
144
143
145
149
150
153
154
156
156
154
149
146
150
156
163
156
152
160
172
174
163
149
144
154
166
169
165
159
159
161
164
162
162
165
167
172
172
173
168
143
140
143
149
155
155
151
145
141
140
143
146
148
151
155
156
157
158
160
158
155
151
152
157
165
164
156
151
154
163
166
159
146
139
146
157
163
162
160
162
165
166
161
160
164
172
169
163
157
155
139
142
146
148
148
148
146
143
140
141
145
151
156
159
158
156
154
154
158
158
154
150
152
157
161
156
150
147
151
156
157
155
151
147
149
152
152
156
159
167
170
168
160
158
164
173
171
161
149
148
138
144
147
144
142
144
146
147
146
145
147
151
157
160
157
150
144
147
152
155
151
146
147
153
156
154
150
150
154
156
155
155
157
161
160
156
150
152
158
167
170
166
159
157
162
168
170
165
159
154
141
146
142
139
141
146
152
155
158
159
154
150
148
153
154
150
142
141
145
151
149
144
144
151
159
163
161
159
159
159
157
155
157
161
163
161
156
153
156
162
166
162
159
158
161
165
166
165
166
162
145
141
136
136
143
149
153
154
160
165
162
153
146
149
155
154
147
142
145
150
149
143
142
148
161
167
167
162
160
161
160
159
156
158
161
164
162
160
160
161
159
156
155
158
163
165
161
158
161
161
144
134
127
131
142
149
151
149
154
163
163
155
148
150
158
160
154
149
148
150
148
145
140
142
143
152
155
156
159
162
164
164
163
161
162
164
165
167
167
163
158
152
152
154
160
162
158
154
154
159
144
128
120
127
142
150
152
150
153
157
155
150
148
152
156
160
156
152
150
149
149
150
148
143
139
143
145
150
156
161
165
165
168
164
161
159
159
163
166
164
162
160
157
153
153
154
157
160
161
162
143
125
119
131
146
154
154
153
152
151
144
142
143
149
153
154
154
152
150
150
153
159
160
156
152
151
152
152
156
158
163
165
166
162
157
153
147
150
156
164
168
171
166
159
152
148
155
165
167
165
139
127
127
142
157
160
153
146
149
149
146
144
144
148
151
152
152
154
155
157
159
160
159
157
156
160
165
164
157
157
162
168
167
162
159
155
154
153
159
165
166
166
165
163
159
153
153
159
164
164
143
134
137
152
164
164
152
143
144
149
154
155
156
156
155
154
155
159
162
164
162
157
152
151
157
164
168
163
156
155
162
167
169
168
168
168
169
171
170
168
162
154
156
163
168
166
155
151
154
162
149
143
144
151
160
161
156
150
149
153
158
167
170
163
162
161
158
159
161
161
159
156
151
152
159
165
164
156
151
152
157
164
167
168
169
170
172
173
174
170
161
151
151
162
174
176
163
153
153
161
151
146
143
144
147
154
161
163
158
153
153
161
165
165
163
163
160
154
150
153
157
158
157
160
165
167
161
153
150
155
158
160
160
159
160
160
159
161
165
167
162
152
151
159
171
176
168
162
160
164
146
144
141
138
140
149
162
168
162
149
143
149
156
163
164
165
161
154
150
154
159
160
158
160
166
167
161
154
156
162
163
158
153
153
154
152
150
151
158
163
160
155
153
158
165
168
166
161
165
168
143
143
141
139
141
146
156
160
155
145
138
141
150
159
162
163
164
162
163
164
165
160
152
151
156
162
160
155
157
161
161
156
152
156
158
158
153
154
158
162
161
161
160
161
164
164
158
156
161
170
146
143
140
140
143
145
148
149
147
145
142
144
149
155
159
163
166
167
167
168
165
159
151
148
152
159
159
155
152
154
156
156
158
160
163
164
163
161
163
164
167
167
167
165
166
166
161
155
157
166
150
144
139
140
144
147
147
147
146
148
146
147
149
153
161
166
170
162
155
154
157
159
158
158
158
159
157
152
148
151
157
163
163
160
158
160
163
165
166
168
169
170
168
165
166
171
168
161
158
163
148
147
146
146
148
152
154
154
152
149
146
148
151
157
167
179
173
159
143
143
151
159
163
163
158
154
151
149
151
159
167
171
167
158
152
152
156
160
164
164
165
165
164
163
164
168
166
162
159
164
143
148
154
155
153
153
156
156
153
148
146
148
151
159
166
175
171
156
145
145
151
158
160
159
153
149
146
147
151
158
155
156
156
155
154
154
155
158
161
160
159
160
162
164
163
161
158
157
160
167
140
148
157
157
154
151
149
149
148
144
147
149
149
150
151
150
150
149
148
151
152
154
154
153
151
148
147
147
145
137
123
120
133
151
162
162
163
163
165
162
156
157
163
166
164
157
154
157
162
167
143
148
153
154
153
151
146
141
138
140
146
150
148
141
136
133
135
142
149
155
155
153
152
151
152
151
150
150
144
130
113
114
132
154
166
163
166
172
173
167
156
155
160
164
160
154
154
161
165
163
150
148
150
154
157
158
153
145
136
137
142
148
150
145
140
138
140
145
150
154
155
154
154
154
156
156
154
153
150
147
141
146
158
164
165
160
163
172
176
168
156
153
156
158
154
149
153
162
166
161
152
148
149
154
159
162
162
157
148
139
139
146
155
156
155
155
155
154
152
150
150
154
158
163
164
161
157
151
151
153
161
164
167
166
163
159
157
160
163
164
159
158
158
157
152
148
151
161
167
167
150
145
147
150
152
155
158
160
156
145
142
147
155
160
159
160
159
159
151
148
149
156
164
168
169
165
159
151
148
149
154
154
156
160
167
167
160
154
152
158
163
165
164
163
159
157
156
162
171
176
151
146
147
146
145
145
150
155
155
150
147
151
156
157
153
152
156
156
152
150
154
161
165
163
163
162
160
156
153
152
151
146
143
154
169
176
168
156
152
156
162
164
163
164
169
170
167
168
174
178
155
157
155
151
149
151
154
156
154
150
148
153
159
157
153
152
154
156
156
157
160
163
162
157
155
159
161
160
159
160
159
155
145
152
164
171
165
157
154
159
162
157
154
156
164
169
171
173
175
172
156
161
162
161
162
166
166
160
155
149
147
152
159
162
160
158
157
161
163
161
159
159
158
156
157
159
162
162
161
163
166
166
157
150
154
157
154
151
154
163
165
156
146
145
152
162
166
169
171
166
150
157
160
161
161
164
164
159
155
150
148
150
157
162
163
160
158
161
162
159
154
153
157
160
160
159
159
162
162
165
169
169
162
153
151
154
152
152
155
160
166
159
148
144
149
157
160
161
162
163
147
154
157
155
152
153
153
154
154
152
152
151
154
157
158
154
153
152
155
153
152
153
159
160
157
153
155
163
167
168
168
169
169
163
159
164
166
163
157
156
158
159
155
153
158
162
162
156
156
161
150
156
157
153
149
148
150
154
157
159
157
156
154
155
155
154
149
149
149
152
156
159
162
157
151
150
154
164
167
168
168
173
175
175
170
169
170
166
158
152
150
153
156
159
166
173
168
159
155
159
146
154
157
154
150
149
154
159
163
162
160
160
159
159
159
159
155
151
151
155
160
163
159
153
153
158
164
167
165
163
164
171
177
180
173
169
165
162
160
154
149
149
154
160
165
164
163
160
159
160
135
140
150
151
149
150
156
161
161
159
157
159
161
164
165
164
161
156
155
156
160
161
156
152
157
170
179
172
164
159
160
163
172
173
170
166
161
160
161
158
155
154
155
158
157
154
154
157
162
164
132
137
142
146
146
149
155
158
155
151
151
156
160
163
165
166
163
157
155
155
157
159
156
155
161
170
178
173
167
162
159
159
159
165
166
164
162
160
160
159
159
159
159
159
156
154
155
158
163
163
145
147
149
148
148
151
156
155
152
149
152
156
157
158
160
161
160
156
154
155
157
160
162
162
163
164
164
168
167
164
159
157
159
164
166
165
164
162
159
159
160
162
162
158
155
160
165
167
168
162
150
157
160
156
154
155
155
154
154
159
160
160
153
152
154
155
155
155
156
159
160
162
166
169
167
161
157
158
161
159
155
156
162
169
169
165
164
163
160
159
160
166
163
156
152
159
171
177
175
163
146
149
154
157
158
155
150
148
155
164
167
160
150
148
152
158
159
159
159
161
161
161
165
168
167
161
158
157
158
155
154
157
163
170
167
163
163
165
164
160
157
158
157
152
150
158
171
181
178
165
140
140
146
153
156
152
146
144
153
161
160
156
149
150
152
160
164
163
162
161
160
160
160
161
160
158
159
160
161
160
160
163
163
163
160
158
162
167
167
161
152
147
149
151
153
159
170
176
172
162
141
140
144
149
153
155
153
154
155
153
152
154
156
155
152
154
159
162
162
161
160
162
160
157
155
154
158
161
163
165
167
169
164
157
150
150
157
165
169
164
155
148
152
155
157
159
164
167
161
155
146
145
145
148
153
160
167
165
156
148
150
157
163
158
151
146
150
158
159
161
163
165
166
161
154
151
154
158
160
162
167
169
165
157
149
149
153
162
164
164
160
160
160
160
159
151
146
149
156
158
152
151
149
149
153
164
170
165
152
146
152
160
163
159
152
149
152
155
154
158
163
168
170
165
155
150
151
155
157
158
160
162
164
160
156
155
156
157
160
159
159
161
168
168
163
151
141
148
160
168
155
155
153
152
156
163
165
158
148
148
156
162
161
157
156
156
155
151
148
153
160
165
167
161
152
148
150
157
160
159
157
156
156
160
163
164
162
158
156
154
155
155
161
167
168
165
158
156
162
168
155
157
155
155
158
160
159
154
150
154
160
163
160
158
159
159
156
151
149
153
157
159
157
152
146
147
152
161
166
165
160
155
155
159
166
170
169
167
165
161
158
151
152
160
168
176
178
171
161
156
146
152
152
156
158
157
155
154
157
159
159
158
158
160
158
155
154
157
161
164
161
155
150
146
145
150
156
163
167
166
161
157
156
160
165
169
174
177
176
169
161
155
155
159
164
169
175
168
158
150
135
133
143
156
161
159
156
158
161
159
153
151
153
159
155
150
153
162
172
173
168
159
154
151
152
155
157
161
160
160
159
157
159
161
164
166
171
174
173
166
161
158
163
164
161
155
157
163
163
159
131
130
140
158
164
162
158
160
160
153
142
145
151
157
155
152
155
161
167
169
166
164
163
161
159
156
154
153
154
155
156
157
157
158
159
161
164
169
164
155
150
157
164
167
162
157
158
166
170
170
145
143
149
156
159
158
156
156
153
147
143
146
154
160
161
161
162
160
155
153
156
161
165
164
157
152
149
151
154
157
158
158
153
148
148
154
162
168
165
157
152
154
158
164
167
171
172
170
169
166
157
157
152
150
151
153
155
155
152
149
147
151
156
160
161
166
165
161
151
147
151
158
160
157
151
150
152
155
157
160
162
162
156
144
142
150
162
172
175
171
166
161
158
161
166
173
174
169
162
158
159
156
147
144
150
157
160
158
155
152
150
151
152
153
154
155
158
158
155
154
158
158
155
149
148
155
160
160
156
157
162
166
161
154
148
156
164
171
173
174
174
173
170
163
160
159
160
159
161
159
126
131
136
139
140
140
141
145
147
146
146
146
145
146
148
144
141
140
140
145
152
157
163
168
169
167
164
161
163
167
167
161
158
157
158
160
159
160
159
159
161
166
170
171
167
162
158
159
160
162
131
135
138
137
138
139
143
144
145
144
144
145
146
148
153
156
155
148
145
149
156
160
162
164
167
169
164
159
159
165
167
160
156
154
157
160
165
166
167
163
161
160
162
167
170
173
173
169
165
163
141
142
142
140
140
143
145
144
142
140
142
145
148
152
157
160
158
154
153
156
159
159
159
159
164
167
161
153
154
159
165
161
153
148
151
160
170
178
178
169
161
154
156
159
167
173
174
171
169
162
150
152
148
144
142
142
142
140
140
141
144
147
151
155
156
154
153
156
160
163
162
158
156
159
163
162
155
149
150
156
162
161
153
144
146
154
166
176
174
167
159
156
157
158
165
172
171
167
163
161
153
156
152
146
141
138
137
137
139
143
148
154
158
157
151
145
146
154
164
166
160
155
155
160
163
158
152
150
153
157
161
162
160
156
152
155
162
163
161
157
159
161
161
160
161
165
164
163
164
166
145
150
150
146
141
139
138
139
140
143
150
156
161
158
149
142
144
152
162
163
157
153
156
164
166
162
157
155
157
159
161
162
166
166
165
163
162
157
153
155
162
167
164
158
155
151
154
162
170
174
138
143
144
142
142
143
148
148
144
142
144
150
155
155
151
147
146
152
157
155
153
152
158
168
176
171
165
161
160
160
160
159
158
162
164
166
162
156
154
158
166
167
163
156
150
147
151
161
169
172
133
134
136
138
142
144
147
151
147
144
139
140
142
149
153
153
151
151
153
152
150
149
155
165
174
172
168
162
161
161
160
157
152
155
161
165
162
159
161
165
165
161
157
154
156
157
158
160
161
161
136
131
133
138
142
142
142
145
150
151
145
139
138
148
155
158
153
149
150
152
151
151
153
159
159
160
157
155
158
161
161
158
155
157
162
162
163
164
167
167
161
152
150
152
159
165
163
159
155
155
146
140
139
145
146
142
135
138
151
161
157
147
143
149
158
161
154
148
148
151
155
158
160
158
154
148
146
148
152
155
157
158
159
161
162
159
159
164
168
166
159
151
152
154
157
162
163
162
158
158
151
144
140
147
149
146
137
137
148
160
158
148
146
149
155
157
153
149
148
152
159
166
168
163
156
152
148
145
144
147
153
159
162
161
158
155
157
163
168
165
161
161
161
160
156
156
160
164
164
162
145
140
138
144
150
152
145
139
143
147
149
146
144
145
148
149
150
151
152
156
160
162
161
158
156
157
155
149
143
147
157
164
165
159
156
157
164
167
167
164
162
161
160
160
157
155
157
161
163
164
143
138
138
146
155
159
154
147
143
144
146
149
149
147
148
150
152
157
160
162
159
155
150
150
156
161
161
151
145
148
160
167
165
158
161
167
171
170
167
164
160
157
154
157
160
161
157
154
156
163
147
143
145
151
159
162
159
154
148
148
152
156
157
158
159
158
159
159
162
161
158
153
149
150
158
163
160
151
144
148
154
157
154
155
162
169
172
166
164
163
161
156
154
159
165
165
157
148
151
162
150
149
149
153
156
157
158
157
151
148
151
154
159
163
165
164
159
152
148
155
158
156
153
156
163
166
159
150
146
150
151
148
146
151
158
162
161
161
162
163
161
155
157
166
174
172
159
150
151
159
149
149
149
149
150
153
155
154
148
144
143
147
153
162
165
163
154
142
141
152
159
159
156
159
167
168
160
154
156
158
154
148
145
152
158
159
154
155
161
162
159
151
155
167
178
176
162
155
155
158
149
146
144
144
147
150
151
148
145
140
139
143
151
158
162
161
154
147
149
158
163
160
156
158
167
169
162
158
159
161
157
150
149
157
162
162
156
154
158
159
157
152
155
162
170
173
163
156
156
161
149
144
140
140
144
146
148
146
144
143
142
146
153
157
159
159
157
157
161
161
163
160
157
160
165
166
163
157
153
154
156
155
157
161
165
165
162
157
156
157
160
161
160
161
164
165
162
155
155
162
149
145
141
141
143
143
146
147
148
148
148
151
155
157
158
158
157
154
155
155
156
159
159
160
161
162
159
150
146
148
156
165
165
161
159
161
162
160
155
155
162
168
167
164
165
166
163
156
155
162
148
147
149
147
146
146
150
153
154
153
152
155
158
160
161
157
153
148
144
148
152
156
157
157
156
158
156
147
140
143
160
172
171
158
153
153
157
159
156
156
162
167
168
168
167
166
161
155
157
165
144
149
155
155
152
150
152
153
154
154
153
154
154
157
159
155
150
146
144
147
152
153
153
152
155
158
159
149
140
136
141
153
157
155
152
151
154
158
159
159
162
165
167
167
163
160
155
154
160
169
141
147
155
156
153
149
146
143
141
143
147
148
146
143
145
147
149
149
150
151
153
152
151
152
155
159
162
157
142
120
103
110
129
149
155
155
155
162
167
166
165
165
164
163
158
155
153
157
162
168
142
143
147
149
150
148
143
137
132
136
143
145
141
136
136
140
148
153
154
154
152
152
152
153
154
159
164
164
150
122
98
103
129
153
161
157
159
169
177
171
163
159
159
158
155
154
157
161
160
160
146
142
142
145
150
153
153
148
141
137
141
146
149
146
143
142
146
151
153
151
149
150
152
155
156
159
164
166
161
147
135
142
160
169
166
158
162
171
176
166
155
151
155
156
155
155
161
163
161
157
148
146
147
151
156
161
164
162
154
145
145
153
160
159
156
154
152
153
152
148
146
149
153
159
161
163
163
161
156
153
156
164
174
178
170
163
160
163
163
159
155
155
158
158
153
152
158
168
171
166
149
150
153
156
158
161
164
163
158
150
151
160
165
162
158
160
160
160
155
149
148
151
155
161
166
167
162
152
145
145
152
156
162
168
171
169
162
157
152
155
161
167
167
162
153
148
157
174
185
182
152
153
154
153
152
153
158
156
152
149
151
159
161
156
151
154
161
162
157
153
152
155
156
158
162
166
163
155
147
147
150
151
153
158
168
172
167
158
152
155
160
164
164
160
155
153
159
172
180
179
157
156
153
150
150
151
156
153
150
146
146
152
156
154
150
151
157
160
159
157
156
156
154
153
155
161
162
160
159
161
162
160
156
156
163
170
166
161
160
160
159
153
151
155
162
165
163
166
170
170
159
156
150
148
153
156
157
155
152
149
145
147
153
158
159
156
157
160
162
160
156
155
153
153
155
157
160
162
164
167
170
168
161
158
159
162
160
161
165
170
165
153
144
148
158
165
162
158
160
164
152
150
146
148
154
156
153
154
156
155
151
149
154
160
164
165
164
163
163
160
156
155
157
159
158
156
156
159
163
166
169
167
160
153
156
161
165
164
165
169
169
159
148
146
154
158
156
154
156
162
146
147
147
149
153
152
149
151
158
162
160
155
153
157
161
167
168
164
159
156
156
163
165
163
158
154
155
162
164
164
163
161
158
153
153
165
173
169
160
155
157
157
152
150
155
159
158
155
154
159
145
150
151
151
152
152
151
153
161
165
165
159
153
153
155
160
161
157
153
153
159
167
167
159
151
151
159
168
168
163
160
161
162
158
156
165
171
167
157
145
144
148
153
156
164
172
170
161
156
157
144
154
156
153
150
149
154
158
164
164
161
157
153
151
152
155
155
152
151
154
160
165
160
153
149
154
165
170
165
159
158
163
168
166
159
158
157
159
158
155
153
154
156
160
167
172
169
164
161
162
148
155
158
152
147
146
154
161
164
159
154
152
154
156
158
159
158
155
155
159
161
160
154
152
159
168
170
163
152
151
155
161
167
166
158
153
150
157
166
173
173
168
162
161
162
159
157
160
165
166
151
156
155
149
144
145
154
160
160
152
149
152
159
163
167
169
163
159
160
162
159
153
146
152
163
172
168
156
150
154
157
158
155
153
154
154
156
158
167
172
173
168
162
157
155
157
156
158
163
159
150
151
149
146
143
147
156
158
155
149
148
150
155
161
164
164
158
157
160
161
157
146
143
153
163
166
162
154
154
160
160
156
150
148
152
155
157
157
157
157
163
165
160
154
152
160
168
168
164
152
144
145
146
147
148
152
154
155
152
151
150
149
144
147
152
152
151
151
156
161
158
149
147
154
161
160
156
155
157
160
160
157
153
151
153
156
153
153
151
156
165
171
165
153
148
159
176
180
174
164
140
143
148
153
156
155
151
147
145
149
152
149
141
142
148
151
152
153
157
161
161
157
155
156
156
156
155
157
158
160
162
163
164
164
162
159
157
153
153
158
168
176
169
156
150
158
172
180
179
172
142
144
149
156
159
154
145
139
138
146
152
153
150
148
150
153
154
156
157
160
162
162
159
155
152
154
157
159
162
164
168
170
167
165
165
165
164
162
156
159
162
166
163
159
156
162
171
174
170
165
141
143
150
156
157
153
145
139
139
145
152
157
158
153
149
147
145
146
152
158
160
160
157
154
152
155
160
162
166
169
171
169
162
158
158
162
162
162
157
159
159
156
154
155
159
167
173
170
160
151
140
142
148
152
154
155
152
150
146
147
153
158
158
152
144
139
138
143
151
157
160
160
158
158
156
158
160
161
163
164
164
162
156
154
154
156
154
156
156
160
162
160
157
155
159
167
170
168
161
155
146
146
147
148
153
158
161
159
151
148
153
156
155
153
151
151
152
154
155
159
162
163
164
164
161
159
158
158
157
156
156
157
157
160
161
161
158
157
157
160
166
169
168
166
163
159
158
162
166
169
156
154
149
146
152
160
165
158
147
146
153
157
156
158
162
168
166
160
157
158
161
164
166
165
160
156
156
158
159
158
158
157
158
161
165
169
171
168
165
161
160
165
167
171
169
162
156
155
163
171
163
158
150
147
152
159
161
153
144
146
157
163
166
163
163
165
162
158
154
156
158
161
162
159
155
154
157
162
166
167
164
159
157
157
163
171
178
178
170
163
157
154
157
165
171
170
160
154
155
158
155
154
148
151
153
155
154
150
147
153
159
166
168
163
157
154
155
158
159
160
158
157
156
153
152
154
159
164
167
166
164
160
157
156
159
165
171
174
173
167
158
155
157
162
166
168
161
155
150
151
139
142
149
157
157
155
153
155
157
158
159
162
164
159
152
150
156
164
169
166
160
156
154
152
152
155
159
160
160
157
157
158
160
162
161
160
159
160
159
156
155
158
161
164
162
159
158
159
158
159
136
142
154
162
162
157
157
160
162
157
152
155
159
159
155
155
161
167
168
164
157
156
156
156
155
156
159
160
158
154
153
155
161
166
166
162
159
154
148
141
139
148
159
165
165
162
162
166
166
166
146
152
159
163
162
158
156
156
155
150
148
154
162
163
160
159
160
160
157
154
152
157
161
161
161
160
161
162
163
161
158
154
154
157
163
166
165
161
152
144
140
145
154
163
169
173
171
165
162
165
152
152
155
157
158
157
155
152
148
146
148
156
164
164
159
153
151
149
147
148
153
158
162
164
166
164
163
163
165
165
162
152
145
147
158
167
168
164
162
162
161
159
157
162
170
175
169
157
155
160
145
144
146
150
157
161
159
156
151
148
150
154
159
160
155
151
149
153
154
156
158
159
159
159
162
163
162
159
158
159
158
151
145
145
154
161
163
159
159
166
174
174
170
166
163
162
160
157
160
164
145
140
143
148
151
148
141
134
132
134
142
145
148
151
154
157
157
154
154
155
161
163
162
159
162
169
173
173
170
167
159
155
155
157
162
165
164
161
158
157
159
164
170
174
172
165
158
154
153
158
143
142
142
142
143
143
140
136
135
138
144
150
153
155
156
158
155
152
149
155
165
169
166
162
163
169
170
167
157
151
152
155
160
164
162
159
155
160
165
167
164
160
160
164
170
173
169
158
153
156
140
145
141
136
134
136
138
138
139
141
145
150
157
159
159
158
152
146
148
155
163
166
162
158
160
164
163
154
146
146
149
158
164
164
160
155
156
164
174
173
167
158
156
158
163
168
169
164
159
158
145
150
147
138
134
133
135
136
140
143
146
147
153
155
155
153
147
146
151
157
158
156
154
156
158
160
158
153
151
153
159
163
165
159
152
154
160
167
172
167
161
158
157
158
158
163
166
168
169
166
149
154
153
146
141
138
135
136
141
145
148
148
150
148
145
144
147
151
155
156
152
150
153
159
161
163
160
159
158
159
161
164
164
156
150
156
163
165
160
155
153
159
163
158
154
157
164
168
175
180
146
149
151
150
149
148
144
142
139
141
145
151
154
147
141
141
146
153
155
154
152
153
158
163
164
167
164
160
156
153
156
158
158
155
154
160
165
162
151
148
154
164
165
158
148
148
156
165
177
185
139
142
147
148
150
153
155
150
138
126
136
149
159
155
147
145
146
151
153
151
154
158
162
164
164
164
160
154
148
146
150
152
150
152
156
161
164
160
155
156
163
167
166
158
150
146
153
162
171
174
133
136
142
145
147
150
154
153
142
127
131
144
155
155
152
147
144
147
150
151
155
158
161
164
165
164
157
151
150
152
154
153
150
152
157
159
160
159
163
166
166
166
163
159
159
160
161
162
162
161
133
140
147
149
147
144
143
148
150
147
144
145
146
151
152
149
146
145
149
153
155
159
160
164
167
166
161
158
158
159
159
157
155
159
161
159
156
159
166
167
163
157
156
159
164
170
171
164
157
152
143
150
157
157
152
142
130
136
149
162
160
150
145
149
156
157
152
148
150
155
159
164
165
165
165
163
161
158
158
156
154
155
157
162
164
160
159
162
166
163
156
151
154
159
163
170
169
163
156
153
155
163
164
159
153
145
133
133
144
156
157
149
146
149
157
159
156
151
150
154
162
169
169
164
158
151
151
150
145
146
149
155
158
160
161
162
165
168
166
159
151
151
157
159
158
160
162
161
160
159
162
162
158
151
149
149
146
142
141
141
142
144
144
146
151
153
152
150
149
152
158
163
163
156
151
146
145
145
144
149
158
163
162
159
158
162
167
169
164
159
155
155
156
154
151
153
156
160
162
163
159
154
149
144
146
151
155
151
143
139
140
142
143
144
148
150
152
154
155
154
154
153
152
151
149
150
150
148
148
154
164
169
165
158
159
163
163
162
159
161
164
163
157
149
145
146
153
156
158
161
149
147
146
147
148
149
149
148
144
144
146
146
147
151
155
158
159
161
162
159
155
152
150
151
155
158
156
152
151
153
157
159
157
154
159
162
159
152
153
163
174
174
163
153
147
144
143
147
151
156
143
145
148
152
153
148
142
139
141
145
148
148
150
157
164
165
162
159
160
160
157
152
150
154
161
164
160
154
152
151
151
147
145
151
158
160
156
151
155
163
171
171
164
162
159
150
141
139
143
151
143
145
149
155
157
152
144
138
140
144
147
147
151
159
166
165
154
145
145
152
154
150
149
156
165
167
161
154
155
156
151
143
142
152
160
160
156
154
160
163
160
157
158
165
170
166
151
145
146
151
146
145
149
153
156
154
147
142
142
145
148
149
154
160
164
159
148
135
136
144
148
148
149
158
165
167
160
153
158
159
153
146
145
155
163
164
160
158
161
161
155
151
155
162
168
168
161
153
153
156
148
146
147
149
151
151
147
144
145
145
147
150
156
159
158
155
149
144
144
147
147
148
151
158
161
161
153
149
152
153
153
151
152
158
164
167
164
161
157
157
156
159
161
163
164
163
158
154
156
159
149
148
148
147
146
147
148
148
145
144
145
153
160
160
155
150
149
152
158
153
152
150
151
154
156
156
149
146
142
146
155
162
163
159
159
163
163
160
154
151
155
162
168
169
167
160
153
149
153
159
148
151
153
151
148
149
153
154
151
148
150
158
168
164
157
146
144
149
156
156
153
149
147
149
155
161
160
150
141
142
158
169
169
158
154
155
158
158
154
150
154
161
167
169
167
160
151
147
151
160
144
151
156
156
153
152
154
153
152
150
154
160
166
163
157
147
140
145
150
154
153
147
144
146
156
168
174
160
147
139
147
157
160
154
151
152
155
157
157
157
158
160
162
162
161
160
154
152
155
165
140
145
150
152
151
147
146
144
143
147
150
152
150
148
151
151
152
151
152
153
152
149
145
148
155
165
172
166
152
137
127
130
142
150
152
153
156
160
163
164
164
162
157
155
157
161
163
159
157
166
137
135
136
139
139
139
142
142
143
147
147
146
143
142
145
153
158
160
157
152
148
148
148
151
153
159
168
168
159
141
125
128
145
154
156
154
156
164
166
163
160
158
155
154
157
161
164
159
153
157
139
134
132
129
131
138
149
157
162
162
156
152
152
149
146
146
151
156
156
150
144
144
148
153
155
159
167
169
163
150
144
151
164
171
164
158
158
164
165
157
149
145
152
155
158
159
160
157
153
154
143
144
144
142
143
147
157
167
174
171
167
162
163
156
151
146
149
154
155
151
145
144
147
153
158
164
167
167
162
156
155
162
176
179
171
163
161
162
161
155
149
149
153
155
154
155
160
167
165
159
146
151
157
158
156
153
158
162
168
169
165
164
162
155
152
151
156
157
155
154
152
151
150
153
159
166
166
160
155
154
155
160
164
166
167
167
163
160
157
155
159
160
160
155
151
154
167
178
177
165
150
153
156
156
154
152
153
154
153
152
153
155
154
150
151
156
163
163
158
156
156
155
153
153
158
162
163
157
153
156
159
160
159
157
159
161
162
159
156
154
158
161
160
157
155
158
166
174
172
162
158
154
149
148
148
148
149
149
147
144
144
145
148
149
150
154
161
163
161
159
157
155
152
152
155
159
161
160
158
161
165
166
159
155
155
157
159
159
158
157
156
154
155
161
167
168
163
159
155
159
163
152
143
145
148
148
146
147
149
148
146
146
149
153
154
153
156
160
164
162
158
153
150
151
153
156
158
160
159
162
166
165
160
157
158
162
162
162
163
163
162
157
156
164
173
169
162
155
156
161
153
142
140
148
155
151
144
146
152
159
156
155
156
160
160
157
156
158
163
163
158
152
151
155
157
155
154
155
157
158
159
159
157
157
161
167
170
167
163
165
165
161
157
157
159
159
158
156
159
163
139
134
138
151
159
156
147
145
150
160
161
159
160
162
164
166
164
162
160
158
156
155
158
160
160
154
154
156
158
158
156
151
145
148
157
167
174
168
158
157
160
159
155
150
149
154
157
160
161
162
136
133
139
148
155
157
153
149
147
148
153
153
153
157
161
167
168
163
157
153
153
157
161
160
157
154
159
166
169
164
154
146
141
143
152
161
166
162
156
151
154
156
154
152
152
159
161
160
158
162
141
142
144
146
150
154
157
156
151
147
145
146
146
148
150
156
158
158
154
151
153
155
157
156
150
150
160
167
170
164
157
148
143
145
150
153
157
159
159
160
163
160
159
159
164
168
165
159
159
166
147
150
152
148
146
149
157
161
159
152
148
149
151
148
146
147
154
156
157
156
156
155
155
153
150
148
149
152
157
159
159
156
149
148
150
151
153
158
166
173
174
169
166
166
169
165
158
155
160
167
149
152
156
151
145
145
154
161
163
155
154
158
164
163
159
157
154
158
162
165
162
156
153
155
156
151
144
138
147
159
164
161
154
149
151
154
157
159
163
165
165
164
165
166
166
163
156
153
156
157
142
148
153
149
142
142
152
161
162
157
155
158
166
166
165
159
154
156
163
166
163
156
151
154
157
155
147
143
152
162
167
163
156
150
152
156
159
155
152
152
153
157
161
157
159
163
165
161
152
151
139
144
147
145
141
142
150
158
161
157
153
149
147
152
153
153
149
150
156
162
162
154
149
149
153
154
153
155
158
163
166
165
160
154
154
155
154
150
147
152
161
167
164
153
153
162
174
173
165
162
142
145
147
145
144
145
148
151
153
153
151
146
139
144
149
151
148
148
151
156
158
154
150
148
146
152
155
156
158
161
165
168
167
164
161
160
156
151
149
159
173
179
169
156
151
159
172
176
174
172
145
147
150
152
151
148
146
142
142
147
151
150
146
147
150
152
152
150
150
154
157
158
155
152
151
154
155
155
156
160
165
169
170
167
169
170
166
159
154
161
171
176
169
160
156
159
165
171
170
168
143
146
152
157
154
149
143
137
138
145
153
154
149
146
147
148
151
151
152
156
160
160
159
159
162
162
161
157
156
160
162
162
159
163
171
176
170
161
155
159
165
163
158
155
159
168
173
172
164
158
140
146
153
156
153
147
143
144
149
155
159
155
147
142
140
142
147
151
156
160
163
161
161
163
169
169
166
160
157
155
155
153
153
159
170
171
165
157
154
156
160
159
154
156
162
177
187
177
166
158
145
148
150
150
148
147
149
155
162
167
165
157
148
143
147
151
154
159
161
163
163
161
162
164
169
170
167
161
155
151
150
153
156
163
166
166
160
156
153
153
156
157
158
161
166
177
185
177
170
164
152
151
146
142
144
150
157
159
163
165
163
160
154
153
161
166
166
164
163
163
163
162
163
165
167
167
167
162
157
153
155
160
161
163
162
164
164
164
160
155
153
155
159
166
169
173
171
170
168
170
159
154
146
141
144
153
158
155
152
155
161
162
161
160
162
166
167
165
162
161
160
161
163
166
166
165
165
164
163
161
163
165
162
157
155
160
169
174
171
163
157
154
156
163
167
168
165
162
165
170
159
158
153
151
150
152
153
150
150
154
161
165
164
159
154
153
157
162
161
158
154
156
160
161
161
162
162
162
163
162
165
165
164
156
152
155
165
173
176
171
162
156
155
158
162
165
163
161
160
165
153
159
163
162
156
149
146
148
153
158
161
164
163
155
151
151
157
163
163
157
151
152
155
156
155
158
160
161
159
157
159
164
168
164
156
154
157
164
169
166
159
157
157
158
162
166
168
166
159
160
146
157
165
167
160
152
147
148
153
155
155
160
163
161
157
156
162
166
165
160
154
153
154
155
155
159
161
163
161
157
157
162
171
173
168
162
159
160
157
155
153
153
157
160
164
169
173
167
160
159
146
151
160
168
165
158
152
149
149
148
151
157
164
164
160
156
156
159
163
163
160
157
156
158
163
164
163
164
166
165
163
160
165
173
178
175
165
156
149
150
150
150
151
156
164
172
169
161
157
160
145
147
155
163
164
160
154
152
151
150
152
157
163
162
158
150
146
150
159
163
162
158
157
162
168
166
161
159
164
169
165
154
152
164
180
180
168
155
151
157
159
157
151
153
160
164
161
155
154
164
145
148
153
157
156
154
153
158
164
162
156
155
160
161
159
156
153
157
160
160
158
155
154
159
163
161
156
153
156
162
159
149
144
152
171
174
164
151
152
164
172
170
160
153
156
160
160
158
162
169
148
140
142
148
152
150
144
140
140
143
143
147
152
154
157
160
164
159
157
154
157
158
154
151
154
165
169
167
159
151
148
148
149
156
160
161
156
155
156
154
154
156
160
165
166
164
168
167
164
161
141
136
138
143
150
152
146
141
139
143
148
153
155
155
155
157
154
151
144
149
157
160
154
147
148
161
168
168
158
148
145
147
154
162
162
157
150
149
155
161
160
157
156
157
160
166
166
159
154
155
135
132
131
134
140
145
144
139
139
143
149
153
155
154
155
156
153
146
140
142
150
152
150
147
146
158
165
165
157
150
150
155
166
173
168
159
151
148
156
164
168
166
160
157
155
156
154
154
154
158
138
134
132
133
136
139
137
137
141
147
149
146
142
145
150
155
155
150
143
138
138
142
148
153
158
163
166
167
161
159
159
162
168
170
164
160
157
156
158
164
170
171
167
160
152
151
153
160
164
169
144
143
142
141
141
142
137
139
144
149
149
142
135
135
140
148
154
156
145
138
136
145
153
159
165
169
171
171
165
161
160
159
157
154
153
159
164
166
161
160
165
168
165
157
150
151
161
167
173
179
147
148
149
148
147
150
147
148
149
148
147
146
140
135
136
142
149
149
140
141
148
158
160
156
157
165
172
171
160
151
149
150
147
143
148
158
167
169
164
159
161
164
162
155
148
152
159
165
172
177
144
147
150
150
151
158
164
165
153
143
143
151
153
147
143
144
145
138
133
143
157
167
162
147
136
143
156
154
148
142
144
146
144
142
149
157
166
171
167
162
162
165
163
159
154
155
156
162
165
168
140
145
150
151
152
160
172
171
157
143
143
152
160
157
151
146
141
136
135
145
159
166
160
147
136
140
145
148
148
149
152
153
153
153
154
157
161
163
166
166
166
167
167
166
162
162
163
163
161
161
137
147
154
154
154
155
162
159
154
149
149
150
155
156
154
150
144
142
144
152
159
163
159
152
153
156
157
159
161
162
162
159
162
163
162
158
154
155
161
165
165
165
163
163
163
165
169
166
158
152
139
148
156
156
153
149
145
142
148
150
148
146
147
154
158
156
150
149
153
159
163
166
162
157
156
156
162
166
168
166
162
158
159
162
164
161
156
153
156
159
160
159
157
158
157
161
165
164
156
149
148
157
159
154
152
149
147
143
144
144
141
143
148
156
163
161
156
152
153
158
165
169
165
155
143
142
150
160
164
164
159
155
155
157
161
163
163
160
160
157
156
158
158
156
151
150
154
158
156
156
160
164
161
152
152
157
162
156
149
142
140
145
152
158
160
157
153
150
149
152
157
162
160
150
139
135
142
154
160
160
160
160
159
158
159
162
164
165
163
160
163
165
163
155
146
145
149
157
159
161
160
161
156
150
152
157
162
157
152
146
146
149
153
155
154
151
152
149
148
148
149
153
155
151
146
144
149
155
158
158
161
164
166
164
161
161
160
160
161
165
174
177
167
154
144
144
152
158
160
157
150
149
149
148
149
149
147
148
149
150
150
150
151
152
156
156
157
159
157
155
153
152
153
154
154
156
157
159
157
155
156
161
166
166
163
161
156
151
154
165
176
178
168
155
147
148
154
157
156
153
142
143
145
149
148
144
140
141
149
154
152
148
148
154
162
168
169
169
169
165
157
152
151
155
160
163
163
160
156
153
154
156
157
162
160
159
155
151
153
162
170
168
162
158
154
153
153
153
152
152
138
141
148
154
154
148
141
140
150
156
153
147
147
156
165
169
166
162
165
165
156
148
148
155
164
167
163
159
157
156
155
152
149
152
156
157
156
156
159
162
163
159
159
159
158
156
153
151
152
157
139
143
152
160
160
152
144
140
147
153
153
148
146
153
159
157
149
146
149
150
150
144
146
156
165
166
162
158
159
158
154
147
144
151
156
159
160
162
164
165
162
160
159
160
161
159
156
155
158
161
143
147
153
158
158
152
145
141
143
147
149
148
146
149
151
148
146
145
148
150
148
144
148
155
159
157
154
155
156
157
153
149
149
155
161
164
166
167
165
162
160
161
162
165
166
162
158
157
160
162
150
153
154
152
150
150
150
148
145
142
145
149
150
152
151
147
152
160
164
159
151
148
148
152
151
149
146
148
151
154
156
158
160
159
162
164
165
163
158
155
153
157
164
172
172
163
155
151
155
158
152
156
154
149
148
152
156
156
148
144
146
154
160
160
156
151
154
163
168
162
153
147
145
147
151
151
150
150
152
156
162
167
166
159
157
158
159
158
156
152
149
149
157
166
169
163
152
146
148
152
144
149
151
150
151
153
155
154
150
148
151
157
166
163
159
154
153
153
156
156
153
147
145
146
152
158
161
158
158
159
166
168
162
155
153
154
157
158
157
157
155
151
151
154
161
165
163
154
147
148
125
133
140
146
149
148
148
148
148
149
151
153
155
156
156
156
153
151
151
152
152
151
149
148
151
155
161
160
159
158
160
158
154
151
151
155
158
160
160
161
163
161
153
152
159
169
172
160
149
149
122
126
132
140
141
142
146
150
151
150
147
147
148
151
153
154
155
155
155
152
151
152
152
152
151
154
160
160
157
149
151
154
155
154
151
153
157
161
159
158
160
161
157
157
161
168
165
158
150
153
131
134
137
139
138
140
148
159
159
155
147
147
149
151
150
149
153
158
159
155
150
150
152
154
156
160
166
165
158
150
148
157
164
159
152
150
152
158
157
152
147
147
153
157
159
157
152
150
150
153
139
142
147
149
147
145
151
159
163
162
158
154
152
151
148
148
152
157
158
157
154
153
153
153
157
165
170
170
164
156
153
158
163
162
156
152
152
157
157
151
143
139
146
152
156
156
159
160
158
154
142
145
151
154
152
148
150
153
161
163
161
156
151
150
151
152
154
154
153
156
159
159
155
153
155
160
166
166
165
161
159
159
161
161
158
156
157
158
157
152
149
147
149
151
156
167
177
178
169
157
148
149
150
151
150
147
148
152
159
157
154
149
148
150
154
158
159
156
153
155
160
161
157
155
155
157
159
159
159
160
161
161
158
157
155
156
158
157
155
153
153
156
154
157
163
173
183
179
169
160
159
154
150
147
146
146
149
153
154
150
146
144
146
150
154
158
161
162
161
160
161
159
155
155
157
161
164
161
156
156
158
159
157
154
155
158
160
158
154
153
155
158
160
163
169
173
172
166
163
164
165
155
148
148
148
148
148
151
152
150
148
148
150
152
151
151
156
162
167
166
161
155
149
151
160
168
172
166
157
151
152
157
158
157
159
163
164
159
155
156
158
160
162
164
167
166
165
164
165
167
154
146
147
155
159
154
148
147
148
153
154
156
159
157
152
144
143
153
163
164
157
148
145
151
160
165
167
162
156
153
155
159
164
163
162
165
165
159
156
159
161
162
160
159
157
158
161
168
170
167
137
135
144
158
167
161
151
146
145
149
153
156
160
161
159
150
147
151
158
158
151
144
145
156
162
161
157
155
157
161
163
165
168
165
160
159
159
158
158
163
166
165
160
155
151
154
160
166
168
165
135
134
142
153
161
161
156
150
144
143
145
147
150
157
162
165
164
162
158
154
146
142
151
161
164
159
156
160
167
170
169
162
157
154
155
155
158
159
163
169
172
168
159
154
154
158
158
158
159
164
144
142
142
145
150
155
159
157
149
143
141
143
143
148
154
161
168
165
159
151
146
147
156
161
159
153
154
164
173
177
168
157
147
149
155
157
159
161
166
173
175
168
162
158
161
163
157
152
156
166
147
147
146
144
144
149
158
160
156
150
150
152
151
147
144
147
155
159
155
148
148
155
162
161
153
145
145
155
169
174
168
159
150
152
158
162
162
160
162
165
168
166
164
165
167
165
156
153
157
169
138
146
152
149
144
146
155
161
160
156
157
164
167
159
145
140
142
147
148
149
155
164
171
164
152
145
141
151
161
167
168
164
158
156
159
160
160
156
152
153
155
162
166
170
170
165
158
155
162
172
135
146
155
152
144
143
152
162
166
162
159
164
169
164
152
143
139
142
146
154
164
173
174
165
154
151
152
155
158
161
165
166
163
158
155
155
155
151
148
150
154
161
165
168
169
168
164
162
165
171
141
150
153
148
140
140
152
166
174
169
158
152
151
154
152
146
140
140
144
154
163
169
166
155
153
155
159
160
159
157
160
164
164
159
155
153
152
151
152
158
164
166
163
159
164
171
174
171
167
168
148
152
150
144
139
142
154
166
174
168
155
146
141
146
151
151
145
141
142
149
157
157
154
150
149
154
159
158
155
153
157
162
165
161
159
159
156
154
153
161
163
163
156
154
157
169
174
171
169
166
149
150
147
145
144
147
153
159
164
162
154
149
144
148
154
158
155
148
144
149
151
153
153
154
155
157
156
153
150
151
154
158
160
162
165
168
164
159
154
155
154
152
151
150
155
158
162
167
169
169
147
147
148
149
149
148
149
150
153
157
155
152
147
148
156
164
166
162
157
154
155
156
159
163
166
164
159
155
153
154
155
154
154
161
167
171
166
161
156
154
151
148
149
152
156
156
158
165
168
171
148
148
151
151
149
146
145
147
154
162
162
156
148
148
156
164
166
163
159
158
160
161
162
163
167
164
161
159
157
157
155
154
156
161
166
167
164
160
156
153
149
148
151
156
162
167
169
166
165
164
149
151
152
150
147
144
146
151
162
170
168
160
151
150
155
163
163
159
157
158
162
162
160
159
155
157
159
160
157
154
156
161
166
166
164
161
158
157
153
148
145
146
152
161
169
176
177
168
160
160
148
151
149
146
145
148
152
156
164
170
167
159
150
150
159
163
162
159
159
160
162
162
161
161
156
159
159
159
155
153
157
165
168
165
158
157
158
159
155
150
146
149
155
164
169
171
172
167
163
164
146
149
149
147
149
153
157
159
162
165
160
153
145
147
157
162
161
161
163
164
163
162
163
165
166
164
162
159
156
156
160
165
165
157
152
153
159
165
166
162
158
155
156
160
164
166
164
167
168
171
149
152
153
155
153
154
155
157
161
161
156
147
142
143
150
153
156
160
163
162
158
157
160
163
165
164
162
160
157
157
161
165
166
155
147
147
157
170
178
177
169
160
154
154
159
167
173
173
168
167
150
155
160
159
156
151
149
151
158
158
155
149
147
149
149
151
154
158
159
157
152
153
155
157
158
159
160
160
155
154
158
166
170
162
150
147
155
166
180
183
177
164
155
153
159
171
179
174
164
159
149
153
161
165
160
152
145
144
149
152
152
153
155
157
155
155
157
160
160
158
155
153
154
155
156
158
161
161
158
155
157
164
170
167
160
156
157
163
171
179
179
174
163
158
161
169
173
168
160
157
147
150
159
168
168
160
150
145
146
149
152
156
158
159
157
155
156
161
167
167
162
155
153
154
158
160
158
159
162
163
161
160
164
171
172
167
159
153
156
166
174
173
165
159
159
161
161
160
159
162
146
150
159
166
167
162
154
153
156
157
156
155
155
157
157
155
155
162
171
172
165
154
149
153
160
160
154
154
163
169
165
156
156
168
177
174
160
149
151
160
169
162
155
152
155
159
161
161
164
167
151
155
161
162
156
149
150
159
169
170
160
153
154
157
159
161
165
166
167
165
159
151
148
154
159
157
151
150
157
164
163
153
149
160
174
174
163
155
157
165
168
160
150
148
154
163
172
172
169
169
145
138
137
140
141
140
142
145
148
145
139
138
142
146
150
154
158
157
149
139
137
141
147
152
158
162
164
164
159
155
152
149
148
153
156
154
153
154
154
152
153
157
158
157
157
162
172
180
178
167
139
133
134
140
149
149
144
141
145
148
150
149
147
147
152
159
162
154
141
133
135
141
145
146
147
157
162
165
163
158
151
145
143
152
160
164
161
156
151
150
150
152
153
153
155
163
168
171
170
165
136
129
127
138
151
156
149
141
145
153
159
157
150
144
151
161
166
157
139
131
134
143
147
147
147
158
165
168
166
162
154
148
148
156
165
169
163
152
147
149
154
158
160
160
156
155
152
154
159
166
141
131
127
136
149
156
151
143
147
155
157
152
141
138
146
158
167
162
150
138
138
145
151
154
158
163
169
169
166
162
157
153
153
158
164
165
159
150
150
156
168
173
170
164
154
149
146
150
159
171
150
142
139
140
146
146
143
144
150
158
154
146
136
134
140
151
159
159
150
145
149
156
157
156
160
167
173
171
162
158
156
154
154
155
160
162
162
158
159
167
174
176
166
158
152
149
149
152
161
172
153
150
148
143
142
137
141
149
156
161
156
148
137
132
136
145
149
147
143
148
162
171
162
150
150
162
172
172
161
152
152
153
152
151
155
162
167
170
170
170
171
166
159
153
151
153
152
152
157
167
150
152
151
147
144
143
154
162
164
164
161
154
144
138
141
146
147
139
133
144
164
174
162
145
135
150
164
166
158
150
152
154
153
150
152
161
171
175
171
165
162
160
158
156
154
153
150
151
154
162
147
153
155
153
153
159
169
168
163
161
156
155
151
146
149
152
149
142
135
144
159
167
157
142
134
143
152
160
159
154
155
155
155
153
153
160
167
170
168
163
162
162
163
160
154
150
151
155
156
158
146
155
159
158
159
161
164
156
150
144
144
147
149
152
154
154
150
145
148
152
158
161
153
142
136
144
153
159
164
163
160
157
154
154
158
160
160
159
160
161
163
164
163
157
148
148
158
165
160
152
148
157
158
156
154
152
148
145
142
136
134
139
147
156
158
154
147
148
155
161
164
162
154
142
135
141
150
161
169
171
164
157
151
153
160
162
157
153
155
157
162
161
158
152
147
149
161
168
161
150
144
150
153
150
150
151
149
148
146
140
137
140
151
162
162
155
147
148
156
162
166
164
156
144
132
133
145
160
169
171
163
157
152
153
159
162
161
158
157
158
161
162
160
156
151
152
159
162
161
158
139
144
148
149
154
162
168
164
156
151
148
152
162
167
164
154
147
149
154
158
160
161
156
147
136
135
145
159
165
162
158
156
157
158
159
159
162
164
165
165
171
173
167
161
155
154
157
161
161
161
138
141
144
152
161
168
169
158
155
153
154
158
165
162
158
151
146
146
150
152
155
158
157
153
145
148
155
162
161
154
151
157
163
164
161
159
160
163
165
166
173
176
169
163
156
157
161
163
159
157
145
143
143
149
156
160
156
149
152
154
155
156
156
154
151
147
145
146
149
151
155
157
159
156
152
156
163
167
160
153
153
162
167
168
162
160
159
158
155
155
160
164
163
161
158
162
165
165
158
154
147
145
144
147
150
150
151
153
158
158
154
152
153
155
154
151
151
158
160
158
157
155
154
155
157
162
166
167
159
155
158
164
167
163
157
158
159
157
151
149
152
153
157
159
160
164
165
163
159
159
142
144
149
152
150
147
149
157
165
161
154
149
149
155
156
154
156
165
172
169
160
150
148
152
160
164
166
165
161
158
161
161
158
152
148
152
156
159
158
157
159
158
160
158
161
162
162
162
162
165
138
145
153
157
155
149
144
144
151
158
154
148
144
148
152
147
149
158
170
175
167
154
151
154
161
162
163
165
166
161
158
154
152
150
151
152
156
162
164
166
166
163
161
160
160
161
162
163
162
164
143
147
153
157
157
151
143
141
147
155
154
147
142
143
146
144
144
151
167
175
173
164
158
156
157
154
156
162
168
163
157
152
154
158
162
160
157
159
162
165
164
160
158
162
167
167
167
165
163
162
152
152
152
151
153
153
152
151
153
156
154
148
144
146
150
150
152
160
167
171
169
162
157
154
149
147
148
153
160
161
159
157
160
166
170
165
157
154
157
160
157
152
154
165
173
174
170
167
167
164
157
156
149
145
147
152
156
158
157
154
151
149
148
153
156
158
162
166
166
164
159
154
152
148
146
142
142
148
156
161
162
162
163
164
164
161
156
154
157
158
154
148
150
162
170
173
169
165
162
159
147
145
142
141
144
150
154
155
154
152
152
152
155
157
158
158
159
161
158
156
153
153
151
149
146
143
143
149
156
164
168
167
163
159
158
156
156
157
158
160
159
155
154
156
164
168
169
162
156
152
123
126
134
140
146
150
152
153
153
153
154
155
157
156
156
154
152
152
153
154
157
159
159
154
149
147
147
152
157
164
171
170
165
158
157
157
158
158
159
161
164
166
163
160
161
166
166
161
154
151
119
127
139
147
151
152
153
153
150
148
148
152
156
155
153
152
152
155
156
160
163
166
163
158
154
154
155
157
156
159
163
166
165
160
158
159
160
160
158
158
162
166
167
165
162
164
163
160
156
155
134
142
152
157
156
152
152
150
141
134
138
145
152
154
151
151
154
159
162
165
169
168
163
157
155
161
166
164
158
153
154
159
161
159
156
156
159
161
159
154
153
156
160
163
164
161
157
157
158
158
141
143
150
154
154
151
147
143
136
132
137
146
151
152
150
151
155
160
162
166
171
169
162
153
152
158
166
167
161
156
155
156
157
159
155
153
156
160
159
152
144
141
150
160
163
163
161
162
162
160
144
140
142
149
151
150
145
143
140
145
151
151
152
153
153
153
154
151
152
160
168
171
165
155
149
150
155
160
161
161
159
158
158
158
156
155
154
158
157
151
143
142
150
158
164
169
172
172
168
162
150
144
143
147
150
150
150
151
156
158
157
154
154
155
156
156
153
149
147
153
162
167
164
158
154
151
151
155
157
157
157
157
158
159
159
158
157
156
154
151
150
154
157
160
165
169
174
175
170
166
156
155
152
149
148
151
155
160
161
159
155
154
153
153
153
154
156
155
153
154
158
159
158
158
159
161
164
161
155
152
151
153
155
158
161
164
165
159
154
154
158
162
161
160
160
164
169
170
167
168
161
158
155
149
146
148
157
160
158
153
151
151
150
149
148
151
158
163
163
160
155
153
152
154
159
169
179
172
161
152
151
153
155
157
160
166
169
163
158
157
162
163
160
155
154
157
164
168
169
167
152
154
153
151
148
149
155
157
153
149
149
151
152
151
149
150
157
163
162
159
152
149
148
151
158
166
173
171
162
157
158
163
168
163
157
158
162
162
161
161
161
161
160
158
157
158
162
168
169
164
145
150
154
155
156
154
154
155
153
150
149
150
152
155
157
155
156
155
158
158
151
149
149
154
160
160
158
158
157
161
165
173
180
170
155
148
148
159
166
166
164
160
161
164
164
162
161
163
164
161
146
154
158
159
158
155
155
156
158
157
153
148
147
153
159
162
157
155
158
158
154
150
151
159
165
159
153
151
155
163
169
174
177
170
155
147
148
160
171
176
168
162
160
162
163
162
158
156
157
160
152
158
158
152
150
151
156
158
162
161
157
149
144
148
154
160
163
163
161
159
155
154
157
162
163
157
151
152
159
167
171
172
171
167
158
155
157
161
169
176
171
164
158
156
160
163
160
156
156
161
152
154
152
146
144
148
157
158
158
156
156
156
153
150
149
155
164
167
161
153
151
160
164
166
159
155
154
156
163
168
168
170
169
167
163
161
159
157
158
163
167
165
160
157
159
163
165
162
162
166
143
148
149
148
147
152
159
159
154
147
152
160
165
158
149
149
156
159
149
142
147
162
172
166
157
155
160
162
161
157
160
165
169
169
163
158
154
151
151
155
161
165
165
163
162
163
163
167
170
177
140
147
152
152
149
153
160
163
156
149
150
157
165
162
153
147
147
145
141
139
148
165
171
163
156
160
167
167
156
147
150
161
168
167
160
152
149
150
154
159
164
167
166
166
165
163
161
163
169
179
146
153
156
151
147
148
159
165
167
158
151
150
153
156
154
148
142
140
140
147
158
165
162
155
153
160
169
167
156
145
148
159
166
161
156
152
151
155
161
166
168
165
161
162
166
169
168
161
160
163
153
158
156
149
145
146
155
164
168
164
154
147
146
151
154
151
146
142
144
150
157
157
154
152
153
158
163
164
157
151
152
156
158
157
157
158
160
160
162
163
163
156
154
156
164
171
169
160
154
156
154
156
153
150
147
149
152
159
163
164
156
150
148
151
156
157
154
151
148
148
149
150
152
157
159
160
161
160
160
157
154
151
150
155
160
165
165
164
160
152
145
144
150
155
161
164
163
161
162
163
152
150
150
150
149
149
150
153
158
160
157
153
150
153
160
165
164
160
152
148
148
150
156
161
163
161
161
162
165
163
156
149
149
154
159
164
164
164
160
152
142
142
151
157
160
155
156
162
167
171
150
147
149
149
148
147
148
150
155
157
159
156
153
157
163
168
167
160
153
152
154
157
159
158
155
157
160
165
167
164
161
158
159
160
157
154
156
162
162
155
148
146
153
162
165
160
157
160
165
168
146
148
152
151
148
145
146
150
154
158
161
158
157
159
162
166
161
154
151
153
158
162
159
153
144
150
158
165
165
162
165
169
171
165
157
152
154
159
160
156
150
152
161
169
171
167
158
157
158
160
143
150
155
155
154
152
151
152
155
157
158
154
153
157
163
163
157
153
152
158
162
162
160
156
150
154
158
163
163
161
161
166
169
164
156
154
157
158
156
151
153
160
171
177
172
165
158
153
157
159
142
150
156
160
161
158
157
157
159
159
152
144
141
151
160
162
158
156
161
164
164
161
160
161
164
163
162
162
162
161
160
160
157
155
153
154
158
161
158
156
160
168
172
173
167
163
161
162
163
162
143
147
153
157
158
157
157
159
162
160
151
139
135
143
153
156
155
156
162
164
161
157
157
160
163
164
164
163
161
160
159
158
155
153
149
150
153
161
165
169
171
169
162
158
161
168
174
173
166
160
142
142
147
153
156
155
154
158
161
158
151
143
137
144
150
152
153
155
158
159
157
155
154
156
159
161
163
162
160
156
157
160
163
159
150
148
149
155
167
179
180
171
155
149
158
172
180
175
164
158
144
144
148
156
158
157
154
154
155
156
153
150
149
149
152
154
155
157
158
158
155
154
154
155
156
157
160
160
158
156
155
158
162
163
157
152
150
152
163
179
185
177
162
153
156
164
169
166
162
163
148
148
153
161
164
161
155
152
151
156
156
154
152
152
153
154
157
160
164
161
156
152
151
153
154
153
154
158
162
161
156
153
156
162
164
162
154
151
158
171
181
181
173
163
157
156
158
159
161
165
152
153
157
161
163
159
154
154
158
161
159
154
150
152
152
153
155
159
165
166
161
150
147
150
153
153
151
157
164
166
158
150
151
159
166
163
156
156
158
167
169
171
169
166
162
162
163
163
164
163
152
154
157
159
155
152
153
157
165
164
159
155
152
152
152
150
151
153
159
166
166
157
150
150
154
155
152
157
162
166
162
153
153
160
166
166
161
163
165
168
165
158
153
156
163
176
179
176
169
164
144
139
137
136
134
132
135
141
145
140
132
129
133
139
144
148
156
158
151
141
134
138
149
158
160
155
154
160
168
170
164
155
155
156
160
161
162
160
159
159
162
163
159
155
155
160
170
176
174
165
144
141
141
143
143
138
133
135
144
151
151
146
140
140
146
155
165
160
147
138
133
141
149
156
160
158
156
161
166
170
165
154
147
152
164
172
174
163
152
146
148
153
156
157
160
164
170
174
173
169
144
141
142
148
153
151
140
136
146
163
170
161
149
141
146
159
167
160
147
139
142
150
155
157
159
161
165
165
167
168
164
154
147
149
161
170
169
160
147
140
141
148
158
165
169
167
163
163
167
171
149
142
142
150
158
160
154
147
151
162
165
162
156
146
147
156
162
159
151
148
151
158
157
154
156
162
165
164
163
163
161
156
152
150
157
159
154
148
146
147
152
157
163
166
167
162
153
155
162
173
155
148
146
149
152
155
153
151
152
157
156
153
152
149
147
151
153
154
155
157
164
166
157
151
151
160
162
157
152
155
159
160
160
160
159
157
150
149
153
160
166
165
160
159
157
156
150
150
158
169
155
153
151
148
145
142
144
150
153
158
155
150
146
142
144
148
149
148
150
158
169
170
159
149
149
159
162
158
151
152
158
163
166
166
163
162
161
160
161
164
164
160
154
152
154
155
150
148
152
163
150
153
152
148
145
142
144
149
155
162
162
153
143
138
142
151
153
149
147
150
160
163
158
152
152
160
163
161
157
155
158
161
166
165
161
163
168
171
168
161
153
150
151
153
155
155
151
150
153
161
148
152
152
151
152
153
147
148
153
164
163
155
143
140
146
156
163
157
149
147
151
155
155
153
153
156
160
161
161
158
155
153
151
150
154
160
167
170
166
159
153
153
158
157
154
151
152
158
160
160
151
156
156
156
158
157
148
144
146
150
153
149
147
147
150
155
158
158
156
153
154
154
152
149
148
149
152
154
157
158
152
145
138
140
152
159
164
163
161
157
157
160
163
159
153
151
157
167
167
159
158
161
159
157
156
151
146
143
144
145
142
143
149
151
150
145
144
149
158
160
159
156
152
148
145
144
146
147
152
156
156
151
141
144
156
163
164
160
157
157
159
160
161
158
155
156
168
174
172
162
146
148
151
152
151
149
146
146
152
149
144
145
152
157
151
140
138
148
158
161
159
157
154
149
146
145
146
149
153
156
159
158
157
157
160
162
162
160
159
158
160
160
159
158
161
167
172
175
171
166
129
131
136
143
150
154
151
148
151
151
151
151
156
159
156
149
146
151
159
160
158
157
155
152
149
148
151
154
155
154
155
158
162
162
159
157
160
163
166
165
163
162
162
162
165
171
174
170
165
163
125
121
125
139
154
163
155
145
144
148
152
155
156
157
154
150
148
152
157
158
159
160
158
155
151
152
158
162
159
154
153
158
162
160
157
156
160
164
165
163
162
162
164
165
165
169
169
165
158
156
142
130
131
143
156
163
158
148
143
146
150
154
156
151
146
138
138
143
149
153
159
163
163
157
153
156
164
168
163
160
160
164
162
157
155
158
163
163
155
149
149
156
162
163
162
164
165
163
158
156
147
142
144
148
153
156
158
157
153
147
148
155
160
155
146
135
137
144
149
151
155
158
158
154
153
160
168
169
162
160
165
167
161
152
150
158
165
161
151
142
143
153
160
164
163
163
164
163
163
164
146
147
151
151
149
149
154
157
154
147
147
154
164
163
152
138
139
149
159
159
155
150
149
149
152
159
166
166
160
154
157
160
158
150
147
153
159
161
155
152
156
161
165
169
167
168
166
165
166
169
144
149
153
152
149
148
146
146
148
147
148
152
159
160
153
141
139
151
165
172
165
154
151
150
148
153
160
164
160
154
151
153
157
157
154
152
154
157
159
162
166
165
167
169
170
171
168
165
162
163
148
150
151
152
154
153
148
145
147
154
155
150
147
149
151
144
139
147
164
179
184
174
160
153
147
146
151
161
162
157
153
153
160
168
167
161
153
151
157
163
165
162
157
159
166
169
169
165
161
161
152
150
149
151
156
157
155
155
161
167
162
150
145
149
154
152
146
148
161
174
181
174
162
153
147
145
148
153
156
155
155
157
163
173
175
168
155
150
154
161
159
153
149
154
162
168
171
171
169
167
154
150
146
146
149
152
154
156
162
163
159
150
150
154
159
159
155
154
158
162
163
159
156
151
147
146
145
146
149
151
154
158
162
168
170
165
157
155
159
161
157
151
151
157
164
166
169
173
177
176
155
147
140
139
140
145
150
153
155
155
155
154
155
159
161
160
158
157
157
156
156
155
155
153
150
147
144
146
147
150
155
159
163
165
163
158
156
157
161
162
160
160
163
166
165
161
163
166
173
172
147
145
140
138
142
147
152
153
154
156
160
161
161
160
158
156
156
156
157
157
160
162
162
158
154
150
147
150
153
157
160
165
167
167
164
157
155
155
159
161
164
169
173
172
163
154
153
160
167
166
147
148
149
147
151
154
156
154
154
156
162
166
165
159
156
153
153
156
159
164
169
170
166
161
156
155
156
157
157
160
164
167
169
171
168
163
157
155
156
159
164
168
169
168
160
152
154
161
166
162
148
151
154
154
155
155
154
149
143
145
155
163
164
156
152
150
153
157
161
167
175
174
165
156
151
156
161
162
160
161
164
163
164
167
169
170
169
164
161
163
163
163
161
164
161
162
162
165
167
162
152
149
148
149
150
150
147
143
136
137
146
157
161
154
149
148
152
155
160
166
174
173
162
150
142
148
153
157
161
163
163
161
159
160
161
165
169
171
171
166
159
158
163
167
167
165
165
165
167
164
154
145
139
142
147
149
146
143
139
141
150
156
160
156
151
148
149
151
155
162
169
170
161
150
140
143
146
153
160
163
162
159
158
158
156
156
160
168
170
163
155
157
165
172
168
163
160
164
167
165
154
145
140
143
149
154
152
148
147
150
157
160
161
158
154
149
148
147
149
154
159
161
162
157
153
151
150
154
155
156
153
154
156
158
157
156
158
160
160
156
154
160
164
167
164
159
156
160
165
165
149
150
149
149
151
155
156
155
155
156
159
161
158
153
150
148
149
149
146
146
149
152
158
160
158
159
161
161
157
153
149
149
152
157
161
163
164
161
156
155
159
162
162
160
159
157
158
161
164
163
143
154
153
148
145
149
157
160
158
155
154
155
151
147
145
150
160
158
151
143
145
151
158
158
154
154
162
168
166
159
155
152
152
154
159
166
171
166
159
159
162
162
159
158
158
160
161
161
162
162
149
156
153
144
132
140
154
161
158
152
150
150
148
146
150
167
178
173
156
147
148
156
160
156
146
145
157
169
170
164
159
157
156
153
153
158
167
169
167
160
158
157
161
165
167
165
162
159
158
159
152
159
156
147
137
139
151
158
159
154
151
149
146
148
158
174
179
169
156
153
156
162
160
155
148
147
153
165
163
159
155
158
161
156
149
145
155
166
167
159
147
150
163
172
172
165
159
156
156
155
152
162
162
156
147
143
145
152
159
162
157
149
143
147
157
162
156
151
154
158
161
161
155
154
154
154
154
155
152
148
151
160
167
161
152
144
149
160
165
158
148
147
158
166
166
161
156
156
156
155
151
160
162
156
150
145
142
148
158
166
163
153
145
148
154
156
150
148
157
164
164
159
152
154
158
159
156
150
146
148
156
168
173
166
155
147
149
157
160
160
155
151
153
154
156
160
160
162
160
157
149
154
153
150
148
148
150
152
156
158
158
156
155
155
155
158
161
163
165
162
160
156
155
157
161
161
160
152
146
148
160
173
178
170
159
150
149
153
156
160
163
162
155
151
154
162
171
170
165
160
149
147
147
148
151
157
161
158
152
146
148
155
162
162
162
168
173
171
162
149
146
152
155
159
160
165
168
161
148
142
151
166
178
175
163
153
150
151
156
160
164
164
160
155
156
161
167
168
165
163
150
148
148
150
155
162
164
159
150
143
144
152
161
163
163
165
167
162
153
144
145
150
153
155
155
164
174
167
150
139
143
158
174
177
164
154
151
155
162
165
164
163
161
158
158
160
159
157
157
163
152
154
153
151
150
152
154
154
149
148
148
151
158
160
160
156
154
157
155
154
156
154
151
148
150
160
169
167
157
148
149
158
168
167
162
157
158
163
170
170
166
162
157
158
161
162
156
150
149
156
154
160
157
153
146
145
142
145
148
152
153
152
153
156
157
154
153
158
166
167
161
154
150
150
153
158
162
166
164
164
162
158
157
156
158
162
166
170
172
169
167
163
158
159
163
167
163
154
149
154
157
160
159
157
152
148
145
143
147
151
152
150
150
153
156
157
158
163
166
163
154
150
152
158
162
161
161
167
172
172
162
152
148
151
159
166
170
170
168
165
162
163
166
163
165
169
169
164
159
159
153
155
158
159
157
153
151
149
148
151
149
147
147
151
155
157
159
159
155
152
148
150
156
162
164
161
163
168
172
167
155
147
148
156
163
167
167
168
167
163
160
162
169
170
167
168
171
172
167
164
145
148
155
157
155
154
153
154
155
155
152
149
149
152
155
155
155
153
152
152
153
156
158
158
159
162
167
170
166
157
148
149
157
162
160
158
159
163
167
165
161
162
168
171
169
167
166
168
168
165
139
145
153
154
151
148
150
156
159
159
158
155
155
158
159
155
152
153
155
157
159
159
157
154
159
167
173
172
164
153
152
157
165
163
156
151
153
161
167
167
163
164
169
174
171
163
156
159
164
164
142
149
155
156
153
149
150
155
159
159
157
154
156
163
164
161
155
155
161
164
161
158
154
154
161
168
173
172
168
162
160
162
163
159
155
153
156
161
163
159
159
165
173
177
171
161
154
158
163
161
149
154
158
160
158
154
151
154
155
157
153
148
153
160
165
164
157
156
162
165
161
155
152
156
161
164
167
171
174
171
165
159
153
155
160
166
168
163
159
156
157
165
172
171
167
164
163
167
165
158
150
153
154
155
155
155
151
151
151
155
152
148
149
152
158
159
156
155
159
162
161
155
153
154
158
160
163
167
172
170
162
154
152
157
167
171
169
163
160
162
166
167
163
158
162
169
175
173
165
157
143
148
148
150
153
156
156
157
157
159
157
152
147
146
151
153
153
154
158
161
161
157
155
156
159
161
163
165
167
165
159
155
155
161
168
170
161
154
158
169
175
167
155
148
157
169
174
170
162
161
141
144
147
150
156
161
163
163
162
162
159
153
147
146
150
153
155
156
158
159
157
156
156
158
159
159
161
163
164
163
157
154
156
162
166
167
159
151
155
169
176
168
156
149
156
165
167
161
159
165
148
148
149
151
158
162
162
163
163
162
159
150
147
146
150
155
159
159
159
155
151
152
155
156
154
151
153
160
166
164
155
149
151
158
163
165
163
163
163
170
173
171
169
163
162
163
160
158
157
162
152
152
149
150
154
157
157
157
159
159
157
152
149
148
149
151
155
156
155
156
154
155
155
152
147
143
147
159
166
164
153
147
149
157
161
163
167
173
175
173
171
171
175
174
169
168
164
160
157
157
150
149
147
148
150
153
155
155
154
154
156
156
155
151
148
145
140
140
151
162
168
163
154
148
147
148
152
160
165
163
157
154
155
161
159
156
156
163
170
170
168
167
168
170
171
172
167
162
160
158
144
141
143
144
142
137
135
141
148
148
142
137
139
143
146
150
159
162
162
154
151
154
159
162
156
145
140
152
166
170
166
162
164
167
168
167
163
158
158
164
167
164
159
156
156
159
159
157
155
157
149
148
149
151
149
141
132
134
144
156
155
146
140
139
142
147
157
161
162
153
149
149
159
162
163
158
152
156
165
171
172
168
166
167
168
169
166
161
155
156
160
162
160
159
162
162
163
159
156
155
149
148
151
154
154
143
132
130
140
155
161
154
148
143
143
147
153
155
152
150
150
153
158
160
161
163
164
163
167
170
174
171
166
162
161
164
166
164
156
152
151
154
159
164
168
170
166
162
160
162
146
146
149
153
153
148
141
138
142
148
154
159
160
155
150
150
150
152
151
153
156
158
157
154
156
161
165
163
163
164
170
170
165
159
155
156
153
152
152
147
144
147
155
159
166
165
163
161
162
169
146
147
149
150
149
150
149
148
145
143
146
153
161
160
155
152
151
152
154
157
161
160
154
151
152
158
159
155
151
155
164
167
166
161
158
155
149
148
151
148
146
146
150
153
157
160
159
159
163
168
148
150
151
150
148
147
148
148
146
143
143
147
149
152
152
152
153
154
154
154
154
155
153
153
155
157
154
148
145
151
159
164
168
167
163
159
155
154
157
158
151
147
147
151
154
159
159
160
161
164
148
150
150
151
150
147
145
144
146
149
149
147
143
145
148
152
155
157
153
149
144
147
154
160
163
158
154
151
153
156
158
161
166
165
162
159
159
160
163
160
153
151
152
154
157
161
163
164
163
162
146
143
144
149
153
153
147
145
151
160
159
153
147
145
147
154
158
160
156
150
144
146
155
164
166
157
153
155
162
163
158
156
153
154
155
155
158
160
162
157
154
157
160
162
163
163
164
167
169
165
144
138
140
149
157
159
153
155
161
164
162
157
154
151
149
151
156
160
160
156
151
151
156
162
163
153
147
149
157
158
155
151
149
150
153
155
158
159
159
157
156
160
166
172
168
163
164
170
174
172
144
140
145
154
158
157
153
159
163
162
158
153
155
152
145
142
147
157
161
159
155
155
158
161
163
153
145
136
139
151
156
156
152
153
158
160
162
160
159
158
158
160
163
165
164
162
164
172
178
176
141
141
146
153
155
150
145
144
150
154
150
150
153
151
143
138
145
154
159
156
151
152
156
160
164
157
150
141
138
147
157
161
164
164
162
162
161
160
160
160
159
157
156
158
161
164
169
173
174
172
138
135
136
143
147
145
137
132
138
146
148
151
152
151
149
148
150
155
157
153
148
149
152
156
162
158
156
154
152
153
158
163
164
163
158
157
158
160
162
162
159
157
155
157
163
170
174
170
164
162
142
133
129
135
146
151
146
139
136
142
147
150
150
151
151
152
154
156
156
152
152
153
153
153
152
155
159
163
165
166
165
164
161
154
153
154
159
162
162
161
160
159
160
160
164
172
173
165
157
155
146
138
137
142
152
161
160
152
143
139
145
150
150
149
147
148
154
155
153
153
158
161
159
154
151
154
158
162
164
171
173
169
160
151
150
158
166
165
159
157
160
164
163
161
160
161
162
161
158
158
147
146
148
151
154
160
164
159
146
136
143
155
163
156
149
146
151
155
155
153
156
159
161
155
153
156
160
159
156
159
165
167
161
152
152
160
166
164
157
155
160
163
160
160
158
158
162
163
165
166
147
151
153
151
149
150
155
154
143
133
142
158
177
172
157
148
148
155
157
152
152
153
155
155
153
157
164
162
152
146
148
156
158
158
156
157
160
159
155
156
161
162
164
164
164
165
166
166
168
171
151
155
154
149
146
145
145
144
138
134
144
157
171
170
159
149
145
151
156
152
148
150
151
151
149
152
162
166
157
143
139
148
157
162
162
157
156
154
155
157
164
167
170
170
168
168
165
162
164
168
153
154
152
150
151
151
147
142
141
143
148
151
152
155
155
148
142
142
150
153
154
153
155
151
146
148
157
163
157
146
144
150
159
166
167
164
160
155
155
158
163
170
169
167
164
159
154
156
161
167
151
149
149
152
156
157
152
148
149
153
152
148
146
149
153
148
142
141
148
156
159
158
155
152
150
152
153
153
149
146
149
157
162
167
170
169
165
160
157
159
160
162
163
160
159
155
156
159
167
172
148
145
145
148
150
149
147
149
155
157
155
152
152
155
157
152
145
145
151
157
160
159
157
155
155
155
152
147
143
145
152
159
164
166
167
166
163
162
163
160
157
155
161
162
162
158
158
164
172
176
152
149
145
143
142
142
145
149
153
156
157
159
165
166
165
158
151
150
154
158
159
160
159
159
157
155
152
150
147
148
150
156
160
164
163
159
158
161
165
162
158
159
170
176
170
159
155
161
170
173
158
159
149
143
142
145
149
149
152
156
161
165
169
168
166
160
155
153
155
158
161
162
161
160
157
154
153
153
152
152
152
152
157
162
162
157
154
157
161
161
160
164
172
176
166
153
149
157
166
166
162
161
153
147
149
154
154
151
150
157
165
169
168
163
160
158
155
152
153
159
165
165
162
160
157
156
152
151
153
157
157
154
156
161
164
160
154
151
156
161
162
164
165
165
158
149
152
161
166
163
161
158
153
150
150
154
154
151
150
155
163
168
165
157
151
150
150
150
152
159
166
167
162
158
154
154
150
148
154
161
163
160
158
161
163
161
156
153
158
165
166
163
158
155
155
157
163
168
167
162
159
153
148
146
146
150
152
152
150
151
156
163
164
155
146
142
145
149
153
160
163
163
158
150
146
147
146
148
160
168
169
163
158
157
157
159
158
164
169
170
167
162
161
159
160
161
165
166
166
163
160
151
144
140
145
151
154
152
149
148
152
159
163
157
148
142
144
150
154
158
156
154
151
146
143
147
150
156
164
168
166
160
156
154
152
152
159
169
174
168
162
162
167
172
166
159
157
160
163
162
156
149
140
141
148
155
156
150
146
146
152
159
163
159
151
146
147
150
152
151
147
147
148
150
150
154
159
162
163
159
155
153
153
152
152
153
159
167
169
162
155
158
166
171
166
157
153
157
161
160
149
147
143
146
150
155
154
148
146
149
155
158
157
154
149
147
148
149
145
143
142
146
154
157
157
157
160
163
160
154
149
149
152
154
160
161
163
163
159
155
151
154
162
168
166
160
156
156
159
158
143
148
150
148
148
149
151
151
151
153
157
157
152
146
145
148
151
152
145
139
143
153
163
164
155
149
153
162
164
159
154
152
153
155
162
166
169
164
155
151
152
157
162
167
170
166
160
155
154
158
146
153
154
149
143
145
150
155
155
155
157
156
148
143
146
155
163
161
150
144
151
162
171
165
150
140
145
162
170
165
158
154
153
153
156
163
168
165
156
150
152
160
167
173
173
167
161
155
153
159
153
157
156
151
143
143
147
151
153
155
155
151
143
142
150
162
168
163
153
149
156
165
170
163
150
146
151
164
170
162
154
153
153
153
153
156
162
163
156
147
147
158
168
173
169
162
159
157
156
160
154
157
156
152
146
143
140
141
147
153
154
147
139
142
153
161
157
151
150
152
158
160
159
156
154
156
160
165
159
153
148
152
155
156
155
154
156
158
155
146
144
149
161
165
161
157
156
159
160
158
148
152
152
151
148
142
137
139
147
156
157
149
144
149
156
158
152
147
153
158
157
152
149
151
160
165
162
155
147
144
150
157
161
160
157
154
154
155
154
150
147
149
154
156
155
154
157
159
159
157
144
146
147
149
149
147
144
147
153
158
156
154
156
159
160
158
153
154
157
159
153
146
146
153
164
169
163
152
143
143
152
163
167
163
156
153
152
155
157
157
158
157
155
155
157
160
161
159
158
159
147
144
145
149
153
156
155
154
153
150
148
150
157
161
162
159
156
156
156
152
148
146
149
155
162
166
166
159
149
145
150
160
168
167
159
154
153
156
161
163
162
160
159
157
160
163
163
160
157
158
149
147
147
150
155
157
156
151
150
146
144
148
155
157
159
156
155
155
152
151
151
150
150
153
156
161
166
164
157
151
149
156
166
170
166
159
157
159
165
163
161
159
157
158
160
163
162
158
155
156
149
150
150
151
151
150
148
146
148
150
152
155
157
156
157
155
156
159
164
163
159
153
151
149
151
156
161
163
163
160
155
157
162
166
166
165
166
168
168
165
160
157
156
156
158
161
160
157
155
157
150
153
153
152
148
146
144
145
150
156
157
157
157
158
158
157
159
171
179
173
162
153
150
153
155
159
159
161
165
166
165
160
154
154
158
165
170
173
171
166
165
164
160
157
157
161
164
162
158
160
153
155
156
157
155
153
152
151
152
153
151
150
151
156
161
161
164
173
176
169
157
153
156
162
165
163
162
163
167
168
166
160
152
150
155
163
169
171
168
166
169
173
167
160
159
165
172
172
164
161
151
155
160
165
165
165
160
155
152
146
141
137
143
152
159
161
161
161
160
156
153
155
159
163
164
163
165
165
167
163
157
153
157
162
167
168
169
165
164
165
169
173
171
165
162
166
176
175
166
159
143
150
159
166
165
162
158
157
156
152
147
143
145
151
156
155
155
154
154
155
156
158
158
158
161
165
168
167
157
147
144
149
162
171
173
170
163
162
165
167
168
170
169
168
165
163
166
169
165
159
139
146
154
157
152
147
152
159
170
169
162
156
156
156
156
151
152
155
160
160
158
156
153
155
162
170
171
165
153
143
144
153
161
165
162
158
157
161
167
169
168
165
166
169
166
158
154
159
165
162
144
146
150
149
143
140
144
154
169
170
162
157
158
161
160
155
154
158
165
163
157
151
148
151
158
167
168
163
157
157
159
162
161
160
156
154
157
162
167
167
161
157
158
164
165
160
158
164
167
161
151
150
149
147
143
141
142
147
153
155
154
153
156
161
163
158
156
156
160
160
158
153
149
149
149
152
155
162
168
170
168
165
164
163
166
170
171
167
164
160
154
150
151
156
162
166
174
173
168
158
154
156
150
149
148
149
147
145
146
151
155
155
155
155
157
156
154
152
156
159
163
162
157
153
147
149
152
159
166
168
164
160
160
166
176
183
180
169
162
161
163
157
153
151
160
169
174
173
166
160
152
157
152
150
153
158
158
156
156
161
165
162
154
149
149
150
151
151
156
161
167
166
163
159
157
156
158
159
163
163
158
155
155
163
173
181
174
163
161
165
171
166
158
153
161
169
168
162
161
166
148
159
156
154
158
164
168
169
167
167
165
158
150
147
149
152
154
155
157
159
161
161
162
161
162
163
162
162
163
162
157
152
152
157
164
169
167
159
160
168
172
168
159
158
164
169
165
158
157
166
148
154
153
153
158
164
168
168
163
158
152
147
145
147
153
159
163
161
156
153
152
154
158
159
157
155
155
163
166
165
157
152
151
155
159
164
168
170
172
172
172
168
162
161
167
171
169
160
156
159
147
149
148
148
152
157
161
160
153
147
145
144
144
149
155
163
165
161
154
152
152
157
159
157
146
143
146
160
166
164
155
152
155
158
159
160
169
178
182
178
173
171
171
170
168
168
166
161
157
157
149
147
145
144
147
152
156
155
150
147
148
149
150
152
155
160
160
156
154
157
161
162
158
152
147
144
151
157
162
161
157
158
162
164
158
150
153
163
172
174
172
172
171
170
169
165
162
159
158
159
143
141
145
152
152
145
139
143
153
162
161
155
151
149
150
151
151
153
155
156
155
159
164
164
157
142
137
144
155
163
165
166
171
172
167
163
157
155
154
158
161
159
160
161
166
165
159
152
153
161
144
143
145
151
152
145
138
139
149
156
154
147
145
146
146
145
145
152
157
156
152
153
159
163
164
160
156
159
165
166
166
167
171
170
164
160
157
157
160
167
171
167
159
155
155
157
156
152
150
155
144
144
146
149
149
143
134
133
139
143
146
145
145
147
146
142
143
151
157
156
152
152
155
158
159
159
159
159
161
162
163
164
166
164
159
159
164
169
173
174
173
169
158
150
150
155
159
158
153
152
141
142
145
146
145
140
135
133
136
137
142
148
154
156
152
147
148
154
159
158
157
156
156
156
157
160
162
160
158
158
160
162
162
159
155
157
166
171
171
164
156
154
153
150
151
156
162
161
159
160
140
142
144
144
141
138
138
139
139
137
141
149
158
160
157
154
155
159
159
157
156
156
156
157
159
159
159
157
154
154
157
160
160
158
156
157
165
169
168
156
145
142
147
151
153
156
161
164
164
163
143
145
146
145
142
140
140
143
142
137
138
142
149
157
156
156
158
159
157
151
148
149
154
159
159
155
152
151
151
153
154
157
159
159
160
158
163
167
168
162
152
148
150
152
154
157
163
167
166
162
145
147
148
148
147
145
144
146
145
144
142
143
147
153
153
154
155
157
155
149
141
144
153
161
161
152
147
152
157
160
157
158
161
164
162
157
158
164
169
170
164
158
157
156
156
159
165
168
167
162
144
139
142
147
152
154
153
156
157
156
153
152
154
155
153
150
152
156
157
152
145
148
157
164
164
154
149
155
167
170
166
165
167
166
161
154
152
157
164
167
164
161
162
162
161
161
163
166
169
168
137
126
131
145
155
162
169
174
172
164
157
156
159
156
150
147
151
156
159
156
152
153
159
165
163
154
149
153
164
168
170
170
169
166
161
154
151
153
159
162
162
159
160
164
163
162
161
166
173
177
131
123
134
149
158
163
169
170
165
157
151
152
155
152
145
143
150
157
158
155
153
154
157
160
159
151
148
147
151
161
164
165
164
164
162
159
156
155
158
162
161
159
157
159
159
157
158
167
176
180
135
137
142
153
157
155
151
148
146
145
146
150
152
147
142
143
151
157
156
151
148
150
151
153
154
153
150
148
151
158
163
161
158
159
162
163
162
160
160
162
162
158
154
153
154
154
159
167
171
171
147
144
145
146
149
146
139
134
137
144
151
154
153
148
144
147
154
156
153
148
144
146
148
150
153
155
158
161
165
168
167
162
155
155
157
160
160
160
161
162
162
159
155
154
155
159
164
164
161
159
153
151
144
141
146
149
147
142
141
146
153
156
154
150
149
153
157
156
152
147
145
146
149
150
153
157
161
164
171
177
175
168
159
153
153
156
158
160
161
163
163
161
159
157
159
166
166
159
154
155
152
153
148
147
150
159
164
159
149
144
147
154
156
151
151
156
161
158
152
151
153
154
152
152
153
155
154
155
160
169
174
171
163
155
155
159
164
164
166
168
167
163
158
155
158
165
166
160
157
158
148
151
152
152
153
159
165
161
151
142
144
151
156
152
151
158
164
165
158
156
158
158
158
157
156
154
149
146
149
156
163
165
165
165
162
162
163
164
168
173
171
161
150
146
153
160
164
164
164
164
147
152
154
152
149
150
152
153
148
143
148
155
160
158
156
158
165
168
165
157
155
157
163
164
161
157
155
156
152
148
150
157
166
171
166
160
157
158
165
170
167
159
146
142
150
158
164
165
167
168
150
156
157
152
147
143
142
143
142
145
152
159
161
158
156
158
163
165
159
148
146
154
165
169
165
161
167
168
160
147
143
149
158
164
163
157
155
154
154
156
163
164
160
156
156
156
157
160
167
174
152
156
156
154
151
146
140
137
139
146
153
156
155
152
153
155
159
159
151
140
136
148
158
163
163
164
170
168
156
144
144
151
156
154
156
159
163
159
153
150
160
173
181
177
165
154
150
157
167
179
149
149
150
154
152
145
138
139
142
148
152
150
148
147
146
148
152
154
150
142
140
147
154
157
159
161
162
153
144
142
151
160
161
158
156
162
167
167
158
154
159
174
185
183
173
160
155
159
169
176
147
145
146
148
146
141
138
144
150
155
156
155
152
147
144
142
145
150
154
152
152
156
157
158
159
158
156
148
144
148
160
166
168
165
161
161
162
165
163
159
157
164
177
181
177
168
160
161
165
169
147
147
146
144
141
140
141
146
154
158
159
160
161
159
154
147
145
148
155
159
161
163
162
162
159
156
154
154
160
163
165
163
163
162
161
158
156
161
163
161
158
159
169
178
177
171
160
157
158
161
151
152
149
147
146
147
146
145
148
152
157
160
163
165
165
158
150
148
153
158
163
162
161
160
158
156
154
158
165
165
161
157
153
156
160
159
158
160
162
162
160
159
165
170
168
163
156
155
159
160
153
153
151
151
154
156
152
145
141
145
149
153
157
162
164
162
155
148
149
154
160
160
158
160
162
159
153
150
153
158
157
153
152
155
159
159
158
157
161
163
162
158
157
159
160
159
160
163
163
161
151
151
152
153
155
156
154
149
146
145
148
153
155
156
155
154
151
148
149
153
158
160
161
165
167
161
151
140
144
153
157
155
155
157
158
155
146
146
154
160
160
154
150
152
158
162
168
169
167
162
150
151
154
154
154
153
155
153
151
150
152
158
161
156
148
143
145
150
152
155
156
158
161
166
166
161
151
145
150
157
158
156
155
155
154
148
142
143
150
156
154
150
147
151
156
161
167
167
166
164
152
154
154
154
153
155
157
156
153
149
152
159
166
160
148
141
144
151
155
155
150
153
156
159
160
157
155
158
160
161
158
155
153
152
151
150
151
154
158
156
152
150
152
156
156
157
158
162
164
165
155
152
147
147
151
157
157
154
151
148
149
156
162
160
151
146
147
153
155
152
146
146
151
155
155
156
158
161
161
158
155
156
157
157
156
154
159
166
166
158
152
153
158
163
161
157
156
160
162
161
151
148
142
144
149
153
153
151
149
148
149
152
154
156
153
150
152
155
156
151
146
146
153
156
156
156
157
159
157
153
151
158
168
171
164
161
163
166
164
156
150
154
161
166
165
161
158
158
156
156
146
145
145
148
149
149
148
148
150
153
155
155
155
153
150
149
150
154
157
154
150
152
161
163
158
153
152
157
156
152
152
158
167
170
167
164
165
163
155
149
150
156
163
169
167
164
159
154
150
155
147
147
150
157
161
155
149
148
151
156
160
159
155
150
146
144
145
149
155
154
153
158
170
170
161
148
145
153
157
157
156
160
165
166
163
162
162
157
152
148
154
165
169
170
166
162
158
157
155
163
153
150
151
158
165
162
151
144
147
155
159
157
151
146
146
144
146
148
152
153
154
160
171
172
164
150
145
151
158
160
160
161
164
164
162
161
160
157
152
151
159
170
171
168
161
158
160
163
167
170
156
151
148
152
155
156
150
145
148
153
156
149
141
145
150
155
153
150
151
152
153
155
164
169
167
158
152
152
153
158
160
160
162
164
164
163
162
157
155
154
158
164
163
162
158
160
163
165
166
168
154
148
144
145
146
147
148
151
156
157
156
147
144
152
158
161
157
155
154
154
152
151
155
162
168
166
160
155
150
152
155
156
159
163
164
167
165
159
157
157
157
157
156
159
161
162
160
156
157
162
150
147
145
146
147
147
150
155
161
158
153
147
150
159
162
159
155
151
154
157
152
149
151
158
166
168
163
156
152
151
152
152
154
158
160
160
163
160
161
162
159
156
156
161
166
166
159
153
153
160
148
149
148
150
150
152
151
154
158
151
144
142
146
156
160
155
145
144
151
157
155
151
152
156
161
162
160
159
160
157
152
150
152
156
158
155
154
158
163
164
162
159
158
161
167
168
163
160
157
161
145
148
150
152
152
152
149
147
147
146
143
141
141
151
155
152
148
146
152
159
159
155
153
155
156
156
156
161
164
162
153
151
153
160
162
157
154
157
162
163
161
159
159
160
161
164
165
165
163
162
137
146
149
150
150
150
148
145
145
149
153
152
151
152
155
156
156
159
163
165
161
157
154
156
157
157
156
159
162
161
156
154
155
163
163
162
162
164
163
159
157
159
159
157
156
157
162
164
165
162
142
148
148
150
150
151
151
152
156
157
159
157
156
156
157
160
162
166
170
166
159
157
158
163
167
164
160
157
156
158
163
164
158
155
153
160
167
171
163
157
157
161
162
157
153
154
162
164
164
163
152
151
151
152
154
156
159
160
160
156
153
150
152
158
162
163
164
165
165
159
155
156
162
167
169
167
165
161
154
159
166
170
163
151
149
155
164
167
163
158
160
164
164
158
155
161
166
168
164
162
151
152
155
157
159
160
160
156
154
149
146
143
149
159
167
166
162
158
155
154
154
157
159
159
160
162
165
165
162
161
162
168
167
161
158
160
161
161
157
156
159
163
162
158
157
163
167
167
161
159
146
149
154
158
159
154
150
150
151
151
151
151
154
160
164
164
159
154
152
154
157
158
156
153
151
155
160
163
162
161
160
161
164
167
168
166
162
158
155
156
157
160
162
162
160
158
156
157
159
158
144
146
152
156
153
145
141
145
154
163
161
159
158
158
158
161
158
155
153
153
156
158
155
153
152
153
153
153
157
160
163
160
161
164
163
161
158
158
159
162
160
160
163
164
162
156
150
155
161
160
145
145
148
150
145
139
137
144
155
162
158
157
156
157
157
159
158
157
154
153
153
154
153
152
150
150
150
150
153
162
168
168
164
161
156
153
154
157
164
170
166
160
157
160
163
161
159
162
163
159
144
143
144
145
143
142
142
145
148
150
151
152
155
158
159
159
159
157
153
153
155
155
153
149
145
145
147
151
154
163
168
169
167
162
158
156
156
157
164
170
167
159
150
151
160
169
172
168
163
157
146
144
142
144
149
153
154
152
150
149
152
155
155
156
157
157
156
154
152
156
165
170
164
154
146
147
149
153
152
155
159
162
163
162
159
162
161
160
163
163
166
163
156
155
162
170
171
165
161
160
152
154
150
151
155
161
163
162
162
164
166
162
155
150
150
153
152
150
151
159
171
178
172
162
156
155
155
154
150
150
152
155
155
155
154
158
160
160
160
160
166
168
166
166
169
170
166
160
161
168
158
162
160
159
160
163
166
166
165
168
166
160
152
149
151
155
155
151
152
156
165
167
164
161
161
163
162
159
153
153
155
156
155
152
149
150
151
154
156
160
163
167
166
168
171
172
167
161
161
168
150
156
158
159
160
163
165
164
158
153
150
151
152
154
159
165
162
157
152
151
155
157
159
159
161
165
167
163
160
158
158
159
161
156
151
148
152
157
160
162
162
161
159
157
164
169
169
164
161
162
144
148
151
154
155
159
162
161
150
141
142
145
151
157
163
168
168
161
153
149
150
155
160
163
162
162
162
164
164
162
158
161
165
163
157
154
162
166
170
167
163
159
155
155
158
163
166
165
163
161
148
149
150
151
150
154
157
157
152
150
148
148
149
154
160
167
168
161
155
149
149
155
161
166
165
163
158
159
161
162
159
160
165
164
159
154
156
165
170
168
164
160
158
160
161
164
165
167
167
164
137
138
142
148
150
145
138
140
149
158
154
150
148
150
150
146
140
138
138
145
150
157
163
165
164
160
156
155
159
162
163
162
163
161
159
158
156
154
151
150
154
158
160
164
173
173
171
173
178
180
136
135
136
141
144
141
137
141
149
151
145
140
142
150
151
147
141
141
145
150
150
153
160
164
167
168
171
172
168
162
157
156
159
159
157
155
153
155
157
161
161
159
155
149
152
159
165
169
174
177
137
135
135
138
140
138
136
138
144
146
141
140
143
150
151
145
142
148
156
157
154
153
155
158
157
156
155
155
155
152
148
150
154
156
153
152
157
164
171
175
174
169
157
146
147
154
161
163
163
164
140
139
139
139
139
137
135
138
142
144
143
145
149
153
152
145
146
155
164
163
159
156
155
156
154
152
148
148
150
150
147
150
153
154
151
151
162
173
176
173
169
167
161
154
152
156
162
162
160
159
141
141
142
140
138
135
135
140
143
142
142
145
153
158
157
152
154
159
163
162
158
156
155
156
155
154
154
156
156
154
151
152
155
154
153
153
164
172
171
159
156
156
160
159
158
159
164
165
165
161
140
143
145
143
138
135
137
143
145
142
139
142
150
159
160
157
158
160
160
155
151
152
154
157
155
152
153
157
159
157
155
155
159
159
159
159
164
169
169
160
154
153
158
159
157
157
164
168
169
164
141
145
149
146
141
139
143
149
151
148
145
147
154
159
158
154
155
158
159
154
149
150
156
159
158
151
151
157
162
162
159
160
165
169
167
163
164
167
169
167
164
160
160
158
155
156
162
167
169
166
144
146
147
146
144
146
151
157
158
154
153
155
160
159
153
148
150
156
159
156
152
153
160
165
163
156
153
158
163
165
164
166
172
174
169
163
160
162
167
170
168
165
161
158
158
159
162
166
169
170
144
142
143
145
147
152
160
164
160
150
150
153
158
155
148
145
149
154
157
156
154
155
159
163
163
158
156
159
164
166
164
162
165
169
166
158
153
153
160
167
167
161
157
157
160
164
165
166
171
173
141
140
145
149
151
156
162
162
153
143
142
147
152
149
144
146
152
156
154
152
153
153
152
152
150
154
155
160
167
167
162
153
150
156
163
161
152
148
154
163
164
158
152
155
161
164
166
167
171
175
140
142
148
153
156
157
154
152
148
145
147
150
150
144
141
146
154
157
153
149
148
150
147
144
140
149
154
162
170
174
166
152
146
152
164
167
162
156
157
162
163
161
156
156
157
159
159
163
165
167
144
145
148
151
154
153
147
143
146
154
159
159
153
143
139
143
151
155
151
148
147
150
149
148
144
152
158
165
175
180
173
164
156
157
164
170
169
164
162
164
165
163
159
156
155
154
154
155
154
158
149
149
148
148
150
150
147
144
146
155
164
163
157
149
146
148
150
149
148
149
151
153
153
153
157
159
161
163
167
174
175
171
166
162
163
166
167
167
167
167
166
163
158
153
154
156
155
152
151
153
149
151
149
150
149
152
154
153
149
153
155
156
155
152
152
153
151
148
147
153
158
157
155
156
159
160
159
155
155
161
167
167
165
165
163
163
165
167
170
170
166
159
151
148
154
161
163
158
156
155
149
152
152
151
150
152
155
156
155
153
151
147
143
145
150
153
153
151
153
158
161
159
158
159
159
157
153
151
152
155
156
161
165
169
165
161
160
163
171
174
167
156
145
145
152
161
164
164
162
159
146
153
155
154
151
149
151
156
161
164
155
146
138
137
143
150
156
160
160
158
157
159
164
167
162
155
151
155
160
157
153
154
164
170
165
157
155
159
168
174
169
158
148
146
152
158
163
164
165
164
145
154
159
160
156
149
146
151
159
165
161
155
144
142
146
154
164
168
161
153
150
157
171
172
165
156
154
158
160
156
153
156
161
161
156
153
153
156
161
165
167
166
160
155
156
157
159
162
166
168
144
151
157
161
158
149
142
145
153
161
164
162
158
149
149
158
170
172
158
145
141
153
165
168
163
158
157
156
151
149
153
159
159
152
147
150
157
157
153
153
161
171
176
175
165
160
159
163
168
171
145
146
152
155
152
144
139
143
150
158
161
163
159
149
145
154
167
168
157
145
143
152
157
158
158
157
156
149
142
144
156
165
163
154
148
152
158
161
155
150
155
167
178
181
176
170
166
165
166
168
148
147
148
149
144
138
138
145
155
162
162
160
153
143
138
143
153
160
158
154
154
158
158
156
156
153
152
148
145
149
159
165
167
162
154
153
155
157
156
155
154
163
173
180
180
175
168
163
161
162
149
147
147
146
143
139
138
144
155
163
160
157
150
143
140
141
146
151
156
160
163
164
162
159
155
152
151
153
161
166
167
165
163
161
159
155
151
152
156
159
159
161
165
171
173
172
162
157
157
161
148
145
143
147
149
148
142
140
143
151
153
151
149
151
152
150
149
148
152
157
162
162
160
158
156
153
153
158
168
173
171
165
159
158
159
158
156
156
158
162
162
159
158
161
163
163
157
155
156
161
144
142
143
150
156
156
150
142
140
141
145
147
148
157
162
161
155
150
150
152
155
156
156
158
160
158
155
155
161
166
168
166
161
158
159
159
160
160
161
161
159
155
154
156
161
163
164
161
160
161
140
142
147
154
157
155
152
149
146
145
148
150
155
158
159
159
158
154
153
151
152
154
159
165
169
163
156
151
151
155
158
159
160
161
160
158
156
157
157
156
155
150
153
159
167
174
174
169
164
163
141
147
154
159
157
149
149
151
152
151
153
159
165
160
153
150
152
157
157
154
152
158
165
173
173
165
157
152
148
149
148
152
156
161
160
155
149
146
147
151
150
149
153
160
169
174
170
166
166
168
147
153
159
160
156
149
149
151
152
152
154
162
170
162
149
141
145
155
158
155
155
161
170
172
169
161
156
153
153
150
149
152
157
163
162
156
150
147
148
150
151
152
154
158
161
160
159
161
166
172
152
154
155
154
154
154
153
154
153
150
150
156
163
161
150
143
145
154
159
156
155
161
167
167
161
156
154
153
154
152
154
160
169
171
165
156
155
157
158
157
155
155
157
157
157
156
157
161
163
167
150
149
148
148
150
154
154
155
155
153
150
152
156
161
157
154
155
159
162
158
155
155
160
161
156
153
153
155
154
153
156
166
176
175
165
157
159
164
166
160
156
157
158
159
159
161
163
161
158
156
147
144
143
148
153
152
149
150
155
155
153
153
157
164
164
161
160
164
166
160
154
151
156
158
155
152
152
156
156
155
156
164
173
171
162
156
161
165
163
156
155
157
160
161
160
163
161
160
155
153
150
143
145
157
165
159
147
144
147
154
155
156
161
167
165
156
147
151
158
158
153
149
152
158
157
151
149
151
154
156
157
164
169
167
160
156
158
160
157
154
154
159
163
161
157
156
158
161
161
162
154
145
147
159
169
166
154
146
148
154
158
160
163
167
162
148
137
140
150
155
152
149
153
160
160
151
143
143
150
157
162
166
169
167
161
156
154
155
155
158
161
162
164
159
153
150
156
163
170
173
155
148
147
153
160
163
160
159
163
164
162
161
160
161
157
148
142
143
151
154
153
152
157
163
163
154
145
143
150
160
164
165
165
165
162
159
155
155
157
162
164
161
157
155
156
158
160
161
166
173
157
151
147
147
149
154
161
169
171
167
160
156
156
158
158
155
153
153
156
159
160
159
161
165
164
158
152
153
157
163
163
158
155
157
160
161
160
158
161
165
164
156
150
154
163
170
168
159
158
165
161
156
149
145
145
150
159
166
166
157
151
148
151
157
160
160
158
157
162
165
167
165
163
163
162
158
156
159
164
165
159
152
150
153
159
161
161
161
163
166
162
155
152
158
170
180
174
164
158
163
159
159
153
148
147
152
158
161
157
149
142
142
148
157
163
162
158
157
162
166
167
160
157
158
157
155
155
160
166
165
155
150
152
158
161
157
154
157
162
165
164
160
159
163
167
174
173
169
167
166
150
155
152
148
148
154
157
157
152
147
144
144
148
156
164
164
158
156
160
165
164
156
151
153
157
157
155
158
161
160
153
153
157
165
163
154
151
154
161
163
164
163
163
162
160
158
162
167
171
167
141
149
148
146
148
152
152
150
149
149
154
152
151
155
159
161
159
157
161
162
160
156
154
157
161
162
160
158
156
154
155
159
163
163
159
155
157
161
161
159
158
162
165
161
152
144
148
160
166
165
148
150
150
150
151
151
148
146
149
154
156
154
151
151
152
153
157
159
160
158
157
160
165
167
169
167
164
159
152
154
163
171
169
158
150
153
165
172
165
158
155
161
165
162
153
145
149
157
162
162
158
158
157
155
154
150
145
146
151
155
155
153
152
153
152
151
153
156
156
154
154
161
167
170
167
166
166
161
154
155
167
178
173
155
144
151
165
175
167
159
158
161
165
165
161
160
161
160
161
163
158
159
157
153
151
147
144
147
152
154
156
156
160
161
161
158
156
155
154
154
155
160
161
157
154
157
163
164
160
157
162
167
165
155
150
154
162
165
163
159
158
159
163
167
170
170
165
159
159
165
152
150
151
152
152
147
142
143
148
153
158
162
164
165
165
165
160
155
152
154
158
161
159
153
147
150
155
162
163
161
159
156
152
153
158
160
160
159
158
157
153
157
163
169
172
168
159
155
159
168
149
147
149
154
155
149
141
139
142
149
156
158
157
157
158
163
162
156
148
150
158
166
164
157
149
146
146
152
161
166
166
161
156
155
158
158
157
156
157
158
158
161
165
169
168
161
154
157
165
171
149
149
151
156
158
152
145
142
144
147
152
153
152
151
152
160
161
156
149
148
154
161
162
156
151
149
148
151
158
166
173
172
165
156
152
151
151
153
160
166
170
169
165
164
164
163
161
163
166
169
147
149
151
154
155
155
155
154
152
150
151
156
156
155
155
159
161
159
153
151
152
156
155
151
150
154
159
159
156
159
166
171
168
156
146
143
147
154
166
177
184
174
163
157
162
169
169
163
159
161
143
142
147
152
154
157
160
162
162
160
158
161
160
158
157
160
162
160
155
154
156
162
160
155
153
158
161
161
152
149
154
162
163
152
142
141
149
160
168
177
179
171
165
162
167
172
170
162
155
156
143
141
147
154
155
156
157
161
164
166
165
162
156
152
154
160
161
156
151
154
162
171
169
162
154
159
160
156
150
146
151
158
160
152
143
142
151
161
165
164
164
168
170
172
173
174
170
164
159
160
147
145
153
159
158
154
152
155
161
164
162
157
150
149
153
158
158
150
144
150
162
169
166
159
156
159
160
157
150
147
155
163
167
159
149
144
147
152
153
153
154
161
168
172
172
172
171
168
166
164
146
148
156
160
158
155
154
156
155
158
159
158
159
157
159
160
155
145
139
146
155
160
159
158
161
168
168
160
150
148
155
166
172
168
158
148
147
148
147
146
147
152
158
159
163
166
168
167
166
165
146
150
154
156
155
156
157
159
156
155
159
162
166
165
160
158
153
146
142
145
149
154
159
165
174
175
172
160
152
151
154
163
170
168
160
154
157
161
157
151
146
145
148
152
156
160
162
163
165
165
151
154
155
155
151
151
155
159
160
163
160
158
157
155
154
154
154
157
153
148
147
151
161
173
177
171
161
155
157
160
157
158
160
161
160
158
162
167
169
162
152
148
150
152
157
161
164
166
168
168
135
137
139
142
145
144
142
143
145
140
136
138
146
152
152
145
137
134
136
144
150
157
162
166
171
170
175
172
168
163
160
155
150
150
153
158
163
160
157
157
162
164
161
156
157
164
171
179
184
180
135
135
133
134
136
138
139
144
148
145
137
134
137
150
154
150
142
139
142
149
153
157
162
166
171
175
182
179
172
162
152
150
150
152
153
154
155
155
155
158
158
158
155
150
152
158
167
172
179
178
133
131
129
131
133
133
135
141
147
148
142
138
140
148
151
148
141
143
150
156
155
155
157
159
158
155
156
157
157
152
146
147
153
156
153
149
152
156
161
163
162
159
155
151
153
157
160
163
165
168
135
133
132
135
136
137
137
140
144
146
144
142
144
149
149
143
139
144
155
160
157
154
152
153
150
147
142
146
152
151
148
150
156
158
153
147
151
158
163
163
164
163
161
161
161
163
163
161
161
161
140
138
140
141
142
143
143
146
147
145
142
142
149
154
154
147
142
146
156
160
158
154
151
151
150
150
153
157
159
157
154
155
160
159
156
153
153
158
158
157
158
160
166
166
167
168
168
167
167
167
139
142
146
146
148
148
151
154
156
149
144
145
153
161
161
155
148
150
155
157
157
155
153
152
150
152
157
163
164
161
158
159
163
165
164
162
160
157
153
151
154
157
162
162
162
163
167
171
174
173
142
147
150
147
144
145
151
157
157
154
152
155
161
162
159
154
151
154
156
156
155
157
158
157
155
154
159
162
162
160
159
161
167
170
169
167
164
161
153
153
155
159
161
158
157
157
163
169
173
174
147
154
156
148
141
139
144
148
147
150
154
160
162
158
150
147
150
156
159
157
156
157
161
163
162
160
160
160
158
157
156
159
163
167
167
165
164
163
162
163
166
166
164
159
157
158
163
166
169
170
153
163
161
150
140
135
138
142
143
143
150
156
156
151
146
147
152
156
157
156
155
156
158
162
164
163
162
161
158
157
150
145
149
156
162
161
158
156
159
167
172
171
165
162
163
166
167
166
165
162
156
160
160
153
146
140
144
150
150
147
147
152
151
148
146
150
156
158
154
152
152
153
153
155
161
162
164
166
168
163
150
135
135
150
162
161
150
144
149
160
167
167
163
163
168
175
171
165
162
161
145
148
154
155
155
152
152
156
159
158
157
156
152
146
143
149
156
157
151
148
147
150
150
153
155
158
161
166
172
171
159
145
144
157
169
167
155
143
145
155
162
163
161
164
170
173
167
159
156
160
136
138
148
156
160
156
150
149
154
161
164
161
152
144
141
144
148
150
146
145
146
151
153
156
157
157
158
161
167
171
169
163
162
169
175
175
169
162
158
162
164
163
159
157
158
158
156
153
152
157
135
137
146
156
159
153
144
139
145
157
162
160
152
146
146
145
143
141
143
149
155
159
158
159
160
158
156
153
155
163
170
170
170
170
171
173
176
175
171
168
167
162
155
149
148
149
152
153
152
154
144
143
148
154
155
149
140
139
147
156
156
151
148
149
153
151
142
136
144
156
166
165
161
159
159
160
158
154
154
158
163
163
161
161
162
164
168
170
169
165
161
157
153
148
149
151
156
160
159
156
152
152
152
152
152
148
144
147
155
160
153
144
140
147
154
153
145
140
150
160
166
163
159
160
159
159
159
161
162
159
153
146
148
154
155
158
160
161
160
158
154
154
159
159
157
157
160
165
167
164
152
153
155
155
155
152
150
153
162
165
155
143
135
140
146
150
149
151
157
157
154
154
157
163
160
155
155
160
164
159
150
145
149
156
158
156
156
158
162
162
162
164
168
169
165
160
161
165
168
168
144
149
156
162
162
157
154
155
161
163
159
152
141
142
144
150
156
161
159
151
144
149
156
163
156
148
141
147
156
155
152
155
160
161
157
154
156
160
166
171
171
171
171
169
161
160
161
163
165
162
140
145
154
162
162
160
157
154
155
156
158
159
155
148
148
154
163
165
159
150
145
151
155
155
147
143
140
140
146
150
157
164
163
157
151
152
156
160
163
165
163
161
157
155
160
162
166
164
161
152
143
145
152
157
155
153
154
152
152
149
153
157
157
151
151
158
163
163
157
155
156
158
155
149
144
144
145
145
144
148
157
162
162
155
150
151
156
158
154
150
144
143
145
153
162
170
171
166
159
153
148
149
152
152
148
144
143
145
147
146
149
152
152
150
149
155
157
158
157
161
166
166
160
151
146
146
148
147
145
147
154
158
157
157
154
153
154
154
152
147
142
143
149
157
165
172
169
163
160
161
151
150
150
150
147
141
135
135
140
147
152
149
147
144
143
146
150
151
154
160
168
169
164
157
151
148
148
149
148
150
153
158
160
160
159
155
153
152
153
158
158
158
158
160
163
161
159
157
160
166
150
145
144
147
149
146
137
132
137
149
154
150
147
142
142
145
150
149
151
155
161
163
162
159
154
152
152
155
157
158
162
164
164
163
161
158
155
154
156
162
167
167
163
159
157
152
152
155
161
168
147
141
139
144
151
151
146
142
144
152
157
154
152
150
151
154
155
154
151
150
151
155
158
158
156
156
156
159
163
166
168
167
166
163
160
160
160
159
157
158
160
162
162
161
159
155
155
157
161
165
145
143
142
145
148
149
150
152
154
156
156
160
161
158
157
159
160
161
155
148
146
151
158
161
158
157
156
158
161
161
162
162
161
161
161
162
165
163
158
154
153
158
164
168
171
169
163
160
161
164
146
149
148
144
141
141
147
154
156
156
156
160
164
159
155
155
159
161
157
149
147
153
161
164
159
157
156
156
156
154
153
156
158
162
161
161
164
160
158
156
156
162
170
176
177
173
164
158
161
168
150
152
152
145
140
139
143
152
153
152
152
156
160
158
150
146
149
155
155
150
151
157
164
164
158
156
155
155
152
149
148
154
162
164
162
157
154
154
157
161
168
172
173
174
173
164
158
155
163
173
151
153
154
150
147
148
148
152
153
150
148
153
158
157
151
144
145
150
153
152
154
160
166
163
156
153
153
154
152
148
149
156
165
165
159
152
151
153
159
164
169
173
169
165
163
162
159
159
162
169
150
151
156
157
157
155
153
154
156
154
152
153
157
161
159
156
154
156
157
156
157
161
164
161
154
150
151
155
158
155
154
158
162
160
154
150
155
162
164
166
165
163
162
159
160
164
168
165
160
159
149
149
156
165
164
157
151
152
157
158
155
154
157
165
168
168
162
162
161
158
157
157
158
156
152
150
153
161
166
164
160
158
158
155
153
152
160
167
169
166
160
159
159
159
161
166
172
168
161
156
152
148
151
161
166
159
148
146
150
155
153
152
158
169
172
165
156
153
156
157
154
150
148
150
151
153
157
163
167
164
162
162
162
159
157
156
160
164
163
157
156
158
163
163
160
160
163
165
165
162
153
149
150
157
162
161
153
151
153
154
155
157
165
174
169
155
142
138
150
155
151
145
138
143
149
156
157
159
160
160
162
164
166
164
159
156
154
155
155
155
156
157
164
162
155
152
152
159
166
169
149
150
152
155
158
160
160
164
166
165
162
165
175
175
164
149
137
139
150
158
155
148
143
145
150
154
155
155
155
160
162
163
162
158
156
153
151
153
158
162
160
157
153
153
155
156
156
158
162
168
152
154
153
153
154
157
161
166
167
163
159
164
170
165
159
151
148
152
158
163
164
163
160
156
151
151
151
156
162
167
165
158
151
149
154
156
154
158
164
167
163
153
144
147
159
170
171
164
159
162
164
160
153
148
148
153
159
161
155
150
150
155
155
156
157
157
158
159
162
167
170
171
169
163
155
151
152
160
170
173
166
158
154
157
161
162
160
161
163
165
162
153
148
152
164
178
180
170
163
161
169
164
151
142
143
153
162
164
156
150
150
154
155
158
162
162
159
156
161
167
167
164
163
160
158
155
156
160
165
165
162
161
168
170
168
163
158
157
159
162
163
162
160
162
163
168
169
169
168
165
159
159
148
137
140
154
167
172
169
162
159
160
165
170
170
166
157
152
157
165
163
156
149
153
160
163
163
159
154
152
155
163
172
174
166
156
153
155
160
162
163
166
169
166
158
151
151
160
167
167
150
153
148
142
144
152
161
165
169
164
162
159
162
165
167
162
153
152
155
161
160
156
151
153
159
166
166
159
150
148
152
164
169
164
154
151
155
164
166
161
158
162
167
165
154
142
144
155
164
165
153
155
156
156
154
151
147
148
152
159
158
154
150
150
150
149
150
152
154
154
156
160
163
163
160
164
164
159
152
151
158
170
169
156
146
151
164
176
173
161
154
158
164
165
158
151
151
158
162
162
163
167
172
169
161
150
143
141
148
155
158
156
152
146
143
141
149
157
158
152
151
161
169
171
163
159
161
160
155
154
162
173
171
157
147
153
168
178
172
161
155
157
163
168
167
164
159
160
162
164
162
169
173
166
158
152
147
148
151
155
160
165
166
160
151
147
154
164
167
158
153
160
166
167
162
156
159
161
159
155
156
160
159
156
153
156
163
169
167
162
159
158
164
172
175
172
163
158
161
167
157
155
154
154
155
156
157
157
155
154
159
165
170
165
160
159
162
166
167
160
158
161
164
162
158
154
156
160
161
157
151
149
148
154
157
159
160
160
161
160
160
160
164
172
176
172
162
158
164
173
155
149
147
151
157
161
163
158
153
150
153
155
156
156
156
161
163
160
155
155
159
165
166
160
156
153
153
157
160
162
161
157
153
156
159
160
158
157
159
159
160
162
165
169
169
166
163
163
170
178
160
156
152
155
159
162
162
158
153
151
153
153
149
145
143
148
156
156
152
154
156
159
157
153
152
155
158
159
159
163
168
171
167
160
155
155
156
158
162
165
168
166
164
163
164
165
165
166
171
177
163
166
162
159
158
159
161
161
160
162
166
166
159
148
137
138
150
158
161
156
151
149
146
149
153
160
165
162
157
158
164
170
169
159
149
148
155
164
171
176
179
170
163
159
163
168
167
163
161
166
152
159
160
159
155
153
155
159
163
167
170
171
166
155
143
142
155
167
166
157
147
145
150
155
160
163
166
161
154
150
154
162
164
155
145
145
157
171
183
182
179
168
164
162
167
172
170
163
156
156
135
138
152
159
153
145
145
152
160
164
164
163
159
154
150
156
164
167
162
153
149
155
162
163
161
160
158
155
152
149
152
159
162
158
151
149
161
173
178
173
166
164
166
167
169
173
175
168
159
153
128
130
150
159
154
141
139
148
157
160
157
152
147
148
150
156
161
159
149
148
156
165
164
160
156
158
157
154
151
151
156
163
170
170
163
161
163
164
163
156
153
160
167
169
169
170
171
170
165
157
140
141
153
159
155
145
147
154
159
161
157
152
148
148
150
154
155
147
141
147
156
162
160
157
157
162
163
155
147
148
155
166
176
177
172
167
164
160
154
148
149
155
164
168
168
166
163
162
164
163
153
155
157
156
153
149
152
159
164
165
161
157
153
150
149
150
151
149
152
153
156
157
158
162
165
169
165
153
145
144
152
162
170
171
168
166
167
164
160
153
151
152
159
162
163
162
158
156
161
166
157
160
159
155
149
146
149
158
165
168
162
156
151
146
144
141
150
161
167
165
159
156
160
168
169
164
153
149
148
151
153
155
158
160
162
162
166
168
167
162
156
154
156
155
157
159
160
160
161
164
147
143
142
141
144
147
153
152
146
139
137
143
156
158
157
152
148
146
145
147
151
156
161
163
166
167
166
165
162
159
155
153
150
149
151
157
164
166
167
169
170
171
162
155
153
156
158
160
160
159
148
144
139
137
142
147
152
151
147
143
141
142
148
153
156
155
151
149
149
153
157
160
161
163
167
167
171
170
165
158
151
150
152
155
155
155
158
160
162
166
167
164
159
158
158
159
158
156
156
154
137
134
131
132
138
142
146
148
145
145
143
141
141
147
151
152
149
149
152
156
157
158
159
160
160
159
159
162
161
155
149
150
157
162
158
153
154
158
161
161
157
153
154
157
160
160
156
152
152
154
127
128
129
133
137
139
142
144
144
144
142
138
139
143
147
146
145
148
153
156
155
154
154
156
156
154
155
158
158
155
151
153
161
168
163
156
155
157
160
158
154
152
155
160
164
164
161
158
159
161
133
134
137
141
142
142
146
151
154
149
143
141
143
150
152
148
145
148
154
158
157
154
153
153
152
153
156
159
160
157
154
155
161
167
168
164
158
155
154
155
156
156
159
162
166
169
169
168
169
170
141
143
145
146
148
152
158
166
165
157
149
148
157
162
162
156
148
149
155
159
161
160
156
152
149
153
158
162
162
159
156
156
160
164
167
167
160
152
149
152
158
159
159
161
166
169
169
171
174
175
147
150
148
144
145
153
162
165
161
155
151
156
162
163
162
156
150
149
151
156
160
162
158
153
150
155
162
165
162
158
159
159
158
158
161
162
158
151
148
151
157
163
162
159
161
163
165
168
171
173
151
157
153
146
142
146
147
147
142
143
148
155
158
154
153
151
151
150
150
153
157
159
157
154
154
160
166
166
162
158
159
161
157
154
153
157
159
156
152
155
165
171
169
164
161
158
162
164
165
164
155
164
161
152
143
139
137
135
133
138
144
149
148
147
147
150
153
154
153
153
155
156
155
156
160
163
166
166
164
161
158
156
152
152
157
158
158
157
155
162
171
178
173
169
164
159
160
162
159
157
154
160
160
156
149
142
143
145
148
151
152
153
151
148
148
153
157
158
154
152
152
153
155
159
163
164
165
165
167
161
153
146
148
157
164
162
152
146
150
159
168
173
169
169
169
169
164
161
157
155
145
150
154
158
157
152
151
155
160
164
163
160
157
153
151
154
158
156
151
147
147
150
155
162
166
163
160
160
163
159
151
145
151
166
172
165
151
141
144
156
163
163
163
165
169
174
169
164
159
159
135
139
149
160
164
158
151
152
157
162
162
159
156
153
153
152
150
148
144
144
145
151
156
161
163
160
155
152
154
155
156
158
163
171
175
169
160
152
154
158
162
162
158
156
158
161
165
165
162
161
133
134
145
161
167
158
147
143
150
157
156
150
147
150
153
150
144
137
141
150
155
158
157
157
157
156
152
149
151
157
163
165
166
167
169
171
172
169
164
163
164
162
156
150
148
151
159
165
165
160
141
135
142
155
164
157
145
143
151
155
151
143
140
150
156
153
144
138
145
159
166
165
160
156
154
154
154
154
158
161
163
161
155
151
156
164
169
167
159
155
157
158
158
153
151
152
159
167
169
163
151
145
145
151
158
153
148
147
154
154
149
143
145
155
162
160
153
150
154
159
162
162
160
159
157
156
158
163
166
163
157
148
144
145
152
157
161
157
147
140
143
153
163
166
163
159
161
167
171
170
156
152
149
151
153
152
148
148
150
152
151
150
152
158
162
163
161
161
158
153
147
147
154
161
161
159
161
165
166
159
148
143
147
156
159
158
157
154
148
143
145
155
166
171
165
160
161
164
168
173
153
151
151
152
153
153
150
150
148
152
155
155
154
152
152
155
160
164
160
152
141
143
149
157
160
158
158
158
156
153
148
149
159
165
165
160
158
160
161
161
160
157
158
159
159
159
160
162
162
165
149
148
152
154
153
155
156
153
149
147
150
152
150
149
149
151
153
157
158
158
155
151
148
149
152
155
153
152
152
151
153
156
161
163
164
160
159
161
166
168
161
149
141
145
154
164
167
164
160
156
147
149
153
155
154
154
155
151
143
133
132
139
146
153
156
156
151
149
155
167
174
165
154
146
147
151
150
150
152
155
158
158
157
157
158
158
158
157
156
153
144
137
136
146
159
172
173
167
161
156
147
150
154
155
153
148
144
137
124
115
119
136
149
158
163
162
153
147
153
168
181
175
163
153
148
149
148
148
151
157
159
157
155
156
157
158
157
156
153
147
140
137
141
153
162
170
169
163
161
162
147
149
153
155
152
144
135
126
119
121
131
144
150
154
158
157
153
149
150
161
173
176
169
159
152
150
150
149
149
150
155
159
161
162
161
160
160
159
160
161
160
158
159
159
158
156
156
158
162
166
150
148
150
152
152
146
137
131
136
148
154
155
150
144
142
147
151
151
150
154
161
166
165
160
155
154
157
157
151
146
149
161
166
167
165
161
161
160
161
165
170
174
171
164
157
147
150
158
167
169
153
151
149
150
152
149
146
147
152
162
162
161
153
143
140
144
152
156
153
151
151
156
160
158
157
157
161
162
157
150
151
159
164
165
164
163
162
160
156
156
162
171
176
172
164
153
153
159
168
170
154
154
150
146
149
151
154
155
157
156
155
157
155
151
149
151
157
161
156
148
145
151
158
159
156
154
157
159
159
158
157
157
159
159
161
164
167
162
155
152
155
164
173
175
173
165
157
157
163
167
153
154
147
141
143
149
158
159
157
150
145
147
151
155
155
159
160
160
154
145
144
151
158
159
154
153
152
155
156
158
159
160
157
153
155
158
163
161
158
158
161
167
170
173
173
167
159
154
158
165
154
152
144
139
138
147
157
159
154
147
138
138
145
154
156
159
158
153
147
143
145
153
156
154
152
153
156
156
153
152
155
160
160
153
148
146
152
156
161
167
171
171
171
168
167
163
159
157
162
169
153
151
146
144
146
149
151
154
151
147
142
143
146
154
157
156
153
149
144
144
148
152
152
152
153
156
161
159
152
147
147
153
157
154
148
145
149
155
163
169
171
171
168
164
164
165
164
164
166
169
152
154
159
163
162
156
151
150
151
151
151
151
153
155
158
155
155
153
151
152
153
156
155
153
153
156
159
159
156
150
147
148
150
153
153
154
157
162
166
167
167
166
163
160
161
166
169
167
164
163
151
155
165
174
171
161
152
150
153
157
158
156
153
154
156
157
160
159
158
158
159
160
158
156
154
155
158
161
165
162
156
150
149
153
159
162
163
167
166
165
163
164
162
162
163
167
169
167
163
160
151
153
157
163
164
158
151
150
155
157
157
153
151
152
155
159
160
159
157
157
158
158
159
157
156
159
161
165
169
168
163
158
154
159
162
165
162
161
158
157
161
167
168
168
166
166
166
165
163
163
150
151
151
153
154
155
153
155
156
157
154
152
154
157
158
156
155
155
155
156
155
153
154
155
159
164
167
165
164
161
162
161
161
159
160
160
157
154
152
154
160
166
169
168
167
164
165
165
166
165
147
152
155
155
154
156
157
159
156
152
152
156
166
166
159
154
152
155
159
160
157
153
151
152
157
163
164
160
154
153
157
161
162
159
158
157
156
157
161
163
162
159
156
157
160
166
167
166
165
162
152
157
158
158
157
157
157
156
151
147
150
157
165
163
158
155
156
157
158
158
159
160
159
156
155
155
155
156
155
158
158
158
158
161
161
161
161
164
170
170
163
154
147
148
157
167
172
167
162
158
160
159
155
152
151
152
153
152
149
148
152
155
152
152
154
158
159
156
151
151
158
165
166
161
155
150
152
159
166
167
163
162
165
169
170
168
165
165
166
166
163
156
149
151
157
164
167
164
161
158
163
160
150
141
140
146
151
153
154
158
159
158
152
150
154
158
156
150
147
150
158
162
164
161
159
154
157
161
166
166
166
167
171
173
171
167
164
161
159
159
162
162
161
160
157
152
152
153
159
162
156
158
149
138
137
146
155
162
168
168
164
161
164
165
165
159
151
147
150
157
160
158
156
157
160
164
163
159
153
155
161
168
170
166
161
158
159
160
157
156
159
164
167
164
156
146
144
151
159
163
150
153
152
149
148
150
156
165
172
170
162
158
163
170
171
162
151
148
152
158
160
157
154
154
158
164
164
156
147
146
153
163
163
155
150
151
157
164
161
156
154
157
163
164
159
155
155
160
163
163
146
150
156
161
159
155
152
157
163
162
159
154
153
159
163
158
151
151
153
150
151
156
159
160
159
160
160
156
149
146
150
154
155
151
148
152
158
165
162
155
150
153
159
164
164
166
166
167
167
163
145
152
161
163
161
156
151
150
154
157
158
157
154
152
146
145
151
157
155
147
144
155
166
170
162
157
157
158
155
152
154
157
158
157
155
155
159
163
160
156
152
154
159
165
167
164
160
162
164
164
148
152
157
158
156
156
156
154
152
153
159
165
167
158
146
142
152
165
166
155
149
156
169
174
166
157
156
159
160
158
158
160
163
163
160
158
157
158
158
157
156
157
159
161
162
160
157
157
161
165
150
149
148
149
154
158
162
159
153
151
157
166
173
165
155
151
159
169
170
163
157
159
165
169
166
159
157
161
162
161
162
163
165
167
163
161
159
158
158
158
158
159
159
157
159
161
161
160
162
167
154
148
145
147
154
160
166
162
155
152
155
160
163
160
157
158
160
163
164
161
159
160
161
160
160
161
161
162
162
162
162
163
167
168
165
164
164
162
160
159
159
161
160
160
162
164
166
165
166
168
162
156
149
149
154
160
163
160
157
157
161
161
154
149
145
146
154
158
160
160
158
154
151
149
153
159
163
162
160
159
162
166
169
167
164
162
165
169
167
163
161
163
163
163
165
166
167
164
164
167
164
164
157
154
154
156
157
156
157
162
167
167
158
147
135
133
147
159
165
162
154
146
142
148
151
156
159
160
156
154
158
164
167
166
159
156
161
171
173
167
163
163
162
163
164
166
164
160
159
163
156
160
159
157
153
151
150
153
154
158
163
168
166
154
139
134
148
163
169
160
148
142
147
155
160
159
155
152
151
151
153
159
164
163
156
153
159
170
173
166
160
159
161
162
163
164
165
161
160
162
138
145
156
159
152
145
145
150
152
152
152
157
162
157
147
146
157
164
164
154
147
147
155
163
166
160
154
151
151
152
153
155
158
161
159
158
160
166
168
162
155
157
160
160
160
161
165
166
163
159
132
141
155
161
153
145
145
152
155
151
146
148
150
149
148
150
158
161
156
153
153
157
161
161
161
160
156
153
154
156
158
158
158
163
167
168
167
166
164
159
156
157
162
162
160
160
161
162
163
158
144
149
158
161
155
147
149
156
158
153
145
139
136
141
147
150
158
160
155
155
160
161
159
156
157
160
160
156
155
158
160
163
165
168
172
176
174
168
164
162
159
163
165
166
165
162
156
156
159
161
154
158
162
160
154
148
150
156
159
155
146
137
134
137
143
149
158
164
167
167
165
160
157
156
156
160
160
156
154
154
157
162
167
170
172
172
172
168
164
165
166
167
167
167
166
163
159
156
158
163
158
160
161
157
150
145
147
155
160
156
148
140
139
143
144
146
155
168
180
179
170
161
158
160
158
156
152
152
152
150
152
155
161
165
165
165
165
164
164
164
167
167
164
160
158
160
161
160
159
162
153
150
145
143
146
149
155
151
145
145
150
159
162
160
157
158
162
161
155
150
148
151
154
156
153
151
151
151
152
153
152
154
156
156
153
154
160
165
171
168
165
164
164
166
168
165
159
154
151
154
153
148
141
141
148
156
161
153
144
143
150
159
160
156
155
158
161
161
159
157
158
157
157
159
157
156
154
153
154
154
151
152
156
158
157
155
159
165
168
167
163
158
160
165
166
164
159
155
153
154
145
142
136
137
145
158
164
153
143
141
146
151
151
149
150
155
159
160
158
158
159
161
162
162
161
159
159
160
160
157
154
154
159
162
161
158
158
161
162
162
157
152
156
161
165
164
160
157
157
158
134
136
137
138
138
140
146
150
149
146
146
146
144
145
147
154
160
161
158
156
155
157
160
161
160
159
159
161
161
159
156
156
162
165
165
163
159
160
160
158
156
153
155
159
164
164
164
164
164
164
135
141
145
144
138
134
141
151
157
155
150
146
145
149
151
155
160
163
160
157
156
156
158
158
155
155
156
158
160
159
157
156
160
165
168
168
162
157
156
158
159
158
157
159
163
167
167
167
168
169
144
148
148
146
141
140
151
160
165
156
150
146
149
156
159
159
159
159
158
160
161
162
158
154
150
152
155
157
158
156
156
156
157
161
164
165
159
153
153
160
164
162
159
160
166
170
167
166
167
168
149
151
146
141
142
152
163
166
161
151
143
139
146
157
162
161
156
152
152
157
162
164
157
149
146
154
161
162
158
156
157
159
157
157
158
157
154
149
151
159
166
166
163
164
168
170
167
164
164
165
152
151
144
139
144
155
162
160
149
140
135
134
140
149
157
160
155
149
146
152
158
160
154
147
146
158
166
167
162
159
163
166
166
158
156
155
155
151
150
155
163
167
168
168
168
166
164
164
163
162
154
153
146
146
150
156
156
149
143
138
139
137
139
148
153
154
153
151
149
151
154
155
153
151
152
160
166
167
166
164
167
170
168
164
162
161
160
156
153
155
160
165
167
168
166
161
162
164
164
161
150
152
151
153
156
157
154
150
149
150
152
151
152
152
150
151
152
153
152
152
152
153
155
158
158
160
160
161
162
163
164
164
164
167
168
166
164
162
159
159
163
164
163
164
165
163
163
166
167
164
145
151
153
157
160
158
156
154
155
157
157
157
157
157
154
151
152
154
155
155
152
153
157
160
160
158
155
155
155
157
156
157
162
167
169
165
160
158
160
163
165
164
163
163
163
163
166
171
173
169
145
147
152
159
163
160
157
156
157
159
154
153
159
161
159
154
150
154
158
159
157
155
155
157
155
155
152
151
151
154
155
158
163
168
168
164
158
155
158
162
164
164
161
158
157
160
168
174
175
168
146
140
144
155
164
161
157
158
160
159
150
146
153
158
159
153
149
151
158
163
162
158
154
151
151
152
152
153
155
159
161
163
165
166
167
167
163
157
154
157
161
162
159
156
154
156
165
171
171
165
144
131
133
148
161
161
159
159
162
158
149
144
148
155
157
153
150
152
156
159
161
160
157
153
151
151
154
158
162
165
165
163
159
160
163
167
167
160
151
151
156
158
159
158
158
160
164
167
166
162
147
134
133
145
154
156
154
152
154
151
149
151
153
157
156
155
156
158
156
153
152
155
159
161
158
156
158
163
167
167
166
164
159
157
158
162
162
156
148
143
146
150
153
158
163
167
166
163
159
158
151
147
144
144
146
147
146
146
142
142
149
158
164
160
158
157
160
162
157
148
143
148
158
164
164
162
162
164
165
163
162
161
161
161
160
158
157
152
147
141
139
139
145
153
162
167
166
160
156
158
157
155
152
145
139
139
143
144
143
146
153
159
160
155
151
152
156
160
159
153
148
149
153
158
163
165
166
165
160
157
156
158
163
165
163
159
156
155
152
153
147
142
143
149
159
165
166
161
159
164
160
159
155
148
142
141
144
147
149
150
152
152
149
148
149
150
150
151
158
165
165
159
151
152
162
165
165
161
158
156
154
155
159
164
164
161
157
157
159
162
160
153
150
154
163
168
169
165
164
170
154
155
155
152
148
146
146
143
141
136
137
141
147
151
157
156
150
148
159
172
179
169
156
154
163
163
160
157
159
160
160
157
156
159
162
162
158
156
158
160
160
157
159
168
171
175
173
168
166
170
148
151
154
154
152
148
142
132
118
113
121
137
151
159
165
162
154
147
155
168
177
172
163
162
164
161
155
155
161
166
165
160
157
159
162
163
161
159
160
159
160
159
161
166
170
170
168
165
163
164
147
149
153
155
154
149
141
131
120
119
132
148
155
160
163
162
155
151
150
158
167
170
166
163
160
159
157
156
158
161
162
162
163
163
164
165
165
164
165
165
165
162
163
162
159
157
159
161
163
161
150
152
155
157
157
154
151
147
147
149
155
158
154
150
149
153
154
154
152
154
158
161
161
157
154
158
162
162
154
148
149
158
164
167
166
164
165
164
164
163
163
166
168
167
161
156
158
163
169
164
153
158
160
160
160
158
157
157
159
162
162
158
151
144
141
144
153
158
157
155
153
154
154
152
154
159
164
163
153
144
144
153
163
166
164
164
164
162
158
154
157
164
173
177
174
167
163
165
171
167
154
160
161
162
161
159
158
153
151
150
148
149
149
147
145
147
153
160
160
155
150
151
154
155
157
158
161
159
155
152
152
156
160
161
162
164
165
160
155
153
158
163
170
174
175
171
164
161
164
164
155
157
155
157
161
164
161
155
148
143
139
141
147
153
155
155
157
157
154
150
152
156
159
160
158
157
157
156
156
158
160
161
158
154
154
159
161
159
158
159
161
161
159
160
165
164
161
158
158
161
155
154
149
148
157
165
166
160
154
146
142
143
150
157
163
166
161
151
146
146
153
160
162
159
158
160
160
158
155
155
160
163
158
151
147
150
154
157
160
164
162
155
150
149
154
160
162
163
164
164
154
152
149
148
152
158
158
155
152
150
148
150
154
159
164
168
162
151
145
147
153
157
156
155
160
168
171
160
152
149
154
159
160
155
149
148
152
157
162
163
157
151
147
147
154
160
165
168
170
168
152
152
155
159
161
157
151
148
147
150
154
157
155
155
157
160
160
156
154
154
155
153
149
152
162
172
171
158
149
146
149
154
158
159
157
155
157
160
161
160
156
152
152
154
158
161
164
165
166
167
149
151
157
167
167
159
151
147
149
153
158
157
152
147
149
153
160
161
160
159
158
155
151
154
161
166
161
153
150
152
153
150
152
159
163
164
160
155
155
157
160
163
162
161
162
162
159
157
158
164
149
149
151
158
160
156
152
150
153
157
158
154
147
142
145
155
164
165
159
156
155
157
157
159
162
161
156
152
154
161
160
153
150
156
163
168
162
153
150
155
163
170
169
166
164
163
159
156
157
162
150
150
149
150
152
154
154
154
153
155
154
150
145
144
149
158
167
167
159
154
153
156
161
165
166
162
156
152
156
160
162
159
155
156
161
164
162
156
152
155
162
169
166
164
163
166
171
169
164
162
152
154
153
153
155
156
156
154
150
144
146
147
149
151
154
158
164
163
159
156
154
156
159
165
169
166
159
152
147
152
158
162
163
161
161
160
160
162
164
163
162
160
157
156
160
168
175
173
167
161
155
157
156
157
157
157
157
154
149
145
146
150
151
155
158
160
160
157
154
154
155
157
159
160
164
162
160
154
149
150
154
160
168
171
166
161
159
166
173
172
165
157
152
152
158
165
169
169
165
159
155
156
153
153
151
152
151
152
156
157
157
154
150
151
157
160
159
152
147
148
154
159
161
158
153
153
155
158
161
157
156
159
166
172
170
163
162
167
176
177
167
159
154
154
156
157
158
158
159
158
150
153
151
148
144
144
143
146
154
164
164
157
148
147
151
157
156
151
146
147
152
159
162
158
151
148
149
156
161
161
162
164
165
165
164
161
163
168
172
171
165
161
158
156
154
149
146
149
155
158
147
154
157
156
152
144
139
141
150
158
160
155
149
151
154
155
153
152
152
151
153
158
161
161
156
150
148
149
152
158
167
170
165
157
155
157
162
164
160
157
157
158
157
156
154
151
152
155
158
160
149
156
161
165
163
154
149
149
154
155
152
151
153
162
164
158
152
152
155
154
153
155
159
162
160
158
152
150
149
154
164
168
165
157
154
156
158
155
149
147
151
154
155
158
160
163
168
169
167
164
146
151
157
161
162
158
155
158
162
160
154
151
155
162
164
159
152
152
153
149
146
152
159
165
163
159
156
153
151
153
156
159
159
160
162
160
156
149
147
149
152
155
158
163
168
171
172
171
171
168
139
140
142
146
152
156
158
159
160
160
157
156
154
154
151
150
151
154
153
146
143
151
161
167
163
157
155
155
154
154
154
156
157
162
165
162
155
151
151
155
156
158
162
167
169
166
161
161
164
167
135
135
139
143
150
155
157
156
153
153
157
162
159
152
143
142
151
159
162
155
151
155
165
169
164
157
154
157
158
158
158
160
161
163
163
159
158
156
156
157
155
158
161
163
163
160
155
155
157
163
140
141
144
150
155
156
154
150
146
149
157
164
167
159
149
146
154
163
167
163
160
161
166
169
166
161
159
161
161
162
162
166
168
165
162
160
162
163
159
154
154
158
159
157
158
162
164
160
156
157
146
146
149
155
159
157
151
145
145
152
159
164
169
164
158
156
158
161
164
164
163
162
164
165
166
164
164
164
163
161
162
165
166
165
161
163
169
170
163
157
156
161
162
160
161
166
170
165
158
158
148
150
151
155
159
158
152
146
147
155
160
161
158
158
160
159
157
159
161
163
163
161
160
160
162
162
163
164
163
158
157
160
163
162
160
162
170
177
171
162
157
163
166
166
165
166
165
162
158
160
148
149
150
150
154
156
154
149
147
149
151
151
152
154
157
157
156
157
161
164
162
158
156
155
155
157
158
161
162
156
154
156
162
163
160
158
164
171
172
163
153
159
165
169
166
162
158
157
159
163
149
148
147
148
150
152
154
151
147
144
144
147
150
156
158
154
152
154
158
160
156
152
151
154
156
154
154
156
158
157
154
156
164
166
163
157
159
162
159
152
149
155
161
166
162
157
155
158
162
165
155
153
153
151
149
151
155
155
151
145
142
150
161
161
158
151
148
149
152
153
152
149
150
155
158
157
155
154
157
160
159
158
161
165
163
160
158
155
155
150
147
153
159
161
157
153
154
159
163
166
154
158
158
157
153
152
156
158
157
150
148
156
163
162
154
144
145
147
152
153
153
153
155
157
161
161
158
155
157
162
163
160
153
153
159
162
162
160
158
156
155
155
159
158
155
153
153
157
160
162
148
155
159
158
154
151
152
155
156
149
147
151
155
154
148
144
147
151
156
159
158
158
157
157
160
161
159
158
160
163
165
161
154
152
160
167
168
165
162
162
163
162
160
156
154
155
157
156
157
159
147
153
158
158
154
149
148
149
148
147
143
143
149
152
150
149
152
157
162
163
161
158
157
155
155
158
160
161
163
162
162
161
161
165
167
171
170
164
163
165
169
169
163
154
155
159
160
159
159
160
152
154
157
158
153
149
148
152
151
146
141
143
151
158
160
155
154
159
165
167
162
158
156
154
153
155
160
163
162
156
154
158
164
168
168
168
164
160
161
165
172
174
166
157
153
158
161
161
162
164
149
148
147
146
148
152
150
146
141
143
150
155
154
150
147
152
159
165
161
153
147
148
152
155
153
151
153
156
157
154
152
156
161
161
156
151
154
162
166
161
155
155
162
170
173
169
164
161
160
160
150
149
146
144
148
153
153
148
139
140
149
158
158
150
145
148
156
161
160
158
156
156
158
161
158
154
151
153
154
156
155
157
159
160
157
156
161
167
170
166
158
154
160
165
168
167
164
167
170
172
149
149
147
144
143
149
156
151
142
139
147
157
158
150
146
149
154
157
155
154
157
160
162
163
161
159
157
156
157
158
158
159
158
159
159
161
162
164
164
163
160
158
160
163
166
166
167
172
177
178
145
151
155
147
139
137
146
152
152
151
152
158
159
153
149
151
157
158
153
149
152
157
160
160
158
157
156
157
159
161
163
162
161
160
160
163
160
159
158
159
160
161
158
159
161
163
167
169
173
173
146
154
158
150
138
131
139
151
157
157
154
156
158
152
149
154
160
161
154
149
150
155
158
158
154
154
155
158
161
165
166
166
164
161
160
162
160
157
157
159
161
161
158
158
161
163
164
164
166
166
148
153
156
150
142
137
143
151
154
152
147
146
145
148
150
155
160
160
156
153
154
158
158
156
153
155
158
160
161
163
166
168
167
163
158
158
157
156
158
161
163
162
162
164
167
168
164
161
161
162
149
150
149
145
145
149
154
158
157
148
139
129
131
142
154
159
160
159
156
155
157
161
160
156
157
160
164
162
157
157
163
168
169
165
159
156
155
152
155
161
165
164
164
168
173
173
166
161
161
161
151
149
143
140
147
155
163
164
160
152
140
133
136
147
158
163
162
159
155
153
156
159
159
155
158
163
164
160
153
154
161
167
168
166
162
159
155
150
151
157
160
161
161
166
170
171
166
163
164
165
154
149
140
140
151
157
163
162
159
155
149
147
152
156
159
160
157
156
154
152
154
155
156
156
158
161
161
158
155
157
162
167
166
165
166
165
160
153
151
151
156
153
153
159
165
165
164
167
170
173
152
149
143
146
155
160
161
158
156
154
154
155
156
157
152
149
151
154
155
155
155
154
157
158
158
158
159
158
158
162
167
167
165
164
165
167
167
162
160
160
157
157
155
158
161
161
162
170
177
178
150
151
150
153
158
160
161
157
154
151
148
149
152
155
151
147
149
154
159
160
159
157
158
158
156
155
156
157
160
164
167
169
166
163
163
164
166
170
170
167
167
165
162
162
160
159
162
170
176
175
152
152
153
155
158
159
159
156
153
147
143
145
154
158
157
151
150
156
165
167
162
158
155
154
152
153
154
156
158
162
165
169
168
166
163
162
162
163
163
163
165
167
165
162
159
157
161
169
171
166
153
147
145
150
155
157
157
157
157
152
145
146
157
161
159
153
152
160
167
167
161
156
152
150
150
152
155
157
160
162
162
165
168
170
168
167
163
156
154
154
159
162
161
160
158
157
160
165
164
160
149
140
136
143
151
155
157
159
160
155
150
152
158
156
152
149
152
159
163
160
155
154
153
153
153
155
158
161
162
163
162
161
163
168
170
170
165
159
153
152
155
157
156
157
159
161
163
162
159
156
147
142
142
144
148
152
156
156
154
151
151
157
160
152
142
140
148
158
158
154
150
153
156
158
158
158
159
161
163
164
166
166
165
164
165
166
164
161
158
158
157
151
148
152
159
168
166
159
151
152
149
154
154
150
147
148
151
151
144
143
149
159
163
153
142
137
146
154
154
150
149
154
159
162
160
158
156
158
160
164
170
171
167
162
159
159
159
159
159
159
156
151
148
150
160
172
168
157
147
148
150
157
157
152
146
147
150
150
142
140
147
155
158
154
149
147
148
150
149
152
157
158
158
157
157
156
155
155
156
160
166
168
166
160
156
156
154
156
157
159
160
158
158
160
166
173
168
158
152
154
150
154
153
151
148
148
150
150
148
149
151
150
148
149
153
155
154
152
156
160
165
161
155
155
159
158
154
153
154
158
161
162
160
160
159
158
155
156
159
162
166
172
174
174
173
173
169
164
162
166
151
151
149
150
150
150
148
146
146
150
153
150
147
148
154
158
159
159
164
168
166
159
154
160
166
163
154
150
154
160
160
158
157
160
163
163
161
160
162
166
172
176
176
173
171
170
169
168
167
167
152
151
149
149
150
151
147
140
133
137
147
152
154
153
155
158
159
160
164
165
159
153
156
165
173
167
157
153
157
162
161
157
155
160
166
168
166
164
165
170
175
174
170
165
163
165
167
167
165
163
154
153
151
150
152
156
155
143
134
133
142
155
158
159
159
159
157
156
155
156
154
152
156
164
171
167
162
159
159
159
158
155
154
159
165
169
168
166
166
167
167
167
164
162
161
162
166
166
165
161
154
156
154
153
158
164
171
161
153
148
149
156
157
156
157
158
157
155
153
154
155
154
154
158
159
162
162
161
156
153
152
153
157
158
162
164
166
165
162
158
154
154
159
162
166
167
167
167
166
161
151
155
156
158
161
166
167
163
159
157
153
153
153
152
152
156
157
159
160
159
157
155
150
151
154
159
161
159
153
149
150
156
161
162
160
160
160
162
162
158
153
149
154
163
170
171
167
165
165
162
147
153
159
162
162
161
154
149
146
148
150
151
152
151
150
151
154
160
164
160
156
152
150
151
156
159
161
159
154
152
154
160
163
164
161
159
159
160
164
165
164
158
154
158
165
166
163
160
159
159
150
153
157
161
162
159
151
145
145
148
152
154
155
154
153
151
152
154
156
155
155
154
155
157
159
160
162
159
156
155
157
160
160
158
159
161
160
159
163
167
169
163
155
153
156
158
158
157
156
157
154
156
155
155
158
159
156
153
152
156
160
162
161
158
159
159
156
150
147
150
157
164
162
161
161
163
162
158
155
156
160
161
156
153
154
158
159
157
156
158
158
154
151
150
152
157
158
161
158
158
154
154
153
152
153
157
155
153
152
156
162
165
164
160
161
165
163
155
149
151
159
163
161
161
166
170
166
155
151
156
163
165
161
153
151
152
154
154
153
151
147
145
146
148
153
157
160
164
165
163
149
150
154
157
157
154
151
148
147
150
157
161
159
156
156
161
164
161
157
156
158
156
154
158
171
178
169
151
145
152
159
164
163
158
153
149
148
151
153
152
151
148
150
154
158
159
159
162
165
167
145
145
151
163
162
155
149
146
146
150
154
156
155
150
149
154
162
162
158
156
156
153
151
156
168
173
166
149
144
150
154
155
157
157
158
156
152
151
152
155
159
162
161
162
163
162
157
156
160
167
148
146
149
157
160
154
148
147
149
154
155
153
150
148
150
155
162
162
156
153
152
154
154
156
156
156
152
149
150
156
155
151
149
155
160
165
164
158
156
157
161
165
165
165
163
161
157
152
152
162
152
150
151
155
157
154
150
149
150
153
153
151
149
150
154
159
163
161
156
152
151
156
158
157
152
147
146
150
157
163
163
158
154
155
159
164
167
165
162
158
159
159
160
158
157
160
160
157
155
158
156
153
151
155
157
157
154
151
150
150
149
149
150
153
157
158
158
157
156
156
155
157
157
156
155
154
153
154
159
165
165
165
165
161
158
157
157
162
163
162
160
157
155
152
156
159
164
165
162
159
157
155
153
154
155
155
154
153
153
153
152
151
152
157
159
158
153
150
154
158
160
158
155
155
158
163
161
158
160
159
160
162
167
168
161
151
147
157
168
171
164
158
155
154
157
159
163
166
164
162
153
153
152
154
153
151
150
151
157
162
161
157
155
158
160
158
153
150
151
156
160
159
156
154
155
159
161
159
159
155
155
158
164
167
161
151
149
160
174
178
167
158
154
154
157
157
159
161
162
161
147
149
153
158
159
154
145
143
151
161
163
160
155
155
156
157
155
154
153
153
154
157
159
158
153
150
150
154
155
156
158
160
162
158
156
153
155
164
174
173
164
156
153
154
155
153
156
159
160
159
150
153
159
169
172
164
147
140
145
153
157
156
153
153
153
154
156
160
157
151
149
155
163
164
158
151
147
149
152
158
165
169
164
157
154
156
158
161
160
158
156
155
152
153
155
158
164
166
165
162
163
162
165
169
174
166
154
148
150
152
152
150
151
154
157
153
155
160
159
152
147
153
164
167
164
156
151
151
155
161
169
171
166
161
161
162
159
150
145
148
153
155
154
155
162
169
175
176
174
170
165
164
160
156
159
159
158
159
163
160
153
149
151
156
159
154
154
157
157
152
148
153
160
165
163
157
152
152
156
161
166
164
163
166
171
169
159
150
147
153
159
158
158
161
169
173
174
173
174
174
152
154
150
147
150
155
158
161
162
161
158
154
150
151
151
152
154
157
157
153
150
152
155
159
158
155
151
152
155
159
160
158
157
165
169
169
162
156
158
162
162
162
163
169
174
172
163
162
165
169
142
147
149
151
154
156
157
156
156
157
159
157
150
146
144
149
153
159
160
157
155
155
156
157
157
157
156
155
155
156
158
158
157
156
157
160
160
164
160
157
157
160
166
173
177
174
167
159
156
159
144
149
157
163
164
159
153
149
150
153
158
159
154
149
147
147
153
157
160
161
162
161
160
159
160
161
162
160
157
156
158
162
159
152
150
156
164
170
162
153
153
159
165
170
173
176
173
163
155
153
146
152
160
170
169
159
150
144
148
153
158
159
158
156
154
153
154
155
159
163
165
166
165
164
163
162
163
162
158
157
158
162
160
153
153
161
175
181
169
157
154
161
166
165
163
167
169
164
157
156
145
150
156
165
166
160
152
146
148
152
153
152
153
159
162
160
155
153
157
165
168
170
168
168
168
163
161
162
161
158
157
158
157
153
154
163
176
184
175
161
156
161
167
166
161
158
159
159
158
161
143
147
151
157
160
159
155
151
149
148
145
142
145
156
167
168
157
151
155
165
170
171
169
168
168
164
161
164
165
162
158
157
157
156
155
159
167
174
171
160
153
158
166
168
163
158
156
158
159
164
149
150
148
148
151
154
156
154
153
148
143
139
144
160
171
171
156
145
148
160
167
166
161
159
159
158
160
165
169
167
163
162
162
162
157
156
160
166
165
157
150
155
162
167
164
161
159
160
162
164
162
161
153
147
147
151
155
156
157
152
150
151
157
165
169
165
150
140
141
155
163
160
153
150
151
155
158
161
166
168
168
167
167
165
159
157
159
163
163
158
153
156
161
166
167
165
162
161
161
162
163
162
155
150
149
152
153
153
153
153
152
158
164
161
156
149
142
140
147
156
160
157
153
151
154
156
157
157
159
163
166
166
163
157
156
158
161
162
161
159
159
160
162
164
165
166
162
160
158
158
151
154
152
150
151
151
149
145
142
141
145
152
158
155
144
138
138
143
149
155
158
157
157
157
158
158
156
154
155
158
161
160
152
149
154
160
160
159
155
156
160
161
159
155
154
156
159
159
156
155
145
148
149
149
151
149
146
141
134
131
133
145
156
157
150
144
141
145
150
153
154
155
157
158
157
157
158
158
157
157
157
157
155
154
160
163
160
155
152
155
162
164
156
145
143
147
157
160
158
155
149
149
151
151
152
152
151
150
143
135
133
146
162
169
165
157
150
149
150
151
151
153
154
154
155
157
162
164
160
156
154
159
165
167
166
166
163
160
160
165
171
170
161
150
147
152
158
160
161
162
144
147
148
150
151
153
150
148
144
143
144
146
149
148
142
138
141
150
155
154
150
154
159
162
155
148
147
155
159
156
155
159
165
165
158
150
149
158
163
159
153
151
156
162
163
160
161
164
164
158
148
153
156
151
146
145
145
146
143
143
148
153
152
148
141
137
140
146
150
151
151
155
161
165
160
152
150
152
155
157
159
163
165
162
158
156
159
165
167
164
158
156
159
164
166
167
166
169
169
168
148
158
162
153
142
137
142
147
144
142
149
157
157
152
145
142
142
144
142
143
148
154
159
162
161
158
156
154
155
157
161
164
160
158
159
164
166
167
164
164
164
163
160
161
165
168
169
171
172
173
149
158
163
154
140
136
144
152
151
145
150
158
163
156
150
147
147
146
141
141
147
154
157
158
157
157
158
158
157
160
164
165
158
154
157
164
169
167
162
162
164
162
157
155
158
161
165
166
167
171
149
155
158
152
140
137
144
153
154
149
148
155
160
154
147
145
148
149
148
145
149
154
158
158
156
158
160
162
163
166
168
168
163
155
153
159
164
166
163
159
159
159
157
155
155
155
160
160
162
164
147
151
153
152
143
141
145
150
152
149
146
146
146
143
141
143
149
153
151
149
150
156
162
164
164
165
167
169
166
168
171
173
168
158
153
155
159
162
162
158
157
162
164
165
161
160
160
160
161
162
147
148
151
153
149
147
147
149
153
153
149
143
140
141
145
150
157
159
155
151
150
158
166
173
176
170
165
161
159
162
166
169
168
159
156
156
157
157
158
159
162
164
167
168
166
164
161
161
162
162
150
149
150
151
151
149
147
150
156
159
158
154
153
154
156
160
163
163
157
150
149
156
165
172
173
167
159
151
148
155
161
162
155
156
159
161
158
153
155
162
166
163
159
160
163
162
158
158
163
166
156
151
146
146
149
148
148
153
157
160
160
162
167
163
159
158
161
162
156
150
148
152
159
163
163
160
155
149
148
154
158
156
152
154
161
164
160
153
155
163
166
158
150
154
160
160
155
156
166
173
156
151
145
144
149
150
153
154
156
156
154
155
159
156
152
151
155
158
156
151
149
152
157
158
158
157
158
158
159
161
164
162
157
157
160
163
161
159
160
164
166
160
155
158
161
160
158
161
171
177
152
151
147
148
152
154
155
154
151
146
144
146
149
151
149
149
152
156
156
154
152
154
158
159
159
156
158
161
165
169
172
172
167
159
158
162
164
162
162
164
165
166
164
164
163
160
161
167
173
173
150
151
150
152
154
155
154
151
145
141
139
143
151
157
156
153
153
155
156
154
152
152
156
158
155
154
154
158
164
169
171
171
168
161
160
163
164
162
158
158
164
166
166
165
162
159
161
167
167
161
150
151
151
151
154
154
153
150
145
141
141
145
153
159
159
154
152
154
157
155
151
149
152
155
155
155
155
158
161
164
163
161
161
162
164
166
163
159
155
155
159
162
161
161
158
157
159
164
162
156
151
155
154
152
153
155
156
155
151
147
145
147
152
152
148
145
149
155
159
157
152
150
151
154
159
160
160
160
159
158
156
154
156
163
166
165
162
159
158
159
159
158
156
156
155
155
159
163
161
157
155
160
161
157
153
154
157
158
155
151
148
151
153
147
137
135
141
153
160
159
156
152
150
151
156
159
158
156
153
154
157
161
164
165
164
163
163
162
164
164
162
158
156
153
153
155
159
163
162
158
149
160
164
160
155
154
158
156
151
145
146
153
158
151
141
137
140
147
155
157
159
155
150
147
149
154
153
149
148
154
162
169
171
166
162
162
164
166
167
166
166
165
165
159
158
158
158
159
156
155
133
147
156
159
157
158
161
156
145
135
141
149
156
154
152
152
152
150
151
153
156
156
153
151
152
153
151
150
150
156
163
168
167
163
160
161
164
165
163
164
168
175
177
173
167
164
160
156
153
157
130
133
145
153
158
163
164
158
149
140
142
144
146
148
154
160
164
160
156
154
153
154
154
156
156
154
150
149
152
158
163
164
162
159
160
162
162
161
161
163
170
178
182
176
170
166
165
162
159
160
141
139
142
148
154
159
160
157
152
151
149
147
143
142
147
154
163
169
169
163
152
148
151
158
160
155
147
145
150
159
164
164
160
157
159
162
160
161
164
167
172
174
170
164
162
164
169
168
164
162
152
149
146
147
150
154
155
148
143
145
151
153
152
146
144
147
157
168
172
166
152
144
148
158
163
160
151
144
151
158
162
159
156
155
159
164
165
164
166
168
172
170
164
157
156
163
169
171
166
161
157
155
150
148
150
156
157
147
135
136
145
155
158
155
153
152
154
158
162
161
155
150
152
161
166
165
160
156
156
156
155
151
149
153
160
167
169
166
164
164
165
165
161
159
161
165
169
169
166
162
153
154
149
148
153
163
167
154
138
134
143
152
157
159
159
159
156
153
151
155
159
160
160
163
165
164
160
158
156
155
153
151
149
153
159
165
167
164
162
158
156
154
155
160
166
168
167
164
163
161
146
147
146
147
155
164
165
152
140
138
146
153
157
157
159
160
159
157
155
156
159
162
163
159
158
158
157
155
154
154
155
158
159
157
157
157
158
162
165
163
157
147
145
151
161
164
163
161
160
161
140
143
145
148
154
157
152
145
142
145
153
158
158
156
156
158
159
161
161
158
156
155
154
153
154
156
157
156
154
153
156
162
164
161
157
153
152
159
170
176
168
156
145
145
150
155
157
159
161
163
143
146
149
152
152
151
148
145
146
152
159
161
159
155
153
153
155
157
158
154
151
149
151
154
156
159
160
160
156
153
154
158
159
159
159
159
158
158
164
172
171
164
157
151
153
154
153
155
157
161
149
151
152
152
150
149
150
151
153
156
160
160
157
155
153
155
153
153
151
151
150
150
154
157
158
159
158
157
155
156
157
156
150
151
156
162
162
156
152
154
158
163
164
165
161
157
151
150
153
157
150
153
154
151
150
150
152
152
151
152
155
158
157
155
155
160
161
158
153
152
153
155
155
156
158
159
152
147
151
159
163
160
152
149
151
154
156
151
145
144
149
158
164
166
162
157
150
148
152
159
148
152
157
157
155
152
151
150
147
146
150
156
158
154
154
159
164
161
156
153
155
155
154
156
161
162
155
147
149
159
163
160
154
151
149
148
146
149
151
152
154
159
164
164
162
159
154
156
161
168
144
149
163
168
162
153
150
149
148
147
150
155
159
156
153
154
157
156
152
151
154
156
156
158
163
168
167
159
155
154
153
152
152
155
156
154
154
159
162
163
162
164
166
167
165
165
164
163
168
173
146
149
163
172
165
154
148
149
152
153
153
155
158
160
156
151
147
147
149
152
157
161
160
157
159
162
166
167
162
154
149
149
152
157
160
163
166
168
166
163
162
164
166
169
169
168
164
162
163
168
150
149
155
163
163
157
149
150
153
156
156
156
158
162
159
153
147
147
153
159
165
165
161
152
146
151
159
166
166
161
157
156
157
157
158
160
166
167
163
158
157
160
164
167
169
166
162
158
157
159
154
150
150
156
159
158
151
150
153
156
156
155
157
160
160
155
149
150
156
165
169
163
157
151
147
150
156
163
169
169
167
162
159
156
154
151
152
157
161
160
157
159
162
166
166
164
162
162
159
160
158
155
152
152
153
151
150
149
153
157
157
155
157
160
161
156
150
150
155
163
166
160
155
155
156
160
159
160
164
166
162
158
155
157
155
148
145
154
163
167
161
159
159
161
163
162
163
167
165
164
160
157
155
155
152
148
145
145
151
158
159
158
161
164
163
157
152
149
152
159
160
158
156
161
169
169
166
159
158
159
157
153
154
157
157
152
150
154
165
168
161
156
156
158
158
159
162
165
167
165
156
154
155
161
165
158
149
143
146
154
159
162
166
166
163
158
154
153
154
155
154
155
159
164
171
171
167
161
156
155
156
157
157
156
156
154
152
154
160
161
158
156
156
157
156
154
157
163
167
167
160
154
153
165
178
176
162
148
148
153
156
160
165
164
162
159
158
161
159
154
151
156
163
166
167
168
166
163
158
157
161
163
161
156
155
155
155
153
151
152
155
157
157
159
160
160
164
167
171
172
168
162
156
158
168
174
166
162
161
160
156
154
156
160
160
160
161
163
161
156
155
160
166
166
163
159
160
160
158
160
163
162
159
157
159
161
158
154
153
154
158
155
154
158
166
172
175
176
177
176
168
165
157
150
153
159
161
164
166
164
157
151
151
156
159
160
161
162
161
156
156
160
164
163
157
153
149
151
156
161
163
158
153
155
165
169
167
163
161
165
162
155
152
158
170
176
179
176
174
173
155
157
155
150
150
154
156
159
160
161
158
154
151
152
154
158
160
160
158
153
152
153
156
156
155
154
150
150
156
161
164
158
153
155
165
169
167
163
163
164
161
155
156
163
173
176
173
167
166
165
147
152
156
157
156
155
155
153
154
158
159
157
151
149
150
157
160
159
154
150
149
149
149
152
156
161
164
161
159
161
163
162
157
154
157
160
160
159
155
155
157
157
160
165
173
176
172
165
161
158
152
155
158
159
159
157
154
151
153
156
158
157
151
148
151
154
157
156
153
151
153
153
149
149
154
163
172
168
161
159
161
165
163
156
154
157
162
164
158
155
155
158
161
164
167
170
170
164
159
157
160
158
158
158
158
157
154
151
153
154
154
152
149
150
151
151
152
153
155
160
160
158
154
152
153
158
160
159
157
157
160
164
166
160
158
164
175
180
171
159
156
160
162
161
159
159
160
159
159
160
154
154
157
160
162
160
157
153
152
151
150
149
149
153
154
152
150
151
158
166
166
164
161
162
162
159
154
154
157
161
162
163
161
160
160
169
181
182
173
160
156
159
165
162
159
155
156
156
158
162
144
152
158
163
164
161
158
154
153
151
149
148
150
157
162
158
153
150
156
166
169
168
168
170
171
165
159
158
162
167
166
163
158
155
157
164
171
172
165
157
155
159
165
166
163
162
160
159
158
160
147
156
163
162
156
154
154
153
157
158
156
155
155
163
171
169
157
149
153
163
172
172
168
165
165
163
161
161
165
169
169
166
161
153
151
154
162
169
167
161
157
159
162
163
163
166
169
165
161
156
156
163
160
153
147
146
148
151
155
154
154
153
153
161
169
172
160
152
154
164
172
171
162
154
153
156
158
160
160
163
165
168
166
159
153
153
160
173
177
172
163
161
161
163
164
169
172
167
161
155
159
161
155
148
146
147
146
142
137
135
132
129
133
140
152
156
157
156
159
164
168
165
158
151
151
153
156
157
156
157
161
166
167
164
157
157
161
169
172
170
166
166
165
166
166
168
168
164
159
154
153
155
150
148
151
152
146
133
118
106
97
97
106
118
135
142
151
156
161
161
160
158
158
156
155
154
154
154
155
156
158
160
162
161
160
159
158
156
156
158
164
166
164
159
153
154
159
161
157
154
152
151
149
149
153
154
148
137
118
99
85
89
106
123
136
143
148
155
157
154
153
155
159
160
157
153
153
154
155
156
156
158
157
156
162
162
158
153
152
156
165
165
157
145
139
145
156
161
160
155
153
150
149
148
152
155
156
153
139
124
113
120
137
150
157
156
154
156
153
151
150
154
159
158
156
154
156
157
156
154
156
161
165
166
166
165
164
163
164
168
171
167
157
147
148
156
161
162
160
159
140
146
151
153
150
149
151
154
154
147
141
141
150
155
150
140
133
138
146
150
151
156
162
162
152
140
132
137
145
152
158
163
167
165
158
154
154
160
165
162
155
152
155
162
163
160
161
165
162
156
140
153
162
159
149
142
144
151
156
154
152
153
155
155
151
143
136
138
139
142
144
151
159
161
155
147
143
146
150
155
163
169
170
164
157
155
161
164
164
162
158
154
156
161
166
170
168
165
157
152
142
155
165
161
147
141
144
151
155
156
157
160
160
156
151
147
145
143
137
138
142
150
155
159
160
157
158
157
155
159
165
169
165
160
158
163
166
165
164
165
166
161
157
158
166
172
170
164
156
155
143
151
158
154
144
142
147
153
152
146
149
155
158
155
151
149
150
148
146
145
150
155
158
160
159
161
164
163
160
162
164
162
156
153
156
165
170
168
164
164
165
162
157
154
162
165
164
159
157
159
144
145
146
144
140
141
149
154
151
143
141
143
148
149
146
146
149
151
152
153
158
161
163
164
163
163
164
164
163
162
160
157
153
150
153
161
170
169
162
156
155
159
159
157
155
156
157
156
157
161
142
140
138
138
141
144
149
153
152
147
145
146
145
144
142
144
148
150
150
152
157
162
166
169
170
167
164
163
162
161
160
158
153
150
152
159
167
167
159
148
151
162
166
163
155
154
157
159
159
160
140
141
145
149
148
147
146
148
153
158
159
157
156
151
150
150
152
151
148
147
151
160
167
172
172
165
159
154
155
159
162
159
152
148
152
160
163
163
157
155
161
167
168
163
158
157
160
164
163
161
144
147
156
159
153
145
139
141
146
156
160
164
168
161
158
156
157
157
149
144
146
154
162
166
165
159
152
148
151
159
162
157
148
146
154
161
161
159
160
168
171
166
160
158
159
159
158
160
162
164
151
153
157
158
151
142
137
137
139
143
151
157
162
161
155
155
160
161
152
142
140
147
153
154
152
153
152
152
155
159
160
156
150
150
159
163
162
158
163
172
174
161
153
155
161
160
154
152
159
167
155
154
152
149
146
143
142
143
141
140
141
148
151
151
148
151
159
161
152
141
138
143
150
151
148
151
155
161
162
163
163
162
161
159
161
163
162
159
160
165
168
161
156
159
164
160
154
154
165
171
152
152
148
146
146
148
148
149
149
149
147
148
150
149
149
152
158
159
153
144
141
146
152
153
151
149
153
160
165
170
170
168
165
159
159
163
163
160
156
157
163
164
164
165
164
161
160
164
171
172
148
149
148
149
151
151
151
150
153
155
155
152
152
154
155
156
156
155
153
148
146
148
154
158
155
149
148
155
165
173
171
163
155
153
158
165
166
160
155
155
162
167
167
165
162
162
164
169
169
164
148
151
152
153
155
156
153
152
151
153
150
148
151
154
156
153
149
149
152
151
149
150
155
161
160
155
152
156
164
171
166
155
147
148
156
164
164
160
157
158
163
165
164
161
158
159
163
167
163
156
152
155
157
157
158
159
157
155
153
148
144
141
141
145
145
142
140
143
151
154
153
150
153
160
164
164
161
160
161
163
160
154
151
151
154
156
156
159
162
163
164
163
162
158
154
153
159
166
165
158
152
157
160
158
157
158
158
157
154
147
143
142
141
143
138
133
131
139
150
156
155
148
146
150
158
162
160
156
152
153
156
164
168
165
156
151
155
162
165
163
160
161
164
160
152
147
155
167
171
162
140
147
156
158
156
155
157
156
153
147
145
149
154
150
144
138
138
144
153
157
155
147
143
143
150
157
156
150
146
146
153
166
175
176
167
164
165
167
165
158
155
159
167
165
156
148
152
163
168
164
127
135
148
155
155
156
159
158
152
145
145
150
155
154
152
154
156
157
155
152
149
148
148
150
154
158
159
158
151
150
152
158
168
174
176
174
171
169
164
158
156
163
168
169
161
152
152
157
160
162
132
135
144
150
154
158
162
161
154
146
144
146
147
149
152
159
166
170
162
152
146
148
154
158
161
160
162
159
160
157
158
158
162
162
167
168
168
165
164
164
166
167
167
166
163
159
156
159
158
160
147
145
146
149
152
157
160
161
156
148
146
147
144
144
145
150
162
170
170
162
151
148
152
157
160
155
151
151
156
162
167
166
161
154
150
153
157
160
163
167
170
170
165
160
159
163
168
167
162
159
150
150
149
151
152
154
155
153
152
147
149
149
149
147
145
145
151
163
172
171
162
153
150
152
150
151
147
148
152
160
167
168
160
151
144
149
156
159
161
164
167
167
162
157
157
165
172
172
166
160
145
149
151
151
152
153
151
147
139
140
146
151
155
154
152
150
150
154
163
168
169
163
157
156
154
155
154
155
155
157
159
158
156
153
154
157
161
161
160
160
162
162
159
156
158
165
170
169
164
162
144
147
147
147
149
154
154
147
137
138
146
153
157
157
158
157
154
151
150
156
165
169
168
164
162
159
159
158
157
155
154
153
153
156
159
162
164
163
161
160
159
158
156
157
162
166
166
163
161
162
145
145
142
141
147
155
155
146
137
140
152
158
159
158
158
159
158
154
148
151
158
164
166
164
159
158
157
157
156
155
155
156
156
156
157
158
161
162
163
163
160
157
154
157
162
165
164
163
163
163
143
143
142
142
147
153
152
146
139
144
157
163
162
158
157
158
160
160
157
154
154
158
158
157
154
156
157
158
156
155
156
158
158
156
155
157
158
160
163
164
164
159
154
153
155
161
166
169
171
168
142
144
146
147
148
151
152
150
147
149
155
159
160
158
156
158
160
161
160
155
153
154
155
155
156
158
160
162
158
156
156
156
152
154
156
161
162
160
157
160
162
162
157
154
156
160
165
172
173
170
143
145
148
150
150
150
153
154
153
150
150
151
154
156
157
158
161
161
158
155
152
152
155
158
159
160
159
158
157
158
158
155
150
149
156
164
164
158
152
154
159
162
161
159
158
158
159
157
164
167
145
147
148
149
149
150
153
155
151
146
146
150
154
156
156
159
162
161
158
154
151
150
151
154
156
155
151
148
153
159
161
156
151
150
154
159
159
156
151
150
155
160
163
162
159
154
148
149
157
164
146
152
156
154
150
150
153
153
148
144
146
155
160
159
156
157
160
159
155
152
150
149
147
147
146
149
147
148
154
160
160
155
152
153
155
156
155
156
156
157
157
161
164
163
159
154
148
151
161
171
147
156
169
166
158
153
154
155
151
147
150
159
165
164
158
154
153
152
149
151
152
154
153
151
150
155
161
166
163
159
152
150
155
160
161
158
157
161
165
166
165
165
166
165
163
161
160
161
168
175
148
155
167
173
165
157
155
158
157
155
155
161
167
167
160
150
142
143
148
155
161
164
162
159
162
169
180
183
168
154
147
150
160
164
163
160
161
165
166
165
164
165
167
168
169
170
167
167
169
171
150
149
155
164
166
162
157
157
158
159
160
162
165
166
161
151
142
144
151
162
168
169
165
164
165
171
179
178
165
151
148
154
163
163
160
155
155
158
161
161
160
164
168
172
172
172
171
168
166
163
154
148
149
156
161
161
155
153
156
159
160
161
161
164
162
157
152
149
153
162
167
165
163
162
164
166
163
161
157
153
152
155
157
157
154
150
149
153
159
160
159
163
169
174
175
175
173
171
167
163
159
155
153
153
153
151
149
150
153
157
157
155
158
162
164
162
156
152
152
155
159
159
160
164
166
165
156
150
154
158
157
152
147
150
154
152
151
155
162
165
161
162
165
168
167
171
173
173
171
165
161
160
158
155
149
143
143
146
150
154
152
153
157
163
166
163
157
152
151
153
155
157
161
169
177
173
163
155
155
158
157
150
144
150
157
159
160
159
164
166
162
160
162
164
161
163
167
170
171
168
159
156
156
157
156
151
148
146
147
150
149
154
162
166
169
164
159
156
156
157
156
157
161
167
178
178
177
167
161
160
157
153
148
152
158
161
158
156
155
157
161
164
166
167
161
156
157
164
171
174
159
154
152
155
161
163
158
152
150
151
150
155
164
170
172
170
164
161
160
161
161
162
161
161
164
171
177
172
164
160
159
157
153
154
157
159
156
152
150
154
161
165
169
169
167
160
157
164
174
180
161
157
149
148
154
161
164
160
162
157
153
153
160
169
175
175
168
163
160
161
166
168
165
159
156
159
162
164
161
161
160
157
154
154
157
160
160
161
163
164
162
157
158
162
169
170
168
171
176
178
158
157
149
145
147
153
158
161
164
159
154
152
155
162
168
169
166
161
157
156
160
166
166
162
156
153
152
152
158
162
161
158
153
153
158
162
164
166
169
169
159
151
149
157
168
177
179
174
172
169
150
151
148
147
148
150
152
153
154
155
155
154
155
156
157
161
161
159
153
149
149
154
159
160
159
158
156
155
159
166
168
162
155
155
162
163
163
161
161
162
159
153
150
155
167
175
175
170
166
164
148
149
148
148
150
150
149
148
147
151
155
157
156
154
154
159
161
159
149
144
143
146
150
153
159
165
171
168
167
168
169
168
165
161
164
164
158
152
153
158
161
157
151
153
162
166
167
164
163
163
154
153
150
147
147
151
152
151
151
153
156
157
155
154
155
159
161
161
153
150
148
147
146
148
155
163
173
173
167
164
165
168
168
167
168
163
157
152
154
159
163
157
150
148
155
158
160
159
162
164
162
156
152
147
148
153
157
157
155
153
153
154
153
152
153
156
159
163
164
162
158
152
149
151
154
158
158
158
156
158
160
165
166
167
168
166
162
158
157
160
161
156
152
151
155
157
156
155
160
164
157
155
154
153
154
157
159
156
151
149
151
153
153
153
151
151
155
162
167
167
163
157
155
158
160
158
153
152
157
164
165
163
160
161
166
171
169
159
155
157
160
161
162
161
162
163
158
155
156
160
148
153
158
159
158
159
156
152
148
147
152
157
160
158
156
152
154
161
165
165
163
159
159
164
165
162
157
156
162
171
171
166
157
156
162
168
168
160
154
155
162
166
167
164
166
166
165
160
156
156
145
156
163
159
153
152
152
151
152
152
157
163
169
165
161
159
158
161
164
165
165
162
162
162
163
162
159
158
160
164
166
164
160
156
156
159
163
162
160
162
167
166
162
158
156
161
165
164
159
155
149
161
162
152
145
143
146
146
145
140
141
147
154
159
159
161
162
164
166
167
166
164
161
158
157
158
159
157
154
151
153
159
161
159
154
153
157
164
169
168
166
163
158
153
149
155
161
165
162
157
152
161
158
150
145
144
141
132
118
103
94
98
111
132
148
155
161
165
168
167
165
162
159
157
155
155
157
158
156
152
150
156
162
163
159
156
156
160
166
166
164
165
163
158
152
154
158
163
161
160
154
158
156
154
154
152
140
122
95
65
42
43
69
103
135
148
158
165
167
163
158
157
159
158
155
152
153
157
160
159
158
158
163
168
166
164
159
157
159
160
165
167
164
157
151
152
157
163
162
162
156
156
156
159
161
159
148
132
107
71
41
42
70
107
135
148
158
164
165
159
154
156
161
160
155
149
150
155
160
161
162
163
168
170
171
169
165
162
162
164
167
166
158
148
146
150
160
164
165
163
158
154
154
155
158
160
160
156
142
118
98
100
119
141
150
156
160
164
163
158
156
159
162
160
154
150
151
154
156
155
158
162
167
169
170
169
167
165
168
172
171
165
155
149
153
161
166
165
164
163
129
141
152
154
149
146
148
154
159
151
142
139
146
153
155
152
148
148
150
151
151
153
156
155
149
142
134
134
141
150
160
163
159
156
156
159
165
167
166
164
161
161
164
169
170
169
166
165
163
159
124
139
156
160
153
146
146
152
159
162
156
154
154
154
154
151
149
148
147
145
145
151
154
153
148
145
147
150
148
153
164
171
170
159
154
155
163
165
165
164
162
155
156
162
170
171
169
163
160
157
129
140
156
160
153
147
147
153
159
166
164
163
159
155
153
153
152
150
145
146
147
153
155
155
154
154
160
162
160
162
170
176
170
160
154
151
154
159
163
166
166
160
157
161
171
173
167
161
158
159
140
142
149
152
148
146
147
151
153
156
155
156
155
154
155
158
158
156
153
154
157
160
161
161
160
161
164
165
165
166
167
166
161
156
154
154
153
153
155
161
163
162
162
166
173
174
166
159
157
161
145
142
141
141
141
144
147
150
150
146
146
145
146
150
156
162
162
159
156
158
162
164
165
166
165
163
163
162
161
160
157
155
154
155
157
161
159
154
151
148
154
161
166
169
168
167
161
156
154
157
142
138
137
136
141
146
150
153
152
150
148
147
147
150
157
162
159
151
147
151
158
161
163
164
163
161
158
155
153
154
153
153
153
155
160
166
170
165
154
144
152
164
168
165
159
158
160
158
154
155
137
140
144
145
147
148
152
155
155
156
157
156
156
157
159
158
152
144
139
145
151
156
156
155
155
156
153
149
150
154
156
156
154
154
159
166
170
168
161
156
162
168
168
162
157
159
165
166
160
157
138
145
154
158
154
149
149
150
150
149
152
157
161
161
158
154
152
147
143
145
150
152
152
149
149
153
154
152
153
157
160
159
155
153
157
163
164
164
164
167
169
166
163
160
161
169
173
173
166
162
144
151
160
163
156
149
146
145
138
134
138
149
157
157
153
153
157
158
151
146
146
148
148
146
146
154
160
162
159
158
160
160
159
158
159
161
162
162
162
163
162
156
155
159
164
169
169
167
166
165
150
154
157
156
151
148
147
145
136
131
136
146
152
151
150
154
163
164
154
143
140
143
147
147
145
151
159
164
163
160
160
162
164
162
161
162
163
161
158
155
153
149
153
158
162
160
157
160
166
169
151
151
148
146
146
148
150
150
149
149
150
151
152
151
152
158
164
163
155
145
141
142
147
149
144
145
149
157
162
165
164
163
161
160
161
163
164
161
155
152
156
157
158
159
159
157
157
162
171
173
149
147
143
143
146
150
152
155
164
171
167
156
152
152
155
159
158
159
159
155
151
148
151
154
152
145
141
150
161
169
166
158
149
152
160
166
167
161
156
156
162
166
163
160
158
159
162
167
170
168
149
148
146
147
152
154
155
157
166
173
165
154
146
148
153
153
151
155
162
164
161
155
156
162
161
154
148
153
164
172
167
158
150
153
158
164
165
161
160
162
166
168
165
160
157
159
163
166
164
159
151
150
149
152
158
160
157
155
155
157
155
149
144
145
146
140
136
141
152
158
157
154
157
163
166
164
161
161
168
172
170
168
165
161
155
154
156
161
164
166
167
167
165
159
154
154
159
165
162
157
147
146
148
154
157
159
156
152
149
148
150
149
149
147
143
137
129
135
143
150
150
148
152
158
162
164
163
163
163
163
163
170
176
169
155
148
151
161
166
163
161
162
163
161
154
152
159
165
165
161
135
139
146
152
153
154
153
153
154
151
153
154
155
151
147
140
136
139
144
146
144
144
149
154
156
158
160
162
159
152
151
159
171
173
162
153
155
163
166
160
150
152
160
163
158
156
160
165
167
165
136
140
147
149
148
148
153
159
161
161
159
159
158
154
150
149
152
154
152
148
143
146
152
156
156
157
160
163
159
150
144
147
159
169
171
162
159
164
168
163
155
151
157
162
161
156
158
160
162
162
148
148
151
151
149
149
155
161
164
163
161
161
159
155
152
155
163
166
159
152
147
151
157
160
160
160
162
163
162
156
152
151
155
160
164
161
160
163
170
172
169
164
162
162
159
154
150
153
156
159
152
152
154
155
153
153
155
159
161
159
156
156
157
155
153
155
160
165
166
162
157
156
156
157
159
159
160
159
158
160
161
161
157
154
153
155
158
162
167
172
172
171
167
162
158
155
152
153
154
157
142
148
155
159
158
154
154
156
156
156
152
150
150
152
153
152
151
156
164
170
169
164
157
153
151
154
155
154
154
158
163
166
161
154
151
154
159
161
162
163
166
169
165
160
157
159
161
161
157
157
136
143
153
159
158
153
150
153
157
158
154
149
149
151
153
153
149
151
158
167
172
171
164
156
151
153
154
154
154
154
157
159
161
159
158
157
161
161
160
160
161
161
158
155
156
162
169
166
160
159
141
146
151
153
152
150
149
150
157
162
160
154
153
154
156
157
154
152
152
156
163
169
169
164
159
156
157
158
156
153
153
154
158
159
160
159
161
162
163
162
161
159
157
156
160
166
168
166
162
161
156
155
151
145
143
147
149
148
151
159
162
162
159
156
156
157
158
157
152
152
156
163
166
164
160
159
160
160
158
155
154
154
153
154
156
160
163
163
162
161
161
161
162
164
165
168
168
167
165
163
158
160
152
145
142
147
150
148
145
148
157
163
161
158
155
155
157
158
155
156
157
160
159
157
155
159
164
164
161
159
156
155
150
147
153
162
167
163
156
150
156
163
165
165
163
168
171
173
171
164
148
152
152
150
149
151
153
152
149
148
151
155
158
159
157
155
155
156
157
159
160
160
157
155
155
159
164
165
164
162
161
157
150
147
154
165
169
164
155
152
158
163
163
158
158
165
174
178
178
169
141
144
149
153
154
154
154
155
154
150
148
149
153
159
160
159
157
157
158
158
159
159
159
159
160
161
161
161
161
162
162
159
154
151
158
165
167
165
163
163
164
162
154
151
154
162
171
176
179
175
140
142
146
150
153
153
153
154
152
150
150
151
156
161
161
160
159
159
160
158
155
152
154
158
163
161
157
152
155
159
161
159
157
157
160
162
162
162
164
165
161
155
148
148
153
158
162
167
174
177
146
150
149
148
148
150
152
153
150
149
152
159
165
165
160
157
157
157
159
157
152
147
146
150
152
154
150
150
154
158
160
158
160
163
162
161
158
158
160
159
156
151
149
150
154
157
158
160
166
173
152
157
156
151
148
150
155
156
152
149
154
164
170
168
160
155
154
155
156
156
153
150
147
146
148
152
155
158
160
160
158
159
165
169
165
159
156
156
158
158
157
156
155
157
158
159
158
158
163
168
154
155
157
155
155
156
159
159
156
153
157
163
168
165
159
154
155
155
156
157
158
158
156
154
157
163
171
173
164
158
155
161
172
176
168
158
155
156
161
163
163
162
163
163
163
162
163
162
163
163
154
151
152
157
161
163
162
159
157
157
160
164
164
161
159
158
159
157
155
157
161
162
160
161
168
174
177
172
159
151
152
161
174
177
168
157
152
154
161
164
165
166
167
167
166
166
166
166
164
161
156
152
153
156
160
163
161
158
157
158
161
163
162
161
161
162
160
153
149
149
154
159
160
163
167
170
168
159
151
150
152
158
162
164
162
156
151
152
160
163
165
166
167
167
164
164
168
170
167
162
156
156
155
154
154
156
158
160
159
158
156
157
158
161
163
164
159
149
142
146
153
158
160
163
166
163
158
150
152
156
157
154
152
156
156
155
152
154
161
163
163
163
163
163
160
163
170
172
171
165
151
153
155
153
150
150
156
162
161
155
147
147
152
159
164
164
158
153
150
152
156
159
161
164
166
163
157
156
159
162
160
153
147
151
156
158
158
162
166
168
162
160
162
164
162
166
170
171
171
168
146
149
152
153
151
149
153
159
157
151
143
142
147
157
163
164
160
160
160
160
161
160
159
161
164
166
165
165
165
164
160
153
147
152
159
162
165
166
171
173
172
169
169
171
170
169
168
168
172
174
147
149
150
150
150
149
152
153
152
150
146
148
153
160
166
166
163
161
162
164
164
162
158
157
159
162
167
167
166
164
160
155
152
154
160
161
163
166
171
176
178
176
174
175
173
169
161
166
174
178
151
153
150
147
146
148
151
154
153
153
151
154
160
166
170
169
162
158
158
161
165
165
161
157
156
158
162
164
165
165
165
163
160
157
157
158
160
164
170
172
168
164
164
167
167
164
160
168
175
177
153
155
149
144
144
148
153
155
154
154
154
156
160
163
165
164
161
158
155
155
158
162
164
161
158
158
159
161
165
169
174
173
168
161
155
155
155
159
165
163
156
152
154
159
162
162
165
169
171
170
154
151
146
144
146
150
152
151
151
152
153
156
158
157
155
157
161
161
157
151
149
153
159
159
161
160
161
162
165
170
173
173
169
164
160
158
156
155
157
159
157
154
153
157
162
167
167
166
165
166
150
147
145
146
149
150
149
148
147
151
155
158
159
155
154
156
162
164
161
152
148
148
152
154
156
160
161
162
161
162
164
166
166
167
168
165
158
152
156
165
170
162
153
154
162
168
163
159
162
168
148
149
149
150
151
151
152
151
153
155
160
163
161
159
157
159
165
168
165
158
155
152
151
151
154
158
157
156
152
151
152
154
158
165
169
165
156
146
154
168
173
161
148
148
159
162
158
153
160
170
150
154
155
154
153
155
157
158
158
157
161
163
160
158
157
161
167
171
168
164
160
157
155
156
158
158
155
153
152
153
152
148
148
156
165
162
149
142
150
165
170
159
148
148
155
159
155
152
159
166
153
155
155
154
155
157
159
157
154
152
154
159
158
156
154
157
163
169
168
163
160
158
158
160
160
159
156
156
159
164
163
153
147
149
159
160
151
143
149
163
171
166
158
154
158
161
157
155
156
159
151
152
152
151
153
156
156
153
147
147
151
158
162
160
154
152
157
164
164
160
157
156
158
159
159
159
158
160
165
170
170
162
153
152
160
166
164
154
153
164
174
174
165
159
159
163
159
156
155
155
149
152
150
147
148
152
153
153
152
149
155
163
168
165
155
149
152
159
161
158
155
155
157
159
159
160
161
162
162
164
164
163
162
161
162
164
164
158
159
165
172
168
162
156
155
158
157
157
157
159
149
158
157
148
145
145
147
146
139
130
135
148
158
161
154
148
148
155
160
159
155
154
157
160
162
163
164
162
157
151
148
153
160
162
159
155
154
156
160
161
159
158
157
156
155
156
157
159
161
163
152
164
162
153
144
140
137
126
106
86
80
96
123
143
152
149
149
155
161
159
155
154
157
160
161
161
161
162
161
154
143
140
149
156
159
152
151
152
156
157
156
157
160
160
158
160
162
166
165
166
154
161
161
156
149
140
131
113
87
55
36
49
86
123
144
152
154
159
162
159
154
155
158
159
155
151
152
158
165
161
154
149
152
162
166
165
161
160
160
160
159
160
162
160
159
162
167
168
168
168
154
155
156
158
157
150
144
132
110
77
52
56
86
122
142
153
160
164
166
161
157
158
161
160
153
146
147
154
160
161
159
160
167
174
177
173
169
164
162
163
163
162
159
156
156
161
165
167
169
169
155
153
154
157
158
158
161
161
153
133
115
114
129
144
151
156
162
167
170
166
163
163
165
163
156
151
151
153
154
153
156
161
169
174
174
169
163
160
160
164
167
165
159
155
158
162
163
165
166
167
125
138
147
151
148
146
145
147
152
152
149
145
141
144
147
152
156
158
158
156
155
154
151
147
148
152
158
158
155
155
160
162
155
151
155
164
169
166
163
163
165
170
172
171
167
161
159
160
161
160
123
135
147
153
151
149
146
146
150
153
157
153
145
144
145
149
154
155
155
152
152
153
152
148
147
150
160
162
155
151
157
163
160
154
152
157
162
163
165
166
166
165
165
167
168
164
161
162
167
167
129
136
146
153
152
149
147
148
152
156
159
158
152
147
147
150
151
153
153
152
153
156
156
151
148
152
160
163
160
157
162
167
166
157
151
149
152
157
163
166
166
161
162
168
172
167
160
162
169
174
142
142
147
152
150
148
146
147
150
156
157
155
152
152
156
157
157
155
154
157
159
161
160
158
156
158
161
163
161
160
162
162
163
158
155
152
150
153
158
160
161
162
165
172
176
172
162
159
162
170
149
150
151
150
149
148
147
148
152
156
156
152
149
154
164
172
166
157
154
157
160
161
161
161
163
162
162
159
157
156
157
158
159
160
160
162
161
159
158
159
159
164
168
173
174
172
164
156
155
160
151
153
152
150
148
150
152
153
154
157
157
153
151
155
165
174
166
155
147
149
153
155
154
155
157
158
155
152
151
153
155
157
157
161
163
167
171
172
167
164
165
167
168
168
166
166
163
158
153
154
145
147
149
147
147
149
153
155
154
154
155
155
156
157
161
162
156
148
142
146
149
149
145
143
145
151
151
150
150
153
157
158
158
160
161
165
171
173
169
168
169
169
168
165
161
165
167
166
159
155
139
144
150
151
148
149
154
155
152
150
150
155
158
157
154
151
151
149
150
152
152
149
143
141
144
153
156
156
155
155
158
161
162
161
159
161
166
166
164
161
161
164
166
163
162
168
173
174
166
160
140
147
155
155
153
154
157
155
152
147
147
154
157
154
149
151
154
158
159
160
158
153
149
148
155
161
167
165
159
155
158
162
165
162
159
159
161
162
157
150
146
152
159
160
162
167
172
173
168
163
146
151
154
154
155
157
158
154
149
143
146
153
156
152
150
157
164
166
163
157
153
150
151
153
158
162
166
167
160
156
158
162
165
162
158
158
161
161
154
145
141
144
152
156
157
158
162
166
168
169
149
149
147
147
150
155
156
154
149
147
148
151
152
151
154
163
169
166
162
152
145
144
147
152
155
157
157
158
158
158
159
161
161
159
157
158
162
162
156
151
147
149
153
153
153
154
157
163
170
174
147
145
141
142
148
152
153
155
157
158
154
150
148
150
158
163
164
162
162
155
148
144
147
153
157
154
149
151
156
159
160
159
159
160
160
161
164
163
160
159
159
157
157
156
156
157
160
165
170
172
146
145
143
146
152
155
154
154
159
164
161
153
147
150
156
158
156
156
159
161
155
150
152
159
162
158
154
153
158
162
163
162
164
164
163
163
164
164
166
166
165
164
160
158
157
160
162
164
165
164
149
147
147
153
159
161
156
150
150
156
160
157
153
151
152
153
152
154
157
157
155
154
157
162
164
162
161
164
168
169
168
169
170
167
161
160
163
166
170
170
168
167
161
156
154
156
160
162
161
160
151
148
147
152
159
162
156
147
144
148
159
161
158
154
153
152
154
156
157
154
152
155
161
164
161
161
165
171
174
170
165
164
166
165
158
153
156
163
169
169
166
163
159
155
153
154
159
161
161
162
148
147
146
147
151
155
154
150
148
152
159
162
160
156
154
153
155
157
156
153
151
156
163
164
159
156
161
170
173
163
153
149
156
159
155
147
148
159
169
169
161
155
156
156
157
159
161
162
162
163
148
147
147
146
146
149
153
157
160
162
162
165
161
157
153
150
151
154
152
151
150
156
162
162
155
152
155
163
166
158
148
144
150
156
155
147
144
156
170
173
165
156
156
158
160
162
160
159
158
160
148
148
152
154
151
150
153
159
163
164
164
165
163
159
153
152
151
152
151
151
155
158
160
158
155
154
155
160
160
157
153
149
152
156
157
153
148
159
174
180
172
164
161
161
160
153
150
151
153
156
146
148
156
162
159
154
152
156
161
163
162
162
163
162
159
158
156
154
154
156
161
161
158
157
156
159
160
159
157
155
155
157
156
158
162
162
161
163
169
174
173
170
168
164
159
151
143
145
151
155
143
146
155
163
161
155
152
155
163
166
159
155
155
159
160
159
155
152
155
160
164
164
160
157
157
160
161
157
154
154
156
159
159
161
166
169
170
165
162
162
166
168
166
164
158
154
153
153
152
155
142
145
153
160
159
153
151
156
168
168
159
149
147
153
158
158
154
151
153
158
161
163
163
162
158
158
157
155
153
152
153
156
159
163
164
164
165
164
162
161
162
163
160
157
158
167
170
166
158
157
147
149
154
158
156
150
148
153
165
168
159
151
149
153
158
158
158
158
158
156
156
162
166
167
163
158
156
155
155
154
154
156
158
159
160
159
161
164
166
165
164
162
159
158
162
172
178
170
163
161
159
160
159
155
150
146
147
150
157
160
158
157
156
156
157
158
161
165
166
161
159
162
165
166
163
160
159
160
161
160
159
157
154
153
156
160
163
165
165
164
163
165
165
164
164
167
168
167
164
162
160
166
161
154
147
145
148
151
152
154
156
160
159
159
157
154
155
159
163
164
165
165
162
159
157
158
162
164
165
165
164
160
152
149
155
164
168
165
158
154
161
168
170
168
162
155
155
160
161
159
150
158
158
154
150
149
150
153
153
154
154
156
158
160
159
152
143
144
152
161
165
164
160
155
153
155
160
165
165
166
165
161
155
152
157
165
168
164
158
157
162
169
169
165
158
154
156
162
160
160
143
147
151
154
155
152
150
152
155
155
153
150
153
160
161
156
147
143
147
157
160
161
161
158
156
157
159
160
162
163
163
162
159
158
160
163
163
164
165
168
169
166
162
160
160
166
169
169
168
167
146
145
147
151
154
152
149
149
154
157
155
150
151
158
161
158
153
153
156
158
157
156
157
161
165
163
159
156
157
160
162
163
164
164
163
161
160
162
165
168
165
160
154
156
163
172
177
175
174
171
154
151
148
149
151
151
149
149
152
156
157
156
158
159
160
156
154
155
159
159
156
151
152
160
167
164
158
152
154
159
163
164
166
165
163
161
157
158
158
158
158
154
152
155
162
171
177
175
172
166
157
156
151
146
147
150
151
150
151
154
158
160
162
160
158
155
152
154
157
158
155
151
150
156
161
158
150
147
152
160
164
166
168
167
164
159
154
154
156
157
157
156
156
157
160
166
170
169
167
160
156
154
151
148
149
152
155
153
152
153
158
160
158
155
156
159
161
160
159
158
158
156
153
152
154
154
150
150
154
160
164
166
171
172
167
159
155
156
160
162
161
161
163
163
164
165
165
164
161
158
156
155
155
154
153
155
157
155
154
155
159
159
155
152
155
163
172
167
161
157
160
159
152
148
150
154
155
155
154
158
162
166
172
176
173
162
157
157
163
167
167
165
165
165
165
164
162
161
160
157
157
161
160
157
155
157
159
159
157
158
161
161
157
153
156
161
163
157
151
153
157
157
149
142
147
157
161
161
157
159
161
162
168
173
172
162
155
154
161
167
168
167
165
161
159
155
157
161
161
160
154
159
158
155
155
159
165
168
164
161
161
162
160
156
156
156
154
148
145
151
157
158
152
145
149
156
160
162
164
165
163
160
161
164
163
157
152
153
159
163
163
163
161
158
154
151
156
164
166
164
143
147
151
153
155
163
171
175
169
161
155
155
157
155
155
155
156
154
154
157
160
160
156
152
151
153
155
159
166
167
163
159
158
158
157
153
153
159
164
164
159
158
160
161
161
163
166
169
169
169
137
140
148
153
156
161
169
171
166
157
151
150
150
152
154
156
160
163
165
163
159
156
154
155
154
153
151
155
161
163
161
158
157
157
156
155
159
169
178
176
170
164
164
166
169
175
173
171
171
171
138
144
150
152
152
155
160
161
159
154
152
153
153
153
154
155
159
162
164
162
158
155
153
155
156
155
151
152
155
160
161
160
161
160
159
158
161
169
181
188
183
173
169
169
169
170
169
170
173
171
146
151
152
149
148
151
154
155
155
155
157
159
160
157
154
153
155
156
157
158
159
157
157
157
159
159
157
157
160
164
166
166
166
163
158
154
154
161
170
174
171
167
168
168
162
156
157
167
174
174
156
156
151
147
148
152
155
155
155
156
158
161
162
158
155
155
158
158
156
155
156
157
158
158
158
158
160
162
165
170
170
170
166
161
153
151
149
154
158
155
154
156
163
164
158
147
152
164
172
173
163
157
150
148
152
155
157
156
156
156
156
158
159
156
156
158
163
168
162
155
152
153
155
155
154
156
158
162
163
163
163
166
164
159
153
154
153
154
156
155
154
155
158
162
161
157
155
158
165
168
158
153
150
152
155
155
154
153
154
156
157
158
159
157
157
159
163
166
165
159
155
155
154
154
153
154
155
152
151
151
151
153
158
159
159
160
157
156
161
166
167
160
155
159
167
167
159
153
157
168
149
150
153
156
156
153
152
154
158
161
164
166
164
161
159
160
161
163
163
162
162
162
159
158
157
158
154
152
147
148
147
148
151
158
164
163
157
154
161
174
177
163
153
156
168
170
157
149
155
168
147
153
156
158
155
153
156
159
163
166
167
168
167
164
162
162
164
162
159
161
163
164
162
161
161
162
159
157
156
155
155
151
149
153
162
162
153
150
159
174
179
165
154
154
161
162
155
150
156
164
152
156
157
154
152
154
158
161
162
161
159
163
164
165
163
163
164
160
155
156
158
160
160
158
158
159
161
161
163
165
164
156
149
148
157
160
155
152
158
173
179
171
159
151
154
153
154
153
155
158
157
154
152
151
152
156
157
159
159
155
153
158
162
165
161
158
158
155
152
151
153
158
158
157
156
157
157
159
162
164
166
162
155
151
157
163
162
158
162
173
179
173
161
153
155
156
155
153
154
157
155
150
148
150
154
155
154
156
159
158
161
163
167
166
159
150
149
148
149
151
153
157
159
161
160
161
161
161
159
158
162
163
161
160
161
161
162
162
166
171
173
167
159
159
162
164
158
155
156
162
154
154
153
153
153
151
148
146
145
142
148
156
164
166
160
149
144
146
149
153
153
156
160
164
167
169
169
167
162
157
155
157
162
165
162
158
157
161
166
167
163
158
159
165
172
173
164
161
161
166
156
163
163
157
149
143
137
127
117
107
106
118
141
156
159
152
148
149
152
154
153
154
157
162
165
166
168
170
169
161
152
149
153
161
162
156
155
160
165
163
159
157
161
168
174
177
177
171
168
166
157
163
163
155
145
137
132
123
108
87
77
88
116
138
152
154
155
155
157
156
154
154
156
158
155
156
157
164
168
163
153
149
153
161
164
163
161
163
164
161
159
161
164
169
172
175
178
173
171
168
152
155
156
152
146
142
142
145
135
112
95
97
116
133
146
153
158
161
162
160
158
159
160
159
154
151
151
155
159
157
154
157
163
168
168
165
162
161
160
158
160
164
167
170
169
170
168
170
171
170
147
150
154
155
151
151
160
168
168
154
139
134
140
146
150
154
158
163
166
164
163
163
166
167
165
159
156
153
151
150
152
159
165
170
168
162
154
148
149
154
162
168
170
168
164
164
165
167
170
169
145
145
146
147
147
147
144
138
137
145
156
162
155
146
142
142
145
148
150
153
156
157
153
146
147
157
170
172
161
155
156
160
160
160
161
165
162
156
154
159
166
171
169
165
156
150
148
155
158
159
142
143
144
145
147
149
147
142
141
148
158
162
154
145
143
145
148
151
151
151
152
154
153
149
148
155
165
167
157
149
150
155
157
158
159
162
160
158
156
159
163
166
168
169
165
158
155
160
169
171
142
142
143
145
148
150
150
147
146
149
155
156
150
145
146
150
152
154
153
153
154
156
155
151
150
154
160
162
155
150
149
155
157
157
157
158
161
160
159
159
158
160
165
172
170
164
158
162
172
175
146
145
148
149
150
148
147
147
150
153
155
152
149
150
155
157
156
155
155
158
160
160
157
154
154
158
161
161
156
152
154
159
162
161
159
160
165
167
166
162
159
160
165
172
174
169
162
159
163
168
151
153
154
153
152
150
149
150
153
158
158
154
151
152
158
161
159
155
155
158
161
161
158
157
159
161
161
159
156
155
159
161
161
160
160
163
170
174
177
174
167
164
164
170
173
172
164
156
154
159
154
156
154
152
152
154
154
153
154
158
159
157
153
153
157
161
160
155
152
153
156
156
155
154
155
156
154
154
156
159
161
159
156
153
154
159
169
177
181
181
173
166
165
166
169
168
163
157
154
156
151
152
149
147
147
150
152
152
150
151
155
157
156
153
153
157
160
157
154
149
149
149
148
149
148
150
151
154
159
161
160
157
155
151
151
156
163
172
174
170
166
167
166
165
163
164
164
165
161
159
146
147
148
146
142
142
143
148
149
150
155
157
157
151
148
149
154
157
159
153
149
146
146
147
150
151
154
159
161
160
160
160
161
161
157
158
163
166
163
157
158
164
168
165
161
161
167
170
164
160
143
147
149
148
145
144
146
150
152
155
158
159
157
148
142
140
149
158
162
161
158
153
152
154
156
158
160
161
159
155
158
163
167
165
162
162
164
163
155
148
152
161
165
162
160
163
170
170
163
159
146
149
150
150
152
155
155
152
150
153
155
158
153
146
142
144
152
160
165
166
164
158
156
158
162
163
162
157
153
151
156
162
165
163
159
160
162
161
154
149
152
158
161
158
158
162
166
167
162
163
148
150
151
151
154
159
157
152
147
146
150
153
151
149
152
157
161
162
163
163
158
151
152
157
163
164
161
154
149
150
154
158
161
159
155
155
160
161
158
157
156
158
160
158
158
160
162
164
167
171
145
150
155
155
155
155
153
150
146
146
148
150
151
155
163
166
163
159
158
156
151
145
148
155
162
162
160
154
150
149
153
158
162
161
157
156
161
165
165
165
160
158
160
161
162
161
162
165
170
174
142
148
155
160
159
156
153
149
147
149
150
150
153
158
164
166
161
155
151
151
148
146
150
157
161
161
159
156
153
152
153
159
162
163
162
163
168
171
173
170
164
161
161
162
163
163
163
165
169
171
145
148
152
158
163
162
157
149
145
147
152
154
154
156
160
164
163
155
152
152
152
155
158
159
159
159
160
161
159
156
153
155
158
160
162
166
174
174
172
170
166
165
161
159
159
161
162
164
166
167
152
151
149
151
159
163
157
146
141
145
154
158
157
156
160
166
169
170
164
157
158
162
165
164
158
157
160
167
168
162
154
151
152
155
159
162
165
167
168
169
168
166
160
154
154
156
160
161
162
166
154
153
147
145
149
154
153
145
142
149
157
161
158
156
158
165
171
172
168
164
163
165
168
167
159
156
160
169
172
165
154
150
152
156
156
153
154
160
165
169
168
164
158
154
154
156
159
160
160
163
148
149
146
145
146
150
151
150
149
153
159
161
158
154
153
152
154
159
163
162
162
163
164
163
157
154
158
164
167
163
155
153
156
158
157
149
145
156
168
172
168
161
158
156
157
157
159
157
156
157
144
145
150
153
153
153
152
153
152
154
158
160
157
154
151
149
150
149
153
158
160
161
159
157
154
154
155
159
162
163
160
157
158
160
160
155
151
157
169
175
170
164
162
163
162
161
159
156
154
156
144
146
154
162
161
156
154
154
155
156
156
159
159
160
157
155
154
151
151
155
160
161
159
157
155
157
157
158
160
163
164
161
158
160
164
162
159
159
164
167
167
167
169
171
170
166
162
159
157
159
149
149
155
161
160
155
152
156
160
160
157
157
161
165
165
162
156
152
151
153
156
158
159
161
161
161
159
156
158
161
163
161
158
159
164
164
160
158
157
159
162
165
167
169
169
170
168
165
159
160
151
149
151
155
155
152
149
155
161
160
156
152
157
164
167
163
158
154
154
153
151
152
158
165
167
164
158
155
155
157
158
158
157
158
159
159
157
156
157
159
161
162
162
161
166
175
178
169
160
158
147
146
150
155
155
150
146
149
151
154
152
149
152
161
163
161
160
163
165
158
151
150
158
166
168
162
157
155
157
158
157
156
156
155
156
156
156
159
162
164
165
165
163
160
166
177
182
174
164
160
143
147
156
161
159
151
146
146
147
150
151
151
154
159
160
159
162
170
174
165
157
155
160
164
162
158
155
158
163
164
162
158
156
154
157
159
160
163
165
168
172
172
169
165
164
167
171
171
166
164
143
154
161
162
157
151
148
150
153
154
155
157
158
161
160
157
159
164
167
166
164
163
165
164
159
154
152
159
165
167
166
163
158
156
161
165
165
164
165
168
173
175
173
168
161
152
151
157
160
162
148
156
160
158
154
150
149
153
156
158
159
160
161
164
163
158
154
152
156
162
165
168
167
164
158
153
152
157
163
165
163
162
160
160
163
165
164
164
164
167
170
172
172
172
165
152
142
143
149
157
153
154
154
154
153
150
149
152
157
160
159
156
156
161
164
160
153
150
153
159
162
165
165
165
159
154
154
159
162
163
161
161
161
163
163
162
161
162
163
165
167
169
171
175
176
168
156
148
148
154
159
153
150
151
153
151
148
150
156
161
157
148
147
154
160
159
154
153
156
159
159
158
159
161
160
158
156
158
161
163
163
162
163
163
162
161
161
161
162
165
166
167
169
174
178
177
173
163
158
156
159
155
151
151
155
154
150
151
157
161
157
148
145
151
157
156
152
151
155
157
155
152
152
159
164
162
156
154
157
161
164
163
162
162
162
162
162
161
160
161
165
167
167
165
164
172
179
178
171
160
155
155
153
152
155
157
154
153
156
159
157
153
150
153
157
156
151
148
151
155
154
152
153
161
166
161
151
146
151
159
163
162
160
159
161
162
163
162
160
160
161
165
166
161
160
166
176
180
175
162
154
156
155
153
153
154
154
153
154
156
157
156
154
154
158
160
159
154
154
157
159
159
158
159
161
155
144
141
150
160
163
161
157
157
160
160
161
162
164
163
161
161
165
164
163
165
170
173
173
164
158
162
161
156
150
150
152
154
155
156
157
156
153
151
156
163
166
161
158
160
164
162
154
148
146
149
144
145
156
164
165
161
157
159
161
161
159
161
166
167
164
161
162
164
165
165
165
165
165
164
158
167
165
157
151
149
154
157
160
160
160
159
155
151
153
159
161
157
155
158
161
157
146
138
143
152
155
157
163
168
166
160
158
163
167
161
156
156
162
167
167
164
161
160
160
161
160
160
161
162
155
161
160
156
153
154
159
161
164
165
168
166
159
151
148
151
154
153
153
156
159
155
147
142
147
155
160
162
166
169
164
158
158
163
165
159
154
154
159
163
164
163
161
158
156
158
160
163
164
167
148
152
153
155
158
161
165
164
164
165
171
171
163
153
149
150
156
159
160
160
158
156
153
151
152
154
157
161
167
166
161
159
160
160
157
152
153
159
162
160
157
159
161
161
160
162
166
169
169
171
146
147
152
156
160
166
168
166
163
161
163
166
162
155
153
155
161
167
166
162
156
153
153
155
154
151
146
152
158
161
161
164
168
163
154
148
152
164
169
164
157
155
159
161
163
166
169
171
170
167
147
151
156
158
160
162
165
164
160
159
159
160
160
157
155
157
160
164
163
160
155
152
152
156
157
154
148
147
149
157
162
168
172
168
158
149
151
160
170
173
167
161
161
162
160
160
164
168
167
159
152
155
157
155
156
158
160
160
158
158
160
161
160
156
154
155
153
154
155
157
158
158
158
160
161
160
154
152
154
157
162
165
164
165
159
151
148
155
163
169
167
164
166
166
159
151
155
164
169
164
159
157
153
150
154
158
159
157
156
157
160
160
159
156
157
157
155
153
153
156
161
164
162
161
160
159
159
158
159
158
156
150
151
155
155
153
151
155
158
157
156
161
167
168
160
147
149
161
171
171
164
158
151
150
155
159
160
158
156
156
155
154
154
157
161
164
163
159
156
157
160
161
161
158
155
155
158
159
157
153
149
148
147
147
150
155
158
161
159
155
153
156
160
164
161
152
149
156
165
168
164
159
153
153
155
157
158
157
157
156
154
153
153
157
162
164
162
157
155
158
161
162
162
161
158
158
157
159
157
153
151
150
149
148
152
158
162
164
163
163
159
156
155
160
166
163
153
151
156
163
156
155
154
152
150
151
152
156
159
159
159
160
160
161
161
159
153
152
154
159
164
166
167
166
167
166
167
165
163
162
160
157
156
156
159
162
164
165
167
170
170
162
157
162
169
167
157
150
153
161
152
154
152
146
144
147
152
158
160
160
161
164
168
168
164
159
154
153
155
160
164
166
164
163
164
168
171
171
169
169
169
168
165
164
164
166
165
164
168
174
175
168
162
163
166
165
159
155
156
159
154
155
154
150
147
151
156
160
161
156
154
160
168
172
168
163
159
156
156
158
160
161
157
154
154
159
163
163
162
164
168
170
167
165
164
165
165
163
163
171
174
171
163
159
159
162
161
159
159
159
157
156
155
155
155
155
157
161
164
160
152
156
165
172
170
165
159
155
153
154
156
157
155
153
151
153
152
150
149
156
163
166
162
157
159
162
163
160
160
168
173
169
160
157
158
162
161
159
160
163
155
151
151
159
160
155
151
155
165
171
164
162
164
169
170
164
155
150
147
150
154
158
159
159
158
159
156
150
149
154
159
161
158
154
156
159
160
161
164
171
173
165
160
162
166
168
162
159
160
164
153
147
150
158
161
155
145
146
159
170
169
165
164
167
167
165
155
147
145
150
155
159
161
164
166
168
167
163
160
159
160
160
161
160
160
158
159
163
172
174
169
161
160
165
170
170
166
163
160
161
157
155
156
159
161
156
148
146
151
153
151
151
154
159
164
163
158
151
151
153
154
157
157
160
163
167
168
170
168
163
161
164
168
171
164
159
159
166
174
173
165
160
161
164
167
168
167
166
163
159
162
164
162
159
158
159
158
155
149
138
132
134
139
146
154
157
159
158
156
156
155
154
155
156
157
160
163
169
169
164
161
164
169
168
161
155
157
163
167
165
162
163
167
169
167
166
165
165
166
165
157
160
159
156
152
157
163
166
161
146
134
135
138
140
146
152
157
159
157
157
157
158
159
159
158
157
158
163
165
163
160
161
163
158
153
148
152
159
160
160
163
169
176
175
169
166
165
166
170
172
144
154
157
155
149
152
163
172
173
164
154
149
148
148
149
152
156
156
155
156
159
162
165
167
165
161
158
157
159
158
157
160
162
157
152
149
151
155
156
159
164
172
174
171
166
167
168
170
172
170
157
155
151
148
149
151
148
139
133
141
158
171
170
155
146
143
144
144
146
148
151
156
156
153
152
158
165
165
157
150
151
158
165
167
166
166
163
158
156
159
163
166
164
164
160
155
152
156
159
158
154
153
149
146
148
151
151
146
142
148
158
166
164
152
148
148
148
150
148
148
148
152
154
154
154
158
162
161
155
149
151
157
162
164
165
165
162
158
155
155
158
160
164
165
161
153
152
158
165
167
151
149
145
143
146
150
152
151
150
152
157
158
153
149
150
155
158
155
152
152
153
156
156
156
156
159
161
159
153
151
155
161
164
163
165
165
162
159
155
153
152
157
162
165
162
160
157
161
167
168
150
147
145
143
145
147
150
151
153
155
156
154
151
150
152
156
157
156
156
159
161
160
156
154
155
159
160
158
153
154
159
164
166
165
165
166
165
163
160
158
159
160
162
166
168
168
165
160
159
161
149
144
140
141
145
148
150
150
152
154
154
154
153
152
150
151
153
155
158
161
163
161
158
154
154
156
157
157
157
159
163
164
162
161
160
163
166
165
166
168
166
162
161
165
172
174
166
157
152
155
148
142
138
139
146
153
157
153
149
148
151
154
155
153
148
147
152
156
157
158
158
159
160
158
154
152
153
157
162
165
164
160
155
149
152
155
158
164
166
167
164
160
160
164
170
170
164
156
154
156
150
148
144
143
149
156
159
156
149
146
149
152
153
149
147
149
157
160
158
152
151
155
161
162
155
151
152
159
166
165
161
156
152
149
151
151
157
163
164
161
159
158
161
163
164
163
162
161
159
159
150
151
150
150
150
151
152
153
151
152
152
151
148
145
145
150
160
162
158
152
148
152
157
160
155
152
153
159
165
163
159
157
161
162
159
159
162
164
163
158
159
164
166
164
162
163
166
165
160
157
149
151
152
151
149
148
146
147
153
155
157
154
147
141
141
145
154
160
160
158
155
154
155
156
154
151
150
152
155
156
158
160
166
167
165
166
167
164
158
156
162
169
168
164
164
169
173
167
157
154
149
150
150
150
152
152
150
147
148
154
160
160
152
144
140
143
149
155
162
165
165
161
157
156
155
153
148
144
145
149
154
158
162
162
163
166
166
161
156
157
168
172
168
162
164
169
173
167
158
157
149
153
154
154
156
157
154
148
145
150
159
163
157
153
148
147
150
155
161
166
170
166
160
159
160
158
154
148
144
146
151
154
157
157
158
159
161
160
159
164
172
175
170
163
162
163
166
166
164
166
147
154
161
160
158
155
152
148
146
150
155
161
161
159
157
155
154
154
157
164
168
165
160
160
161
161
158
155
151
150
153
155
157
157
157
159
163
167
171
172
173
174
171
168
165
163
162
165
168
171
143
151
161
163
158
153
151
150
149
150
150
153
157
159
164
162
156
152
154
159
165
165
160
158
158
159
158
157
154
153
155
156
156
156
159
165
174
176
173
169
168
170
171
171
168
164
163
164
167
169
144
149
155
156
156
154
153
150
148
147
147
148
152
157
165
163
156
150
150
155
163
166
163
157
156
156
156
155
153
152
152
152
150
152
160
171
180
175
165
158
160
166
168
168
165
164
163
163
165
167
148
152
152
151
152
155
150
144
141
144
149
152
152
155
160
159
154
147
146
152
161
166
165
161
158
157
156
155
152
152
152
151
149
151
158
166
172
169
161
158
161
165
166
162
159
159
160
163
164
165
151
155
152
148
149
150
146
139
140
149
156
157
153
152
154
153
151
148
147
151
158
162
164
164
161
160
160
161
158
156
155
156
159
160
158
158
160
164
165
165
166
166
163
158
155
156
158
161
161
162
149
152
150
148
148
149
147
145
146
155
160
158
152
147
149
150
152
154
157
160
159
159
160
161
160
160
160
163
162
160
158
160
164
164
161
156
156
162
168
171
168
166
163
161
159
158
159
158
155
156
147
148
150
152
153
152
152
152
152
155
157
156
151
147
147
149
154
159
164
164
161
160
159
158
156
157
157
160
163
165
164
161
161
162
161
158
157
161
166
168
167
166
166
168
168
168
163
159
156
156
148
148
154
158
158
157
155
155
152
151
152
155
155
155
153
152
154
156
158
159
160
161
160
158
157
156
154
156
162
170
170
162
156
155
157
160
160
160
162
163
164
166
170
175
174
173
168
164
163
164
151
151
154
157
157
157
156
156
154
150
151
157
163
166
164
159
155
152
152
153
155
155
158
161
163
160
155
154
160
170
171
164
156
152
154
158
157
157
158
159
161
164
169
172
173
173
171
168
164
166
153
150
149
152
155
156
155
157
156
153
153
156
164
171
169
163
157
155
155
154
151
149
154
162
168
165
159
155
158
163
164
161
156
153
153
152
153
153
155
157
161
163
165
165
167
173
176
171
163
161
150
146
145
152
156
155
153
152
155
154
153
152
158
164
165
161
159
161
163
158
149
145
151
159
164
163
160
160
161
159
156
154
155
154
155
153
150
151
155
160
165
168
167
162
163
172
180
175
166
161
142
142
146
157
159
156
151
149
151
152
153
149
152
157
159
158
159
164
164
157
148
145
152
158
158
157
158
162
165
161
154
151
153
156
160
158
155
154
160
165
170
173
171
167
164
169
175
174
171
166
142
146
154
161
160
156
150
149
152
155
156
153
155
156
158
158
160
162
161
155
149
151
160
165
159
154
154
162
166
164
157
154
158
162
167
166
164
163
165
169
171
171
172
171
168
166
164
164
166
166
150
157
161
161
157
153
151
152
154
158
161
162
162
159
160
160
162
163
160
155
155
162
170
173
165
156
155
160
166
165
159
158
161
166
169
169
167
167
167
166
165
163
168
174
175
165
154
151
155
161
161
162
161
156
152
150
151
153
156
160
163
164
161
159
160
162
163
164
163
159
161
165
171
171
165
157
156
160
165
165
163
160
161
162
164
164
164
165
165
164
162
161
166
172
174
165
153
146
150
158
162
160
156
152
150
150
152
155
158
160
160
156
154
155
157
159
159
160
160
159
159
159
161
161
156
154
154
159
163
166
165
161
158
156
156
157
161
163
165
165
167
168
168
168
163
161
157
155
156
158
156
156
153
152
154
157
158
159
160
160
156
149
149
153
157
157
155
153
155
156
154
152
153
155
153
154
153
156
160
163
163
161
158
156
156
160
163
164
165
167
171
176
171
163
154
154
162
165
163
159
155
156
155
155
160
165
164
163
160
158
155
153
153
159
161
158
154
149
150
153
152
151
154
159
163
159
154
151
155
159
160
160
159
160
162
164
166
166
166
165
168
173
170
162
152
154
165
174
171
161
158
160
159
156
159
163
162
161
158
156
156
158
164
165
165
161
158
152
152
154
156
158
160
165
165
161
154
151
156
161
162
159
156
157
161
163
164
167
165
163
160
161
164
162
159
158
165
172
174
167
158
164
162
158
154
154
157
160
158
157
157
160
164
166
165
163
161
155
153
155
158
158
158
161
162
159
155
154
161
169
166
159
153
153
155
158
158
161
164
163
160
157
158
158
161
162
164
165
170
172
153
161
162
158
152
150
153
157
161
162
161
161
158
158
159
160
159
156
154
154
155
152
150
154
161
162
158
156
163
169
165
157
152
152
157
157
154
156
161
166
165
161
157
155
159
163
165
164
165
169
152
157
157
157
153
148
148
149
158
165
168
164
156
151
150
153
156
156
156
155
153
151
150
157
163
163
160
159
162
163
159
155
155
158
162
159
156
156
161
164
166
165
161
157
157
163
168
167
166
168
157
157
156
155
152
148
144
142
149
161
169
167
158
150
146
151
156
160
160
158
155
155
159
164
164
161
158
160
162
161
158
158
161
164
161
158
157
161
160
159
159
163
163
159
157
162
169
172
171
169
157
158
157
155
152
148
146
145
149
155
162
164
160
154
152
154
158
162
161
159
156
156
160
164
163
159
156
159
162
163
163
168
174
169
158
151
153
159
159
154
151
155
160
159
156
158
165
170
169
164
157
158
159
157
154
152
151
152
154
156
158
159
160
159
158
158
157
158
157
158
156
156
158
162
164
164
162
160
161
160
164
172
179
172
159
148
147
154
159
155
152
155
158
159
156
154
159
165
162
151
157
158
156
156
157
154
152
153
158
162
161
159
159
160
160
157
152
148
151
158
162
162
160
163
167
170
167
162
156
154
157
163
170
167
161
151
146
152
160
166
163
161
162
163
160
156
156
163
162
154
158
154
150
153
157
158
154
154
157
161
160
157
155
158
162
159
150
144
147
159
169
173
168
163
165
167
168
162
156
150
149
153
157
160
160
154
152
157
165
170
167
161
163
164
162
156
156
163
167
164
162
156
151
152
156
159
160
159
158
156
154
150
150
156
165
165
156
150
149
159
170
175
170
163
159
160
161
163
158
153
151
150
149
152
156
159
161
163
163
164
160
156
156
161
161
158
156
161
167
166
163
162
157
153
152
156
161
163
161
155
150
149
149
156
162
163
160
155
153
159
166
169
169
166
163
161
161
163
163
161
158
154
149
149
156
163
168
165
161
157
156
155
156
161
165
163
157
157
160
161
161
161
158
152
149
151
157
160
159
152
149
151
153
157
158
158
158
160
160
160
161
165
168
170
171
169
167
167
166
165
162
159
153
154
160
167
169
166
162
161
162
162
163
167
169
166
162
159
157
153
155
156
153
149
148
150
155
155
148
143
145
152
157
160
156
152
157
164
167
163
160
162
165
168
166
164
165
165
166
166
166
164
163
164
166
167
167
165
165
166
166
167
167
167
167
167
167
165
161
153
152
152
151
150
150
153
157
156
147
138
140
150
159
162
156
151
157
167
172
166
160
159
159
159
157
156
156
155
156
161
165
167
168
167
167
167
165
162
162
164
166
165
162
162
163
166
168
168
166
160
150
148
150
152
152
154
157
159
159
151
146
151
159
163
160
155
159
166
169
164
158
157
154
154
154
154
151
150
151
156
161
163
162
162
163
165
164
160
158
162
166
163
159
158
160
165
166
165
167
168
148
142
145
151
152
150
151
157
165
167
160
158
160
164
165
162
159
158
157
157
156
158
157
156
155
159
156
154
155
157
159
157
153
153
158
161
162
159
159
165
169
168
164
163
165
165
163
161
162
167
148
140
142
151
155
151
147
151
168
179
175
163
161
165
169
168
159
150
145
151
156
160
159
159
159
163
162
160
158
159
160
159
155
154
157
158
159
160
164
170
172
169
165
164
165
161
160
158
158
157
153
146
149
157
163
159
153
153
163
175
174
165
161
162
166
166
159
150
146
151
156
160
159
159
161
162
161
159
157
160
163
165
169
165
159
155
157
162
166
167
166
164
163
162
157
154
154
156
157
155
159
155
158
162
167
168
162
156
159
160
165
163
158
153
157
159
158
154
153
155
156
158
158
160
160
160
160
160
160
162
164
167
171
167
156
151
155
161
163
163
162
163
165
163
158
152
151
154
159
161
158
160
160
161
163
164
165
160
158
157
160
159
155
149
152
154
156
157
156
157
158
159
161
161
160
158
161
167
172
169
165
162
161
155
149
146
152
160
162
164
166
170
171
167
162
158
156
157
161
168
146
154
158
157
154
155
160
163
164
161
161
158
156
154
157
158
157
155
154
157
161
164
165
163
157
157
160
168
176
174
168
161
158
152
147
146
153
159
164
168
171
174
170
166
163
164
166
165
165
165
151
151
151
150
150
152
151
148
144
144
152
158
158
156
153
156
160
160
154
148
145
149
155
159
161
161
161
157
154
152
155
157
157
157
160
164
165
165
165
164
161
160
161
166
170
170
163
160
165
167
154
154
152
149
148
150
150
147
145
147
154
156
154
151
150
154
157
155
151
147
146
150
154
159
161
161
158
153
151
153
159
162
161
160
160
161
161
161
164
165
163
161
161
162
159
155
152
156
163
166
155
154
150
146
145
147
150
151
152
154
156
155
150
148
149
153
155
153
151
152
155
156
156
159
161
161
156
149
148
153
162
167
167
166
164
163
160
160
161
164
164
162
159
153
150
150
156
158
161
161
153
150
146
143
143
146
151
155
156
157
156
155
152
150
150
151
153
154
156
159
162
159
156
156
157
159
155
151
150
155
163
168
168
167
167
167
163
158
157
163
168
164
157
153
158
166
169
164
158
158
148
143
137
137
143
149
154
154
152
149
151
155
158
156
150
147
151
156
160
161
160
159
156
155
154
153
153
154
157
161
164
164
162
162
165
165
162
154
155
162
167
162
156
157
169
177
177
164
156
155
147
140
133
135
145
153
158
155
148
144
147
155
163
159
151
146
151
156
158
156
154
157
160
159
154
151
152
156
162
164
162
160
158
160
159
157
155
153
156
161
162
159
157
161
170
174
169
160
155
156
150
149
145
146
152
160
166
161
154
148
148
152
156
155
150
149
152
155
155
152
153
158
164
164
157
153
154
158
162
161
158
158
161
163
158
153
153
155
160
163
162
159
158
161
164
163
161
156
155
155
152
154
154
155
160
166
169
168
165
157
150
147
145
148
152
156
160
160
157
155
156
160
163
161
157
154
156
159
160
157
156
157
163
165
162
158
160
163
164
165
166
166
163
162
163
163
163
158
154
152
149
152
155
158
161
162
160
160
159
157
152
148
142
148
158
165
169
166
162
160
160
158
156
154
154
154
155
155
156
155
156
157
157
159
162
164
164
163
160
162
168
169
166
164
167
172
173
164
155
153
149
149
152
154
157
156
152
148
148
153
158
159
157
156
161
168
170
166
162
161
160
158
154
153
154
154
152
150
150
152
154
153
151
153
160
165
165
160
157
159
169
170
166
162
165
173
175
168
160
157
149
150
149
152
155
156
151
145
144
153
164
171
169
162
157
157
158
158
159
159
163
164
159
158
158
157
154
151
150
152
154
153
151
155
159
163
163
159
158
164
174
175
167
158
157
162
166
167
165
164
146
147
148
152
157
156
151
148
149
155
162
167
166
158
152
147
148
152
156
162
168
169
164
162
161
160
158
156
156
158
160
158
156
156
160
163
164
162
162
170
179
179
170
161
155
155
161
163
164
165
143
146
148
152
153
151
151
152
155
156
156
154
154
154
152
149
149
151
158
169
177
174
165
160
159
160
160
158
160
163
165
162
157
155
160
166
169
166
161
164
171
177
171
167
162
162
162
161
160
160
143
148
153
151
147
145
147
150
153
153
150
148
149
155
161
158
150
150
160
174
181
173
163
157
158
159
158
158
158
161
163
161
156
154
159
168
174
168
156
152
157
165
169
168
165
165
163
163
161
160
144
154
156
152
147
143
144
144
146
148
151
150
151
157
163
157
147
139
145
161
168
166
160
158
160
161
160
157
155
155
157
158
158
156
158
165
173
170
160
151
152
162
165
164
161
161
162
164
164
164
148
157
157
153
151
148
145
142
145
152
157
155
152
154
157
152
145
138
141
148
154
156
158
160
161
161
161
161
157
155
154
157
162
161
158
159
164
168
168
164
162
163
165
163
160
158
160
161
161
162
152
155
154
153
152
151
150
150
154
158
160
157
151
149
151
152
153
155
154
155
154
155
159
160
158
157
159
165
164
160
155
157
161
161
157
156
159
166
169
169
168
167
167
165
163
162
161
157
154
155
153
152
153
153
152
152
154
156
159
159
158
155
152
148
148
151
157
164
166
163
160
160
162
161
156
153
156
162
166
164
157
154
151
152
154
155
159
162
166
166
167
168
170
170
168
164
159
156
153
156
149
149
152
154
153
154
155
157
155
153
153
155
155
152
149
149
154
159
162
160
160
161
162
161
158
155
154
156
162
165
161
154
145
145
150
157
161
165
166
163
163
167
170
173
169
159
153
153
160
166
146
147
151
154
156
159
159
157
152
148
150
155
159
159
155
152
151
151
152
154
155
155
157
159
161
158
154
154
158
164
163
158
152
149
153
160
167
170
169
165
162
164
169
171
166
156
151
154
163
168
150
148
148
152
157
163
164
161
156
153
154
155
159
163
162
159
154
152
153
154
154
151
153
155
158
160
158
158
160
162
162
161
160
160
160
164
169
172
169
166
163
165
167
165
161
157
157
160
163
164
157
149
146
152
158
163
164
165
166
161
157
153
154
159
162
159
155
154
154
156
154
151
153
153
156
159
163
165
163
159
155
157
162
164
162
159
161
163
164
162
164
167
167
161
156
157
164
168
167
163
156
147
145
152
158
161
160
163
165
163
156
149
148
152
156
156
153
153
153
153
151
149
153
156
157
158
164
167
165
156
150
152
160
164
163
158
157
159
160
160
160
165
168
164
159
159
166
172
170
167
148
145
146
153
157
158
156
157
158
158
155
148
146
149
153
154
154
155
153
149
143
145
154
161
161
158
161
165
165
158
153
153
161
167
168
165
163
163
162
159
156
159
165
170
171
167
163
165
167
167
150
152
154
155
155
154
153
153
154
156
159
158
152
151
153
157
160
161
156
147
141
146
157
165
164
160
160
164
166
163
160
160
162
167
169
173
171
167
164
161
156
153
160
168
172
167
160
159
162
166
156
162
161
155
150
149
152
153
154
157
164
166
162
155
154
159
164
165
159
150
146
153
163
168
165
160
160
163
167
167
167
164
160
159
161
164
165
166
164
164
162
159
157
155
159
159
156
159
163
167
156
162
161
152
147
148
151
155
155
157
162
164
161
157
155
158
162
163
159
153
153
158
164
164
161
158
158
162
165
168
167
163
156
147
145
149
155
161
164
168
171
171
164
153
148
146
153
160
165
167
156
160
159
154
152
154
157
158
156
155
156
156
160
158
156
156
158
160
159
156
155
157
160
161
158
157
158
160
162
163
162
161
158
155
148
145
152
159
164
170
175
176
170
161
150
147
153
158
162
161
160
162
159
157
159
164
165
162
157
154
153
156
162
161
160
158
158
161
161
157
154
154
158
160
160
159
159
159
160
160
159
161
167
170
164
159
156
159
163
165
168
171
170
167
160
158
158
159
158
157
162
162
159
157
161
166
166
163
157
154
156
162
169
168
165
161
160
158
155
153
152
154
159
163
164
161
159
160
162
162
161
161
166
172
169
163
161
161
161
161
159
162
166
167
166
164
163
161
160
162
153
154
154
156
158
160
162
161
159
158
159
163
170
170
167
162
159
155
152
151
151
153
158
164
166
163
158
158
162
166
163
159
160
162
163
161
160
157
159
160
160
161
162
162
162
162
163
163
166
170
145
145
150
155
156
156
157
157
160
161
161
160
160
163
162
159
156
154
154
154
153
152
154
163
168
165
159
156
159
163
161
157
156
158
161
159
157
156
159
163
165
165
162
156
157
161
165
165
166
169
147
147
150
154
155
152
151
149
154
158
158
156
154
155
154
153
154
156
159
160
157
153
154
163
168
165
159
156
157
158
157
157
161
167
165
162
159
158
160
164
168
166
162
155
153
160
166
168
166
165
158
156
155
153
150
146
144
141
145
149
153
156
154
151
150
151
154
157
160
160
159
158
162
166
167
162
158
158
161
159
157
160
168
171
169
164
161
160
158
157
160
164
164
157
153
157
165
169
169
165
161
162
159
154
146
140
139
140
143
149
153
155
155
154
152
154
154
157
156
158
159
161
166
168
167
163
161
163
166
163
161
165
172
172
165
159
157
156
154
148
150
159
163
160
155
154
160
166
167
163
155
157
157
154
148
139
136
142
151
156
156
155
156
158
158
156
153
153
154
158
159
159
161
165
169
172
173
169
163
160
160
166
171
170
163
154
149
151
152
152
152
156
160
161
158
155
156
161
161
157
151
144
150
155
156
148
141
145
157
164
162
156
157
161
162
158
150
148
151
158
162
159
155
161
171
182
182
169
156
150
151
159
167
168
163
153
148
152
161
166
165
159
158
160
161
160
160
162
159
153
152
146
148
156
160
155
148
152
161
167
162
154
155
160
163
159
148
142
147
157
164
162
155
157
165
174
177
166
154
147
149
156
163
163
162
156
152
155
165
172
169
159
152
156
162
166
166
167
163
156
158
156
156
155
155
154
155
160
165
165
159
152
153
158
162
159
151
144
149
158
166
167
162
157
158
161
165
164
158
155
155
158
158
156
158
159
159
158
161
165
164
156
151
154
162
168
170
169
166
162
162
167
165
155
146
148
157
165
167
163
157
154
154
156
158
157
157
156
157
161
164
166
164
162
159
157
158
161
163
162
161
157
152
151
158
165
168
162
156
155
157
159
159
162
166
169
169
169
166
161
161
166
164
155
147
149
156
161
162
157
152
153
154
155
154
155
162
170
169
162
158
159
164
167
162
156
152
155
162
164
161
155
151
154
162
168
170
165
157
156
160
166
168
169
167
166
167
169
165
156
156
157
156
155
156
157
158
156
149
143
145
150
154
154
151
152
162
173
173
161
153
155
164
171
166
156
147
149
158
164
163
158
157
160
164
165
165
164
163
164
163
166
167
166
162
162
167
171
166
153
149
148
149
153
157
160
160
157
148
142
143
150
154
153
147
146
161
171
172
159
152
155
166
174
168
156
147
150
157
162
163
161
159
162
164
162
162
164
166
166
163
160
155
152
154
158
166
169
166
156
144
143
144
148
151
154
158
160
158
151
153
157
158
153
143
145
158
168
168
160
155
158
168
172
169
161
158
157
159
159
160
158
158
159
162
163
163
164
164
165
163
157
154
154
157
159
161
162
163
163
145
143
142
144
146
149
155
159
162
159
157
160
159
156
151
151
157
162
164
160
159
162
165
166
166
166
167
164
161
158
157
156
155
158
159
163
162
161
160
163
166
166
164
164
165
165
160
155
157
163
150
149
149
150
149
148
151
155
159
160
156
156
157
161
164
162
158
155
153
157
162
166
164
161
160
162
163
161
158
158
160
159
156
155
156
157
158
158
158
162
168
170
170
170
170
168
162
157
157
162
154
152
155
160
157
151
148
148
153
158
159
156
157
162
167
167
158
150
147
153
161
166
166
163
160
157
156
154
156
159
163
163
158
154
154
154
157
159
161
164
166
167
167
167
168
165
162
160
162
163
152
151
157
164
165
155
144
140
148
157
162
160
158
158
162
161
157
150
150
154
159
163
166
168
164
159
154
154
157
161
162
160
157
155
156
160
164
163
162
163
164
165
165
164
162
160
158
159
161
164
145
146
156
165
167
158
146
140
147
158
164
163
160
156
159
158
156
155
156
158
160
162
166
169
167
162
160
163
165
166
161
156
156
159
163
164
164
162
161
162
168
170
167
164
161
160
158
154
155
160
144
149
157
162
163
158
151
148
152
160
163
163
162
159
162
162
159
157
159
161
164
164
165
165
161
161
164
171
176
172
166
161
160
162
164
161
159
158
159
165
172
174
168
162
162
164
163
158
155
159
145
142
143
145
145
146
148
152
154
152
149
147
148
153
155
160
165
167
160
152
147
148
153
159
162
160
154
149
152
159
165
162
152
146
152
159
162
160
160
162
162
160
161
166
169
166
160
160
167
173
148
145
146
147
146
144
145
147
150
151
150
148
146
148
151
154
156
154
150
148
149
151
154
158
161
161
154
148
150
160
167
167
159
151
151
153
156
160
165
169
168
167
164
167
167
161
155
157
163
168
152
151
150
149
147
145
146
150
152
153
151
148
146
146
148
148
148
148
150
154
157
155
153
156
160
162
156
150
150
157
164
168
165
162
159
157
157
161
167
175
177
175
166
161
160
160
161
162
163
163
152
153
152
150
149
150
156
160
158
153
150
150
149
149
148
146
148
153
158
162
162
156
153
156
160
163
159
155
155
159
163
165
164
165
166
167
165
164
168
176
181
174
161
155
157
166
171
169
165
160
152
154
153
152
152
156
161
164
160
154
151
153
156
154
150
148
153
160
163
161
157
155
156
159
160
160
159
159
160
163
163
161
159
162
166
168
166
163
166
171
174
166
156
153
162
173
178
171
164
160
154
155
153
151
152
156
159
160
159
156
154
158
165
162
155
150
154
159
157
153
151
155
160
161
158
156
155
155
159
161
162
162
160
163
163
162
160
158
162
166
165
160
156
157
166
172
172
167
163
162
153
154
151
149
149
150
152
156
159
159
156
160
167
165
158
152
149
152
153
153
155
158
161
160
156
155
153
151
150
155
159
165
166
167
161
158
155
157
162
165
165
162
159
159
162
163
162
161
160
160
147
150
150
149
148
151
155
161
161
158
152
153
160
164
161
156
152
153
157
161
164
162
158
155
156
158
156
151
148
152
158
164
166
163
161
159
157
158
161
166
168
167
163
160
161
162
161
158
155
155
146
148
151
153
154
155
157
159
158
154
150
150
155
162
165
170
167
163
163
163
163
158
153
152
155
160
161
157
153
155
158
157
154
154
158
161
160
159
159
164
168
169
167
165
167
169
168
162
156
154
149
150
153
154
155
154
153
153
153
154
155
158
161
165
168
173
177
172
164
159
155
153
152
153
156
160
163
160
158
159
158
152
145
145
156
163
163
159
157
159
164
167
166
166
169
172
172
168
162
158
149
148
149
153
157
155
150
148
150
156
161
167
169
164
163
169
171
167
160
153
148
150
154
156
158
160
161
160
158
159
159
155
152
153
158
164
164
159
156
160
163
164
159
155
156
162
169
169
165
161
142
136
140
152
160
158
151
149
152
158
161
161
159
157
155
154
156
158
156
153
152
154
157
159
161
162
161
158
157
160
163
163
161
160
162
164
162
155
154
160
166
165
154
147
149
158
166
167
161
158
138
131
140
151
159
158
151
151
155
158
158
153
149
149
151
152
152
154
156
159
162
162
160
160
162
164
163
159
160
164
166
168
165
163
163
163
159
152
153
160
167
166
156
150
155
166
170
166
158
155
141
144
148
151
152
150
149
150
154
157
156
151
148
150
156
157
155
154
160
170
172
166
159
159
161
164
163
162
163
165
168
168
165
163
163
163
163
158
156
160
165
165
161
159
162
167
171
169
163
162
147
154
155
151
149
147
149
148
150
153
153
151
152
157
162
161
158
158
165
172
171
161
156
156
160
161
162
164
166
164
162
164
165
165
163
164
169
167
163
159
160
163
165
165
163
164
166
167
166
168
151
157
156
152
152
154
154
151
149
151
151
153
155
161
163
162
160
163
167
168
159
155
153
155
156
155
159
166
169
164
158
159
163
165
163
163
169
170
167
162
160
162
166
166
164
163
163
161
160
164
155
156
153
152
153
156
157
155
152
153
153
154
157
160
159
158
160
165
165
159
153
154
158
158
152
147
155
168
173
165
157
156
158
159
157
159
164
167
167
164
163
165
166
166
166
167
164
158
152
155
154
153
152
152
152
154
156
157
157
156
155
156
156
155
152
152
157
162
162
157
155
159
165
163
154
148
156
167
170
165
155
152
149
148
150
155
159
162
164
163
164
165
166
166
167
166
163
158
153
155
147
147
150
151
151
152
154
156
156
155
154
154
155
151
148
147
152
156
157
156
158
161
165
163
158
154
157
162
163
160
154
151
144
145
150
155
158
162
163
161
162
164
167
168
166
162
158
156
161
166
142
143
146
150
153
155
157
155
152
151
151
152
153
152
150
150
150
151
153
156
159
158
158
156
155
155
155
156
158
158
156
154
153
155
157
160
164
166
165
161
159
162
167
168
163
154
152
156
164
170
147
147
147
150
156
160
160
157
153
151
153
154
155
157
159
158
154
151
152
156
158
157
154
151
150
152
154
157
159
158
158
160
163
164
164
166
169
171
168
161
158
160
165
164
158
152
152
158
164
165
159
154
151
153
158
161
161
160
158
156
157
156
154
159
161
161
157
152
153
156
159
158
155
153
152
155
160
163
163
158
157
162
167
168
163
160
166
171
168
160
157
159
163
160
154
151
154
161
163
162
158
155
151
154
158
160
161
162
163
162
159
153
151
155
158
157
154
152
155
157
158
155
156
157
159
162
164
165
160
155
155
162
168
167
160
156
160
165
165
159
153
155
161
162
158
151
155
160
163
165
149
148
147
152
157
159
159
161
164
163
158
150
147
151
154
153
151
152
154
155
151
149
151
157
163
164
163
161
156
153
157
165
167
165
159
156
159
162
160
157
154
153
159
165
166
162
158
160
165
169
145
147
149
152
155
155
156
157
160
160
159
153
150
152
155
156
155
154
152
149
144
144
148
157
163
163
162
160
156
157
163
168
167
161
159
160
160
159
158
160
160
159
159
161
166
166
162
163
168
171
149
154
157
154
151
151
153
155
156
158
162
162
159
158
159
161
161
156
148
145
144
149
155
161
164
165
163
162
160
161
167
169
165
159
158
159
160
158
156
161
167
166
160
157
157
161
163
166
171
172
153
161
162
157
149
148
150
154
155
157
162
165
162
160
159
160
161
156
147
146
149
157
163
166
167
166
165
164
162
162
165
167
165
160
157
157
158
157
157
162
169
170
165
159
154
156
159
163
166
169
162
166
166
160
152
147
147
151
153
155
158
161
160
158
155
156
158
158
152
150
153
159
164
165
164
165
166
166
163
160
159
163
165
165
161
155
153
156
158
160
162
166
166
166
162
157
156
157
159
163
167
167
165
162
157
151
148
148
151
154
157
159
159
156
155
156
159
160
155
152
152
157
161
162
162
161
164
165
163
159
155
158
166
171
166
154
149
153
159
160
157
157
164
170
173
168
160
155
154
160
159
159
158
159
159
157
153
151
153
157
161
162
162
159
160
161
160
158
153
150
151
157
161
163
161
159
160
162
162
160
155
155
163
169
168
157
151
152
157
158
157
158
165
173
176
174
164
157
155
160
148
148
149
153
157
159
158
156
157
160
163
163
163
162
162
161
158
153
152
153
156
158
161
163
162
160
157
158
159
158
155
155
161
168
166
161
157
153
154
156
160
165
168
170
170
168
164
161
161
165
145
144
145
149
155
160
161
159
158
158
157
158
160
162
159
155
152
153
158
162
161
157
156
160
161
160
158
158
158
157
155
156
161
166
165
163
160
157
155
156
161
166
166
163
160
161
163
164
165
167
150
148
148
152
159
163
165
161
156
151
149
152
158
160
156
151
151
157
165
167
162
154
151
156
158
160
160
161
161
158
155
156
161
167
165
163
162
161
156
155
158
162
162
157
153
156
160
165
166
166
155
156
156
157
159
164
166
161
155
148
147
153
158
159
156
155
157
162
165
162
159
155
155
158
158
158
159
164
166
162
157
157
162
165
165
162
161
159
155
152
154
160
163
158
154
152
156
163
165
164
159
164
163
158
154
154
155
155
155
153
154
156
158
157
158
160
163
162
159
157
158
159
161
162
160
158
157
162
165
163
159
157
160
164
163
158
155
153
152
152
156
161
165
163
158
152
152
157
162
165
156
159
159
158
154
147
145
150
157
160
158
156
156
157
159
160
159
157
156
158
159
160
161
162
165
164
160
159
157
156
154
154
159
164
163
156
151
151
154
159
162
162
163
165
161
156
150
154
159
165
145
141
149
159
160
152
147
151
161
163
157
153
155
160
161
158
154
153
155
158
159
156
154
158
167
172
169
159
150
145
146
152
157
162
163
158
153
154
161
167
167
160
156
159
163
164
162
159
158
158
143
142
152
160
163
157
151
158
166
166
158
151
155
161
163
158
153
152
153
154
153
151
149
155
163
171
171
162
151
146
149
154
156
158
160
159
157
155
162
168
167
158
151
154
164
173
173
166
158
153
152
155
162
159
153
149
153
163
171
167
160
155
157
160
160
156
154
154
154
152
153
154
155
156
157
163
166
165
158
158
160
161
156
152
154
158
157
154
157
163
166
159
154
156
165
174
178
171
162
154
161
169
168
155
139
133
149
160
167
165
161
159
159
157
155
152
153
156
160
157
159
160
160
159
158
159
163
165
165
165
166
163
156
151
154
160
161
159
157
160
164
165
164
163
165
168
170
171
167
160
162
167
163
153
144
139
150
157
158
160
158
160
160
158
154
152
154
160
163
160
161
159
161
162
161
158
156
159
165
169
168
162
156
155
159
164
166
165
163
162
164
166
167
166
163
161
167
171
169
161
158
157
154
153
154
157
157
157
158
159
157
160
161
160
157
157
161
164
161
156
152
155
163
168
164
157
150
154
164
170
168
161
157
159
161
163
165
167
167
164
161
162
164
165
161
161
167
171
168
157
150
149
148
151
155
158
159
158
160
161
164
165
163
159
157
159
166
166
158
150
146
155
166
173
168
159
149
155
163
168
165
161
158
158
157
157
161
166
168
166
161
158
159
158
159
161
165
167
164
156
147
150
149
149
150
154
157
157
157
162
165
168
164
157
154
157
164
165
158
152
150
157
169
175
173
166
163
163
163
162
160
160
159
158
154
153
158
164
168
167
162
159
157
157
159
160
160
158
157
157
151
158
159
154
152
152
156
156
152
152
158
162
162
158
155
156
161
164
161
158
157
163
168
171
171
170
169
166
161
157
157
161
162
160
156
155
159
163
166
166
164
161
159
161
162
161
156
152
151
161
158
173
175
163
154
152
155
155
151
143
149
153
158
161
163
164
163
162
159
160
163
166
166
164
163
164
165
162
158
157
159
162
162
160
157
157
162
164
166
167
165
162
162
166
170
170
163
156
156
163
159
174
177
166
155
148
150
153
153
150
148
147
152
162
169
170
164
157
154
155
162
166
168
165
161
157
156
155
157
159
161
160
158
156
158
161
165
167
168
167
167
165
163
167
170
173
168
165
169
171
151
154
162
165
160
149
143
145
153
161
157
150
150
158
167
167
160
152
149
151
158
163
168
170
166
159
155
154
158
160
159
157
154
157
163
169
170
166
164
166
167
168
165
166
166
167
167
167
172
172
143
147
158
168
168
155
142
139
151
163
165
159
154
157
163
162
157
153
152
153
156
159
166
172
174
166
160
158
160
160
157
156
158
164
173
177
170
160
155
161
168
170
166
164
163
162
161
161
164
166
145
151
161
171
172
160
148
144
152
163
167
164
160
159
162
161
158
157
160
160
159
159
162
167
169
167
166
165
163
161
159
163
166
170
176
173
166
155
150
158
167
169
165
163
163
162
161
158
159
161
148
142
142
146
146
145
147
154
159
157
152
150
153
154
152
150
150
154
159
157
155
153
155
157
158
156
149
143
148
159
167
165
157
152
153
157
157
156
158
161
163
161
162
165
165
161
156
156
161
166
142
136
143
151
153
148
145
149
155
157
155
152
152
152
152
152
151
151
150
151
154
155
157
159
161
161
156
151
152
161
167
166
160
152
151
151
153
158
164
169
169
166
166
171
171
168
162
160
163
164
137
137
145
155
155
152
150
152
154
154
152
151
152
152
152
150
149
149
152
157
156
152
152
156
162
165
162
160
159
161
163
163
162
158
156
154
155
160
169
175
179
180
178
177
174
171
169
169
170
165
143
145
150
154
155
156
161
164
161
153
148
147
149
151
150
148
151
157
165
166
160
153
150
157
164
167
167
164
163
161
161
160
161
162
163
163
162
164
168
173
178
181
176
170
164
165
171
175
172
166
152
156
158
159
157
159
165
172
170
159
152
149
148
149
150
150
157
164
168
164
158
156
157
162
166
166
165
162
162
161
161
160
159
161
165
168
167
166
166
167
170
172
167
162
160
164
168
171
170
166
156
162
165
164
159
155
159
164
169
165
159
155
153
155
156
156
161
161
157
154
154
158
162
165
164
162
159
155
155
160
163
163
160
159
162
165
166
166
165
165
164
165
163
161
163
166
167
168
169
169
148
152
159
158
152
146
143
149
155
160
158
160
165
165
162
159
155
153
152
152
154
156
157
159
160
160
156
148
149
156
164
167
163
159
161
162
163
163
162
166
166
165
162
161
163
164
164
164
169
171
140
144
147
144
142
137
138
144
149
150
151
156
166
168
163
155
150
152
156
159
159
153
148
150
157
161
153
144
143
154
163
166
165
162
162
162
160
159
161
167
169
168
163
159
160
162
163
163
166
169
143
146
148
146
141
141
148
156
155
152
149
152
160
162
157
151
150
155
161
163
159
152
148
150
156
159
153
147
147
156
161
160
157
160
161
162
159
158
159
166
170
169
166
164
164
166
166
164
163
162
149
153
155
152
148
146
152
160
164
158
153
153
156
158
154
152
153
159
163
163
160
155
153
153
154
155
153
154
158
161
160
156
151
154
159
162
162
161
163
165
166
168
169
169
172
173
171
167
162
159
152
154
156
157
154
149
150
155
162
161
157
155
157
160
160
157
158
161
163
164
161
157
156
154
153
155
156
157
159
160
160
157
153
153
159
165
168
167
164
163
163
162
164
168
172
174
173
167
161
157
147
145
151
158
162
155
149
150
157
161
158
152
152
158
161
164
163
162
161
159
158
157
156
156
157
160
160
157
154
155
159
162
161
161
163
166
167
162
159
160
161
157
150
153
162
172
174
167
159
156
143
139
146
158
165
160
151
150
155
161
159
151
148
151
158
165
165
159
155
153
154
158
159
160
162
164
163
158
152
153
159
166
169
169
167
164
159
153
154
160
163
157
148
146
156
170
175
169
161
160
146
145
150
157
163
161
154
151
155
160
160
154
149
149
155
161
160
156
151
152
154
159
160
161
163
164
163
163
160
160
162
166
169
170
168
162
156
153
156
163
167
164
156
153
159
169
174
171
167
168
152
154
154
155
157
161
158
153
152
154
155
155
153
154
156
157
156
159
161
162
159
157
155
157
158
157
160
165
168
166
163
163
167
169
168
165
163
162
162
166
170
171
167
165
165
168
170
169
167
170
155
157
154
151
154
159
161
155
148
142
147
152
157
161
160
157
157
164
173
168
158
153
151
154
152
149
154
164
170
167
161
160
163
165
166
168
173
169
164
161
165
171
172
170
168
168
165
162
160
163
156
155
151
149
152
157
159
155
149
142
147
154
161
165
162
158
158
164
168
159
153
153
157
158
150
145
152
165
171
167
161
159
159
159
160
165
170
169
162
159
161
165
168
167
168
169
166
158
152
155
153
151
150
150
152
155
156
155
154
153
154
157
161
162
157
156
157
160
156
150
149
157
166
165
156
150
157
168
171
166
160
158
159
156
155
160
162
162
160
158
159
161
161
162
167
174
174
162
153
154
149
148
148
150
152
153
153
154
156
156
154
154
155
155
153
152
154
156
154
152
154
160
165
164
159
156
160
165
166
163
160
158
159
159
156
157
157
156
156
156
158
160
162
163
165
173
174
168
162
161
148
146
146
147
149
151
152
152
153
152
150
149
150
154
154
153
151
151
155
159
163
163
159
155
152
153
155
157
159
159
160
160
161
161
160
157
153
151
152
153
155
159
164
164
162
164
167
169
167
167
153
151
148
147
148
151
151
149
147
148
150
152
154
159
160
158
155
150
154
162
166
163
157
152
148
149
150
152
155
158
161
163
164
162
159
155
153
153
153
152
152
156
162
162
159
158
163
167
168
166
159
159
155
152
151
152
150
145
142
147
157
163
168
164
163
162
157
154
157
161
162
161
158
157
155
156
155
155
156
158
163
165
165
159
155
153
157
164
164
156
151
152
158
161
160
161
164
167
166
163
158
160
158
157
156
153
147
144
147
155
164
170
169
163
160
158
157
157
160
162
159
155
156
160
165
166
161
156
154
157
162
167
165
157
152
151
159
167
167
161
153
152
157
161
164
165
165
166
165
166
151
154
157
159
159
154
149
148
155
162
164
161
158
158
158
155
153
155
159
161
157
153
153
160
166
167
160
154
149
154
162
168
164
155
151
151
157
161
163
164
163
160
159
161
164
164
164
166
170
172
149
152
157
161
160
155
151
154
161
163
160
153
152
158
161
157
151
150
154
159
158
154
155
160
166
165
159
150
146
151
162
167
162
154
153
156
157
157
157
163
168
166
161
160
163
164
165
167
174
175
151
154
161
163
160
156
154
157
161
162
159
154
154
161
165
165
156
148
148
154
158
160
159
162
167
168
163
156
149
151
160
166
165
161
161
166
164
159
154
158
165
167
165
164
167
167
165
166
171
173
156
158
163
164
159
155
155
157
160
160
159
159
158
161
164
165
160
151
147
151
154
158
159
162
167
170
168
162
155
153
158
164
170
176
179
176
173
162
155
154
159
164
167
171
173
169
162
160
164
168
162
163
164
164
158
149
147
149
154
158
159
159
157
158
160
161
159
151
144
147
152
154
155
159
164
168
169
166
161
156
155
160
168
179
180
175
169
162
159
155
153
154
163
170
174
169
161
156
159
166
163
163
164
163
157
145
137
140
149
156
160
158
156
157
160
161
157
148
141
146
151
156
158
159
160
163
164
165
163
158
153
153
161
168
168
159
155
158
163
160
152
144
150
163
172
170
163
159
159
164
153
153
157
159
157
149
142
143
151
159
163
159
155
156
161
163
158
148
143
150
158
162
163
162
161
159
159
160
162
158
153
152
158
163
164
154
150
153
161
162
156
149
154
163
171
171
166
161
160
163
152
152
151
152
154
156
155
155
158
162
164
161
157
156
158
159
156
153
154
160
166
166
164
163
161
159
157
158
159
157
154
155
161
164
163
156
153
155
159
160
159
161
163
167
169
168
164
162
162
164
158
156
149
147
153
161
165
164
161
159
159
159
159
158
154
151
152
157
164
167
165
158
156
156
156
157
160
163
162
157
154
156
161
164
161
159
160
162
161
157
158
160
164
165
164
162
161
163
166
169
158
158
153
152
159
167
171
167
159
153
152
156
161
162
156
150
151
162
168
164
154
147
147
151
154
157
162
169
168
161
155
153
153
154
157
159
163
166
162
156
155
159
162
162
160
156
157
162
168
169
156
160
162
163
165
170
171
167
159
153
152
158
162
163
160
159
164
167
165
156
145
142
148
153
155
156
161
167
170
165
158
153
150
150
152
157
162
163
161
158
158
162
167
166
161
154
153
157
164
166
158
164
167
166
163
162
164
162
160
159
159
161
161
160
161
165
170
166
159
153
151
152
154
155
155
153
152
156
162
164
161
155
151
151
153
153
155
155
159
163
167
168
170
171
163
153
148
153
161
166
164
166
167
164
161
157
159
160
161
161
160
159
158
157
159
162
163
159
154
155
158
159
158
157
154
150
145
147
153
157
157
153
151
153
154
152
151
153
161
168
169
165
163
165
164
157
151
152
161
168
160
159
161
163
162
159
159
161
163
158
153
151
156
160
161
159
158
156
155
157
159
160
159
158
158
156
152
153
150
151
152
151
150
152
155
155
156
158
164
168
166
158
155
159
164
166
162
158
159
162
146
148
159
162
161
157
158
164
166
158
150
149
156
163
163
159
159
161
159
156
155
157
162
162
163
164
162
161
157
154
156
154
151
150
155
159
161
159
161
165
164
160
156
160
167
174
172
162
154
152
147
152
162
160
155
150
154
163
166
159
152
152
157
161
160
159
162
166
160
153
148
153
162
164
165
166
167
166
163
163
166
164
157
151
152
156
157
153
156
163
169
170
166
165
167
171
171
163
153
147
158
161
163
157
150
147
153
158
159
155
154
156
157
157
155
155
159
159
159
151
151
155
160
161
163
167
170
168
167
168
172
170
162
153
151
153
155
154
158
165
170
171
166
164
164
162
162
162
158
153
163
163
158
154
154
156
156
154
153
153
156
160
161
159
156
154
150
149
151
152
157
158
157
159
162
167
171
169
170
171
172
168
161
155
154
156
160
163
167
164
162
161
162
164
163
161
161
165
163
158
161
157
152
152
155
161
159
155
155
159
163
166
167
164
162
161
156
150
147
152
157
158
158
159
162
164
166
167
170
173
170
164
159
157
158
162
167
169
167
160
153
154
162
168
168
169
170
168
166
159
159
155
151
151
154
156
156
156
160
166
169
168
165
162
165
171
166
158
151
152
156
158
157
158
160
162
163
164
167
170
167
163
159
157
156
159
164
166
163
157
157
160
166
172
174
174
171
170
168
162
159
162
159
156
154
154
154
154
158
165
166
163
160
157
163
170
168
162
158
157
155
154
152
153
158
164
166
165
163
162
163
164
162
158
152
150
155
162
162
162
163
167
168
165
163
162
163
166
168
168
162
171
171
163
158
154
154
153
152
154
160
161
161
159
163
166
165
162
159
158
153
150
149
153
158
166
168
166
159
157
159
165
167
161
153
150
156
163
168
168
168
167
161
159
157
158
159
159
161
167
162
175
176
167
158
154
156
155
153
153
157
161
164
165
166
166
165
162
159
157
154
152
154
157
160
164
165
163
157
154
157
162
164
161
157
158
164
169
172
171
167
160
155
155
158
161
160
157
158
163
160
172
174
164
156
152
155
159
165
163
158
156
161
165
169
170
167
162
156
153
153
155
159
161
162
161
160
159
157
155
156
158
158
159
161
163
167
169
170
169
167
161
159
162
166
166
163
162
164
165
154
159
164
163
159
153
154
159
168
167
162
153
151
159
168
170
164
156
148
146
149
153
159
162
163
160
158
157
159
160
160
159
159
161
166
167
163
158
158
164
167
166
165
166
167
163
160
163
171
175
152
154
160
166
166
158
151
150
160
166
164
156
152
156
163
164
159
152
147
147
148
151
157
163
164
162
158
157
158
159
163
164
166
168
171
169
162
152
151
159
165
166
165
165
164
158
156
160
170
173
157
159
164
170
169
159
147
144
154
164
168
164
160
156
158
158
158
159
159
157
155
155
157
162
164
163
159
155
153
155
160
167
167
169
171
171
167
158
154
159
162
162
161
161
161
159
157
158
164
167
155
156
157
161
158
154
151
155
159
158
156
154
155
155
152
147
148
154
159
160
160
159
160
162
161
163
156
150
148
152
160
163
163
161
159
159
159
160
163
163
165
162
163
165
166
166
163
159
158
157
141
141
152
165
164
156
150
153
158
160
159
158
157
156
153
151
152
154
155
156
157
158
161
164
165
165
160
154
152
153
158
160
161
158
156
154
156
161
168
172
169
162
161
165
170
170
168
166
163
160
131
132
147
163
163
158
154
155
156
157
158
159
159
156
153
151
153
156
157
158
155
154
156
162
165
165
161
156
155
156
158
158
159
157
155
154
155
160
166
171
171
170
171
171
170
170
173
177
176
168
139
136
143
149
155
156
159
161
161
156
154
154
155
155
152
152
155
159
164
162
158
153
153
160
165
163
158
154
152
155
157
158
159
159
159
159
159
157
154
157
166
175
177
173
165
165
173
182
181
173
149
146
144
145
147
153
160
167
166
159
154
151
150
152
155
159
162
163
163
160
159
159
159
162
165
163
157
152
150
153
156
159
162
163
164
165
164
158
151
146
159
173
177
171
162
163
167
174
174
171
149
147
150
152
152
151
156
162
165
162
156
152
150
155
162
167
166
161
154
153
156
160
162
164
165
165
163
159
155
155
158
160
162
162
164
166
166
164
157
155
161
169
172
168
164
164
164
165
167
169
140
144
152
158
157
153
153
155
159
157
152
151
153
161
164
163
160
156
152
149
148
149
151
157
163
167
165
160
157
159
161
158
156
157
161
164
168
167
166
167
168
168
166
165
165
165
164
164
166
171
138
142
152
158
158
155
156
159
158
152
147
148
153
158
157
152
155
155
154
152
144
138
139
149
159
164
160
154
155
158
160
156
154
154
160
162
165
164
168
173
172
168
162
159
161
164
166
166
171
174
142
146
153
155
152
154
158
165
165
155
147
147
152
153
149
145
149
155
159
158
152
146
145
149
154
155
152
149
153
158
160
157
158
162
163
159
156
160
168
173
170
164
158
156
159
163
165
166
168
169
147
150
154
153
149
151
156
166
168
160
150
148
153
156
151
144
143
151
161
166
167
162
155
152
149
148
146
150
156
160
160
159
162
165
164
160
158
163
171
172
166
161
161
163
167
169
167
163
161
161
151
154
154
154
151
149
151
159
165
162
152
148
155
163
162
149
141
147
162
173
178
171
159
151
148
146
150
154
158
160
160
159
159
159
163
165
169
172
174
169
165
164
166
174
178
178
170
162
157
157
160
158
156
158
158
152
149
153
161
162
154
148
153
162
165
161
151
152
163
173
178
171
160
155
153
152
155
157
156
156
157
158
157
159
163
168
172
174
167
163
163
166
168
174
175
175
169
163
160
161
165
156
155
160
162
158
152
152
159
164
159
152
150
156
162
166
162
157
157
163
165
166
164
162
161
159
160
161
157
154
157
161
164
166
165
165
164
162
157
159
161
163
162
160
161
166
167
167
166
167
154
152
154
159
163
162
157
155
159
165
164
158
152
152
157
160
160
154
150
150
154
160
162
163
162
161
162
165
166
162
160
163
167
170
167
163
157
155
156
160
163
161
157
157
161
167
169
169
167
168
148
152
155
159
161
161
159
155
154
156
158
158
155
152
152
150
148
148
149
150
152
154
154
157
157
155
160
164
168
165
162
161
163
166
167
167
165
160
160
162
167
169
167
166
168
171
171
167
163
162
153
153
155
156
156
158
158
154
148
143
151
155
157
155
152
146
144
148
153
155
154
152
152
154
153
151
153
157
160
162
160
159
158
157
164
170
178
172
163
161
169
178
177
173
172
172
169
163
158
158
153
153
152
149
151
156
157
154
150
148
153
157
161
160
156
153
151
153
155
153
153
157
161
161
156
152
152
153
157
159
159
158
155
152
158
167
175
170
160
157
163
172
173
170
168
168
166
158
154
156
154
152
149
148
151
156
157
156
156
157
159
159
161
160
158
158
160
160
154
150
152
159
167
167
161
156
157
160
162
161
161
160
160
157
157
163
167
163
156
155
158
162
163
162
163
166
165
157
150
153
152
150
149
150
153
156
157
157
158
157
155
153
155
157
157
157
158
158
156
154
152
156
160
160
159
159
161
164
165
164
164
163
164
163
163
163
163
159
157
157
160
163
162
160
162
165
165
159
150
148
154
152
150
150
151
153
155
156
156
152
147
147
151
156
156
152
148
150
156
160
158
156
153
151
152
154
156
158
161
163
166
166
165
166
164
161
159
157
158
161
166
165
164
161
160
159
162
163
158
155
159
158
155
149
147
149
152
152
150
146
147
150
155
160
158
151
144
145
155
163
165
162
156
153
152
154
151
151
155
162
167
169
166
162
159
156
154
155
159
161
163
163
161
159
159
159
163
169
169
165
162
163
158
149
145
148
149
146
143
146
156
164
168
163
158
154
152
152
157
163
164
162
160
162
166
163
157
152
154
161
168
169
165
158
154
152
156
159
162
161
154
151
155
159
163
165
171
174
175
171
160
162
158
153
152
151
145
140
139
151
165
172
169
162
156
156
159
161
162
163
161
158
160
167
175
170
161
152
154
161
167
168
163
156
154
154
159
164
165
161
155
149
153
159
165
174
177
174
176
173
156
158
160
160
158
152
144
141
146
159
165
165
160
156
155
156
158
160
163
162
159
156
158
166
171
166
155
149
151
158
165
164
159
155
157
160
162
162
163
166
164
159
155
156
160
165
168
171
176
176
156
159
164
167
161
152
147
150
157
161
157
150
148
153
156
154
152
153
157
160
158
157
159
164
166
161
153
146
149
153
159
159
155
155
159
166
167
162
163
165
166
162
159
158
160
162
162
166
175
177
156
161
166
168
162
154
151
157
162
162
154
146
144
152
157
155
152
152
159
162
159
158
159
163
165
163
159
154
150
151
155
157
157
157
164
171
172
167
163
162
163
163
162
164
165
165
162
163
170
175
153
154
160
164
163
157
155
157
161
161
157
151
149
154
157
159
159
162
165
165
160
154
152
158
164
167
165
160
154
153
155
159
163
168
171
173
172
169
165
162
161
161
164
170
172
169
162
160
164
170
146
143
150
159
162
158
155
152
155
158
159
157
156
159
162
165
162
163
166
165
159
151
147
154
163
167
165
162
159
158
157
158
164
171
173
170
166
166
167
166
162
160
163
166
170
168
163
161
162
166
144
143
149
158
160
155
148
145
148
153
157
159
160
164
168
166
161
152
153
160
161
155
152
157
163
165
161
159
160
160
158
156
160
166
169
166
161
163
168
168
163
158
157
161
165
167
167
166
164
163
146
149
154
159
157
152
149
146
148
153
156
157
158
161
165
164
159
150
151
161
167
163
160
162
163
163
158
155
158
161
159
157
158
163
165
161
159
160
165
167
163
158
157
160
163
166
167
168
165
162
155
158
156
154
153
156
158
156
158
159
159
158
157
155
155
157
158
161
165
167
169
166
161
160
161
160
159
158
159
160
160
161
163
163
162
159
158
161
166
166
164
160
161
163
164
165
164
165
165
164
163
162
154
148
151
160
166
165
163
161
160
160
158
154
149
150
157
167
172
167
162
157
156
156
157
159
162
167
165
160
159
162
166
164
159
157
160
166
169
167
163
162
163
164
165
162
161
163
167
169
162
161
155
151
154
160
164
162
160
158
157
159
160
158
153
150
153
163
165
159
149
148
154
158
157
157
163
170
170
163
159
159
161
161
159
159
164
169
171
167
164
163
166
168
167
160
159
160
166
169
158
162
162
162
160
156
155
155
155
155
156
159
160
160
159
154
151
152
149
148
146
149
155
160
159
157
158
163
167
164
161
158
156
157
158
162
166
168
167
166
166
170
172
174
171
164
157
157
161
164
157
162
166
166
162
157
156
156
158
158
160
160
159
158
159
159
155
148
143
148
150
154
155
157
158
154
150
152
158
165
165
160
155
153
154
158
162
163
164
166
168
169
169
172
172
166
159
156
158
161
164
165
163
161
160
161
162
164
163
161
161
161
159
157
158
161
158
151
148
151
156
157
155
153
154
152
149
150
157
164
164
160
154
150
148
150
155
160
164
168
166
159
156
162
169
169
164
160
161
164
166
163
159
156
156
159
163
164
162
158
156
157
160
161
161
160
158
155
154
157
160
160
159
156
155
155
156
158
163
163
162
159
153
149
148
149
154
162
167
167
163
156
151
158
167
171
169
164
165
168
157
155
157
155
153
153
155
161
162
155
151
153
160
165
162
159
159
161
162
160
162
163
166
163
161
161
164
167
167
165
164
160
158
154
153
153
157
161
165
166
165
161
158
161
166
170
168
162
160
160
150
150
155
158
156
153
154
157
158
154
151
153
158
161
160
159
162
165
162
155
154
158
165
164
164
166
168
167
165
163
167
168
165
160
156
155
155
154
158
165
168
170
166
164
165
165
162
159
153
151
153
150
153
159
162
164
161
156
153
152
152
155
156
156
157
162
164
162
152
140
139
144
152
158
162
167
168
165
160
161
166
169
165
159
155
152
150
151
156
165
169
168
164
164
163
164
162
159
154
152
156
152
150
154
165
172
165
154
148
149
159
162
160
156
158
163
163
155
141
131
133
140
150
154
160
166
167
164
161
163
165
164
160
156
154
153
155
156
159
161
160
158
160
164
165
166
164
160
158
157
158
155
149
152
161
165
160
151
146
153
167
169
163
158
161
165
161
151
144
145
152
155
155
155
160
164
166
164
165
167
166
162
158
158
159
161
164
164
160
157
152
155
162
167
169
168
163
158
158
162
162
159
157
157
160
159
155
152
155
160
164
161
154
154
160
165
162
154
154
160
166
162
155
153
159
164
166
165
165
168
167
165
162
161
162
167
169
165
158
155
157
163
167
169
168
165
162
161
163
168
167
167
165
164
162
159
156
158
164
165
159
148
142
150
159
162
159
156
160
165
166
158
149
147
156
163
167
165
163
163
166
168
167
163
161
165
166
163
158
160
166
171
169
165
161
160
163
167
173
178
166
168
167
166
162
159
158
160
165
165
159
151
149
156
159
158
153
154
158
162
159
152
146
147
155
163
166
164
160
159
162
167
168
163
157
159
162
163
163
165
170
173
167
159
156
157
162
167
174
176
158
160
160
160
159
159
157
158
160
163
162
163
165
164
161
157
153
155
157
156
153
151
151
156
161
164
165
162
158
156
158
163
163
160
157
158
163
167
167
169
169
171
167
161
158
158
160
161
161
162
151
154
156
156
159
160
159
158
159
161
162
164
166
164
163
162
161
158
155
150
147
148
153
161
164
167
165
161
157
156
157
159
160
159
159
162
164
166
166
165
166
166
167
170
167
162
158
157
158
158
152
153
154
156
161
162
160
158
158
160
160
158
156
159
163
166
166
158
149
143
143
146
152
158
161
165
164
163
161
162
164
164
164
164
164
164
161
159
161
164
165
163
168
173
170
161
154
156
163
164
160
159
156
157
161
161
159
156
156
159
159
154
152
154
159
164
163
156
148
144
146
149
152
156
156
160
161
163
163
166
169
170
169
168
168
166
160
156
161
164
165
162
163
168
167
157
150
154
166
173
166
163
158
157
159
157
153
152
154
158
160
158
155
153
154
158
161
161
160
157
157
159
161
161
160
160
159
157
156
159
165
169
169
168
168
167
165
164
164
164
163
159
158
162
163
157
153
155
163
169
155
159
161
163
161
153
151
155
159
160
159
157
157
157
155
153
156
160
160
159
158
160
164
168
171
170
170
163
156
152
156
162
166
167
162
159
161
164
165
162
160
159
162
164
167
171
173
170
163
158
145
152
160
166
163
155
151
154
158
161
164
164
162
158
154
154
157
160
161
159
157
157
160
163
166
165
166
161
155
152
153
157
161
162
160
157
158
163
167
169
163
158
158
161
167
171
174
174
167
162
138
142
153
162
162
157
154
154
155
159
164
166
162
157
153
153
156
158
158
158
157
156
157
161
163
160
157
156
154
155
156
156
156
154
154
154
156
160
163
166
163
160
160
162
168
172
178
182
177
168
143
141
146
152
154
155
153
153
153
156
158
159
160
158
158
159
159
156
153
155
157
157
157
160
161
158
153
146
148
153
156
157
157
153
154
155
159
160
158
157
160
165
167
168
167
171
182
189
185
174
151
144
141
140
143
149
152
152
152
153
155
156
160
162
167
172
167
160
152
154
158
160
159
160
162
161
156
148
144
146
152
158
163
164
162
161
163
162
158
153
159
167
170
168
163
167
176
180
178
173
148
143
139
137
140
148
153
155
154
155
156
158
162
166
170
173
168
162
154
154
157
159
158
159
163
166
167
161
152
145
146
153
165
168
165
164
165
164
164
162
164
168
169
165
161
163
165
166
166
168
141
140
144
147
150
155
158
160
159
157
155
157
159
161
162
161
160
158
155
154
152
150
150
154
160
166
170
169
161
150
144
147
155
162
162
162
162
166
169
173
171
169
165
162
162
164
164
164
164
166
140
143
152
162
164
163
164
165
164
157
153
151
152
154
154
153
157
156
155
154
149
145
144
149
155
161
167
169
165
156
149
144
148
154
157
156
157
164
172
175
171
165
160
159
161
165
167
167
168
168
143
146
155
163
165
162
163
166
165
157
149
147
149
154
156
158
160
160
159
157
155
150
147
149
151
155
161
164
164
159
155
154
159
160
157
151
153
164
173
174
165
156
152
154
159
163
165
165
167
168
144
144
150
155
155
157
158
162
161
154
147
147
154
160
164
161
160
162
162
162
162
156
150
149
149
152
157
162
162
159
157
161
168
170
163
155
156
166
174
171
162
151
151
157
163
165
162
158
159
162
147
144
146
151
153
155
155
156
156
151
148
147
157
165
166
158
146
148
160
167
167
160
154
150
150
151
156
161
163
159
158
160
166
169
166
163
163
168
172
167
162
161
165
173
175
170
164
158
157
159
161
154
150
154
157
157
154
153
155
152
149
147
154
163
164
155
143
144
156
169
170
165
160
157
156
151
153
162
167
164
159
157
158
160
164
166
168
166
163
160
164
170
176
178
174
169
165
164
165
166
168
161
156
158
160
160
156
155
159
158
154
150
152
159
162
156
149
149
157
166
168
166
165
165
160
154
155
164
171
170
162
159
157
157
161
163
164
162
157
156
162
171
173
170
165
164
165
169
171
170
156
156
157
159
159
159
157
159
162
164
161
156
155
156
159
160
160
159
159
161
160
161
163
163
161
158
160
166
172
170
164
161
160
161
162
163
163
161
157
156
160
164
167
165
164
166
167
168
167
164
140
149
157
160
158
157
156
158
160
162
161
158
156
153
154
155
155
156
155
156
156
155
154
156
157
158
162
165
166
165
162
160
160
161
166
170
173
167
160
158
161
165
167
169
171
177
173
166
159
156
137
148
156
160
158
156
155
154
154
156
158
157
153
150
150
149
148
147
151
154
157
156
155
157
158
159
160
160
160
159
158
157
155
156
166
174
183
175
163
159
164
169
171
172
173
176
173
166
158
155
147
151
153
152
154
156
156
154
153
155
158
157
152
150
151
151
150
148
151
155
161
166
166
165
162
159
156
154
154
155
155
153
150
150
160
170
177
171
161
157
162
170
170
169
168
166
166
162
157
156
155
153
150
148
152
157
159
157
157
157
158
156
152
152
153
156
156
157
157
158
162
167
169
166
162
159
156
156
157
158
158
156
153
154
158
164
168
165
160
158
162
166
165
164
161
159
156
155
153
154
154
154
152
151
152
156
159
160
159
155
152
150
152
153
154
155
157
160
160
161
157
156
154
155
157
158
158
160
162
163
164
163
160
160
162
164
166
165
165
166
167
165
163
162
161
157
151
147
149
153
153
156
156
154
153
154
159
160
158
150
145
146
151
154
153
150
148
153
159
160
152
146
143
147
153
157
159
160
162
165
168
168
165
164
165
165
164
166
169
173
174
170
165
164
163
160
154
151
151
156
158
161
160
155
150
153
157
157
153
147
146
149
154
155
152
149
146
149
156
157
153
148
148
152
156
161
160
158
158
163
167
169
166
164
162
161
162
162
167
172
172
170
164
162
162
163
162
162
161
162
162
164
159
152
150
153
158
155
149
148
153
158
154
152
150
153
153
155
157
158
157
155
155
160
166
166
162
158
157
161
166
168
166
164
162
159
158
159
163
167
166
160
159
159
161
162
166
170
172
170
161
160
154
149
154
159
162
158
152
155
162
162
154
148
150
158
164
164
163
162
159
157
158
164
169
165
159
153
155
163
168
166
165
166
165
162
160
160
161
162
160
156
156
157
159
161
165
172
176
174
156
156
152
152
158
160
162
161
158
161
163
160
152
149
151
158
166
168
165
162
158
156
158
164
166
160
150
147
154
163
168
165
162
165
168
168
165
160
160
162
161
158
157
157
156
156
160
168
176
175
156
158
159
159
157
156
157
160
162
159
156
152
150
152
153
155
158
161
163
158
154
153
158
164
164
157
149
147
153
162
164
161
158
160
166
169
168
165
163
164
164
161
160
159
159
157
158
162
172
175
158
162
164
161
155
150
151
157
161
158
153
149
149
150
151
148
153
159
163
160
153
152
157
164
163
158
154
156
160
162
161
158
156
156
160
165
169
172
174
170
166
162
160
160
161
161
160
160
168
176
154
158
157
158
156
152
151
154
157
159
158
155
152
149
146
147
155
168
179
170
159
153
155
161
162
160
158
161
165
166
162
159
157
155
154
157
163
170
173
172
168
163
160
158
161
163
163
163
166
173
144
142
147
154
160
160
157
154
154
159
162
163
160
155
152
153
161
173
183
176
163
152
152
161
166
164
158
157
163
167
165
160
159
159
158
158
160
164
169
171
172
169
163
159
159
164
167
167
165
165
138
139
147
156
162
164
162
153
149
151
157
163
166
163
163
163
163
168
176
174
163
153
153
163
173
168
156
151
158
164
165
160
159
162
166
166
162
162
163
167
172
174
171
163
161
164
169
169
163
157
146
155
159
160
159
158
156
150
143
140
150
159
164
164
164
163
161
163
166
168
164
157
156
162
169
167
157
151
154
161
163
160
158
161
167
169
167
164
162
165
169
175
174
168
164
164
167
167
163
157
157
164
162
159
154
154
156
153
149
146
152
159
161
158
156
157
160
166
168
166
164
161
158
159
162
163
160
157
158
161
162
162
160
160
162
166
167
167
164
165
168
172
172
167
164
163
164
166
165
163
160
161
156
152
151
155
160
161
161
160
158
161
159
155
150
153
159
169
171
166
163
162
162
161
160
161
163
166
165
162
162
165
166
164
161
162
164
168
167
166
167
169
169
166
163
162
163
165
167
166
160
157
152
150
152
154
157
159
162
161
159
159
158
157
154
152
153
160
164
165
166
167
170
168
163
159
161
166
166
162
161
165
171
172
166
162
163
167
167
167
167
170
169
169
165
162
161
162
165
165
158
156
157
157
158
153
151
153
153
154
155
154
155
159
160
153
142
140
148
163
170
172
171
168
164
158
156
158
162
162
162
163
170
173
171
167
167
165
163
163
163
165
167
170
172
171
165
160
160
161
154
154
157
161
162
161
158
155
152
154
156
155
154
156
159
157
145
136
142
156
165
164
159
160
161
158
153
153
159
165
166
164
161
160
164
166
168
164
160
157
155
152
156
165
177
181
173
162
156
156
153
150
150
154
160
164
166
164
161
160
161
160
156
153
156
159
158
151
148
154
158
156
152
154
159
160
158
157
162
166
167
164
160
155
157
159
165
165
162
157
152
146
149
161
175
185
178
165
159
157
159
148
144
145
151
157
162
164
163
161
162
162
160
156
156
158
159
157
157
159
162
158
153
154
158
162
164
164
164
163
162
162
162
160
157
157
161
165
167
164
156
147
151
159
168
173
172
167
169
170
159
148
145
148
150
151
152
155
158
158
160
162
163
162
158
155
155
158
163
166
168
163
157
156
158
164
167
167
164
158
157
160
166
167
163
159
160
165
170
168
162
157
156
159
162
160
162
165
173
174
155
149
150
158
160
156
151
151
154
157
160
161
163
161
158
155
154
157
160
157
156
156
154
156
160
164
168
166
161
156
155
159
165
168
166
162
159
163
167
167
164
159
158
157
160
160
162
166
169
168
153
149
151
159
166
167
160
154
155
160
164
164
160
157
158
165
168
162
148
135
132
138
149
156
161
164
165
163
157
155
154
156
160
162
164
162
158
157
160
163
162
157
157
158
162
168
172
171
167
164
153
149
146
152
161
168
164
155
155
163
170
168
161
154
158
169
175
165
144
126
125
138
152
159
162
163
161
159
156
156
157
156
157
158
160
159
157
155
156
159
160
159
160
161
164
168
169
167
163
165
151
149
145
148
156
160
157
150
149
160
170
171
163
154
157
166
169
163
150
144
148
154
158
161
161
162
159
159
159
161
162
161
160
159
160
161
159
157
156
158
162
164
164
164
164
162
157
154
156
166
154
152
154
156
160
159
154
151
150
156
160
161
155
154
156
159
159
157
158
163
167
163
161
161
162
162
161
159
160
164
167
167
165
164
165
169
168
162
158
159
163
167
165
164
164
160
152
149
154
165
161
161
164
169
167
163
160
160
163
158
151
145
144
153
156
155
152
153
160
168
170
165
161
162
162
163
161
159
159
163
168
170
170
169
171
173
173
166
161
160
166
166
163
162
163
162
160
157
160
166
164
163
165
166
167
165
163
166
168
163
154
148
148
156
157
150
145
150
160
165
166
165
164
163
161
160
159
158
158
160
166
170
170
168
168
171
171
166
162
161
166
169
165
160
159
160
160
162
166
169
157
154
153
157
163
165
162
162
163
162
158
158
160
161
157
150
148
153
159
160
160
161
162
164
163
161
160
158
157
158
163
167
166
163
161
162
165
164
162
161
165
172
171
166
160
156
156
158
163
164
148
144
146
153
163
167
162
157
150
152
158
161
162
161
158
157
158
158
156
151
150
152
157
163
166
168
166
161
157
158
162
165
164
161
157
160
165
167
167
164
164
169
174
175
169
159
155
156
161
161
153
150
150
155
163
167
161
154
147
150
157
160
159
158
160
163
165
161
153
146
145
148
154
161
167
171
170
165
162
163
165
166
165
163
162
164
170
176
178
173
165
162
168
176
175
168
159
158
165
167
164
160
155
154
160
162
161
158
154
154
156
158
157
157
160
166
167
164
156
152
153
155
159
163
166
169
171
170
169
168
168
167
167
168
169
168
171
176
182
180
168
158
160
168
172
168
160
160
169
174
166
160
154
153
156
160
162
161
158
155
154
155
154
155
159
164
169
168
164
162
161
164
166
168
170
171
172
171
169
168
167
168
170
170
168
165
164
166
173
172
165
159
158
163
167
164
159
160
167
173
150
152
154
154
151
149
148
153
159
164
166
165
164
162
160
160
160
159
157
157
156
159
163
165
166
165
166
165
162
158
158
162
167
169
165
162
163
165
163
159
158
161
163
164
165
169
173
172
168
165
146
153
157
156
153
153
153
156
159
163
170
171
166
161
158
158
159
161
162
163
161
157
155
155
155
160
164
167
164
160
157
157
161
163
162
162
163
164
163
162
161
161
162
165
168
171
175
173
168
166
144
150
157
160
158
158
155
156
157
161
168
170
165
159
158
160
159
158
159
161
162
158
151
148
149
156
162
164
164
164
161
159
155
152
153
155
158
162
163
164
163
161
162
169
175
177
177
173
167
165
149
151
154
158
159
158
155
152
152
157
162
162
162
161
165
170
164
154
149
155
160
159
152
150
152
157
159
159
159
162
163
161
155
146
145
148
157
164
167
168
164
161
162
168
175
177
177
174
168
166
154
153
150
151
153
154
152
149
147
151
156
157
161
164
170
173
168
159
153
155
159
159
156
156
159
162
162
158
153
153
156
159
161
154
149
151
162
174
178
174
168
165
162
163
164
168
171
170
168
169
153
151
144
142
146
152
152
149
147
152
157
161
165
165
164
165
167
167
168
164
161
159
157
159
161
164
167
165
155
144
144
153
163
166
160
158
164
175
180
176
172
168
164
159
156
158
163
165
167
171
147
144
141
142
146
152
153
152
151
157
164
168
167
162
159
160
161
165
170
169
164
161
156
154
155
160
168
172
163
147
138
147
161
169
165
161
160
165
169
173
170
167
163
159
157
160
166
169
169
170
143
141
145
149
152
151
150
152
153
159
165
168
165
161
161
161
161
158
158
160
164
163
156
151
150
155
167
175
168
155
146
151
162
166
159
154
156
164
166
163
162
163
161
160
162
166
171
171
170
166
142
142
147
153
152
148
146
149
153
157
160
162
162
162
165
167
166
158
153
154
159
159
155
150
150
156
167
172
168
159
155
160
167
161
152
150
157
169
172
165
160
161
163
165
165
166
167
166
165
162
144
141
146
152
153
150
148
151
153
154
155
156
158
160
163
166
167
164
159
155
155
154
152
152
155
161
168
168
163
158
157
162
167
163
155
152
160
173
176
169
163
162
169
172
168
164
161
159
160
160
149
143
145
151
157
156
153
153
153
153
154
154
156
157
158
158
162
162
162
159
155
152
152
156
160
162
167
165
164
158
155
158
165
169
164
160
160
165
167
164
161
162
170
174
171
166
163
162
162
161
156
148
148
153
160
161
156
153
151
152
153
152
154
158
160
157
157
158
160
161
157
155
159
163
161
155
155
163
169
166
158
156
160
167
167
164
160
157
155
154
157
160
167
170
168
164
165
169
170
166
160
156
154
156
160
159
156
154
152
152
151
152
156
162
165
161
159
158
162
164
160
158
163
167
161
151
149
161
173
176
165
158
157
160
163
164
164
161
156
152
157
161
167
167
162
161
164
170
173
168
154
158
160
159
157
155
156
158
158
157
154
154
157
163
166
166
165
168
168
166
162
158
161
165
162
156
153
160
169
172
167
161
158
157
160
164
168
167
160
155
158
165
170
169
162
160
161
165
167
165
143
152
160
162
155
152
155
160
163
162
159
157
156
157
159
162
165
168
168
163
160
157
158
162
162
162
161
162
163
165
163
161
161
160
163
167
168
166
159
156
158
165
170
171
171
168
163
162
160
159
136
148
158
161
157
155
155
157
159
161
162
158
154
151
152
155
158
156
155
159
161
162
163
165
164
163
163
163
163
161
158
158
162
166
168
169
165
160
155
155
157
160
166
170
173
174
171
165
159
155
147
150
153
156
158
159
157
154
153
156
160
158
151
149
150
151
151
151
154
160
166
170
170
167
164
161
161
164
162
159
155
155
160
166
169
168
165
160
157
158
160
160
163
168
171
173
173
167
159
153
156
154
152
153
155
159
158
157
155
154
155
153
150
151
153
153
152
153
160
166
170
169
167
164
160
157
156
157
159
159
158
157
158
162
164
166
168
169
168
168
165
163
163
165
168
168
165
164
161
157
155
157
156
153
152
154
159
160
159
155
150
148
151
153
154
154
155
159
164
166
164
160
157
158
158
158
155
155
157
161
164
164
160
159
161
162
166
171
174
175
169
163
161
165
169
169
162
159
164
173
151
157
158
155
151
152
157
159
158
152
146
146
152
153
152
153
159
164
164
159
154
151
150
155
159
161
159
156
156
161
165
166
164
162
161
161
163
166
172
172
167
162
162
168
174
173
165
158
159
172
152
159
160
157
154
155
158
156
151
145
146
150
153
150
151
157
166
168
161
153
150
151
152
155
157
162
163
162
159
157
159
163
165
166
164
161
160
162
166
169
169
168
167
170
174
177
169
162
157
159
159
160
158
157
158
161
162
157
150
148
152
154
151
147
150
161
171
170
162
155
153
152
152
153
153
159
162
164
159
155
153
158
164
168
167
162
159
160
163
168
172
171
169
167
165
166
166
167
162
158
159
158
154
154
159
167
169
165
157
159
161
157
149
145
150
163
173
172
167
162
158
154
150
150
153
156
155
155
157
158
159
159
163
168
170
166
160
158
161
166
171
172
169
164
157
153
159
169
170
165
155
155
152
151
157
167
173
173
170
165
162
159
153
150
152
160
169
171
168
164
159
154
153
157
161
157
150
148
155
164
167
165
164
167
170
168
161
158
159
164
169
172
171
165
158
152
156
165
171
169
155
156
153
153
155
163
169
170
164
158
156
160
164
160
157
157
162
165
165
160
156
155
159
164
166
160
152
150
156
165
169
167
165
165
165
165
163
163
163
166
168
170
170
168
163
158
157
158
164
167
159
161
159
156
155
158
160
159
155
152
154
165
172
168
157
152
152
158
161
158
155
159
165
167
163
157
153
158
163
167
166
164
162
161
159
160
165
170
173
170
168
166
165
164
162
162
160
157
160
166
162
163
161
156
154
154
153
153
153
156
160
171
172
164
149
143
149
157
164
160
157
161
167
167
157
149
151
162
169
169
164
158
157
157
157
160
165
169
171
170
167
163
159
155
158
163
167
165
163
165
158
160
156
155
154
156
155
153
152
159
166
172
168
155
144
143
155
165
169
163
156
157
164
169
161
152
148
157
167
169
164
157
156
159
163
164
165
164
161
161
164
162
156
152
155
163
172
171
165
161
154
160
160
156
155
158
158
153
149
154
162
167
164
155
153
157
164
169
168
161
151
151
159
170
174
163
152
150
159
167
165
159
157
160
167
170
168
163
158
158
161
164
163
157
157
162
168
167
160
155
156
165
168
162
156
155
155
151
146
147
155
161
163
160
161
163
165
165
162
156
152
152
157
166
171
167
157
152
157
165
165
161
156
159
166
173
173
168
161
160
163
168
169
166
162
161
162
162
157
152
160
168
172
167
155
150
151
151
148
148
153
160
164
163
161
161
162
161
158
157
157
160
160
162
163
163
161
160
162
167
166
161
155
155
162
172
176
171
165
161
165
171
173
169
163
161
162
163
160
157
160
163
164
161
155
152
154
156
156
155
156
160
163
162
160
159
160
162
163
162
164
167
168
166
162
161
162
165
166
168
167
164
159
157
160
167
172
169
165
162
167
172
173
167
160
159
163
167
166
162
159
155
153
154
158
158
158
159
160
160
157
158
160
162
161
159
158
161
166
170
174
175
174
172
167
162
159
161
163
164
165
166
167
165
163
164
165
163
162
161
166
169
168
162
158
159
166
168
167
163
157
152
151
155
162
166
164
158
156
155
155
155
156
160
164
161
155
154
161
172
177
174
169
170
168
162
157
156
160
162
163
165
167
168
167
165
164
162
160
158
157
155
156
158
163
169
172
167
163
161
152
149
150
156
164
169
166
160
155
154
158
156
153
154
160
161
154
148
152
163
167
161
159
162
164
163
160
159
163
166
166
163
162
164
165
166
165
161
158
156
153
150
150
160
173
185
178
164
156
156
149
144
144
150
160
165
167
164
161
161
162
158
152
148
153
159
157
153
152
157
159
156
155
158
163
165
165
166
168
170
167
162
160
160
165
167
167
162
159
157
155
151
154
163
177
187
177
160
154
156
151
140
140
147
154
159
161
163
163
164
166
162
154
148
149
156
158
158
161
163
165
160
155
158
162
165
166
166
163
161
159
158
163
166
169
168
167
166
165
164
159
156
159
164
170
170
163
159
163
167
154
143
144
152
156
155
153
153
157
162
167
165
161
156
151
153
154
158
164
168
170
163
155
155
156
161
164
163
156
152
148
153
162
172
172
170
168
169
169
167
160
157
159
161
161
158
157
164
174
179
156
151
154
162
164
159
151
149
153
161
167
168
166
161
154
153
153
156
158
157
158
157
154
154
154
157
163
164
160
155
149
150
159
166
171
169
168
169
169
166
159
153
155
156
158
159
164
170
177
175
158
158
160
163
165
162
158
155
159
165
170
169
164
160
157
157
160
159
151
141
140
149
158
161
160
160
163
165
166
160
153
150
155
161
166
169
169
168
165
162
158
154
153
152
158
163
170
172
172
170
157
157
155
156
158
159
161
162
168
174
174
168
162
158
157
161
166
164
154
142
139
149
163
167
166
163
162
165
165
161
158
156
156
158
162
166
166
162
159
160
161
160
158
154
158
163
167
166
163
167
153
151
149
150
153
155
156
158
163
168
171
171
166
160
156
158
161
163
161
158
156
157
161
164
164
164
163
161
160
161
161
161
159
158
158
160
158
157
156
160
166
167
164
161
163
164
162
157
157
167
148
149
151
153
153
153
154
153
152
155
161
167
168
165
158
154
155
158
163
169
169
166
164
163
163
165
161
159
157
159
163
165
163
159
158
158
159
157
157
161
164
165
162
164
169
170
164
156
156
164
152
156
160
163
160
156
157
158
153
150
151
157
166
166
160
156
157
158
163
167
170
171
171
170
166
163
159
156
156
159
163
166
166
164
165
165
166
162
161
163
162
156
156
161
168
172
164
158
158
162
160
161
163
164
162
159
161
164
162
156
152
154
161
164
160
156
156
160
162
164
167
172
176
172
165
159
157
156
157
156
159
163
166
167
169
168
168
165
163
163
161
156
155
158
162
162
157
157
161
164
161
157
155
159
162
163
163
164
164
161
157
157
158
161
160
158
160
162
162
161
162
167
169
167
162
158
158
157
156
155
157
162
166
166
164
164
164
165
163
161
159
157
159
161
160
151
149
155
163
169
157
151
150
157
164
166
163
160
159
159
158
159
160
160
161
163
165
164
160
157
156
160
161
162
164
164
162
158
155
156
160
164
166
163
158
159
163
165
163
160
156
157
161
167
167
159
156
160
168
175
159
153
152
156
162
163
162
158
157
158
159
161
162
162
165
167
167
164
160
158
159
159
160
163
167
168
164
159
157
161
163
164
164
160
158
161
168
177
178
173
161
154
158
167
172
173
171
170
175
180
162
159
156
155
157
159
162
163
162
161
162
163
164
164
166
169
170
168
164
164
164
163
163
166
168
167
165
163
164
166
164
163
162
162
162
162
170
180
187
184
168
156
156
163
169
175
175
175
179
181
156
154
153
154
156
160
165
168
166
163
162
163
164
163
165
169
173
172
167
165
163
161
161
164
166
165
166
169
171
170
166
164
164
164
162
159
161
167
175
175
167
160
160
163
166
167
167
171
175
176
145
147
150
151
152
151
150
151
157
167
173
172
168
163
163
161
160
157
157
159
159
160
161
162
159
156
152
155
159
159
158
161
165
167
165
163
164
166
164
162
162
163
164
162
162
165
167
169
168
169
144
150
155
156
156
158
158
156
158
164
172
172
165
159
160
162
162
162
164
167
166
160
154
154
154
157
158
159
162
162
161
161
160
159
161
164
167
169
168
167
167
168
168
170
170
169
167
167
167
170
145
154
159
161
161
163
164
163
162
164
171
171
163
158
161
167
165
159
160
164
166
159
147
142
146
156
163
164
163
163
165
165
158
153
152
158
163
166
169
170
169
168
167
174
180
176
165
158
157
164
150
155
158
161
161
162
163
163
162
163
164
164
161
160
165
171
165
154
150
156
162
158
148
142
147
158
164
164
162
164
167
169
164
154
147
147
151
161
169
172
167
161
163
170
178
175
162
152
150
159
154
155
154
156
159
160
159
157
156
157
157
156
156
156
160
161
160
156
154
157
158
156
153
153
156
160
163
162
160
164
166
167
165
156
148
145
152
164
174
175
169
163
161
163
165
165
159
157
157
163
156
154
150
152
157
160
157
152
149
152
155
155
152
148
149
150
160
167
172
165
159
156
157
160
160
160
163
167
165
161
160
161
163
161
158
158
164
174
177
176
172
168
165
160
157
158
161
167
170
174
151
149
145
146
153
157
155
149
147
154
161
162
155
150
153
161
172
177
174
168
164
160
159
159
156
155
162
170
169
159
156
159
166
168
166
167
171
175
173
170
166
168
166
161
159
161
170
174
176
175
144
142
141
143
147
149
148
147
149
158
168
169
166
163
167
177
176
169
160
159
163
165
161
155
150
153
162
169
168
160
157
164
172
171
165
167
173
175
168
161
161
167
168
166
167
170
175
177
174
168
141
139
141
145
144
142
142
146
153
161
170
172
169
165
167
169
166
155
147
150
160
164
161
154
152
155
161
165
164
161
162
167
169
162
154
160
173
179
173
161
163
173
177
174
171
171
175
175
167
161
146
142
146
149
149
144
145
149
156
163
167
167
162
157
153
152
155
151
147
150
157
161
160
157
158
160
161
161
160
161
162
163
162
153
151
157
171
179
174
166
167
178
184
177
169
166
169
172
166
161
151
148
149
153
155
152
150
152
159
163
164
162
156
150
149
153
162
166
161
157
156
158
161
162
161
160
159
160
161
159
157
158
159
159
161
160
164
168
167
163
165
169
173
172
166
163
167
172
170
165
154
151
151
152
155
152
150
150
154
161
162
160
156
155
158
166
175
177
170
161
157
158
162
165
161
153
152
159
164
162
156
155
161
169
169
165
162
159
158
156
156
157
162
165
164
162
165
171
172
166
157
156
155
154
152
148
147
149
152
156
158
158
159
163
168
176
179
176
172
164
158
157
162
167
163
152
147
156
164
167
162
157
161
166
167
166
166
163
160
156
156
158
164
164
161
158
160
166
169
167
156
162
164
160
153
148
148
151
152
152
154
155
158
165
170
172
172
170
169
164
160
157
161
168
168
159
152
154
161
166
164
161
160
160
160
162
167
169
166
159
160
165
169
167
157
146
147
158
164
167
151
162
166
163
155
150
152
154
155
154
155
155
157
158
160
162
164
164
164
162
161
159
164
170
172
165
159
157
160
164
163
162
163
161
158
152
154
161
163
161
160
164
168
166
156
146
145
154
161
165
150
157
161
160
156
154
154
155
155
157
160
160
158
154
154
156
160
161
161
161
163
164
168
170
168
164
161
162
164
164
160
161
167
169
161
146
137
143
155
161
159
158
163
166
163
157
156
157
159
158
154
155
155
157
158
159
157
156
155
158
163
162
160
156
154
154
156
159
162
165
165
167
168
168
163
158
159
164
165
162
158
160
169
172
166
152
142
147
158
165
163
159
162
168
171
171
167
163
159
151
157
155
155
157
159
159
158
159
160
159
160
158
159
159
157
154
152
154
162
167
166
164
165
164
162
158
154
155
157
159
159
162
166
167
167
163
163
165
173
175
169
163
164
169
173
172
169
165
163
157
153
154
155
156
154
153
154
157
158
153
149
150
154
158
156
154
151
153
159
161
161
160
162
165
166
162
153
145
146
155
162
164
165
163
163
163
166
170
175
175
167
161
161
166
171
171
167
164
166
169
147
151
154
153
151
149
151
150
146
142
141
145
151
151
152
154
161
161
157
152
154
159
166
167
168
166
160
153
151
155
161
165
166
165
163
161
163
167
170
170
163
157
157
163
169
172
166
162
162
168
147
151
153
153
154
156
155
151
141
137
141
147
152
147
150
160
173
172
161
152
153
161
168
165
161
163
166
166
163
156
155
161
167
168
165
160
160
164
168
169
165
162
162
165
168
172
172
166
158
154
154
154
154
157
160
164
162
155
149
147
151
155
155
148
153
164
177
176
166
158
158
162
162
157
152
155
162
167
164
157
151
156
165
170
168
163
161
163
168
171
174
175
169
166
164
170
175
172
164
154
158
159
157
158
161
163
161
158
156
160
162
160
156
152
155
163
170
171
167
164
163
161
157
153
149
152
154
157
159
159
158
157
162
168
169
167
163
162
166
172
178
180
175
168
159
165
172
175
170
159
157
159
159
157
156
155
155
153
154
156
159
160
158
155
155
158
162
164
165
165
164
161
157
159
161
157
152
150
156
164
166
163
162
165
168
168
163
160
162
169
177
182
178
171
163
162
166
169
167
161
155
157
157
157
155
158
160
155
150
147
153
160
161
160
157
155
156
157
159
161
163
164
164
165
166
162
155
152
157
164
169
168
165
166
165
166
164
161
161
167
172
177
176
171
165
161
159
158
157
158
154
157
159
161
162
165
165
159
150
145
152
165
174
169
159
154
153
154
155
158
163
169
170
166
160
158
156
159
162
163
165
166
167
166
164
164
167
167
163
163
167
172
172
168
164
163
160
156
154
158
156
161
163
164
163
162
160
156
150
148
157
170
177
169
157
151
150
152
152
155
160
168
172
165
151
147
152
164
168
163
158
157
161
166
168
168
169
168
162
159
161
165
165
163
164
168
170
165
160
160
160
164
165
160
157
155
154
151
151
154
162
168
167
160
153
153
155
158
155
153
155
162
169
165
155
146
150
161
169
165
158
155
158
164
168
170
169
165
160
157
156
157
157
156
161
171
177
172
165
161
160
165
163
154
152
152
154
153
155
160
163
163
157
154
154
160
165
164
156
152
150
154
162
166
163
157
153
156
163
166
163
159
158
162
165
168
168
167
162
158
154
150
150
152
159
167
171
170
165
159
160
165
165
158
153
153
156
158
163
166
162
159
154
155
160
165
166
160
153
150
151
155
160
164
166
162
158
157
162
168
167
162
157
158
163
168
172
171
167
161
154
149
152
156
161
162
162
163
159
155
159
168
171
167
158
153
155
158
165
165
159
158
158
161
163
163
161
155
150
153
157
162
163
162
162
161
160
162
167
173
170
161
154
154
162
172
177
174
167
161
158
159
165
167
163
161
161
162
159
155
161
168
172
168
160
154
153
154
154
152
154
157
162
164
164
161
160
158
157
159
161
166
167
165
163
161
159
162
169
175
172
163
154
151
160
170
175
171
164
161
164
170
172
168
161
158
162
165
164
159
161
161
163
162
162
160
159
156
152
150
154
159
162
164
165
163
162
162
162
161
159
160
165
169
169
164
157
155
160
167
170
166
159
155
160
164
167
166
164
164
168
171
171
163
158
158
164
168
167
162
158
155
153
156
163
168
166
160
156
156
160
161
159
159
163
165
163
158
159
156
154
154
159
168
170
166
158
155
158
162
166
166
166
164
163
162
163
163
164
168
170
170
166
161
159
161
166
166
165
161
154
150
148
153
161
167
167
163
159
163
166
162
155
152
157
161
158
151
150
151
151
153
158
165
167
165
163
164
167
166
166
165
165
166
164
163
160
160
162
169
172
170
166
163
165
168
166
161
158
157
151
147
148
151
158
162
163
162
162
165
167
160
150
146
151
157
157
154
154
157
159
159
161
164
165
164
166
170
176
174
169
163
162
163
165
164
160
159
161
169
174
172
168
166
169
168
163
155
154
156
149
146
150
156
158
157
157
158
162
166
168
162
152
148
150
157
161
161
166
167
168
165
164
164
163
162
163
166
171
170
166
160
160
163
166
166
164
163
166
169
173
171
168
168
169
165
157
155
156
159
151
149
155
162
161
157
153
152
156
164
169
167
161
155
153
158
163
165
167
168
169
166
163
160
158
157
158
161
162
162
158
156
160
162
166
165
165
167
168
167
162
161
163
167
167
163
160
159
163
163
155
156
162
165
163
156
152
151
154
160
167
169
167
160
155
156
159
161
159
157
158
163
164
159
152
150
155
163
166
163
157
154
158
163
165
164
165
167
166
162
157
155
158
161
163
163
164
166
166
162
160
164
168
163
158
154
155
159
162
162
161
163
163
162
156
153
154
159
155
149
149
161
169
166
155
150
156
167
172
168
160
156
157
161
164
164
166
165
162
159
156
154
155
154
157
160
165
165
162
160
160
167
170
168
160
155
158
165
170
166
158
158
161
163
157
149
148
156
161
155
151
159
167
168
164
159
161
166
168
165
162
160
158
158
161
164
166
163
160
159
160
160
158
155
157
160
164
161
156
157
157
162
167
168
166
159
158
161
167
166
166
166
167
166
157
147
144
154
165
168
164
160
159
162
165
168
168
163
158
158
160
163
160
157
158
161
164
161
159
161
164
165
164
162
166
169
166
160
156
159
153
156
157
159
159
157
157
157
156
157
164
172
176
171
159
150
147
156
165
171
172
165
159
159
164
169
171
164
156
155
158
162
159
156
156
158
159
157
157
160
163
163
162
166
172
175
170
162
159
163
152
155
155
148
144
150
157
160
155
151
156
167
176
171
160
155
159
162
163
165
168
170
169
165
163
165
168
166
160
156
156
158
156
158
160
159
157
157
159
163
162
155
153
160
169
172
166
162
163
166
158
159
157
148
143
148
156
162
158
153
155
162
168
165
160
161
167
167
162
158
161
169
173
168
161
159
163
167
162
155
151
150
156
163
165
162
159
161
165
167
161
151
151
157
165
164
159
159
164
168
162
160
159
159
156
153
156
160
161
159
158
160
163
162
163
166
169
167
161
158
160
166
168
164
158
156
160
163
159
153
148
151
161
166
166
162
160
162
165
165
158
149
152
161
166
165
159
159
165
171
162
156
156
161
163
159
158
160
161
161
160
160
162
164
166
167
166
162
160
162
165
166
163
158
157
158
160
159
156
155
156
160
162
164
160
157
158
160
161
158
151
147
154
164
172
170
165
163
169
175
160
153
150
154
158
158
161
163
164
162
161
160
161
164
166
163
158
156
160
168
171
166
161
159
162
163
159
156
155
159
161
161
158
153
149
149
155
161
162
159
155
153
157
163
169
171
169
168
172
177
155
152
149
149
151
155
161
167
167
164
164
163
163
163
161
158
155
156
162
169
167
162
158
160
164
161
153
153
158
163
162
158
152
145
143
146
156
167
175
171
168
164
163
162
162
166
170
171
173
173
150
149
151
152
154
157
160
165
166
166
169
171
169
164
161
159
160
161
164
164
161
157
154
155
149
147
148
155
163
168
164
158
152
147
147
150
159
170
176
175
170
169
168
165
163
165
171
175
173
168
146
148
150
151
153
156
152
149
151
158
164
163
158
157
162
164
160
157
158
161
162
159
159
161
160
155
149
148
152
155
157
159
162
162
161
159
160
165
169
169
166
163
161
161
163
166
165
166
168
171
145
152
156
156
158
160
157
151
150
160
170
168
158
152
159
166
166
164
164
167
165
160
158
161
164
159
152
146
148
155
162
162
160
157
158
163
168
172
175
174
169
166
164
167
168
168
165
165
169
173
144
154
160
161
161
164
165
162
160
164
170
168
157
153
160
170
169
162
161
163
164
160
153
153
158
160
158
151
150
157
164
168
168
163
161
165
168
171
175
175
172
166
165
170
174
172
164
161
163
168
148
153
157
159
159
161
165
167
167
166
165
163
158
156
161
166
162
156
152
157
160
158
151
149
152
159
163
163
157
162
166
172
175
177
169
162
158
160
166
172
170
166
163
167
172
171
163
159
159
164
153
152
153
156
158
160
162
164
166
162
159
158
157
156
155
150
149
152
154
156
154
154
153
154
155
159
163
168
169
169
170
171
174
174
166
157
153
155
162
166
165
163
163
163
164
165
163
163
165
167
156
153
150
153
159
162
162
159
157
156
156
153
151
147
145
143
149
159
164
160
151
151
156
160
160
157
160
167
173
172
171
168
165
161
161
161
162
163
163
162
163
165
164
162
162
162
167
172
176
174
154
151
148
150
156
161
161
156
153
154
155
152
146
144
151
158
172
176
171
161
151
152
159
162
160
155
156
163
167
168
167
167
165
163
163
167
173
175
168
162
164
167
166
164
165
166
171
175
176
175
147
145
145
147
151
156
156
154
155
158
161
158
153
154
163
177
185
178
164
157
156
159
161
160
156
154
156
161
162
163
165
167
167
166
165
170
180
180
172
166
165
169
169
167
168
172
175
175
171
169
143
142
145
150
150
150
150
152
158
163
165
165
164
161
163
167
166
158
152
155
161
163
161
157
154
155
156
159
162
164
166
166
164
160
159
167
180
181
173
167
168
175
176
171
167
171
177
176
167
163
147
147
152
156
156
151
150
150
155
159
161
163
165
161
157
153
150
149
150
155
162
164
162
158
155
156
156
159
163
166
168
163
159
153
155
165
176
176
168
163
166
175
178
171
164
165
174
177
169
161
154
154
157
158
155
153
150
150
152
152
155
160
161
159
155
154
156
156
155
156
160
163
164
161
156
155
156
159
162
163
163
161
161
159
162
164
169
168
164
161
163
169
171
168
162
162
169
175
172
163
159
160
158
153
147
145
146
148
153
155
157
159
158
159
160
167
172
171
164
159
159
161
163
162
157
152
153
158
161
160
159
161
165
169
168
164
162
162
162
162
164
167
169
168
164
162
164
169
170
166
159
163
161
153
144
141
143
149
155
159
161
159
158
158
163
169
173
171
165
161
159
158
161
163
161
155
154
158
161
161
160
161
165
166
164
162
163
164
166
167
167
168
170
169
166
160
159
162
165
166
156
164
166
159
150
145
147
150
152
156
155
154
154
156
160
161
160
159
162
162
161
159
159
165
168
163
160
159
162
164
163
162
164
162
158
155
159
166
170
168
163
164
166
165
160
156
154
158
161
164
154
163
165
162
155
151
151
150
146
145
149
151
153
154
157
158
158
156
160
161
162
160
161
167
170
166
162
160
163
163
162
163
165
163
157
148
153
164
172
169
160
156
160
160
153
145
148
156
160
164
155
160
161
157
154
152
154
153
152
152
154
155
155
155
158
160
162
165
165
164
163
162
163
166
165
162
160
161
163
162
160
163
167
167
156
144
146
160
174
174
163
159
161
162
154
144
146
154
161
165
159
158
155
154
154
153
157
161
170
171
167
161
158
157
159
160
162
169
171
169
165
162
164
165
162
159
158
161
160
159
159
164
169
168
157
145
147
161
175
178
173
167
166
168
162
155
151
158
165
165
156
153
153
155
156
153
153
158
167
171
166
160
159
158
157
155
156
161
165
166
162
161
163
165
166
162
157
154
153
154
159
164
167
164
159
152
157
164
174
177
174
169
168
170
168
164
157
161
167
164
148
147
151
156
155
148
140
134
135
139
144
149
154
156
154
151
148
149
151
154
155
158
163
169
171
167
159
150
147
152
158
162
164
162
161
160
160
164
169
171
168
164
163
166
167
164
161
163
163
156
144
144
149
154
154
146
132
114
103
103
116
135
145
149
149
151
151
149
142
145
151
159
166
170
172
170
165
158
156
157
159
162
166
166
165
161
161
163
166
167
164
160
157
152
152
154
159
162
159
153
146
146
148
152
155
153
147
126
111
106
116
134
142
146
150
157
161
161
154
151
155
163
169
169
168
167
169
172
170
164
163
165
170
171
168
161
161
165
169
169
167
164
158
147
141
148
159
165
163
156
153
153
152
155
159
162
162
153
144
141
145
153
156
154
157
162
165
165
164
161
165
168
170
165
159
159
164
170
170
166
166
169
173
172
166
161
161
166
170
171
172
170
163
151
144
154
169
176
169
162
157
159
159
159
159
159
159
157
157
162
163
165
166
162
161
161
159
160
161
164
168
171
169
163
155
154
156
161
164
166
166
165
167
168
166
164
165
165
167
170
173
173
168
161
160
170
178
180
172
162
157
161
163
159
154
147
141
141
143
152
158
161
161
160
158
157
155
154
154
160
167
170
168
163
158
154
153
156
161
166
166
163
162
164
167
169
168
164
162
166
170
173
170
167
167
172
174
172
166
160
154
159
160
156
150
146
143
140
139
144
149
153
153
154
156
158
158
155
154
157
165
169
169
163
158
156
155
157
161
165
165
164
163
166
169
171
169
164
159
160
166
171
171
168
167
165
165
163
160
160
150
156
160
160
159
155
159
158
153
148
149
152
153
154
157
161
165
164
159
159
165
169
168
161
153
154
158
164
164
162
162
164
167
169
171
171
170
165
158
156
162
169
171
168
165
162
162
160
158
161
148
159
167
169
166
162
160
158
155
152
151
155
156
159
158
158
161
163
161
160
163
167
167
158
151
153
164
171
169
161
157
161
166
169
170
170
170
166
159
157
159
167
169
169
168
168
169
163
159
161
153
162
168
168
165
159
156
156
155
154
154
156
157
159
157
156
157
159
160
160
161
161
160
155
154
157
165
168
167
161
159
160
163
165
165
165
167
167
164
163
162
164
163
166
169
174
175
170
164
161
158
160
160
158
159
159
159
161
162
161
160
156
153
156
159
161
161
158
159
161
161
157
154
154
160
162
163
160
162
161
162
162
162
162
161
161
163
167
170
169
164
160
158
163
167
170
173
173
171
164
156
154
151
153
158
162
166
169
175
174
165
157
153
156
160
162
160
156
158
162
162
158
155
156
162
163
161
158
160
162
163
161
160
160
162
161
160
163
166
164
160
158
160
164
166
164
166
171
173
165
154
154
155
158
160
162
165
169
175
171
162
156
154
159
160
158
155
154
157
161
162
161
160
160
162
162
160
160
163
166
164
157
155
158
165
166
163
160
158
158
158
159
166
170
169
164
163
166
166
162
156
161
164
163
161
158
158
159
158
156
154
154
156
160
159
157
155
155
158
160
159
160
161
164
164
160
156
156
162
168
166
159
156
161
168
170
167
163
162
161
161
163
168
170
170
167
163
162
162
162
157
161
163
163
160
158
157
156
153
150
154
155
157
160
160
160
158
157
157
155
153
153
157
165
168
164
155
153
158
165
168
165
162
164
166
165
166
166
168
169
168
168
169
168
167
163
159
157
159
161
157
154
155
157
160
162
162
160
157
161
162
161
157
156
160
162
159
155
151
147
146
150
155
165
169
168
160
157
158
162
166
169
170
167
165
161
161
163
166
171
174
174
173
169
163
154
149
151
156
158
158
154
153
154
158
162
163
160
160
164
165
162
155
152
156
160
158
153
147
148
150
156
160
165
166
165
165
165
162
162
165
170
171
169
166
162
159
159
161
170
176
178
176
170
159
150
147
151
155
154
157
157
157
158
159
159
158
156
158
161
163
158
152
150
155
160
162
161
160
162
163
164
165
167
165
162
162
166
169
169
171
172
170
166
164
163
162
161
164
171
176
177
173
169
161
153
153
154
156
153
153
157
163
164
161
156
153
152
156
161
163
160
156
153
158
164
171
174
173
171
167
166
166
166
166
161
160
163
170
175
177
174
168
162
160
160
163
168
170
174
173
169
167
167
167
165
159
157
156
153
151
158
165
166
161
153
151
151
156
163
166
167
163
160
161
167
175
175
172
169
166
165
166
165
164
160
160
163
169
173
175
172
167
162
158
156
161
167
172
172
166
160
162
166
170
169
164
159
155
154
156
163
165
161
152
148
151
156
159
161
164
167
166
163
161
164
169
168
162
158
159
166
170
165
158
153
158
167
171
169
166
166
166
164
162
157
156
161
166
164
160
156
159
164
168
169
165
161
156
156
163
167
167
158
147
146
153
162
165
159
155
157
161
163
159
157
156
162
159
152
154
165
174
169
156
149
155
166
170
166
162
163
165
165
165
160
156
157
159
160
158
158
160
160
163
166
166
164
158
157
165
171
173
167
158
152
154
161
164
160
153
153
160
164
159
152
152
160
163
159
155
162
170
170
161
154
155
160
163
161
162
164
165
164
164
163
162
160
159
161
162
163
163
163
164
167
167
164
157
153
162
169
176
179
173
160
155
155
157
162
162
164
167
168
160
152
151
158
165
165
161
160
161
163
165
164
162
159
155
156
161
165
164
162
164
166
166
162
160
161
164
166
166
168
169
170
166
162
155
151
158
162
165
167
164
160
158
157
156
160
167
172
175
168
158
153
152
157
163
165
165
161
157
157
163
168
171
163
156
156
160
163
163
163
166
169
168
160
158
161
164
164
162
165
169
168
163
159
156
155
156
157
153
145
142
153
162
165
159
156
162
170
171
163
155
155
158
161
160
159
161
162
160
157
159
164
170
169
164
160
158
158
159
163
167
168
163
157
158
163
164
160
155
159
165
165
162
160
161
163
155
156
154
143
140
147
159
165
160
155
157
164
165
160
156
160
167
167
158
153
154
161
164
161
158
159
165
170
169
163
157
155
157
162
167
165
160
159
162
167
165
159
155
161
168
170
164
162
163
165
157
158
162
164
158
151
153
157
158
156
159
162
164
163
163
165
166
164
159
156
158
163
164
160
155
155
160
166
167
164
158
158
160
163
165
163
160
161
165
167
163
158
159
168
178
183
174
164
163
164
161
157
162
167
163
155
152
155
157
159
161
164
166
168
166
162
157
155
158
164
168
167
162
156
154
155
160
164
165
164
162
163
163
164
163
160
161
163
164
161
159
159
162
169
176
178
172
164
162
164
161
154
152
153
155
155
157
162
162
161
161
161
162
162
159
151
144
146
157
167
170
163
157
156
160
163
165
164
163
164
163
161
158
152
152
154
159
161
158
158
159
164
167
166
162
162
158
159
160
163
158
151
145
146
150
154
161
166
166
163
162
159
157
155
150
143
142
146
155
163
160
155
154
161
169
170
166
161
161
164
162
156
148
141
145
150
158
163
161
163
167
175
174
164
154
148
153
157
160
161
156
153
153
155
157
158
161
162
162
163
165
165
162
157
152
149
147
150
155
158
157
156
158
163
166
160
155
157
162
165
162
155
150
144
146
152
161
168
171
170
172
178
174
165
158
159
168
171
167
160
155
156
154
149
150
155
155
151
148
150
154
154
153
155
162
165
159
154
155
157
158
156
158
160
158
154
150
151
153
156
156
157
158
158
157
158
161
166
170
172
169
164
163
164
168
168
166
165
170
174
150
155
154
151
151
155
152
146
147
155
164
164
155
154
161
167
166
161
161
160
159
156
158
162
165
160
152
145
148
155
157
158
158
158
161
165
165
166
167
165
161
157
160
166
170
170
169
168
172
174
144
150
153
154
154
155
153
149
150
157
164
164
157
154
160
169
169
164
162
161
162
161
159
163
164
162
159
153
153
157
160
162
165
170
174
174
171
168
166
165
163
161
162
166
170
172
174
175
175
170
143
148
152
156
156
157
158
159
156
157
159
161
160
159
161
162
161
160
160
161
163
162
159
158
158
160
163
168
169
166
164
165
170
180
181
178
171
168
169
174
175
171
166
165
167
170
176
179
177
169
149
150
151
156
158
159
160
162
161
159
158
161
165
164
157
148
147
154
159
163
159
157
156
156
156
158
164
172
177
173
169
166
168
172
171
167
163
165
168
175
177
171
167
163
162
165
172
178
178
171
157
153
152
154
158
160
161
162
161
159
158
160
164
161
152
142
144
156
165
164
157
155
156
160
160
159
160
163
169
170
170
167
164
160
159
159
159
160
160
162
162
163
163
161
162
164
169
175
177
174
160
156
152
152
155
159
161
161
159
157
156
155
156
155
154
154
155
160
165
163
158
157
161
165
164
159
156
155
157
163
166
166
164
160
160
163
163
161
158
154
156
159
162
163
163
163
164
168
172
174
156
154
153
155
155
157
159
160
159
158
157
154
151
155
161
163
167
164
162
161
161
161
163
163
161
158
156
156
159
161
163
164
165
163
165
168
167
164
161
163
165
168
167
165
163
161
161
161
166
172
149
151
155
160
161
158
155
155
159
160
158
157
158
160
162
164
161
160
159
162
164
163
161
159
157
157
159
161
164
164
161
160
161
163
165
166
166
165
163
166
170
175
173
168
162
162
163
162
162
165
150
153
159
164
163
158
152
148
148
149
153
159
166
167
164
159
156
156
157
162
164
163
159
158
159
160
161
163
164
164
161
158
161
164
163
164
165
162
159
160
166
172
174
169
162
163
168
168
161
158
158
160
162
161
158
153
147
143
136
135
144
158
168
170
165
161
158
157
157
159
162
162
161
161
160
161
160
160
160
159
160
163
167
169
166
166
166
161
156
154
160
168
172
170
165
165
170
172
164
156
162
166
163
156
148
145
144
143
138
138
148
157
163
165
162
163
159
158
156
159
159
161
161
160
158
158
158
158
157
157
162
167
171
170
167
165
165
161
160
161
166
170
173
172
168
166
167
167
162
158
156
163
162
155
147
145
148
152
153
155
156
158
157
156
157
157
158
157
157
161
162
162
160
158
157
157
159
162
163
163
166
169
167
164
160
157
158
162
168
172
172
172
170
170
171
170
167
162
159
157
149
156
159
156
152
153
155
156
157
157
156
155
152
152
155
156
154
155
158
163
166
163
158
158
159
163
165
166
167
166
166
166
165
161
156
152
154
165
174
175
167
160
159
164
170
172
170
162
156
155
150
155
157
157
156
156
157
154
149
148
151
150
150
153
157
158
155
154
157
162
164
160
155
156
160
165
165
165
165
164
163
164
166
165
160
157
163
171
179
173
161
151
155
160
165
168
169
165
160
159
156
157
156
155
155
155
156
154
154
153
152
152
150
155
160
161
159
157
159
162
162
157
154
155
158
162
163
162
160
159
160
165
169
170
166
164
172
181
182
174
161
158
162
162
158
153
156
164
168
168
159
156
153
153
153
152
157
164
174
172
166
156
149
153
158
161
162
164
165
164
162
158
156
156
160
163
166
164
157
155
159
168
171
168
161
159
170
179
181
174
168
168
168
165
157
147
151
164
173
177
154
149
149
151
151
146
148
153
163
168
162
155
149
152
155
156
159
162
166
166
163
161
161
161
164
168
171
167
159
154
160
167
166
159
153
151
158
166
170
170
169
168
168
166
164
160
160
166
172
173
148
143
147
151
150
140
121
108
106
113
125
140
147
153
153
152
152
154
158
159
159
161
163
165
166
167
169
167
161
158
158
159
159
156
155
154
157
161
163
166
165
163
163
165
169
168
166
166
166
163
147
145
148
153
152
140
109
76
59
63
87
119
141
149
152
152
150
149
149
152
155
159
164
167
168
165
162
159
163
161
158
157
156
162
163
159
156
157
162
166
166
164
162
159
159
157
162
163
164
159
152
153
154
157
158
150
128
97
77
78
98
125
142
151
155
157
155
153
153
156
158
159
163
166
168
166
163
160
162
163
162
162
166
169
167
160
156
157
162
168
169
168
163
150
139
140
152
162
166
163
157
159
159
160
161
161
156
143
135
135
143
153
158
161
162
162
159
158
160
163
165
164
163
163
164
166
165
164
163
163
166
168
172
170
164
157
153
158
163
169
171
170
163
150
140
143
156
163
168
166
158
162
162
162
160
161
164
164
164
165
167
168
170
167
165
162
158
155
158
163
167
168
165
160
159
161
164
166
164
165
166
167
168
165
161
158
158
162
163
164
165
166
162
158
160
163
167
167
167
166
158
160
161
158
154
153
158
158
158
158
161
163
163
161
161
161
159
155
150
156
164
168
167
160
155
155
159
165
165
165
163
162
160
162
165
168
170
166
162
159
158
158
160
163
169
173
172
169
166
166
156
159
157
151
146
146
153
156
154
151
152
154
152
154
158
163
165
161
155
154
160
166
167
160
152
152
158
167
167
163
159
160
163
168
173
176
174
168
161
156
156
159
162
166
169
170
169
168
167
168
153
158
157
151
144
145
155
162
165
158
151
149
147
151
156
164
169
170
164
160
161
165
165
158
150
152
161
170
169
162
157
161
168
173
175
175
173
167
161
156
157
161
165
166
167
165
165
164
164
165
151
160
164
161
154
151
157
163
167
161
152
148
146
151
155
159
164
167
168
164
163
162
160
154
152
158
167
173
168
161
157
163
168
169
169
167
168
167
164
159
158
162
165
166
165
162
159
158
157
159
153
161
168
168
164
159
158
161
164
159
152
149
149
154
155
154
153
157
163
166
163
157
150
150
156
165
170
167
162
159
160
163
164
162
162
162
166
168
168
164
161
163
163
167
166
163
159
158
158
158
156
159
163
164
165
164
163
163
163
161
157
154
154
158
159
153
150
153
160
168
165
153
144
148
162
171
170
158
154
157
162
163
162
161
161
162
164
165
166
167
165
168
168
170
168
166
165
170
172
167
156
153
152
156
161
166
166
166
166
165
163
161
163
163
161
155
150
154
163
170
166
156
150
154
167
173
167
157
154
156
160
160
159
162
164
162
155
151
153
159
167
173
175
173
169
166
169
175
179
174
154
149
148
152
158
162
163
165
166
165
163
162
165
164
160
153
150
155
164
169
166
160
159
161
167
167
162
157
157
158
158
156
158
163
168
162
152
145
149
157
165
170
174
173
170
165
166
171
172
169
150
150
152
155
157
158
159
162
164
162
156
154
157
160
158
154
152
155
162
166
164
160
160
163
166
162
155
154
157
160
159
157
160
167
169
163
157
156
162
165
162
158
161
168
171
168
163
161
162
164
148
152
156
159
158
157
159
161
164
162
154
151
153
157
159
158
155
156
161
165
163
157
156
160
163
163
159
157
159
162
163
162
164
167
167
162
160
165
171
170
160
153
156
166
170
166
156
152
155
160
150
153
156
160
160
160
162
163
163
162
155
153
153
157
161
162
159
159
164
167
166
161
156
157
162
169
172
169
164
162
164
166
168
166
164
160
159
162
164
160
157
156
162
168
167
153
143
145
152
156
156
157
158
160
161
162
162
159
157
154
153
154
156
161
164
164
164
165
168
170
168
164
159
158
161
167
172
169
162
159
164
170
172
168
165
164
162
161
157
154
155
164
172
172
162
147
140
148
153
150
161
162
162
162
163
163
160
153
146
147
151
155
159
163
165
166
168
171
173
171
167
164
163
163
163
164
161
159
156
160
168
175
173
168
165
167
172
170
166
160
161
166
173
172
161
150
150
154
155
149
159
163
164
164
163
160
157
152
151
152
157
160
161
163
165
167
172
175
176
172
166
163
163
167
168
165
159
156
157
167
177
180
175
163
160
162
173
180
181
174
165
163
165
168
166
164
161
158
156
153
155
161
163
160
157
155
156
157
158
161
163
164
165
165
166
169
173
174
172
170
166
164
165
168
169
169
166
165
167
171
176
178
175
164
157
157
165
176
180
174
164
156
157
164
169
168
163
158
156
158
158
161
161
154
147
148
156
162
163
161
160
161
163
165
165
168
169
170
165
162
162
166
170
169
166
167
170
172
169
166
165
169
173
171
165
160
160
165
170
168
161
155
157
163
170
168
164
160
160
163
165
165
161
152
146
148
155
162
164
156
153
154
159
163
162
165
167
167
161
156
158
166
173
170
163
161
166
168
165
159
158
161
168
174
171
165
161
161
164
163
161
160
163
166
169
169
168
167
165
165
170
170
165
161
155
153
154
157
158
156
154
154
158
160
160
164
168
169
163
156
155
163
172
172
163
157
158
161
159
157
158
161
164
167
168
166
162
161
162
164
165
165
167
170
170
170
171
172
169
160
168
169
167
167
164
159
155
154
155
161
164
164
162
161
161
165
170
171
166
160
157
162
168
168
164
159
157
157
155
157
161
163
162
161
164
165
164
161
161
164
167
168
168
169
170
169
169
167
161
153
164
164
161
161
160
160
160
159
159
162
168
169
163
159
157
164
170
171
166
163
160
160
161
161
161
161
158
158
158
160
164
164
161
161
165
168
165
160
160
164
168
166
163
165
169
168
164
159
153
152
159
158
156
152
152
158
165
168
164
162
164
167
161
155
153
158
168
168
164
161
157
156
157
158
159
161
160
160
163
165
166
163
160
161
168
173
170
161
160
165
168
164
158
161
169
172
165
157
150
154
153
155
158
159
158
161
166
169
165
162
162
165
162
157
154
157
165
166
161
155
151
152
157
161
161
161
159
160
166
170
169
163
158
160
167
171
168
162
161
165
166
164
159
162
172
176
169
160
154
156
154
159
166
168
164
160
160
163
162
161
163
166
168
165
161
159
160
161
160
156
154
157
160
162
160
157
157
161
168
172
171
164
159
160
164
167
166
164
162
164
163
164
164
167
173
174
169
164
159
156
163
163
168
167
160
153
153
157
161
162
164
168
172
170
166
157
154
157
161
165
165
163
160
158
156
156
158
163
168
170
168
165
163
163
164
167
170
168
165
163
161
166
169
171
167
166
164
166
163
158
166
163
160
158
152
150
153
159
162
162
162
163
165
164
160
154
153
158
165
168
166
161
157
158
160
163
165
165
165
164
163
163
164
165
166
169
173
171
163
159
162
171
173
168
157
152
156
164
164
163
166
160
158
157
157
155
158
162
164
163
161
159
158
155
153
154
156
161
164
163
157
155
157
167
174
175
171
164
162
161
159
159
160
162
166
168
169
166
161
160
165
174
174
164
150
145
153
164
167
166
164
159
161
165
165
162
162
161
162
162
160
159
156
155
154
157
158
161
160
158
156
158
165
179
183
179
171
163
161
161
159
157
158
161
163
164
163
163
161
165
170
175
170
161
153
152
163
170
170
167
164
161
155
146
147
153
156
155
154
154
155
155
156
159
162
163
156
153
153
154
155
157
159
157
154
149
149
155
162
161
159
156
154
155
159
163
164
165
166
167
168
167
167
169
169
166
164
164
172
176
155
152
148
143
143
148
150
149
151
154
158
160
159
161
163
162
157
156
158
160
159
158
157
157
157
156
155
159
162
159
156
152
152
160
168
171
166
163
158
158
158
161
164
169
172
171
168
167
170
172
144
146
147
148
148
148
148
148
146
151
155
159
161
163
163
162
158
160
165
168
167
163
161
160
161
161
162
166
165
160
155
151
153
165
176
180
171
163
157
158
160
161
166
168
171
172
173
172
171
169
142
146
151
155
157
157
156
154
150
150
154
160
164
166
162
156
156
161
169
174
171
166
162
161
159
160
164
171
173
166
158
153
155
166
177
180
173
167
167
169
174
173
171
169
167
167
171
174
173
168
146
150
155
159
161
162
162
159
155
155
157
162
167
166
158
151
151
163
175
177
170
162
158
158
157
159
163
170
173
168
162
159
157
162
168
169
168
168
170
176
178
177
174
168
164
163
166
171
172
168
153
155
156
158
160
160
160
159
159
158
159
162
167
165
158
150
152
160
170
175
170
162
157
159
161
161
160
159
158
162
165
165
161
157
157
160
162
163
165
166
166
167
168
165
161
160
161
165
169
169
161
158
158
158
157
158
159
160
160
158
157
158
163
164
161
155
151
156
163
167
168
165
161
161
163
162
158
154
152
158
164
167
165
162
161
162
163
160
159
159
160
163
165
163
160
156
155
158
165
172
161
158
159
161
160
159
160
162
162
159
156
156
158
164
165
162
155
152
157
162
166
166
164
161
160
159
158
159
160
160
161
162
165
167
168
166
162
157
158
163
167
169
170
166
160
153
150
154
163
173
157
156
158
162
164
161
158
157
159
160
158
158
160
164
165
163
157
156
159
163
165
164
161
159
158
158
160
164
165
161
155
154
162
170
169
162
154
152
156
166
172
175
175
169
162
155
153
158
162
169
157
156
157
160
161
157
150
146
149
155
159
163
164
167
165
162
160
160
162
165
164
162
160
162
164
164
163
162
159
153
150
154
163
169
166
157
149
147
153
161
168
173
174
171
166
165
166
166
162
163
160
160
159
157
154
149
141
136
136
146
157
163
170
171
167
163
162
162
163
165
164
163
163
165
170
168
163
156
147
146
152
162
168
169
166
160
156
152
151
151
159
169
171
171
168
168
170
169
161
157
157
160
160
156
151
146
140
138
135
143
153
161
167
169
167
165
163
162
163
165
167
167
166
164
163
162
158
154
151
154
161
167
169
169
169
169
166
158
153
151
157
164
168
168
168
168
167
165
157
152
149
154
157
157
154
152
151
152
152
152
157
160
162
163
163
163
164
163
163
166
171
170
166
162
158
158
158
161
163
165
168
167
165
165
166
166
165
161
160
165
164
162
160
163
168
169
165
159
152
151
146
150
153
155
156
158
160
161
162
159
160
160
158
159
160
161
161
160
162
166
170
168
163
160
160
162
165
167
168
169
167
165
163
162
162
159
160
165
171
175
168
159
155
160
169
173
168
161
154
156
152
151
151
153
156
159
160
159
157
157
158
158
158
158
160
159
157
156
158
162
164
161
158
158
161
165
166
166
165
164
164
164
165
163
162
162
162
168
173
171
165
160
159
163
170
174
170
167
162
163
157
154
152
154
158
159
159
156
155
156
158
157
156
157
160
159
156
152
153
158
159
156
153
154
159
163
164
163
160
159
163
167
169
169
167
167
172
171
165
159
159
162
169
168
165
165
168
171
171
169
157
153
151
155
160
160
160
160
164
169
165
158
153
155
159
160
158
154
153
157
158
157
154
153
156
161
167
164
159
157
162
170
172
170
163
164
171
167
157
148
152
162
168
165
161
160
163
170
173
171
153
149
148
152
156
152
151
151
157
159
159
153
150
154
157
160
160
159
159
160
162
162
160
156
157
163
170
170
163
159
162
167
168
158
154
156
161
164
159
152
153
154
158
162
162
164
165
169
171
170
153
148
147
148
148
140
128
115
112
115
125
138
147
154
156
157
157
158
163
164
165
166
164
161
159
160
166
169
167
165
162
160
156
152
153
156
160
165
166
165
159
157
159
164
170
171
168
165
165
168
157
155
152
150
149
139
117
89
71
75
97
123
145
154
157
155
154
155
160
164
165
164
164
164
162
158
154
156
162
164
161
156
155
158
161
161
161
164
170
172
168
165
165
169
170
169
164
163
165
168
162
165
161
160
159
154
131
101
83
88
110
135
151
159
161
159
155
153
156
163
165
163
162
163
164
160
151
148
151
158
158
159
163
168
168
163
159
160
165
170
170
169
171
170
165
158
159
162
166
167
163
167
168
167
165
163
155
139
131
137
149
160
165
166
166
162
159
155
158
164
166
162
158
160
163
163
161
155
153
156
159
163
168
170
168
161
157
158
162
166
167
169
169
166
160
156
156
159
164
165
161
164
163
162
162
165
167
165
166
168
168
167
167
164
164
164
162
158
158
162
165
162
156
156
159
164
166
163
159
158
162
166
167
166
163
161
163
165
164
162
160
161
162
160
161
160
159
160
164
167
160
160
158
154
155
163
170
174
171
165
164
161
158
154
158
162
164
162
157
158
159
159
157
156
156
160
165
166
162
158
160
165
166
167
166
170
173
172
166
159
153
151
156
161
165
167
164
164
167
170
158
159
154
149
148
156
167
171
167
160
159
157
154
152
154
161
166
167
162
156
156
159
161
159
154
156
163
168
164
154
153
161
168
173
174
177
177
173
166
159
154
154
159
165
169
168
165
165
168
171
156
157
153
147
145
151
161
167
168
163
158
158
157
154
153
157
165
169
166
160
159
163
165
160
153
155
165
172
166
153
149
158
168
175
176
175
174
170
166
160
157
158
162
167
168
165
162
162
164
164
153
154
152
150
150
153
157
163
166
161
153
151
153
154
154
155
160
165
165
163
163
164
162
156
152
157
167
172
167
158
155
160
166
169
169
167
166
167
165
160
155
156
162
163
163
159
155
155
157
158
154
156
157
158
159
158
158
160
160
157
150
147
149
154
156
156
157
158
159
160
161
160
154
152
155
161
164
163
162
162
164
162
160
158
160
163
164
164
161
154
150
152
159
163
163
159
156
156
160
164
158
161
165
164
162
161
160
159
159
157
155
154
155
159
160
158
155
154
156
159
159
153
149
154
163
170
165
155
154
161
166
161
155
153
160
165
165
159
153
150
152
158
165
169
169
167
165
166
170
171
160
164
165
162
159
157
156
156
158
159
162
165
170
166
163
158
154
157
162
165
163
157
155
161
170
174
166
156
153
159
164
161
157
158
163
167
163
155
148
152
164
171
174
173
171
171
172
173
173
170
160
157
157
157
156
153
153
155
158
160
161
164
170
166
161
156
155
160
168
172
169
162
159
163
169
170
164
156
155
158
163
164
163
163
164
162
159
157
160
163
171
175
173
168
167
168
170
171
167
164
154
152
152
156
159
158
156
159
160
160
155
153
156
160
160
157
156
160
167
174
171
162
158
159
163
163
159
155
155
159
163
166
166
164
162
157
158
163
172
176
171
166
162
163
164
162
164
164
160
161
149
150
154
160
163
162
161
163
165
160
151
146
149
157
161
160
159
161
169
174
171
161
155
154
159
163
163
162
162
162
163
164
164
163
159
156
157
166
175
173
163
152
155
163
165
162
159
159
159
161
148
152
157
162
164
161
161
163
163
158
151
149
154
161
165
164
162
166
173
176
173
163
155
151
157
167
177
175
169
164
163
163
162
161
161
159
160
164
168
162
154
151
157
168
168
162
156
157
158
158
151
154
158
162
163
162
161
158
154
149
149
154
163
171
171
166
164
168
173
174
170
163
155
153
157
166
174
171
164
160
163
167
167
165
165
166
167
168
164
156
154
160
169
173
167
158
153
155
156
154
157
158
158
160
164
167
164
154
145
143
149
159
170
175
171
164
159
163
170
171
166
161
157
157
160
163
161
156
152
158
166
172
170
165
164
169
175
177
170
161
160
166
172
173
165
154
152
155
156
154
163
163
159
158
164
169
167
158
151
151
155
161
168
171
166
158
154
158
168
172
167
162
161
164
166
166
159
155
155
161
168
171
166
160
158
162
171
177
175
169
162
162
164
167
165
159
156
157
159
161
162
162
158
156
160
165
168
165
163
162
161
161
163
166
164
158
155
158
167
172
169
165
166
169
170
168
164
159
159
162
164
163
160
157
155
156
161
168
173
169
161
154
155
162
167
165
159
158
162
168
160
160
156
153
154
160
164
165
164
160
157
157
159
163
165
162
159
161
164
166
167
167
168
170
169
168
166
163
159
156
155
157
158
160
161
161
162
167
168
165
158
152
155
164
169
167
161
162
165
168
160
158
155
154
153
158
158
157
154
149
151
154
157
160
162
162
162
163
160
159
161
166
170
170
168
167
166
162
156
153
152
156
160
165
169
169
172
171
168
163
159
157
163
170
171
167
164
167
169
165
165
161
156
155
156
161
159
155
150
150
153
156
156
155
158
163
167
166
160
156
157
163
170
171
166
164
164
163
157
155
156
160
160
163
166
169
171
170
167
163
162
163
168
173
171
167
168
171
170
163
168
163
157
156
158
164
165
164
163
163
163
160
156
153
157
165
173
173
166
158
157
163
168
170
164
161
160
160
160
159
162
163
158
156
158
160
162
163
163
164
165
165
166
170
170
169
170
170
165
158
167
162
158
156
157
162
167
171
171
169
168
164
157
153
157
166
177
179
173
164
159
161
166
167
164
161
160
162
163
165
167
165
157
152
155
160
161
161
162
165
169
165
162
165
172
174
172
164
155
154
162
160
160
160
160
162
165
167
168
167
167
165
160
155
156
162
172
177
175
165
158
157
161
166
167
165
162
162
164
168
170
166
158
155
162
170
172
168
165
167
170
165
158
161
172
179
172
159
151
154
157
159
164
167
167
164
164
166
169
169
168
167
164
160
158
159
163
166
165
160
153
152
158
167
170
166
161
158
161
167
169
165
159
159
169
179
179
169
163
164
166
163
158
158
166
170
166
160
157
160
160
165
169
169
166
162
165
171
173
172
169
170
169
167
162
158
157
160
160
158
154
155
161
167
167
162
158
157
159
162
162
160
158
161
168
176
176
166
156
153
160
163
164
161
158
157
161
165
166
163
169
173
173
167
158
154
160
171
174
171
167
168
170
170
166
159
157
161
165
165
163
163
164
165
162
160
159
161
159
158
156
158
160
161
164
168
168
162
155
152
158
166
171
169
158
155
161
170
172
163
167
169
169
166
155
150
154
164
169
166
163
163
165
166
164
161
163
170
172
170
166
163
163
165
162
163
164
163
159
154
155
161
167
169
166
165
164
163
159
156
161
169
175
173
163
160
167
171
171
163
157
158
164
167
162
155
153
159
163
163
159
157
159
159
161
165
170
174
172
166
160
158
160
165
167
169
163
161
157
155
156
164
172
176
170
167
163
161
161
162
163
166
169
167
162
161
165
170
171
168
155
152
160
166
166
159
156
158
163
163
159
155
155
156
159
166
172
173
168
162
158
158
161
166
169
168
164
160
158
158
160
163
169
176
173
167
161
158
160
166
167
166
163
159
157
157
162
167
172
173
159
154
148
145
148
152
155
156
157
159
160
160
161
161
161
160
158
158
159
161
162
163
163
159
152
148
149
154
159
161
163
161
158
159
162
165
165
164
165
166
169
168
166
165
167
165
161
158
160
167
150
146
143
140
141
146
150
154
158
157
156
157
160
163
162
157
154
155
159
165
165
162
160
157
154
153
155
158
163
162
161
158
157
162
165
167
164
162
163
167
171
171
170
171
173
172
166
162
160
164
147
147
147
144
144
147
151
155
157
155
154
157
162
166
164
157
153
159
165
170
167
163
160
159
160
160
163
166
166
163
156
152
153
161
169
172
167
163
163
166
170
171
170
171
172
171
170
164
163
164
148
152
155
154
155
159
161
161
159
156
157
161
164
165
162
156
156
163
173
177
172
164
161
161
161
162
166
170
170
164
156
151
153
162
172
177
171
163
158
159
164
169
172
172
170
166
162
161
162
162
151
156
159
161
163
165
165
160
156
156
159
162
162
160
158
156
158
165
173
177
170
162
159
160
161
163
165
168
168
164
160
158
160
166
174
176
170
161
154
154
160
169
174
175
169
162
156
156
158
161
151
156
160
161
162
161
160
156
155
155
157
158
155
156
157
157
159
163
167
169
165
158
155
157
162
165
164
162
160
162
165
166
170
169
170
168
168
164
159
157
160
168
173
174
168
160
155
155
157
161
152
154
158
160
159
158
158
158
159
158
155
155
156
160
163
164
161
157
157
160
162
160
156
156
159
162
163
161
161
161
164
166
166
165
165
165
168
167
166
163
165
168
171
171
165
160
157
157
159
163
155
153
155
158
160
159
160
162
164
162
158
157
160
164
167
167
164
159
160
162
165
166
161
157
155
156
159
162
164
161
158
157
160
165
166
166
167
165
166
167
168
170
171
169
164
160
162
161
162
163
158
153
152
155
159
159
157
157
160
162
163
162
161
162
165
167
167
166
166
167
167
167
164
161
157
156
158
163
164
160
153
153
160
168
168
161
156
157
161
166
170
171
170
167
165
164
168
168
165
164
159
155
152
152
155
154
149
146
151
160
165
164
160
158
161
163
166
168
169
169
167
166
165
168
166
163
159
160
158
156
154
160
167
169
164
155
146
146
154
162
168
171
168
166
165
166
172
171
168
166
156
156
154
153
153
150
143
141
148
160
163
164
159
160
162
164
165
168
170
172
170
169
169
170
170
166
159
153
151
152
158
167
169
168
164
155
152
148
152
156
163
167
167
165
162
163
168
168
168
167
152
154
157
158
156
151
145
146
152
159
161
161
160
164
168
170
169
169
170
173
176
175
172
169
164
161
155
152
152
157
162
164
165
167
171
171
167
159
153
153
159
164
164
162
161
160
162
164
165
166
151
153
158
161
159
155
154
158
162
164
161
160
161
165
170
175
175
169
167
170
174
175
173
169
162
158
156
156
159
162
163
161
160
167
179
181
174
160
156
161
163
162
160
160
161
161
160
160
161
165
155
155
157
158
158
157
157
161
165
165
164
162
161
162
164
166
167
164
163
160
163
165
169
170
167
164
163
162
163
164
164
161
161
165
170
169
162
159
159
167
167
164
159
160
163
163
161
161
161
167
159
156
153
154
155
157
158
158
158
161
163
164
162
159
158
157
159
163
162
160
157
158
161
168
172
170
168
165
164
164
166
165
162
159
159
158
159
158
158
161
166
168
168
167
167
164
163
166
166
167
158
153
150
153
159
161
160
156
155
157
161
163
163
159
156
156
157
163
167
164
160
158
157
163
165
166
166
165
164
164
166
166
161
157
155
159
161
158
150
149
159
172
178
175
169
165
167
170
167
163
155
151
150
156
164
165
162
158
159
162
163
161
162
161
160
160
160
161
162
162
161
160
159
158
156
156
156
162
164
162
161
162
158
155
157
161
164
160
146
139
150
164
174
173
169
167
168
170
166
157
154
152
151
158
163
162
159
155
158
161
159
156
156
159
161
162
161
159
157
158
161
163
163
159
153
150
153
160
165
162
159
157
156
153
156
160
164
164
159
151
151
154
160
165
166
168
166
165
161
158
159
157
153
153
155
156
151
145
143
144
145
148
151
155
159
160
158
157
156
160
163
166
166
162
156
153
155
163
167
167
163
158
154
153
157
160
166
172
175
171
164
158
158
163
166
166
162
160
161
164
166
163
154
150
154
158
153
138
125
124
134
144
152
156
158
157
155
155
159
163
166
167
165
162
159
156
156
160
165
167
165
161
159
159
162
163
168
175
181
181
171
166
166
170
172
168
162
161
164
167
166
165
156
153
160
166
162
142
126
126
142
156
164
163
162
158
154
153
158
164
167
166
162
160
160
159
157
156
159
160
161
162
164
167
169
169
170
170
171
172
169
168
173
177
178
172
166
164
166
168
161
161
157
157
161
167
168
156
144
145
158
167
171
168
165
160
156
152
155
163
167
166
161
159
159
161
159
158
157
157
158
161
166
171
174
174
172
167
165
163
162
165
171
174
172
171
166
165
167
168
156
157
155
155
158
163
168
167
163
160
163
163
162
160
162
162
161
157
157
163
166
164
159
158
160
162
161
159
160
159
162
165
169
172
175
176
176
172
166
160
157
160
163
163
161
160
162
164
168
170
157
158
156
154
156
162
167
169
166
162
161
155
147
147
155
162
165
166
164
165
164
160
158
159
161
162
162
161
159
158
164
170
173
173
171
174
177
175
169
162
157
158
157
158
158
158
161
166
171
173
157
159
160
158
159
162
164
165
163
161
162
158
152
149
151
158
165
169
168
164
160
160
161
163
162
163
165
165
158
151
154
164
172
173
171
172
174
173
170
168
163
161
161
162
164
164
163
167
171
171
154
156
158
159
161
160
159
159
158
159
161
162
162
156
153
155
163
169
167
163
160
164
167
164
159
163
170
173
163
149
146
158
167
171
170
169
168
167
168
172
175
173
168
167
168
167
163
165
165
167
152
147
146
151
158
160
158
157
154
152
152
156
158
157
155
158
165
168
164
161
164
169
169
161
155
159
170
174
168
158
156
161
167
169
168
166
163
161
164
170
173
172
167
166
164
162
161
162
166
168
155
148
146
151
158
161
161
158
154
149
147
149
152
155
158
164
169
167
160
158
163
170
170
159
153
155
160
166
170
171
171
166
164
162
162
162
161
159
160
159
159
160
163
164
163
161
160
160
168
173
159
160
160
160
159
158
158
158
158
156
155
152
153
156
160
166
170
165
156
153
159
166
168
163
159
156
155
157
164
170
171
165
157
155
159
163
164
161
160
157
158
158
162
167
169
170
167
162
166
171
160
166
172
167
159
152
151
155
158
160
160
156
156
157
160
164
168
165
160
157
159
163
164
165
167
166
161
156
156
163
167
165
158
157
163
171
174
170
164
161
162
162
163
167
172
176
174
167
161
161
158
161
166
166
160
152
150
152
155
156
155
151
151
154
158
161
165
166
168
169
166
161
158
161
166
169
165
157
154
160
168
171
168
163
164
171
176
173
169
166
168
170
167
162
165
172
174
169
157
152
155
153
155
161
164
161
156
153
153
150
148
146
147
154
159
160
162
166
172
175
169
159
153
153
159
164
163
158
155
161
170
176
172
165
161
163
166
170
171
169
171
175
172
164
161
163
168
166
158
152
156
151
151
158
165
165
160
157
154
152
149
147
151
158
161
162
161
165
169
170
166
160
155
153
156
160
163
163
164
164
168
171
170
166
161
158
159
165
171
172
172
173
173
170
165
164
165
163
160
155
154
153
153
157
162
161
158
156
156
156
154
155
162
166
167
163
161
160
160
159
160
164
161
159
157
162
167
171
170
165
164
166
168
169
167
163
162
167
172
174
171
170
171
172
170
166
164
162
161
157
150
152
154
159
161
160
156
153
154
154
156
160
169
173
169
162
156
153
153
155
158
162
162
158
158
162
165
168
166
163
163
165
168
168
169
170
170
171
173
172
169
168
170
172
169
166
163
160
159
158
152
155
156
159
164
165
161
154
150
151
155
161
169
173
166
154
143
146
154
161
161
161
157
157
159
161
160
159
161
162
164
166
165
163
164
166
168
167
165
162
163
166
168
169
165
162
160
159
159
161
163
164
159
158
165
170
168
161
156
156
159
161
166
167
161
148
139
145
159
168
164
158
155
159
163
162
160
157
160
161
162
161
158
156
158
157
155
153
154
157
159
160
161
163
163
162
162
162
163
166
168
166
160
158
163
171
171
166
165
166
164
162
163
164
161
151
144
150
163
169
167
162
160
164
166
163
159
156
157
158
157
153
148
149
154
152
146
147
153
158
157
155
155
160
165
166
164
165
166
168
162
161
159
158
161
166
165
162
162
162
162
161
161
163
164
159
153
153
161
165
165
164
165
167
167
163
156
151
150
152
152
151
146
147
153
158
159
161
160
160
154
152
156
164
169
168
164
166
166
166
156
156
156
157
159
162
159
151
143
147
153
159
162
163
164
161
155
153
157
160
164
166
167
168
167
166
158
150
143
148
154
157
153
152
155
165
174
177
171
160
152
152
162
171
171
164
160
164
166
163
155
154
153
154
158
164
163
157
147
147
153
158
161
162
163
161
157
155
156
157
160
162
165
166
166
166
163
156
150
152
160
166
164
160
159
166
175
177
170
159
151
155
166
174
171
163
159
164
166
163
158
155
153
154
158
167
174
176
171
165
162
160
161
160
162
164
164
163
161
157
157
159
164
166
164
164
164
165
162
160
165
171
170
165
159
161
164
166
164
158
154
158
165
171
170
166
163
165
163
161
161
158
158
159
161
165
171
178
179
174
168
164
162
161
162
166
168
171
169
163
159
160
166
169
167
165
167
169
168
166
169
171
166
158
156
161
163
164
163
163
163
161
160
165
169
170
168
162
157
158
162
159
161
164
163
161
159
162
166
169
168
166
164
163
163
163
165
169
171
167
162
162
168
172
171
168
168
168
165
166
169
168
161
155
160
169
172
170
166
168
169
164
157
158
164
167
165
160
157
161
161
160
162
164
164
159
157
158
159
164
166
166
165
165
163
161
160
162
165
163
161
162
167
171
170
166
164
161
158
157
161
163
162
162
169
179
181
171
165
166
168
165
158
154
155
157
160
162
168
174
164
165
166
165
161
159
162
167
171
168
165
164
164
166
164
161
159
160
160
159
159
161
166
167
165
163
162
159
153
146
146
155
161
167
172
179
173
164
156
154
162
166
164
159
154
153
159
169
178
181
164
171
171
167
159
157
163
173
177
171
164
161
163
166
164
160
158
159
160
162
163
165
167
166
163
164
166
165
155
144
140
151
158
164
165
162
160
156
152
151
159
168
173
169
159
158
165
173
175
166
155
162
169
170
161
156
159
168
173
168
161
158
160
163
162
157
156
157
161
163
165
167
168
166
164
167
169
168
160
151
148
157
162
162
159
154
151
155
156
157
161
168
174
175
171
168
168
171
165
151
138
147
161
167
163
156
153
160
164
163
157
154
155
158
159
157
156
158
159
161
162
164
163
162
162
165
166
165
162
160
161
167
176
175
165
156
153
159
167
167
164
164
167
173
174
172
167
165
159
152
138
144
157
165
162
154
151
157
164
164
159
154
155
156
160
164
164
163
162
160
159
160
158
156
155
159
159
160
162
166
169
172
179
179
171
164
159
161
168
170
166
161
161
167
170
168
162
161
161
164
150
146
147
151
156
155
155
156
158
161
162
162
163
164
163
162
163
164
165
166
166
166
167
165
158
153
150
150
155
159
165
170
172
169
166
164
163
165
172
177
176
169
162
162
171
176
172
159
151
155
149
146
147
149
151
152
153
158
163
165
162
160
162
165
165
162
161
160
160
161
161
162
163
162
159
155
154
155
158
162
168
171
171
166
163
160
159
166
175
182
181
173
168
168
173
178
175
168
161
160
150
152
149
146
145
148
154
162
168
167
163
160
162
164
165
165
164
164
163
162
160
160
161
162
161
160
162
163
164
165
164
164
162
161
162
161
162
167
176
179
176
172
170
171
171
172
172
170
168
165
155
159
156
149
147
152
158
162
165
164
164
163
162
161
162
165
166
169
172
171
167
162
161
163
163
164
166
170
170
167
161
157
157
161
168
171
170
165
162
160
161
166
170
172
171
166
163
166
167
163
160
163
161
156
154
157
159
155
154
158
161
162
158
156
158
161
163
167
171
170
166
161
160
161
164
166
169
172
172
168
162
160
163
172
176
178
172
161
151
145
150
161
170
175
174
166
160
159
160
161
156
161
162
161
159
158
156
152
153
155
158
157
152
153
156
159
159
155
153
153
154
153
154
157
162
166
170
171
171
167
165
166
171
176
173
173
169
164
157
153
156
163
171
175
176
170
162
157
156
158
149
152
156
160
160
159
158
157
160
160
158
155
151
156
159
160
158
155
152
154
155
156
156
157
159
161
163
165
167
165
162
160
164
166
166
165
167
167
169
166
166
166
170
173
173
172
169
163
155
154
149
148
152
157
159
159
160
161
164
164
163
161
160
160
162
167
169
168
167
167
169
167
165
162
158
158
160
163
166
163
156
152
153
157
162
163
164
167
169
168
167
165
166
167
169
173
175
169
158
153
156
153
151
153
155
157
156
154
157
162
166
167
163
160
163
171
181
185
183
174
173
172
171
168
163
159
161
165
166
163
156
152
154
158
162
162
163
163
164
165
166
162
160
160
165
174
178
173
164
156
157
156
153
153
156
155
151
147
150
158
164
162
156
155
160
168
177
183
180
175
172
170
172
172
168
164
162
165
168
168
168
166
167
165
163
160
160
158
159
162
165
163
159
157
162
170
173
171
168
164
153
155
155
157
159
158
153
151
155
158
157
151
147
152
159
165
169
171
176
176
174
172
171
171
168
165
161
163
168
172
176
173
171
169
166
163
159
157
159
163
168
167
164
160
160
160
165
167
170
171
155
156
159
161
162
161
161
163
165
162
155
147
147
155
163
166
167
169
173
177
176
174
172
170
165
161
157
156
162
165
168
167
167
169
171
170
165
159
162
167
171
173
168
164
160
157
159
165
171
176
162
163
165
165
163
159
161
166
170
165
158
153
154
160
165
167
167
166
167
168
168
169
171
170
165
161
156
155
157
160
162
160
162
169
174
174
165
159
160
168
172
172
167
164
160
158
160
165
172
176
166
169
168
166
161
155
154
160
163
165
162
159
158
159
160
161
161
160
153
152
153
158
165
171
171
168
163
159
160
161
164
163
163
166
167
164
158
151
151
160
168
170
168
163
160
159
162
166
171
172
164
165
163
163
160
156
155
155
156
161
164
162
160
155
153
153
156
159
157
153
150
154
161
169
174
174
170
166
165
166
169
169
164
161
160
159
158
152
148
150
163
172
175
169
162
161
164
168
169
166
158
156
157
159
162
161
161
159
157
158
162
164
163
158
153
151
157
167
174
170
162
158
159
166
171
172
170
169
168
168
167
165
160
156
158
164
168
162
152
149
159
172
180
178
171
167
168
170
166
160
154
153
155
158
162
163
163
163
162
160
160
163
165
164
159
157
160
168
177
172
165
161
161
165
164
161
161
166
168
166
159
152
148
152
158
163
170
169
162
156
160
168
178
181
176
172
171
171
165
158
155
156
158
161
160
161
159
159
166
164
162
159
161
164
163
162
162
163
162
163
161
163
166
166
160
153
153
162
168
165
156
146
146
151
157
161
167
172
175
170
165
164
168
174
174
172
170
170
166
162
160
161
160
161
159
158
157
158
161
164
162
156
155
157
160
163
161
160
156
156
160
164
167
165
158
153
156
163
168
167
161
155
154
156
159
161
164
170
177
177
169
163
162
165
167
167
166
169
168
167
166
162
156
156
161
167
168
161
156
156
158
158
157
156
159
162
162
161
159
158
161
164
164
162
158
158
161
165
166
166
165
164
164
162
162
161
162
166
170
172
169
163
163
163
165
165
165
169
170
169
164
158
151
150
160
172
177
166
154
152
158
164
166
163
162
162
162
161
161
160
163
164
163
159
158
161
166
166
163
161
162
165
167
166
165
163
164
165
165
163
162
164
167
169
169
167
167
168
169
169
156
153
149
147
154
166
172
168
159
155
158
165
170
168
163
161
159
156
157
160
165
166
164
161
160
162
163
162
161
159
159
160
163
166
167
168
170
170
165
161
160
163
169
173
171
167
166
167
170
171
152
152
151
151
153
158
164
165
161
157
159
160
163
162
163
162
158
155
157
164
168
168
165
163
163
162
160
160
161
162
161
160
161
163
168
172
175
173
169
164
162
164
168
167
163
161
163
168
173
172
156
158
161
161
159
159
159
159
159
159
159
156
151
155
161
164
163
161
164
169
172
168
166
166
167
164
160
160
162
165
166
165
162
161
164
168
172
173
171
169
169
167
164
159
157
157
164
173
176
173
161
167
174
176
169
162
156
154
156
159
161
159
154
154
157
161
163
166
168
169
170
169
167
168
168
167
165
165
164
164
163
163
161
160
162
164
167
169
171
177
177
171
164
159
160
163
170
177
178
175
161
166
174
179
172
162
154
151
154
158
163
165
161
157
155
159
163
168
165
164
165
168
169
168
165
168
171
172
167
159
158
161
163
163
166
165
163
164
169
182
190
183
170
164
166
168
173
177
179
178
159
154
158
165
166
161
155
153
153
155
159
163
164
157
155
161
170
173
165
160
163
170
171
164
159
163
171
173
168
162
162
165
168
168
169
166
162
159
167
182
191
187
174
166
164
165
168
170
175
177
162
151
147
151
158
160
160
160
158
157
158
160
160
156
155
164
175
174
164
158
163
172
174
164
155
157
163
167
170
170
169
171
172
170
165
161
159
161
168
182
186
183
172
165
162
161
160
161
167
173
161
157
154
154
156
156
160
164
166
165
161
158
154
152
154
164
173
171
161
155
161
172
175
169
160
158
159
162
167
169
169
170
171
167
161
159
162
170
180
182
179
172
165
164
165
164
159
157
158
168
154
159
165
165
159
152
154
160
167
166
160
152
148
149
156
165
171
170
161
155
157
165
169
168
166
165
164
162
161
166
167
169
168
166
165
169
176
181
183
181
172
163
160
162
168
172
169
160
155
160
147
152
163
168
164
155
153
156
160
160
153
147
144
150
158
165
169
170
166
160
155
154
154
158
164
168
168
163
159
163
167
169
168
167
171
178
186
178
170
165
167
165
162
161
166
173
175
167
156
153
153
148
152
160
165
163
159
155
155
154
153
150
151
155
161
163
165
167
168
164
157
152
149
152
158
164
166
165
162
166
169
172
170
167
168
173
173
165
156
156
164
171
173
167
165
168
172
168
157
149
160
150
144
149
160
164
161
155
153
155
159
161
163
163
164
162
160
160
160
159
159
160
160
158
156
158
163
168
170
168
167
171
172
171
169
166
161
160
157
159
168
177
179
175
169
165
166
162
156
150
159
151
146
148
156
160
157
152
153
157
162
166
170
169
167
163
159
155
149
151
160
172
183
172
161
157
163
171
172
167
162
165
171
175
172
166
163
165
170
172
170
172
174
174
171
167
164
159
155
153
153
153
152
156
160
159
153
149
152
158
161
162
165
166
166
163
157
152
149
152
162
177
186
176
164
159
161
167
170
166
161
161
165
170
171
170
169
170
171
169
166
166
167
169
170
169
166
160
156
155
155
158
159
161
164
162
156
152
155
159
160
158
157
161
161
157
153
152
154
158
161
165
167
167
164
160
158
160
165
166
163
160
160
164
166
164
161
158
157
156
157
160
163
164
166
169
169
164
158
158
165
165
161
159
161
163
160
158
162
166
165
160
158
159
159
154
152
154
160
160
156
152
154
160
163
161
158
159
162
165
163
160
161
165
164
157
145
138
139
148
155
157
159
160
163
169
171
167
163
160
167
166
160
158
160
162
161
161
167
174
172
167
165
164
165
160
157
159
162
160
153
149
154
160
165
165
160
160
159
159
160
160
162
165
163
157
146
140
143
153
157
156
156
159
164
169
171
169
165
162
161
161
160
160
162
164
162
159
162
168
169
169
169
170
172
169
165
162
164
162
160
159
161
163
166
168
163
156
153
152
158
162
160
158
158
163
162
163
163
160
157
155
157
162
167
170
170
168
165
163
158
159
161
161
164
165
163
160
158
155
160
165
169
172
174
171
165
160
161
165
166
166
164
164
165
168
163
152
145
149
160
168
161
154
154
164
176
182
175
163
154
154
159
166
168
165
164
165
166
164
155
158
160
161
163
166
171
170
160
156
158
162
167
172
174
170
163
158
158
161
162
162
162
162
164
167
164
156
148
151
164
176
174
162
157
161
172
178
173
161
152
153
162
169
168
162
158
160
164
164
153
155
159
162
163
167
173
177
173
168
165
164
168
172
175
170
164
158
156
156
155
157
161
165
166
169
170
168
161
157
166
179
184
176
164
161
163
165
163
158
154
158
164
170
169
163
158
158
158
160
154
156
162
166
165
162
163
169
174
174
171
168
169
171
172
167
162
160
160
159
158
161
167
169
168
168
172
173
166
161
165
173
176
173
167
164
164
163
161
160
161
162
161
164
165
161
159
158
157
159
159
158
161
166
166
161
157
158
164
168
169
168
167
168
166
160
158
160
165
167
170
172
174
170
165
162
165
166
162
159
163
167
164
159
161
166
169
167
164
166
168
164
159
156
154
154
157
161
165
167
162
158
157
160
162
159
156
156
154
158
161
162
163
164
164
160
158
161
166
168
170
171
170
165
159
158
160
160
155
152
157
163
164
160
161
164
167
166
165
168
170
167
161
156
154
154
159
167
176
178
160
156
154
155
156
158
159
159
158
157
158
158
160
162
164
163
161
161
162
162
164
164
163
159
158
161
165
163
155
149
152
162
169
168
164
161
161
162
164
167
170
169
167
164
161
160
164
172
178
177
155
154
155
158
156
155
158
162
165
165
161
158
159
161
162
161
159
157
157
159
162
164
163
159
161
167
173
172
162
153
151
161
168
168
164
159
161
164
166
166
167
170
170
169
164
162
166
170
168
161
150
152
159
164
161
157
156
161
167
167
162
158
159
159
159
153
148
148
151
157
163
169
169
165
163
168
173
173
168
162
159
164
166
166
162
161
164
168
168
166
164
166
168
169
164
161
165
167
162
153
149
151
160
165
164
158
155
158
164
163
160
157
158
158
157
152
148
149
152
158
164
169
170
167
163
163
167
169
169
169
169
170
169
166
163
161
163
167
171
170
165
162
164
168
168
166
164
163
159
154
148
152
160
163
161
157
155
158
162
162
159
158
159
159
161
161
160
157
155
158
163
169
168
164
160
157
160
164
169
171
174
174
172
169
165
163
163
167
172
171
165
161
162
171
174
171
163
160
160
160
149
152
160
167
169
162
158
157
161
164
164
164
166
169
168
165
165
164
164
162
162
163
167
167
162
158
160
160
160
161
163
169
174
173
171
167
168
172
177
179
174
168
164
168
180
190
188
173
159
158
155
159
166
170
168
164
160
161
165
168
167
165
164
166
168
169
168
164
158
154
157
161
167
168
164
160
158
157
160
164
167
171
173
171
168
165
166
173
182
182
177
169
166
167
172
180
185
181
175
170
157
160
160
160
158
158
159
163
167
168
169
165
160
159
163
170
174
169
161
156
157
162
167
167
164
160
160
161
163
165
166
168
167
166
165
162
165
173
178
179
174
172
172
172
169
169
173
179
179
172
157
160
156
151
149
151
155
158
157
162
166
164
159
154
157
165
172
174
173
167
165
165
166
165
162
160
162
167
168
166
162
161
162
163
165
166
169
171
172
169
166
167
172
174
171
166
165
174
177
171
159
164
160
154
149
151
153
151
152
157
162
164
161
155
156
159
165
171
173
171
168
165
164
162
160
159
164
170
170
165
160
157
160
163
169
172
172
170
169
165
162
161
166
172
175
172
168
169
170
168
160
165
163
159
156
155
155
154
157
159
162
163
163
160
159
158
158
158
160
162
163
163
162
161
160
158
160
166
168
164
160
159
160
163
168
170
169
169
171
168
166
163
163
171
177
179
174
167
163
164
152
156
158
160
160
161
162
163
164
164
163
163
164
162
160
157
155
157
159
163
164
165
166
165
161
157
157
161
165
164
160
158
161
164
167
165
167
169
173
173
171
167
167
168
174
179
175
166
158
160
150
151
154
157
160
162
164
164
163
163
165
166
166
163
159
157
160
164
169
170
171
171
171
170
165
160
160
162
166
165
161
158
158
162
165
165
166
167
170
171
172
170
169
165
168
173
172
166
157
158
157
158
158
157
158
159
158
156
155
159
165
169
168
163
160
162
169
174
174
172
171
171
172
173
170
168
167
168
168
167
162
156
152
155
162
165
166
166
165
165
166
165
163
161
164
167
169
166
162
160
160
162
161
159
158
156
152
150
152
158
162
164
163
160
162
167
173
175
173
170
169
169
171
173
173
171
172
170
168
167
164
161
155
156
162
166
168
166
162
162
164
161
159
160
163
167
169
167
166
166
159
161
161
161
160
158
157
158
161
161
158
156
154
157
161
165
168
171
172
171
168
167
168
170
170
169
166
164
164
165
167
167
167
167
168
168
167
166
165
166
167
164
163
164
167
170
170
168
169
170
163
164
162
162
162
165
169
172
171
161
154
151
154
158
160
157
160
167
173
173
168
163
162
166
166
165
161
158
159
162
165
167
170
171
171
168
165
165
169
172
172
170
168
168
168
168
168
168
170
171
169
170
168
165
163
163
169
171
167
159
154
153
157
160
158
153
154
162
168
168
161
157
159
164
167
167
162
160
161
164
165
165
167
168
167
161
159
161
168
172
173
173
170
169
164
163
163
167
170
170
170
174
172
168
163
158
158
158
158
158
157
157
158
159
157
155
153
154
153
156
156
158
161
167
171
173
169
166
166
167
169
168
166
164
161
158
157
157
159
164
168
173
172
166
158
157
161
167
171
170
164
166
168
168
164
158
154
154
156
161
164
163
160
157
156
155
153
153
153
156
159
161
163
168
172
176
173
170
168
168
170
170
168
163
163
166
165
160
154
153
163
172
174
166
159
158
164
170
171
168
157
158
163
165
164
161
159
159
160
163
166
168
165
160
157
153
153
158
165
168
165
159
160
165
171
175
174
171
167
166
166
167
167
166
168
173
174
170
161
156
161
169
174
172
168
167
169
172
170
164
155
157
161
161
157
155
160
165
165
161
161
165
168
168
161
154
155
164
174
172
164
156
157
164
170
170
172
170
169
166
163
163
163
163
163
164
170
174
175
170
164
166
173
178
176
173
172
173
170
165
156
161
163
160
152
148
155
164
167
163
159
160
165
168
165
161
161
165
166
164
159
156
159
165
166
163
165
166
169
168
163
158
160
158
157
155
160
172
180
179
170
166
172
177
175
173
173
175
172
168
157
161
163
162
157
151
155
160
165
166
163
160
160
161
164
166
168
167
160
154
154
158
163
165
161
157
158
164
167
167
163
160
160
161
160
157
156
163
172
174
170
167
167
169
168
169
173
178
176
171
161
159
159
163
166
169
163
161
162
163
163
163
160
157
161
168
174
170
160
153
155
160
164
162
158
159
161
163
162
161
162
164
166
167
165
160
157
156
159
162
162
163
162
161
163
166
172
174
172
168
161
158
157
160
167
173
172
166
160
158
160
164
164
161
160
165
171
170
164
159
159
163
164
162
160
164
168
164
159
156
161
167
170
167
162
158
157
160
163
161
160
160
161
161
162
163
166
168
165
165
158
156
157
156
157
161
166
165
160
156
157
161
165
164
161
161
163
163
162
161
163
166
166
165
165
167
167
163
158
156
160
164
164
159
153
154
160
170
172
171
169
167
167
167
165
162
162
162
163
165
157
158
159
154
153
154
157
160
158
156
159
161
164
164
164
162
159
157
159
164
167
167
166
166
167
166
162
161
160
160
159
156
152
150
152
157
166
172
175
174
173
172
172
170
165
162
162
165
168
169
161
164
165
162
159
158
156
158
159
159
161
161
163
163
167
165
158
154
159
168
171
169
165
166
167
164
160
161
165
166
161
154
149
151
157
162
169
171
172
173
173
170
168
165
162
162
167
174
175
171
168
173
175
174
168
164
159
157
159
161
163
162
159
160
163
163
158
154
159
168
174
172
167
165
165
163
162
166
170
172
166
159
156
159
164
167
170
170
171
175
175
167
160
160
162
165
172
179
179
173
172
174
181
179
172
164
157
156
158
161
165
165
161
158
157
159
160
158
159
164
170
172
170
165
161
162
165
170
170
170
167
164
163
166
171
171
170
169
172
179
180
168
160
159
163
167
172
177
178
174
169
167
168
172
167
160
153
153
156
163
168
171
168
160
155
160
168
168
162
159
163
170
172
165
160
161
166
168
166
164
166
167
167
167
169
169
168
167
171
181
185
179
167
162
162
165
169
169
169
171
166
158
155
157
158
156
156
159
164
170
172
174
171
162
155
161
171
173
164
157
160
169
174
168
161
161
164
164
160
158
164
169
169
166
162
160
161
164
173
181
183
180
172
164
162
160
161
161
161
167
161
156
153
152
153
154
159
167
173
174
170
168
167
161
158
162
170
171
164
157
159
168
173
171
165
164
165
165
164
163
165
170
172
167
159
156
159
169
179
182
180
174
168
165
165
161
156
154
157
165
153
153
157
158
156
154
158
166
172
172
164
158
156
158
160
165
170
171
165
157
155
159
165
168
166
165
167
168
169
169
167
169
169
169
165
164
167
178
183
181
174
166
162
164
167
167
162
158
157
163
149
150
158
163
163
159
159
162
168
168
162
156
156
158
162
166
169
171
166
158
151
150
154
159
162
163
167
170
173
172
167
164
163
167
171
174
175
176
175
174
167
163
162
164
167
171
171
167
162
161
156
150
153
158
164
164
162
162
165
167
165
164
163
162
163
163
164
165
163
158
154
152
153
157
158
160
166
171
174
172
166
159
158
164
169
171
168
165
161
162
165
166
168
169
169
170
171
170
164
159
162
151
144
147
159
164
164
162
165
168
170
171
171
167
164
161
159
158
157
159
162
167
168
165
159
159
166
172
174
168
160
157
159
163
167
165
161
160
159
163
165
169
174
174
171
168
166
164
161
157
159
151
144
147
157
162
160
157
159
163
168
171
170
168
166
163
162
161
160
163
169
180
183
174
163
160
165
172
173
165
157
156
159
163
166
163
164
167
169
168
166
168
172
173
170
167
164
158
155
156
156
154
153
156
161
162
157
151
154
160
163
162
162
163
165
167
167
166
164
166
170
182
185
176
164
157
160
166
171
168
160
155
156
159
163
164
168
172
171
165
162
163
167
168
169
171
169
161
154
155
160
160
160
161
163
162
156
153
157
161
161
156
153
157
162
167
168
166
163
163
164
167
173
171
164
155
152
158
167
171
165
158
155
157
161
161
162
161
159
156
158
161
164
165
168
173
172
165
156
154
166
165
160
157
157
157
156
159
166
171
166
157
154
159
165
169
167
164
162
159
155
154
161
166
165
160
154
157
163
167
165
163
164
167
166
160
153
148
147
156
161
165
164
164
165
169
169
165
158
155
165
162
158
156
155
152
152
159
169
175
169
162
161
166
172
173
170
167
163
159
153
153
158
164
168
170
169
163
160
160
163
168
176
177
171
164
158
152
153
159
164
166
164
162
162
164
165
163
160
158
160
160
161
162
161
157
154
158
163
167
165
166
166
171
175
177
177
174
170
166
164
164
163
162
166
173
176
167
157
155
163
172
175
173
168
169
173
168
165
164
164
163
160
159
161
165
168
167
165
163
161
162
164
166
167
170
171
167
164
162
162
164
165
168
172
173
174
174
174
172
171
168
163
160
162
169
172
165
155
155
166
176
174
162
159
166
176
181
175
167
163
160
156
157
160
164
170
171
170
169
160
161
165
167
170
174
178
175
171
164
164
164
165
167
169
169
167
168
170
169
168
165
162
161
162
169
172
166
158
157
167
179
178
164
158
159
166
171
172
170
165
161
158
160
164
164
166
166
167
166
155
158
165
169
169
166
166
168
170
169
169
168
167
170
172
168
163
163
163
162
162
162
164
167
171
174
178
175
165
157
164
176
181
174
164
159
158
161
165
169
168
164
162
165
169
167
162
159
159
159
153
158
165
171
168
160
156
159
168
172
172
170
169
170
169
164
159
159
160
162
163
166
169
169
169
171
177
176
167
158
159
168
175
174
168
165
162
161
163
167
169
165
162
164
167
164
160
158
158
159
159
161
165
170
169
164
159
160
165
170
170
168
167
166
162
158
156
159
162
167
170
173
172
164
155
155
161
165
162
157
159
164
165
163
164
164
166
164
163
165
167
164
162
161
162
160
160
164
167
167
162
159
159
162
168
172
171
164
162
162
164
164
164
162
159
158
160
163
167
168
170
170
168
160
153
152
155
158
158
158
163
167
164
157
155
157
161
164
164
166
167
165
165
166
166
164
165
170
173
168
158
153
150
152
159
165
167
162
158
157
159
160
160
160
160
162
164
166
167
165
165
163
161
159
161
164
167
163
160
162
171
176
174
164
156
154
158
163
167
167
166
165
168
171
172
171
168
170
167
160
155
149
146
148
152
153
153
155
157
161
161
159
159
159
160
162
164
164
164
164
165
164
162
160
164
171
176
172
166
167
174
181
182
173
163
161
165
171
171
169
166
163
164
166
166
166
167
167
164
159
160
154
154
157
158
154
152
152
157
164
165
162
161
160
160
160
162
163
165
165
169
171
170
165
163
165
169
169
168
168
171
173
171
167
164
166
173
173
172
167
164
162
161
156
151
156
163
167
167
168
169
167
163
165
165
162
157
155
158
162
165
164
164
163
161
161
163
165
166
166
170
175
176
170
162
157
154
157
164
167
168
165
157
155
162
166
170
170
165
164
166
165
162
156
151
155
163
168
171
172
167
167
164
164
165
165
163
160
158
159
161
163
164
164
162
163
166
166
163
163
168
173
175
169
161
155
154
156
159
163
163
159
155
154
161
166
168
168
166
164
165
166
165
167
166
167
166
168
168
167
154
159
162
164
162
160
158
158
162
164
164
164
166
168
168
166
164
164
163
161
161
164
167
166
161
158
164
171
172
166
161
162
169
173
173
171
172
173
171
164
158
160
167
174
178
179
179
174
171
172
161
168
169
170
169
166
165
162
161
163
164
165
164
163
165
168
168
167
161
158
160
166
172
171
165
160
161
164
167
167
165
165
169
172
174
173
174
174
173
167
163
164
168
170
168
167
172
176
177
178
162
166
167
168
170
171
168
165
161
162
166
165
159
152
154
161
168
171
164
160
161
167
172
171
166
161
161
161
163
164
165
166
170
171
170
168
168
172
172
169
167
171
176
177
169
161
165
174
182
180
157
160
161
163
165
165
164
161
158
161
165
166
159
149
147
155
167
175
173
168
165
168
171
169
164
160
162
164
164
161
161
163
166
167
166
162
164
169
170
169
168
171
178
182
175
167
167
174
180
178
154
160
161
161
159
158
159
159
158
159
163
165
163
158
154
156
168
177
179
174
169
169
171
168
161
157
159
165
163
159
157
159
162
163
163
163
164
169
173
172
168
167
167
173
176
175
173
173
176
174
155
161
162
160
157
158
161
164
163
162
162
164
168
168
164
162
167
175
178
176
170
169
171
169
160
153
153
159
160
158
158
160
160
162
164
166
168
171
175
176
171
165
159
163
172
176
175
172
172
173
154
157
157
156
157
161
167
169
167
164
163
166
170
170
167
163
165
170
174
172
170
171
172
170
161
153
150
155
161
163
164
165
166
167
169
168
169
171
175
179
178
169
163
161
166
171
171
170
169
172
153
154
153
153
158
165
170
169
164
162
165
168
170
168
162
159
160
164
168
169
168
169
170
171
166
160
156
160
166
169
170
170
169
170
171
169
168
168
169
173
178
178
170
165
163
165
166
166
166
171
159
158
160
158
160
163
165
161
158
160
164
170
171
166
161
157
156
159
161
163
164
165
168
171
172
170
167
164
166
167
166
165
163
164
167
169
169
167
165
165
169
174
171
167
164
162
161
162
164
170
165
165
164
160
158
156
154
154
157
161
165
168
169
167
165
164
162
160
159
159
160
163
166
169
173
173
170
161
154
153
158
159
156
157
165
171
171
168
163
161
164
165
167
167
167
164
163
164
166
168
167
166
163
160
156
154
155
159
164
165
166
168
168
166
164
166
167
168
164
161
158
159
161
165
168
168
165
156
149
146
152
162
165
165
167
170
171
169
167
165
164
163
165
168
172
174
172
169
168
169
167
167
163
159
158
161
167
169
168
165
164
168
168
165
159
157
162
168
169
164
157
154
156
160
164
165
163
160
158
158
161
167
172
171
168
166
167
169
170
169
165
164
167
171
174
178
174
170
169
169
168
170
166
160
160
167
174
170
163
157
157
161
166
165
157
151
155
163
169
168
161
156
157
161
167
170
170
172
170
168
167
167
168
168
164
161
164
168
170
169
167
168
170
172
169
166
165
166
167
170
167
168
165
161
162
165
165
161
155
153
156
160
161
163
161
159
157
159
165
171
170
169
165
167
172
176
176
177
176
172
168
165
162
163
164
164
167
169
166
165
169
171
171
166
158
156
160
164
167
171
163
160
160
162
165
163
158
155
155
163
167
166
161
161
165
165
160
157
161
169
175
173
169
168
171
175
174
172
170
167
164
163
163
165
171
176
176
172
166
165
168
171
169
161
154
154
161
166
168
170
158
155
158
162
163
160
158
158
162
171
174
173
166
162
165
163
159
158
163
168
169
165
163
163
167
170
169
168
165
163
164
168
171
173
177
180
177
174
170
168
167
166
165
163
163
162
163
166
167
167
157
158
160
160
155
153
156
161
164
163
165
168
170
168
164
159
158
161
165
166
161
155
154
159
164
166
166
164
163
164
169
176
180
173
169
165
166
172
178
177
168
163
165
169
170
163
159
162
166
167
159
163
164
159
149
146
154
162
164
158
157
161
167
169
166
161
162
165
165
161
155
151
154
160
164
164
163
162
163
167
172
177
175
165
156
147
150
164
178
177
170
166
169
173
170
160
156
160
167
170
158
162
164
163
158
155
159
163
167
166
163
162
164
163
163
166
168
168
161
154
150
153
158
162
162
161
159
159
161
165
167
167
164
162
159
154
155
161
170
174
171
171
173
171
167
162
159
166
168
169
157
158
161
168
172
171
167
166
168
169
167
164
161
158
159
165
170
169
161
154
154
159
163
163
161
161
161
159
158
159
161
163
165
167
167
167
164
164
169
173
172
170
169
166
164
168
170
168
164
161
158
158
162
170
174
172
166
163
164
164
163
162
162
159
157
160
165
166
164
161
161
165
167
165
164
167
167
162
157
156
163
167
171
169
166
165
167
173
179
179
174
166
162
161
164
168
170
165
157
155
161
161
163
166
167
162
158
156
154
155
158
161
163
162
159
158
160
163
164
165
167
168
168
167
168
170
168
163
159
159
167
172
172
165
158
157
162
173
182
183
176
168
163
162
164
164
162
159
157
161
163
162
163
161
159
157
155
154
154
156
161
163
165
164
164
162
159
159
161
165
167
167
166
166
167
166
163
162
160
162
165
165
164
158
155
155
162
169
175
178
175
171
168
167
165
163
162
161
166
169
164
163
161
158
160
163
166
166
163
161
164
165
165
165
167
165
159
157
158
163
165
163
161
161
162
161
160
162
163
163
159
156
157
159
163
164
167
168
169
166
163
164
167
168
167
165
167
169
172
170
167
165
161
159
164
170
177
173
168
162
162
163
162
162
164
163
158
153
156
163
168
165
161
158
157
158
161
165
168
167
161
158
162
170
175
174
172
172
171
167
161
156
160
164
165
167
169
172
170
161
167
166
163
164
167
168
170
164
161
159
161
162
161
160
160
159
156
154
157
163
170
170
167
162
158
158
162
168
171
171
167
164
168
174
176
177
176
175
175
171
163
155
155
160
163
165
167
169
165
158
164
162
163
167
166
161
156
153
155
159
164
168
167
162
157
157
160
161
160
161
166
172
174
171
164
161
162
166
168
168
168
167
166
165
166
168
172
172
174
172
164
158
158
162
164
167
167
166
163
161
160
157
158
162
161
156
153
154
158
164
168
173
175
169
162
160
164
165
161
158
160
169
175
175
169
164
162
162
162
163
166
167
164
159
158
160
164
166
164
160
160
160
165
168
171
171
168
165
163
163
157
156
156
157
156
155
158
163
168
168
166
168
175
174
168
164
167
167
163
158
157
163
169
171
168
165
163
164
163
164
166
169
169
164
158
157
160
164
162
160
158
160
168
172
175
172
165
162
161
164
157
157
157
156
157
157
161
166
170
168
164
164
170
171
168
165
167
170
167
161
156
156
161
163
162
160
163
169
172
171
168
168
170
168
163
159
160
166
170
164
160
160
166
171
173
169
163
161
162
164
161
161
160
160
162
162
163
163
166
166
164
165
168
166
162
162
166
169
168
163
159
157
160
161
158
155
160
170
178
175
167
163
163
166
166
159
159
167
174
173
165
162
165
170
170
168
164
167
168
166
165
163
163
164
165
164
164
163
165
167
167
169
170
165
160
159
162
164
164
163
163
168
170
166
160
156
160
169
174
171
163
159
159
163
166
160
157
162
171
173
166
164
167
172
171
167
167
171
175
172
164
160
161
163
165
165
165
164
167
169
170
171
171
166
161
160
161
164
164
165
166
173
175
169
163
162
164
167
167
164
160
158
159
161
164
160
159
162
169
169
166
166
170
174
170
165
163
165
169
169
159
156
155
159
164
165
163
162
164
168
169
169
167
164
161
161
164
170
173
170
166
164
163
165
164
165
167
166
163
163
160
159
158
158
160
161
165
170
170
169
166
168
171
171
168
163
160
159
160
164
158
155
153
157
162
164
161
156
157
162
165
163
162
160
161
163
166
171
173
170
164
160
157
159
161
160
160
161
167
169
168
163
157
152
154
159
168
173
171
167
164
165
168
167
167
167
166
161
157
160
160
158
155
156
160
164
162
158
158
160
160
158
158
161
164
167
166
168
168
167
164
162
163
164
161
154
149
158
169
174
172
164
157
152
153
157
162
166
166
166
164
166
166
165
167
170
170
165
158
159
163
160
157
156
158
161
163
165
168
165
159
155
158
165
170
170
168
165
165
167
168
170
171
168
165
159
154
161
166
169
168
163
162
163
161
159
156
157
162
167
172
173
169
166
165
165
164
161
157
158
163
161
161
160
158
155
155
163
170
167
158
152
157
167
172
172
169
166
166
169
173
173
172
169
168
170
171
166
163
161
162
163
166
167
167
164
161
159
163
167
172
176
171
165
160
155
153
155
157
159
162
162
164
165
162
152
148
154
163
164
157
152
156
164
168
168
168
167
168
170
173
172
168
165
167
173
176
170
162
159
164
168
168
165
165
167
170
169
168
167
169
168
165
161
156
156
158
160
162
164
162
162
164
166
166
160
155
153
157
162
163
161
158
159
159
161
163
167
170
171
171
169
165
162
162
168
174
171
164
162
171
175
171
163
160
163
170
171
168
167
168
165
159
155
155
161
170
173
172
170
159
160
161
165
167
168
162
156
157
164
169
169
164
158
154
154
160
166
172
172
170
167
165
163
162
168
173
174
168
165
170
176
173
165
160
160
162
165
168
171
172
166
157
154
160
167
172
174
173
169
155
158
162
166
166
162
157
156
160
164
170
170
167
162
156
155
159
166
172
172
168
166
164
165
171
174
184
182
170
163
163
169
170
168
165
161
159
160
166
173
175
166
160
162
168
171
169
166
164
163
156
160
165
168
164
158
156
158
164
167
168
168
167
166
162
159
160
165
167
168
167
165
165
164
167
173
182
182
171
162
160
164
169
171
169
166
164
162
164
168
168
163
162
166
170
169
163
160
160
161
160
163
167
169
167
165
163
165
166
169
168
167
166
166
164
162
162
164
163
165
166
168
168
162
158
159
165
168
167
164
164
168
168
171
170
169
167
165
161
158
158
161
166
169
169
164
161
163
164
164
161
162
165
167
171
173
173
168
165
165
167
167
165
162
159
160
164
165
165
165
165
168
169
165
162
158
157
161
164
168
171
173
171
164
165
167
168
164
160
155
156
162
170
174
171
167
166
168
168
161
161
160
161
162
166
172
172
167
162
161
162
162
161
157
155
158
163
167
167
167
166
165
167
169
172
170
166
163
163
168
173
173
169
162
161
162
163
163
161
157
156
160
169
172
174
173
170
170
165
155
166
163
158
158
160
163
163
162
160
160
159
157
158
157
157
160
163
167
168
168
169
167
165
165
170
173
172
168
166
167
172
173
169
164
162
160
161
163
162
160
158
159
162
166
170
171
170
168
165
163
169
167
161
160
162
162
160
158
159
161
160
159
160
162
162
163
165
168
170
171
172
171
167
163
164
165
166
165
166
167
170
170
165
162
162
163
162
160
159
160
163
163
162
159
157
161
165
166
167
173
164
165
161
164
169
170
166
159
157
159
163
165
167
166
164
163
167
170
172
170
170
172
172
168
161
156
152
155
163
167
165
164
158
159
164
168
166
161
158
161
168
171
167
158
155
158
165
168
169
172
159
161
161
164
167
170
168
161
157
158
163
167
167
166
162
161
163
166
168
167
166
169
171
169
163
157
151
154
157
159
158
156
156
159
166
171
170
166
161
163
167
171
169
164
161
164
169
172
171
166
158
158
155
151
154
157
160
158
158
158
159
160
164
166
166
166
167
167
166
164
164
168
170
167
159
156
158
166
169
165
161
165
171
175
172
169
171
173
166
156
152
162
175
181
177
169
166
169
173
177
158
156
152
150
153
160
165
162
157
155
157
162
164
163
161
163
166
168
166
163
163
167
171
169
163
158
157
159
163
165
164
167
170
174
172
171
173
173
170
161
157
164
175
178
170
158
155
163
171
176
157
156
154
156
162
170
171
168
160
158
162
165
162
154
152
157
164
170
166
163
161
163
167
168
166
162
160
159
160
162
163
167
170
170
168
165
168
172
174
168
164
167
176
179
170
160
157
166
176
177
155
157
161
164
169
172
173
168
163
163
164
166
162
154
151
156
168
176
172
164
160
161
165
168
167
164
166
165
164
161
161
164
168
168
163
160
162
170
174
171
169
171
177
181
173
165
163
168
176
178
153
159
163
166
167
166
166
166
163
159
158
161
163
162
161
163
171
180
178
169
162
163
169
172
169
166
169
169
164
159
160
164
168
166
164
162
163
168
171
171
172
173
174
174
172
168
165
166
172
176
154
160
161
161
160
161
163
164
160
152
149
156
163
168
168
168
174
180
179
171
165
167
171
173
170
166
165
164
160
157
161
167
172
170
168
167
168
168
167
169
173
170
167
165
166
166
166
167
172
175
156
158
155
152
154
159
165
165
160
156
155
159
162
167
168
171
176
177
174
170
167
168
170
171
166
162
160
160
160
160
165
173
175
173
171
169
169
168
167
170
173
168
162
158
161
165
170
174
175
176
155
154
149
148
154
163
168
167
163
163
165
167
166
166
167
172
174
173
170
167
166
166
166
168
165
161
159
161
164
167
170
174
175
173
172
169
168
167
168
169
170
169
166
164
163
165
170
173
175
175
155
152
147
152
157
164
167
164
162
163
167
171
171
169
167
168
167
166
166
165
165
163
162
165
166
166
163
162
164
169
172
171
171
171
171
172
172
169
167
163
165
169
172
170
167
165
166
167
170
172
163
160
155
157
158
158
158
158
160
163
167
170
170
169
166
165
164
165
164
164
163
162
161
164
167
167
166
160
159
162
168
169
168
169
171
175
175
171
164
161
163
169
172
171
168
164
164
164
165
168
169
167
164
161
159
156
156
159
163
167
168
169
167
164
161
164
166
167
165
162
159
160
161
162
164
165
164
160
158
157
166
170
169
168
168
171
173
172
166
163
164
167
169
169
167
163
164
166
166
167
167
168
165
162
161
162
165
165
166
166
168
169
166
161
156
159
165
167
164
160
158
161
164
163
163
164
166
167
164
162
165
170
173
171
167
166
169
172
170
167
165
166
169
170
171
168
166
168
169
171
164
166
163
158
161
168
173
167
161
159
162
166
166
165
161
161
165
165
165
165
166
168
168
166
165
168
172
175
173
168
165
166
170
170
167
165
168
171
170
166
164
168
172
174
172
168
164
166
169
175
164
163
158
155
161
169
171
162
154
153
158
163
165
167
170
170
167
164
167
171
175
174
171
167
169
172
174
176
173
168
161
157
159
165
169
170
171
170
167
165
167
170
171
170
165
163
162
164
167
174
163
158
153
155
162
168
165
157
155
158
166
166
162
163
171
175
171
167
166
173
177
174
169
166
167
169
169
169
168
164
157
153
155
166
174
178
175
170
167
169
171
171
168
162
159
160
162
164
165
169
160
155
154
158
163
165
162
158
160
170
174
170
161
159
166
173
172
168
166
168
170
172
169
164
163
164
164
165
165
163
161
163
167
174
179
181
176
172
174
176
172
168
164
162
164
164
161
163
165
168
159
158
159
159
159
160
160
160
163
167
170
168
163
161
164
168
170
168
165
163
163
165
165
163
161
162
163
163
164
165
170
174
175
175
174
173
171
173
178
177
170
163
162
167
169
163
156
158
166
170
159
161
163
161
158
158
161
163
164
162
163
165
166
165
164
163
168
169
167
161
160
161
162
164
164
163
162
160
163
168
174
176
173
167
164
162
164
168
173
173
169
164
167
170
166
153
147
155
167
173
159
160
163
165
167
166
166
166
166
163
163
164
166
164
161
160
165
168
166
162
159
158
159
163
164
164
161
158
161
166
170
168
163
160
161
162
162
163
167
170
172
174
174
169
160
149
149
161
168
169
158
156
159
166
172
171
167
165
166
165
164
163
164
161
157
155
160
165
165
162
159
159
161
162
164
165
162
159
160
163
164
161
156
160
168
170
169
166
171
174
176
177
174
166
160
160
163
166
163
159
160
157
157
165
170
166
160
158
158
160
161
162
164
162
159
157
158
162
164
165
164
166
165
165
166
168
166
162
161
163
165
163
162
166
170
173
174
176
180
181
177
171
164
162
165
170
170
166
158
156
165
161
159
163
165
162
156
153
154
158
162
164
165
165
164
163
161
161
163
166
170
171
169
167
167
168
166
164
163
166
172
175
173
170
165
164
167
173
180
181
173
164
158
160
165
167
165
162
162
168
166
163
160
161
163
163
161
158
157
161
166
167
166
165
166
167
165
161
161
164
168
169
168
165
164
163
163
163
164
167
174
176
176
170
163
161
162
165
168
169
168
164
163
163
164
163
163
164
172
182
163
160
158
159
164
170
172
169
164
163
166
167
166
164
166
166
165
162
159
161
164
164
162
160
159
159
161
162
163
163
165
166
169
169
167
165
166
166
165
164
165
166
169
168
166
166
168
170
174
174
161
159
157
158
164
173
178
173
166
161
161
163
163
164
165
166
164
161
159
159
162
162
161
159
158
160
164
167
166
162
158
158
162
168
168
168
170
172
172
166
163
164
168
168
166
166
169
171
167
159
162
160
157
159
164
170
172
167
160
156
156
159
161
162
163
163
163
162
161
161
165
168
170
168
165
164
166
171
172
167
162
161
163
164
163
163
167
173
175
169
159
156
160
164
164
162
166
167
163
153
161
158
158
161
163
162
161
157
153
153
154
157
160
162
161
160
162
163
163
163
167
173
178
178
173
166
164
168
172
172
170
167
164
161
157
160
164
170
170
162
154
152
158
166
169
168
168
168
165
158
156
156
158
162
160
157
155
155
156
154
153
157
163
166
165
161
162
163
163
163
164
170
176
178
172
164
160
162
167
171
173
171
166
161
159
162
165
166
163
157
153
155
164
172
180
181
177
171
167
163
157
158
160
161
158
156
157
159
159
156
156
160
169
173
170
164
163
164
165
164
162
163
167
168
165
162
160
163
167
169
171
172
169
166
163
163
166
166
161
157
156
161
170
178
184
182
177
169
165
163
163
163
162
159
159
158
161
160
158
157
159
164
172
172
166
161
161
166
168
167
163
160
161
161
159
159
162
168
169
168
166
168
171
170
166
161
162
166
168
162
160
165
173
178
178
170
165
164
163
162
168
166
162
158
161
162
162
158
156
157
162
168
172
168
160
156
161
167
169
169
168
168
168
164
159
157
160
169
170
166
163
166
173
175
167
158
157
164
170
167
162
164
171
176
172
163
160
166
170
168
166
165
164
162
163
162
161
157
155
157
163
168
171
165
159
158
162
167
168
168
170
176
178
170
161
156
158
164
165
164
163
167
175
177
171
162
156
161
167
168
164
164
169
175
170
163
161
169
177
176
161
163
166
168
166
163
160
159
159
163
165
167
166
163
161
161
165
170
170
168
166
169
169
166
163
160
159
158
160
165
168
173
174
175
174
167
164
163
165
167
165
166
170
173
170
163
160
165
173
174
160
163
167
169
166
164
161
160
164
167
167
164
161
160
158
160
165
172
174
169
160
146
145
155
165
169
164
159
160
169
174
176
171
169
167
167
168
167
166
166
166
167
171
171
168
164
160
160
162
166
160
160
161
162
163
163
161
160
161
163
164
162
159
158
158
158
162
168
172
168
156
139
136
152
165
171
168
163
166
172
178
175
169
161
159
163
169
170
167
164
163
166
166
166
167
167
166
162
160
163
157
157
155
157
160
163
163
162
160
159
159
160
162
163
163
160
160
164
170
169
163
154
153
157
165
168
167
167
168
172
173
172
169
163
159
159
164
167
167
166
164
164
162
162
166
169
170
168
165
167
156
156
156
158
161
164
166
167
166
161
157
157
164
168
167
163
162
165
170
173
173
171
163
162
164
165
166
167
167
166
166
166
165
167
163
159
159
161
167
170
172
169
165
163
164
165
168
167
165
167
160
159
162
164
163
161
163
167
170
165
157
155
162
167
167
162
162
165
169
174
174
170
165
162
164
167
168
167
166
162
161
160
161
164
164
162
160
162
168
171
173
172
169
166
162
159
156
160
162
164
163
163
165
167
163
156
152
158
168
167
162
158
160
163
163
161
159
160
163
165
165
164
163
162
167
170
171
168
165
163
163
161
158
158
161
163
166
168
169
170
169
168
167
165
160
159
157
159
162
164
161
161
162
163
161
153
145
147
156
167
170
167
163
162
160
159
159
158
157
157
158
162
164
166
168
170
171
169
167
167
168
167
162
161
160
163
167
168
169
169
170
167
162
160
161
164
166
166
167
168
155
157
158
159
158
152
145
144
153
165
173
172
167
162
157
158
160
163
162
161
159
161
164
166
166
167
169
170
168
168
170
168
165
164
166
166
165
163
166
173
174
168
161
159
164
168
169
170
170
170
155
158
159
158
156
154
153
153
157
162
168
169
167
163
158
158
163
168
171
166
161
159
160
161
161
165
169
170
168
165
166
166
165
166
171
171
166
161
163
171
173
168
163
164
168
170
168
165
165
169
159
160
162
160
158
159
161
163
162
160
162
164
166
166
164
165
168
170
169
166
162
160
159
158
159
164
170
171
168
164
164
167
167
169
173
173
169
163
159
161
162
165
167
171
171
168
162
160
163
166
159
161
162
162
161
163
166
166
164
162
162
164
166
168
169
174
171
168
165
163
163
167
167
167
165
165
169
169
169
167
168
172
176
178
173
173
171
167
158
153
156
164
173
174
169
163
159
161
164
167
157
160
164
165
165
164
166
163
163
162
164
164
164
163
163
167
167
165
162
163
166
170
176
182
178
171
167
165
166
167
167
171
173
175
172
170
170
168
160
155
159
167
175
174
167
160
160
166
167
166
161
165
168
166
166
167
167
166
162
161
161
160
158
155
154
155
158
159
162
164
166
167
173
178
180
174
168
165
165
164
158
153
156
162
166
166
166
163
161
159
164
169
173
172
168
166
170
171
170
168
171
173
171
165
165
168
173
172
166
160
155
153
155
155
155
155
155
157
159
162
163
163
163
167
170
171
170
169
168
164
154
149
149
158
163
163
159
155
157
161
167
170
172
172
173
174
173
172
170
170
170
170
166
163
166
171
176
177
169
159
154
154
159
162
162
161
158
158
158
158
158
159
159
161
164
168
170
170
170
168
162
156
158
162
167
165
158
152
155
162
168
172
172
172
173
172
169
167
165
168
147
151
157
160
167
173
177
174
168
160
160
162
167
168
166
162
160
160
159
157
156
157
161
164
164
164
168
170
171
170
169
170
172
174
172
171
165
160
160
165
170
173
170
165
165
167
167
165
160
161
138
143
152
159
164
168
169
168
165
163
166
167
168
167
163
161
160
161
162
161
160
161
164
167
166
165
167
169
167
164
164
169
171
172
172
173
171
168
166
167
168
169
167
163
163
166
171
172
168
162
161
160
159
159
162
166
166
163
157
153
154
158
164
166
166
166
167
168
167
165
166
168
169
166
161
159
161
165
163
159
161
170
178
178
171
167
171
175
175
169
166
172
179
183
180
174
171
175
175
177
156
156
152
149
152
160
167
165
157
151
153
161
167
168
163
161
162
167
166
163
161
161
163
164
163
160
157
154
153
156
161
169
174
172
169
168
172
176
176
170
164
168
174
178
175
171
168
169
173
173
152
151
149
149
153
162
168
168
162
157
159
165
168
166
161
159
162
166
164
159
155
153
156
160
161
159
155
154
153
157
160
165
169
170
167
167
173
181
180
173
163
162
166
170
170
167
165
167
171
171
151
154
156
158
162
164
168
168
164
161
162
164
165
166
166
168
169
170
166
158
153
152
157
161
159
159
159
162
165
161
159
161
167
169
168
169
174
181
183
177
168
166
165
168
167
163
160
163
167
171
154
157
160
163
166
165
164
161
160
159
156
159
162
167
169
171
172
174
172
163
158
159
164
167
166
166
169
170
169
164
161
161
166
172
171
171
172
173
175
175
175
177
176
173
166
160
156
158
165
171
158
161
161
162
162
160
159
154
148
145
149
153
160
163
166
168
171
174
175
169
164
164
168
173
176
178
178
173
166
161
162
167
172
174
173
171
169
167
166
169
176
184
181
174
165
162
162
165
169
172
160
160
158
157
158
159
159
153
148
150
154
158
159
161
165
168
172
173
172
169
166
165
167
172
179
180
178
171
162
155
161
171
177
176
173
169
167
166
163
167
171
177
175
168
164
166
171
176
176
174
155
153
151
152
157
162
162
158
159
161
164
165
163
165
171
179
182
175
169
166
165
164
164
168
172
173
173
170
164
161
163
170
177
177
173
169
169
171
170
167
166
166
168
168
166
168
173
178
178
175
152
150
150
154
160
164
165
162
164
166
170
171
170
170
173
179
181
175
171
168
167
163
162
164
167
167
168
171
175
173
170
169
170
173
173
174
175
175
171
166
164
167
172
171
168
167
169
172
173
174
161
160
160
162
163
162
162
161
164
167
171
172
171
167
165
164
165
171
174
173
170
165
164
166
167
168
168
172
177
180
176
171
168
169
172
175
176
172
165
161
165
170
173
170
164
163
164
166
167
169
170
173
171
168
165
161
159
159
163
167
170
169
164
158
153
154
162
168
170
171
171
170
172
171
169
169
169
171
173
175
175
174
171
168
169
170
171
168
160
160
165
170
171
165
161
159
162
165
165
166
168
172
171
166
164
163
162
160
162
166
169
167
161
156
155
161
166
167
164
164
169
177
180
174
169
167
169
171
167
165
167
172
174
172
168
167
168
169
166
163
166
169
170
168
165
163
163
166
167
168
162
165
162
158
160
166
166
162
159
163
168
166
163
164
167
172
170
164
160
161
170
178
179
172
165
164
168
171
170
166
163
168
171
172
169
167
170
171
170
167
166
169
173
176
174
170
167
167
170
173
162
161
156
152
157
166
167
161
157
159
164
166
167
169
174
177
169
163
161
165
171
174
171
167
165
165
166
168
170
167
162
162
165
168
170
170
170
168
167
167
166
170
173
176
176
172
169
168
170
173
165
162
156
154
160
166
165
159
155
156
165
165
163
165
171
174
169
164
165
168
169
168
166
166
167
167
166
167
168
165
160
160
163
169
173
171
164
160
163
167
170
170
169
170
172
171
169
169
169
170
164
163
160
160
163
166
164
158
157
161
167
164
158
158
167
175
174
170
166
166
168
171
172
172
171
170
169
168
165
162
160
162
167
174
177
173
163
157
163
170
170
168
166
168
170
171
169
169
171
172
159
159
162
163
165
165
163
160
161
167
169
164
159
159
167
175
178
173
167
165
168
175
180
179
174
171
170
170
167
164
166
168
172
175
176
173
167
167
168
170
167
162
164
170
173
170
166
168
174
177
156
154
159
162
167
167
166
163
165
168
168
166
164
164
167
170
176
174
171
168
170
175
178
175
171
170
170
169
169
170
172
173
172
172
173
174
172
169
168
167
164
162
165
169
168
164
161
166
175
178
158
151
153
160
169
170
167
165
164
163
164
164
166
165
162
162
165
170
172
172
168
167
166
166
168
170
168
166
167
171
173
169
167
167
171
174
169
165
159
162
166
170
171
166
156
152
158
166
172
172
163
153
150
157
165
165
162
160
156
154
158
161
165
164
159
157
159
165
169
170
164
161
159
162
166
169
166
163
164
167
167
162
158
164
173
178
172
164
158
163
170
176
173
162
152
151
160
166
167
165
169
160
154
156
158
159
157
156
156
155
158
161
164
165
162
160
160
162
164
166
166
164
162
163
165
168
165
162
163
167
166
161
159
164
172
176
173
166
165
167
170
171
167
162
159
161
166
168
166
169
173
166
159
157
158
159
160
160
163
165
166
165
164
163
166
169
167
163
162
165
170
172
168
164
164
166
165
164
164
168
171
170
168
167
166
166
166
166
169
169
168
163
162
162
164
168
167
170
173
178
170
166
163
161
162
163
162
162
167
170
172
169
164
161
165
171
170
165
163
166
172
174
168
163
160
162
165
165
164
167
174
177
176
170
164
161
162
165
169
171
171
168
165
164
165
167
169
174
179
184
162
164
163
164
165
165
163
158
161
165
168
168
164
162
163
166
167
164
163
165
168
169
165
161
159
162
166
166
164
164
169
173
172
168
163
163
165
167
171
175
181
183
176
169
167
168
173
178
179
176
161
163
164
166
166
166
163
158
157
160
162
164
165
165
165
165
165
163
161
160
162
167
169
166
165
166
169
170
167
163
162
162
160
156
158
161
166
169
172
173
179
182
178
171
166
167
172
173
170
164
163
164
165
164
164
165
167
165
161
159
158
161
165
167
167
167
167
166
162
159
160
168
176
177
176
170
170
171
170
166
161
158
153
152
151
156
163
167
166
162
161
167
171
169
164
162
166
168
164
159
164
165
163
161
160
162
165
167
165
159
155
156
160
164
165
168
170
169
165
161
161
168
177
181
178
170
166
167
170
170
169
166
160
155
154
157
161
165
162
157
155
157
165
169
167
165
166
169
167
163
161
163
162
159
156
157
159
163
163
157
154
154
157
163
165
166
168
169
167
164
162
164
170
173
170
165
162
164
169
173
175
174
168
162
161
163
165
165
163
165
166
166
167
172
173
176
175
174
170
166
160
163
163
161
156
155
157
159
160
157
156
157
162
166
167
164
164
166
168
168
166
163
163
164
163
164
163
166
169
170
173
173
171
168
166
165
168
168
169
173
177
177
173
174
175
178
177
173
168
163
164
165
164
161
159
158
160
159
158
157
159
164
168
168
164
160
162
166
169
171
169
166
164
163
165
169
173
171
168
164
164
168
172
172
168
163
166
170
173
174
176
177
176
174
171
168
168
169
166
162
163
162
159
157
158
160
161
160
157
157
161
168
171
168
161
157
162
168
170
171
172
172
169
166
166
169
175
172
165
158
159
164
174
176
171
165
165
169
173
170
166
168
172
173
166
160
161
168
171
169
153
151
150
153
157
158
159
158
156
157
161
167
169
166
162
161
167
169
169
169
170
173
170
165
159
160
163
166
163
161
163
167
174
178
177
170
167
166
168
166
164
164
168
171
165
159
160
169
177
177
152
150
153
158
160
158
157
158
160
161
163
163
162
162
162
164
167
168
168
168
168
167
161
156
154
156
158
163
168
174
175
172
171
176
178
175
169
164
163
163
164
165
168
171
169
165
163
166
172
173
159
164
168
170
166
161
158
160
165
169
166
161
158
158
159
162
163
166
170
170
165
158
153
153
160
163
163
166
172
180
181
174
169
165
170
173
171
165
162
162
164
166
169
170
171
170
167
163
162
166
163
168
172
173
168
162
160
164
168
168
166
162
160
159
159
159
159
163
169
170
162
153
148
155
168
179
177
170
169
173
176
173
169
163
165
172
174
169
163
160
160
162
164
166
170
173
171
164
162
164
159
162
165
167
163
160
161
165
168
164
162
163
166
166
162
158
159
163
167
168
162
154
150
156
168
178
180
170
163
161
165
170
172
169
169
170
171
170
165
162
159
159
160
163
168
172
173
169
167
170
155
156
159
161
160
160
163
166
167
163
161
165
170
169
163
158
160
165
168
169
165
154
151
155
163
169
171
166
161
158
160
168
172
173
170
166
164
164
167
169
170
166
163
165
169
172
173
173
171
171
159
158
160
162
162
161
164
166
167
166
164
166
168
166
161
158
162
166
169
167
159
150
147
154
162
165
164
161
161
161
161
163
165
168
168
163
161
163
169
173
174
171
168
168
170
172
172
172
170
169
163
163
163
164
163
161
162
165
170
171
169
167
164
163
163
162
164
166
166
161
153
147
150
160
167
166
163
162
164
164
161
158
158
165
167
165
165
167
171
172
169
167
167
169
172
172
170
168
167
166
159
162
163
163
160
158
157
164
173
179
174
168
166
166
170
173
169
167
161
157
151
152
160
167
171
168
164
164
167
166
162
157
158
166
171
171
169
169
170
170
167
162
162
167
171
172
168
163
162
165
153
159
161
160
157
155
158
164
173
177
173
167
167
167
173
174
172
168
161
154
151
156
165
169
168
164
163
165
168
168
165
161
161
169
177
176
168
163
165
170
170
165
161
164
169
169
161
155
156
165
155
159
160
160
158
160
165
169
171
167
166
164
165
165
167
170
170
170
165
155
152
156
162
164
161
159
159
162
166
167
166
164
163
169
177
177
168
158
158
165
172
172
165
164
166
165
157
155
159
167
160
160
160
162
164
168
171
170
166
161
160
162
164
164
165
168
169
169
164
159
157
159
160
160
159
161
158
162
163
165
166
167
166
168
172
172
168
160
156
159
168
175
175
173
168
163
159
159
163
169
160
158
161
164
167
168
169
166
163
160
161
163
164
165
165
168
168
166
163
163
165
166
167
168
169
168
167
166
163
162
163
168
169
168
167
166
168
168
163
160
166
176
179
176
168
163
161
165
168
171
156
158
162
165
163
160
159
161
163
163
164
163
162
163
163
164
162
163
164
166
168
172
177
180
182
174
170
167
164
161
158
161
168
167
164
163
169
173
172
168
169
175
177
172
166
163
165
169
170
172
158
164
167
166
160
156
157
163
166
165
163
160
158
158
158
158
158
160
162
163
165
166
172
180
181
175
172
170
168
163
154
152
156
164
165
164
166
167
170
171
175
177
175
169
166
166
170
172
172
173
167
169
169
164
160
162
168
172
170
164
158
156
157
158
157
158
160
160
160
159
157
158
164
171
174
172
172
173
173
167
155
148
152
164
170
168
162
158
160
169
177
180
176
172
170
172
174
174
172
171
168
169
164
159
160
167
178
181
172
161
156
159
163
163
163
163
164
163
159
155
152
153
157
163
168
169
170
173
173
169
160
154
159
171
175
170
161
156
159
167
172
176
175
175
176
176
175
172
168
164
157
157
157
153
157
166
176
180
174
164
161
163
166
167
167
167
166
163
160
155
152
153
157
162
167
169
170
171
170
167
165
165
169
173
175
171
166
163
166
169
168
167
166
169
173
174
173
170
164
159
152
152
155
154
155
160
166
171
173
170
168
164
163
165
168
168
166
161
160
157
155
155
158
162
167
170
171
172
168
163
162
166
169
170
170
170
169
170
172
171
167
162
162
164
168
172
173
173
168
162
159
163
166
168
170
170
170
167
161
155
155
160
166
166
162
160
162
164
166
165
165
167
166
164
165
168
173
172
160
155
157
165
174
174
172
170
172
177
178
177
172
170
171
174
177
179
182
181
179
178
160
165
167
164
163
165
169
169
162
155
156
162
169
171
163
158
158
162
166
165
162
160
160
162
165
168
171
167
158
153
157
165
170
169
168
169
172
176
177
174
170
167
166
169
174
181
183
180
176
172
158
163
161
156
155
159
165
167
162
158
159
165
171
176
171
165
160
159
160
162
160
158
160
161
164
163
160
159
158
157
159
163
169
172
173
175
176
176
173
170
165
163
163
166
172
178
179
171
168
166
156
157
156
157
157
160
163
163
162
161
161
164
168
174
178
176
165
159
155
159
162
164
164
164
160
158
155
158
163
163
160
161
168
177
184
184
180
176
172
168
165
162
165
168
170
173
168
162
160
162
157
157
156
159
162
162
161
158
161
165
166
164
163
168
173
174
167
162
163
166
169
168
167
168
165
163
160
164
169
167
162
159
166
176
182
182
177
172
170
171
171
171
173
172
170
167
165
162
163
166
161
161
160
162
164
162
159
155
158
165
169
166
160
160
163
162
163
166
174
176
175
168
165
170
175
175
173
172
170
167
164
164
168
173
177
175
173
168
169
172
178
182
183
175
169
167
168
172
172
171
164
165
164
164
165
163
161
156
157
160
164
163
161
160
162
162
166
168
175
178
175
167
163
169
178
183
182
175
168
162
162
169
175
177
174
172
172
173
173
175
180
187
188
178
168
167
172
179
177
173
162
164
165
167
166
166
164
160
159
158
161
162
163
167
171
175
171
169
169
170
169
166
164
168
174
178
180
177
172
163
161
167
176
179
176
174
176
180
178
176
178
183
184
176
169
166
169
176
176
174
159
166
168
168
167
165
165
163
163
164
166
167
168
169
172
172
171
167
166
166
166
165
166
169
171
171
174
177
178
172
163
161
166
172
173
174
177
178
175
172
174
178
180
175
167
163
165
170
173
175
166
174
175
170
165
162
161
162
165
168
172
171
169
164
158
158
160
166
168
168
166
164
167
172
173
170
171
176
181
176
165
158
159
166
169
170
169
167
164
163
166
171
172
167
162
162
165
169
170
172
173
181
178
170
163
159
158
158
163
168
171
171
166
158
152
152
158
166
171
171
171
170
172
176
176
173
172
172
170
168
163
161
164
167
169
167
163
157
154
157
163
168
166
161
160
165
171
170
167
166
170
175
172
164
161
158
158
156
160
165
169
167
163
158
161
165
167
166
168
169
174
179
182
179
175
172
172
170
166
161
160
166
172
172
169
167
165
160
157
160
165
168
166
163
163
169
172
170
167
163
163
165
162
158
158
161
160
159
160
167
171
167
162
163
170
176
170
164
162
165
174
181
182
176
170
166
169
171
170
167
165
170
172
171
169
167
170
172
170
169
168
170
170
173
173
173
171
171
170
168
161
163
159
156
158
162
162
161
164
172
173
169
165
165
170
171
166
161
160
164
170
173
173
169
167
165
167
171
174
174
176
176
174
170
168
168
173
178
177
169
164
167
170
176
178
175
171
171
173
172
164
167
165
160
161
162
161
160
162
166
169
167
164
164
167
168
164
163
164
165
164
165
165
166
169
170
170
169
171
171
177
176
177
173
172
168
168
168
169
167
163
162
166
173
176
175
171
171
172
173
164
169
170
166
165
163
160
158
156
159
162
162
162
165
170
172
171
170
168
166
165
167
170
172
175
175
172
169
164
161
163
169
176
177
175
165
155
153
159
166
165
164
164
170
172
171
170
170
173
174
160
164
166
166
167
164
160
158
158
159
162
160
162
166
173
175
174
172
169
168
170
174
179
179
176
175
173
169
164
160
163
169
173
174
171
161
152
150
159
165
165
164
165
171
173
170
168
170
173
176
157
152
152
160
166
165
162
162
167
170
167
161
162
167
171
170
168
169
169
170
173
176
180
176
174
174
173
171
168
168
171
173
173
172
169
163
158
160
162
164
162
162
167
171
171
170
167
169
173
174
162
147
145
153
163
165
164
165
169
172
168
163
164
166
166
164
164
167
170
170
169
168
167
168
170
172
172
170
170
172
175
175
174
174
175
175
173
166
163
162
163
165
170
169
166
163
163
165
169
167
169
156
150
153
159
162
164
165
163
159
162
162
165
165
163
162
163
166
168
167
164
161
160
163
168
171
171
168
168
170
171
168
169
174
179
182
177
169
162
162
167
172
172
167
160
157
158
162
161
164
173
166
161
158
159
162
166
168
162
158
161
164
165
163
162
163
164
164
164
165
166
165
163
163
166
169
169
167
166
168
167
163
161
167
174
178
175
169
164
165
169
173
173
167
161
158
161
164
166
168
174
170
167
162
161
164
170
171
171
168
167
166
164
160
161
165
165
161
161
166
172
174
167
162
162
167
170
167
164
165
166
166
165
165
167
168
168
168
168
169
170
171
169
167
165
166
170
173
174
175
169
168
167
165
163
162
163
166
170
173
172
168
162
157
159
162
163
161
162
169
176
177
167
159
158
166
171
168
162
162
169
174
174
169
164
163
164
168
171
176
174
172
169
168
168
172
178
179
178
174
164
166
167
167
163
157
149
152
159
167
170
167
163
161
161
161
161
162
166
171
175
173
166
160
159
166
170
168
163
163
170
177
177
171
165
163
165
167
172
178
182
182
174
169
170
175
180
178
173
169
162
165
167
167
164
157
148
150
155
161
164
166
167
168
166
163
162
163
166
167
168
169
168
165
164
165
167
167
165
165
169
172
171
168
165
166
167
166
166
168
178
183
180
172
169
172
174
171
166
165
163
166
166
163
161
160
164
165
163
161
162
165
170
171
169
167
167
166
163
160
160
165
172
173
170
166
166
165
166
168
170
170
168
163
165
169
169
164
157
158
167
179
180
173
168
166
166
167
165
165
163
167
165
159
157
160
166
170
168
164
161
165
167
167
168
171
173
171
164
156
154
161
169
175
174
170
166
165
166
170
173
173
167
159
161
166
169
165
159
160
167
174
173
171
166
163
166
169
170
169
160
165
164
158
154
156
161
166
166
164
162
162
162
163
166
171
173
170
164
158
155
159
164
170
170
169
168
167
167
171
175
177
169
159
159
164
166
165
163
167
175
176
169
165
164
166
170
174
173
169
159
164
164
160
156
156
158
160
162
163
163
162
162
164
167
170
170
167
165
162
161
162
163
164
165
167
170
170
170
171
173
174
170
164
161
162
164
165
166
173
178
174
164
159
162
168
174
174
171
166
162
164
165
163
160
160
162
162
162
162
162
163
167
168
169
169
170
169
169
167
166
164
164
165
169
171
174
171
167
165
166
168
169
166
164
165
166
168
171
175
175
170
162
157
160
166
171
173
171
167
158
160
161
161
159
161
164
165
165
161
161
164
168
169
168
169
172
173
171
169
166
164
164
166
171
175
174
169
164
160
161
162
162
164
166
167
169
173
177
177
173
166
161
159
159
160
165
172
175
174
151
149
150
156
158
160
161
163
163
160
160
162
165
167
167
166
168
169
167
166
166
164
159
159
161
166
168
166
166
166
166
161
156
158
164
168
169
173
178
178
175
167
166
166
163
161
163
171
178
178
148
148
152
158
161
160
159
161
164
165
164
161
160
161
162
162
160
159
162
167
171
167
158
153
150
156
161
168
174
179
175
163
154
153
160
166
168
168
173
176
176
173
172
172
170
168
168
168
171
173
156
158
164
169
168
163
160
165
171
173
170
162
158
157
159
159
156
154
162
171
176
175
164
156
156
159
163
169
177
181
178
166
156
155
163
171
171
168
168
170
174
173
172
171
172
174
172
168
165
166
163
168
175
178
171
163
160
167
174
174
168
162
161
161
160
159
158
159
165
172
178
174
165
160
162
165
167
167
166
168
170
166
161
162
169
177
180
174
167
163
164
166
167
167
169
172
172
170
167
166
163
166
174
175
167
158
159
166
170
166
161
163
168
169
165
161
162
165
167
168
167
165
161
159
163
166
165
159
154
156
162
167
170
171
174
179
182
175
168
162
160
161
163
165
167
170
170
172
173
172
160
161
165
166
162
158
160
165
166
162
162
167
173
172
165
162
164
166
165
164
162
159
158
159
161
163
160
153
150
156
161
170
174
175
173
171
169
167
167
167
168
167
167
168
171
172
172
172
174
174
163
161
160
160
161
162
165
164
163
164
167
171
170
166
162
163
167
168
167
165
160
157
158
162
164
163
158
155
157
160
163
167
171
173
171
166
162
163
167
172
175
173
171
171
174
177
177
175
173
171
165
164
162
161
163
167
168
166
164
168
171
169
163
159
159
165
169
171
170
166
161
157
159
167
169
165
159
159
164
165
162
160
162
169
174
170
167
167
170
172
172
170
168
170
174
178
180
177
171
168
161
165
165
164
165
170
173
173
177
174
170
164
157
159
163
168
170
171
170
165
160
160
165
170
170
164
159
163
168
169
161
155
158
170
178
176
170
168
170
170
165
161
163
166
171
172
172
169
165
164
155
161
164
165
167
171
174
179
182
177
170
162
159
162
167
169
168
167
164
160
159
164
169
171
168
161
160
166
172
172
165
159
161
173
180
177
167
162
164
167
165
160
158
163
165
166
161
156
156
160
154
157
162
167
172
173
174
175
179
174
169
164
163
163
166
167
167
165
161
158
159
165
169
169
166
164
168
171
174
172
169
165
165
171
176
173
164
157
159
166
169
166
159
158
158
159
155
151
155
161
156
155
160
170
178
177
173
168
165
165
166
166
164
161
160
162
164
164
161
160
161
164
164
165
165
169
172
171
169
167
167
167
165
166
166
165
164
161
162
167
172
172
166
160
157
159
160
160
161
163
159
156
161
171
179
175
170
164
163
164
166
166
164
160
157
157
160
164
165
167
166
164
161
161
164
170
169
167
166
164
163
165
164
158
157
157
165
170
170
169
170
173
172
168
165
168
172
169
167
166
160
160
165
169
168
163
161
163
166
168
169
168
166
163
160
158
162
167
170
170
166
160
160
164
166
166
167
166
166
165
165
167
166
162
157
159
168
175
172
167
167
170
172
172
171
174
175
171
168
168
160
164
168
167
161
155
157
164
170
173
173
171
169
165
161
162
166
172
172
169
164
161
165
173
172
168
167
169
172
171
170
171
174
170
167
167
170
171
168
165
166
168
170
169
169
172
172
168
166
168
163
167
167
164
158
157
163
168
169
170
172
173
169
163
159
162
171
175
172
166
163
165
172
178
178
171
168
170
174
172
168
167
173
176
176
173
167
163
162
165
168
170
169
166
165
171
172
170
166
164
168
168
165
158
155
159
169
170
167
164
167
169
167
161
159
165
175
179
173
164
161
163
171
175
176
171
166
164
165
165
160
156
160
170
173
170
162
159
162
166
168
168
167
168
170
174
175
173
166
160
175
173
164
153
149
155
164
170
167
164
165
166
164
161
164
171
180
180
173
165
159
158
161
166
171
171
166
161
158
160
154
151
153
158
164
165
162
163
167
169
165
162
164
171
174
176
176
173
168
160
177
174
165
155
151
154
160
166
169
168
167
162
160
161
168
175
175
172
167
162
157
154
155
159
166
171
172
167
165
161
157
153
152
157
163
165
166
169
172
171
167
162
164
169
173
174
174
172
169
165
158
159
160
160
159
159
162
163
163
160
160
162
165
163
159
155
159
165
169
168
167
167
168
168
169
171
173
170
163
158
156
162
168
171
171
170
173
176
178
176
172
168
166
168
172
173
175
176
176
175
163
166
165
162
159
160
165
167
166
162
161
164
168
167
163
157
158
164
170
171
169
166
165
165
167
171
176
176
172
164
162
164
167
166
168
170
171
171
173
174
174
171
167
168
172
177
179
174
172
170
167
168
165
159
156
158
163
167
166
164
163
166
171
175
174
168
161
161
167
171
172
170
168
167
168
169
172
173
172
169
167
168
170
172
175
176
168
158
157
167
174
175
170
170
175
182
182
171
163
162
164
160
157
156
156
159
161
163
165
166
167
166
168
174
180
176
164
156
158
166
173
173
173
170
171
166
162
163
166
168
167
167
173
183
185
181
167
154
151
159
168
171
172
171
176
182
181
169
162
162
160
156
154
157
161
162
162
163
171
178
176
167
162
163
172
173
162
155
159
170
176
171
169
171
171
167
160
160
165
167
165
163
170
181
183
179
170
164
162
162
164
166
170
171
174
176
178
175
172
169
162
162
161
162
165
166
166
170
177
185
181
168
159
158
163
162
160
160
172
181
179
169
163
168
174
173
165
167
170
172
168
165
169
174
177
175
175
176
176
174
169
169
172
173
170
169
175
182
180
174
167
168
167
166
167
168
170
174
175
173
168
163
160
162
164
162
160
164
177
185
180
168
161
166
174
176
174
174
175
174
173
171
172
174
173
175
180
186
184
179
179
183
185
178
169
166
171
178
177
172
170
172
171
169
167
167
170
171
169
161
157
159
162
166
168
165
162
164
170
175
174
169
165
168
172
175
175
177
176
172
169
169
173
173
172
175
181
185
182
180
183
193
193
183
171
165
165
170
170
169
168
174
174
170
166
164
165
166
165
163
161
162
164
165
165
163
162
162
163
164
164
166
167
170
171
171
172
174
171
165
160
160
166
168
168
169
172
175
176
175
178
183
186
180
171
165
164
166
168
169
168
175
174
168
162
159
160
162
165
167
168
169
168
163
158
157
159
161
162
160
159
160
164
169
171
170
170
170
167
160
156
157
164
168
168
165
164
164
165
166
168
170
170
169
168
169
170
169
169
170
168
175
171
163
157
157
158
160
162
166
169
170
170
165
162
161
162
165
166
165
162
160
163
169
172
173
172
170
165
159
157
161
171
176
173
168
163
158
156
161
164
166
164
161
165
173
176
173
168
166
166
170
164
158
156
158
160
161
161
163
167
168
169
168
171
172
169
168
170
171
172
171
171
172
172
173
174
173
169
163
162
167
174
176
174
170
167
163
159
165
171
172
166
161
163
172
175
172
168
165
161
165
162
159
160
162
163
163
165
169
171
168
164
164
171
173
170
167
168
172
178
179
179
176
172
170
172
174
173
171
170
172
173
171
169
168
170
170
171
172
172
172
166
166
166
169
171
172
172
170
160
164
165
164
164
164
163
166
174
182
178
169
161
158
163
168
168
166
166
169
173
175
175
173
170
168
170
174
177
178
179
178
176
171
168
167
174
180
179
172
160
157
162
168
171
171
171
173
177
177
160
165
169
168
166
164
163
166
174
180
177
168
162
159
162
166
169
169
169
167
166
166
166
167
169
170
171
173
176
178
179
179
179
176
173
169
173
178
176
168
154
150
158
168
174
174
173
171
172
172
161
165
168
168
166
164
162
163
163
166
164
164
165
166
168
169
172
173
172
169
165
164
163
164
167
171
173
171
169
170
170
171
176
177
175
170
169
168
170
169
165
161
163
169
173
175
173
169
162
157
163
162
161
162
164
162
161
162
161
159
159
158
165
171
172
167
165
167
169
170
169
167
167
167
168
170
171
168
163
163
167
169
171
170
170
163
159
160
166
169
169
169
168
171
172
173
172
170
166
157
166
159
154
157
160
159
159
164
170
171
164
157
162
170
171
161
154
155
162
167
169
168
168
167
167
168
168
166
164
168
173
174
173
167
163
159
161
164
170
169
166
165
169
173
174
173
171
174
172
171
171
162
157
156
158
158
159
168
178
181
172
162
162
167
170
165
159
158
160
163
165
164
164
165
166
167
168
168
168
172
177
179
178
173
168
165
169
176
176
170
165
163
170
175
178
174
169
168
169
170
170
166
163
161
161
162
166
172
177
177
172
168
167
166
167
168
168
167
164
164
164
164
163
163
164
167
169
171
171
172
172
173
174
174
173
175
177
177
176
171
167
166
171
176
178
174
165
159
157
162
163
166
169
166
166
169
177
176
169
161
165
169
169
164
163
165
167
167
165
166
170
170
165
162
161
166
172
172
169
168
165
164
164
168
172
176
175
173
172
169
169
170
174
175
174
169
161
157
155
159
155
160
167
167
167
172
177
174
165
159
163
168
167
161
158
159
159
157
161
168
177
178
167
159
158
167
174
172
165
161
161
163
164
167
169
173
171
171
168
166
167
170
174
173
172
166
166
165
162
161
156
160
164
165
166
168
170
168
165
164
167
168
165
161
159
158
157
155
160
170
179
179
167
157
158
170
176
171
162
158
163
168
170
170
170
170
170
169
167
164
163
167
169
171
171
170
172
173
167
162
162
162
163
164
164
162
159
160
163
168
171
169
167
166
165
163
161
161
165
172
175
173
164
159
161
169
173
168
161
161
168
175
176
173
171
170
166
164
163
162
163
164
164
167
171
176
176
173
165
165
163
160
160
161
163
163
160
159
161
164
168
169
172
173
170
167
165
166
170
169
167
164
159
158
159
164
164
162
161
166
175
182
182
176
173
172
167
162
159
162
166
168
168
168
172
176
177
171
165
168
159
157
155
157
160
162
167
165
162
161
164
168
173
174
170
168
167
168
167
164
161
160
157
158
158
163
163
160
161
168
180
187
186
179
174
174
171
165
161
164
174
180
177
172
171
174
175
173
172
174
157
157
156
154
156
159
165
166
165
164
164
167
169
168
166
169
172
170
165
160
158
161
163
168
169
170
168
164
162
167
178
184
181
171
168
174
175
168
163
166
176
182
179
171
168
169
171
174
177
174
156
159
160
158
157
157
159
162
164
167
168
168
165
163
164
169
173
170
163
158
159
166
170
171
172
173
173
169
164
168
175
179
172
163
164
169
172
167
163
165
172
174
168
163
163
166
170
172
173
171
158
161
164
163
162
160
159
159
163
167
169
168
165
164
166
170
170
167
161
158
161
167
168
168
167
168
168
168
167
170
174
173
169
162
164
167
167
164
163
162
166
162
153
152
160
167
170
168
168
170
159
162
166
166
165
163
163
162
163
165
165
166
167
169
171
172
171
167
163
160
160
162
163
165
167
167
162
162
165
171
173
169
166
164
167
168
167
165
166
167
166
159
150
148
159
166
169
169
172
175
160
164
167
166
165
165
165
166
165
163
162
163
167
171
173
172
172
169
165
162
159
157
159
165
172
171
163
159
164
171
173
167
160
162
167
169
168
170
175
179
176
167
160
158
160
162
166
170
176
180
158
163
166
167
166
165
164
165
164
162
160
160
164
168
169
168
165
162
163
164
163
160
159
163
170
171
167
163
168
175
175
167
158
156
160
164
166
174
180
186
186
178
173
171
169
166
166
170
175
176
157
157
161
166
169
167
165
166
169
170
166
162
161
162
164
161
157
155
160
168
173
170
164
160
162
164
165
167
171
177
175
166
158
154
156
160
165
172
179
185
185
185
182
178
174
171
171
173
171
170
156
156
162
168
169
166
165
169
175
176
171
164
161
159
161
158
156
158
163
173
180
178
170
162
158
160
162
165
168
172
170
166
161
160
163
167
170
173
174
175
179
181
181
175
169
169
174
179
176
170
160
163
170
174
169
162
162
168
173
169
163
162
164
165
163
162
163
167
170
172
174
174
169
165
161
161
160
160
162
166
169
168
166
168
171
175
178
175
170
166
168
172
173
168
162
162
171
181
183
176
163
167
174
176
168
159
160
166
165
157
153
159
170
173
169
167
170
173
170
165
163
165
167
166
164
162
159
159
163
166
172
174
173
173
174
177
177
173
165
160
160
164
167
166
162
160
166
177
183
179
164
165
168
169
167
164
165
165
161
155
156
163
172
173
171
170
170
169
164
161
161
165
168
168
165
165
163
163
165
170
174
178
179
176
173
172
170
167
163
159
160
164
168
169
167
166
166
170
174
176
164
162
161
162
166
171
170
165
161
162
167
170
168
166
165
168
168
164
161
162
167
173
172
170
167
168
167
168
169
170
170
174
177
176
173
170
167
166
166
166
166
170
169
168
168
171
172
171
169
171
165
163
160
159
166
174
173
165
160
164
172
171
163
157
158
163
164
163
163
166
170
174
174
173
170
167
164
168
172
171
165
164
166
171
174
173
171
171
170
171
172
172
169
164
165
170
176
175
169
166
163
164
162
161
167
174
172
164
159
164
170
168
160
155
155
156
157
160
163
166
169
170
172
173
170
163
157
162
173
173
166
159
158
166
173
173
170
168
171
172
173
172
167
163
163
166
172
174
169
162
160
161
161
165
170
172
167
161
160
166
170
167
164
160
158
155
155
156
161
164
167
168
169
170
167
161
158
165
175
177
170
163
160
167
171
171
167
165
168
169
167
163
163
162
163
163
165
164
162
159
156
155
159
168
175
172
165
156
160
169
172
171
167
163
161
160
158
158
161
164
168
169
167
167
168
170
174
179
178
176
171
167
166
169
168
168
167
166
168
167
162
157
157
156
160
162
160
158
157
159
152
150
158
171
180
176
167
158
161
168
171
170
166
162
161
162
163
163
166
169
171
168
163
163
169
176
184
184
175
171
169
169
167
166
162
161
165
168
170
167
162
156
153
153
158
164
164
161
159
161
155
152
159
171
178
175
169
165
164
166
168
167
164
162
160
162
165
170
174
174
170
165
159
160
163
170
172
171
171
170
170
170
167
159
155
156
163
167
168
165
162
161
163
161
164
169
170
167
163
163
160
159
164
169
169
165
164
166
168
169
169
169
169
166
163
164
171
178
180
174
167
161
159
159
155
150
153
165
170
175
175
174
168
161
159
161
167
169
162
158
161
165
170
171
170
173
171
167
165
164
163
165
169
168
164
159
160
164
169
172
177
178
175
168
162
165
173
179
178
172
167
169
172
166
156
147
150
165
175
179
179
179
179
173
173
174
175
171
159
156
160
165
169
168
168
171
168
165
163
163
165
170
172
168
164
163
165
166
166
171
180
183
176
165
159
162
171
176
174
169
171
175
179
175
165
157
159
166
174
173
172
177
180
179
178
177
173
168
161
159
161
163
163
161
162
167
168
165
162
161
169
172
170
164
161
164
170
167
164
165
173
176
171
161
156
161
169
175
173
170
171
174
176
176
173
169
163
163
162
163
160
161
167
171
172
169
165
164
164
164
164
164
164
164
164
167
168
168
166
158
173
176
170
160
155
157
163
163
160
161
165
167
164
159
160
166
175
177
175
171
168
164
165
170
176
173
167
160
158
160
158
155
153
158
164
163
161
163
167
167
166
167
171
175
171
169
168
168
169
165
175
177
172
163
155
153
155
158
159
162
164
162
161
159
164
169
175
177
176
170
164
158
159
165
174
174
171
166
165
165
163
159
155
158
162
163
163
166
170
170
168
169
171
174
174
171
168
167
169
172
160
157
155
154
155
154
156
158
158
161
161
163
164
164
161
160
162
170
174
172
170
169
172
172
168
164
161
166
172
173
172
170
169
168
168
168
173
177
177
175
171
170
171
173
172
170
168
169
171
173
165
163
158
155
155
156
160
162
164
165
166
166
167
166
165
162
164
172
176
176
173
171
170
170
167
165
164
169
175
176
174
170
167
165
169
173
176
179
177
175
175
174
172
172
172
171
169
169
169
171
168
164
158
155
155
158
162
166
168
168
168
167
168
170
171
170
169
173
176
175
172
169
166
167
167
166
167
171
174
175
175
173
170
169
171
174
171
163
164
173
181
182
173
170
172
177
176
170
166
169
164
156
152
153
156
159
161
163
168
172
170
165
161
165
172
174
169
166
169
172
171
166
162
166
169
169
167
165
167
169
171
171
172
173
173
171
161
157
161
173
181
181
171
168
171
180
182
176
171
172
160
154
153
156
159
161
160
163
170
175
174
164
155
158
169
173
166
160
162
171
173
167
164
169
174
173
167
163
165
167
167
167
171
176
177
172
166
166
174
175
173
173
171
171
172
178
183
183
180
176
162
160
160
162
164
165
166
170
175
175
170
163
157
161
168
169
164
160
167
177
179
171
167
172
176
175
168
168
171
173
170
168
171
175
175
174
176
182
183
176
169
169
174
174
173
174
177
182
180
175
166
165
164
165
166
168
173
177
176
169
162
160
159
165
167
166
163
163
172
180
179
172
167
170
174
174
171
174
177
179
178
175
173
171
170
174
181
186
183
176
174
178
183
180
174
168
172
174
172
169
166
166
165
165
166
167
172
176
173
163
157
158
159
163
165
165
165
167
171
173
172
170
167
168
169
171
172
174
174
175
179
178
173
164
163
167
177
183
181
179
181
185
186
179
173
168
165
166
166
166
163
164
164
165
164
164
167
169
168
165
162
161
161
160
162
165
168
168
167
165
164
165
165
165
167
169
170
168
163
162
167
173
171
165
161
162
169
175
178
177
178
179
177
175
173
169
166
166
167
168
158
159
160
163
163
163
165
166
165
166
167
168
166
164
164
168
170
168
165
162
161
162
161
162
165
170
172
169
161
157
160
168
175
173
168
164
166
169
170
170
168
169
168
171
174
173
171
169
169
170
153
156
156
158
160
164
167
167
164
164
166
170
173
173
173
173
168
167
166
165
165
161
158
161
165
172
176
176
170
164
164
170
178
181
175
170
168
168
167
165
167
168
169
170
172
173
172
169
168
169
156
159
158
157
159
165
170
170
165
162
164
169
175
177
176
173
167
166
169
171
171
166
161
164
167
173
178
180
179
172
170
172
176
177
176
173
171
168
167
169
176
176
171
166
167
170
170
168
166
167
159
163
162
161
162
166
169
170
169
166
168
168
169
172
173
172
169
166
169
173
175
173
171
170
169
170
172
174
175
174
174
174
175
174
172
170
169
170
172
175
178
176
169
165
164
166
169
170
170
171
161
164
166
166
167
167
166
168
170
175
172
167
162
162
168
173
172
169
169
169
172
173
173
171
168
166
167
169
169
173
175
176
177
174
170
166
164
168
175
175
170
166
165
167
169
169
170
173
177
178
161
161
162
166
168
167
166
167
173
177
173
166
160
158
162
170
175
173
170
168
168
170
169
165
163
164
168
171
174
176
175
174
175
176
173
168
165
169
174
172
167
160
163
169
174
179
178
176
174
173
163
159
157
160
164
166
167
169
172
173
168
165
164
163
162
164
170
172
172
170
168
167
163
161
161
165
171
175
178
178
173
168
167
171
176
177
176
173
173
172
170
168
164
168
175
185
189
179
165
153
168
163
157
157
160
163
166
170
172
170
164
164
169
171
166
157
158
164
170
171
169
165
162
161
162
167
170
172
174
177
174
168
162
166
174
181
180
176
172
172
171
171
167
166
172
183
189
183
165
151
170
168
163
160
159
160
163
168
173
172
166
164
169
175
171
161
155
158
165
167
167
165
163
163
164
166
167
167
169
175
178
175
170
168
170
174
179
178
176
171
168
166
167
167
172
179
185
185
176
168
169
171
170
166
161
157
158
167
176
177
170
165
166
172
175
170
165
163
163
164
165
167
166
165
163
164
166
167
170
174
179
181
179
173
167
166
171
179
182
176
168
163
166
171
176
181
181
180
184
183
164
170
174
171
164
158
157
164
171
173
171
169
167
169
172
173
171
168
166
166
169
170
169
165
161
163
167
171
172
173
174
177
177
173
168
164
169
177
181
176
168
163
166
173
180
182
174
170
172
177
156
164
171
170
165
163
164
162
157
158
165
170
170
167
166
166
167
167
167
170
174
174
169
163
159
162
167
171
170
167
166
168
169
170
170
169
170
172
172
170
166
166
169
175
178
178
166
159
157
162
150
158
166
165
165
168
171
166
155
149
160
167
169
165
162
161
160
160
163
169
175
174
165
158
156
161
168
168
165
163
161
163
164
168
172
173
171
169
166
164
164
168
175
176
173
167
161
157
155
159
156
159
162
162
165
171
172
167
161
159
164
167
167
164
164
164
162
158
158
164
171
171
164
158
158
166
171
168
163
162
163
165
165
170
174
177
173
167
161
159
159
166
173
174
171
165
160
161
160
161
165
162
161
162
166
171
170
166
165
168
172
171
170
169
169
170
168
161
159
160
165
167
165
164
166
171
171
167
163
164
167
168
168
171
176
177
173
166
161
157
156
156
162
166
169
169
168
167
165
164
165
159
158
161
168
173
170
164
164
167
173
174
175
174
172
170
168
164
162
163
163
163
160
163
167
170
168
163
160
164
171
175
174
171
172
174
171
167
166
166
163
158
157
161
168
173
175
173
171
170
159
154
153
159
166
171
170
166
163
163
167
170
173
173
170
168
166
166
166
167
166
164
158
159
164
168
167
161
156
161
173
181
180
173
166
167
170
170
171
174
176
172
166
167
168
174
178
180
180
178
158
154
155
159
163
165
166
166
166
165
164
163
165
165
166
169
170
170
169
170
173
172
166
163
166
171
170
162
155
159
172
181
181
173
167
169
171
170
169
172
177
178
175
171
169
173
176
178
180
178
162
158
160
164
165
161
160
162
166
169
166
163
160
161
164
170
173
171
169
169
174
177
175
170
169
172
172
165
159
160
170
177
175
170
169
173
178
172
166
165
168
171
170
168
171
174
173
171
169
171
164
161
162
167
169
164
159
157
163
169
171
168
164
163
165
168
169
167
164
166
169
173
172
170
168
168
167
165
163
168
172
172
169
166
171
177
179
172
167
165
167
164
162
163
172
175
170
164
164
171
161
160
162
166
169
167
162
159
162
167
173
171
169
167
167
166
163
161
161
163
164
164
164
166
168
166
160
160
167
175
177
172
165
165
173
177
175
170
170
172
173
166
161
164
173
175
168
164
167
175
160
162
165
168
169
168
165
164
165
168
171
170
168
169
170
168
163
160
160
162
163
161
162
167
172
170
161
158
169
181
181
174
168
172
177
177
173
169
172
179
180
175
171
171
176
173
168
166
171
175
162
166
169
170
170
169
168
169
170
169
170
168
166
168
170
170
165
161
162
164
167
166
165
168
173
171
165
162
171
180
181
177
175
177
179
177
173
173
177
181
181
181
180
179
177
172
171
171
171
168
166
165
167
168
168
167
168
172
176
177
172
169
168
168
169
168
168
165
165
169
174
173
169
166
166
166
167
166
169
172
173
173
176
178
178
176
176
178
180
177
177
180
183
179
171
170
175
180
175
165
164
163
163
165
164
164
168
174
176
173
170
170
173
172
169
168
169
171
174
174
176
173
168
163
161
163
165
165
165
165
166
168
174
176
173
173
175
177
176
171
171
178
181
174
164
162
175
188
188
177
163
164
166
167
165
163
167
171
168
160
159
165
175
175
171
170
174
179
180
173
166
163
165
166
166
166
166
165
165
166
167
170
173
175
173
172
170
171
169
166
168
176
180
173
161
159
170
187
193
183
164
167
170
171
169
166
167
167
160
150
149
160
173
175
172
171
175
181
176
165
155
156
164
171
173
171
171
172
177
178
179
178
180
177
175
172
168
165
164
161
163
170
174
172
165
161
165
176
184
180
164
164
166
169
172
172
170
166
160
155
156
162
169
171
169
168
169
169
165
159
155
157
164
169
170
174
179
186
187
185
183
183
185
181
176
172
170
168
164
160
160
164
169
169
167
163
166
170
172
174
160
159
159
164
172
175
171
165
162
168
173
172
167
164
164
165
164
159
157
159
162
165
165
166
167
174
184
190
186
177
174
178
182
180
175
173
173
173
169
164
163
164
167
166
165
167
170
169
167
169
157
157
157
161
169
174
170
162
162
170
178
178
168
162
162
163
161
158
158
163
168
169
169
168
169
172
180
181
178
171
166
168
171
172
172
173
176
176
172
170
170
171
169
165
164
168
172
170
166
164
162
160
157
157
166
171
166
156
150
161
173
175
171
164
163
163
161
159
160
165
166
169
171
173
171
167
164
165
170
170
167
164
161
161
167
172
176
177
174
174
176
177
172
166
164
166
170
170
164
157
164
161
156
158
163
166
158
146
145
158
169
173
171
167
165
163
160
159
161
165
165
166
169
172
170
164
157
160
167
172
172
167
159
157
163
170
176
178
174
172
173
174
172
169
166
166
166
165
160
156
161
158
157
162
166
163
151
146
147
162
170
170
168
165
166
165
162
160
162
167
168
166
163
165
168
169
169
167
168
171
172
170
166
161
163
168
175
179
173
166
161
162
167
171
170
167
164
163
161
161
155
153
158
168
172
167
161
157
161
167
170
167
164
164
166
167
166
163
167
172
173
168
162
162
167
176
181
173
167
168
171
173
170
164
160
162
170
172
168
159
152
154
163
169
170
168
165
164
164
167
154
151
157
168
174
172
170
169
170
168
168
165
165
164
166
169
171
173
175
176
175
173
168
166
167
171
173
169
168
168
173
174
170
163
158
158
164
165
162
158
157
159
164
168
167
166
165
167
168
169
157
155
159
165
168
167
167
169
169
168
168
167
167
165
165
169
176
182
179
173
171
176
177
170
161
154
156
165
171
172
172
169
166
164
165
166
166
161
157
158
164
171
169
166
162
161
163
167
169
169
164
164
164
164
164
163
165
165
165
167
172
173
170
164
161
166
174
178
173
167
168
176
179
167
149
141
150
168
176
173
166
162
164
170
174
176
174
165
157
159
168
173
169
163
159
161
164
166
169
170
169
171
169
166
166
169
170
167
163
166
173
176
171
162
158
162
165
163
160
163
169
175
175
163
151
150
162
173
177
170
164
163
168
175
177
177
175
169
163
163
169
172
167
163
161
163
166
167
170
172
170
173
170
166
167
173
176
171
165
162
168
171
169
163
160
160
158
158
160
165
170
171
169
163
162
164
168
172
173
168
165
165
170
172
172
172
171
169
167
166
168
172
173
171
166
162
163
167
173
175
167
171
169
166
163
166
171
170
165
161
163
165
167
165
165
164
162
163
166
169
169
166
166
170
173
172
168
164
163
166
167
164
165
167
167
167
166
167
169
168
168
173
177
176
166
158
158
165
174
179
160
170
173
169
160
158
161
164
164
163
163
164
165
165
165
166
172
174
176
172
167
162
166
173
178
174
165
158
160
166
168
164
162
163
164
164
163
165
169
169
169
170
171
171
167
161
157
162
170
182
166
165
164
165
165
163
159
155
155
161
162
162
[truncated: 209,953 more chars]
