# Supplementary material for: Evaluating flow modulating treatment response in intracranial aneurysms using black-blood MRI in vitro
Source: Commun Med (Lond). 2026 Mar 27;6:170. doi: 10.1038/s43856-026-01413-z (PMC13031954; doi:10.1038/s43856-026-01413-z)
Supplement: Supplementary file 10 — Supplementary Data 7 [file 43856_2026_1413_MOESM10_ESM.zip › Data_Figure_10a_Sup_Figure_7a/BA model 3/CN11_01_with (IFD6)/4_agar_right_array.txt]

165
160
160
163
164
154
143
145
156
161
161
159
162
163
160
156
161
166
165
157
152
153
158
161
161
164
168
168
163
158
157
160
163
165
166
164
161
160
156
155
159
160
156
154
162
169
167
157
151
154
170
166
163
165
167
165
161
163
164
160
158
159
167
168
160
152
156
167
168
161
153
152
155
157
162
167
174
175
172
169
166
162
163
165
165
163
159
152
150
153
159
160
156
155
164
177
184
177
165
161
173
169
164
163
167
171
174
172
168
163
161
163
167
167
162
158
162
170
172
166
159
157
159
157
155
158
167
174
177
171
166
161
159
160
160
160
157
151
150
151
153
155
154
156
163
175
185
184
173
163
173
172
166
162
162
168
171
170
168
168
168
166
163
164
166
171
176
176
173
167
165
167
168
163
153
148
154
167
174
170
161
157
157
160
160
160
157
155
154
152
151
150
152
155
162
170
172
168
161
153
172
174
174
169
164
163
163
165
167
169
170
167
159
156
162
171
176
174
168
164
162
169
176
173
161
153
155
166
173
169
160
155
156
160
160
159
157
158
160
160
161
156
152
156
164
168
161
150
144
146
169
172
177
178
171
167
164
166
167
165
163
160
157
154
155
158
163
165
162
157
155
160
168
172
168
163
163
168
172
169
163
157
155
157
159
156
156
159
165
173
172
162
152
154
162
166
159
148
142
145
162
166
173
176
173
168
165
168
169
164
157
156
156
156
154
153
154
159
160
156
151
149
155
162
164
164
164
164
164
165
163
163
162
162
160
156
155
160
169
176
174
161
150
147
154
162
162
159
155
156
162
164
163
163
162
160
162
167
171
167
159
154
155
157
160
158
155
156
158
159
157
155
155
159
161
160
161
160
157
156
157
162
166
168
163
156
155
161
169
172
169
160
150
146
150
159
164
165
162
159
167
162
157
153
152
154
157
164
170
170
165
158
156
160
165
162
155
151
155
161
165
165
168
169
166
161
157
159
159
156
152
155
161
164
163
157
157
162
166
166
165
162
158
154
154
161
164
159
153
153
164
160
158
159
159
155
156
161
166
166
161
158
161
166
170
165
157
153
156
161
165
169
173
175
169
160
153
156
161
162
157
153
155
154
156
156
162
165
165
162
162
163
163
161
160
163
163
154
147
151
162
160
164
171
172
164
158
161
162
158
152
153
163
173
175
168
164
162
161
160
159
159
159
159
159
157
152
153
157
159
160
157
155
150
146
151
159
164
163
159
158
160
163
164
165
167
165
161
156
158
168
166
170
175
173
164
158
158
160
156
151
152
162
174
179
176
171
167
162
159
157
153
145
142
148
158
165
162
157
156
160
166
166
155
144
141
147
157
159
155
153
156
162
166
169
169
172
173
170
167
168
165
162
162
161
156
152
154
159
161
162
160
164
172
179
178
170
160
157
159
163
159
150
146
156
170
182
180
171
163
162
168
170
163
151
144
148
157
158
154
150
153
160
166
168
168
169
170
170
168
167
166
160
152
149
151
152
154
159
167
173
171
165
167
171
167
158
151
155
165
169
164
156
158
168
179
185
187
185
177
166
159
157
158
157
157
161
163
159
151
144
146
155
162
164
159
154
151
154
157
178
183
172
158
150
154
155
157
161
167
170
167
162
160
157
152
151
154
165
171
166
155
150
156
165
170
173
176
179
175
163
149
141
143
154
161
164
160
152
144
143
146
153
157
160
155
145
137
140
149
189
191
179
166
160
157
156
159
160
160
158
155
155
155
151
147
152
164
172
167
155
144
143
149
155
161
168
169
165
160
155
148
143
141
145
150
153
150
145
144
149
154
156
154
157
156
153
149
151
156
179
173
166
165
164
160
153
152
158
157
150
146
152
157
157
154
157
164
165
157
149
152
158
160
161
165
170
170
158
147
149
158
161
155
146
143
144
146
147
152
158
161
160
156
156
160
167
173
173
170
161
154
152
158
165
161
154
153
158
157
151
149
156
164
164
160
157
158
156
152
154
167
178
176
168
163
166
167
155
144
149
161
173
166
154
148
151
153
152
151
154
159
163
159
157
159
168
176
177
169
157
154
154
157
159
161
163
164
162
160
156
156
161
166
164
158
153
155
157
159
160
169
176
173
162
153
154
158
155
149
152
162
172
167
154
149
152
156
153
143
138
144
154
160
158
157
159
163
161
154
159
162
160
156
154
157
164
170
168
164
160
160
163
168
165
157
149
152
158
164
162
161
160
157
151
148
151
158
158
158
160
164
169
161
146
137
141
152
154
145
136
136
147
158
162
158
156
154
152
150
159
158
156
153
150
153
161
165
163
158
155
156
164
173
174
164
150
145
152
161
163
159
155
153
150
148
151
158
161
162
162
164
166
158
142
129
132
147
158
156
149
146
153
160
161
160
156
158
160
159
151
150
151
152
153
155
157
157
153
148
148
153
163
176
179
170
154
145
149
158
163
164
163
161
153
147
142
147
155
158
159
158
159
156
147
138
138
148
160
166
165
166
167
165
159
153
157
168
176
172
154
152
153
154
156
159
160
156
150
145
147
154
163
166
163
159
157
156
158
160
163
167
167
163
155
146
138
137
144
156
161
158
156
155
155
153
149
149
158
165
173
174
174
165
155
152
161
178
187
183
164
164
161
157
156
161
166
163
155
148
152
158
162
157
147
143
152
164
169
166
162
161
161
158
158
156
150
146
148
159
170
167
158
156
159
159
154
149
152
160
170
171
166
157
153
154
166
176
180
177
169
165
159
155
155
161
164
167
160
151
148
154
161
158
148
140
144
157
168
168
163
157
153
156
163
168
169
164
164
170
173
168
160
157
160
162
158
149
146
152
161
164
159
151
151
154
161
162
160
157
159
155
153
153
153
156
158
160
156
149
143
147
158
161
153
142
140
148
160
164
161
156
154
155
161
167
173
174
175
173
168
165
160
158
158
160
157
151
145
145
152
159
162
157
151
147
151
156
155
153
154
152
155
158
159
153
154
156
156
149
142
146
155
159
152
141
143
154
162
162
157
154
153
154
152
155
163
174
179
173
166
162
160
157
153
152
154
152
147
143
146
156
164
167
157
146
142
150
160
162
161
162
165
167
164
157
155
160
161
155
150
150
157
159
149
140
149
168
174
163
148
143
151
156
153
150
157
172
180
177
167
163
161
155
147
145
148
152
156
152
149
154
162
169
167
154
139
138
152
166
169
166
162
162
159
155
154
158
166
163
156
154
159
160
150
138
147
168
177
165
146
140
149
156
159
157
160
169
176
178
172
165
157
148
144
145
148
155
161
164
160
155
154
163
171
162
144
131
139
156
164
152
144
145
147
148
148
154
163
166
159
156
158
161
154
142
143
156
167
169
159
150
148
154
160
162
161
160
163
168
168
159
148
143
146
153
155
158
162
166
165
158
154
156
163
162
151
142
143
150
149
138
136
142
149
152
149
149
153
157
158
155
158
163
165
159
152
153
164
175
176
165
154
150
157
161
161
154
152
155
156
151
145
145
154
160
161
158
159
163
164
160
155
154
153
156
154
156
154
152
146
142
145
152
161
163
158
149
146
148
150
153
159
170
180
177
169
162
167
177
179
168
156
152
155
159
161
158
156
153
151
149
149
155
161
162
159
158
159
161
164
161
157
152
149
150
151
154
156
157
159
158
155
157
161
164
161
154
147
145
142
143
154
170
182
180
170
163
163
168
167
161
157
155
154
156
161
168
168
160
152
150
153
157
160
160
157
158
162
167
166
161
158
153
149
147
146
147
151
153
168
170
166
158
150
150
153
154
154
148
141
139
149
162
170
166
158
154
155
156
157
156
157
155
150
153
160
167
164
156
151
154
156
155
154
154
154
157
164
171
172
165
158
156
154
150
149
152
154
151
164
174
178
167
149
138
145
156
160
156
147
146
154
159
157
153
150
151
153
154
157
161
163
155
148
151
158
161
153
144
145
154
161
157
153
152
152
155
162
171
172
167
163
161
158
154
152
159
163
153
163
174
183
175
156
144
148
160
165
158
153
155
159
162
156
152
157
161
161
156
158
169
173
164
153
152
157
160
154
147
147
155
158
159
159
159
159
160
163
165
165
165
163
162
156
149
147
154
157
149
169
171
171
169
161
157
160
166
170
164
156
154
159
161
156
157
162
166
163
157
157
165
174
172
161
152
152
160
165
163
157
154
157
162
165
163
160
157
158
156
154
154
159
160
152
143
140
142
147
143
171
159
152
155
160
160
161
164
173
172
161
153
149
153
156
158
159
160
160
155
151
153
161
166
162
152
147
153
164
167
162
156
158
163
163
156
148
146
147
147
145
144
149
154
153
146
143
145
149
151
161
145
139
147
158
158
154
155
165
171
165
155
149
151
157
158
158
157
156
155
151
146
147
156
161
160
154
152
157
160
159
157
159
162
157
149
142
144
150
150
142
139
142
151
159
158
154
155
163
167
152
144
144
151
157
155
148
145
153
162
166
163
159
158
161
163
163
158
155
154
155
150
146
152
162
168
164
158
152
151
153
158
158
155
151
147
151
162
170
166
149
138
139
150
160
160
156
157
164
174
155
157
160
159
156
153
149
149
153
159
167
170
171
168
163
161
160
157
153
151
153
153
155
155
157
160
159
152
143
145
154
160
159
151
142
145
156
172
180
171
152
137
136
142
149
150
146
150
157
167
166
171
172
167
158
154
153
158
163
166
167
171
174
173
165
158
153
153
151
149
147
152
159
160
154
150
147
141
135
139
152
162
161
151
139
135
143
155
161
158
146
136
137
141
145
145
141
144
151
158
173
172
171
170
167
160
155
158
165
169
167
169
172
174
168
158
154
155
156
152
149
152
158
160
157
152
149
144
138
137
143
155
160
153
143
134
129
132
138
140
137
136
141
151
156
153
150
149
151
155
165
159
160
166
167
161
152
150
156
163
165
167
168
166
163
158
156
157
158
155
154
154
155
158
159
159
158
153
145
138
136
143
151
153
148
141
135
133
135
136
134
136
143
152
158
156
152
149
150
150
153
150
152
156
157
156
152
149
152
159
163
166
161
154
155
156
158
158
158
158
161
160
159
156
157
157
155
152
150
148
145
144
146
149
152
152
153
153
151
147
141
137
139
141
143
143
144
148
150
147
152
152
152
152
151
152
152
154
157
160
161
159
153
150
154
159
161
159
159
164
170
170
164
156
151
147
143
146
154
162
163
157
150
150
154
161
163
162
159
154
148
143
141
138
134
133
140
153
160
153
164
162
156
152
149
150
154
156
159
160
157
151
149
153
158
161
160
156
156
164
171
171
166
158
151
148
145
151
159
169
170
161
152
149
156
163
162
156
149
145
146
149
152
151
148
144
149
160
168
161
175
168
159
152
150
152
155
156
156
156
152
147
150
155
160
159
153
149
148
155
164
170
166
159
156
159
161
162
162
162
162
159
150
146
153
160
160
151
139
135
139
149
158
163
162
159
159
163
163
159
169
163
156
151
151
153
153
151
150
150
151
151
150
151
151
151
149
145
144
152
164
171
168
160
159
161
163
158
150
148
156
159
155
147
143
149
156
157
149
141
141
145
151
153
153
154
158
158
154
148
160
157
154
152
152
154
154
152
149
150
154
155
150
145
147
152
155
150
149
158
170
176
169
162
160
158
154
146
141
145
155
164
162
152
141
139
151
163
165
159
150
144
141
136
135
139
150
155
150
141
165
163
157
154
149
145
144
149
158
162
163
164
168
171
169
164
164
168
169
166
162
162
163
165
165
164
158
152
149
154
159
160
160
160
163
169
169
158
146
146
160
169
159
146
145
156
165
162
154
153
157
158
157
156
154
153
155
161
166
163
161
164
171
175
168
157
155
158
162
161
159
158
157
158
159
161
159
153
150
154
160
161
154
151
156
167
170
164
153
153
163
168
159
149
148
161
175
173
161
154
155
152
155
159
165
168
167
164
164
161
162
166
171
172
167
162
158
156
155
157
162
166
165
157
149
150
156
162
162
160
159
159
154
153
156
164
170
166
160
153
152
154
157
159
167
179
186
179
163
154
159
155
157
163
167
170
166
159
155
158
163
165
164
163
164
168
168
161
155
156
165
176
175
159
145
146
160
172
171
160
156
159
163
162
158
159
162
164
159
152
148
149
156
168
181
188
185
171
158
150
164
164
168
171
168
167
159
153
153
157
162
162
156
153
159
167
171
163
157
157
164
174
174
163
152
154
166
178
174
159
153
157
161
160
153
147
149
154
157
159
158
155
155
163
174
178
171
158
153
155
163
169
176
174
166
159
156
156
156
158
158
156
151
150
153
163
165
161
157
156
157
165
167
165
160
158
161
166
164
157
153
153
154
151
145
141
143
151
160
167
168
159
153
151
155
159
156
151
153
162
161
166
173
171
160
155
153
160
163
161
156
153
152
156
159
160
159
156
154
155
154
159
165
164
160
149
144
145
151
155
154
154
153
152
151
151
154
159
163
163
159
153
149
148
151
152
149
150
156
162
161
162
162
158
151
147
152
161
170
169
160
156
155
160
165
162
155
150
150
154
157
161
164
162
153
141
137
145
154
163
163
159
159
160
163
166
170
168
161
153
149
151
157
162
163
160
156
155
157
162
160
157
155
154
150
147
151
159
169
171
166
160
158
162
166
164
157
152
152
157
162
163
164
160
152
149
151
164
173
173
165
157
157
162
166
173
173
167
156
147
148
158
166
170
169
167
163
160
156
162
158
153
156
160
159
154
151
157
164
168
165
162
160
160
163
165
164
161
159
159
163
165
163
161
158
161
167
175
178
172
160
154
155
160
165
167
167
163
153
147
152
159
165
163
160
162
164
161
159
163
152
151
157
166
166
156
150
157
163
165
160
158
160
160
163
167
171
172
165
161
159
160
158
154
156
161
165
166
160
155
154
159
164
163
161
159
160
160
154
149
148
153
154
154
153
158
163
162
159
159
155
152
156
163
161
150
148
157
168
167
160
154
157
161
165
169
173
173
168
161
157
156
150
145
146
153
159
157
153
151
159
170
176
169
158
154
158
162
160
149
145
146
153
161
167
168
167
161
157
152
164
156
155
154
149
142
142
155
168
173
165
158
156
161
167
167
165
162
163
163
163
160
154
150
152
158
165
172
173
171
167
170
171
166
156
153
157
163
161
154
146
147
156
169
176
173
164
158
156
158
168
160
153
149
144
142
144
154
163
170
170
162
161
163
166
162
155
153
160
163
165
162
161
165
166
168
175
188
195
186
164
149
145
149
153
154
155
160
160
155
149
149
156
165
171
166
156
152
158
168
169
161
152
147
144
146
151
155
160
162
163
163
163
165
164
159
156
158
165
163
156
154
161
170
172
168
172
181
186
173
150
131
128
137
149
152
155
153
151
149
150
154
157
158
159
155
150
151
159
170
170
160
149
145
146
149
152
155
159
156
155
157
162
165
160
154
157
167
173
162
147
144
157
171
173
167
164
163
161
153
147
143
145
145
148
150
154
154
149
149
151
156
159
155
151
147
147
153
163
168
173
158
147
146
149
151
151
155
159
158
152
151
158
164
159
152
155
168
175
164
147
145
161
177
180
172
160
152
146
149
162
174
174
163
148
149
157
161
156
151
153
160
161
156
149
143
144
153
164
169
173
163
155
157
162
160
158
159
162
159
153
150
158
166
164
156
155
167
172
165
153
152
167
181
179
165
150
144
144
153
169
179
177
162
148
150
161
164
159
152
153
163
168
162
152
144
144
151
161
167
168
167
166
168
170
169
171
169
163
159
154
157
164
171
173
166
162
166
167
162
152
152
162
170
165
151
142
142
146
154
160
163
160
154
148
149
158
160
154
147
148
158
165
166
160
155
152
154
154
155
164
165
165
164
164
169
174
171
163
159
158
164
168
175
176
175
171
165
162
157
152
153
156
159
156
151
149
155
158
156
153
151
154
155
150
146
149
154
154
147
141
144
153
159
161
163
165
163
153
145
158
158
156
152
152
158
164
165
162
163
165
165
166
168
173
177
172
164
159
156
154
155
161
166
168
164
163
167
167
159
150
148
155
160
150
142
142
153
161
158
149
142
146
149
151
154
162
168
163
153
157
157
155
152
151
153
156
157
160
164
166
163
159
161
168
174
170
163
159
157
156
162
171
180
178
169
162
161
163
158
150
145
147
149
147
142
142
152
164
168
165
159
156
151
141
136
145
164
176
175
162
164
163
159
155
154
154
155
157
160
163
160
159
160
164
166
165
162
160
159
158
163
168
173
169
158
150
148
153
159
156
145
137
138
144
147
147
148
156
163
171
174
170
159
145
137
145
163
182
189
170
170
164
155
151
153
160
163
158
152
151
155
159
164
162
158
155
156
157
158
157
155
154
153
153
151
148
145
149
159
163
153
140
137
145
152
149
144
143
156
167
173
169
161
153
153
158
166
174
180
175
170
155
142
139
150
165
172
167
150
137
141
155
163
161
151
146
147
153
157
158
153
147
146
152
158
159
154
153
159
164
157
148
146
151
153
150
146
145
152
160
161
156
152
155
160
165
161
159
159
171
163
153
143
142
153
166
176
170
151
133
132
142
150
148
143
142
148
159
165
164
160
154
154
161
168
168
163
159
158
156
152
147
147
152
156
157
154
152
152
152
150
148
148
154
156
157
151
145
142
167
163
161
162
162
163
166
168
162
150
141
139
141
142
139
135
143
157
168
171
169
165
163
162
163
165
164
164
161
158
155
150
145
147
152
160
165
162
156
151
150
151
154
158
161
158
151
141
137
141
168
166
167
171
174
170
165
162
159
153
150
152
155
154
147
140
146
160
169
170
164
163
163
163
161
159
162
164
162
160
158
157
153
149
151
159
164
163
158
157
156
160
163
170
175
170
152
136
135
147
168
160
154
154
159
162
162
162
162
159
154
155
161
168
165
154
149
154
159
158
154
154
156
157
159
158
161
167
168
168
169
168
163
156
152
154
157
157
160
167
170
171
171
175
181
173
155
136
133
146
159
150
138
134
139
149
155
162
167
164
156
151
156
170
174
166
154
151
151
152
152
152
152
154
156
160
163
172
177
178
174
169
161
156
154
155
156
157
161
170
174
174
172
173
172
165
153
143
139
143
150
143
137
136
140
146
151
157
162
165
159
152
153
163
175
174
167
161
159
160
159
154
151
154
157
161
164
172
178
177
172
161
154
151
154
156
157
156
157
159
164
168
170
164
159
154
153
154
152
150
154
151
150
152
156
157
151
148
152
160
163
158
154
161
172
174
171
168
167
168
162
155
153
156
159
161
164
168
171
169
163
155
149
149
151
154
156
154
149
148
154
161
161
154
149
151
155
160
159
156
163
162
160
162
167
167
160
152
152
159
160
155
155
162
168
166
160
159
161
163
159
153
155
158
157
157
160
164
167
165
160
155
151
145
146
150
153
153
149
148
154
159
160
154
148
149
154
157
156
154
159
163
166
168
166
163
164
166
168
167
157
149
152
162
164
155
147
146
151
154
156
156
157
156
149
149
154
163
166
163
158
157
154
148
144
147
151
153
155
158
159
161
163
160
157
151
149
150
150
148
149
161
176
179
168
159
162
173
179
170
155
147
153
162
161
152
147
148
151
155
161
165
165
156
144
144
156
165
165
159
156
159
160
155
149
146
147
152
158
161
159
159
163
167
163
151
144
146
152
152
156
167
184
189
177
161
162
170
172
160
146
145
157
164
162
157
159
162
163
162
165
173
173
163
152
150
159
165
163
157
155
160
163
161
155
149
148
153
159
159
153
151
157
164
159
146
141
147
155
155
170
173
178
183
179
169
163
166
163
150
140
141
153
161
162
158
161
165
165
163
163
168
171
169
161
157
159
162
164
161
161
163
166
166
158
150
149
155
157
151
145
144
152
156
155
149
150
154
155
149
169
164
160
168
173
169
163
161
162
158
145
140
142
150
154
153
153
157
159
156
154
154
158
162
162
159
154
156
164
167
166
166
166
164
157
152
150
152
154
149
142
142
149
157
159
159
159
157
153
148
157
149
148
160
171
168
159
156
160
160
154
145
142
144
148
150
151
152
153
152
151
145
145
152
159
160
156
154
159
163
161
158
156
155
153
151
151
160
164
160
149
141
145
155
162
161
154
148
146
150
154
147
151
163
174
170
157
146
145
150
156
157
156
152
153
154
156
155
155
154
154
151
148
153
163
167
162
154
151
151
151
149
149
151
152
151
158
172
183
177
155
138
134
146
156
152
141
136
144
156
162
157
157
167
177
178
162
144
137
143
157
167
169
166
161
156
157
159
160
160
162
162
161
163
166
167
161
154
144
143
147
151
156
156
151
149
157
171
184
178
155
136
131
142
154
152
145
143
150
162
166
159
158
168
179
179
166
152
148
153
161
167
170
168
162
155
154
156
159
161
163
169
171
168
161
157
158
154
145
141
145
153
161
159
150
144
144
155
166
164
149
137
140
152
163
162
158
156
159
164
157
152
157
171
179
174
158
154
160
166
165
162
160
161
160
154
153
154
156
158
162
167
169
162
153
153
159
162
155
146
142
149
156
157
148
139
135
142
150
149
143
139
150
164
170
164
155
154
158
163
149
150
162
173
174
160
147
145
153
162
164
161
157
153
153
153
154
154
154
155
158
160
159
153
152
154
161
166
159
149
142
144
152
156
152
147
143
145
145
139
133
134
148
161
163
152
139
137
147
153
147
156
166
169
165
154
144
139
144
153
161
165
159
153
151
153
155
154
154
156
160
158
153
150
154
157
161
159
155
152
151
156
162
165
164
162
159
158
150
138
128
129
138
147
149
142
138
140
145
146
153
160
162
161
158
155
152
148
149
156
161
163
160
156
157
160
159
155
154
161
166
164
157
153
153
151
150
148
150
155
160
165
167
167
167
166
164
159
152
144
138
138
139
142
143
146
152
161
161
149
158
161
160
157
156
158
158
158
159
160
158
154
153
158
164
167
161
155
153
159
166
166
159
152
148
147
148
151
156
159
159
156
152
153
160
165
163
156
151
149
152
151
150
149
148
149
155
164
165
155
164
163
161
160
158
158
157
157
156
155
152
147
148
157
165
165
160
154
151
158
164
166
158
151
148
151
160
167
167
161
153
144
139
143
152
163
163
157
150
148
150
155
156
155
151
144
141
142
148
157
166
165
163
161
158
155
153
152
150
150
152
153
157
158
160
156
152
151
155
164
170
167
156
149
153
163
171
170
163
155
150
145
143
143
148
157
163
162
155
144
140
143
150
153
150
143
135
132
141
157
163
163
162
160
158
156
156
153
150
149
153
159
160
158
154
149
146
147
157
171
176
167
153
150
160
169
167
157
148
145
148
154
155
150
144
144
153
159
161
152
143
140
143
144
145
147
151
153
154
156
174
171
160
153
154
161
169
171
168
163
162
163
170
173
171
168
165
164
162
162
163
163
164
167
168
164
153
144
149
164
178
181
169
157
156
163
168
161
146
142
156
174
172
157
148
152
164
169
166
163
168
167
163
160
159
162
166
168
167
162
160
159
163
166
167
165
163
160
158
160
163
164
162
160
162
163
159
151
150
161
173
173
160
149
150
162
167
159
147
146
159
172
172
158
151
156
163
165
162
158
161
157
158
163
166
166
161
157
158
159
160
159
157
157
159
159
158
155
153
159
167
173
167
156
151
153
160
161
156
154
159
164
160
156
156
162
167
165
158
149
149
156
163
169
172
174
172
165
157
154
153
147
150
158
166
166
158
148
145
151
161
165
161
155
153
155
157
153
152
158
168
177
172
157
145
149
161
168
159
152
153
163
171
168
161
161
167
170
166
155
148
152
163
173
181
181
178
169
161
157
151
148
150
158
164
165
156
144
140
150
163
170
165
156
151
153
158
158
157
159
164
168
165
154
147
151
162
167
161
152
154
164
172
167
159
154
158
165
168
163
160
161
164
163
162
164
166
168
168
167
154
156
157
158
159
158
157
150
147
153
161
165
160
153
150
154
160
162
162
160
157
155
155
154
154
153
155
156
152
150
151
157
161
158
153
153
156
158
160
162
165
169
165
151
140
139
146
157
166
171
157
158
160
157
152
153
157
158
158
157
157
156
155
154
158
161
163
162
161
158
155
152
155
159
157
153
147
143
143
145
147
149
151
154
158
165
166
161
153
151
155
162
165
157
145
138
137
146
156
167
158
159
161
159
155
154
157
160
162
161
159
157
158
165
171
170
165
161
159
158
157
155
155
157
156
153
147
146
150
151
150
148
149
154
165
176
178
168
150
138
140
154
168
172
165
153
146
146
152
159
158
159
164
170
169
164
158
158
160
164
166
165
166
170
174
172
166
160
158
158
159
154
147
144
147
153
157
164
168
168
162
155
153
155
164
173
176
165
148
136
139
155
170
174
167
160
158
158
157
158
158
159
166
173
174
166
159
158
161
164
166
166
161
158
160
166
168
164
157
156
156
151
145
140
145
155
166
174
176
174
169
165
163
165
165
163
161
154
146
143
148
157
160
155
151
154
162
166
163
160
150
153
159
164
164
159
159
162
165
165
161
157
150
143
147
159
172
173
164
154
151
151
149
146
150
158
166
166
162
160
163
169
175
175
169
162
154
150
148
146
150
153
152
147
145
152
161
163
159
157
145
147
154
156
156
156
159
167
172
167
160
153
149
146
150
160
174
178
171
160
154
151
152
152
156
158
158
151
144
146
157
169
176
177
170
165
160
157
150
147
145
147
150
153
158
160
159
154
148
148
157
155
157
158
158
156
159
164
170
167
161
156
156
158
158
157
162
167
171
167
163
159
159
160
158
153
148
146
148
152
157
162
164
163
161
161
161
161
156
148
145
148
155
164
169
166
157
148
146
149
164
157
157
161
165
164
162
162
161
159
158
158
161
164
161
152
150
152
162
163
165
168
173
173
164
151
146
153
164
166
158
151
147
148
152
154
157
157
156
154
153
156
160
164
167
163
159
156
160
163
148
139
143
156
165
168
167
162
158
155
153
156
162
166
165
161
157
157
156
153
155
166
181
184
173
153
147
157
168
167
156
148
147
151
155
157
157
156
156
156
160
163
162
159
158
159
163
171
176
173
136
126
132
148
161
168
168
167
162
156
151
153
160
164
166
168
168
167
164
151
146
154
172
183
176
161
153
157
163
166
163
164
166
165
164
164
164
163
159
157
160
162
161
156
152
152
159
168
172
166
152
144
143
152
161
165
166
165
164
161
154
152
158
164
163
159
161
171
175
165
148
143
156
171
172
162
152
155
163
171
179
180
178
171
163
163
165
166
160
156
154
158
161
158
152
147
145
149
154
155
168
165
164
164
163
161
158
158
160
161
156
155
161
167
166
156
153
164
177
172
155
143
148
161
164
157
150
152
163
177
182
176
166
156
151
153
156
157
153
150
153
157
160
161
156
147
141
141
149
157
165
166
167
166
165
162
158
156
156
158
157
161
167
175
176
169
163
165
169
165
154
147
151
160
164
157
150
151
161
168
165
155
147
145
150
152
151
148
147
150
155
160
163
162
160
156
154
153
156
163
157
157
159
161
162
166
166
162
157
157
161
167
169
173
178
182
181
176
169
159
153
151
158
168
172
168
160
158
160
158
151
145
147
155
160
159
155
154
155
157
160
163
165
163
160
162
166
166
163
160
156
155
155
154
155
160
164
164
160
163
168
167
160
156
161
174
183
179
170
161
154
154
163
175
182
178
170
166
162
157
151
154
163
172
171
164
162
166
169
167
165
164
163
159
153
153
161
168
167
159
154
158
161
158
153
153
154
158
160
166
169
166
154
145
147
160
169
171
169
163
160
162
168
177
179
172
166
167
170
168
164
164
170
172
170
164
163
167
171
167
166
161
161
155
145
141
148
158
165
165
154
162
166
163
158
156
155
158
161
167
168
165
159
154
154
158
159
158
160
162
161
163
166
166
162
157
155
164
174
178
173
164
156
154
158
162
163
162
158
160
160
159
159
158
153
146
144
146
153
162
162
163
160
155
156
162
171
174
171
167
163
161
162
167
167
163
156
150
149
153
158
157
156
150
148
149
151
157
164
171
167
154
142
141
147
155
157
156
154
156
160
160
161
165
168
162
152
142
140
146
176
167
150
138
139
155
173
185
181
165
152
147
154
160
161
156
151
148
150
153
157
154
148
146
151
157
156
154
153
157
156
147
139
137
141
144
148
152
159
164
164
161
161
165
173
173
163
149
138
137
178
168
153
139
136
147
164
176
172
155
140
134
136
139
142
144
150
156
160
162
159
154
150
154
162
167
161
154
152
154
152
145
137
135
138
140
143
148
156
163
164
160
157
159
167
172
167
156
144
136
168
166
160
155
154
156
158
157
152
144
138
137
135
132
136
145
156
165
167
165
164
160
158
161
167
167
159
153
154
159
157
144
132
132
140
148
150
147
149
155
163
161
155
152
160
170
169
159
144
141
159
159
157
160
168
171
164
152
144
144
148
153
150
147
149
155
158
160
160
162
165
166
164
162
162
162
158
154
154
156
156
147
135
134
147
162
166
158
155
160
169
169
160
155
161
169
168
157
144
143
159
152
148
151
160
169
165
158
153
156
158
157
158
163
167
166
159
153
152
158
164
168
166
162
158
158
158
157
156
155
155
152
148
147
152
164
171
172
170
171
176
174
169
163
163
164
161
152
142
143
161
159
152
146
147
150
153
156
161
164
161
157
156
164
171
172
168
161
159
159
162
164
163
159
158
159
162
168
170
165
161
160
160
158
154
157
162
170
173
171
169
172
170
169
163
156
153
150
145
143
168
170
165
155
146
142
143
150
160
166
166
157
152
153
163
171
175
174
170
161
154
153
156
161
161
161
166
177
183
178
171
166
162
159
154
149
152
157
158
155
156
163
169
169
163
155
155
156
157
154
173
177
172
166
161
156
149
145
152
163
169
163
152
149
154
162
170
173
170
159
148
145
152
161
164
164
167
175
179
177
171
166
162
158
154
150
150
147
143
143
151
163
168
164
158
157
160
163
163
161
167
170
167
171
175
171
160
149
150
161
166
161
153
150
152
153
155
157
159
156
150
150
155
163
166
164
164
166
168
165
163
162
160
157
154
154
154
151
144
144
154
166
166
157
150
150
156
158
157
155
150
153
162
172
177
175
167
161
161
162
161
157
153
157
156
150
145
144
149
153
157
158
159
158
154
153
157
161
163
162
160
161
160
157
154
154
155
153
150
150
154
161
163
156
145
140
141
143
147
146
141
148
164
176
176
170
168
171
173
168
157
152
156
162
162
153
148
146
149
155
160
163
161
154
147
147
153
161
162
163
162
164
163
160
155
151
148
149
150
150
147
147
154
157
154
143
135
137
145
149
149
153
168
178
176
168
166
170
170
158
146
146
156
164
164
157
153
151
152
157
161
164
163
157
154
157
160
162
162
163
164
169
170
167
156
145
140
142
150
150
143
139
145
157
159
151
145
147
153
156
161
160
164
174
175
168
164
165
161
148
136
139
153
163
164
158
153
150
152
155
159
164
164
166
169
173
171
166
162
159
163
168
171
166
158
147
145
149
154
151
144
138
145
153
158
159
160
161
160
157
164
160
159
165
169
168
165
165
162
151
142
142
151
160
160
154
149
145
145
149
155
160
160
163
168
172
172
170
166
164
162
160
159
158
157
157
158
159
157
151
144
141
145
151
155
160
165
162
155
148
160
160
159
165
168
169
167
166
165
157
149
148
150
151
151
149
148
145
144
146
151
153
153
152
155
158
161
165
169
167
160
150
144
146
152
158
163
165
160
154
151
150
150
149
147
148
150
148
143
142
162
160
161
167
174
176
170
164
157
151
151
151
152
149
146
146
149
153
153
154
154
153
149
150
153
154
155
156
159
159
153
145
142
146
151
155
158
159
158
155
155
158
154
150
144
137
136
137
140
140
164
159
158
169
183
185
171
156
144
144
150
153
153
149
146
146
153
161
167
165
162
159
158
162
167
167
162
157
150
149
149
150
155
159
159
155
153
153
155
150
149
152
154
156
154
148
143
143
141
140
159
150
153
170
185
183
166
149
143
148
152
153
151
148
147
148
155
164
171
171
165
165
168
174
177
174
170
163
156
151
151
153
155
159
158
157
160
160
156
148
143
145
154
162
166
163
157
154
149
145
149
148
155
173
181
172
156
149
155
161
160
152
147
145
147
149
154
158
162
163
164
166
170
169
167
166
168
168
167
163
156
149
145
144
150
159
167
170
167
158
150
150
156
162
163
159
154
155
158
158
147
150
163
171
170
160
153
154
162
167
164
156
149
146
146
150
154
154
155
156
160
162
160
153
150
154
163
170
170
167
158
150
145
146
149
154
161
168
172
167
159
151
148
148
147
141
138
144
155
161
155
161
162
163
160
157
157
159
163
164
164
164
161
156
154
154
156
154
155
157
158
153
146
142
148
161
170
171
163
155
153
157
162
162
157
150
149
156
163
163
154
144
137
135
137
137
139
142
149
152
164
164
162
158
158
160
162
161
162
163
163
165
166
166
165
162
158
155
155
157
156
150
141
145
158
172
177
169
152
139
140
152
165
166
159
148
142
144
150
153
149
143
136
136
140
147
153
154
150
141
160
163
164
164
165
162
160
157
158
162
160
155
154
158
166
166
161
155
154
156
154
149
143
145
154
163
167
161
149
136
133
142
152
155
156
149
142
138
140
149
154
152
146
139
140
144
147
148
144
138
152
161
169
174
171
161
152
147
149
155
158
151
148
149
156
160
159
155
155
156
155
150
143
139
140
147
155
158
153
145
138
139
145
154
158
156
147
139
137
147
157
157
151
141
134
129
124
123
129
143
151
161
168
172
167
159
150
145
145
152
159
162
160
158
155
155
155
153
156
157
157
150
139
134
137
147
157
162
158
150
144
144
151
161
166
164
159
146
141
142
150
154
153
148
142
135
127
122
129
147
159
164
164
161
157
157
157
154
150
151
157
166
169
166
159
153
149
147
150
155
156
148
138
137
149
162
166
161
151
143
141
147
156
162
163
164
163
159
149
141
142
149
157
159
157
155
152
147
142
144
172
169
161
156
163
175
182
180
169
162
160
161
169
171
169
163
158
155
154
154
157
161
163
166
168
165
157
149
151
162
174
179
175
165
158
158
163
163
156
149
152
163
171
167
160
158
164
172
174
175
173
172
167
166
168
174
176
174
168
163
161
158
160
162
166
169
167
164
160
161
166
167
163
162
165
169
164
152
146
153
166
176
175
168
164
160
155
148
142
146
157
170
175
173
167
163
161
162
165
165
175
167
159
159
162
163
161
160
162
162
159
156
151
148
153
163
170
173
172
170
168
167
163
158
159
162
162
153
145
146
154
164
169
168
165
162
156
152
150
150
157
166
174
177
175
169
162
159
159
159
168
155
145
146
152
156
156
154
155
160
161
159
153
147
146
153
164
170
171
170
168
166
163
159
156
156
157
155
149
149
154
161
168
168
165
164
164
166
165
159
156
162
170
173
170
166
166
168
168
165
157
149
142
146
155
162
163
156
154
160
166
169
163
152
146
147
154
161
164
163
161
159
159
157
157
156
156
157
158
159
164
168
170
169
167
168
171
173
170
162
159
162
168
163
155
153
163
172
173
165
155
151
151
155
164
172
173
166
159
161
168
171
164
154
146
147
154
158
163
161
155
152
151
156
158
158
157
159
159
160
163
166
168
168
169
172
174
169
163
160
162
169
169
158
146
145
157
167
167
160
157
159
158
160
165
172
174
170
163
162
163
163
159
154
154
155
160
164
166
164
156
150
150
156
161
166
164
159
157
152
151
153
156
161
169
175
172
164
158
156
165
171
171
162
152
151
156
162
161
157
158
159
163
164
167
171
169
165
162
161
161
160
160
162
165
166
166
168
170
167
163
156
152
156
164
168
165
158
151
147
144
143
147
152
160
165
165
159
154
152
157
162
166
163
155
153
155
158
158
155
157
159
165
171
175
173
169
161
158
159
164
168
168
167
168
168
166
163
166
169
167
158
152
154
164
168
164
154
152
150
152
151
151
151
152
154
157
155
152
150
148
154
157
154
147
147
154
158
156
152
157
159
163
171
176
176
171
162
157
157
164
167
164
159
159
162
165
162
160
160
161
157
151
152
157
161
158
154
153
157
160
160
161
160
158
156
156
156
154
151
153
155
155
150
144
146
157
161
158
153
158
162
164
165
168
173
172
167
162
157
157
158
152
147
150
159
167
165
158
153
151
150
152
153
158
161
158
152
150
153
158
162
168
173
173
167
162
157
156
158
161
162
160
154
152
153
159
163
161
159
160
167
166
163
161
166
170
171
166
158
153
152
150
149
151
158
167
170
165
154
146
146
153
161
169
170
161
150
140
143
154
164
173
175
175
171
164
157
154
155
160
163
162
161
156
155
158
161
162
166
169
171
168
162
161
165
169
169
164
156
152
154
156
158
152
150
155
162
165
161
156
154
156
164
169
169
157
142
134
140
157
170
172
167
162
161
161
156
151
147
152
157
161
162
158
154
156
159
162
165
169
167
164
163
163
167
171
168
161
153
150
154
160
162
154
146
144
150
157
161
165
167
166
163
158
153
148
143
141
149
162
174
173
164
154
153
157
157
150
145
148
156
159
157
153
153
156
162
162
157
148
147
157
166
171
173
174
169
161
153
150
152
159
163
163
161
156
150
148
153
163
170
172
163
155
151
149
151
156
159
165
173
175
170
163
160
160
158
153
151
153
157
158
154
152
153
161
168
165
153
138
140
156
170
177
176
175
171
165
159
153
153
157
162
169
174
172
164
154
152
156
161
164
161
157
155
158
161
165
167
167
170
173
174
172
168
164
160
158
159
161
160
159
156
154
156
162
167
162
149
153
157
165
171
172
171
168
164
164
162
159
157
159
162
168
169
169
169
167
162
156
150
149
154
158
159
160
166
170
172
170
165
164
164
167
165
161
157
159
162
163
161
159
159
158
157
155
157
156
150
165
170
169
165
160
156
152
151
157
161
163
162
164
169
170
165
158
160
168
168
162
151
148
155
159
164
164
168
175
178
172
162
155
156
161
163
155
150
152
157
159
157
158
160
160
157
151
150
156
162
158
161
161
156
153
151
149
149
153
159
162
161
163
171
174
167
156
154
158
164
163
158
157
165
169
171
171
171
175
175
166
156
152
158
167
166
156
147
148
155
159
159
158
160
159
156
152
150
158
169
149
148
153
155
160
165
165
162
159
161
161
160
160
162
165
167
162
157
157
160
159
159
161
171
178
178
172
167
165
161
154
151
155
166
172
169
162
156
156
160
166
169
166
162
157
153
152
150
154
163
148
150
157
161
162
167
169
168
160
158
159
159
155
151
150
157
163
165
165
162
160
159
163
170
176
172
166
160
158
155
153
157
165
171
172
170
169
168
167
166
167
171
171
163
155
151
152
153
154
156
150
160
167
166
160
157
160
160
158
154
154
158
158
151
148
152
160
163
165
164
163
163
165
166
163
157
154
158
164
166
167
171
175
174
170
168
168
169
167
161
159
160
161
158
153
153
156
159
154
152
158
167
171
166
161
158
161
162
161
156
155
158
160
159
155
155
157
158
159
161
163
164
164
160
152
148
152
164
175
181
178
175
173
168
166
159
158
157
156
152
150
148
150
154
156
161
158
152
143
140
172
170
165
163
162
169
174
176
173
167
164
163
161
161
157
154
153
151
152
156
160
163
161
156
151
153
159
168
175
176
170
164
161
163
158
153
149
152
155
155
152
148
150
156
163
164
156
141
128
127
179
171
162
157
159
166
171
176
174
170
167
163
159
154
148
147
147
148
153
158
161
161
159
159
163
165
164
164
162
162
158
157
157
157
154
147
149
158
167
168
163
160
161
164
165
162
154
141
132
127
172
168
162
157
153
153
155
156
156
156
160
160
157
151
150
154
158
160
159
158
159
157
158
166
174
172
160
152
153
160
162
160
155
153
149
146
145
154
163
169
171
168
163
162
161
160
156
150
143
137
160
159
161
157
156
155
150
143
138
143
151
159
157
157
162
174
178
171
162
157
155
155
159
168
175
167
151
144
154
172
177
165
152
146
150
151
145
139
142
156
168
167
159
151
152
157
159
158
150
144
157
154
150
152
163
171
165
151
142
147
155
160
157
158
166
175
176
166
158
155
155
156
158
160
162
157
147
147
159
174
178
165
151
147
154
160
155
141
137
148
161
162
153
143
144
154
160
161
154
150
161
151
145
148
163
175
172
161
154
160
165
163
157
155
157
161
159
155
157
160
164
163
162
160
158
155
154
158
166
170
168
163
155
152
157
166
169
162
153
148
150
152
147
141
141
146
156
160
158
154
163
158
153
153
158
161
159
156
155
162
165
161
157
154
154
155
157
161
169
171
170
169
168
167
163
160
164
172
174
171
166
163
163
162
156
159
169
173
166
148
138
140
146
145
145
145
153
160
162
157
168
171
169
165
157
150
145
144
148
154
158
158
154
152
153
157
166
174
177
172
164
162
164
170
168
166
168
175
179
174
166
164
165
162
156
153
159
165
161
149
139
142
148
156
158
157
156
161
162
155
171
176
175
172
163
158
149
144
146
151
155
153
147
144
148
156
167
173
172
163
153
152
157
166
166
163
164
169
171
166
162
161
164
166
161
156
155
153
155
157
158
161
162
163
163
165
163
161
158
152
168
171
169
169
173
170
161
150
147
152
156
153
146
141
144
149
155
158
158
155
152
153
157
161
160
158
159
160
158
153
152
158
164
168
170
168
164
159
160
165
172
174
168
158
154
157
158
157
154
150
160
162
163
167
172
175
168
158
153
155
159
158
152
148
146
147
147
146
147
148
149
152
155
155
155
153
154
153
153
151
151
157
163
168
172
174
173
170
166
163
161
160
155
150
147
149
150
151
150
147
156
155
158
162
165
169
169
168
163
157
157
156
157
158
157
153
150
145
142
143
144
144
145
147
150
151
151
151
154
157
158
159
162
166
170
170
168
164
161
154
144
139
143
153
159
157
152
150
150
146
151
149
152
156
157
159
164
171
168
157
147
147
154
160
160
158
153
149
148
148
147
144
142
146
154
158
156
153
154
156
158
160
162
163
162
156
152
150
155
155
147
140
146
161
171
168
159
152
151
150
148
147
150
154
156
155
160
168
169
156
143
142
150
158
160
158
156
153
152
155
155
153
148
149
159
169
170
165
157
155
156
157
160
162
159
152
146
149
156
160
158
152
152
158
162
162
155
150
149
153
156
157
158
159
158
157
160
165
167
160
149
149
155
160
162
162
162
156
153
155
158
161
157
152
159
171
180
179
169
160
156
154
157
158
157
158
158
157
155
156
156
154
148
142
140
142
146
147
147
150
164
167
166
164
160
161
162
168
168
162
159
159
161
160
162
163
163
159
154
153
157
160
159
153
153
161
171
176
172
164
158
155
154
155
157
160
161
159
153
150
155
157
151
136
124
128
142
149
146
142
166
168
167
165
163
163
162
166
166
163
162
161
160
157
154
155
158
159
158
155
156
158
157
155
152
154
155
159
160
159
159
157
157
153
150
149
151
149
145
143
153
166
166
149
132
130
143
152
145
131
163
164
165
167
167
163
158
156
158
159
160
160
154
150
145
145
150
158
162
162
156
153
154
158
162
160
156
155
152
153
157
158
156
151
142
139
141
141
134
131
143
164
173
165
151
144
145
146
135
122
159
161
165
170
169
162
154
150
152
155
156
151
146
143
143
143
149
155
162
163
157
153
156
164
170
169
161
154
153
156
158
153
146
141
141
148
154
148
134
123
131
150
165
166
159
152
146
142
134
125
156
161
168
171
166
158
152
153
156
157
155
149
144
143
145
147
152
155
158
159
159
159
163
168
170
166
158
153
155
161
159
149
137
136
149
165
172
165
149
139
141
148
153
152
149
149
148
149
146
144
159
161
164
162
157
154
156
161
165
163
159
155
152
151
149
151
154
156
156
159
163
165
166
164
159
156
152
153
157
163
159
151
145
148
156
164
167
167
168
170
164
154
139
131
132
140
149
155
156
158
167
160
152
148
150
154
159
166
170
167
165
164
163
162
159
156
156
156
158
159
161
159
155
154
158
162
165
166
164
161
159
158
163
163
157
146
143
152
171
182
175
154
132
122
127
139
149
154
155
154
171
158
147
145
151
157
159
164
166
167
164
164
165
167
167
163
156
154
158
159
154
143
137
145
163
177
183
178
167
158
156
161
168
164
148
133
126
135
151
162
160
147
135
129
134
145
150
152
147
145
159
155
153
155
159
160
157
156
158
162
160
155
153
156
161
160
155
154
158
160
151
136
129
138
157
173
177
170
159
153
152
158
163
159
148
137
127
124
128
138
146
147
144
142
143
146
147
143
138
139
145
153
160
167
168
163
156
150
150
155
158
155
146
141
142
147
151
154
157
159
150
142
133
133
141
152
157
154
148
146
149
157
163
163
158
149
136
124
123
135
149
155
152
145
145
146
140
133
131
139
140
152
161
166
166
163
158
150
147
152
159
160
151
139
135
141
148
151
149
148
148
144
143
139
139
148
155
156
151
146
147
155
162
166
164
156
146
137
136
146
158
160
154
146
146
147
146
136
132
138
151
160
160
158
157
160
161
156
151
151
156
160
154
146
141
144
147
144
139
137
140
146
148
150
152
159
164
163
155
146
143
150
159
163
163
161
160
157
150
149
155
159
157
151
149
155
157
150
137
135
160
157
156
156
156
158
157
157
155
152
153
158
165
169
167
160
155
154
157
162
165
162
160
160
162
165
164
161
157
151
149
153
162
169
169
163
161
163
162
155
148
147
155
165
167
166
164
166
168
168
168
166
162
159
159
159
160
159
157
158
160
165
168
169
166
164
160
158
157
158
161
162
160
161
166
169
163
151
141
139
144
155
169
175
173
165
156
150
151
154
156
159
165
170
171
162
155
152
157
164
181
172
161
155
155
158
163
164
165
163
164
166
165
160
159
163
169
171
166
159
154
152
153
159
165
166
159
147
141
142
148
154
159
164
165
161
153
151
154
161
166
170
173
174
169
160
151
150
155
159
181
170
154
148
148
155
164
168
170
166
163
159
155
153
155
162
170
173
172
161
153
149
153
160
165
164
158
155
157
160
157
154
152
156
159
159
156
156
159
163
164
166
170
167
160
155
154
159
164
164
170
164
154
150
153
160
168
170
170
168
164
160
157
157
160
163
163
164
163
160
155
153
158
163
167
165
159
159
164
169
167
162
160
164
166
165
163
160
157
152
149
152
159
161
156
154
159
168
166
160
166
166
164
164
169
174
174
171
168
165
167
170
170
171
171
166
160
154
152
152
155
157
161
165
167
166
162
161
162
166
168
168
168
169
172
173
171
166
157
150
147
149
154
155
154
158
166
168
160
152
170
173
173
174
177
178
176
170
164
163
165
170
173
174
171
166
161
155
154
153
156
160
163
166
168
168
166
163
163
163
162
162
161
165
169
171
169
166
165
164
161
156
151
149
153
162
169
167
156
146
169
170
169
170
172
176
174
169
164
162
162
161
158
155
156
158
162
162
163
162
163
162
164
167
170
170
166
163
162
162
161
157
155
154
155
152
152
157
165
172
168
159
148
143
146
155
163
165
156
147
156
155
155
159
163
168
168
164
160
160
162
157
148
140
142
152
160
164
167
170
169
166
164
167
172
170
161
154
155
160
161
159
158
154
150
143
143
149
160
164
160
153
147
143
142
147
155
160
156
149
153
150
149
153
160
167
168
163
158
158
163
165
157
147
147
152
160
164
166
169
169
167
165
168
172
169
159
153
153
156
157
155
155
157
159
159
161
164
165
162
154
153
155
153
149
149
155
160
159
157
166
166
160
159
160
166
168
165
159
158
162
168
168
161
155
155
158
160
160
161
162
165
167
169
171
167
160
155
153
152
150
149
151
159
166
174
176
176
170
163
159
162
165
164
159
157
158
164
166
166
181
184
175
164
160
161
163
164
163
159
159
161
163
160
155
152
154
153
153
154
156
160
165
166
167
169
167
162
153
151
154
157
159
160
162
164
166
166
164
163
165
169
171
166
160
156
157
165
176
180
186
188
174
159
150
151
159
164
165
159
156
153
154
153
151
148
149
150
152
155
157
159
155
153
159
167
169
163
153
152
161
173
173
161
151
149
154
157
157
156
161
167
169
165
155
149
154
166
178
181
179
177
167
153
145
149
159
165
163
159
154
152
154
157
157
156
154
151
151
159
163
160
149
141
147
163
172
166
156
155
166
180
179
167
153
152
157
161
157
153
153
158
162
161
156
152
156
165
170
168
163
166
167
162
155
154
159
165
165
160
156
155
157
162
167
169
160
151
148
156
164
162
147
137
146
164
175
174
165
158
165
173
175
167
163
162
163
161
157
154
153
156
158
158
156
156
160
162
161
155
159
166
174
174
169
162
161
165
165
165
163
162
161
162
167
170
163
152
147
153
163
163
149
142
148
166
175
173
165
157
157
159
161
164
166
163
159
154
152
155
157
158
158
157
159
160
159
161
160
155
169
173
175
171
168
164
162
161
163
166
169
168
162
159
159
164
163
159
155
158
163
162
154
152
156
166
168
163
155
154
154
154
155
156
160
160
156
150
151
158
161
159
158
161
163
161
157
162
168
165
176
178
167
157
154
156
157
157
158
162
165
162
157
156
158
163
164
164
164
163
164
163
161
163
165
168
166
160
153
154
158
158
156
158
162
163
160
159
160
165
164
160
159
162
163
159
155
160
170
173
169
172
163
154
151
154
157
157
156
158
158
153
151
154
159
161
159
159
159
162
165
165
165
166
169
169
166
163
161
163
163
162
162
166
171
171
166
163
164
168
165
161
159
160
159
155
149
150
156
165
158
161
163
162
164
166
166
163
160
157
155
152
151
153
155
152
148
149
155
161
165
164
161
161
162
163
164
164
164
163
161
159
163
167
170
165
160
158
159
161
162
163
163
159
155
149
143
140
141
151
154
159
168
171
170
171
171
165
159
153
152
156
159
158
153
149
146
148
155
162
164
164
162
158
155
153
154
157
160
159
158
158
161
162
160
159
158
157
156
153
157
162
164
161
155
152
150
146
143
148
160
168
173
170
163
163
167
167
159
151
150
157
165
164
159
155
155
157
159
159
162
163
163
160
155
149
148
154
160
162
161
161
162
162
158
155
156
157
154
151
152
157
160
160
159
162
164
164
157
152
176
178
173
167
161
161
169
172
165
154
149
153
158
159
158
160
163
164
161
158
157
161
163
163
160
155
155
162
169
170
165
163
164
164
159
149
144
145
147
148
149
150
154
154
159
165
171
169
159
148
186
181
171
165
165
170
174
174
167
160
156
155
152
148
147
149
156
161
161
159
159
160
161
163
164
164
166
171
173
171
163
160
164
166
159
143
134
137
146
151
151
152
153
152
152
157
163
162
154
145
175
172
168
171
172
171
168
161
158
160
166
164
158
149
144
146
153
160
166
168
168
165
160
163
167
169
167
166
165
162
159
159
166
167
160
149
146
154
162
163
161
158
158
154
151
150
153
158
155
150
156
157
166
174
173
170
157
148
148
157
166
171
167
161
162
164
167
168
169
171
169
163
163
166
171
167
156
150
154
162
167
168
170
170
166
162
163
169
172
169
164
158
159
156
152
150
153
157
159
157
147
152
162
169
173
169
160
151
148
156
165
170
168
169
176
183
181
174
166
163
160
153
156
167
173
163
146
140
156
175
187
184
176
173
171
168
164
160
158
158
158
155
156
158
157
155
156
160
162
159
155
152
154
160
168
172
167
159
155
160
164
162
159
162
170
175
174
166
160
156
152
148
151
161
164
158
147
150
169
189
195
189
180
175
170
165
153
142
137
140
146
151
155
158
160
159
160
163
164
161
165
156
151
156
166
172
168
162
157
162
164
160
157
156
156
157
153
154
156
157
151
148
152
160
163
158
158
168
181
188
186
181
177
172
165
158
152
143
135
132
136
146
154
156
156
155
158
163
166
163
159
156
155
159
166
168
166
160
158
156
157
158
159
161
157
152
147
153
161
161
156
154
160
168
169
167
170
176
181
178
173
170
169
165
159
155
160
160
153
142
139
146
152
154
151
151
155
160
159
158
152
154
158
164
163
163
162
160
158
155
152
150
156
162
163
159
155
160
164
164
159
159
165
170
172
169
169
171
172
169
163
161
160
160
158
157
164
167
166
159
152
150
152
154
157
159
156
154
149
145
154
159
162
164
164
162
161
161
162
160
154
148
146
149
153
157
159
161
163
165
163
162
163
164
163
160
160
160
161
163
161
158
157
158
160
160
160
160
165
170
168
160
153
159
165
167
160
151
145
141
163
166
164
165
165
165
162
160
161
162
162
155
143
134
136
146
154
158
159
159
159
158
156
154
152
149
148
150
154
159
159
157
157
160
163
162
157
157
164
171
169
159
153
157
165
169
163
157
151
146
168
170
164
161
164
169
168
160
152
154
161
161
151
138
133
142
150
154
152
149
148
148
149
150
152
148
145
146
152
158
157
156
158
162
166
168
165
164
165
161
152
142
142
150
161
168
166
160
153
147
165
166
160
156
160
168
172
163
152
146
150
157
156
149
147
151
156
156
150
143
140
141
147
153
158
154
148
147
153
158
156
155
156
161
166
169
170
170
166
159
143
131
134
150
165
171
164
156
147
143
151
153
153
153
154
160
165
169
162
151
145
147
151
153
157
160
164
164
161
156
151
146
147
153
159
159
153
150
153
156
154
153
154
157
159
160
159
160
166
166
158
146
145
157
171
170
156
145
144
146
144
148
155
157
154
152
159
169
171
163
148
143
147
149
157
162
170
174
173
170
165
158
149
147
152
158
158
156
154
154
154
154
154
157
156
150
145
148
160
172
175
166
159
161
164
158
146
138
147
157
154
158
165
165
159
153
158
166
169
166
158
154
152
152
156
166
179
182
174
169
166
163
152
145
146
156
163
165
159
155
156
159
162
162
156
149
145
146
151
161
169
168
160
153
149
147
144
144
151
162
162
167
168
166
159
154
156
162
166
169
168
166
163
158
160
170
183
183
173
162
159
160
158
152
151
157
164
165
158
154
158
166
171
167
157
151
150
150
148
146
152
157
156
149
144
145
151
155
152
152
163
165
166
165
157
153
152
158
165
171
174
171
164
162
161
165
171
171
166
158
158
158
159
158
157
159
161
159
154
153
159
169
172
164
150
145
148
150
146
140
142
154
159
157
151
152
158
159
148
138
161
164
167
166
158
151
149
155
163
171
171
167
161
159
155
153
151
152
154
157
158
156
154
154
156
159
158
157
152
153
160
163
161
150
136
133
140
146
142
136
142
157
168
168
160
154
155
151
140
132
158
162
167
165
156
150
149
152
157
161
162
160
160
159
156
149
143
140
144
151
155
152
148
148
155
158
156
152
150
152
155
152
144
137
136
140
146
144
135
132
143
159
170
168
159
154
151
145
137
134
152
157
159
156
149
149
154
155
156
155
154
158
161
162
161
157
151
146
146
151
154
153
153
154
156
155
148
143
142
145
145
142
137
142
154
164
160
147
136
136
147
157
162
160
157
156
156
149
144
142
150
152
151
148
147
150
155
158
157
154
154
157
161
162
160
158
159
158
158
158
159
161
162
164
162
153
142
136
139
143
143
141
147
159
171
174
164
154
149
152
154
153
149
149
155
162
162
157
152
149
153
149
148
151
153
155
154
155
156
156
156
155
157
157
156
156
158
161
164
163
162
162
163
165
162
152
144
143
151
157
158
157
164
171
171
163
155
154
162
166
160
148
138
140
150
160
162
155
152
152
153
147
147
152
158
158
154
154
156
158
155
151
151
155
159
158
155
156
162
164
160
149
146
152
159
158
155
157
168
177
179
174
170
165
157
150
148
152
157
161
155
147
137
136
145
154
154
150
147
149
152
147
147
150
155
160
160
160
161
160
157
153
152
155
160
157
151
152
161
165
158
143
134
142
157
164
161
159
167
177
181
176
165
153
147
149
151
150
146
145
146
147
145
146
151
155
154
149
145
147
151
149
148
148
153
162
168
169
165
163
160
158
154
151
148
146
148
152
160
168
161
151
140
142
152
162
163
158
155
158
164
165
158
149
145
150
153
150
144
143
148
153
152
155
160
163
160
150
144
146
150
151
150
149
154
165
171
168
160
155
157
157
149
140
136
139
147
153
156
157
157
152
152
149
152
159
165
163
156
150
151
156
156
150
145
145
149
150
151
157
160
159
151
146
151
159
160
151
142
144
151
155
153
152
156
164
165
160
152
149
151
152
148
140
138
144
150
151
147
144
148
153
156
154
152
155
161
165
160
154
149
153
154
153
148
147
149
151
152
157
161
158
148
139
139
148
155
153
147
146
156
158
163
165
159
151
146
150
155
156
151
147
152
159
160
159
157
160
168
173
173
168
162
162
162
162
162
164
167
164
157
150
151
161
167
166
164
165
168
165
155
145
148
157
162
160
157
158
159
156
163
164
166
165
162
155
149
148
149
152
155
163
169
166
160
153
152
153
157
159
160
160
161
162
166
163
157
152
157
161
161
159
158
162
164
166
165
167
168
166
156
148
150
158
159
152
146
148
159
169
171
170
166
165
165
167
163
158
155
157
165
176
177
170
160
156
155
152
148
145
143
144
149
159
167
167
161
156
159
167
167
162
157
156
158
160
162
165
168
167
163
158
158
160
159
152
144
148
159
168
170
169
165
162
165
168
169
171
168
165
165
167
167
163
161
163
162
158
154
148
143
140
143
152
163
167
167
169
172
173
165
156
150
154
158
157
153
154
161
166
165
162
161
163
160
153
148
151
157
162
167
169
166
161
158
161
168
173
175
169
163
159
158
163
169
169
164
158
155
154
154
151
150
154
161
167
168
167
168
168
162
152
150
155
160
158
153
152
157
159
156
153
156
161
158
153
150
153
155
158
166
170
171
165
157
157
161
166
168
165
163
167
172
178
180
172
161
153
149
152
159
163
165
166
168
167
161
154
154
159
163
160
154
155
159
163
166
165
163
157
149
143
145
150
152
152
152
154
152
155
171
171
172
169
163
159
159
161
161
162
165
172
180
182
179
171
161
154
150
150
156
164
171
173
171
165
157
150
152
160
166
165
156
153
157
163
169
172
172
167
156
146
142
143
147
153
159
156
149
146
171
168
166
165
164
161
160
159
159
161
163
161
157
155
158
163
165
161
155
151
153
158
163
165
163
159
156
156
164
171
172
167
160
155
153
152
151
158
169
172
168
158
150
147
150
158
162
159
149
143
162
159
157
157
158
159
159
160
160
162
160
148
133
128
140
159
168
167
163
157
154
151
152
158
161
160
159
165
174
179
176
169
165
163
155
144
140
147
159
168
168
167
163
161
159
160
162
162
158
154
158
158
158
156
155
157
159
161
161
163
162
154
144
139
146
159
167
170
169
165
157
153
154
161
168
169
168
172
176
176
171
166
163
161
157
156
158
162
162
160
158
161
165
164
160
160
163
167
169
169
163
164
161
158
155
157
159
163
164
165
167
170
169
165
160
156
157
161
163
164
163
163
168
168
167
168
170
173
173
166
160
157
155
153
154
163
174
177
170
160
154
155
160
159
156
155
160
166
170
169
171
168
163
160
158
158
161
165
167
168
167
168
171
169
161
153
146
147
148
156
166
175
175
164
153
152
159
166
165
159
154
155
153
148
144
150
162
169
169
162
158
158
162
161
156
153
153
159
165
162
174
169
163
159
158
159
162
167
168
167
159
155
154
157
160
157
153
150
149
157
167
174
167
152
144
146
155
163
164
159
159
161
160
154
145
144
152
162
169
166
163
162
165
167
163
155
152
158
164
163
172
169
163
159
156
157
161
165
165
162
155
149
149
156
164
168
168
162
158
161
164
162
153
148
152
159
163
165
165
166
167
167
164
159
155
153
159
167
170
167
163
162
165
169
166
159
159
161
164
165
167
166
164
160
154
152
155
160
164
164
162
159
158
162
169
171
168
161
156
160
160
155
146
146
158
170
173
170
168
168
167
165
160
158
161
163
163
165
165
165
163
162
163
165
165
163
161
161
162
165
165
165
164
161
156
152
152
159
164
169
173
173
169
167
166
165
160
152
148
153
160
161
153
148
156
167
172
167
160
159
163
163
158
156
159
162
159
152
151
154
158
158
160
163
165
163
159
159
164
167
168
168
164
157
156
158
158
159
162
167
174
174
166
158
156
161
162
158
151
152
160
166
163
156
154
161
162
154
145
149
159
163
161
157
159
160
158
151
146
147
149
152
158
163
166
161
157
161
174
178
175
176
166
156
158
163
165
162
159
159
161
160
152
144
145
159
172
175
164
157
159
163
164
161
159
160
158
151
144
149
159
163
161
157
159
165
166
163
158
156
153
155
158
163
166
161
157
165
179
180
178
184
176
164
163
167
167
159
152
149
148
148
145
143
145
154
168
176
171
162
158
157
158
156
156
157
156
151
151
156
161
161
158
156
157
161
163
165
168
168
166
163
159
160
158
156
157
161
166
165
172
182
181
175
170
167
165
156
149
145
148
153
157
157
153
152
153
160
164
163
162
157
153
148
144
145
148
151
153
158
160
159
157
156
152
149
150
155
160
166
166
164
161
156
150
151
152
153
151
149
169
172
176
173
169
166
161
155
152
151
157
164
169
168
161
154
151
153
158
162
162
159
156
148
143
141
144
148
152
154
156
158
158
159
153
149
148
152
155
156
158
159
161
158
153
153
155
154
150
151
170
168
165
163
160
161
161
161
160
160
160
165
166
164
162
162
162
161
158
156
156
158
159
160
158
155
152
155
158
159
158
157
158
160
160
159
159
159
159
155
153
156
163
165
165
164
167
167
162
161
173
165
158
156
158
162
168
171
169
165
161
158
154
150
153
160
165
164
159
150
149
153
161
168
172
170
165
166
169
168
160
154
156
161
162
158
155
156
156
155
157
160
165
167
169
171
174
174
170
163
173
164
158
158
162
167
169
170
168
165
160
155
150
146
147
155
165
167
163
157
154
157
161
166
169
169
169
172
175
169
160
152
155
159
157
147
140
142
148
156
163
167
168
167
165
168
172
174
170
163
163
160
158
161
165
169
167
163
160
160
160
159
154
153
156
162
169
175
177
174
169
165
160
156
157
159
162
165
166
162
159
155
158
160
156
148
145
149
154
158
164
168
168
166
164
166
168
170
169
165
151
152
156
161
165
168
166
161
158
159
162
161
159
161
167
173
180
182
186
184
174
160
149
148
152
155
155
154
158
162
163
164
163
163
162
161
165
169
170
164
158
156
161
165
169
168
167
168
169
168
145
148
155
162
165
165
164
163
165
165
164
160
158
161
169
174
176
176
179
177
165
149
142
149
157
160
157
157
165
174
178
176
174
173
172
170
174
178
174
163
149
144
151
163
171
170
168
169
171
169
145
149
161
169
167
159
154
158
166
169
164
159
156
159
162
163
162
161
163
162
154
145
148
160
169
168
166
169
178
185
184
183
184
183
174
165
162
164
164
157
147
143
152
163
170
170
167
168
171
168
151
153
163
172
171
158
147
150
161
165
163
158
159
162
161
156
151
151
155
152
146
144
156
170
174
172
171
175
180
178
174
176
182
180
167
152
148
151
156
157
155
156
159
162
166
165
162
162
160
160
155
155
163
171
171
164
154
155
161
164
160
159
163
170
168
159
150
151
151
147
141
144
157
169
174
171
169
169
170
166
163
166
170
168
159
150
149
155
162
167
170
169
163
161
159
159
157
151
146
149
153
154
158
164
168
167
166
169
172
171
164
158
162
172
174
165
152
149
151
152
150
151
158
167
170
167
161
160
161
163
166
166
165
163
160
159
161
163
168
172
173
167
160
157
158
161
156
148
145
149
154
156
160
163
166
165
169
177
183
182
173
163
160
160
163
158
152
147
152
160
164
164
163
164
163
159
153
153
163
174
179
173
163
161
163
163
161
159
161
164
162
155
151
158
166
168
161
154
155
156
161
166
168
171
168
167
169
173
177
178
176
170
159
146
142
147
149
150
154
161
164
164
160
157
155
153
149
150
163
177
180
172
160
154
155
152
148
146
150
152
148
143
148
162
173
172
164
160
159
157
166
171
172
171
169
168
165
160
157
159
166
169
159
144
135
142
152
157
157
158
157
157
158
157
156
152
147
151
163
173
173
162
154
151
147
142
141
145
150
150
144
138
146
160
170
169
159
153
150
150
161
165
167
167
166
166
163
156
146
146
152
158
155
145
143
152
162
165
161
156
154
157
163
166
164
156
149
153
163
169
165
160
156
154
149
147
146
152
159
159
154
147
147
154
160
158
148
141
143
149
151
155
162
164
162
161
160
161
157
151
145
143
143
144
150
159
168
170
169
164
162
165
169
173
167
157
151
154
162
165
163
160
158
157
152
147
147
151
160
168
166
159
151
151
155
152
141
135
143
159
149
156
164
166
162
158
160
167
169
161
150
143
139
143
150
160
169
172
168
165
162
164
166
165
160
152
149
152
155
160
160
160
159
158
152
148
145
147
157
169
171
163
154
155
161
157
144
139
148
164
154
163
168
167
163
158
161
166
167
164
159
155
152
149
150
159
169
172
163
152
150
153
155
154
150
147
146
148
149
153
156
159
160
159
153
151
148
149
154
159
160
157
155
164
173
171
160
150
153
160
160
163
163
161
158
157
160
164
165
165
168
168
164
156
153
159
170
172
162
149
144
147
151
152
151
151
150
150
149
150
154
161
164
161
155
152
153
155
154
149
144
146
155
168
180
179
169
159
155
157
156
157
157
157
157
157
157
160
165
170
170
167
161
158
157
160
166
168
162
157
154
155
155
154
156
160
163
162
156
154
160
167
169
164
156
152
154
158
155
146
140
143
156
169
177
175
169
162
158
158
156
154
155
158
158
157
156
156
163
167
164
159
155
158
161
161
155
152
153
159
167
165
156
152
155
163
170
170
164
160
162
168
171
166
159
154
155
160
159
154
151
153
159
163
165
164
163
161
159
163
152
152
152
153
155
155
155
153
155
158
161
161
163
168
171
167
153
142
141
152
163
163
154
145
149
159
166
167
162
158
158
162
163
164
161
160
159
160
159
159
161
162
160
156
153
155
157
154
153
157
145
144
143
143
144
151
154
153
151
155
162
171
175
177
177
173
162
150
147
151
156
155
151
147
149
154
155
155
153
150
149
149
150
155
161
166
162
156
151
152
156
160
158
154
154
154
155
149
145
148
139
142
145
147
149
152
154
152
152
154
162
168
168
164
163
164
168
168
166
160
156
153
151
154
155
151
147
144
145
144
141
142
146
154
162
165
162
155
147
144
145
150
154
160
165
163
155
147
144
145
139
145
158
165
167
163
156
152
150
152
154
152
148
145
146
154
164
173
175
169
160
153
153
156
155
149
140
141
147
150
148
148
152
159
164
163
162
158
154
149
145
146
149
159
165
164
156
147
145
149
140
145
159
172
173
165
155
150
150
152
149
144
144
146
153
157
159
162
167
167
161
150
146
151
155
148
140
142
153
162
163
159
157
159
161
163
168
171
169
162
152
147
145
148
152
153
150
149
146
149
149
151
157
161
161
158
155
155
157
158
156
153
156
162
165
162
153
151
158
165
162
151
145
150
157
157
149
147
154
162
165
161
154
150
154
163
174
179
175
165
157
151
146
142
143
148
150
150
148
151
165
160
156
149
147
151
158
166
168
166
163
162
164
165
164
156
148
149
159
167
167
158
151
153
159
162
161
158
153
153
156
154
150
143
146
160
172
176
168
160
158
156
151
147
150
156
157
152
149
152
166
159
150
146
147
154
163
171
170
165
160
160
163
165
160
154
151
153
158
163
160
156
151
148
150
155
160
161
155
151
151
153
151
147
148
157
165
165
159
158
160
159
152
150
153
159
156
149
144
150
159
154
148
146
152
161
163
162
157
152
153
158
164
168
167
164
158
156
154
153
151
151
149
142
136
139
149
159
159
155
154
155
154
152
151
153
156
155
152
156
159
157
153
146
144
145
145
147
146
151
163
166
170
173
172
166
164
171
175
168
156
144
143
149
158
160
159
159
163
165
166
166
165
167
164
160
151
153
164
177
178
164
149
145
148
153
155
162
171
175
171
162
155
155
152
148
146
150
157
160
163
166
170
175
176
170
164
160
159
159
158
160
159
156
153
152
158
161
164
162
161
158
162
167
170
162
149
147
163
178
185
175
158
148
150
155
162
169
174
174
165
156
151
154
155
150
148
155
167
175
162
160
164
172
178
177
167
157
151
155
167
177
177
166
159
157
159
160
158
157
156
155
158
165
172
170
160
156
163
176
180
175
166
161
159
162
163
166
168
165
158
151
150
156
160
156
154
160
172
178
161
158
160
166
175
178
171
163
158
162
168
174
170
166
164
164
163
159
158
158
158
156
152
154
163
171
171
168
166
165
162
160
161
165
167
163
156
154
158
162
159
155
156
164
168
161
156
158
163
165
160
160
163
164
165
167
170
173
172
167
163
161
159
159
161
161
161
158
161
166
168
162
153
151
157
165
168
166
161
159
153
148
147
153
159
161
156
157
164
167
164
159
161
168
169
162
153
151
155
160
157
160
166
162
155
152
161
171
173
167
161
159
161
159
154
151
152
157
164
171
173
168
161
157
157
161
158
153
153
159
159
149
140
141
150
160
166
170
172
168
162
156
159
161
161
156
154
152
155
159
153
157
161
158
150
146
151
161
166
165
165
168
169
162
155
152
154
160
163
164
165
164
163
161
163
162
156
150
153
163
168
161
149
145
153
164
172
172
169
162
157
158
159
157
153
153
156
159
156
156
160
157
158
157
152
150
150
155
160
164
168
168
164
161
163
168
169
165
158
153
153
154
155
157
161
162
160
159
163
170
172
167
162
160
161
162
161
159
156
159
164
170
171
164
158
156
160
161
156
153
171
169
166
163
159
156
157
158
161
163
162
156
149
155
170
183
181
168
157
151
149
147
148
153
159
164
167
171
173
173
172
170
169
166
161
156
150
148
151
157
169
179
179
172
164
161
161
162
159
160
175
178
177
170
162
158
161
165
167
161
153
147
146
157
171
180
177
168
163
157
149
147
150
157
164
169
173
175
175
171
169
171
171
165
158
153
152
153
152
154
161
168
167
160
155
156
159
165
167
169
162
167
169
166
162
161
164
170
170
162
153
153
161
170
173
166
163
163
162
156
150
152
158
162
162
164
170
172
167
161
161
168
169
160
150
151
157
160
157
154
154
155
153
147
145
150
160
165
166
161
151
147
151
160
166
170
172
175
171
166
159
163
173
180
174
163
153
152
153
154
157
163
167
162
153
148
154
160
158
154
154
159
162
158
148
146
153
161
164
160
156
153
152
152
154
156
160
161
154
143
152
144
148
161
177
182
180
175
170
165
161
162
168
173
172
166
160
157
158
159
163
167
170
167
158
147
142
146
154
158
158
156
157
160
156
150
151
160
167
166
158
154
157
163
166
166
162
158
151
141
162
155
159
167
177
181
177
168
162
160
160
159
159
161
163
165
166
167
170
168
163
158
163
173
178
162
143
139
153
166
166
161
158
162
164
160
158
160
166
163
159
154
157
164
168
166
162
160
157
153
165
160
160
161
165
166
163
161
158
160
162
164
163
161
161
163
164
166
169
165
157
150
154
170
177
168
148
142
154
169
175
169
162
161
164
164
160
158
159
159
160
158
158
161
163
163
161
160
160
160
159
154
151
153
154
153
154
158
160
163
168
171
171
168
164
163
162
159
157
154
156
158
162
163
161
157
153
150
155
163
170
171
166
162
162
164
161
155
152
155
160
161
162
164
164
162
158
159
161
162
156
153
152
155
157
159
159
160
161
163
167
170
169
165
161
164
168
163
155
152
158
169
171
162
153
152
157
159
157
159
163
168
165
162
164
169
167
159
150
151
155
159
163
166
167
162
157
158
164
166
160
165
167
169
169
169
169
164
157
155
158
160
161
156
153
159
170
173
165
157
158
164
165
157
151
156
162
165
164
163
163
164
160
160
164
167
164
157
150
149
151
154
159
164
166
161
159
161
167
169
167
179
181
177
176
175
173
163
153
145
149
157
161
158
153
154
166
173
170
162
156
152
150
147
149
156
162
164
165
166
167
162
156
153
153
156
153
149
150
152
155
155
156
158
159
158
160
162
167
166
168
180
181
174
169
169
165
159
150
144
149
161
169
170
164
157
158
165
167
163
160
154
148
145
146
150
153
156
157
160
164
162
158
153
150
147
148
150
153
155
158
159
159
156
153
155
160
164
164
160
168
170
165
159
156
160
159
155
151
150
155
163
168
168
165
164
164
165
164
161
161
156
155
152
151
151
149
147
146
148
155
159
160
160
156
153
157
161
163
161
157
159
162
162
159
159
164
167
164
159
167
159
152
148
152
154
154
154
155
159
162
162
157
152
155
163
170
171
164
156
153
154
158
162
165
162
153
147
145
147
151
157
161
166
166
163
164
169
167
160
155
157
164
168
168
168
171
172
168
163
160
151
150
155
160
159
154
154
159
165
166
162
152
146
148
159
168
167
159
152
150
153
161
167
171
168
162
156
156
156
156
155
160
165
167
164
160
159
161
160
158
160
165
170
172
174
175
175
172
166
151
151
157
165
169
165
161
158
162
167
166
162
157
154
156
160
162
162
158
156
159
164
166
166
164
161
161
163
164
163
159
156
160
163
163
157
151
149
153
160
167
170
169
171
173
172
172
167
164
163
156
158
159
162
164
166
167
166
166
164
160
158
157
161
166
169
171
171
172
170
169
166
161
157
152
153
158
162
165
162
159
159
161
163
163
159
155
155
160
166
175
177
174
172
173
170
163
153
150
152
163
164
157
149
147
157
166
170
167
160
156
154
156
161
169
174
178
182
184
179
166
153
144
142
146
153
160
164
165
160
160
159
162
164
165
166
167
169
168
167
169
169
168
171
172
168
158
147
145
150
157
158
154
147
143
146
156
163
164
161
156
153
155
159
164
169
173
176
177
171
156
141
134
140
151
162
169
171
170
165
162
163
164
167
168
171
174
175
173
167
157
152
154
161
168
167
161
154
152
156
138
146
159
166
158
147
143
152
164
167
163
156
157
160
161
163
162
162
161
157
150
146
149
157
166
171
173
176
174
169
164
167
174
176
172
166
167
173
176
169
157
147
143
146
157
165
165
162
159
157
133
141
164
181
174
153
138
147
165
173
169
161
162
164
163
158
155
155
153
148
145
152
163
172
174
170
171
173
169
163
161
167
177
177
166
154
154
167
177
179
169
155
143
142
150
161
163
160
152
150
150
151
161
175
175
160
145
150
166
175
173
167
168
171
167
159
153
154
154
150
147
150
161
168
169
164
161
162
162
159
158
165
170
168
157
147
148
160
173
182
178
165
150
144
150
159
158
150
145
150
164
160
159
164
167
163
157
159
168
173
172
168
168
171
168
160
151
151
153
155
154
153
159
163
161
156
150
151
157
164
168
171
169
165
161
157
155
157
164
170
171
161
151
149
158
161
156
152
155
166
162
164
164
164
166
167
168
169
169
171
169
167
167
166
163
157
148
145
150
157
163
163
162
162
159
154
148
151
159
173
180
178
172
167
166
166
161
155
152
152
150
147
150
157
166
168
162
162
169
174
159
166
171
173
171
168
171
171
170
167
167
167
166
160
155
151
148
145
148
156
163
165
162
160
160
161
160
159
165
173
177
171
164
159
159
158
155
151
146
141
137
140
152
168
174
170
163
160
163
161
159
165
171
174
170
165
164
164
165
166
167
169
164
157
152
151
153
152
153
157
161
164
162
162
163
165
167
168
170
171
166
161
154
151
148
146
144
148
147
146
146
152
164
174
173
161
149
147
151
151
157
158
164
168
166
159
154
158
164
167
165
161
156
149
150
155
161
163
160
159
161
165
168
169
167
161
161
166
172
172
167
161
157
155
148
144
143
146
149
156
163
170
172
168
159
147
137
137
148
161
150
152
159
164
163
156
153
159
169
169
160
147
139
138
147
157
163
166
163
159
159
164
171
172
165
155
153
163
170
172
169
167
166
160
153
145
143
146
150
158
167
172
166
157
153
147
140
138
149
170
150
153
160
163
160
157
159
166
169
165
155
143
137
138
146
153
159
159
156
147
145
152
163
167
160
151
151
155
163
163
161
161
160
159
156
154
152
151
151
154
158
156
152
154
160
161
151
142
146
157
158
161
161
158
154
156
162
164
162
156
154
155
153
151
150
151
153
150
142
133
131
139
153
159
157
152
150
153
154
152
151
149
150
152
157
163
164
163
158
155
148
140
143
156
172
175
163
149
144
142
161
161
156
152
152
160
165
165
157
155
158
164
165
162
156
152
153
150
143
137
135
142
152
158
159
158
155
154
153
154
152
149
145
147
151
158
162
165
165
159
148
141
146
161
174
175
167
160
157
151
152
150
147
149
157
166
170
169
163
161
158
158
161
161
161
158
157
157
156
155
156
157
158
159
162
165
164
162
162
163
164
160
155
149
149
150
153
159
164
163
157
152
154
161
166
166
166
169
174
176
145
140
141
147
158
166
168
165
165
161
155
149
151
159
168
170
163
158
158
163
170
169
161
157
160
168
171
171
168
168
170
170
169
166
163
159
156
159
162
163
162
157
154
153
153
155
159
167
175
180
144
140
139
145
153
157
156
155
156
159
157
154
155
162
173
176
166
154
150
159
170
170
161
155
157
165
171
172
169
168
167
169
171
174
175
173
168
165
161
158
156
152
147
141
138
141
147
152
156
160
152
147
144
145
149
152
150
146
150
159
167
171
165
162
165
171
168
159
154
154
159
162
159
156
157
161
165
168
168
167
165
164
163
160
162
166
170
168
160
152
147
146
145
139
134
131
133
138
141
145
157
157
157
155
155
155
154
152
153
160
171
175
164
150
147
157
169
172
168
161
156
154
156
155
155
155
159
163
165
164
162
159
154
146
144
152
160
165
160
149
145
146
147
145
139
133
132
134
142
146
156
162
167
166
163
163
159
157
156
159
165
166
157
144
141
153
167
175
175
167
158
151
147
147
149
149
154
157
157
155
154
156
153
149
145
150
159
164
161
155
148
149
150
151
147
140
139
142
146
150
149
157
165
166
161
157
154
153
155
157
160
162
158
157
159
163
163
164
164
165
161
152
146
145
147
148
151
151
150
148
146
151
155
158
158
159
165
171
170
163
154
148
146
145
146
145
149
151
152
150
151
155
162
162
155
145
139
142
152
158
162
161
164
170
174
167
156
150
155
162
163
156
152
152
156
156
154
151
148
144
141
146
154
160
161
163
166
170
168
162
154
148
142
138
140
146
151
154
151
149
161
160
161
159
152
140
135
142
157
165
163
159
160
166
169
161
150
147
153
160
161
158
156
158
160
158
155
151
148
142
139
143
150
157
161
163
165
160
154
151
153
153
150
142
141
147
152
153
148
148
164
160
158
156
152
148
148
157
168
167
159
155
157
164
164
157
150
149
152
152
152
153
155
154
149
146
145
149
149
145
143
147
152
157
163
168
165
156
146
144
154
159
157
154
152
154
154
148
142
140
158
153
150
149
153
159
164
165
164
159
155
156
165
174
173
164
155
148
147
146
149
150
150
145
138
135
140
148
152
154
154
154
153
157
161
165
165
160
153
150
154
157
159
158
153
148
144
142
140
136
168
166
165
164
164
163
166
171
173
172
163
154
149
152
158
162
163
159
156
154
156
158
160
161
162
159
149
143
148
160
167
161
146
138
139
144
147
149
159
170
175
172
164
156
152
150
151
155
161
165
162
159
161
164
170
171
169
169
168
167
166
163
157
153
154
159
165
168
164
161
157
155
159
167
173
166
149
138
144
159
167
160
148
144
145
150
149
154
162
170
173
166
158
157
159
159
158
159
161
163
162
156
155
162
170
173
168
161
158
160
168
172
167
160
160
166
172
174
172
170
167
164
167
172
178
172
157
144
144
151
158
159
159
162
164
163
156
152
155
160
161
156
153
157
162
163
161
163
167
165
170
158
156
161
169
171
167
159
157
160
167
172
169
165
166
171
174
173
173
175
177
176
174
172
172
167
158
152
146
148
150
156
164
173
176
170
159
151
149
153
154
151
156
164
170
167
163
164
168
166
169
161
164
166
167
168
168
166
165
164
161
161
160
158
160
162
163
166
173
180
184
182
175
166
161
158
157
155
153
152
149
147
150
159
168
167
161
155
156
154
154
153
161
173
180
177
169
166
164
163
155
160
167
169
165
163
168
174
173
166
159
157
155
150
145
145
151
163
173
182
183
176
166
158
155
157
156
159
162
163
157
147
139
144
156
164
165
164
162
158
155
155
162
172
178
178
175
170
164
160
147
155
165
166
161
160
165
173
173
167
164
162
160
152
145
144
152
162
170
174
171
164
156
155
159
164
167
167
170
173
170
160
152
153
161
169
170
165
159
155
156
161
165
163
161
164
169
172
169
163
160
160
161
160
157
157
162
166
170
170
174
175
170
166
165
166
163
158
157
158
162
161
157
158
166
174
175
170
169
170
171
168
164
164
170
173
171
161
150
148
157
169
171
161
152
153
160
166
165
162
178
172
166
160
156
157
162
166
169
171
173
172
171
176
181
182
169
153
147
153
164
168
167
166
171
175
173
166
158
156
159
162
164
165
166
169
167
158
147
147
158
171
171
162
154
154
159
160
156
157
181
179
172
165
160
160
166
172
170
162
154
153
159
172
181
178
167
157
155
158
165
169
170
169
168
169
167
160
149
143
147
159
165
164
160
161
159
155
147
148
157
163
160
152
150
154
159
157
155
155
167
168
167
164
163
165
170
173
169
154
141
144
159
173
175
169
164
165
165
162
158
158
161
162
161
162
163
160
149
144
148
161
170
166
160
157
155
152
150
151
157
158
152
144
146
152
160
162
158
154
156
152
154
161
167
172
173
171
164
155
149
156
171
183
181
168
162
164
166
161
149
144
150
159
163
163
163
160
158
155
156
163
167
165
160
152
151
151
153
158
159
160
157
153
154
159
165
167
160
152
158
150
152
160
170
176
174
168
160
158
162
169
176
180
174
166
160
160
165
162
150
141
148
166
179
173
160
154
158
163
162
158
158
162
161
153
148
149
155
158
159
159
159
162
165
167
167
166
160
152
166
161
160
160
167
172
172
164
157
160
168
173
171
164
158
153
154
160
168
168
156
144
150
172
190
179
153
141
149
161
164
158
155
162
163
157
150
147
149
150
149
149
151
159
163
165
164
161
160
158
168
165
159
153
156
162
164
161
158
161
169
172
172
162
154
151
155
161
169
165
155
146
152
169
181
170
152
141
147
157
163
161
162
163
166
163
157
149
148
148
148
147
147
151
154
155
157
158
158
159
165
159
152
151
154
159
161
162
161
162
166
171
173
171
163
157
158
162
163
157
154
155
163
167
165
159
157
156
158
158
157
160
162
163
166
168
166
161
156
155
158
160
160
156
154
154
156
157
156
151
156
154
155
161
167
169
168
167
165
161
159
163
170
171
163
159
159
162
159
156
159
167
172
168
158
157
165
172
172
163
155
153
155
160
165
169
169
165
161
161
167
172
172
166
163
160
158
155
150
146
154
157
164
173
175
175
174
174
168
161
157
160
168
170
163
157
157
159
159
160
162
168
166
161
154
157
165
174
176
170
161
154
153
159
164
167
161
153
151
155
164
167
167
164
165
161
155
147
146
149
154
160
167
169
170
171
175
174
167
160
159
164
173
176
167
158
154
157
159
163
165
162
155
147
148
154
163
168
173
175
173
166
161
163
165
163
156
148
144
146
149
151
154
158
162
160
151
145
148
158
155
160
159
156
155
162
169
170
162
156
156
163
172
175
172
165
160
157
159
161
166
165
156
150
150
157
164
167
170
173
177
174
168
164
163
163
165
162
154
145
139
142
152
162
165
161
159
157
160
162
158
157
151
144
145
154
163
165
157
150
151
154
158
161
163
167
169
166
159
159
163
167
166
163
163
165
166
164
162
161
165
167
166
163
159
162
169
173
164
149
140
147
161
168
168
167
169
173
171
162
161
155
147
144
147
153
157
157
154
152
153
151
148
144
149
162
173
173
165
157
158
161
167
169
172
169
164
155
148
146
151
157
161
162
158
156
157
159
155
150
148
154
163
166
167
171
177
181
174
162
158
156
155
159
161
157
152
149
155
158
161
158
152
147
150
160
168
172
166
160
160
161
162
165
165
161
155
147
141
141
148
156
163
164
161
154
147
142
144
151
157
159
158
157
163
170
176
176
170
162
155
162
171
176
174
165
155
152
159
164
164
161
159
161
162
162
161
162
163
166
166
166
164
158
153
151
152
149
148
148
154
161
167
168
167
160
154
149
151
158
167
165
159
157
159
163
164
161
159
159
163
175
178
176
168
166
166
168
167
164
157
155
157
163
168
165
162
161
164
167
165
166
162
158
153
152
155
157
156
155
158
163
169
172
172
170
168
165
166
171
175
171
165
159
155
151
145
141
143
148
174
184
176
162
154
158
167
172
168
158
152
150
154
159
164
165
166
167
166
162
157
155
156
157
158
161
164
163
159
156
156
162
167
173
177
179
177
172
170
172
176
174
169
160
152
143
133
129
133
143
168
173
165
154
148
149
158
164
161
155
153
154
156
158
159
162
168
169
163
153
147
147
150
155
159
164
168
165
160
156
156
161
165
171
179
181
176
167
162
163
168
168
164
156
151
147
142
136
135
144
147
154
161
163
160
155
155
158
162
159
160
160
161
161
161
163
169
167
157
147
144
148
153
155
159
160
163
164
161
157
159
164
168
173
174
173
169
163
160
163
164
159
152
150
154
162
164
155
146
148
138
143
158
172
174
166
156
158
165
170
167
165
164
164
164
164
164
162
155
145
145
152
160
159
155
153
158
162
164
163
162
164
168
170
166
160
160
161
167
167
166
158
150
148
158
170
172
163
153
151
151
150
157
171
176
169
158
157
166
173
172
167
166
166
165
160
157
158
155
149
148
153
160
161
154
148
151
160
168
168
163
162
164
161
154
150
150
159
168
171
166
158
152
153
160
165
161
156
155
159
163
161
160
165
169
166
161
159
160
165
165
163
163
163
159
154
152
153
153
150
151
155
161
162
152
143
145
157
167
168
162
158
155
152
149
146
150
159
166
168
164
157
154
156
160
160
152
151
159
167
161
164
162
160
162
166
166
163
159
155
152
152
155
157
154
151
150
149
149
148
152
156
161
160
152
148
151
159
162
159
156
154
153
149
149
153
156
160
162
158
153
150
154
158
163
162
156
157
161
163
157
157
155
155
158
163
168
170
164
154
150
151
154
157
155
152
150
147
146
147
151
154
154
153
154
163
170
171
162
153
148
150
152
153
155
160
164
161
155
148
145
147
156
163
169
167
165
162
156
147
154
150
150
152
156
159
164
170
173
169
163
160
160
160
158
155
153
149
148
150
152
153
152
153
160
171
179
177
167
154
148
149
152
154
158
163
165
160
149
143
143
153
163
171
172
167
165
161
155
144
152
148
151
158
162
157
159
169
182
184
173
163
159
160
160
160
159
157
154
154
154
154
155
159
161
164
168
170
168
162
157
155
156
155
158
163
164
158
148
143
149
162
169
170
166
163
159
155
155
157
148
146
153
164
165
159
159
169
182
186
173
157
149
152
157
160
160
161
159
154
151
152
157
161
159
153
154
163
168
167
163
162
159
157
155
158
159
157
149
148
157
165
165
162
161
159
155
148
148
156
147
148
154
158
159
158
159
165
173
172
163
151
144
146
151
156
158
160
158
151
145
143
150
155
153
150
153
164
169
167
160
158
158
156
156
158
159
157
153
153
157
158
154
152
156
157
152
141
136
140
154
156
154
150
148
152
157
159
159
156
156
155
153
152
151
154
155
154
152
149
144
143
148
151
152
154
160
164
164
160
153
152
151
152
154
159
161
160
159
159
155
151
146
146
150
152
150
146
142
136
158
157
150
146
146
154
160
159
153
151
154
160
163
161
158
156
157
156
153
150
149
153
154
159
163
165
163
161
160
161
161
157
149
144
146
152
156
160
163
166
163
155
151
149
149
151
155
160
163
155
148
148
145
145
154
164
169
167
161
154
151
154
160
164
167
164
163
161
159
158
159
161
162
167
172
173
165
158
155
165
171
167
151
140
138
140
145
153
163
169
168
161
154
151
148
150
157
170
177
172
139
139
139
145
155
166
171
171
166
159
150
146
152
162
171
171
165
162
162
164
166
166
162
163
166
168
163
156
155
165
170
166
152
144
143
144
145
149
153
157
158
156
154
150
143
142
150
161
169
167
141
139
138
144
152
159
162
163
162
160
155
149
148
156
164
167
163
157
158
162
165
163
160
157
159
161
161
158
160
164
165
160
153
152
154
157
156
150
145
141
142
147
154
150
138
130
134
144
152
154
157
150
148
147
152
153
153
153
155
160
165
161
152
146
148
157
159
156
154
156
160
161
160
158
157
158
160
160
160
163
165
164
158
153
153
159
161
160
152
144
143
148
155
153
139
125
125
136
148
152
172
166
160
152
152
154
155
155
157
161
170
168
158
142
139
150
162
163
158
154
155
161
161
159
156
157
160
160
158
158
164
172
167
153
145
150
160
167
165
159
157
159
160
153
140
128
126
135
145
148
173
172
163
153
147
153
158
162
160
161
166
169
163
150
147
155
166
167
160
156
158
162
159
152
147
151
159
160
157
153
160
172
170
158
147
148
158
166
168
167
162
159
155
149
143
140
138
140
141
142
162
163
157
146
141
144
151
157
159
159
163
166
166
163
163
164
163
160
157
159
162
162
157
147
143
147
153
158
157
153
156
163
167
164
157
154
156
158
160
159
152
147
144
146
152
155
154
151
146
142
150
151
150
146
143
139
138
143
154
160
162
162
162
167
172
168
157
150
153
160
162
160
157
152
151
149
153
157
157
152
146
149
159
165
163
159
155
153
148
143
141
140
143
147
154
162
162
157
151
143
150
148
150
154
152
144
139
142
156
162
158
150
149
157
165
161
151
146
150
156
157
157
158
161
158
154
153
155
153
145
136
139
150
159
163
162
158
151
142
135
138
147
154
155
155
157
158
156
149
140
152
152
155
159
160
157
154
157
163
160
151
140
139
146
151
150
146
145
147
149
150
156
161
165
158
150
146
149
149
146
142
144
150
157
161
162
157
149
140
137
145
155
160
158
153
153
153
149
144
134
151
153
154
156
159
166
169
168
164
155
145
140
141
146
147
145
144
144
144
148
152
155
160
158
153
148
146
148
150
155
156
156
155
156
156
156
153
151
149
148
148
149
151
151
151
150
149
145
139
133
169
167
160
156
154
156
156
157
160
166
171
170
162
156
159
163
165
164
161
162
163
160
159
158
164
167
164
154
149
150
153
154
150
149
156
161
156
147
140
146
160
171
168
160
156
156
162
165
166
163
164
161
156
153
155
159
162
163
164
166
168
165
158
154
155
159
160
160
159
159
159
156
157
161
168
168
160
150
148
151
151
144
142
149
161
164
157
148
146
155
166
166
159
155
159
162
164
159
156
152
167
163
159
157
158
161
163
161
159
159
159
159
158
158
161
165
167
165
162
162
161
160
162
164
165
160
153
149
149
152
150
145
146
156
167
169
158
150
150
158
165
159
151
151
159
163
160
157
156
153
175
169
165
163
162
161
160
158
158
159
158
159
160
163
167
172
173
170
168
167
170
173
177
172
163
153
148
150
151
153
151
152
157
165
171
170
162
153
153
157
158
153
150
155
161
163
161
160
163
160
173
167
168
167
165
161
161
162
163
163
162
162
162
164
165
166
166
167
168
172
176
180
180
173
162
151
151
153
156
156
152
151
156
162
167
167
159
155
156
156
151
147
149
160
170
173
172
168
166
161
162
164
169
171
168
165
166
170
169
166
162
160
162
163
162
159
157
160
166
173
177
176
170
165
160
158
161
165
166
163
153
148
150
158
165
161
158
158
160
157
151
145
148
158
169
175
174
168
163
159
158
163
171
172
171
171
173
171
168
163
160
161
163
164
164
163
161
160
164
168
169
167
159
157
161
163
166
168
169
168
160
155
155
163
168
169
166
165
161
158
153
150
150
153
157
163
164
163
160
162
166
168
170
167
166
168
170
170
167
163
165
168
167
164
167
168
165
158
154
157
163
162
159
158
163
167
170
168
165
162
160
158
158
162
168
173
174
167
157
151
153
156
158
155
154
159
162
161
158
160
172
167
162
158
157
160
165
168
168
169
172
172
167
161
161
162
157
148
145
154
166
170
169
165
164
168
170
166
158
152
151
152
153
154
160
169
172
165
151
147
153
160
161
160
164
170
173
166
156
152
170
166
158
156
155
160
165
168
170
169
166
163
158
156
154
154
153
150
153
161
174
180
177
168
163
163
165
163
156
149
149
153
155
155
160
166
166
160
153
152
157
162
161
162
168
176
176
168
157
153
166
162
157
157
161
163
165
167
165
161
155
154
156
158
159
157
159
164
171
176
175
172
167
162
159
161
163
163
159
157
159
162
164
165
164
164
162
158
155
156
161
162
161
160
161
163
164
161
159
161
167
161
158
157
161
165
163
160
156
154
155
159
164
167
166
162
162
169
178
179
166
151
144
150
162
168
167
165
167
170
170
167
164
163
161
159
158
156
154
157
163
165
166
162
157
153
153
156
161
164
167
164
160
156
158
160
161
157
153
154
161
167
165
163
162
159
155
156
166
170
161
142
134
148
169
177
172
166
168
171
168
160
154
151
150
150
148
149
153
157
163
168
168
166
162
158
155
156
160
164
167
169
162
153
151
159
163
161
158
160
168
168
161
153
151
152
149
146
153
160
160
149
144
153
169
177
172
166
164
161
157
150
147
149
149
147
146
148
154
157
161
162
162
162
162
159
156
155
157
161
168
170
162
152
153
161
168
167
163
167
172
174
166
158
155
155
156
154
155
157
158
156
154
156
164
168
169
167
162
156
151
149
151
153
155
156
158
161
161
157
154
152
152
153
153
151
150
151
154
157
170
167
161
159
162
169
171
170
166
165
167
172
174
171
165
160
162
164
164
160
156
155
157
158
158
160
166
171
170
161
153
149
151
152
154
160
167
168
162
156
151
155
157
154
148
146
150
153
154
150
167
162
160
166
170
173
173
172
167
160
157
163
170
172
164
156
156
162
166
162
155
154
157
159
159
158
164
173
176
168
155
148
144
146
152
158
164
164
160
156
159
166
169
162
155
155
160
160
155
149
161
154
155
161
164
166
171
174
172
164
156
157
161
165
162
154
151
155
163
163
159
156
156
158
158
157
159
165
171
168
158
148
145
149
155
157
158
156
158
161
167
170
168
162
161
161
161
156
151
151
154
151
148
148
151
155
164
172
172
169
161
157
160
164
163
157
153
153
159
162
165
161
157
154
153
154
155
159
164
167
165
160
158
162
165
165
165
165
164
162
159
154
154
157
163
162
153
146
147
156
154
151
149
144
144
151
161
165
163
162
162
161
162
163
163
162
159
153
151
159
167
171
166
156
153
157
161
166
168
169
167
166
164
163
164
168
175
179
170
152
137
135
147
160
166
163
157
153
155
160
156
157
153
148
147
154
161
161
156
154
159
164
163
161
161
162
161
154
147
151
163
173
172
165
162
165
171
176
173
171
167
164
162
159
158
161
172
175
162
141
129
136
152
164
166
166
166
168
166
161
157
156
153
150
152
158
165
166
162
159
161
165
164
159
158
161
165
160
152
150
158
169
172
170
167
169
173
175
170
165
162
161
161
158
155
156
158
153
145
140
144
154
162
160
160
163
171
172
167
160
155
156
154
153
156
160
165
170
173
170
166
163
161
159
161
163
167
166
163
159
159
161
164
163
161
161
165
166
163
158
157
158
159
158
157
155
150
143
141
151
163
170
165
158
157
163
168
167
163
157
159
163
162
159
158
160
164
172
176
172
164
155
155
162
167
165
165
166
169
166
161
156
154
153
153
152
155
156
155
154
152
158
159
158
159
161
158
152
153
160
167
168
163
157
158
161
163
163
161
157
167
177
175
165
159
160
166
171
172
164
156
149
152
161
167
163
158
160
163
162
158
156
154
155
155
153
154
153
151
149
152
159
163
162
165
168
168
165
162
162
163
162
160
156
155
152
155
160
165
160
171
183
183
171
162
160
166
167
164
156
151
150
153
157
158
158
157
157
157
153
154
156
159
162
162
161
161
158
155
154
157
163
165
168
171
174
171
163
158
159
162
162
160
154
146
142
146
154
161
159
166
176
176
170
164
162
163
164
160
155
156
159
159
157
153
155
163
163
155
150
151
158
162
163
163
166
166
162
158
157
162
165
165
166
172
175
168
158
152
156
163
167
164
154
149
147
149
151
153
154
161
163
162
163
166
167
168
165
160
157
159
163
162
160
156
161
168
167
157
147
147
155
157
157
158
163
162
159
157
157
159
159
156
159
166
172
167
157
153
156
165
168
165
163
164
168
167
159
154
155
161
157
154
159
166
172
171
166
161
158
159
160
162
162
162
164
169
166
156
143
142
149
154
155
154
153
155
156
156
158
157
153
150
155
161
168
165
160
156
156
159
162
168
174
181
182
176
167
162
164
162
160
158
164
169
172
168
165
164
164
162
159
157
159
161
161
163
159
150
138
137
146
157
159
155
150
148
157
163
163
157
149
149
154
159
161
161
161
161
157
155
160
168
179
182
175
164
159
163
170
162
165
167
168
169
165
164
167
170
172
165
155
151
154
157
157
160
156
145
135
137
150
164
169
158
150
152
162
167
162
151
146
147
151
151
152
156
162
166
166
162
161
167
174
171
159
151
151
159
168
159
161
162
160
159
159
163
170
174
173
163
154
149
151
153
154
157
154
145
136
139
153
167
168
159
159
163
170
166
152
141
140
143
143
142
146
154
164
170
171
170
164
163
162
160
155
150
152
157
157
155
151
146
143
147
155
164
169
171
168
162
156
154
152
153
152
153
152
147
141
142
149
154
156
158
165
175
177
164
150
141
142
144
143
144
150
158
163
162
162
163
163
160
157
158
162
166
164
157
146
153
145
137
138
148
157
163
167
169
166
163
161
161
160
159
156
152
151
150
148
146
144
141
143
152
164
172
170
160
152
149
152
151
147
150
160
165
163
151
144
147
153
156
156
164
173
180
176
161
146
152
146
144
152
162
164
164
167
169
169
165
165
166
169
169
161
156
154
154
155
151
147
145
146
151
155
157
155
155
155
157
155
152
149
154
165
171
165
151
139
139
145
150
155
165
176
182
174
159
147
151
147
154
165
172
170
165
167
171
171
164
159
161
167
170
162
157
156
159
160
159
156
157
159
157
151
148
152
155
157
158
156
152
149
154
163
170
167
159
151
149
147
147
150
159
164
164
156
145
139
145
146
153
161
168
168
166
165
167
167
162
154
152
156
160
158
155
155
160
161
160
158
163
163
157
152
153
159
164
164
160
158
153
150
148
152
158
162
161
162
160
155
148
144
145
148
147
141
137
136
142
143
147
149
155
159
159
159
158
162
162
156
152
151
155
156
157
158
160
161
160
157
156
153
151
152
157
165
168
169
168
166
160
151
146
144
147
151
157
164
166
162
152
143
137
137
140
144
147
147
145
146
144
143
146
151
154
155
156
160
161
159
155
154
156
159
163
163
161
160
159
155
151
151
153
158
162
161
162
166
172
173
164
153
148
147
150
152
155
161
165
166
162
153
146
144
148
156
160
158
152
151
147
143
144
150
156
160
159
157
154
152
153
156
159
162
166
166
166
162
159
157
156
158
164
167
163
154
150
157
170
170
161
153
151
157
160
160
157
158
161
164
166
164
157
151
153
158
157
153
153
151
145
144
148
156
165
167
163
154
148
146
151
159
160
158
160
165
168
167
165
161
160
159
162
163
158
149
146
155
162
160
150
146
150
158
161
160
156
153
153
157
165
164
155
146
144
149
152
149
152
148
143
145
151
161
166
168
163
157
152
150
154
159
158
155
152
157
163
166
166
161
155
150
149
148
146
146
148
154
159
157
149
145
148
152
155
154
150
146
146
153
163
163
148
137
137
149
161
162
155
149
146
146
152
158
161
162
160
160
164
162
161
157
155
153
152
152
155
160
161
159
152
147
143
142
143
144
145
150
156
161
158
152
147
150
153
153
151
147
151
161
172
171
157
142
141
155
170
172
161
155
149
146
148
153
156
159
160
161
162
164
160
154
152
155
158
156
154
154
158
159
156
148
144
148
153
147
138
135
146
160
164
156
150
150
155
157
158
159
165
172
177
177
167
155
146
146
149
152
163
159
151
146
145
151
158
161
160
156
152
151
149
148
148
155
161
162
156
154
159
165
163
152
149
156
163
156
141
134
142
157
162
158
152
151
151
155
161
170
174
172
166
167
167
162
150
134
122
122
157
158
152
147
147
152
159
163
162
157
148
142
142
146
152
158
160
159
157
156
161
164
163
155
151
153
159
159
155
150
150
154
158
157
154
152
149
149
158
169
170
162
154
156
165
167
157
140
127
124
152
152
151
150
151
156
161
163
163
161
150
142
142
152
162
164
158
151
153
156
157
156
156
155
152
149
151
157
159
157
151
149
153
156
160
159
156
157
157
157
156
155
155
159
165
167
163
157
149
144
154
151
150
152
158
163
164
163
163
160
152
145
146
156
164
161
152
145
148
152
153
154
155
157
156
154
152
155
154
149
143
144
151
156
161
164
169
168
158
146
145
153
167
170
165
159
156
158
155
151
155
154
152
156
160
167
169
164
159
153
149
146
146
152
153
147
143
141
144
151
155
158
160
161
159
155
152
153
153
152
153
154
154
156
157
159
162
161
153
142
142
151
161
162
153
146
146
149
147
147
153
156
157
157
160
168
170
164
154
143
142
144
146
144
141
139
139
142
149
155
159
160
159
158
155
154
151
151
156
165
169
167
161
159
156
149
145
144
145
146
144
140
139
142
143
144
144
141
139
142
167
168
165
163
163
167
170
165
161
166
174
177
167
158
158
162
163
163
164
170
171
166
159
158
161
165
165
161
159
160
163
161
161
162
172
180
178
161
143
142
159
178
180
169
157
154
160
166
163
156
168
170
165
157
150
153
160
162
161
165
168
169
163
156
158
159
159
157
159
164
167
163
157
155
157
159
161
162
169
171
165
157
153
161
174
180
174
162
153
155
166
170
167
160
161
160
161
159
160
157
170
173
168
159
148
146
152
158
160
159
158
158
159
160
163
163
161
158
158
157
160
159
157
154
148
146
152
163
170
173
166
157
152
154
163
171
168
164
165
168
168
161
154
155
161
164
160
155
153
156
171
172
172
165
153
148
151
158
161
161
160
160
162
165
167
168
168
164
161
159
160
162
162
156
147
144
151
164
170
168
163
156
152
150
154
162
164
166
167
168
164
156
149
151
159
163
162
159
160
157
167
167
169
167
159
154
155
161
167
171
169
169
168
168
166
165
162
161
162
163
163
164
165
162
154
152
159
166
170
167
160
156
155
153
153
153
156
160
166
166
159
149
145
147
153
158
162
166
166
160
166
164
163
163
162
160
160
162
168
171
171
169
167
167
167
164
157
157
162
167
169
167
165
163
161
159
161
166
169
167
159
156
157
161
157
151
150
158
167
167
159
147
141
145
150
152
154
157
161
161
166
164
164
163
164
165
162
159
157
159
162
162
163
165
171
173
170
166
168
171
172
169
162
164
162
159
156
158
162
162
156
154
159
164
164
159
159
166
173
171
161
151
146
150
153
153
150
146
149
160
160
162
163
164
165
165
161
152
145
147
153
157
156
158
165
176
180
176
170
166
167
163
160
158
154
154
158
161
162
158
150
148
151
156
160
163
166
168
167
164
161
160
159
161
165
166
160
151
146
152
157
158
160
161
163
163
160
153
146
149
155
159
153
147
152
164
174
169
160
156
159
162
161
154
150
154
167
176
175
165
153
149
150
150
153
157
160
158
154
154
158
163
166
169
175
180
177
166
154
150
159
157
157
159
162
163
161
157
157
162
166
162
152
144
144
153
161
159
153
155
163
172
172
164
156
158
170
180
183
177
168
162
159
158
158
157
157
155
153
158
160
164
166
170
176
180
178
172
164
159
164
160
157
158
161
164
163
161
164
171
173
167
154
145
147
152
156
156
159
168
176
177
174
168
163
162
163
166
174
179
179
174
168
166
164
164
163
162
164
165
164
163
167
171
171
166
160
158
162
170
165
161
156
156
159
164
164
162
164
169
173
169
157
150
150
154
153
156
165
177
177
168
158
156
161
161
155
153
162
173
178
173
165
161
161
165
166
168
166
164
163
165
169
173
170
160
147
145
155
170
161
162
158
154
157
166
168
165
159
160
164
164
156
151
153
156
154
151
158
168
173
162
148
145
152
160
159
158
162
166
169
165
159
157
157
160
163
165
166
165
167
170
171
172
170
162
153
147
152
163
160
166
162
156
159
169
175
170
161
158
158
156
147
146
155
163
161
150
147
156
165
166
156
145
149
157
167
172
170
164
161
158
156
156
156
157
161
164
169
172
174
171
167
165
164
163
159
153
153
157
161
167
164
160
164
171
176
172
166
166
164
157
148
146
157
170
172
161
152
154
163
168
164
152
149
154
166
173
171
166
161
158
155
154
154
156
164
168
172
172
168
162
157
155
154
154
152
153
153
155
166
164
163
164
167
170
169
168
167
168
169
166
158
154
159
167
172
170
165
162
161
160
159
153
150
150
154
164
169
167
163
158
153
147
146
152
163
168
167
159
154
154
156
155
151
148
151
155
158
157
167
161
159
163
164
164
162
160
162
163
165
164
161
159
158
158
162
166
168
164
156
149
150
154
154
151
150
157
167
170
166
158
151
146
145
148
155
160
159
152
151
157
161
159
153
153
160
168
169
166
163
158
157
157
157
156
155
156
158
158
157
156
159
160
157
156
158
163
166
162
154
148
152
162
166
160
156
158
166
171
166
159
155
156
155
155
156
160
162
161
162
164
164
157
154
157
167
175
176
169
161
159
156
155
153
151
151
151
154
157
157
152
151
151
155
158
162
164
165
160
154
153
162
171
174
170
163
161
164
161
156
153
155
160
164
164
167
172
175
172
166
159
156
155
155
161
165
169
172
169
163
165
163
159
156
155
151
149
150
158
163
161
156
150
152
158
163
163
161
157
159
162
166
168
168
167
167
165
159
150
143
141
148
155
159
164
173
179
174
160
149
144
150
158
163
165
166
167
166
162
162
165
164
162
161
161
160
157
155
162
174
177
171
162
157
158
159
155
150
151
161
169
168
161
157
158
164
169
166
155
146
145
149
154
154
160
166
168
159
143
136
141
153
159
163
164
165
164
162
160
152
155
156
157
161
167
172
173
171
172
178
183
182
174
168
164
161
152
146
149
159
169
169
161
155
155
167
177
180
173
165
161
157
156
155
156
159
157
149
143
148
158
163
159
156
157
158
157
157
160
148
147
148
151
157
167
175
184
186
181
175
172
172
174
172
167
165
159
155
151
154
161
167
166
160
159
167
180
187
184
173
163
155
148
151
157
162
159
155
159
168
173
170
161
157
157
156
155
158
161
155
152
146
145
151
160
171
180
184
178
165
156
156
163
167
164
163
161
163
158
151
151
159
166
165
161
162
167
172
170
161
150
143
140
148
161
169
165
160
162
168
170
167
165
165
165
164
164
164
162
165
163
155
150
152
159
165
168
168
164
155
149
151
157
159
155
154
157
163
160
153
149
154
162
163
159
153
153
152
151
149
147
147
150
158
167
169
163
156
153
153
156
159
162
165
167
170
175
174
161
161
164
165
164
162
161
162
162
159
154
150
150
154
156
153
152
152
157
160
161
160
157
155
156
157
155
153
151
152
154
157
161
162
165
167
167
163
156
150
147
147
149
154
154
156
160
169
176
173
159
153
157
164
169
167
164
164
163
159
153
152
154
156
157
155
157
159
160
159
160
164
164
158
155
155
160
162
161
161
163
167
168
165
163
162
161
160
159
158
157
158
156
157
155
154
158
164
167
166
157
154
154
155
158
164
168
170
168
160
153
153
157
160
161
159
163
168
165
159
157
160
161
160
157
163
169
168
164
160
159
160
158
151
148
152
158
164
167
167
166
164
163
164
165
165
165
165
165
165
162
164
159
150
148
155
166
171
166
158
154
156
160
163
162
162
164
166
164
154
147
146
151
155
162
169
172
166
157
150
149
147
143
140
146
154
162
166
168
165
160
158
161
167
174
174
170
167
164
167
169
165
165
158
154
155
159
163
162
160
162
163
161
159
160
160
164
166
163
150
138
134
141
155
164
169
166
160
155
152
151
147
143
145
158
167
171
166
163
157
152
151
156
165
173
172
165
160
162
167
172
161
165
167
164
159
153
154
163
174
178
171
161
155
156
160
164
168
165
153
138
136
147
162
170
169
164
161
161
160
154
150
149
157
167
173
170
163
159
157
156
156
157
161
165
163
158
154
159
167
170
158
160
163
163
159
152
153
168
182
185
174
162
155
154
159
162
165
163
155
145
147
160
172
176
169
164
165
167
162
155
150
153
158
160
161
159
158
159
161
164
166
163
160
157
158
157
157
163
169
167
154
154
153
154
156
157
161
165
172
173
172
164
159
156
155
154
153
155
155
154
156
161
168
170
167
166
167
166
160
157
155
158
157
149
147
151
156
159
160
165
171
171
161
151
151
158
167
172
172
167
154
154
151
152
159
164
163
158
155
159
165
170
168
163
158
151
148
151
156
159
158
155
152
153
155
159
159
158
156
159
164
165
157
144
142
149
156
159
154
157
165
167
159
148
150
161
177
181
173
165
160
158
156
159
165
166
161
156
154
157
164
169
172
170
165
160
156
158
162
164
161
155
147
146
150
152
150
149
151
159
166
166
157
148
147
155
163
163
159
156
155
154
150
147
152
166
178
178
169
157
161
157
154
158
165
166
162
158
155
156
157
162
166
168
166
163
158
159
163
166
168
166
163
160
156
152
147
144
146
153
159
159
155
150
153
160
165
166
164
159
151
145
145
147
154
162
165
164
157
148
149
144
145
152
163
167
165
161
156
154
154
154
156
159
161
158
156
157
160
165
168
174
179
177
167
155
149
147
151
157
159
158
153
149
151
154
159
163
166
164
156
147
144
145
150
151
150
151
152
149
137
135
140
149
161
167
166
161
158
160
160
158
155
156
158
159
158
156
159
159
162
169
175
174
165
157
155
157
164
169
170
165
156
148
145
148
152
156
160
164
163
157
148
145
145
146
145
147
151
155
142
145
150
154
158
159
159
160
162
165
165
159
154
154
156
159
162
164
163
160
159
158
159
157
156
155
160
162
165
169
171
169
160
154
156
160
162
158
154
156
160
161
159
154
151
148
147
146
146
148
157
160
159
156
150
148
152
159
163
161
158
154
152
153
152
153
161
168
170
167
162
156
152
150
152
157
161
159
155
156
160
162
162
165
172
180
180
170
157
152
155
161
168
168
162
154
147
142
136
135
165
162
155
148
147
149
155
160
160
154
150
151
155
153
148
148
155
166
172
171
167
162
159
154
153
155
157
153
149
149
154
159
163
166
173
178
180
176
167
160
157
159
167
170
162
152
146
144
143
143
161
152
145
144
149
156
162
160
154
152
154
162
166
161
154
149
153
160
167
170
169
167
161
155
149
143
144
146
146
150
157
163
166
164
161
161
166
171
172
166
159
158
161
163
157
148
146
155
163
165
156
149
145
147
152
158
160
157
153
157
165
172
174
169
162
158
154
158
163
167
167
164
154
146
138
139
140
140
143
147
156
165
167
161
153
153
157
161
163
156
153
155
160
163
158
151
150
159
171
173
151
147
147
151
155
155
151
151
155
158
162
162
161
160
157
154
156
158
163
165
164
158
148
139
139
147
153
146
137
135
144
155
157
153
153
154
152
148
147
148
153
157
160
163
164
159
151
148
151
153
149
146
150
155
157
154
150
152
157
157
148
143
142
143
146
148
153
160
164
163
161
156
152
146
151
163
167
157
141
133
137
143
146
149
155
157
148
140
144
159
168
164
158
161
165
164
151
137
131
133
150
149
154
161
162
160
159
161
163
159
146
134
131
138
144
151
157
161
162
160
156
155
156
156
160
165
166
159
151
145
143
144
148
153
160
160
150
147
159
180
185
172
157
157
163
164
156
143
135
137
158
160
165
166
166
168
169
168
165
160
150
139
137
144
154
161
160
157
156
154
153
152
154
157
160
162
159
154
152
150
150
153
156
160
162
163
160
162
171
180
179
170
162
159
162
161
159
158
157
158
165
168
167
167
167
171
172
168
161
159
156
150
149
152
160
160
154
148
146
152
154
153
152
154
157
160
156
152
148
149
151
155
160
159
158
160
165
167
166
159
155
160
166
166
160
153
154
161
166
168
165
167
165
161
162
168
168
162
155
154
157
163
161
159
154
148
141
138
143
151
157
156
153
153
156
158
155
153
150
153
157
159
158
157
153
154
156
157
152
144
142
149
158
160
151
146
145
150
154
159
159
162
160
160
161
165
163
156
151
148
156
165
168
164
155
145
140
139
142
151
157
157
154
153
154
154
152
152
157
165
167
160
155
157
159
153
144
141
143
146
145
142
143
145
146
144
144
141
139
144
167
168
165
163
166
173
177
172
167
166
170
168
164
160
161
162
159
155
158
163
164
160
156
158
161
161
158
156
159
164
166
166
164
163
166
170
171
167
160
155
164
175
180
171
159
149
151
158
160
151
171
172
166
156
150
153
158
161
164
166
168
165
161
158
162
165
164
162
164
166
166
161
157
158
158
158
157
157
166
174
176
174
170
167
169
171
169
165
163
164
167
172
174
170
165
158
155
156
160
161
170
172
167
156
144
140
147
155
162
166
166
165
162
162
165
168
170
169
167
167
167
166
164
158
156
157
159
165
168
174
176
174
169
163
161
163
165
166
167
168
166
164
163
166
171
169
163
158
158
160
164
170
173
167
154
145
146
156
163
168
169
170
170
168
167
169
170
170
168
167
167
166
162
155
153
158
167
171
169
165
165
164
159
149
145
151
161
166
168
168
166
161
157
159
165
168
168
165
163
161
163
168
173
171
162
156
156
158
166
170
171
172
173
171
168
166
162
162
166
167
166
160
156
153
153
158
167
172
170
166
164
164
159
151
145
147
153
160
163
163
162
159
155
152
152
154
159
165
168
165
169
167
165
164
163
162
158
158
160
166
170
168
167
166
165
161
154
153
159
167
166
160
154
153
155
157
161
165
171
171
169
168
166
163
155
148
148
154
163
163
163
160
157
153
146
143
148
159
167
168
166
163
159
160
163
163
156
149
149
158
165
164
159
158
160
162
158
155
160
168
170
165
161
160
158
156
156
160
166
169
166
165
166
165
161
154
152
158
165
169
170
170
166
161
157
152
151
153
158
163
156
158
159
162
163
163
155
144
139
146
156
160
157
156
160
169
172
171
168
168
169
168
165
161
156
154
159
166
168
166
158
156
159
162
161
157
155
160
164
167
171
173
173
169
167
164
160
156
154
156
146
155
161
163
164
163
159
148
140
141
149
157
157
157
165
175
181
178
170
164
164
168
166
160
152
154
165
178
178
169
157
156
160
164
162
158
154
154
156
157
161
167
171
169
167
164
161
160
157
153
153
159
162
163
163
164
163
158
152
151
155
158
157
157
163
170
173
166
160
156
161
168
170
165
160
160
169
176
178
173
167
165
168
170
167
159
152
149
152
153
157
161
164
164
162
159
157
160
162
161
166
166
163
161
161
164
164
161
162
165
168
163
156
149
152
157
156
150
147
154
164
172
174
174
173
168
163
162
163
168
170
169
168
168
166
160
156
156
158
160
160
160
163
166
165
161
157
157
162
169
171
170
162
158
160
166
166
164
165
170
174
170
158
146
145
150
151
147
148
156
164
170
172
174
175
169
158
151
153
161
167
168
163
161
161
162
164
167
167
164
162
161
165
172
177
173
161
154
157
169
169
169
161
156
159
170
176
171
163
163
169
170
161
155
152
156
159
158
156
157
161
165
165
165
164
160
156
154
158
162
167
168
166
164
166
169
170
169
168
166
165
163
163
169
175
174
167
157
156
160
162
166
161
157
162
172
178
173
164
158
157
160
160
158
162
166
171
167
161
155
159
161
162
159
155
155
158
162
164
167
169
171
171
173
174
174
171
166
166
167
168
163
156
155
160
167
166
162
159
157
157
163
164
165
166
170
169
168
166
161
156
151
145
147
155
165
171
170
163
160
159
162
162
159
156
156
157
161
162
165
167
168
168
167
168
167
164
163
164
167
167
162
154
150
153
161
164
163
160
157
157
160
164
167
168
163
159
159
166
170
166
155
142
137
145
156
162
164
161
162
164
165
164
161
159
155
151
150
151
156
161
162
160
158
155
155
156
159
163
164
161
157
154
154
156
159
161
162
161
158
159
160
164
167
165
162
157
157
164
172
172
165
154
147
148
155
159
159
156
159
164
167
168
165
161
153
146
144
149
156
161
164
162
160
154
149
150
155
159
159
156
154
155
155
155
156
158
163
164
164
162
165
169
169
165
163
158
156
157
162
167
167
165
162
162
162
161
161
157
156
158
166
176
178
172
161
153
152
158
163
167
168
169
167
161
154
151
153
156
157
159
159
158
153
147
148
156
166
172
171
164
173
178
177
172
165
158
154
154
157
159
161
162
162
162
161
165
168
166
158
153
160
176
187
185
174
167
164
165
162
159
159
161
165
164
161
157
157
156
155
159
164
161
155
148
150
159
171
175
173
167
173
176
176
172
167
159
154
154
161
165
163
160
152
151
154
162
170
169
162
156
157
169
179
182
176
171
167
160
149
141
140
148
156
161
164
166
165
157
152
152
159
163
162
160
164
171
173
173
168
168
163
162
164
169
170
167
163
164
171
174
171
161
153
149
153
157
163
166
163
163
163
163
163
164
163
163
163
158
147
139
142
150
157
159
162
166
166
157
148
147
155
161
164
165
168
169
166
160
161
160
153
150
157
166
171
175
176
176
176
174
170
166
161
160
161
160
158
158
161
166
169
166
161
155
150
153
161
166
165
161
159
158
158
155
156
160
162
159
155
155
159
162
159
158
159
157
153
154
161
153
149
150
156
166
172
175
178
177
173
167
162
162
164
165
164
162
159
158
156
159
166
173
172
162
152
152
161
175
179
174
164
153
145
146
153
161
163
163
162
167
167
164
160
157
154
150
151
158
168
156
153
152
159
167
172
171
168
168
166
160
155
156
158
158
155
155
157
161
156
152
155
168
178
174
162
153
158
167
170
161
149
139
136
147
161
167
166
164
165
167
166
163
162
162
160
158
160
165
168
164
157
154
160
167
171
168
160
157
156
155
154
154
156
152
144
143
151
163
163
157
150
159
170
171
162
152
150
154
153
148
142
143
150
163
172
172
165
160
158
158
156
158
158
163
166
167
167
165
158
159
154
154
163
166
164
162
158
154
152
149
150
155
159
156
151
145
151
163
171
169
160
155
155
155
153
149
149
152
153
152
152
159
165
173
172
167
162
158
155
152
150
151
154
159
166
169
167
159
146
146
144
152
162
165
162
162
161
158
151
145
146
155
162
166
163
158
157
162
171
175
169
158
149
147
149
151
154
158
161
165
165
165
163
161
157
159
164
166
161
154
151
154
157
161
165
166
165
159
150
140
138
142
152
160
165
171
171
164
154
147
148
157
164
169
167
161
156
157
162
166
165
159
154
156
159
160
156
156
159
164
164
160
151
147
148
156
168
172
164
156
155
162
166
165
163
162
165
165
160
147
143
140
144
154
165
174
173
164
158
158
159
163
164
164
161
157
154
152
154
156
156
156
159
168
171
167
157
150
149
150
152
151
151
150
152
158
165
166
161
156
157
163
165
161
158
160
165
166
164
157
156
151
150
152
156
160
160
158
162
165
168
167
165
160
157
158
160
160
160
157
155
156
162
169
172
168
160
153
149
147
146
151
160
165
164
158
154
154
154
155
155
155
154
151
153
159
165
165
160
159
159
160
158
153
147
146
150
159
165
169
168
166
163
160
159
163
171
174
171
166
161
161
162
163
164
165
165
161
159
158
155
159
168
174
169
158
148
148
152
154
153
149
148
149
154
160
165
164
159
156
155
157
159
157
154
151
156
162
165
166
163
163
161
158
157
160
168
177
177
173
166
165
163
163
162
161
161
161
164
166
165
163
165
167
164
158
151
152
155
157
153
149
150
155
160
164
168
168
165
152
154
157
159
162
164
163
162
161
162
162
162
162
159
156
151
151
158
169
175
170
166
166
165
164
162
159
158
158
161
165
166
161
154
152
155
156
156
158
162
166
164
156
151
154
160
168
173
175
172
159
163
161
159
162
166
165
161
158
159
163
164
164
158
157
153
152
155
163
169
166
161
159
158
161
161
160
158
157
158
163
165
158
150
145
151
157
159
160
164
170
171
160
147
144
152
164
171
172
169
169
167
161
155
155
158
158
158
158
165
170
172
166
160
159
162
165
167
167
166
163
157
151
148
153
158
160
157
156
158
161
164
160
151
148
152
158
160
162
163
164
166
161
150
143
147
158
167
168
163
166
159
149
144
146
152
156
158
159
165
169
169
166
162
161
166
172
172
169
164
162
160
154
151
152
156
156
151
150
154
160
162
159
155
155
156
158
160
160
157
154
156
160
158
154
152
155
162
164
162
155
145
138
135
143
155
159
159
158
158
161
166
167
163
161
161
166
169
166
162
160
163
169
169
165
158
153
148
149
154
159
156
154
154
158
160
159
159
159
160
156
154
155
161
164
160
159
160
164
162
146
144
143
144
150
157
160
158
156
156
159
164
166
163
160
158
161
165
165
161
159
165
177
181
174
164
157
156
158
160
159
154
150
155
161
165
163
160
160
163
163
156
148
150
155
157
157
156
157
160
154
160
164
164
162
158
157
158
160
160
159
161
161
160
157
155
162
167
169
164
159
161
166
169
166
161
160
162
164
163
159
156
153
158
167
174
171
163
159
162
163
158
147
139
142
147
149
148
146
148
163
169
174
173
166
158
157
158
161
161
158
156
156
156
153
153
160
169
173
167
159
153
152
151
153
156
158
160
156
156
156
158
161
166
173
177
175
167
159
160
160
159
150
145
144
148
149
147
144
143
162
162
161
160
156
155
155
155
154
155
160
163
163
156
151
150
158
168
172
167
161
156
153
154
154
153
154
153
150
150
152
161
169
171
171
169
169
168
168
166
163
161
157
158
160
160
159
154
151
149
155
151
147
145
149
153
153
147
144
152
163
173
170
159
150
151
159
167
169
166
163
165
167
165
162
158
155
153
149
149
154
163
170
170
164
160
160
165
170
168
161
157
155
160
165
166
163
157
155
153
152
148
145
149
154
157
151
147
146
155
168
174
169
160
152
154
161
166
168
165
164
167
166
163
161
157
156
153
150
152
158
165
167
166
162
158
158
159
158
155
152
147
146
151
154
154
150
148
148
149
148
148
152
160
164
159
151
149
154
161
166
164
162
157
151
151
154
163
167
165
161
154
150
150
153
157
156
152
150
154
161
162
157
155
160
161
156
145
141
142
145
144
144
143
143
142
139
141
147
151
146
146
153
163
165
156
148
152
162
165
162
158
157
156
153
149
151
159
165
163
154
145
141
145
153
161
158
153
150
155
161
160
152
153
163
166
157
142
141
151
156
152
144
146
148
148
145
148
156
160
148
147
156
162
160
154
149
155
164
167
163
158
156
157
156
156
156
160
162
159
152
146
147
152
159
163
161
154
151
156
162
162
157
160
165
166
159
151
158
171
170
160
151
155
160
162
158
159
163
163
156
159
163
164
161
156
153
156
161
165
165
161
155
153
155
159
161
161
160
158
156
154
153
155
160
164
163
155
151
155
162
164
163
161
159
158
155
155
165
172
167
156
152
157
164
167
166
166
168
166
165
169
170
167
162
158
156
156
157
163
166
161
150
144
148
154
157
156
154
156
158
157
153
152
157
164
162
154
150
153
161
164
160
155
148
144
143
146
151
153
152
150
151
154
156
160
161
167
169
166
165
168
167
162
160
159
156
154
155
162
165
162
153
148
150
153
153
150
150
154
155
153
149
152
158
162
160
153
149
152
154
153
152
152
149
144
138
137
142
144
145
145
146
145
147
149
154
158
157
153
160
159
160
161
160
159
155
153
156
161
166
164
163
162
160
158
151
145
143
144
149
152
154
156
159
159
156
152
151
153
152
145
143
151
160
160
149
141
143
147
148
145
145
146
147
151
152
147
141
138
172
172
168
163
158
157
158
160
163
164
164
161
159
162
166
165
157
153
159
164
163
155
153
159
168
167
164
159
157
156
155
159
163
165
159
151
149
157
164
163
154
147
151
159
161
154
152
157
163
159
174
172
167
158
154
153
152
157
163
165
161
155
153
158
164
165
162
162
164
167
166
159
157
163
171
173
166
158
156
160
166
171
174
172
164
155
148
150
155
155
151
150
159
166
166
158
153
154
159
160
169
169
167
163
157
153
153
158
164
167
166
161
158
159
164
167
169
169
167
169
167
166
164
165
172
176
172
161
155
159
168
176
177
171
166
158
154
150
151
152
154
157
162
167
170
167
164
161
160
159
159
170
180
177
166
156
156
159
165
169
172
171
169
166
166
167
170
170
168
168
169
167
164
163
165
171
172
162
154
154
163
171
169
163
157
157
157
157
157
159
165
166
164
163
163
167
169
168
165
162
159
172
183
181
171
162
159
158
161
164
169
173
174
172
170
168
164
163
165
167
167
164
159
156
157
161
163
162
158
158
164
170
168
160
156
155
157
158
158
161
166
169
167
162
155
154
158
163
167
165
168
172
172
170
168
166
161
157
153
156
163
168
169
168
167
162
154
147
150
157
160
158
154
155
156
158
161
165
168
169
169
169
169
166
161
156
153
151
152
156
164
172
174
165
154
149
150
157
166
166
172
168
165
164
165
166
161
154
152
158
164
167
163
160
159
153
143
135
138
149
156
158
155
156
159
163
169
172
173
171
167
165
166
166
161
158
153
150
150
155
166
173
175
166
157
152
157
164
169
166
164
164
164
163
163
162
160
159
159
162
166
166
164
161
160
156
149
144
146
151
157
161
163
161
161
164
169
170
169
165
161
162
164
165
164
163
158
156
156
161
167
173
173
165
158
154
160
168
170
165
152
161
165
163
159
159
163
167
164
161
163
164
165
169
168
167
165
164
164
164
164
163
166
164
159
159
161
160
159
157
157
159
165
171
169
167
163
161
160
159
160
166
169
165
157
151
154
161
165
161
156
164
166
162
156
158
164
168
165
159
157
160
164
167
167
168
167
167
169
166
165
162
160
160
159
158
157
156
156
154
155
159
166
172
171
166
161
156
153
152
152
158
162
162
157
151
152
156
159
160
168
171
169
163
158
159
161
162
158
155
158
158
158
155
153
156
158
158
159
161
160
160
157
159
164
169
169
164
157
154
154
155
160
163
162
159
153
150
149
151
152
156
157
159
160
161
160
155
156
160
180
182
174
164
159
160
161
157
154
155
160
164
160
151
146
150
157
158
156
154
153
158
165
170
174
177
176
171
163
158
157
157
157
155
156
156
155
153
152
154
158
158
157
157
162
167
166
160
156
160
181
179
169
158
156
159
162
163
158
156
162
170
170
162
155
156
164
169
165
155
150
156
167
174
174
172
168
165
163
163
166
165
161
158
160
163
163
159
155
156
159
159
156
156
160
164
164
162
161
161
169
165
160
154
153
156
161
167
166
161
162
168
176
175
166
161
165
173
173
161
149
147
159
169
172
163
157
155
158
164
169
170
168
166
169
171
167
158
155
156
158
158
155
154
155
161
165
166
167
161
158
161
161
159
155
154
156
165
170
168
161
160
167
170
163
154
154
165
171
164
151
145
153
168
173
170
161
152
150
157
163
167
166
168
168
167
160
155
153
157
162
160
155
154
159
164
168
170
167
160
155
162
168
169
164
156
155
162
168
172
165
159
156
156
153
148
147
151
155
160
159
160
162
170
176
178
172
157
148
147
153
159
163
165
163
158
153
153
158
165
165
155
149
152
163
172
170
164
158
153
160
166
172
171
168
167
167
169
170
172
169
164
157
154
153
154
152
148
143
151
164
177
180
174
171
170
166
156
148
145
150
159
164
165
161
154
150
154
161
163
157
146
142
150
162
169
164
153
147
150
163
172
175
173
169
172
176
178
175
170
167
165
166
164
164
163
162
155
148
151
165
181
185
175
163
155
150
151
151
153
159
164
168
165
161
155
151
150
152
153
153
149
149
151
155
156
152
148
147
154
161
172
177
175
171
172
177
178
173
167
162
163
169
171
166
161
161
162
161
159
161
168
176
174
164
154
151
152
156
162
165
165
163
162
161
160
156
149
143
144
152
163
164
160
154
149
150
151
156
161
159
165
168
172
171
170
171
171
170
166
160
160
163
162
159
154
155
161
169
166
159
158
166
172
170
164
160
160
159
162
162
160
158
160
162
166
167
159
150
149
155
167
172
165
160
157
159
158
157
161
164
156
156
160
166
167
167
167
168
167
161
153
151
150
149
148
151
157
167
169
165
162
163
168
169
164
161
160
159
156
154
156
160
162
162
164
168
167
160
156
156
161
165
164
163
166
164
157
154
158
171
158
151
153
160
164
166
168
169
167
160
151
145
144
147
151
154
158
167
170
170
168
166
166
163
157
151
150
155
156
157
159
161
161
157
157
161
165
163
157
156
156
158
159
160
161
158
154
152
156
170
163
158
160
162
166
167
167
167
164
160
152
147
147
150
154
158
163
168
169
166
163
165
166
163
154
144
146
155
161
162
158
155
153
152
153
159
163
165
161
158
157
158
159
159
158
154
154
155
158
168
164
165
170
173
173
168
161
160
160
160
159
156
154
153
153
156
162
168
167
159
152
157
165
167
158
148
149
157
162
160
150
146
148
157
163
166
166
167
165
166
163
159
159
160
160
158
157
159
161
168
164
163
170
176
175
169
158
154
155
160
160
160
160
156
150
147
155
166
170
159
148
150
158
165
160
153
152
156
156
149
143
146
158
169
173
169
164
163
166
167
164
157
155
159
163
162
160
160
159
167
161
160
165
170
169
162
156
154
155
157
158
161
165
164
156
149
152
162
171
170
160
155
154
155
152
151
153
155
154
150
149
154
165
172
169
162
157
158
159
161
159
155
154
159
164
164
162
158
155
158
154
157
162
164
164
161
161
161
159
157
158
162
167
170
164
153
152
159
170
174
171
164
156
152
147
148
153
157
159
160
162
164
162
158
153
152
154
155
153
151
154
159
161
162
163
164
164
159
153
145
143
147
155
162
164
169
173
171
165
160
158
162
166
166
162
154
150
156
163
168
167
162
156
152
149
151
155
157
163
167
171
169
160
148
144
150
158
160
153
148
152
162
169
168
165
166
166
164
156
145
142
145
152
161
168
173
174
170
166
162
160
162
161
159
152
147
149
153
162
165
163
159
156
155
157
161
159
159
157
159
163
163
158
151
148
151
157
159
154
153
155
162
165
164
164
167
168
165
156
154
149
152
157
160
162
160
159
157
159
160
162
163
160
154
147
146
151
163
173
175
170
163
157
157
162
168
167
161
156
149
147
150
154
155
156
152
151
151
154
160
162
160
156
155
161
167
167
161
152
156
153
154
158
158
158
152
148
148
154
162
166
169
163
156
148
149
160
175
186
185
177
164
156
156
162
168
172
171
168
160
151
147
151
156
157
152
146
146
154
159
161
157
151
153
159
165
164
158
152
150
148
149
149
153
157
158
155
151
153
161
168
170
168
158
151
152
166
181
188
182
167
155
151
156
162
165
170
174
180
178
166
154
151
153
155
153
150
152
156
157
152
150
153
161
165
165
163
160
157
151
152
149
147
149
158
168
166
158
154
157
164
168
166
161
159
162
171
181
180
166
153
148
150
157
163
164
166
168
172
172
165
156
152
152
153
155
155
159
162
159
153
148
155
163
169
168
164
161
158
163
163
155
146
145
155
165
167
161
158
157
158
155
156
159
166
171
174
175
168
157
149
147
152
158
164
166
165
160
155
151
152
153
153
153
153
156
157
160
160
158
157
156
155
155
158
159
159
157
154
170
165
152
144
143
150
158
161
161
165
165
162
154
149
155
169
176
174
166
160
155
153
151
150
156
163
168
165
160
151
148
150
152
151
150
154
157
159
155
151
153
161
166
162
150
144
148
153
154
151
166
155
145
141
145
154
159
163
164
170
174
173
166
158
157
164
170
169
162
157
155
154
151
148
151
159
164
161
158
157
158
158
154
151
150
154
157
156
153
150
154
164
173
172
159
149
149
153
154
151
161
152
142
139
144
154
161
163
164
166
172
178
176
166
158
158
163
165
161
156
153
154
153
153
153
157
160
158
158
159
162
159
157
158
158
158
156
152
153
158
162
166
168
167
165
160
159
161
161
154
160
158
152
145
144
149
153
156
156
156
160
164
167
164
156
154
160
167
167
159
153
153
158
161
160
157
158
161
159
158
156
158
161
167
170
165
156
150
153
163
169
165
156
150
153
157
160
162
163
162
163
166
165
160
152
149
149
153
155
153
151
150
153
154
154
155
163
170
171
161
152
151
157
161
159
157
158
160
161
158
155
160
168
174
174
167
156
150
153
163
170
166
149
138
139
147
154
159
162
163
162
166
170
170
165
157
154
153
156
156
153
153
154
155
154
160
168
173
172
161
150
145
149
154
157
154
152
153
155
155
160
167
171
171
166
160
156
153
156
162
169
166
155
144
145
152
158
161
162
161
156
161
163
164
164
158
154
152
152
156
164
168
165
158
155
158
165
170
168
159
150
146
150
155
157
154
151
150
150
151
156
162
163
161
155
151
151
155
158
161
165
163
157
156
162
171
176
172
163
157
149
151
152
153
155
153
152
147
146
154
166
175
171
157
148
149
157
165
165
157
153
156
161
165
165
161
156
155
151
149
149
151
155
157
155
151
150
149
153
157
160
159
156
156
165
176
179
170
158
147
146
147
148
152
156
157
154
151
152
155
165
169
165
154
145
142
152
161
162
157
154
159
165
168
167
164
161
157
154
154
153
152
155
160
164
161
154
146
145
151
157
156
152
152
154
158
157
151
146
144
145
147
152
161
164
164
161
163
162
164
166
164
162
157
152
148
151
159
161
156
151
150
152
159
164
163
158
153
155
162
166
162
159
159
165
169
159
148
148
155
161
161
156
150
146
143
140
141
145
149
150
153
159
164
164
162
160
165
170
170
168
167
168
167
163
158
157
160
161
155
148
141
143
150
158
158
152
148
153
163
171
166
157
155
163
169
164
155
157
163
165
162
156
156
156
149
146
149
156
158
155
160
164
160
155
152
152
157
163
168
169
169
168
168
165
163
162
160
161
156
151
145
145
149
153
156
154
151
153
162
166
163
155
151
154
161
161
159
159
158
151
149
153
164
167
164
159
161
164
160
159
160
157
152
148
148
150
154
158
165
170
168
161
156
154
158
159
161
159
157
158
155
151
149
151
157
160
158
156
161
164
160
152
144
143
146
150
150
150
147
140
138
144
157
167
167
164
164
165
159
160
155
150
147
148
150
150
154
158
165
169
165
153
145
147
155
160
161
160
159
159
156
152
149
154
159
161
158
159
164
165
158
149
142
138
138
138
139
143
147
145
140
139
145
151
160
163
164
161
155
164
154
147
145
148
151
151
153
159
166
166
156
148
147
155
162
166
163
159
157
153
151
151
155
160
161
160
158
159
164
164
155
149
149
149
145
141
140
145
151
152
145
136
133
140
151
157
156
150
144
164
158
155
154
154
152
151
153
160
166
162
154
149
154
162
167
167
162
158
155
151
152
158
161
162
162
161
157
154
154
154
151
149
154
159
159
153
147
146
150
151
147
141
139
145
151
152
149
141
137
177
180
180
175
166
157
152
155
162
165
163
159
159
162
167
165
157
157
165
173
175
167
160
158
160
162
163
162
162
158
155
155
163
171
165
150
143
152
166
166
152
135
137
152
163
161
154
156
164
172
181
178
172
168
167
165
161
161
162
164
160
157
156
160
165
163
155
152
160
171
175
168
159
158
163
168
166
160
157
157
158
161
169
173
169
158
147
147
151
150
141
135
145
161
167
161
154
155
161
165
170
171
171
168
168
170
169
168
165
166
165
161
158
160
164
164
158
154
157
163
166
160
156
157
165
171
166
154
148
153
161
169
174
175
176
169
159
150
145
145
148
153
160
162
165
165
165
164
161
158
154
168
178
177
170
165
166
170
173
175
174
169
163
160
162
163
162
159
156
158
158
157
157
159
165
166
159
151
149
156
165
171
171
171
171
170
165
160
157
160
167
170
166
160
159
163
169
168
162
154
149
167
178
177
168
161
164
168
172
175
174
171
167
163
163
164
161
159
156
155
158
162
164
166
166
163
159
156
158
162
166
166
164
163
162
162
163
164
166
168
171
171
167
163
160
163
164
161
157
156
158
166
168
167
165
165
165
168
167
167
168
170
167
166
165
163
159
153
150
152
158
163
166
167
166
168
169
171
170
166
161
159
159
159
158
160
161
161
160
160
161
162
164
164
163
161
158
156
156
159
167
165
163
162
163
166
170
169
166
166
168
168
167
166
164
161
154
148
148
151
156
158
158
160
164
172
180
180
173
164
158
155
155
157
160
162
163
159
157
155
157
159
159
157
155
153
158
164
168
167
165
166
165
161
156
157
163
170
173
173
169
168
166
165
163
159
154
151
151
153
154
156
157
160
164
168
169
165
159
157
157
156
155
156
160
166
166
164
161
159
158
159
160
156
149
148
156
166
170
165
163
166
168
163
153
148
156
168
174
174
169
166
165
164
163
158
157
159
163
162
159
156
160
166
166
160
150
143
144
154
158
158
157
157
160
164
166
165
164
159
159
159
161
163
157
152
155
157
160
159
161
167
169
164
155
151
156
165
170
169
167
164
164
161
158
156
159
166
171
169
160
154
151
154
158
157
152
148
148
154
159
159
159
158
158
161
163
165
163
157
155
156
161
165
166
162
158
153
148
153
163
168
169
165
159
160
160
162
161
161
162
163
163
159
154
154
159
167
170
166
157
147
138
138
148
160
171
171
165
161
160
161
159
157
154
158
159
159
155
155
156
155
154
154
160
164
160
153
146
151
166
167
167
163
159
160
160
160
157
156
160
164
165
163
157
159
163
168
166
159
155
148
145
142
151
166
180
180
170
161
162
164
160
154
153
154
156
155
154
155
157
158
153
148
150
154
158
154
152
152
167
166
163
161
158
157
158
161
160
159
160
163
167
167
166
164
167
170
168
160
154
155
159
159
160
163
167
165
161
160
165
169
164
156
153
158
162
158
156
154
157
160
159
156
149
148
152
158
161
154
164
161
159
158
156
153
156
164
171
168
162
161
169
175
171
165
164
171
172
165
154
154
162
166
166
160
155
152
152
160
169
173
168
159
158
163
166
163
157
153
155
161
169
169
160
152
155
163
168
161
162
162
160
155
152
149
155
166
177
172
163
163
174
183
177
165
161
166
170
164
152
148
156
166
170
167
161
156
157
163
171
174
169
162
158
161
162
159
156
155
159
162
169
170
168
164
163
165
166
164
161
167
164
157
150
148
155
164
170
167
162
164
175
183
177
165
159
160
159
155
151
150
156
164
172
177
177
172
164
162
166
168
164
159
157
158
155
155
157
161
163
159
157
161
171
176
168
159
156
158
163
170
167
159
153
153
158
162
161
157
156
163
169
173
171
166
164
160
154
153
157
162
162
160
164
173
180
176
165
160
159
160
158
157
158
158
158
159
162
164
158
146
142
155
171
180
170
153
145
150
160
166
167
162
160
163
169
171
165
157
154
156
162
166
166
165
164
160
157
158
165
168
161
150
150
156
165
166
160
158
160
163
160
158
159
162
163
163
161
160
154
146
147
156
169
175
167
154
147
150
152
159
165
166
166
169
175
179
172
162
153
154
161
167
166
161
160
159
161
163
164
162
156
147
145
148
153
155
158
160
166
166
160
157
159
166
168
165
158
153
154
158
162
164
164
164
162
154
149
153
151
154
159
165
168
169
173
173
170
160
152
153
161
170
166
157
152
155
160
160
157
155
157
158
158
156
157
156
158
161
165
163
157
154
156
165
170
167
159
155
158
164
168
164
160
158
155
149
148
153
160
159
159
162
163
160
159
158
157
155
152
152
158
163
161
153
149
151
159
160
157
157
161
166
166
162
157
156
155
154
154
156
155
152
153
158
167
167
161
157
157
159
161
159
158
158
155
149
148
151
171
167
164
161
155
150
150
152
155
157
155
154
156
155
153
151
150
154
160
163
161
157
158
160
162
159
156
154
153
149
149
153
157
157
155
156
162
166
163
156
151
152
155
157
160
162
162
157
152
151
173
174
169
162
154
150
152
160
163
165
164
162
158
155
154
153
156
162
170
171
165
154
148
151
157
157
154
153
155
158
156
157
158
159
160
162
166
168
164
157
151
151
154
158
161
164
163
160
155
152
173
172
168
163
158
158
160
161
164
164
164
164
165
165
162
161
160
166
172
171
161
145
139
145
157
160
157
157
161
167
161
155
154
160
168
171
171
169
167
162
157
154
154
156
160
162
161
158
157
155
173
168
164
162
163
162
160
160
159
158
160
164
165
167
166
164
160
163
166
168
157
143
139
147
156
158
155
156
159
162
157
152
153
162
171
171
165
162
164
165
166
161
154
153
158
162
162
160
159
159
174
166
161
162
165
164
158
157
158
163
167
164
164
165
166
164
159
157
160
162
157
154
154
157
157
154
151
155
157
156
152
151
156
164
164
161
155
150
150
156
160
162
158
153
157
160
163
161
161
161
170
165
164
164
165
163
158
158
164
174
176
172
165
163
164
161
158
157
158
160
161
163
166
168
163
154
154
159
161
159
159
161
165
163
157
150
149
147
145
146
152
159
160
159
159
161
162
163
161
159
161
158
161
165
164
163
162
163
168
173
176
173
167
162
160
157
157
157
159
161
160
163
167
169
164
160
159
163
166
167
170
174
172
164
154
148
152
154
153
147
148
151
154
158
161
163
164
164
158
153
159
154
158
163
164
162
160
161
164
165
167
164
162
160
157
155
153
156
160
161
162
162
163
162
161
162
166
170
170
167
165
166
165
160
154
152
154
157
157
154
152
151
152
153
156
163
166
165
158
153
156
152
156
161
162
160
156
157
160
163
161
158
157
158
157
152
149
152
156
163
165
165
163
158
156
161
171
176
171
162
152
148
149
154
154
154
154
152
152
155
158
160
156
153
155
162
167
165
161
158
150
147
151
153
158
158
157
156
158
162
163
160
158
158
157
152
148
151
158
167
171
169
164
157
156
162
172
178
177
168
158
150
146
148
152
154
152
149
148
154
158
160
159
157
160
163
166
164
163
164
144
147
147
145
148
156
160
158
156
157
161
164
166
164
163
161
161
164
169
170
168
163
157
155
157
162
167
171
175
177
173
165
156
152
152
153
150
151
154
157
156
152
151
156
166
169
166
162
160
162
153
155
149
140
139
149
161
162
154
151
155
162
167
168
171
178
184
187
183
170
156
150
150
156
161
162
163
164
167
171
170
166
161
158
154
152
149
153
158
162
156
150
147
156
165
169
164
160
157
157
164
161
150
140
137
146
158
160
155
150
150
154
157
160
168
181
192
192
182
166
151
147
152
162
165
164
162
164
162
160
154
151
154
156
156
154
151
155
158
158
155
154
158
163
164
162
159
157
154
153
167
158
148
143
144
152
159
160
158
156
154
154
152
150
155
165
173
173
168
161
157
159
163
164
166
166
166
167
164
158
151
146
148
151
154
157
159
160
156
150
151
160
174
175
166
155
154
156
153
150
165
155
150
152
159
166
167
165
163
162
163
164
160
151
147
147
149
153
156
160
164
167
164
160
158
161
165
167
166
164
161
157
151
147
149
156
163
164
158
152
154
165
178
178
167
158
158
160
151
141
164
159
157
159
165
170
170
167
163
162
162
164
162
156
149
144
146
151
155
158
161
159
155
148
147
151
158
164
166
165
166
164
158
153
151
153
156
157
158
159
163
165
166
164
160
159
163
161
153
142
163
162
161
159
158
161
163
164
161
156
151
148
149
151
153
156
159
161
160
154
149
148
147
144
142
146
156
165
167
163
163
167
169
168
160
152
145
142
149
159
166
167
157
151
151
155
162
162
160
153
161
159
155
154
153
153
154
157
158
153
146
138
136
145
156
167
170
168
161
153
147
147
149
151
149
151
155
162
163
160
162
171
178
178
167
152
142
136
143
156
169
171
166
159
157
156
157
159
160
162
160
156
156
156
154
153
152
152
154
154
152
149
145
148
157
169
172
168
163
158
155
153
157
159
157
155
152
152
155
157
163
171
174
170
162
152
146
145
147
156
169
179
179
174
168
164
159
158
159
159
158
161
164
162
157
153
152
153
154
156
163
165
163
158
156
161
165
166
163
161
159
158
159
158
155
151
148
148
150
152
154
155
154
153
151
152
154
154
152
156
165
172
173
168
167
168
170
168
160
155
152
159
164
163
156
152
152
154
154
155
162
170
173
165
154
148
150
157
160
158
157
157
156
154
149
146
145
149
150
149
144
141
142
147
152
155
156
155
154
155
159
161
157
151
152
161
170
169
160
153
144
149
155
157
155
154
155
160
161
155
156
164
171
166
151
137
137
145
152
154
151
153
153
154
151
150
150
153
153
152
149
147
150
158
163
163
158
154
154
159
164
160
154
147
149
155
159
158
155
153
146
150
155
157
156
159
164
169
168
163
160
161
164
162
153
140
140
145
151
153
152
151
153
154
159
162
164
163
159
156
153
151
156
160
164
164
160
159
165
171
175
170
163
158
157
156
151
148
148
151
159
170
170
163
157
161
166
172
169
167
166
164
161
158
153
151
153
155
156
156
154
150
150
153
159
165
169
168
162
155
150
147
147
151
155
161
164
166
171
174
171
168
166
165
165
158
153
149
149
150
174
185
181
166
156
158
162
162
160
159
160
159
156
151
153
158
162
162
161
159
155
149
146
147
151
158
165
166
159
149
143
141
145
148
152
157
159
160
159
155
149
150
157
160
159
154
151
153
154
153
174
174
165
155
153
158
161
159
156
155
157
157
156
153
154
158
160
160
159
156
152
147
144
143
147
153
158
161
157
151
145
142
144
147
150
154
153
149
144
137
135
140
147
151
148
143
145
151
155
153
165
153
141
140
148
158
162
163
163
163
161
158
158
158
159
157
156
157
158
156
152
149
148
150
153
156
158
160
163
162
158
149
144
146
149
153
152
146
142
141
143
145
144
143
141
143
146
149
149
148
165
149
137
137
146
156
161
163
165
164
160
156
156
159
162
159
157
157
159
159
153
153
157
163
163
161
163
167
170
173
168
159
150
147
150
153
152
148
147
150
152
150
144
140
143
148
152
150
147
145
171
162
153
147
147
150
153
156
160
162
157
154
153
159
161
159
158
162
165
162
156
158
162
167
165
163
165
166
167
165
165
163
157
151
148
152
154
152
150
149
149
148
145
143
144
150
153
153
150
151
168
168
170
171
170
166
160
159
163
165
162
159
159
162
163
163
159
161
164
168
173
173
168
158
147
146
152
162
168
166
161
156
160
166
164
161
154
156
162
166
162
156
160
170
172
167
156
155
160
164
177
169
160
159
168
176
175
169
166
166
169
169
167
167
166
161
156
153
158
168
176
176
168
156
147
149
154
159
160
159
157
159
162
168
170
164
157
156
158
157
153
149
158
170
173
168
161
158
161
164
170
166
159
157
164
176
180
176
170
169
170
170
170
169
168
164
157
153
157
163
167
164
159
156
155
155
153
150
150
159
166
170
172
174
177
175
168
160
156
157
159
163
167
169
170
166
166
164
160
156
153
162
164
160
160
163
169
174
171
171
167
164
163
163
165
165
162
159
157
156
155
153
155
159
165
161
155
150
155
168
175
176
174
173
176
175
172
169
166
166
170
171
168
163
163
166
169
166
156
149
150
160
165
165
159
155
158
166
171
172
168
162
158
159
163
164
164
161
158
155
155
159
167
174
175
169
164
163
166
171
171
165
160
160
162
167
170
173
172
170
166
161
160
160
167
173
173
165
155
151
158
161
165
165
164
163
164
167
171
172
168
165
162
160
163
165
167
167
164
160
163
168
175
178
176
175
175
176
173
169
160
151
145
148
153
161
167
171
172
165
154
146
149
159
169
175
172
167
163
163
162
163
163
162
164
168
171
174
172
169
167
166
164
163
162
165
172
176
174
169
165
165
165
165
167
171
173
174
170
163
158
151
146
148
154
162
167
171
171
164
154
146
147
154
162
162
165
169
171
170
164
164
164
160
156
157
164
169
169
166
164
164
166
165
164
165
171
176
174
169
163
160
160
162
164
163
160
158
158
162
162
158
153
151
155
162
166
166
165
164
159
156
154
156
155
152
153
161
165
164
164
166
167
163
154
148
150
156
161
164
165
165
165
166
164
162
163
165
166
161
159
161
167
173
170
159
148
144
151
161
164
162
155
153
154
158
158
158
162
161
159
155
158
162
161
156
152
149
149
150
166
167
171
173
167
158
154
155
161
165
167
166
164
162
159
158
158
160
160
157
157
159
165
168
165
157
150
147
151
160
165
163
158
154
153
157
159
164
164
162
157
155
155
162
166
165
159
148
145
150
164
163
168
173
173
171
168
167
168
168
169
166
164
161
159
158
160
160
160
157
156
153
149
147
151
156
161
160
157
160
165
167
162
154
151
157
163
167
168
166
161
155
152
155
162
167
162
154
151
156
155
155
157
162
166
171
174
174
172
170
167
164
165
167
166
164
163
161
160
160
158
154
144
137
143
157
170
170
162
160
168
174
168
154
148
152
162
167
167
165
164
161
158
156
159
160
161
161
159
157
155
153
158
161
164
167
166
168
171
170
164
159
159
165
171
170
167
163
163
165
167
165
155
145
145
157
167
167
160
160
169
179
175
160
151
154
164
168
167
161
161
165
169
168
159
155
158
165
166
158
163
159
161
166
169
164
161
164
170
172
161
151
150
158
168
171
170
169
166
167
168
168
164
156
150
152
160
162
159
162
171
182
179
167
159
162
172
176
167
155
154
163
177
177
165
154
154
165
168
161
173
166
160
157
157
159
159
166
170
167
161
153
154
161
168
169
171
172
168
163
157
158
162
158
152
152
154
159
164
169
175
179
174
164
160
165
173
173
165
154
154
164
176
177
166
154
153
159
166
166
173
169
160
147
143
146
156
163
162
159
156
162
170
172
169
166
169
172
169
159
151
151
155
157
154
154
159
162
166
171
173
169
161
155
156
162
164
159
155
154
161
168
171
171
167
162
155
153
157
164
165
168
163
153
145
144
148
150
148
148
154
164
175
176
170
164
166
171
170
166
160
156
152
150
155
163
169
170
166
166
165
160
154
151
156
160
158
153
153
160
168
169
166
167
170
172
165
157
153
158
152
159
165
164
161
154
149
147
146
147
152
158
165
168
168
165
164
164
168
171
170
163
150
143
151
164
174
171
165
162
163
163
161
159
161
161
158
158
160
165
168
166
161
164
170
175
174
167
161
158
148
152
159
167
171
166
160
155
155
154
153
154
158
163
166
163
161
160
161
164
166
163
154
148
154
165
172
170
163
161
164
169
167
163
160
159
160
161
164
163
160
155
157
161
167
170
172
169
164
159
159
156
158
164
167
166
164
162
158
156
156
158
162
166
165
161
159
157
156
155
156
161
164
166
167
170
170
167
159
156
158
160
158
154
153
156
161
161
159
154
151
151
155
159
164
167
166
161
159
157
167
165
164
163
160
157
156
156
157
157
158
164
169
172
167
161
159
159
156
149
147
154
164
170
169
168
166
162
156
150
148
150
148
148
150
156
161
161
153
148
148
152
158
159
162
165
166
162
158
157
163
172
173
168
155
148
148
152
156
157
159
163
168
171
168
162
159
159
158
154
149
147
149
153
155
157
160
161
155
150
149
153
156
157
159
161
164
162
155
151
151
154
156
158
160
164
169
169
165
161
155
169
175
170
158
150
150
155
158
158
158
162
166
169
167
160
155
155
160
164
161
152
143
143
150
158
164
165
163
160
158
158
161
164
167
169
167
164
159
153
151
152
155
155
159
162
167
169
166
161
155
162
167
166
160
155
156
158
159
157
157
161
165
167
164
156
151
153
162
169
168
157
147
150
159
165
164
164
165
167
163
158
157
162
168
168
166
165
163
160
153
151
152
155
159
161
161
161
159
158
164
162
163
161
160
159
157
158
157
158
159
162
162
162
161
159
157
160
164
164
160
154
152
160
167
167
158
155
158
161
159
153
152
159
163
164
163
165
168
165
159
151
150
153
158
160
159
159
159
157
168
162
158
157
160
161
158
158
161
167
167
162
154
154
159
166
170
169
162
152
146
148
158
167
167
157
150
149
151
152
152
152
156
160
159
160
159
162
164
164
160
152
150
152
159
163
166
163
160
159
167
165
161
161
162
162
158
157
164
171
172
163
151
150
159
170
175
169
158
147
141
150
164
173
167
154
150
150
152
152
153
159
164
164
159
157
159
159
157
154
153
151
150
153
159
169
169
164
159
156
165
165
166
168
166
162
154
153
155
162
164
160
156
157
161
166
168
167
161
152
148
152
166
175
171
160
156
157
157
158
161
168
171
167
160
156
156
157
154
153
152
150
145
145
157
165
167
161
154
150
159
156
161
166
163
155
149
149
151
155
157
158
160
164
164
162
162
163
163
159
152
152
160
167
168
166
167
168
167
166
165
166
166
163
158
155
155
155
154
155
156
151
144
143
149
157
157
156
156
156
151
144
150
155
157
152
152
156
163
166
163
159
160
163
164
162
159
160
161
160
154
152
155
157
158
164
172
178
177
169
160
157
155
156
155
155
154
153
153
156
157
154
149
145
146
149
153
157
161
169
151
148
147
148
150
154
157
163
170
174
169
160
153
157
164
162
161
157
157
159
160
161
158
154
154
159
167
173
171
164
157
153
153
154
155
155
154
153
154
155
155
153
150
149
152
154
157
159
163
170
157
160
156
149
149
152
159
159
159
162
160
154
150
153
164
169
169
165
160
160
164
166
167
163
159
157
155
153
152
152
155
156
157
158
156
154
151
152
154
157
155
148
146
147
154
160
161
159
160
162
159
165
159
150
146
148
151
149
146
145
147
149
149
155
167
179
185
182
172
160
156
162
169
172
168
160
148
144
146
150
154
157
160
161
157
153
148
150
156
159
155
150
149
150
153
154
155
155
155
155
156
155
152
147
141
145
149
150
146
144
146
149
153
158
168
179
186
185
173
159
152
157
170
179
176
163
151
152
160
164
160
156
157
158
157
155
152
154
158
157
155
158
161
160
154
149
149
155
157
157
152
149
147
145
146
150
157
160
158
154
152
154
156
156
157
161
166
168
167
163
162
165
173
181
178
168
161
165
175
176
167
157
154
156
158
159
160
162
159
153
151
158
170
171
160
151
154
159
159
157
153
154
154
156
157
161
165
165
163
159
154
153
153
149
146
144
148
156
165
171
172
172
172
172
169
164
164
169
176
175
167
159
152
151
152
157
162
165
160
154
152
158
166
167
161
158
160
160
155
148
156
160
164
166
166
165
166
165
161
154
149
145
145
148
146
147
152
160
168
171
169
165
163
157
154
155
159
168
172
166
161
157
153
150
147
150
157
162
160
157
157
158
158
159
159
161
164
161
154
146
160
159
161
165
166
165
164
162
160
156
149
142
143
150
160
167
168
167
165
161
157
156
156
153
149
151
158
168
171
164
159
157
156
156
153
152
153
153
157
158
161
159
158
159
161
164
166
164
159
152
161
153
149
152
156
158
159
157
159
159
155
149
147
156
169
180
176
164
155
155
156
158
158
158
154
155
159
164
167
165
160
159
160
161
160
156
152
150
151
157
164
168
171
171
171
169
165
160
156
153
161
154
149
149
150
151
152
153
154
155
155
154
151
156
166
175
170
158
153
159
167
169
165
162
159
159
157
156
156
156
158
157
159
160
162
163
157
151
151
155
164
173
180
179
171
165
157
151
147
144
161
161
164
158
151
149
153
157
156
153
151
154
157
157
159
164
163
159
159
167
174
172
164
155
152
153
153
153
150
150
149
148
149
153
159
164
166
161
155
156
159
169
174
171
162
153
148
148
145
142
155
163
171
166
153
146
151
160
159
152
146
153
163
166
159
156
156
157
160
162
165
162
155
147
143
145
147
150
151
150
147
146
149
151
157
162
167
170
166
160
159
161
163
158
151
144
144
147
149
150
149
158
167
164
153
147
150
157
160
153
149
156
166
168
161
149
145
149
154
153
152
153
152
148
146
147
150
152
153
153
153
154
156
156
155
157
165
172
175
170
162
159
159
157
153
149
147
148
150
151
150
159
166
162
153
150
155
160
162
162
160
162
164
159
152
142
140
142
148
150
152
154
154
152
156
161
168
170
163
154
147
148
155
154
151
151
158
169
175
173
163
157
156
157
159
157
154
150
150
151
162
176
176
165
155
157
163
166
165
166
167
168
161
150
144
143
144
148
153
157
160
157
152
149
154
165
181
185
171
151
135
136
146
153
154
154
157
164
168
167
160
153
150
150
152
154
154
153
152
152
177
187
180
165
157
161
166
165
160
159
163
165
162
155
151
152
155
157
160
163
159
152
144
139
144
155
170
178
169
149
133
137
154
166
166
160
155
156
157
157
154
150
148
142
140
140
145
150
152
153
177
175
165
158
158
164
166
163
157
157
158
161
164
166
165
160
157
159
162
161
153
144
139
140
145
150
157
163
161
148
139
144
162
174
175
166
155
151
148
146
148
151
149
144
135
131
134
140
145
147
165
155
148
150
157
165
166
164
163
162
158
157
162
170
169
159
153
155
159
158
151
145
146
153
158
157
159
162
160
152
144
145
154
164
168
165
159
151
144
141
145
152
156
152
144
140
139
139
139
141
162
156
151
149
154
161
163
164
164
162
157
155
158
163
161
151
149
154
161
158
151
150
158
164
164
162
163
167
167
162
153
149
147
149
154
160
160
153
144
142
147
155
159
159
157
156
156
153
148
147
164
165
159
152
150
153
156
156
156
153
153
155
160
162
157
149
149
157
162
159
151
150
159
163
160
155
157
165
166
164
161
159
154
147
146
154
160
158
153
149
151
157
159
157
156
159
161
160
160
163
157
151
152
159
167
167
161
156
156
155
155
159
162
162
162
163
168
168
162
155
156
163
168
164
150
149
155
160
162
158
155
155
157
161
163
167
168
164
162
162
165
168
171
175
172
168
166
164
162
156
162
153
148
153
167
177
176
165
160
162
168
172
170
163
158
160
168
169
164
157
159
169
175
167
151
146
152
158
159
157
157
157
161
165
164
164
162
162
163
164
163
162
165
169
170
167
166
164
163
160
164
159
151
151
164
178
182
173
161
161
167
172
172
167
164
164
167
168
165
164
165
170
175
171
164
156
154
155
158
161
165
169
171
170
166
164
162
162
161
163
164
167
168
169
167
164
160
158
159
159
159
159
157
157
161
166
169
166
159
153
152
158
163
170
172
170
167
166
165
166
167
166
168
170
172
169
164
161
164
168
174
175
175
170
168
167
169
168
167
166
167
169
168
167
164
163
160
159
159
160
158
159
162
166
162
158
154
154
154
153
150
149
157
167
173
171
166
163
163
163
162
162
165
170
174
172
170
167
167
168
169
165
162
162
167
172
173
174
171
167
163
159
160
160
164
168
170
169
167
163
161
162
167
170
169
164
157
156
158
161
160
157
156
160
163
166
166
165
164
163
161
160
164
169
171
168
166
164
165
165
159
153
152
157
165
171
173
173
172
168
160
153
153
157
165
171
175
177
174
171
165
166
168
170
171
171
172
169
166
164
162
161
159
159
160
163
168
175
175
169
163
161
161
162
162
161
159
159
161
165
163
159
156
159
165
168
167
166
169
169
164
158
159
164
168
170
168
170
172
174
165
167
167
165
164
168
173
173
167
160
157
161
166
166
164
164
170
175
175
169
165
164
166
163
161
159
158
161
166
171
172
168
165
165
165
162
158
156
159
162
163
162
164
168
168
164
160
160
164
165
164
164
165
163
160
159
159
161
160
157
155
160
168
172
170
165
164
161
160
159
163
174
180
175
165
160
159
162
167
171
170
166
164
164
164
161
153
149
150
153
158
158
161
164
167
167
162
160
159
156
163
160
164
170
169
162
156
156
158
158
157
159
162
166
168
166
161
156
151
154
163
175
185
181
168
158
152
153
153
158
159
158
159
161
162
161
161
158
159
160
157
152
152
159
167
171
169
165
161
159
165
160
162
169
171
171
168
166
165
165
163
159
158
162
166
165
161
156
154
157
165
171
173
169
162
156
150
147
145
149
155
158
156
154
154
159
166
169
171
168
161
155
153
159
168
171
170
167
167
168
165
162
159
159
164
170
175
175
173
172
167
162
160
163
167
166
160
156
157
164
169
169
161
152
152
157
160
158
156
157
164
166
159
150
146
151
162
168
170
169
164
161
161
165
168
169
169
168
168
168
165
165
162
161
164
168
169
167
171
172
168
161
158
162
168
166
159
156
158
168
173
171
159
150
149
159
171
173
167
164
168
172
169
158
150
151
160
166
167
163
161
164
168
168
167
165
167
168
167
161
167
166
164
168
172
170
163
158
161
165
162
154
148
151
158
162
159
157
158
164
171
172
166
155
150
158
168
172
166
163
165
170
172
167
161
161
167
172
166
158
154
159
167
167
161
156
160
167
167
160
172
165
163
165
168
169
168
161
157
155
154
150
146
144
146
152
157
160
160
160
161
163
165
156
151
150
156
159
160
160
162
165
166
165
166
172
175
174
162
151
149
157
166
165
156
148
152
160
167
165
172
168
163
158
159
164
169
166
157
152
153
159
159
152
145
145
155
162
168
166
161
158
157
156
152
150
151
151
155
159
161
157
152
154
165
175
174
161
149
144
154
168
176
171
158
151
151
157
164
166
165
168
169
165
160
158
160
160
157
158
166
173
175
168
157
149
153
162
173
177
171
163
157
157
160
161
157
152
152
156
158
153
151
155
164
167
159
145
140
150
169
184
186
177
165
159
159
160
159
159
157
160
168
173
169
159
150
149
154
162
169
174
175
174
170
164
159
159
165
172
175
170
162
159
162
163
162
154
151
152
156
161
166
167
162
152
142
140
149
162
175
181
178
172
163
159
160
161
159
156
159
154
158
167
171
162
149
144
153
164
170
168
165
166
168
167
162
156
154
156
165
171
171
167
164
164
163
158
154
155
161
171
177
175
161
143
136
146
161
168
167
162
160
160
158
156
157
159
158
157
167
158
155
159
164
161
156
153
160
168
171
169
163
160
159
160
162
158
152
148
155
166
177
177
169
165
165
166
163
163
164
169
170
169
161
152
148
154
160
160
154
150
153
158
161
161
159
161
161
159
171
164
160
156
154
153
158
164
169
172
173
170
166
163
161
161
167
166
160
151
151
160
170
172
168
165
167
169
167
163
161
161
161
162
164
166
166
161
156
152
151
151
155
158
161
164
168
168
169
167
158
164
167
163
155
153
159
167
170
168
162
160
163
169
172
171
169
165
162
157
155
156
158
156
155
160
165
168
165
162
160
162
165
165
168
170
170
163
156
153
155
158
155
153
155
161
170
176
178
175
142
156
169
174
170
162
159
161
161
155
148
148
155
167
171
163
155
150
155
162
166
165
159
156
157
160
163
165
163
161
160
163
166
169
167
166
162
157
155
155
158
158
156
153
155
161
168
172
173
174
140
150
166
178
178
169
159
156
155
152
150
151
155
157
153
145
140
143
154
165
170
170
165
166
167
167
162
159
160
163
163
160
159
160
160
157
153
155
161
162
161
156
154
157
161
162
163
163
162
162
150
155
164
171
173
167
159
156
157
163
166
164
157
150
144
144
150
158
163
162
160
159
164
172
177
171
159
151
155
161
160
155
152
153
156
155
157
165
174
174
163
151
151
156
163
165
162
160
158
156
161
161
160
160
160
162
159
159
164
171
173
165
155
148
152
165
174
174
164
150
142
148
162
173
172
161
150
148
150
154
153
153
153
154
155
159
165
176
181
175
160
146
142
150
161
168
168
164
161
157
163
164
162
161
161
162
160
159
162
163
160
151
146
152
166
179
182
172
158
142
136
147
165
173
163
150
143
145
147
149
151
157
162
163
162
164
167
170
170
164
155
146
141
146
159
171
173
167
160
159
161
166
169
170
167
162
156
153
153
152
146
143
148
162
172
174
171
164
157
150
149
155
165
170
162
150
143
144
147
149
151
159
168
169
168
165
162
159
158
158
160
154
145
146
159
171
170
162
158
158
156
158
162
166
161
154
149
149
153
152
148
150
159
170
171
164
157
161
165
166
161
155
156
159
158
152
151
153
155
156
157
162
167
169
168
163
158
153
154
158
162
158
152
152
158
163
160
155
156
162
154
146
144
145
144
145
148
155
161
163
160
160
166
171
170
162
158
161
168
171
163
152
148
148
150
152
155
161
165
165
163
163
164
163
161
159
155
154
153
157
158
156
154
152
152
150
147
151
160
169
164
153
142
138
140
148
156
162
167
170
165
161
163
168
170
167
161
160
164
168
166
161
157
153
150
152
155
160
161
159
158
158
156
156
155
156
156
154
154
155
155
154
149
145
145
144
147
152
160
165
173
170
160
151
151
157
160
162
162
163
161
155
151
158
167
167
162
157
158
164
172
175
173
167
161
157
154
149
146
145
147
150
150
151
152
156
155
152
153
154
156
155
150
146
145
145
148
151
153
150
165
169
165
160
157
157
156
154
154
155
153
147
143
148
159
165
163
159
157
160
167
171
172
171
166
161
155
150
146
146
148
150
152
152
152
155
156
156
154
156
156
158
160
157
149
146
147
150
148
143
149
154
155
153
149
150
153
155
157
156
154
151
149
153
161
166
165
162
159
158
156
156
160
166
167
163
157
157
162
165
164
159
158
157
156
156
158
161
159
156
153
157
165
163
151
144
145
150
151
149
142
147
149
146
141
145
154
163
164
161
158
157
161
165
170
171
169
167
163
159
151
146
154
166
170
164
158
162
174
181
175
164
160
160
162
161
160
164
162
155
150
154
159
160
151
143
148
154
157
156
142
153
154
147
141
143
154
163
163
158
154
155
160
165
167
169
170
171
169
162
152
148
157
168
171
165
161
166
174
175
165
159
158
162
163
160
158
156
157
154
153
154
155
154
150
148
149
153
157
158
147
157
160
154
144
144
148
155
156
154
153
153
154
157
162
165
167
170
172
166
158
156
166
172
170
164
164
168
170
161
151
148
154
159
160
158
156
155
155
156
158
160
162
161
160
159
156
156
157
160
156
157
158
154
149
146
145
146
152
158
162
160
159
161
162
164
163
163
168
168
164
164
169
172
168
161
160
163
163
157
147
142
145
151
158
160
163
163
163
164
163
162
165
168
172
173
172
169
167
164
162
155
151
152
152
150
145
144
151
161
170
171
166
166
168
167
160
154
156
164
168
168
166
168
165
159
152
151
156
157
150
142
141
150
161
169
169
168
169
169
167
161
159
163
171
175
176
173
167
161
162
155
153
155
153
152
151
151
152
153
158
161
163
164
168
168
162
151
150
160
169
165
159
158
158
157
152
147
150
154
152
148
147
156
168
173
168
164
166
168
166
159
154
155
158
161
164
162
157
147
158
161
164
163
156
154
157
160
155
143
138
142
151
157
162
166
164
157
155
161
165
161
152
147
152
158
159
155
152
153
154
153
155
162
167
170
165
162
162
164
161
157
157
158
155
151
148
148
147
144
158
166
172
169
158
153
157
164
160
146
133
136
146
155
160
164
167
165
161
158
157
154
149
145
149
158
163
161
155
154
157
162
162
160
156
156
161
167
169
162
156
156
166
171
165
151
143
140
144
148
162
167
171
169
159
153
154
159
162
159
153
150
151
153
159
163
165
163
156
150
150
153
153
154
155
159
160
156
153
154
158
164
164
155
143
144
158
172
176
164
154
155
167
175
169
155
143
140
143
147
159
165
167
163
156
155
154
157
162
168
171
165
157
150
152
155
157
153
149
148
152
157
161
162
161
161
162
161
158
155
155
157
159
154
146
147
156
166
168
160
151
153
158
164
159
155
150
147
144
146
155
163
163
156
153
157
163
162
162
168
174
173
163
154
148
150
150
150
150
154
158
160
161
159
155
157
165
171
171
161
153
153
159
162
159
155
155
157
157
155
153
153
150
145
144
149
153
151
149
147
155
160
155
151
152
161
165
163
161
164
169
173
173
170
163
156
151
152
158
161
160
156
152
150
147
150
160
173
177
168
157
160
169
173
167
158
153
156
158
161
160
157
147
139
136
141
148
149
147
147
157
156
150
151
157
162
163
160
160
163
166
170
174
177
171
161
154
156
162
164
158
150
148
148
149
149
159
168
170
162
154
158
168
172
164
155
154
159
164
164
159
156
150
145
142
142
143
140
136
141
156
156
154
159
163
162
158
155
158
162
164
161
163
166
165
158
155
157
162
161
154
148
148
153
157
158
160
163
157
146
138
143
153
160
160
158
157
161
162
155
151
154
157
160
158
154
150
142
134
134
156
164
167
166
164
160
155
152
155
159
161
157
155
156
156
155
156
161
163
156
145
141
146
152
154
154
155
157
151
143
137
139
146
152
158
162
165
162
155
148
151
158
166
170
168
167
163
154
144
140
156
165
167
164
158
154
151
150
151
155
153
154
157
157
157
154
156
163
163
154
138
133
139
145
144
140
143
151
155
154
151
151
151
152
157
163
168
165
158
156
160
166
167
164
162
163
163
159
154
153
155
157
166
174
177
170
163
157
155
153
155
161
170
170
164
161
171
178
171
159
153
159
163
163
156
158
162
163
156
150
154
162
166
166
162
166
169
171
171
170
167
158
151
149
154
165
176
179
174
165
160
161
165
173
175
172
164
154
153
152
158
163
165
160
155
159
171
180
172
155
148
159
171
169
156
151
159
165
163
159
158
162
167
167
162
161
161
163
166
166
166
159
151
148
152
161
170
173
169
164
163
163
163
166
170
172
167
157
151
150
156
162
164
159
156
159
169
175
171
161
160
171
180
177
165
159
165
172
171
166
165
166
166
160
153
152
155
156
158
159
159
159
158
157
156
155
155
157
158
164
160
161
162
165
168
169
165
157
150
148
150
156
163
168
169
168
166
166
169
170
175
177
178
172
167
167
174
175
168
161
161
165
163
156
152
153
158
162
161
159
159
161
163
163
158
155
152
154
159
165
160
159
162
167
169
166
158
154
152
151
149
153
159
167
173
168
161
157
161
169
172
168
162
156
158
165
168
165
161
156
158
160
161
160
163
166
169
169
169
170
170
167
163
159
156
157
160
163
166
165
163
161
162
167
169
167
160
156
156
157
157
154
156
160
163
162
158
154
159
162
160
153
148
150
155
159
157
153
153
156
159
162
166
172
177
176
169
165
169
176
179
173
164
158
157
160
163
165
165
164
167
166
163
163
166
171
171
168
166
162
160
157
158
159
159
159
159
161
162
162
157
152
150
154
158
160
157
154
155
158
164
169
175
179
178
169
158
154
160
169
174
173
171
170
170
167
161
158
155
159
167
166
164
161
161
169
175
178
174
164
156
157
160
164
163
160
159
161
163
162
163
162
162
161
162
165
169
170
169
166
167
172
177
178
172
163
153
148
150
154
162
166
173
176
176
172
163
159
157
160
161
160
162
162
159
161
167
174
173
161
149
149
158
165
165
162
159
156
154
157
162
169
171
164
159
163
172
178
174
167
162
165
168
170
167
165
161
156
151
151
157
162
165
168
170
173
173
174
170
166
157
157
159
161
159
158
160
164
166
160
151
148
156
163
166
164
159
155
152
154
160
168
173
171
163
159
159
163
161
159
157
158
159
161
163
166
169
166
161
159
159
159
160
161
167
172
177
181
177
167
162
161
157
156
156
157
159
161
160
161
159
155
157
162
166
165
161
158
159
159
162
165
169
169
164
156
149
147
152
156
159
159
155
157
160
163
165
166
168
166
163
160
160
164
165
167
169
171
170
165
170
172
161
151
151
158
161
162
162
164
165
162
162
164
167
164
160
159
161
164
165
165
163
162
158
154
150
153
159
165
166
160
157
159
160
159
159
160
164
163
162
161
161
164
163
163
161
160
160
162
173
178
168
156
153
158
162
162
163
164
165
163
164
166
167
163
155
151
156
164
167
169
167
163
160
158
161
165
167
166
161
157
157
161
161
158
155
154
157
159
160
159
159
159
160
162
163
161
158
158
167
171
169
168
165
165
163
160
157
157
157
160
162
164
164
156
148
145
150
158
166
172
175
172
168
165
166
166
163
159
152
150
154
160
161
159
155
154
154
155
156
156
154
156
158
161
165
163
161
158
157
162
168
169
171
172
170
164
154
150
152
157
160
160
157
151
147
146
150
159
165
167
168
169
168
167
165
160
158
157
153
151
150
154
160
163
162
159
151
150
151
153
156
157
155
155
158
163
167
164
157
163
169
167
167
171
176
172
162
157
158
165
166
160
153
147
146
149
159
168
168
161
158
158
167
168
163
157
156
159
159
152
147
151
163
172
172
161
149
142
146
156
166
168
161
154
155
162
169
166
164
168
170
167
163
166
170
174
170
168
171
175
174
167
157
150
147
151
161
171
171
162
156
157
166
169
162
154
154
157
157
150
149
156
167
175
169
159
148
145
150
163
176
177
168
158
158
161
162
158
171
167
167
166
164
162
161
163
167
171
174
175
175
173
170
163
155
151
155
160
165
165
165
167
167
161
152
147
150
152
152
152
158
165
166
162
155
155
156
154
157
164
173
172
161
155
152
153
150
146
170
161
160
165
167
159
151
148
155
166
171
170
167
169
170
168
162
154
150
149
155
164
171
171
159
148
143
148
154
159
158
162
170
172
163
151
145
154
165
166
163
162
160
158
149
142
140
142
145
145
165
159
160
162
163
154
147
146
156
168
172
167
162
159
160
162
162
158
153
150
153
163
168
164
151
146
150
160
169
171
170
171
174
175
169
160
154
160
169
174
167
161
156
150
145
140
140
147
153
159
160
162
162
161
155
152
151
158
170
176
174
164
157
156
158
160
162
161
161
161
161
165
165
158
152
153
162
171
174
174
172
171
171
172
171
170
169
168
168
168
165
159
153
149
145
146
152
161
168
173
158
160
162
161
158
157
161
171
179
176
163
151
152
160
166
165
160
159
162
166
169
171
166
162
157
158
163
167
166
165
162
163
161
162
165
168
171
168
165
160
157
152
149
146
149
155
162
168
176
179
154
155
162
167
169
167
166
170
173
168
152
144
148
161
168
163
156
154
160
166
171
173
173
169
163
157
156
156
159
160
160
159
157
155
156
158
162
163
159
157
156
152
149
151
158
166
170
171
173
173
152
153
163
175
178
171
161
159
164
167
161
155
152
154
154
154
154
158
162
163
164
163
165
167
164
160
153
151
157
162
162
156
154
154
154
154
155
157
161
163
160
154
154
158
166
172
171
166
162
160
158
161
166
174
172
165
156
156
165
176
180
173
160
148
146
153
163
168
168
160
153
150
152
160
166
165
159
153
157
164
163
157
154
155
160
160
156
160
168
169
164
156
155
159
165
166
165
161
156
152
163
165
165
163
161
160
159
159
164
173
177
173
162
155
154
162
170
171
164
154
147
146
152
160
165
166
160
157
159
163
162
159
158
160
165
165
163
164
169
170
163
155
150
151
153
154
156
159
160
157
167
166
164
161
160
162
163
161
161
159
158
157
162
167
171
171
166
163
158
151
149
153
161
165
162
158
156
158
160
161
160
159
162
165
167
167
165
162
165
165
164
157
150
145
146
150
155
160
165
164
168
169
170
171
167
163
158
158
159
156
151
151
162
176
179
172
161
158
159
159
160
160
163
163
158
152
152
157
160
159
158
158
164
168
169
168
164
160
159
162
165
162
153
150
153
160
161
157
158
162
170
170
169
168
161
153
147
150
157
161
157
157
164
176
175
165
157
157
166
170
165
157
152
152
150
149
148
154
157
159
158
160
164
169
170
167
162
158
156
159
162
160
156
159
167
171
167
153
149
156
172
164
154
148
143
141
143
147
154
157
156
159
167
175
172
160
152
156
165
171
164
153
146
147
147
148
148
149
153
157
160
162
165
167
168
165
158
156
154
156
157
156
157
161
167
167
160
151
151
157
171
157
144
136
138
147
153
157
156
155
155
160
169
174
175
165
155
153
157
162
163
159
157
158
158
154
151
151
154
155
157
159
159
159
160
163
160
155
151
153
157
158
158
157
155
153
151
151
158
161
167
161
150
146
152
161
166
164
163
162
161
161
164
171
173
165
154
150
153
161
166
171
170
167
164
165
166
165
160
156
156
156
153
151
153
161
164
158
150
150
158
168
169
160
153
148
149
154
159
159
162
162
159
158
161
165
166
164
166
167
165
159
156
158
163
160
153
151
158
167
172
169
160
155
158
168
177
176
170
162
162
160
155
151
151
158
164
163
154
150
156
168
177
175
165
157
155
156
157
156
155
160
159
157
155
157
158
162
164
165
160
156
153
157
163
162
158
158
165
171
168
153
140
140
151
163
172
172
170
169
168
165
160
156
155
157
163
165
161
155
151
158
171
174
168
162
161
160
158
155
150
156
155
150
147
149
156
161
160
158
155
157
162
170
176
177
172
169
166
161
151
138
135
147
159
164
161
159
165
169
167
163
162
164
165
162
161
165
164
161
153
153
155
156
154
155
158
162
158
155
146
152
151
147
141
145
153
156
155
152
152
160
168
176
181
182
178
169
157
144
136
138
153
168
172
165
156
158
161
162
157
156
164
174
176
168
159
156
158
160
160
158
152
149
147
147
150
155
156
158
147
155
153
148
142
144
147
151
151
153
159
165
167
168
167
167
166
160
151
143
141
152
171
180
175
164
159
159
158
152
148
151
163
174
175
167
157
153
155
158
163
164
162
161
158
155
152
153
159
162
155
157
158
155
149
146
145
144
151
161
170
169
165
158
153
149
149
152
156
159
162
165
171
174
170
161
153
152
152
149
146
148
154
160
163
164
160
158
160
162
164
164
166
168
171
168
166
166
169
169
162
159
160
160
156
150
145
145
151
163
171
169
162
157
152
149
147
150
162
171
171
165
161
164
162
153
141
136
143
152
152
148
145
149
156
163
162
164
170
174
169
162
156
157
164
169
172
174
174
167
162
158
161
162
158
153
151
151
152
154
158
159
158
157
158
158
158
156
161
165
165
156
152
155
159
153
139
133
145
159
161
154
149
154
162
164
160
162
172
181
175
160
147
146
155
161
165
167
166
160
159
158
163
165
160
156
159
159
154
143
141
147
155
159
160
163
162
159
156
155
153
149
146
150
156
158
153
148
153
163
165
164
162
163
165
160
154
156
167
177
171
157
152
155
161
161
162
162
163
158
165
164
163
163
160
161
162
165
160
149
143
146
152
157
159
163
163
159
153
148
147
146
146
148
155
164
166
163
159
159
163
168
168
161
152
144
146
156
166
166
158
154
159
169
173
166
161
160
161
163
176
170
162
159
160
163
165
166
166
165
161
157
151
152
159
165
165
158
150
147
148
151
152
154
159
162
164
160
155
154
160
165
164
155
141
136
145
160
167
161
152
153
160
170
168
163
157
157
157
157
172
164
155
153
158
164
163
159
161
168
170
161
150
147
155
165
166
159
151
149
153
159
164
166
162
157
150
150
153
155
160
163
164
159
151
148
154
160
160
155
152
157
162
162
158
155
153
149
145
143
153
152
149
150
155
163
163
158
155
160
163
159
152
151
156
162
163
158
155
155
159
165
172
173
164
151
147
150
160
165
166
165
164
164
162
161
159
157
151
149
155
163
164
157
151
150
152
148
141
136
145
147
147
149
155
161
163
161
159
159
157
158
158
162
162
159
156
156
158
158
158
162
169
169
162
154
154
162
171
173
171
166
162
155
151
151
154
157
155
152
157
161
157
149
145
148
150
148
144
143
148
149
153
157
159
163
161
160
160
162
160
158
160
164
163
156
154
154
156
155
154
153
156
159
158
156
158
163
166
164
161
160
153
143
134
137
151
165
168
165
158
152
149
144
143
146
149
147
144
148
152
157
162
168
168
164
157
152
154
160
163
161
158
157
157
157
155
155
155
153
150
146
148
150
154
155
154
151
147
145
146
151
150
145
140
141
154
167
174
168
159
152
151
150
152
152
150
144
139
141
156
163
169
171
167
160
153
148
151
159
165
163
158
156
157
160
159
158
157
154
149
146
146
148
148
148
146
143
140
141
145
151
154
156
156
156
157
161
164
162
160
158
159
161
162
159
154
146
138
134
157
162
169
170
165
155
149
148
154
162
166
164
162
162
164
164
162
159
158
155
148
140
139
142
146
146
145
146
150
153
156
156
155
156
158
159
158
155
156
158
160
159
160
161
159
159
155
149
140
135
157
167
180
184
179
170
164
167
167
162
161
167
176
177
166
156
159
169
177
175
168
164
156
149
147
153
163
165
159
156
161
171
176
169
160
152
153
159
172
179
176
160
143
140
149
163
174
176
173
167
165
175
183
184
174
161
154
157
160
161
160
163
169
172
165
157
160
168
170
164
158
160
162
157
150
152
164
173
173
170
167
170
170
165
160
157
155
158
162
168
170
162
151
143
148
162
173
173
166
163
166
169
173
173
165
155
149
150
154
158
160
163
167
168
163
162
164
168
167
160
160
168
174
169
157
156
168
179
179
172
166
165
162
155
149
150
155
157
157
158
158
158
156
154
155
161
161
156
152
153
160
161
162
166
162
158
154
152
154
159
164
165
166
166
168
167
167
166
166
167
173
179
179
168
158
160
171
177
170
160
158
159
156
147
142
147
155
159
159
159
159
160
161
163
163
163
158
152
151
152
163
161
161
163
168
167
164
161
159
161
162
162
163
166
167
166
164
163
164
171
178
177
166
154
150
157
166
166
158
152
155
158
157
154
153
155
156
162
165
171
173
170
163
161
164
165
162
157
153
151
171
167
160
161
167
172
170
164
159
158
158
159
159
160
161
161
159
156
161
167
170
163
151
147
152
160
164
160
155
154
159
165
169
170
168
161
154
153
163
175
182
176
165
160
163
166
162
156
148
145
169
164
156
154
160
169
170
165
159
158
157
159
158
157
159
157
155
156
159
163
163
157
153
155
163
171
172
165
158
157
163
175
182
179
170
156
145
146
154
166
174
173
166
164
167
168
162
151
141
143
161
158
154
153
156
162
166
168
165
161
156
154
155
155
155
153
152
153
157
160
163
159
157
157
163
171
174
170
161
155
161
173
181
176
163
154
152
153
153
154
162
167
167
166
167
170
164
155
146
153
155
155
160
160
159
160
164
172
173
165
154
147
149
153
154
151
149
151
154
156
157
155
154
153
155
161
167
168
163
156
159
166
169
165
160
162
168
168
161
157
161
168
169
166
164
167
168
165
162
164
158
159
162
166
161
160
165
170
173
167
158
153
156
159
156
153
151
154
156
151
145
144
148
154
156
157
160
164
165
166
167
167
163
159
157
161
170
171
166
163
165
172
172
167
161
162
164
167
166
164
165
168
163
158
156
157
159
163
165
165
166
165
166
165
163
158
157
159
157
149
139
138
147
159
163
158
155
158
167
176
180
176
169
161
158
157
158
159
160
163
165
170
172
167
159
156
157
160
161
157
172
176
164
150
145
152
157
160
160
163
165
165
167
167
165
162
160
159
157
152
146
146
153
161
163
156
151
155
165
174
177
176
177
176
168
156
148
149
154
159
161
162
163
161
158
154
156
158
158
156
173
180
170
155
149
153
160
162
162
160
157
157
162
168
168
164
161
157
156
154
154
159
167
171
166
157
152
155
161
163
162
164
171
177
175
162
150
146
151
157
158
156
154
156
159
163
164
160
156
156
167
177
174
167
159
158
164
167
165
159
153
153
161
170
174
168
160
155
153
155
158
168
179
184
180
168
161
160
161
158
153
153
156
163
166
161
150
145
149
156
159
157
154
156
165
169
169
160
155
157
158
169
174
171
161
159
162
166
166
161
159
160
166
171
174
168
159
151
152
158
166
171
175
180
181
176
167
160
160
163
161
153
148
147
150
152
149
149
151
157
161
158
157
161
165
166
162
160
160
162
156
167
171
163
152
152
160
166
167
168
169
168
167
166
168
166
156
148
151
160
169
166
161
164
172
174
168
159
162
167
169
161
148
143
147
152
156
160
160
157
152
152
157
164
164
157
155
159
165
166
165
169
167
157
149
152
161
170
169
167
166
165
164
164
164
160
153
148
151
158
162
158
154
157
165
167
163
160
164
168
166
158
149
150
157
165
172
176
167
153
141
140
154
163
162
156
155
159
160
157
173
170
165
160
158
162
168
169
164
159
155
158
163
167
166
157
150
148
152
153
156
156
159
164
163
161
161
166
171
169
159
148
147
154
165
174
180
179
167
149
137
139
151
157
158
156
154
155
150
143
168
167
167
169
168
164
159
155
153
151
151
155
162
170
168
161
154
155
156
156
156
158
161
163
160
159
161
172
178
171
158
148
148
157
167
174
173
170
161
153
148
148
149
148
148
149
152
151
149
146
158
165
174
177
170
156
146
142
147
154
158
158
160
164
166
163
160
159
160
162
162
160
153
150
151
157
166
173
175
169
162
157
158
163
167
168
164
160
162
164
163
158
150
147
143
145
151
157
163
166
154
165
175
175
166
153
144
147
158
164
163
156
155
157
159
158
155
156
160
167
169
162
151
144
146
156
164
168
164
162
162
162
163
163
164
161
159
158
163
167
166
158
150
148
147
148
155
163
173
178
161
165
167
167
162
160
158
163
171
171
161
151
150
155
157
152
147
150
161
168
170
167
161
156
153
153
155
157
157
159
160
160
157
152
151
153
161
166
167
162
155
150
149
152
156
160
161
165
172
174
169
164
159
160
166
168
168
172
176
172
158
147
148
157
161
157
155
157
165
165
163
163
166
167
156
147
143
149
156
161
160
156
150
145
144
153
164
171
167
155
147
144
148
153
161
164
166
167
165
162
171
164
158
160
165
165
164
164
170
171
164
154
150
156
163
168
173
175
170
162
155
153
157
160
156
149
146
151
159
163
162
156
149
148
153
161
166
166
160
152
148
146
149
153
155
161
165
166
160
155
171
167
164
162
163
161
156
155
161
167
167
164
159
157
162
171
178
176
169
158
152
148
146
150
156
163
162
160
162
165
163
157
155
161
168
171
165
157
151
152
154
156
157
155
151
152
159
162
160
156
170
168
165
163
163
163
162
157
152
154
158
164
166
166
164
163
163
162
162
161
158
150
144
146
157
170
176
172
167
166
162
159
160
169
176
175
164
153
151
156
163
168
165
156
145
141
147
157
160
157
169
166
164
163
165
168
168
159
151
145
147
157
168
174
169
158
152
155
159
162
159
151
146
148
156
167
177
178
172
167
164
161
162
166
169
169
163
157
158
163
171
173
166
154
142
137
142
150
158
156
169
168
163
165
166
163
159
155
154
154
152
157
165
174
172
164
158
159
162
159
153
149
148
150
154
160
172
178
178
174
166
163
161
160
159
160
161
160
160
163
167
166
161
153
151
150
150
147
146
148
175
171
168
169
165
153
143
143
154
160
161
158
162
168
172
170
166
164
162
156
151
146
147
151
154
158
165
172
174
172
167
162
161
160
159
158
156
155
155
157
157
157
156
158
165
170
164
148
137
138
174
170
169
167
160
149
139
139
146
152
154
155
159
165
169
168
163
157
156
154
151
147
147
152
159
161
160
158
159
160
160
161
163
165
165
162
159
156
155
156
158
157
157
161
171
176
168
152
139
140
163
158
158
159
158
153
149
146
145
145
147
153
159
164
167
164
158
153
152
151
150
151
154
162
166
163
159
154
154
153
155
158
160
163
167
169
167
162
159
158
163
163
163
162
162
164
160
155
151
153
153
154
154
156
156
157
158
156
153
153
153
156
159
163
165
164
160
158
155
152
150
154
159
165
162
163
164
164
160
157
158
159
157
155
159
166
172
166
158
155
161
169
171
165
160
156
157
159
165
169
158
163
161
160
158
157
157
156
158
161
163
158
159
160
163
164
164
165
167
167
163
157
155
150
151
159
167
171
168
165
166
166
161
153
152
160
166
164
154
148
152
162
173
174
169
165
166
168
173
175
164
170
166
162
157
155
155
153
155
158
157
155
154
158
161
163
163
167
176
180
174
159
146
143
150
162
168
168
164
165
167
166
162
156
155
158
160
160
157
153
153
157
163
164
166
170
175
174
172
169
159
160
157
155
156
157
155
151
147
144
144
147
152
157
160
162
162
162
166
170
167
160
153
157
167
171
165
158
156
159
160
158
159
161
164
164
163
163
165
164
161
156
149
144
148
159
169
170
165
159
152
150
148
151
157
161
158
153
146
142
143
149
154
157
159
161
161
155
149
148
153
162
169
176
175
166
159
153
154
154
154
155
161
169
173
169
164
163
165
166
164
156
145
139
141
149
157
161
158
153
150
147
150
157
164
166
164
159
156
153
155
157
156
155
157
160
160
153
143
141
150
164
175
172
163
155
154
155
152
151
151
159
166
170
169
164
160
157
158
159
158
157
153
153
153
151
150
156
159
156
154
155
160
165
166
167
166
163
163
164
165
160
155
152
153
157
157
155
155
158
162
165
164
159
152
150
152
154
151
150
151
158
163
162
158
154
154
155
158
159
160
162
164
165
162
155
155
160
165
163
160
164
169
170
166
163
163
162
162
165
165
157
149
145
150
155
158
163
169
173
171
162
155
156
157
154
148
144
147
153
156
157
154
152
152
152
151
154
160
168
169
169
167
165
160
156
155
158
162
161
162
166
167
165
159
155
154
155
155
158
160
158
152
147
151
156
160
167
171
171
165
157
156
164
168
159
145
137
148
162
166
159
152
153
154
152
149
153
162
172
174
169
164
163
161
158
155
153
154
157
162
159
155
154
151
152
153
156
154
154
158
165
167
161
154
154
158
162
163
161
155
154
158
166
169
160
149
146
156
168
170
165
160
159
157
151
147
151
164
173
171
163
160
164
168
165
163
158
158
160
165
157
147
144
150
156
161
161
157
156
159
166
172
171
162
154
151
151
153
152
149
151
154
159
163
162
161
160
162
163
163
162
162
160
152
145
145
154
166
172
166
158
156
161
168
170
170
169
169
167
174
162
148
144
152
161
164
160
157
157
159
159
162
165
166
161
153
148
148
150
151
151
151
155
158
162
164
164
159
154
153
155
159
155
149
142
146
157
168
170
162
156
152
154
159
163
169
170
168
164
172
162
150
147
156
165
163
154
148
151
154
151
149
155
163
166
162
155
153
156
157
156
154
154
153
152
151
151
153
153
153
155
158
158
153
150
153
159
161
160
157
155
154
152
153
157
160
161
155
148
161
160
155
157
163
168
163
154
147
150
151
150
148
151
159
164
163
161
160
163
161
159
157
155
152
145
141
145
152
157
156
157
157
156
158
159
159
157
152
146
148
155
159
154
152
153
156
155
148
142
156
161
164
165
166
166
163
161
158
157
153
149
149
153
156
157
158
158
159
157
155
155
156
155
153
149
149
152
157
158
155
153
150
147
148
154
157
155
147
141
145
152
156
151
146
148
152
155
154
152
157
163
168
169
166
163
160
160
163
163
159
152
152
153
154
155
155
155
153
150
146
147
150
154
155
155
155
151
150
151
154
154
149
141
138
144
153
156
152
149
150
152
150
144
139
141
149
155
160
162
158
163
167
168
165
160
156
152
154
160
162
161
157
154
156
156
156
154
152
149
151
151
153
155
158
157
150
139
136
147
160
166
159
150
144
145
150
154
157
159
159
155
150
145
140
139
144
148
153
156
159
160
161
163
163
160
155
148
148
157
164
167
164
163
161
161
156
151
152
159
168
169
166
163
163
161
151
139
137
151
165
170
164
156
151
148
148
150
156
160
159
154
150
150
151
149
147
145
145
143
158
159
161
163
163
158
153
150
156
165
172
174
173
173
175
169
156
147
152
164
175
174
169
166
169
169
163
153
151
156
162
160
155
152
152
150
147
147
150
152
151
146
148
153
158
158
154
148
144
140
158
161
162
158
152
149
158
171
179
176
168
165
168
173
167
158
152
155
163
169
170
166
160
155
156
162
169
168
161
158
159
164
166
166
159
153
146
146
156
168
174
170
162
158
162
165
164
161
159
160
162
168
171
165
154
148
150
165
177
176
167
164
169
177
175
165
155
155
162
167
166
161
156
152
153
160
169
171
168
165
164
164
163
158
157
158
157
154
157
165
170
169
161
157
159
162
165
160
155
156
161
167
174
173
164
152
148
153
162
166
165
163
169
173
173
168
164
161
162
160
159
161
163
160
154
155
163
169
168
164
163
162
158
154
153
156
159
159
161
163
164
163
159
157
158
161
161
156
153
153
160
165
171
172
168
162
153
152
154
160
164
166
168
170
170
168
168
166
162
160
162
170
173
168
159
156
161
163
161
157
158
160
158
154
153
156
160
163
164
165
164
163
162
164
168
169
163
157
153
151
170
168
167
166
170
170
166
160
154
156
161
165
166
166
165
166
167
165
161
161
170
176
174
166
159
160
163
163
158
154
157
161
163
160
160
160
160
161
163
169
172
170
168
171
176
174
166
157
152
148
179
173
165
163
167
174
172
162
152
150
155
163
163
161
161
162
163
161
157
160
170
174
168
163
161
167
171
169
163
158
160
166
167
165
162
160
158
157
161
170
176
174
167
166
171
174
169
159
152
147
167
160
157
157
163
168
164
153
144
147
155
162
161
156
155
155
156
152
153
156
163
166
165
162
165
169
171
167
162
159
163
171
172
164
156
151
151
154
158
164
171
171
161
157
165
171
172
164
155
151
150
146
149
155
162
163
157
149
147
152
159
162
159
154
151
147
147
149
153
156
160
161
161
161
161
161
161
156
152
153
160
172
174
164
153
149
152
157
158
158
165
169
162
157
160
169
172
167
158
160
153
148
152
160
168
167
163
159
160
162
162
163
162
159
153
146
144
150
156
160
157
152
150
154
156
155
153
152
152
154
161
170
171
165
156
156
160
162
157
157
165
172
170
165
162
165
166
161
157
163
165
160
163
169
175
174
171
168
167
167
167
167
169
166
157
148
148
157
163
160
150
143
147
155
160
160
159
162
165
168
169
170
168
162
156
158
160
160
155
156
164
175
177
169
162
160
158
157
159
166
170
171
167
168
169
168
166
165
164
165
166
169
171
167
157
152
157
163
164
158
149
144
151
158
165
166
166
166
170
175
176
174
169
162
153
148
149
151
154
156
162
170
173
167
159
156
157
162
165
166
173
176
168
160
155
154
157
160
161
162
162
162
163
159
156
156
162
166
164
157
150
152
156
160
163
163
162
160
160
164
172
177
178
167
151
140
139
147
154
157
158
159
163
160
157
157
164
171
170
163
176
179
172
161
155
155
161
166
168
162
156
150
150
151
154
159
164
166
161
152
148
154
159
163
162
161
159
157
155
156
163
173
178
173
161
148
142
145
152
157
157
155
156
157
158
161
167
167
164
159
175
178
178
172
166
165
169
174
175
168
158
148
147
151
156
162
164
163
157
149
147
154
164
171
169
164
161
160
161
160
161
162
164
166
165
158
148
144
149
156
159
157
157
161
165
164
161
155
153
157
168
174
177
174
167
161
160
165
173
174
169
161
154
154
159
166
163
155
150
152
158
167
171
172
171
166
160
159
161
165
165
161
154
153
154
152
148
147
154
161
165
163
161
165
168
163
155
151
152
158
163
167
169
165
155
149
148
155
165
175
177
169
160
158
166
170
164
154
150
159
170
174
170
165
163
161
155
152
155
165
168
165
155
148
143
142
147
157
163
167
163
159
158
160
160
155
154
155
158
159
165
168
167
158
152
150
154
160
166
168
167
163
160
163
168
171
165
155
153
161
167
166
161
158
156
158
157
159
163
165
166
163
157
151
147
150
156
167
168
161
151
144
145
147
149
152
154
158
159
155
169
171
168
161
158
160
166
171
168
158
152
153
161
167
167
161
154
155
159
160
158
157
158
159
159
163
170
177
179
170
161
154
152
154
158
166
171
170
161
150
142
140
142
145
149
155
159
161
158
154
165
170
171
168
165
163
166
168
163
154
148
152
163
169
164
152
148
153
161
165
163
160
159
160
163
173
182
187
182
169
155
144
144
151
164
174
173
163
151
145
146
148
149
149
155
162
164
163
161
162
158
167
172
172
168
161
157
157
157
156
155
157
162
166
163
157
152
153
160
170
175
168
157
154
161
175
182
176
165
154
150
146
146
150
159
168
165
156
150
152
157
158
151
150
158
164
165
164
168
173
156
165
170
172
169
162
155
155
158
160
160
159
160
162
162
158
152
149
154
166
171
164
152
148
156
170
171
161
152
151
154
157
157
156
158
160
159
157
156
159
159
157
153
154
159
163
165
165
169
171
162
165
167
167
169
166
164
162
162
162
160
158
158
159
156
148
144
147
154
157
155
151
152
154
158
158
156
155
157
161
166
169
168
164
159
157
160
165
165
160
156
156
160
162
160
161
161
163
163
158
171
166
159
158
164
169
171
167
165
161
155
151
153
155
153
149
148
155
159
154
145
144
153
161
159
150
146
152
161
167
169
171
171
164
157
156
166
174
170
160
155
159
163
161
151
147
152
158
155
148
173
165
155
152
160
166
168
165
160
157
151
148
149
154
157
160
164
167
165
158
151
151
158
161
159
155
153
156
159
163
164
165
166
162
158
160
167
170
164
156
155
161
164
155
141
139
151
162
160
154
171
166
159
156
161
166
164
157
148
145
148
150
154
159
166
170
169
164
161
162
163
161
156
155
160
170
174
171
165
162
161
159
159
162
167
169
167
160
152
148
154
162
164
156
144
146
159
168
168
163
169
166
162
162
165
169
165
152
138
134
140
153
165
171
170
164
158
156
160
166
168
161
148
144
159
179
189
185
174
166
160
158
159
164
172
172
167
159
153
154
161
165
166
158
151
151
160
164
161
157
168
166
161
159
163
166
162
151
138
133
138
151
166
172
168
157
155
158
163
165
162
151
141
139
150
170
185
185
176
167
161
160
160
163
166
168
167
167
166
164
168
169
167
161
153
149
150
151
149
146
167
163
158
157
159
158
155
150
148
146
147
151
155
159
160
160
165
167
165
157
149
145
143
144
149
159
172
176
171
165
160
160
159
157
157
160
164
166
167
163
163
164
164
160
157
152
149
146
142
143
164
160
160
163
164
159
151
148
153
159
158
152
149
150
160
169
174
169
161
150
146
147
149
150
152
157
166
167
164
161
159
160
158
158
157
159
159
157
156
155
157
158
159
159
160
161
159
152
145
142
161
159
165
174
176
165
152
147
152
157
160
154
150
151
160
170
169
158
154
151
152
151
150
153
160
162
161
160
159
159
158
159
161
163
163
163
159
157
155
155
158
158
158
156
159
164
165
156
146
140
155
156
168
177
174
162
149
144
145
148
151
152
151
152
156
162
162
157
153
150
148
148
152
160
163
161
156
154
156
156
155
158
161
164
166
166
169
168
166
165
165
163
158
154
154
157
158
153
144
140
154
161
170
172
162
151
144
144
146
149
151
151
151
151
153
158
164
166
159
147
139
144
155
164
161
153
148
151
153
154
154
157
159
158
159
165
171
174
171
165
162
161
158
154
153
155
156
153
150
148
163
170
173
169
159
150
146
145
149
155
157
156
152
150
153
161
171
173
165
150
142
146
155
157
152
146
146
151
153
155
158
159
158
155
154
160
166
167
163
158
155
156
155
154
154
159
162
163
162
161
168
172
170
165
160
152
147
145
149
155
157
155
152
151
153
159
164
165
161
156
154
153
153
152
153
155
154
152
152
156
159
160
157
155
157
162
164
162
158
157
160
158
152
148
149
157
166
169
165
163
164
161
157
158
159
153
146
141
140
143
144
144
143
144
145
148
151
152
152
156
159
160
158
160
165
167
162
154
152
156
160
158
155
156
162
167
167
164
161
162
166
165
154
140
137
148
160
165
162
159
157
148
148
156
164
162
151
143
139
138
135
136
136
138
142
146
150
150
150
153
159
164
166
165
164
163
161
158
158
162
163
160
156
155
158
161
164
164
162
159
161
160
154
144
140
146
156
163
163
158
153
146
148
157
166
168
163
157
151
147
143
140
140
141
149
156
160
158
152
151
159
165
166
155
148
150
157
163
163
162
163
163
158
154
149
150
155
160
159
155
153
153
156
155
152
148
154
164
170
165
153
153
154
157
159
164
166
166
163
160
157
153
151
152
158
163
165
160
155
155
159
162
158
148
143
150
161
164
159
153
153
156
156
153
150
150
154
159
160
160
161
163
166
163
155
145
147
158
168
165
161
166
164
158
152
153
160
163
163
163
164
159
153
151
156
160
161
159
158
158
157
155
155
155
158
163
164
160
150
145
144
148
153
156
157
159
159
159
160
163
168
175
176
169
158
145
145
150
157
158
171
174
168
158
151
150
155
157
158
161
162
159
154
148
148
151
157
162
164
161
154
151
156
167
174
171
161
153
150
151
150
151
156
160
162
160
159
158
158
158
164
170
175
172
166
158
153
150
148
151
168
165
157
152
152
155
159
160
157
156
160
160
162
156
150
149
154
164
169
163
152
151
158
171
173
165
154
153
159
166
164
163
161
162
162
159
157
155
155
155
157
162
166
168
168
168
164
155
147
149
156
151
145
145
153
162
165
162
157
152
153
159
165
166
160
151
150
158
164
162
154
151
157
164
164
156
151
157
164
166
164
161
161
162
160
156
153
154
158
160
160
157
158
158
161
165
165
159
153
149
156
153
146
148
157
163
164
159
151
147
147
150
157
164
162
154
149
150
155
158
155
152
153
155
155
152
152
157
158
154
150
151
157
161
159
154
152
156
164
166
164
157
154
151
155
158
163
160
155
149
162
160
156
157
163
167
162
154
149
148
150
150
153
157
160
156
151
150
153
156
155
148
143
141
144
146
150
154
153
151
147
148
153
156
153
150
153
160
165
163
156
154
153
154
155
156
160
160
156
149
163
163
161
162
165
167
163
157
156
159
161
160
159
160
160
158
154
155
157
157
154
143
133
128
133
140
147
154
159
157
153
152
151
151
150
151
156
163
162
155
149
150
153
155
153
153
157
158
156
150
162
165
166
165
164
163
162
162
165
169
166
161
161
163
164
159
155
154
155
156
151
144
132
128
132
142
151
155
159
157
154
153
152
153
156
158
159
159
157
155
156
157
158
154
146
146
150
156
156
152
163
166
168
164
156
151
153
160
166
168
164
162
162
163
163
159
156
154
154
155
154
150
143
141
145
152
153
151
148
151
155
158
160
160
161
160
155
149
147
155
162
166
162
153
145
143
149
155
158
158
167
166
163
157
151
145
145
150
155
160
163
163
163
161
158
156
156
155
157
160
165
163
159
156
158
158
151
140
138
152
167
171
164
160
160
159
151
143
142
150
157
159
158
154
154
155
156
159
163
163
166
162
157
155
153
151
149
146
148
154
163
166
165
162
157
156
155
154
157
166
177
177
171
166
167
165
153
141
142
158
172
170
158
151
157
159
155
151
151
153
153
146
145
152
158
160
158
155
157
159
158
156
153
155
159
160
157
151
151
156
164
168
167
166
167
162
155
146
150
163
178
180
173
168
170
171
164
155
153
158
159
153
147
149
158
163
163
160
160
159
154
144
143
151
158
157
152
147
148
150
167
163
158
151
149
152
159
168
178
177
168
158
155
160
167
168
163
156
153
154
161
167
171
177
181
183
178
167
155
149
148
152
157
160
164
165
158
148
146
154
166
174
176
176
172
165
156
151
154
160
162
164
163
159
155
154
158
166
176
177
169
160
155
162
170
176
170
162
157
158
161
163
160
160
167
174
175
168
158
155
156
159
158
157
158
161
158
156
156
160
162
165
165
166
166
162
154
151
154
161
160
166
174
176
172
164
158
157
162
166
166
163
161
165
170
173
171
164
160
159
156
156
154
155
158
161
164
162
160
158
159
162
161
160
157
159
159
160
162
161
160
156
155
158
158
158
156
159
165
170
159
167
176
181
178
169
161
155
153
157
160
165
166
167
166
166
164
162
158
153
150
152
158
162
158
156
156
157
159
159
160
162
164
165
163
161
162
162
162
162
161
161
162
162
162
160
159
163
167
170
166
166
169
171
171
170
165
159
153
152
156
163
168
166
164
162
160
158
155
153
154
160
163
163
159
158
159
161
160
159
161
166
168
167
167
167
166
162
161
162
167
170
172
170
168
163
160
160
164
165
167
162
163
164
165
165
165
160
151
149
153
161
163
161
159
160
161
157
153
153
162
172
171
163
158
159
164
166
163
160
163
167
167
164
164
168
168
163
160
163
172
175
170
165
165
164
163
162
163
163
158
155
158
162
163
162
160
152
148
148
155
160
159
156
154
160
162
158
153
154
163
172
173
164
157
154
158
162
162
160
162
165
162
157
158
164
168
164
159
163
171
172
163
155
156
164
171
173
172
169
154
151
154
160
166
165
160
151
147
151
161
168
167
163
160
159
158
157
156
155
159
161
164
163
158
152
148
149
153
156
158
162
162
161
159
162
162
160
156
158
167
169
163
155
156
166
173
176
174
172
159
151
151
159
170
173
167
158
155
160
168
175
179
178
170
159
153
155
164
166
160
153
153
160
160
154
149
150
153
157
157
158
163
169
169
164
159
152
150
153
161
167
167
163
164
167
171
168
164
167
166
155
154
163
172
177
170
163
158
161
165
171
177
178
169
158
155
162
171
175
168
159
157
161
165
165
163
164
166
166
157
155
161
169
171
165
158
154
148
149
155
163
167
167
165
165
164
162
162
169
162
160
160
167
169
169
164
160
158
159
161
164
167
165
159
157
161
169
176
179
179
175
168
164
163
167
171
172
168
163
157
155
158
160
160
161
160
159
155
151
153
158
160
160
159
162
165
168
170
171
162
164
165
164
160
156
157
157
159
161
162
164
163
156
151
155
166
174
175
176
179
179
171
158
155
162
168
165
156
150
156
162
163
156
147
148
155
160
161
156
154
156
158
159
158
160
167
173
174
168
169
167
165
164
161
160
161
164
166
166
165
163
159
152
147
152
163
167
165
158
159
163
160
153
151
156
161
159
151
149
157
168
169
161
150
146
150
154
156
156
155
156
159
159
157
156
159
164
168
165
171
166
166
172
175
175
171
169
168
167
166
161
153
147
145
147
154
156
153
147
145
150
154
154
152
154
157
158
159
160
164
167
167
165
161
157
150
147
151
155
157
158
160
161
158
152
148
153
158
161
163
158
163
177
186
184
170
161
161
165
167
162
155
149
147
150
153
154
153
154
157
161
161
158
154
152
150
152
159
164
166
166
165
166
165
162
156
151
155
160
163
164
165
162
158
154
151
152
156
157
157
154
161
175
184
177
162
153
155
165
170
169
164
162
165
166
164
161
161
167
175
177
170
162
156
152
151
151
154
157
163
165
165
163
160
159
158
159
162
165
167
166
161
155
155
158
160
160
156
151
163
159
163
165
168
165
161
160
164
168
169
167
166
170
173
175
172
167
165
168
173
173
168
163
159
160
163
164
161
156
156
162
165
164
158
154
155
159
162
164
164
160
151
143
146
154
163
164
159
155
168
170
166
159
152
153
162
171
175
171
166
163
165
169
168
163
159
159
160
159
157
159
161
162
161
166
173
178
171
161
156
162
166
165
159
154
155
155
158
163
164
159
150
145
150
158
163
163
164
166
164
170
168
156
149
152
163
174
177
171
163
160
161
162
157
148
144
148
154
158
161
161
159
158
159
166
173
174
167
159
159
163
164
160
157
159
159
156
157
161
164
162
157
158
164
167
161
159
161
169
158
164
163
159
157
163
169
173
172
167
163
161
162
162
158
153
148
149
154
167
177
176
163
154
157
166
170
162
152
152
161
163
158
153
156
163
165
161
159
161
163
163
159
164
171
172
160
149
148
158
158
159
159
164
168
172
173
173
170
167
165
167
168
166
164
161
156
150
152
163
174
174
164
158
161
167
167
159
156
160
164
164
158
156
163
171
171
166
161
160
160
157
157
158
163
164
159
151
147
149
162
162
161
163
169
173
173
170
168
167
167
168
169
167
163
157
154
151
147
146
149
154
162
168
169
165
162
165
171
173
169
165
165
170
173
174
172
171
168
162
159
159
158
154
150
152
158
162
158
149
170
165
158
157
162
168
169
166
160
158
160
162
165
161
155
149
149
153
152
144
138
143
159
172
170
162
158
165
171
170
167
170
176
176
169
161
164
170
174
169
167
169
167
155
139
139
152
164
162
152
168
163
155
151
160
168
168
161
151
148
151
154
156
155
154
151
152
157
160
159
153
153
158
162
165
164
163
163
162
159
161
170
176
170
157
150
157
169
172
168
169
172
169
156
141
140
153
164
161
155
159
156
154
154
163
170
168
159
151
148
151
154
156
159
161
160
158
158
162
170
171
166
157
153
159
170
176
173
165
159
160
165
166
163
156
153
159
168
169
165
163
165
165
158
152
156
166
167
161
156
158
157
157
159
164
165
162
157
155
154
156
161
165
169
168
164
158
158
162
170
173
167
157
150
155
170
180
180
173
166
163
163
163
163
164
163
166
169
167
164
161
159
160
160
159
163
169
164
156
153
169
169
163
158
155
154
153
153
154
154
156
161
165
168
165
160
159
163
168
168
169
166
159
153
152
160
169
171
169
164
161
160
161
164
165
165
169
174
172
166
162
160
160
160
159
159
159
154
150
151
179
178
166
154
148
149
152
152
153
154
154
152
152
152
154
157
165
169
168
166
168
169
166
156
150
154
161
162
156
151
151
155
158
160
163
168
172
175
169
160
156
158
162
161
158
152
150
151
155
160
174
172
162
154
155
160
163
161
158
158
157
152
145
143
151
160
167
164
162
163
168
170
164
153
148
154
160
158
150
143
144
150
155
158
164
169
173
169
159
151
150
156
161
161
157
151
152
157
164
163
163
159
157
160
167
172
172
167
163
162
162
159
156
154
159
162
160
156
154
159
164
162
154
151
149
153
155
155
153
152
152
156
158
162
165
168
165
162
154
150
153
158
163
158
151
150
154
162
163
154
154
153
156
164
167
165
161
157
157
158
159
161
162
161
160
158
158
154
154
153
150
149
152
157
156
150
146
151
158
163
162
161
162
163
162
162
164
162
159
158
160
163
163
156
150
148
154
157
153
143
155
158
165
167
161
152
149
147
148
151
154
157
155
152
149
154
159
163
160
150
140
144
154
163
159
147
142
149
161
166
164
161
161
159
157
159
164
168
168
166
163
161
160
155
152
153
156
156
149
143
161
165
172
171
162
153
150
152
155
158
159
158
153
144
144
154
165
168
160
145
139
144
155
158
154
149
147
153
160
164
163
161
159
157
156
160
166
168
171
170
164
158
153
153
154
158
160
158
154
147
165
165
170
170
165
157
151
152
157
165
168
163
153
145
146
153
160
159
148
140
140
144
148
150
150
152
155
155
154
157
161
159
158
157
160
166
168
167
165
165
166
162
156
151
149
152
157
156
153
149
167
161
159
165
165
156
144
141
150
159
162
160
153
149
149
153
156
151
144
140
141
145
146
148
151
154
156
155
153
157
161
160
157
156
159
167
169
166
159
159
168
174
170
156
146
144
149
154
153
153
164
157
154
158
162
155
144
141
143
147
148
149
151
152
152
154
157
157
153
148
147
147
149
150
151
153
156
159
162
166
168
164
157
153
153
159
165
164
160
157
164
176
179
169
154
149
154
163
166
166
158
153
150
152
153
152
151
150
147
144
143
146
151
156
156
157
161
163
159
154
152
154
155
152
151
151
159
165
170
172
169
163
155
150
147
151
160
163
163
159
161
169
176
173
162
151
155
169
180
177
155
153
149
143
140
143
150
153
152
149
149
155
159
160
158
157
156
155
151
149
150
154
157
155
154
156
161
165
165
161
155
151
149
148
153
156
160
163
164
167
165
167
169
167
158
147
148
160
172
173
160
160
155
144
139
142
149
154
154
154
156
158
160
160
156
151
148
146
143
142
143
147
155
159
164
164
164
160
152
146
142
143
150
156
161
164
165
164
163
165
167
169
170
166
158
150
149
153
159
163
171
171
163
154
151
155
157
158
157
154
154
154
153
155
154
150
148
151
151
147
141
141
149
161
169
166
161
156
151
147
147
151
157
162
163
165
168
166
160
156
161
168
172
171
167
165
166
163
156
154
168
168
160
156
159
164
165
164
159
153
148
146
150
155
156
155
157
162
165
158
143
138
147
160
165
158
151
153
158
160
161
162
162
162
161
162
166
164
157
151
154
161
167
167
169
173
177
168
154
145
156
156
156
157
163
168
170
167
161
153
148
148
152
159
158
157
158
164
168
159
148
143
150
158
158
147
141
146
156
163
162
160
161
162
160
158
158
155
151
149
153
156
157
156
159
165
167
159
146
137
149
152
156
161
166
169
168
166
163
157
153
152
154
155
154
151
152
157
158
156
151
151
154
156
151
143
139
144
150
153
151
151
155
161
160
156
152
150
150
151
153
155
158
156
155
156
154
148
141
138
153
153
157
161
164
165
164
163
165
168
168
164
159
155
150
149
150
152
153
153
151
152
151
147
144
143
146
151
153
153
150
150
153
155
153
151
151
154
155
152
150
155
161
165
161
154
152
152
153
152
158
155
153
152
155
159
160
161
167
172
174
170
165
161
157
154
153
153
155
154
151
145
139
138
143
149
156
162
166
165
161
158
154
154
149
148
153
161
164
159
154
157
162
166
159
151
152
156
160
158
157
157
154
153
153
154
157
163
167
170
167
166
166
170
170
164
155
152
154
156
155
148
140
139
146
156
164
168
169
167
164
162
162
161
157
153
153
159
166
168
167
165
164
160
151
145
147
148
150
148
159
159
159
155
151
151
154
161
165
166
164
164
168
173
174
167
157
152
155
160
164
161
154
151
155
160
163
161
160
161
164
164
164
168
165
161
152
149
155
167
170
167
161
157
152
153
151
150
145
144
166
165
162
156
151
148
151
158
164
166
165
167
169
171
166
161
157
157
159
167
172
171
165
158
159
158
156
152
153
162
167
163
158
160
164
164
156
148
149
156
160
156
153
156
166
174
170
163
157
156
168
165
160
156
154
150
149
155
158
163
167
169
169
163
155
153
156
159
160
161
167
165
161
156
154
153
150
150
154
162
166
157
149
152
164
171
167
161
158
159
156
149
145
154
169
175
169
161
161
163
159
156
153
154
158
159
158
156
157
157
162
163
160
154
151
152
155
155
152
153
157
157
154
151
151
152
153
156
158
157
156
149
148
155
168
176
174
170
169
170
165
155
148
152
158
158
153
148
151
154
171
174
176
178
181
178
170
163
161
164
162
158
151
153
160
168
171
165
158
155
159
166
175
179
178
175
169
164
156
154
157
161
161
160
163
167
165
157
150
151
158
168
173
174
168
160
153
153
158
162
169
167
168
168
171
172
167
160
159
162
164
159
148
148
161
179
183
172
158
151
157
163
166
165
166
168
168
166
163
163
164
164
165
164
162
162
161
159
157
155
153
157
164
172
172
165
158
157
163
170
165
165
164
162
162
162
160
157
158
165
169
166
157
154
162
175
180
172
162
156
155
155
156
157
158
163
166
170
169
166
165
164
166
166
166
162
157
159
157
153
149
148
154
160
161
159
159
168
177
179
161
163
166
164
161
159
160
160
164
167
169
167
164
161
161
162
165
165
165
161
154
147
147
152
157
160
162
167
169
167
165
162
163
164
163
160
157
155
152
150
149
152
155
156
154
153
158
169
176
177
154
160
164
167
163
161
164
167
168
165
162
162
165
162
160
157
157
162
165
165
158
151
148
151
153
154
157
163
165
165
165
166
166
161
157
155
154
153
151
150
157
163
164
161
158
155
157
161
164
165
150
154
163
167
163
160
164
169
169
163
154
154
157
160
161
162
162
163
166
167
168
166
160
151
147
149
156
162
163
163
165
170
169
161
156
159
160
158
153
156
165
171
167
162
159
157
157
158
162
164
157
159
163
163
159
157
162
168
168
163
156
156
158
159
161
168
173
172
168
166
169
171
167
158
150
150
157
164
163
161
163
166
164
161
162
170
171
162
156
158
167
170
164
158
156
156
157
160
165
166
166
166
163
160
157
160
166
168
166
164
163
167
169
172
172
173
173
172
169
166
161
159
159
159
160
159
160
163
162
159
156
154
155
162
169
173
171
162
154
154
162
165
164
159
155
155
158
163
168
169
168
167
160
157
161
167
170
168
166
166
167
171
178
184
183
173
165
163
168
167
158
149
149
159
164
164
161
160
161
160
154
149
153
164
174
173
166
159
155
153
155
161
164
163
162
159
160
164
165
164
162
161
159
158
162
167
169
168
167
166
163
164
170
176
176
167
160
159
166
170
167
160
157
160
163
162
158
160
166
166
156
149
154
166
176
174
169
164
161
158
155
158
160
161
162
160
161
162
161
161
154
158
161
163
163
160
163
165
166
165
162
161
163
162
162
164
163
166
168
173
180
180
172
162
156
155
158
162
165
163
157
153
156
166
174
177
175
171
166
159
156
156
157
157
159
162
162
160
159
160
151
156
163
168
164
158
158
161
163
165
168
172
172
166
160
162
169
171
169
171
180
185
175
158
149
153
160
162
156
151
152
158
161
164
166
169
169
164
159
156
156
158
159
161
162
165
162
161
161
163
153
154
159
165
165
161
158
157
160
164
171
178
181
173
165
160
164
166
163
160
164
170
167
157
151
154
160
161
155
150
155
163
167
166
160
156
152
151
152
155
155
157
160
163
163
161
158
160
163
166
155
149
151
162
169
169
162
158
156
160
165
169
173
172
164
157
157
163
162
157
154
157
160
158
153
152
153
155
158
162
167
172
172
169
163
155
149
146
152
156
158
158
160
160
156
150
148
155
165
166
155
145
149
164
181
181
168
158
153
153
155
161
168
171
165
157
157
164
170
168
162
158
159
161
156
151
147
151
159
167
173
174
173
173
169
166
162
158
157
161
163
164
162
158
151
146
150
159
165
162
157
147
150
165
180
181
169
158
152
151
155
161
168
171
169
163
162
169
175
175
170
165
163
165
162
158
156
157
159
162
165
168
170
170
173
175
175
170
164
163
167
168
163
153
148
151
158
161
158
155
163
156
153
157
163
165
161
157
156
159
163
165
168
169
168
166
164
165
166
166
164
167
169
171
169
167
169
171
166
161
156
160
167
168
167
169
171
169
167
166
170
168
159
148
148
155
161
161
155
153
166
165
158
150
148
151
154
159
165
170
170
166
162
161
159
158
158
155
154
153
154
161
166
169
164
165
170
176
172
163
158
163
167
165
158
155
158
163
169
174
172
166
155
150
154
159
160
160
160
162
160
166
163
156
148
151
155
162
167
171
171
165
159
154
152
151
151
151
154
156
159
161
160
154
152
157
164
169
167
166
171
177
174
163
153
151
155
161
168
174
173
165
157
159
165
164
158
155
158
164
154
161
165
163
162
162
165
166
166
166
166
164
160
155
156
155
157
157
159
167
174
171
159
150
150
160
164
160
158
166
177
180
171
160
156
160
164
165
165
166
166
160
160
165
172
168
154
143
143
151
159
159
162
164
167
169
169
171
172
169
168
166
165
164
163
164
163
159
155
161
173
176
168
160
162
165
167
164
165
169
171
165
157
157
166
174
174
167
164
162
161
158
155
158
162
160
153
144
140
145
169
163
160
159
162
166
170
174
175
175
173
172
170
166
164
163
161
154
148
147
157
168
177
177
170
162
161
169
179
177
163
147
145
156
169
173
169
167
166
164
161
154
146
144
143
150
157
161
159
156
173
167
160
156
160
165
168
167
166
169
171
172
171
166
160
155
155
155
153
151
150
159
171
176
168
157
155
166
176
172
157
147
148
155
155
152
154
163
171
168
161
153
144
139
140
151
165
174
171
165
163
164
161
160
164
168
168
161
156
157
163
165
165
162
157
153
155
163
170
171
165
158
157
157
159
159
159
164
164
161
157
158
159
154
144
139
149
166
175
170
162
153
149
149
151
159
168
170
163
158
148
152
160
162
167
167
165
164
165
166
164
161
157
158
159
160
164
170
177
181
175
163
150
145
150
160
167
168
164
160
158
162
163
158
152
149
160
172
176
171
163
160
158
159
160
164
164
159
150
147
151
152
160
163
161
156
157
167
179
181
174
164
160
161
165
166
167
169
171
173
174
169
161
154
151
154
162
168
167
164
161
161
162
166
165
162
165
169
172
168
164
162
163
162
161
160
158
151
144
144
169
169
167
162
154
147
151
161
175
179
174
165
163
164
164
164
164
167
168
169
172
176
179
171
158
152
154
160
163
163
161
160
163
165
162
160
159
161
161
161
158
158
161
160
158
154
153
153
150
152
184
185
172
155
146
146
151
156
159
160
160
157
156
155
154
157
162
166
168
172
178
182
182
172
160
158
162
164
161
156
156
157
159
155
152
155
160
162
156
148
143
148
156
160
158
153
152
155
159
163
183
183
165
147
146
154
163
160
155
150
151
152
151
150
150
154
159
159
163
171
178
179
172
160
158
165
172
170
159
151
151
154
153
149
150
158
166
167
155
141
136
146
157
162
158
152
152
159
166
165
173
168
154
145
152
163
174
170
162
157
157
159
158
157
157
153
152
150
154
161
166
164
158
155
155
160
163
161
155
153
153
155
156
155
157
161
165
162
153
143
145
156
165
164
157
151
154
165
172
166
161
154
147
147
155
165
172
169
161
159
161
165
166
164
158
153
151
151
154
157
152
149
152
155
156
150
145
148
157
163
162
160
160
163
162
161
158
156
152
152
157
164
169
164
155
150
157
171
175
167
154
148
147
151
157
160
162
160
154
153
158
163
162
157
152
152
157
161
162
157
149
147
153
158
156
148
143
150
163
172
171
167
165
164
162
158
157
157
160
161
162
163
165
163
157
155
160
171
174
169
153
150
154
158
158
159
159
159
155
157
160
161
156
147
145
151
158
163
161
157
155
154
154
156
155
156
157
162
169
173
172
170
170
166
162
160
161
163
166
168
163
160
159
162
162
160
162
166
170
168
160
155
158
166
167
164
158
158
163
167
169
166
156
147
145
152
158
159
156
154
155
157
156
154
153
158
164
166
165
164
165
167
166
164
161
160
161
162
164
164
163
161
161
162
162
161
159
157
157
156
166
158
158
167
173
165
156
156
163
172
175
173
167
157
153
154
158
158
155
153
153
157
156
153
152
153
156
158
158
159
162
163
160
157
156
158
161
161
157
155
162
170
171
167
161
159
157
155
152
151
165
160
159
163
164
160
155
156
161
164
168
173
175
171
161
155
158
163
163
156
151
151
155
154
152
151
151
153
159
163
163
160
157
156
155
158
162
163
158
155
164
177
183
175
164
160
161
165
163
160
160
162
158
154
150
151
155
157
158
155
155
163
173
173
164
155
157
163
165
157
150
150
155
160
158
154
154
158
166
169
165
157
154
155
159
162
164
165
165
165
168
175
180
177
170
162
162
167
171
170
158
162
160
154
149
150
156
158
156
150
147
151
161
166
162
156
156
159
160
155
149
150
157
162
163
160
159
162
167
169
164
152
148
152
159
160
158
160
166
170
168
163
163
166
166
161
155
156
162
171
157
158
158
156
157
158
159
159
157
154
149
148
153
161
163
158
155
155
154
152
148
149
155
160
160
157
156
160
164
168
164
155
150
150
153
153
156
157
163
169
167
159
155
158
164
162
156
152
156
166
157
156
153
156
161
163
161
160
159
158
153
149
154
164
167
161
156
154
155
152
147
145
149
153
153
150
148
154
159
165
166
163
157
151
148
152
158
164
164
165
164
162
159
158
161
165
168
165
161
160
165
163
157
155
157
159
160
159
160
160
156
153
159
167
170
165
159
158
158
153
145
142
149
155
154
147
143
146
152
158
161
161
159
152
148
151
161
166
165
160
160
162
160
158
160
170
177
175
163
153
167
168
163
158
156
158
160
161
161
161
160
161
163
167
169
167
162
160
157
151
146
145
154
160
159
151
143
144
148
153
154
155
154
153
151
152
156
158
156
155
156
155
151
148
153
164
171
164
152
144
158
162
162
162
162
164
168
168
168
169
171
171
166
165
162
162
161
159
155
150
148
153
157
158
157
152
149
150
152
154
154
153
154
154
155
153
150
148
147
149
153
151
149
146
150
157
159
151
145
146
153
153
156
156
160
163
167
168
171
173
175
172
166
159
155
156
159
159
155
153
153
156
158
156
152
154
155
158
160
161
159
155
154
156
157
154
152
150
147
147
150
155
159
158
153
151
150
151
153
159
155
152
149
150
152
156
159
163
165
168
167
164
158
155
154
157
158
157
156
156
156
157
158
156
157
159
162
163
162
162
159
157
156
159
157
153
153
154
151
149
148
155
166
168
157
148
149
156
161
166
155
152
151
152
157
160
159
159
157
157
156
154
155
157
160
160
159
156
156
158
159
159
160
164
169
171
167
164
160
158
156
159
163
164
159
151
148
151
153
152
147
148
154
158
153
146
146
150
152
154
155
155
157
162
166
169
169
165
159
154
152
154
159
165
169
166
159
157
156
159
161
162
163
168
172
173
168
162
159
158
161
161
163
165
162
156
147
148
153
155
150
143
139
142
147
150
147
142
140
141
158
159
160
162
164
167
169
171
167
160
156
161
167
171
169
166
162
160
159
159
161
163
162
164
163
161
157
157
160
164
165
161
157
160
165
164
158
152
154
162
160
150
142
143
151
159
155
147
143
146
161
159
156
155
156
155
160
168
171
167
164
165
169
169
162
160
160
163
160
154
153
155
156
154
150
147
149
153
161
165
163
157
155
160
168
167
160
155
158
165
166
162
154
153
158
163
162
156
153
156
161
159
155
153
156
155
159
166
171
171
168
166
161
156
148
148
154
158
155
146
146
149
151
150
145
145
152
157
160
158
154
154
159
165
167
160
153
153
159
165
166
164
160
155
157
160
160
158
155
154
163
165
169
174
178
175
166
156
149
152
158
160
162
159
158
162
167
170
168
162
160
164
167
166
157
153
158
165
171
172
174
173
171
166
163
163
166
161
158
154
156
162
165
165
162
161
160
158
160
161
166
159
156
159
165
169
166
158
147
148
156
160
157
153
158
170
177
172
162
155
157
164
167
164
157
153
156
164
170
170
167
167
170
171
171
169
169
167
163
158
155
159
163
166
168
166
166
166
166
163
167
157
149
145
148
155
159
159
155
160
168
169
162
155
158
168
175
171
163
160
161
163
163
162
161
160
160
166
169
169
166
163
164
168
168
164
163
163
162
156
151
152
157
162
162
162
165
171
173
170
163
161
158
153
151
154
159
165
169
172
172
169
165
158
159
166
171
173
176
173
168
162
160
162
166
165
165
166
169
168
165
162
161
160
159
156
154
154
153
150
148
149
155
160
159
157
162
168
171
168
156
162
169
171
167
164
165
171
175
171
163
159
159
161
163
164
166
171
177
177
171
163
160
160
163
163
161
162
164
166
165
166
164
159
153
149
148
150
150
149
150
154
158
161
162
163
163
161
160
159
156
161
172
178
174
167
167
173
175
166
155
151
157
163
168
166
164
166
170
171
169
165
161
158
156
157
159
163
162
162
165
171
172
165
155
153
153
151
151
152
156
160
162
164
169
167
162
155
151
153
166
166
171
170
164
162
168
173
173
167
158
157
160
165
166
165
164
167
169
169
167
164
161
157
157
163
168
168
164
161
164
170
171
167
164
165
163
158
153
154
157
161
164
166
167
162
152
149
152
156
172
173
171
165
161
163
169
174
173
170
166
167
168
169
169
166
165
167
168
167
161
157
154
155
163
170
175
174
167
162
163
162
160
161
163
166
166
162
156
153
155
159
165
167
164
154
150
153
162
165
166
175
172
166
162
167
171
175
174
171
167
164
167
173
175
168
162
161
163
165
158
151
149
154
162
168
167
163
164
166
165
160
156
155
157
162
164
169
166
160
155
158
166
167
161
152
155
164
169
166
166
175
174
167
161
164
170
175
176
172
164
160
161
165
170
167
161
156
156
161
163
160
159
159
158
155
148
150
159
168
171
165
158
158
160
164
170
178
180
174
167
167
169
165
158
154
158
164
165
158
165
171
174
168
159
157
164
175
178
173
165
159
159
161
164
164
163
158
154
155
163
167
166
161
156
149
145
148
158
167
170
165
164
167
169
170
170
171
171
172
170
168
166
164
160
159
159
158
157
155
162
167
172
171
165
160
162
169
172
171
168
168
169
168
168
170
170
166
158
152
157
162
165
159
155
154
157
159
160
161
162
164
166
169
170
162
152
144
145
155
160
160
160
163
168
168
161
155
154
160
155
157
166
172
168
160
156
158
163
165
165
169
174
179
179
175
172
169
164
158
156
160
162
159
158
159
162
166
164
161
161
164
169
168
161
147
133
128
138
151
156
155
154
162
171
171
161
155
157
162
155
155
158
164
161
152
148
152
159
159
158
161
172
180
178
169
165
169
172
169
163
161
163
165
163
160
158
161
164
167
169
170
172
168
157
143
137
142
153
162
162
156
154
158
163
162
157
157
161
164
164
158
154
154
154
152
150
157
160
157
152
155
167
174
168
157
158
169
178
174
162
155
161
168
169
162
156
156
162
169
173
172
171
168
163
157
156
159
165
168
166
162
160
156
152
149
152
158
163
166
173
161
152
148
150
153
154
159
160
155
153
157
164
164
158
152
158
168
174
165
153
150
160
173
175
166
157
156
161
167
169
168
168
167
169
172
172
169
165
163
165
165
162
156
149
144
148
154
160
163
172
162
152
147
149
155
156
156
154
156
159
163
162
160
156
153
156
158
161
156
152
158
169
178
175
165
158
159
164
168
166
163
163
163
163
167
170
168
165
164
165
164
162
156
150
148
148
152
153
154
163
160
155
155
158
161
156
152
153
163
169
168
162
157
157
158
157
155
154
155
160
166
172
171
163
155
157
164
172
169
165
162
160
155
152
151
155
160
165
165
165
162
159
156
153
151
153
152
153
152
149
157
162
165
167
166
156
150
153
165
172
169
160
156
157
161
159
159
161
164
167
166
161
157
152
155
160
167
169
168
165
164
161
154
148
146
152
158
161
163
161
159
158
158
157
157
156
157
160
160
149
158
166
170
166
160
154
152
156
166
171
168
160
154
155
158
162
164
166
168
169
163
156
152
158
167
171
168
164
164
165
166
161
159
157
158
161
159
159
157
158
158
158
162
163
160
157
157
162
168
160
160
162
162
156
152
153
158
166
170
170
166
159
155
155
158
160
160
159
161
165
164
160
161
167
172
172
167
165
166
165
161
158
161
166
168
164
160
159
159
159
157
157
159
161
157
153
152
160
166
175
164
158
155
152
153
160
169
175
176
170
165
159
156
155
157
157
155
152
154
163
167
170
170
166
162
161
165
173
174
164
153
151
159
163
160
154
152
160
166
164
157
151
149
151
153
153
153
156
161
173
169
162
159
161
166
169
171
172
171
169
164
160
156
155
154
154
158
162
167
167
167
169
167
160
152
151
163
173
172
162
152
151
154
153
148
145
151
161
166
161
151
144
146
155
162
164
161
159
159
162
168
170
172
173
173
170
167
165
165
164
163
159
157
153
152
156
167
178
182
175
164
160
157
156
154
158
163
164
161
157
152
150
152
150
150
155
162
167
163
155
148
145
152
162
170
171
166
162
159
156
164
172
175
172
166
164
165
167
165
162
156
154
155
157
159
167
175
181
182
176
166
156
152
155
162
167
167
163
158
154
149
148
151
157
163
170
173
173
167
160
156
157
161
165
166
164
159
157
158
158
163
171
174
166
155
155
163
172
172
162
155
153
159
163
168
170
173
172
172
171
168
162
156
158
162
167
168
167
163
155
148
145
150
158
161
164
166
165
163
161
162
164
164
160
156
154
153
151
152
160
165
170
172
163
154
152
159
168
169
163
157
158
162
166
167
168
167
167
166
168
168
168
166
164
163
166
169
171
168
161
153
149
149
147
145
145
147
150
151
153
158
162
162
160
156
155
154
151
149
158
163
163
162
160
158
158
156
156
156
156
157
157
160
160
160
161
163
166
166
166
165
167
168
168
170
173
174
173
169
166
163
157
145
136
134
138
144
144
143
143
147
157
163
164
164
162
161
158
152
162
163
157
151
151
158
159
154
149
148
150
152
153
152
151
152
153
158
164
163
162
160
161
165
169
174
176
173
168
163
163
164
158
146
137
137
147
154
153
146
143
149
158
167
169
166
165
166
166
160
171
168
154
147
148
155
159
153
148
150
154
154
151
147
145
147
151
155
159
160
157
156
158
162
166
165
164
160
156
153
153
154
154
152
150
152
157
159
157
154
154
159
165
169
168
165
163
168
173
170
170
164
155
151
154
160
160
154
150
154
162
162
157
149
145
147
152
156
160
162
158
155
157
159
157
152
146
147
149
151
150
151
153
159
161
159
157
158
158
159
160
161
164
163
159
156
159
168
176
176
159
154
152
154
159
162
160
155
151
155
163
167
163
155
149
153
155
159
163
164
161
158
156
157
154
149
146
149
153
156
158
160
163
165
163
157
154
156
160
162
160
156
156
153
152
152
157
167
175
176
156
150
150
154
157
160
159
157
155
158
163
166
163
157
154
155
158
159
159
161
163
162
160
158
159
158
157
159
159
160
163
169
174
172
162
155
152
156
164
166
161
155
153
155
155
155
158
165
172
174
161
151
150
153
159
159
158
161
162
163
164
164
162
154
152
154
158
159
156
158
164
168
167
165
162
163
164
163
160
161
164
168
171
166
158
152
151
156
160
160
158
157
157
159
163
165
165
163
163
165
160
153
152
158
164
165
165
166
167
168
169
168
164
155
147
147
155
161
164
164
166
169
171
165
161
157
155
156
158
160
162
162
161
158
152
150
152
155
154
152
155
160
159
161
166
172
173
165
157
155
156
156
155
158
162
164
165
168
169
168
169
171
173
167
155
148
153
161
168
167
164
163
164
163
160
153
150
154
158
161
159
156
155
155
152
150
152
154
152
150
155
162
164
163
163
169
173
169
161
154
157
164
161
159
157
159
163
168
168
164
161
162
168
169
163
155
156
162
168
166
161
155
156
160
162
159
156
158
161
162
158
154
153
155
157
153
151
154
158
159
162
164
164
164
165
167
168
165
160
158
160
167
169
168
165
161
162
165
167
163
155
149
152
158
163
162
164
168
169
167
160
154
154
158
161
163
163
161
163
164
163
157
152
152
153
151
148
154
164
172
170
161
154
158
164
167
164
156
155
163
157
157
161
168
172
169
162
162
167
168
159
149
147
155
162
163
166
168
168
165
160
155
152
152
152
155
157
160
166
173
173
163
153
146
145
144
146
151
164
176
172
158
145
147
158
164
160
154
155
163
154
148
150
157
166
165
159
159
166
175
172
162
161
166
169
165
161
158
161
159
157
155
152
150
144
142
147
153
164
173
173
165
155
146
144
144
147
155
164
171
167
155
143
142
149
156
159
159
161
163
163
159
155
154
155
154
150
152
161
171
173
170
169
171
171
167
161
157
156
156
157
157
158
156
151
145
144
148
155
159
158
156
152
150
149
150
153
156
161
163
161
153
143
143
148
156
159
158
159
157
171
171
164
158
156
154
152
151
153
159
167
170
169
170
170
170
166
160
157
156
157
159
159
160
163
163
157
153
152
154
154
152
153
155
156
154
153
155
158
158
155
148
140
143
153
162
160
152
149
152
163
166
163
160
160
161
161
160
155
156
162
169
170
169
169
170
168
162
157
155
156
156
153
155
164
173
172
165
161
164
168
167
161
159
160
157
153
152
155
157
155
147
139
141
150
160
158
149
145
150
155
156
158
161
163
166
169
168
162
159
160
166
168
169
167
167
165
162
156
154
152
152
146
146
153
165
170
167
165
169
173
169
163
160
161
163
160
156
154
156
157
155
150
145
145
151
152
151
151
157
156
156
159
163
166
170
170
170
165
161
157
157
159
161
162
161
162
160
156
155
153
151
148
147
152
157
160
159
156
155
154
155
157
160
162
164
163
159
154
151
151
154
158
154
147
144
149
155
156
159
155
155
159
165
173
177
174
166
158
156
156
154
152
153
156
159
161
160
158
158
155
152
152
157
161
162
159
155
148
144
144
149
155
160
159
157
156
156
153
145
138
139
144
149
146
145
149
152
153
152
155
155
157
164
171
175
170
160
150
146
150
152
151
150
153
159
162
162
160
158
154
153
157
163
168
167
160
154
149
149
153
158
160
162
158
155
153
152
151
146
140
134
135
141
144
145
141
139
140
145
156
157
156
156
158
161
160
157
148
142
142
148
152
154
155
159
163
165
161
155
149
152
158
164
164
159
154
153
155
158
162
165
165
165
165
160
155
150
151
155
156
154
150
145
142
137
133
132
138
147
160
159
154
151
151
152
156
159
159
152
146
148
153
158
157
159
163
165
161
151
146
150
156
158
155
151
150
152
156
158
160
162
165
169
167
158
150
146
152
157
166
171
168
157
144
140
145
149
151
150
164
161
158
156
154
152
155
161
169
168
162
159
161
161
157
154
158
162
160
152
148
151
156
157
156
154
154
156
156
153
152
156
163
167
160
146
141
145
152
157
161
167
166
159
152
155
165
168
162
152
166
161
156
154
155
157
161
160
156
155
157
160
164
165
164
163
166
170
170
163
158
158
162
161
155
153
160
172
176
172
169
170
175
174
171
169
170
169
166
164
164
165
164
162
161
163
164
161
159
159
169
161
156
155
159
163
165
160
152
149
154
161
164
161
159
160
165
169
169
166
164
163
164
163
160
156
157
164
168
167
162
160
165
171
173
175
177
177
175
173
172
173
170
163
158
157
159
159
155
153
166
160
159
163
168
171
168
163
156
157
163
169
169
163
157
158
159
161
163
165
166
163
164
164
166
158
151
151
156
161
161
157
157
161
165
167
170
174
176
172
170
169
168
164
160
158
158
158
156
156
162
162
167
171
173
171
168
166
165
166
169
169
167
164
162
161
160
159
161
163
165
164
166
171
174
166
157
153
157
162
163
161
160
162
163
160
158
162
166
165
160
158
160
165
165
162
159
158
161
164
160
162
170
175
172
168
165
167
169
165
158
157
160
166
170
167
162
157
155
156
158
164
169
174
176
172
165
163
162
163
164
167
169
168
165
159
156
156
159
157
155
153
158
166
170
166
160
158
161
168
164
160
164
169
170
167
164
165
163
159
150
150
157
166
169
165
156
150
148
149
155
164
171
175
174
170
168
166
163
162
164
169
172
170
166
164
162
159
157
155
152
153
160
167
170
166
158
154
158
164
167
161
162
168
170
169
166
162
161
160
159
160
162
162
159
153
150
150
151
153
156
163
167
167
167
166
168
167
164
162
164
168
168
165
161
164
166
163
158
154
151
153
161
169
172
164
157
153
156
157
166
165
168
173
175
174
169
163
161
165
169
167
163
159
154
152
152
157
161
163
162
161
158
158
159
162
164
164
162
165
170
171
163
154
153
159
164
167
163
156
151
154
162
167
166
160
159
161
164
161
164
174
177
174
175
174
170
165
162
164
165
162
158
159
161
161
159
158
160
164
165
162
157
154
156
160
160
157
159
165
172
173
165
156
149
156
165
172
172
166
159
160
165
166
160
154
161
173
175
168
166
176
177
171
166
164
166
166
165
164
162
160
159
162
164
163
160
155
153
160
166
168
164
160
158
160
158
155
157
164
171
174
169
161
156
160
170
180
181
176
170
172
173
165
155
151
161
174
175
167
166
168
170
164
157
156
162
167
168
165
163
161
164
164
165
163
161
155
151
151
156
163
165
164
163
161
160
158
160
164
168
171
168
165
162
163
165
169
169
168
169
169
168
163
155
153
158
164
165
163
162
163
168
167
160
155
158
166
169
166
161
159
161
165
170
170
168
161
154
148
147
149
155
159
162
162
162
164
165
166
167
165
163
162
160
154
145
139
143
151
155
153
153
156
161
162
159
157
158
163
158
162
173
177
168
156
155
162
168
164
157
150
157
169
176
172
165
161
161
158
153
152
154
158
161
160
161
163
166
169
169
165
164
161
155
143
132
129
141
153
156
148
144
153
168
174
164
157
156
163
164
167
173
177
167
154
147
155
161
159
151
149
160
171
170
158
150
153
164
168
166
162
163
164
164
159
157
160
165
169
168
167
165
162
156
144
139
147
161
169
165
154
150
160
174
178
170
160
157
162
171
168
169
164
155
145
146
152
160
157
152
155
163
164
154
142
142
153
164
164
160
159
163
171
172
165
158
158
161
163
162
163
165
166
161
155
156
161
168
169
165
159
159
168
173
174
168
163
163
167
173
168
161
154
147
145
148
157
161
161
160
162
163
155
145
142
149
158
159
151
143
148
160
173
177
168
158
156
161
163
162
161
163
166
166
162
159
159
160
161
160
159
162
168
170
165
163
163
169
171
169
166
162
156
154
155
157
159
163
167
167
167
163
157
155
157
158
157
153
147
144
149
161
172
174
162
152
154
162
168
167
164
162
164
164
159
154
152
154
159
160
160
162
163
161
157
156
161
168
165
165
164
165
167
171
172
165
157
156
165
172
168
162
164
169
171
162
154
151
154
158
159
162
165
162
155
152
154
162
168
166
162
161
162
161
155
150
149
152
156
162
163
164
162
155
150
153
159
160
157
159
161
165
169
177
177
166
152
151
162
171
167
161
163
169
168
160
155
157
164
166
161
160
158
159
157
157
156
160
159
156
154
158
161
161
157
155
151
149
150
156
164
168
165
156
150
153
159
161
161
151
157
161
163
166
165
159
156
156
164
169
166
159
157
158
159
159
159
163
167
167
162
159
160
163
165
161
157
153
151
152
154
157
160
164
165
164
159
153
151
155
164
171
171
163
155
157
164
171
173
151
156
156
156
152
152
158
164
169
169
167
162
158
156
157
158
158
158
162
165
166
162
159
161
167
169
163
156
153
155
160
162
162
160
160
158
157
158
159
160
161
165
168
169
163
156
154
160
171
175
159
157
156
156
153
157
163
172
175
171
165
158
155
156
158
158
158
157
162
167
169
163
158
160
166
168
163
159
161
166
170
171
168
164
157
150
144
148
159
167
169
165
165
163
159
152
147
151
158
162
162
162
161
163
165
166
170
171
172
169
163
157
156
155
157
157
157
162
171
176
172
164
159
160
164
165
163
162
162
166
168
169
172
174
169
160
150
146
154
164
167
164
161
159
161
158
152
147
149
152
164
167
168
169
168
171
170
169
165
162
160
158
157
154
151
149
155
167
174
176
171
166
163
165
166
166
164
162
160
158
156
158
163
172
179
177
166
159
157
161
163
161
159
160
166
166
163
157
155
156
167
170
174
172
167
163
166
166
164
159
156
157
158
155
152
152
156
161
165
166
169
168
167
165
166
170
171
165
160
155
149
145
146
155
167
174
174
169
165
162
158
156
158
162
165
166
164
162
164
165
166
172
175
173
165
156
158
162
161
158
156
156
158
159
160
160
158
157
157
162
166
166
159
158
165
174
177
171
166
160
156
144
136
136
147
157
161
163
160
158
154
152
156
161
163
162
161
159
161
162
155
163
171
174
167
158
155
157
160
161
158
157
159
161
165
162
159
158
162
165
167
158
150
151
164
175
177
174
171
168
163
153
143
140
141
146
149
150
150
149
150
152
156
160
163
163
164
162
160
157
143
149
161
171
174
168
160
158
158
160
158
159
159
161
161
157
157
159
166
168
161
152
150
157
167
172
171
171
169
166
164
160
158
156
151
149
148
149
151
156
159
160
159
161
166
173
176
175
168
161
150
148
154
160
167
166
159
154
154
158
160
158
156
154
154
154
156
159
163
161
153
150
157
166
169
167
162
161
159
154
153
156
160
161
157
152
153
155
162
170
173
169
164
163
169
175
177
178
175
171
169
163
157
155
153
151
144
142
146
158
164
162
154
148
150
155
161
164
162
159
154
156
161
167
164
158
153
151
148
144
143
147
152
153
154
153
153
157
164
173
174
169
165
167
171
169
164
164
168
175
173
168
162
158
154
149
139
135
144
159
170
169
159
149
149
156
162
165
164
165
166
167
166
162
154
150
146
146
143
142
142
146
149
153
154
153
152
155
163
168
167
161
159
162
166
163
154
150
153
162
164
163
163
164
163
158
147
142
147
160
171
171
166
158
155
157
160
161
162
165
172
174
171
162
154
149
148
149
147
147
151
156
159
160
156
151
151
155
161
164
161
156
151
153
156
159
156
151
149
152
162
159
160
161
162
160
156
155
157
160
166
168
168
165
161
159
160
159
156
156
160
166
170
168
163
158
157
157
154
155
158
163
167
165
156
150
149
155
162
165
162
156
151
149
153
157
161
160
155
152
163
159
154
152
153
154
158
163
164
164
164
165
166
161
159
159
159
160
155
151
150
156
163
169
169
165
158
156
157
159
161
165
166
164
156
151
154
160
165
165
162
159
157
157
160
167
170
167
158
155
162
157
151
147
149
154
159
164
166
165
163
163
162
158
152
153
157
161
163
161
158
156
159
163
166
162
155
154
158
161
162
162
162
162
160
158
159
162
162
159
161
161
161
163
169
176
177
168
159
155
155
156
153
151
154
157
159
163
164
162
161
160
161
161
159
157
157
160
165
171
169
161
156
156
162
160
156
155
160
164
162
161
160
159
159
156
154
154
154
153
158
162
162
164
167
173
175
169
163
161
155
156
158
160
161
159
158
160
163
163
157
152
154
160
166
164
160
160
164
169
170
162
155
153
158
162
164
162
161
161
159
160
158
157
153
146
146
148
153
156
158
160
161
159
159
165
171
171
168
165
158
156
160
165
165
159
154
157
164
167
161
151
147
149
155
158
160
161
162
165
163
160
153
150
153
161
165
159
150
150
157
161
158
152
146
144
145
153
162
166
166
162
156
151
153
162
170
172
169
164
159
154
155
160
163
159
152
155
166
176
173
163
153
148
147
150
156
159
159
158
159
158
155
150
151
156
157
151
144
148
158
164
158
150
146
145
145
151
161
172
172
160
148
143
149
158
167
168
165
161
159
154
153
156
162
160
155
157
166
178
179
171
162
157
154
153
156
157
157
155
158
160
159
156
152
154
155
151
150
154
157
158
154
153
153
149
142
140
151
165
169
157
145
141
147
153
157
158
158
158
157
158
157
161
163
163
156
156
161
166
168
165
161
158
158
162
163
163
162
163
165
164
160
155
153
154
155
156
157
155
150
145
149
157
163
155
141
135
142
155
159
153
146
149
155
155
149
143
147
151
153
160
163
163
164
161
154
151
150
149
152
153
153
154
158
164
168
167
168
171
172
165
154
149
153
159
161
156
156
157
154
150
152
162
167
160
148
142
147
153
155
151
148
159
169
166
149
135
137
147
153
156
161
164
164
161
156
151
144
141
144
153
155
158
159
161
163
163
165
168
170
162
148
144
154
166
164
155
152
162
175
175
168
166
168
164
158
155
158
158
157
149
148
158
168
167
153
139
139
152
156
158
161
164
165
164
165
162
156
151
152
159
165
168
164
160
159
157
157
157
158
151
144
143
152
165
163
154
151
164
179
181
172
165
166
167
167
165
163
163
159
155
149
147
152
152
150
146
146
153
162
163
165
167
168
173
178
177
174
169
164
165
168
171
170
166
161
158
156
153
150
145
142
143
150
158
161
158
154
159
164
164
159
158
162
168
170
169
167
164
161
157
152
147
140
141
148
150
148
148
163
163
164
166
170
178
181
180
176
173
170
166
163
164
165
166
163
161
159
158
153
148
144
145
150
157
160
160
156
155
152
152
153
153
156
162
170
174
170
165
159
156
154
148
143
144
148
151
149
146
163
162
158
157
160
164
164
159
154
157
162
162
155
150
151
157
162
163
162
159
154
152
153
153
154
156
158
158
155
154
155
159
159
157
154
156
166
171
169
161
155
155
157
158
154
147
145
145
146
148
166
163
156
151
150
147
143
139
138
143
150
151
147
139
139
148
158
164
161
155
152
152
159
161
161
155
153
151
151
153
160
165
166
163
156
155
157
159
155
150
149
156
166
165
155
143
138
141
147
150
168
165
160
157
156
152
147
144
145
147
148
149
146
144
144
149
159
163
161
154
150
152
158
164
163
159
154
151
149
151
154
160
163
163
157
151
147
147
146
144
148
159
169
165
148
140
143
151
154
149
166
164
163
166
167
160
155
156
161
159
154
152
154
159
158
157
160
162
161
157
155
155
159
163
165
163
157
154
151
152
150
151
154
158
155
148
147
151
152
150
150
159
164
157
146
144
158
168
162
148
176
172
164
160
160
162
163
166
170
170
165
158
157
161
164
167
167
167
167
162
158
158
161
164
164
166
168
171
167
161
159
167
175
174
166
159
160
167
172
174
173
169
166
163
160
163
166
166
165
167
175
172
172
172
172
172
168
165
161
161
162
162
164
163
160
159
160
165
170
169
166
161
160
164
169
168
167
164
167
166
165
164
166
165
160
158
161
167
172
175
179
181
177
167
160
157
157
156
157
161
164
167
173
184
187
182
173
163
156
156
162
168
169
165
158
151
149
153
160
167
167
160
158
161
167
164
156
152
159
166
167
163
158
159
159
159
160
166
171
173
176
176
175
171
167
160
156
153
153
158
156
162
171
178
180
172
165
159
157
158
163
169
168
167
164
157
150
149
149
156
159
158
157
161
166
165
157
152
157
163
165
162
161
164
164
162
158
160
166
169
167
163
162
169
173
167
156
153
159
168
161
160
162
163
161
158
157
159
160
160
157
158
162
167
170
167
158
150
146
146
151
157
160
164
167
168
167
165
164
163
163
163
168
170
170
164
159
159
161
164
161
158
161
168
169
160
152
154
166
180
165
158
155
156
158
159
158
159
162
161
158
157
159
164
167
164
158
151
146
145
150
160
168
169
168
168
169
170
169
166
163
162
161
162
162
163
164
163
161
158
156
158
164
168
164
154
150
154
168
177
164
158
157
163
170
170
162
156
159
166
170
168
163
161
157
154
152
152
153
153
156
165
173
172
166
160
160
164
166
168
166
163
155
151
152
158
165
167
164
158
153
154
161
166
163
160
158
162
162
161
162
161
165
169
175
172
161
153
156
167
174
169
159
151
151
155
157
159
159
160
162
166
170
168
160
154
152
153
158
162
165
164
157
154
154
159
165
169
168
164
158
154
155
160
164
165
167
169
163
156
163
165
165
164
165
164
159
152
152
161
165
159
148
147
153
162
165
161
160
160
164
168
168
163
159
157
159
158
156
155
157
163
167
168
167
167
167
170
172
171
168
163
161
158
158
159
164
169
169
163
161
162
158
156
157
159
158
153
150
154
160
160
157
157
160
163
163
159
154
157
164
170
168
163
161
168
174
172
161
150
149
160
169
175
172
174
176
176
172
169
170
173
172
164
153
151
157
168
174
170
154
155
156
157
158
157
157
154
150
154
162
168
170
167
165
161
159
153
150
153
158
165
166
163
164
170
179
176
165
151
149
158
163
165
166
170
173
170
164
159
161
167
169
163
154
151
157
167
170
168
152
155
161
164
159
156
157
159
159
161
160
160
163
166
168
165
159
151
150
152
152
155
157
160
163
165
167
165
163
161
161
159
156
154
157
160
160
154
152
153
154
153
152
153
154
160
164
166
168
168
157
160
166
166
161
158
160
167
167
163
154
148
154
166
172
167
153
147
152
158
159
156
156
159
161
158
154
152
158
165
169
165
158
153
156
158
152
147
151
158
158
150
143
146
158
169
170
167
167
168
165
162
165
168
167
165
162
164
161
157
151
152
161
169
168
156
143
142
152
165
168
169
167
166
163
156
150
150
157
166
169
165
161
159
160
161
159
158
161
164
163
155
150
154
167
177
174
168
166
167
164
161
164
170
171
166
160
152
149
148
155
166
174
172
159
147
142
147
155
161
166
169
172
170
164
157
157
159
161
162
161
162
162
165
165
166
165
165
165
160
157
154
156
165
175
178
174
169
166
167
159
161
166
171
170
163
156
151
151
156
165
176
175
165
154
152
155
159
156
154
155
160
163
165
164
161
160
162
164
162
158
157
161
167
168
164
160
160
162
160
157
154
159
169
178
178
174
171
173
169
161
164
168
170
167
162
161
161
164
168
169
167
163
160
162
165
162
158
154
153
153
151
151
159
165
164
161
161
163
164
159
156
161
169
172
164
153
153
161
167
167
162
163
170
175
175
174
174
176
171
172
168
166
166
167
170
168
163
164
166
164
156
152
160
170
170
159
148
148
153
154
149
148
156
165
167
161
159
162
163
162
161
168
176
178
171
160
156
159
163
167
167
169
170
166
164
167
172
172
167
176
166
158
158
166
174
169
156
152
154
156
153
152
158
168
165
153
146
149
156
158
153
153
159
163
163
161
158
160
162
161
165
171
178
180
177
171
163
155
150
154
167
174
172
162
156
159
164
165
161
166
163
156
155
162
170
170
161
154
154
157
159
159
161
163
161
156
156
161
166
167
165
163
162
160
156
154
156
158
161
163
166
168
170
169
171
171
164
154
146
150
165
176
175
165
155
156
162
163
164
149
158
160
157
159
164
170
172
168
164
162
161
161
163
165
165
166
165
169
175
175
170
165
161
159
158
155
154
156
160
166
167
164
157
152
154
159
160
156
152
153
162
171
171
162
154
153
160
167
170
141
153
161
161
159
163
170
175
174
170
163
160
162
166
173
174
170
169
171
175
174
165
158
160
165
170
164
158
155
159
168
171
165
156
151
151
154
158
158
158
157
160
161
159
154
150
148
155
166
170
146
152
156
159
158
159
163
169
170
168
163
161
163
167
172
173
172
170
173
171
166
158
156
160
168
173
169
160
157
158
163
167
166
169
170
170
164
158
157
162
163
161
159
156
154
151
150
153
157
159
159
157
156
152
153
158
163
165
164
162
161
163
164
164
162
162
166
170
166
163
160
159
163
165
169
169
167
161
158
156
155
156
160
170
179
178
168
158
156
161
163
162
158
158
161
163
159
154
152
151
167
166
160
153
152
158
168
170
163
159
160
162
163
158
153
152
155
158
157
157
162
166
167
167
169
171
170
164
156
155
153
150
149
153
159
160
158
157
156
159
155
151
152
158
163
166
162
154
153
152
165
170
166
157
152
157
165
170
167
163
163
163
160
155
153
152
152
152
155
162
167
166
160
160
168
177
174
164
155
155
158
154
145
140
143
147
153
153
153
149
143
141
147
155
161
164
162
158
158
160
156
163
165
161
155
155
159
164
168
169
166
162
159
158
157
154
152
154
163
171
170
158
150
153
166
175
170
160
154
154
159
156
151
150
155
161
163
157
150
147
149
149
150
152
157
162
166
169
170
169
152
154
161
166
167
161
160
162
165
166
164
161
160
161
160
155
152
155
165
167
164
156
155
160
166
167
161
157
154
152
149
149
154
164
175
177
170
157
157
165
174
171
160
151
156
167
176
180
179
177
160
155
160
167
168
165
160
161
163
166
165
161
158
161
162
158
155
155
160
158
154
155
162
170
168
161
154
155
155
148
140
140
149
163
174
171
161
156
164
182
192
184
165
155
159
168
171
170
172
175
168
164
163
164
160
154
150
152
161
168
169
162
157
158
163
167
166
161
158
155
154
160
168
172
168
160
156
156
155
149
143
143
149
152
155
155
151
154
164
179
184
177
166
163
167
165
154
147
151
161
168
166
166
162
157
151
145
148
159
170
173
169
162
160
164
168
167
162
160
162
167
175
177
172
163
156
152
153
152
152
155
156
153
151
150
152
152
155
160
168
170
169
168
169
171
164
151
140
139
149
158
158
163
166
165
162
156
154
159
165
171
172
169
166
164
163
163
162
162
166
175
185
186
174
161
152
151
152
153
156
160
163
157
154
152
153
156
157
160
163
167
167
167
167
169
170
165
156
147
148
155
155
159
166
167
168
166
164
162
163
165
168
171
167
164
163
164
165
163
160
164
170
176
174
166
159
157
158
161
160
160
157
157
155
152
152
154
159
162
166
167
167
165
162
166
171
174
170
157
150
157
158
156
154
155
157
162
166
166
166
166
166
165
163
164
164
165
164
162
156
151
149
154
165
169
166
161
159
161
161
159
156
155
155
153
151
156
162
168
170
168
168
165
163
166
172
175
169
158
152
163
162
153
148
147
150
153
159
163
168
170
167
162
161
165
167
164
160
162
163
159
149
146
157
166
166
157
154
159
162
161
160
161
162
163
161
162
164
166
167
168
169
169
170
173
173
170
161
156
158
164
161
153
152
153
153
152
150
155
162
164
161
157
162
172
174
164
156
161
173
174
164
154
154
161
163
156
154
159
163
162
162
162
164
165
162
160
159
160
160
164
167
169
171
171
168
165
161
164
167
158
154
157
161
163
158
151
149
154
159
158
154
153
161
172
174
165
158
160
171
176
172
161
154
155
157
158
157
158
160
160
162
161
158
155
154
155
157
158
156
158
162
165
162
160
160
165
171
177
176
156
152
155
163
164
157
150
152
161
167
165
161
157
156
158
159
159
158
158
160
165
165
161
153
150
154
156
152
144
145
155
163
162
154
149
154
160
163
161
157
157
161
161
155
150
155
168
180
181
171
158
154
155
158
159
154
152
156
165
172
173
168
162
153
145
143
151
156
155
151
157
163
162
157
155
157
156
143
129
133
151
165
165
157
154
157
160
161
159
158
161
161
160
153
149
152
164
174
172
161
156
160
157
157
160
160
161
162
166
167
166
164
158
151
146
147
155
158
156
153
158
161
163
162
161
162
157
147
135
138
150
157
159
162
163
160
149
142
145
155
162
162
160
156
154
154
155
157
157
153
145
156
161
164
165
166
164
164
161
156
152
150
148
150
154
159
164
166
164
162
160
160
156
154
156
159
157
155
154
154
150
146
150
162
170
162
143
130
137
153
163
163
162
164
164
159
152
145
144
147
139
152
161
167
166
163
160
158
153
148
143
142
145
151
158
166
168
170
169
168
167
159
149
144
145
149
151
152
156
160
154
147
148
159
168
162
148
138
144
155
162
162
164
170
173
166
150
141
144
152
149
154
162
166
164
161
156
152
148
145
144
146
153
159
162
163
163
163
165
168
170
165
155
146
145
147
144
138
141
152
161
160
156
158
161
160
156
155
157
158
158
156
161
168
170
163
149
141
150
162
159
161
161
160
157
158
159
160
158
156
155
158
163
167
164
160
158
156
157
160
166
167
163
159
156
155
148
138
138
150
165
168
160
156
157
159
160
160
160
158
155
153
155
158
158
150
143
142
152
163
163
161
159
154
154
158
166
175
176
174
169
168
168
170
168
163
158
157
158
159
159
159
161
161
160
160
159
154
152
159
167
165
159
154
156
160
162
162
161
160
159
158
157
153
147
140
139
145
151
154
164
161
157
153
153
157
167
177
180
179
174
167
166
170
171
169
165
162
162
160
158
155
153
152
155
158
162
165
166
167
164
161
156
154
155
160
166
170
170
168
168
168
166
159
149
145
146
151
151
148
164
162
156
151
152
154
156
160
164
169
171
166
161
159
162
165
163
162
161
159
157
154
152
150
151
153
157
163
166
161
159
159
159
156
153
157
167
177
176
169
165
165
168
167
160
153
153
155
155
149
165
162
159
157
157
154
149
147
150
158
166
163
156
148
147
151
157
160
159
155
154
155
157
157
155
155
156
160
158
155
154
158
163
160
155
155
164
173
169
157
148
150
161
167
164
155
154
156
155
150
164
163
162
166
171
167
157
151
152
156
162
161
155
149
147
150
157
161
159
156
156
157
160
164
165
163
162
158
157
156
156
158
162
163
160
157
158
161
158
147
141
146
159
165
161
154
155
158
156
148
157
158
163
172
178
175
166
160
159
157
155
153
153
156
158
159
162
163
161
159
160
162
165
169
171
167
159
155
157
163
163
158
156
163
164
159
156
156
154
151
150
155
160
157
151
149
157
162
157
149
169
167
165
168
169
166
160
160
169
177
175
167
160
159
162
162
160
158
160
162
162
161
163
164
165
164
163
163
160
158
161
167
171
166
155
149
151
161
168
169
168
168
166
165
162
162
166
174
180
180
164
163
165
172
177
176
169
165
169
173
175
171
165
160
159
158
155
156
161
164
165
162
160
163
167
168
164
162
161
165
167
169
167
164
154
147
148
154
160
164
167
171
174
172
168
165
167
174
179
180
157
160
164
168
173
171
167
163
160
160
163
167
167
162
159
158
156
155
160
167
170
165
159
159
165
167
164
160
162
167
169
165
160
158
156
149
148
151
157
161
164
167
169
174
175
170
165
166
167
169
159
161
164
165
163
158
154
154
155
156
159
162
166
166
166
166
165
165
168
172
173
166
159
156
159
165
165
162
161
162
163
160
159
161
162
159
153
153
157
161
162
160
161
168
174
172
164
158
162
168
164
164
163
163
159
154
154
157
161
161
159
160
163
166
167
168
171
174
176
174
171
165
155
150
155
164
168
167
163
161
159
158
159
161
163
162
158
157
161
161
160
159
162
167
167
162
154
153
159
168
165
165
166
165
165
162
163
166
171
172
168
166
165
164
161
161
164
170
173
171
168
164
159
157
159
164
169
171
169
166
162
158
155
152
153
154
156
159
161
159
158
162
167
167
162
156
155
158
161
164
164
166
168
170
168
164
161
164
172
177
180
174
169
165
160
156
157
160
162
162
164
167
171
171
169
166
167
168
169
168
166
161
156
149
146
148
153
161
163
162
160
161
165
166
164
164
170
171
167
158
163
164
164
161
158
153
150
153
164
177
180
169
159
157
160
163
162
159
157
153
158
166
175
179
174
169
167
167
167
166
164
162
164
164
158
153
151
154
163
169
166
159
154
157
164
171
175
172
164
155
162
158
152
146
145
147
148
152
160
170
170
158
145
145
157
169
173
166
159
153
154
163
170
174
170
168
170
169
166
157
152
160
170
178
178
169
158
155
162
169
171
164
157
156
160
163
161
158
157
162
161
154
147
146
151
157
158
155
157
164
165
159
149
148
155
166
172
167
159
154
156
165
169
167
161
164
172
176
166
151
143
151
164
177
182
179
172
165
161
163
168
172
170
165
161
157
156
156
162
171
162
159
157
160
162
166
165
160
156
160
165
167
164
159
159
160
161
158
156
155
160
169
171
163
156
161
170
174
165
151
144
150
159
165
170
174
176
169
163
158
164
171
174
170
163
161
165
170
174
172
165
169
165
163
162
163
166
165
162
161
162
162
165
166
166
162
154
149
151
156
162
165
165
161
160
162
166
164
157
152
153
156
157
157
161
165
162
156
155
157
162
163
160
157
158
165
175
179
177
170
168
169
162
154
153
162
169
174
169
162
157
155
159
165
170
167
157
149
151
159
164
164
161
162
165
166
160
150
148
155
162
162
158
157
162
164
156
148
147
157
164
160
150
144
151
165
174
178
176
168
167
159
149
147
157
171
178
174
166
161
160
162
165
169
172
171
164
157
158
162
168
169
167
167
169
164
156
148
150
159
167
164
159
158
164
168
163
153
149
154
161
160
152
143
146
156
165
170
170
167
163
153
149
158
170
178
175
163
153
156
167
178
181
176
170
169
169
167
166
166
170
172
172
167
162
157
156
159
162
167
168
163
160
162
166
172
173
166
161
158
159
157
152
146
145
150
156
164
169
167
160
158
163
171
175
171
163
155
154
158
169
178
179
173
166
166
167
167
166
167
170
171
168
160
153
153
158
166
172
169
163
159
160
166
169
170
169
171
172
168
162
155
152
153
154
157
161
165
170
167
163
163
166
169
166
162
158
162
166
167
162
159
160
160
160
159
157
156
161
168
170
166
157
153
152
152
159
165
170
166
157
153
160
169
175
170
165
168
176
177
171
163
162
168
172
173
173
174
173
168
169
162
154
153
155
160
161
162
164
160
152
145
144
151
158
156
149
149
158
167
167
158
152
154
159
161
162
164
165
163
158
156
162
171
177
176
172
171
172
172
167
164
167
174
177
177
177
176
175
170
174
160
144
142
153
164
164
155
148
146
149
150
152
157
158
157
153
154
161
167
162
155
153
156
160
164
166
169
170
169
165
166
168
171
173
176
178
174
166
156
153
158
167
169
166
165
169
173
172
168
174
165
152
148
154
165
165
155
147
146
154
162
164
164
165
161
162
165
168
169
166
162
158
156
155
160
168
177
179
175
169
168
166
163
160
163
169
167
155
143
143
155
163
161
155
153
158
165
166
164
162
166
165
160
158
162
164
164
160
158
159
162
163
164
168
170
169
168
170
170
171
167
162
157
156
160
169
176
175
169
166
165
162
155
151
153
159
160
152
143
144
154
159
157
152
151
152
156
158
162
147
158
165
163
157
157
162
166
170
167
162
158
159
165
172
177
174
168
164
165
169
169
165
161
164
167
168
165
161
160
163
165
159
152
152
158
164
163
158
151
151
153
157
155
153
152
152
153
155
160
145
150
155
156
154
154
158
163
166
165
162
160
161
167
175
179
178
170
165
162
165
167
166
163
163
164
160
157
155
158
164
162
155
150
154
165
169
168
162
161
159
157
155
155
156
158
158
158
157
154
156
154
152
149
150
154
157
161
161
160
160
161
166
168
173
176
176
171
166
162
165
168
168
162
159
159
160
159
160
164
164
156
148
146
151
157
157
157
159
161
160
155
152
155
161
165
164
160
153
149
165
164
156
149
149
155
162
163
159
156
157
159
160
161
162
163
166
168
166
166
169
170
167
163
163
167
168
164
163
163
162
155
147
145
146
145
142
145
151
155
153
148
147
154
161
165
161
155
149
147
162
163
158
150
147
154
162
165
164
161
158
154
151
151
154
159
164
167
170
172
171
165
162
162
170
174
171
162
156
157
161
160
154
150
150
150
151
150
148
145
143
145
150
154
156
155
155
155
157
159
156
158
155
147
146
150
160
166
166
164
159
154
151
152
157
160
164
168
174
171
166
158
158
163
171
170
160
152
149
155
160
160
156
154
160
167
169
160
149
144
150
159
159
154
149
151
155
165
170
170
158
156
154
150
150
155
161
167
168
165
159
155
157
160
162
162
161
163
166
164
158
155
162
169
170
162
153
150
151
154
152
150
149
154
164
173
170
158
150
159
173
175
163
149
147
155
162
168
173
171
161
162
162
162
160
159
163
170
171
166
160
154
156
161
165
162
155
153
154
154
153
158
167
174
172
163
158
159
160
155
148
143
144
151
159
161
154
146
151
169
183
178
159
150
157
164
163
156
155
159
162
166
169
169
162
160
162
170
175
172
163
154
152
157
164
163
155
148
147
152
156
163
170
174
175
172
168
165
164
160
156
153
151
150
152
153
150
148
152
164
171
167
159
159
166
169
159
147
141
145
157
164
168
169
164
162
164
171
173
172
166
160
157
160
163
161
154
149
151
158
165
171
175
176
174
171
166
161
157
159
163
164
160
153
153
156
159
157
154
155
159
164
167
168
168
166
160
156
152
150
152
157
161
166
167
170
173
173
170
166
165
167
169
166
162
156
155
157
162
166
170
176
180
177
172
165
159
154
152
155
160
163
159
154
155
162
167
163
156
155
162
172
174
169
166
166
169
171
169
162
147
148
154
160
166
171
175
174
168
165
165
169
172
168
164
158
160
166
169
168
166
169
170
172
170
164
160
157
156
157
157
154
153
154
155
158
160
160
159
162
169
174
174
169
166
168
172
173
170
165
148
148
150
154
158
163
166
166
167
168
168
168
167
165
167
169
165
163
164
169
166
161
157
161
168
168
161
160
162
160
157
154
153
156
154
151
149
152
160
165
168
169
169
168
168
169
168
162
158
162
158
153
149
149
154
158
156
156
161
170
173
167
160
163
174
176
164
153
156
170
174
166
157
158
164
166
160
157
161
163
161
156
158
161
157
151
147
152
160
163
164
163
161
164
167
166
160
155
156
163
162
156
151
152
158
158
153
146
154
164
169
162
155
162
173
176
163
150
157
173
184
177
165
161
162
158
151
152
159
162
159
156
155
157
157
153
153
156
159
160
156
155
155
158
161
160
156
156
163
170
160
156
156
161
164
159
153
150
156
162
166
162
158
161
168
168
163
159
164
172
179
176
169
163
158
153
151
152
157
159
156
154
153
153
155
156
160
160
159
157
155
153
156
156
156
154
156
163
172
173
159
160
166
169
165
158
156
161
168
168
166
168
169
169
166
164
165
168
168
167
166
166
167
163
157
154
154
153
153
153
156
159
157
155
155
161
165
164
159
154
154
158
162
160
153
152
156
165
173
172
157
162
167
169
162
157
160
168
173
170
166
166
170
169
162
159
162
166
166
161
161
166
166
163
160
159
158
153
143
142
151
160
162
158
159
164
170
169
159
152
152
157
164
163
156
151
154
161
163
162
145
156
163
164
162
160
161
166
166
162
155
155
159
160
158
155
158
161
160
159
162
166
167
164
163
161
156
147
138
141
150
158
159
159
162
166
169
165
158
153
150
154
161
162
158
152
152
156
155
154
139
150
157
160
162
161
160
160
159
153
149
149
154
158
158
159
160
162
158
155
156
159
161
162
162
158
152
149
151
159
161
156
153
158
166
167
162
157
156
156
155
154
159
160
159
155
156
157
155
154
146
153
158
162
162
162
160
158
156
153
150
151
158
165
169
169
168
163
156
152
151
154
156
159
155
151
149
153
163
169
165
154
149
155
162
161
154
150
153
157
162
163
163
160
156
154
156
159
160
160
164
165
164
162
160
162
163
162
160
155
151
152
162
171
176
174
169
161
156
153
158
165
165
160
152
146
149
153
158
158
153
147
146
150
154
155
152
153
157
159
163
164
163
161
154
150
148
156
166
172
164
164
160
155
158
162
167
167
163
158
153
153
159
167
170
165
158
157
156
158
167
175
176
169
157
151
152
152
150
147
145
146
147
149
150
153
155
157
158
157
155
157
162
163
154
143
139
150
166
172
153
152
149
149
152
158
163
166
166
164
160
157
158
162
162
159
156
156
158
161
166
172
174
171
163
156
154
153
153
156
157
156
154
154
156
156
155
153
152
149
150
156
164
167
159
146
142
150
160
164
148
146
145
148
151
155
156
160
165
168
165
160
160
163
166
163
160
159
161
161
159
159
162
163
161
156
154
156
163
169
168
165
160
159
158
157
154
149
146
146
150
159
169
170
161
152
150
154
158
155
151
149
149
156
156
155
152
153
158
164
165
162
161
166
169
168
164
160
159
157
154
153
156
157
156
154
155
161
166
166
161
160
161
160
156
156
154
155
154
152
150
154
161
163
159
154
154
157
156
150
153
151
154
162
166
164
156
152
153
159
162
161
160
163
165
165
162
159
157
155
155
157
160
161
160
159
164
169
168
158
150
151
157
159
157
156
160
169
171
164
151
143
146
152
156
156
156
158
156
149
151
152
156
163
168
169
163
157
153
155
157
158
158
158
160
161
161
158
156
155
159
164
165
167
165
166
168
170
170
165
158
157
160
166
168
166
168
172
174
166
154
146
147
156
160
160
159
160
157
153
148
151
156
162
169
172
169
163
158
155
153
153
154
156
159
161
162
159
155
155
161
166
168
169
167
164
157
156
164
172
174
168
167
172
174
166
156
153
157
161
161
156
160
162
162
160
157
157
157
157
162
158
158
162
165
161
154
155
161
171
174
169
163
161
160
159
157
157
160
162
164
167
167
166
164
160
157
156
159
163
166
167
166
167
165
164
164
165
164
162
160
162
166
167
164
162
167
180
190
181
159
154
153
159
167
171
168
165
168
170
173
172
165
161
158
157
155
154
157
162
166
165
162
161
162
160
156
152
153
156
160
164
165
164
164
163
163
166
165
161
158
160
167
170
166
163
166
179
188
181
160
157
154
157
162
168
167
167
166
164
167
168
165
162
159
163
166
164
163
166
170
170
166
161
162
162
163
159
155
156
158
160
160
159
156
156
155
158
160
161
156
158
163
169
170
165
164
167
175
173
166
165
165
165
164
163
161
162
160
159
160
162
165
164
166
172
182
184
182
180
180
176
169
161
162
167
168
166
160
157
156
157
158
158
158
156
155
157
161
163
161
158
161
168
174
172
165
162
165
168
164
167
172
173
170
166
163
162
163
161
159
161
164
165
163
166
176
187
191
187
181
172
161
156
159
166
169
168
160
157
157
159
159
160
161
160
159
159
161
162
161
158
160
165
169
171
167
158
153
154
161
165
169
172
168
164
164
169
171
167
162
163
165
164
158
153
157
169
178
177
173
166
159
158
161
166
169
166
159
157
160
162
163
162
160
158
160
161
162
159
157
158
162
162
162
166
169
162
150
143
160
164
167
164
157
153
157
167
173
172
166
164
166
168
164
157
153
156
159
163
164
166
169
172
175
177
174
168
161
158
163
170
173
168
159
153
154
161
164
162
161
160
164
164
164
172
179
176
164
150
162
163
162
156
150
147
151
162
172
175
168
160
158
164
170
170
164
158
153
153
155
163
172
179
182
182
179
174
170
166
166
172
177
175
165
152
145
150
159
164
164
160
157
160
165
174
178
174
170
163
164
159
157
155
153
156
159
163
170
175
170
157
148
152
164
175
175
168
160
152
148
152
162
170
172
171
172
174
174
172
169
172
175
175
169
156
145
144
152
161
163
158
151
156
164
168
165
158
162
170
166
159
156
157
164
170
172
170
169
171
169
159
148
148
156
168
175
175
171
161
154
156
162
163
159
155
158
167
173
171
167
166
167
168
170
167
161
154
156
161
165
161
158
160
163
161
158
156
163
175
174
169
164
160
165
172
175
172
167
165
163
160
159
157
157
160
165
169
170
169
168
170
170
164
154
151
156
165
168
164
161
164
165
168
169
170
169
166
163
163
166
168
165
161
161
162
167
171
175
175
178
178
170
162
160
166
171
172
167
162
159
161
165
165
164
159
155
156
160
168
174
176
171
164
158
160
165
167
162
157
159
163
168
170
170
166
161
157
158
162
166
165
160
156
158
164
172
178
176
168
178
178
168
157
160
167
173
173
168
163
161
163
163
165
166
164
160
157
155
160
167
168
164
163
165
171
172
163
154
152
156
162
167
171
170
164
150
142
147
159
167
164
157
152
155
164
170
173
168
161
171
167
157
155
164
177
181
175
168
166
168
168
162
159
165
173
175
170
162
157
159
161
162
166
171
173
166
157
150
154
156
159
162
164
168
165
157
147
148
157
168
169
160
150
149
154
162
166
168
162
166
159
153
156
168
180
181
173
168
166
170
171
164
160
162
174
182
181
171
164
162
163
165
166
167
164
159
158
159
164
166
164
162
162
165
167
168
166
164
167
171
169
158
146
139
142
152
165
170
168
165
158
155
159
165
169
170
170
169
167
165
163
161
160
161
163
170
171
171
171
171
172
169
161
153
148
153
165
174
176
170
164
162
162
165
167
169
173
176
174
170
162
155
147
142
145
153
166
172
169
166
159
157
157
157
156
160
168
174
169
162
157
158
158
158
152
150
156
166
173
176
175
169
160
145
138
148
165
176
175
163
156
157
162
165
166
167
170
176
175
168
159
158
160
162
162
165
169
173
169
166
159
154
153
154
156
158
160
166
166
160
158
159
160
158
151
149
155
165
172
173
171
168
160
150
143
148
161
168
164
154
148
151
156
162
164
166
169
171
167
160
156
159
168
171
169
166
169
172
170
166
158
149
149
154
159
159
154
152
155
160
164
165
163
159
158
161
167
171
170
166
163
165
160
156
154
158
163
164
158
152
150
152
152
153
160
165
168
165
157
151
153
157
159
159
158
161
168
174
174
166
159
150
148
151
158
158
154
148
150
159
165
166
163
162
162
167
170
171
169
163
158
156
154
155
162
172
177
172
163
155
154
156
153
152
154
159
161
157
150
150
153
155
149
146
149
157
163
166
166
163
159
157
154
151
155
157
156
155
155
159
162
161
161
160
163
164
163
162
161
161
159
158
154
156
165
176
183
179
166
158
158
160
159
157
157
158
158
155
154
157
160
157
152
152
153
157
154
149
149
157
157
161
162
159
155
155
157
161
162
159
154
152
155
160
164
162
157
154
159
166
171
169
163
162
166
170
173
169
164
162
163
162
159
160
161
163
162
160
162
165
167
166
163
163
164
160
148
137
136
159
159
162
166
163
159
154
156
158
158
157
154
153
158
164
166
165
161
160
166
179
183
179
170
162
161
160
158
158
165
171
168
160
153
153
159
162
162
161
163
164
165
165
166
170
171
167
159
146
141
167
165
163
161
161
157
153
152
153
155
155
155
159
163
167
168
167
164
166
173
184
186
175
163
157
158
158
155
157
166
175
171
160
151
150
151
153
151
155
158
157
154
155
158
163
168
171
168
160
152
166
166
164
160
157
154
150
150
151
154
154
156
159
164
167
167
166
164
168
173
176
173
164
158
159
164
166
163
161
165
166
166
160
158
155
150
147
147
150
153
153
151
152
155
157
161
163
166
164
159
159
162
162
160
155
152
150
149
152
154
153
151
152
158
162
165
167
170
171
168
161
157
157
160
163
166
169
169
166
166
163
163
161
160
159
157
156
155
150
149
153
161
167
163
154
149
152
158
163
165
157
160
161
158
155
153
153
156
156
156
153
149
149
154
161
166
174
180
178
166
152
149
158
167
166
160
159
164
168
168
169
165
160
155
154
161
167
162
151
149
159
174
179
167
150
141
144
154
165
165
161
163
161
156
154
156
161
167
166
164
160
155
155
157
161
165
172
177
174
162
152
154
164
172
169
159
153
156
162
168
169
167
159
150
150
158
163
159
149
151
165
176
170
156
148
146
149
153
159
162
163
166
165
160
156
159
163
170
174
170
165
159
157
158
161
161
158
156
155
154
155
160
167
172
170
163
157
156
158
161
166
166
160
152
153
157
155
148
146
151
161
162
154
150
157
163
162
157
155
155
157
166
170
169
164
161
165
170
173
171
166
160
155
156
158
157
147
140
141
150
158
162
164
167
170
169
165
159
156
158
162
165
162
159
156
156
154
150
145
145
148
149
151
157
169
177
176
168
161
153
153
161
169
168
165
164
168
170
167
165
165
161
158
158
156
153
145
142
148
157
163
161
161
165
171
173
170
162
154
153
159
163
162
158
157
159
161
157
147
142
142
150
157
162
166
168
174
176
172
158
154
158
161
160
162
166
170
171
167
165
165
168
168
163
157
151
152
156
163
167
164
160
160
165
172
175
170
158
151
149
156
160
161
158
157
162
164
157
148
143
150
162
166
161
154
154
161
171
172
162
154
155
155
156
159
165
170
171
169
167
168
172
173
168
161
157
159
166
170
170
165
161
159
165
171
171
163
152
149
150
156
162
163
163
162
162
160
154
149
152
161
169
170
165
156
154
156
159
163
163
154
152
151
155
158
164
167
169
170
171
172
170
168
168
172
171
165
158
160
167
170
167
160
160
164
163
157
153
154
157
160
162
164
166
165
159
150
147
151
157
163
164
164
164
161
160
155
153
154
164
155
150
148
151
158
163
163
162
165
171
172
166
160
165
175
177
164
148
150
166
178
177
166
160
158
156
153
155
161
163
160
158
161
164
159
151
145
149
157
159
156
152
151
155
157
157
155
155
157
165
155
150
149
152
158
161
159
155
157
165
167
162
155
157
165
167
160
151
155
168
180
178
171
164
158
153
151
155
161
162
154
149
151
155
153
151
150
156
161
159
151
143
141
146
151
152
152
156
165
168
157
155
154
158
159
158
156
155
158
163
165
163
161
159
158
158
158
160
166
170
170
168
168
165
161
156
154
158
163
161
154
148
148
151
153
153
152
155
157
157
153
148
148
152
153
151
151
155
164
169
160
163
167
166
159
155
156
164
167
166
165
167
172
172
167
161
161
165
171
169
164
161
161
164
162
162
163
166
167
164
156
151
152
153
153
153
152
148
148
152
154
158
162
163
160
157
152
154
158
164
153
161
168
167
160
154
155
164
170
168
162
164
172
179
175
167
162
166
168
168
166
163
161
162
161
161
163
164
160
154
151
150
151
152
151
153
154
155
154
153
152
154
161
164
164
159
156
155
154
158
144
151
159
166
163
157
152
156
163
164
160
158
165
171
171
165
162
163
165
167
170
169
167
164
161
158
153
149
145
145
148
149
149
150
152
156
166
172
168
156
141
136
146
157
161
158
158
158
157
155
148
147
153
160
164
160
153
153
157
160
159
160
161
166
165
162
162
162
161
159
160
163
168
169
164
156
147
144
151
159
162
158
151
152
155
160
169
174
171
156
140
135
142
153
156
157
159
163
161
157
164
156
154
156
161
162
160
157
157
160
161
161
163
164
164
162
161
160
155
150
149
155
164
168
163
155
151
158
169
177
173
164
159
159
159
160
161
160
159
154
149
149
152
154
153
153
157
161
161
159
173
166
156
153
158
164
167
164
161
161
160
159
160
162
162
160
158
157
154
151
153
158
163
162
155
152
161
174
179
172
162
156
159
160
160
157
154
153
154
155
158
162
161
157
152
149
152
159
162
162
165
162
155
153
159
166
168
165
161
160
157
152
153
158
160
157
155
156
159
161
163
165
165
162
155
156
165
175
172
159
148
148
154
159
160
158
157
157
159
158
157
158
161
159
152
147
149
157
163
161
147
148
149
154
163
168
167
162
160
160
157
152
153
157
159
157
155
157
161
163
163
164
165
167
164
159
161
162
162
160
157
155
157
160
161
159
158
158
157
153
149
151
160
165
161
153
152
158
162
158
138
139
147
156
166
167
163
158
157
158
158
155
157
162
165
162
158
156
157
156
153
155
163
170
168
160
153
154
162
168
171
167
163
162
161
158
150
143
142
142
143
149
161
171
168
160
156
159
159
154
145
143
150
160
168
166
159
153
153
155
157
158
160
165
168
166
159
155
155
155
151
153
163
170
169
162
157
159
165
169
167
166
165
162
158
153
144
140
140
142
143
147
155
162
163
158
157
157
156
152
156
156
158
161
163
160
152
147
146
150
153
156
159
162
164
162
157
155
155
155
156
159
166
169
168
167
168
172
170
163
154
154
157
159
157
155
151
153
156
157
150
145
142
146
153
155
154
154
155
153
157
159
158
157
154
152
150
148
146
147
149
154
158
159
159
158
154
150
148
153
159
167
170
169
166
166
170
173
172
164
154
148
150
157
160
159
158
161
166
166
160
148
143
146
153
155
154
155
158
163
156
160
159
154
153
154
157
155
151
149
150
155
158
158
157
156
152
145
142
148
159
165
165
162
159
158
157
159
163
166
163
156
155
158
162
157
149
147
154
163
164
158
155
155
155
154
150
151
159
171
169
166
168
169
166
160
160
166
166
161
155
154
154
154
157
159
163
163
161
160
162
167
170
169
168
163
159
158
161
165
166
164
163
166
171
173
168
164
161
159
160
163
167
168
164
161
165
175
179
170
169
166
167
167
165
166
167
167
165
158
159
161
164
158
157
157
161
162
160
161
164
168
168
166
164
163
162
160
161
163
164
162
162
162
166
171
173
171
168
161
158
158
165
169
163
155
155
164
175
170
168
166
166
167
169
171
170
169
167
166
169
170
167
159
154
157
168
171
168
166
168
169
168
163
163
165
168
167
164
162
162
164
161
158
156
160
166
170
170
164
158
158
163
167
165
154
150
159
171
173
165
166
167
171
172
172
169
167
167
166
167
170
166
160
156
161
175
182
179
172
169
170
168
163
163
166
170
170
166
163
162
165
164
161
157
156
161
169
173
172
169
165
168
173
175
172
167
165
169
170
161
163
168
171
169
165
163
163
161
159
158
159
163
163
158
158
166
173
177
172
167
164
161
161
161
164
167
166
164
162
163
166
167
163
160
157
158
163
168
170
167
163
164
167
174
179
177
168
160
155
153
158
162
162
158
154
157
161
161
153
146
149
158
166
163
156
155
159
165
165
162
159
159
160
162
163
160
157
155
156
160
166
169
169
164
161
161
164
166
162
156
153
154
156
161
169
173
165
151
142
149
153
158
159
154
150
156
167
166
155
145
145
156
168
172
169
164
160
160
160
161
162
166
167
168
166
161
156
150
150
156
165
171
173
171
169
172
175
170
162
155
154
156
157
157
161
169
168
162
154
154
151
158
164
165
164
166
171
171
163
155
150
155
167
175
177
174
166
159
155
156
160
166
168
169
165
161
158
156
157
162
169
174
173
168
166
168
172
170
162
160
159
162
165
165
167
169
172
173
172
163
158
162
169
175
178
176
173
168
167
165
160
157
162
167
171
170
164
159
154
151
150
156
162
161
159
158
159
163
169
174
176
174
167
160
155
156
157
160
160
160
159
159
163
166
168
168
166
170
174
170
166
163
167
171
178
177
172
166
164
162
161
159
162
160
161
162
164
165
161
156
152
157
162
159
154
155
159
165
172
175
176
172
167
161
159
157
156
160
165
163
160
153
153
159
162
160
159
163
166
171
169
163
160
163
168
172
171
165
159
156
159
163
165
162
157
156
162
171
171
169
165
165
165
161
157
156
161
166
170
172
172
171
168
169
166
164
164
167
169
166
159
153
150
150
151
154
157
159
158
164
166
166
165
165
168
170
169
164
158
154
159
166
170
163
156
152
157
164
169
171
171
171
167
162
161
166
171
171
168
168
170
175
177
173
168
166
166
166
165
161
158
158
157
156
154
154
158
160
158
162
165
170
175
178
177
170
163
161
160
162
166
168
167
163
156
154
154
156
154
159
167
169
167
164
164
169
174
171
166
164
168
175
180
176
168
160
161
164
162
160
158
162
167
169
166
164
161
161
160
164
165
168
174
181
180
171
160
156
159
164
166
162
158
159
162
163
160
153
147
149
156
163
167
166
167
168
166
162
159
159
165
173
179
176
167
161
161
166
166
166
161
162
166
170
172
168
163
162
162
168
166
161
163
171
177
174
165
157
157
155
154
150
150
158
167
174
172
164
157
154
157
162
166
169
167
164
160
157
157
160
166
171
173
168
165
163
167
171
172
170
164
160
158
159
164
164
164
161
160
169
163
156
152
159
166
174
173
167
158
150
147
149
154
161
167
171
172
171
167
165
165
167
166
162
157
159
162
166
167
166
165
164
162
158
158
163
170
174
173
170
163
157
153
152
153
157
161
161
156
167
163
159
156
156
158
165
172
174
168
161
158
161
164
163
161
160
162
166
167
168
170
174
168
156
145
151
164
174
173
165
158
154
152
153
156
160
166
170
168
167
160
155
153
152
151
154
157
162
160
163
165
169
169
163
157
157
165
171
174
171
171
171
169
163
158
157
159
158
157
161
170
177
173
158
145
150
161
168
164
154
150
149
150
151
154
156
157
160
160
158
154
154
153
152
148
147
156
165
169
159
166
170
170
165
158
158
160
164
166
168
167
167
162
158
160
163
163
159
156
158
166
175
173
161
153
152
155
155
153
151
151
155
156
155
153
153
154
154
153
153
153
154
151
148
144
147
155
169
174
158
162
163
162
161
160
160
158
156
155
157
158
157
152
153
158
163
165
164
163
162
165
168
166
161
155
154
156
156
156
156
159
163
165
163
159
158
154
154
155
157
160
156
152
150
151
156
160
164
162
153
150
154
161
164
164
162
156
152
151
155
156
154
152
152
155
158
160
163
166
169
169
168
164
160
157
158
163
166
165
159
158
162
166
167
165
162
159
158
162
166
167
165
160
160
162
164
158
150
145
152
148
155
168
173
168
159
153
151
153
156
158
160
158
156
155
154
156
162
169
175
178
173
165
160
160
161
166
169
166
162
159
162
162
165
162
162
160
160
167
172
169
165
162
164
165
165
154
144
140
161
159
163
169
171
165
154
149
150
153
156
158
160
161
159
156
155
158
165
175
184
183
171
161
159
163
164
160
159
165
170
170
164
162
161
159
157
157
161
163
164
162
159
160
164
167
167
160
155
152
171
168
164
163
161
155
150
148
151
155
157
158
160
162
160
158
158
160
167
176
186
179
161
151
155
164
164
152
147
158
173
180
175
166
162
157
153
151
153
156
156
153
153
155
159
164
168
170
168
163
166
165
164
161
158
152
148
148
154
163
166
164
161
163
162
161
161
160
163
168
170
164
156
151
156
164
165
154
147
153
165
174
175
171
167
161
155
149
150
153
155
155
157
157
156
159
162
167
166
164
158
162
166
169
166
158
149
149
156
165
167
163
161
163
163
162
164
165
164
159
152
151
156
159
157
157
161
163
161
156
155
160
166
166
162
158
156
155
154
155
160
169
175
170
161
154
153
156
158
159
158
168
177
178
172
160
151
151
157
163
163
160
158
158
161
161
169
176
175
161
148
149
162
168
160
151
157
169
173
167
159
161
164
160
154
153
159
164
158
155
161
176
184
177
162
148
145
149
155
160
171
175
178
177
170
161
154
154
159
166
165
161
158
156
155
158
167
176
174
162
152
155
166
171
165
157
158
166
168
167
168
171
170
161
154
157
163
162
153
148
154
165
170
163
153
146
145
152
160
162
171
173
170
167
164
161
156
156
162
169
172
169
162
156
154
155
157
156
155
155
157
163
167
168
165
163
160
158
157
163
170
178
175
168
163
164
163
157
147
144
148
153
154
151
150
152
155
163
167
163
160
162
162
161
163
163
159
156
156
163
170
170
164
159
157
154
147
138
140
150
159
164
162
161
163
164
161
158
156
161
167
172
172
168
165
166
161
153
146
144
149
155
157
157
158
164
169
173
171
163
154
157
157
159
162
165
162
157
154
157
164
167
165
160
160
157
152
145
149
158
164
160
155
157
162
168
171
169
164
159
160
163
163
161
159
159
157
153
147
146
153
161
167
165
164
164
168
171
170
160
156
161
160
158
159
164
165
163
158
159
164
167
166
163
163
163
164
166
169
170
166
158
153
157
166
175
178
171
162
157
156
162
162
160
157
157
158
154
147
143
149
160
168
166
161
157
156
160
160
157
161
163
161
159
157
160
164
167
168
167
170
171
169
166
167
167
171
174
173
171
166
157
153
158
167
173
168
160
155
155
161
167
166
163
161
162
162
155
145
141
146
158
165
165
159
154
152
153
155
154
159
160
158
156
156
159
164
169
174
176
174
172
170
167
168
169
167
166
164
164
164
160
156
160
161
160
155
151
152
155
160
164
165
166
167
164
162
155
147
146
147
154
158
159
155
152
150
151
151
153
157
156
153
152
155
159
164
169
175
176
172
167
166
167
170
169
166
160
160
163
166
166
164
160
157
153
151
153
156
156
151
151
157
165
165
160
157
156
157
157
153
152
151
152
150
148
148
150
152
154
156
154
152
153
156
160
163
166
166
165
163
162
161
165
166
167
164
161
163
164
165
167
167
165
159
154
153
160
161
156
148
145
152
161
161
158
156
158
162
159
154
151
149
150
149
146
145
148
153
160
154
153
153
154
156
160
160
159
157
157
157
162
166
167
166
161
161
163
165
166
162
161
163
166
163
159
159
164
166
163
156
152
154
157
157
157
156
156
155
155
154
155
157
160
158
153
147
147
152
160
153
150
152
156
157
158
157
155
155
157
161
166
172
174
170
162
158
161
166
168
164
159
157
160
162
163
165
169
172
171
164
158
155
154
155
152
149
145
146
149
155
159
164
166
166
164
156
150
150
153
146
146
149
157
161
158
153
152
156
161
164
168
174
177
174
165
159
160
165
168
168
159
155
156
158
160
162
164
164
163
158
154
152
152
150
144
141
144
150
153
156
156
161
164
168
168
164
158
153
148
150
147
151
158
163
159
151
151
158
166
166
165
169
174
176
173
168
165
166
167
164
162
161
160
157
154
153
151
149
149
148
147
151
153
149
142
145
154
162
161
150
143
146
156
163
164
164
163
159
151
164
155
151
157
161
161
155
157
162
168
168
166
164
169
174
175
174
171
167
164
162
164
166
166
160
151
143
143
146
152
151
150
151
154
153
150
155
165
169
158
141
133
140
153
161
161
161
162
160
154
172
158
149
150
155
160
158
159
164
170
170
166
161
158
160
162
166
168
168
162
157
157
164
165
160
150
144
148
157
163
161
156
156
157
158
160
162
165
161
150
140
138
147
157
162
161
159
154
151
150
166
152
143
144
151
157
156
155
161
170
175
166
157
148
144
145
154
165
169
166
156
150
154
158
158
154
156
165
171
168
162
159
161
162
161
159
158
156
152
148
145
148
154
158
161
160
157
153
148
147
156
152
148
148
152
155
151
151
157
168
173
165
155
147
145
145
154
167
176
174
160
149
149
156
160
162
168
174
174
167
161
160
163
166
162
158
154
153
154
152
149
149
151
152
153
154
155
155
149
147
154
157
156
156
158
157
155
153
158
164
164
160
157
158
160
158
159
166
173
171
161
153
154
163
167
167
168
168
169
166
164
165
164
164
161
157
155
157
160
159
150
144
145
150
152
153
156
159
156
149
154
157
158
159
161
165
166
164
160
160
158
157
159
162
167
163
158
154
156
156
154
154
162
171
172
168
161
157
158
163
165
167
164
162
159
158
156
157
160
160
155
151
152
155
158
160
160
162
159
154
158
158
158
159
161
166
168
165
159
157
158
156
157
159
161
157
150
146
145
149
151
156
164
170
170
168
161
159
157
160
165
168
165
161
160
158
156
154
153
157
157
155
153
155
160
161
161
160
160
161
164
164
161
158
158
159
160
158
155
154
157
158
158
157
153
150
147
147
150
153
155
158
162
164
165
168
169
167
163
160
162
164
164
161
159
158
154
149
149
152
153
150
147
150
157
158
154
154
159
165
165
165
162
158
152
150
151
151
151
152
156
160
162
159
152
147
145
146
150
154
158
161
162
162
162
165
169
170
165
160
156
155
153
154
156
155
150
146
147
151
152
149
146
147
148
151
149
149
157
169
163
164
163
157
152
149
152
151
150
150
154
162
164
161
154
148
144
141
144
151
160
165
164
160
156
159
162
164
162
159
153
147
145
147
153
153
150
148
149
155
159
157
152
147
145
144
143
145
157
170
166
168
173
173
167
161
165
173
172
160
152
150
154
155
159
167
170
167
156
150
155
161
165
167
167
168
166
164
161
163
164
162
161
162
166
166
164
164
163
164
167
170
175
177
173
168
165
166
167
164
170
175
176
173
165
158
159
164
163
155
153
158
164
161
160
163
167
167
162
157
160
166
171
171
170
171
171
170
169
170
170
167
162
158
159
164
168
169
165
162
160
162
168
171
167
158
152
158
166
167
166
167
170
171
166
162
161
164
166
165
168
171
170
161
152
153
163
170
167
161
162
167
171
170
170
170
171
173
171
168
167
167
164
157
155
160
166
169
168
162
157
155
160
163
161
154
149
156
166
171
160
161
164
165
166
167
168
171
174
175
175
171
166
158
150
151
161
169
170
165
162
164
167
167
165
166
169
172
170
166
164
167
167
161
156
156
160
165
171
171
168
166
167
167
168
165
162
164
168
170
158
163
166
164
159
160
163
167
169
166
159
157
159
162
161
157
160
163
167
165
161
159
161
162
162
163
162
166
167
166
165
168
170
165
158
151
152
160
167
172
171
170
169
168
171
174
171
167
163
160
157
165
168
166
157
153
156
161
160
153
144
146
156
167
171
167
162
161
165
166
163
160
161
162
162
158
156
158
164
166
165
167
169
168
163
160
161
164
167
165
164
162
163
162
162
163
163
162
160
158
151
157
168
173
169
165
165
167
165
156
151
153
161
172
176
177
174
169
166
164
162
162
165
165
163
157
154
155
157
159
160
161
162
166
170
174
180
181
173
163
160
162
165
163
158
155
157
161
164
168
147
149
164
179
183
180
176
174
171
166
164
165
168
171
175
178
176
170
163
159
159
161
166
167
162
157
154
154
155
157
159
162
161
163
167
176
185
183
171
161
161
168
174
172
164
159
159
164
170
174
156
153
161
174
180
179
174
170
167
165
166
168
169
168
166
165
162
158
157
156
157
160
163
164
161
157
155
155
154
157
162
169
168
164
159
160
165
164
160
157
161
170
174
172
168
166
165
165
164
164
165
162
161
160
161
165
164
163
159
157
159
163
167
166
159
152
147
148
155
161
160
160
159
161
162
163
162
158
154
155
163
171
174
168
161
156
154
156
160
164
169
169
167
165
163
162
160
158
152
148
165
163
160
157
156
160
165
165
162
157
156
161
166
167
159
150
146
152
161
165
164
158
161
164
165
164
162
160
157
157
162
167
171
170
164
159
159
161
166
169
169
168
166
162
158
154
152
149
145
141
156
156
160
167
169
170
169
170
167
164
160
163
169
168
161
153
151
159
164
162
158
158
165
170
167
162
160
163
166
168
167
167
166
164
165
164
166
169
169
165
161
160
165
169
164
155
151
149
148
150
150
149
159
172
178
172
166
163
164
165
165
166
168
168
160
153
154
159
159
151
149
157
170
174
166
158
157
166
175
177
173
170
170
170
167
165
168
174
172
162
153
154
163
171
171
165
159
157
158
163
158
152
156
164
171
167
158
152
154
159
163
164
163
161
157
154
154
155
154
145
147
157
167
170
164
159
162
170
174
172
169
172
178
181
174
167
169
176
175
167
154
150
157
166
171
169
165
159
159
165
171
167
160
157
161
164
162
156
153
154
155
157
159
160
163
162
161
159
156
151
152
156
161
164
166
167
170
167
164
160
163
172
179
178
170
162
164
171
173
167
159
151
154
160
167
167
161
154
149
152
178
176
166
158
158
164
168
164
158
153
154
156
159
165
169
172
171
169
165
161
157
157
160
165
169
169
168
163
157
157
162
169
170
163
157
156
162
166
167
165
164
160
157
158
160
160
154
147
142
142
170
173
170
164
162
161
163
162
160
158
160
163
166
169
171
174
175
170
166
163
161
164
168
171
170
167
166
163
164
165
167
167
161
152
148
154
160
162
162
166
169
165
159
154
152
152
151
148
148
149
157
166
172
170
163
156
155
159
161
163
165
166
168
166
166
167
167
163
157
154
158
168
175
175
170
165
166
170
172
172
169
167
161
155
152
153
155
156
159
166
170
167
159
151
146
144
147
152
162
167
153
165
172
171
164
157
156
159
161
161
162
163
162
158
156
156
157
157
153
153
159
168
175
175
171
166
167
170
171
170
168
168
167
165
162
159
154
153
157
164
168
167
160
153
149
146
147
156
168
172
157
165
170
171
168
165
161
158
153
151
155
157
156
150
146
149
154
158
160
163
167
170
174
176
172
166
159
158
163
167
167
168
169
173
174
170
163
159
157
161
164
166
165
163
162
158
156
156
161
163
156
158
163
171
175
174
165
156
148
148
154
158
158
153
150
152
155
163
168
171
172
172
173
175
170
159
149
150
159
166
165
161
162
169
177
175
168
162
158
159
162
162
163
162
161
159
156
154
152
156
155
152
158
168
176
175
164
156
151
153
159
166
168
165
162
159
159
164
169
172
172
171
170
166
161
153
149
153
162
166
160
153
155
163
169
168
163
160
160
161
160
154
151
149
151
151
151
148
153
159
160
156
156
158
163
164
159
157
156
158
163
167
169
170
164
160
160
163
168
171
172
168
159
151
150
155
159
159
160
164
164
158
155
156
161
160
159
159
163
165
159
153
149
149
152
153
153
154
160
168
169
166
155
150
152
157
159
160
161
163
166
168
166
162
158
156
159
163
167
170
172
164
150
142
149
163
165
158
153
159
169
169
163
158
159
160
160
159
159
160
159
156
156
158
161
162
163
161
163
165
168
164
157
154
158
163
163
161
164
168
172
169
164
157
154
155
160
165
164
165
165
160
153
151
158
165
168
160
152
156
165
170
165
161
160
160
156
151
151
152
156
157
160
163
166
166
163
158
154
156
159
163
167
170
170
165
160
159
163
170
172
168
162
158
156
156
162
166
165
159
153
157
164
166
161
159
163
166
162
157
156
160
164
163
161
156
155
155
157
158
157
158
160
164
168
166
158
148
145
153
157
164
175
179
173
162
151
152
160
166
166
161
161
159
158
157
161
167
166
158
150
155
168
171
162
154
162
172
172
159
152
156
164
164
157
154
158
165
169
166
158
157
159
164
170
165
154
145
146
155
162
166
174
178
172
161
150
152
159
166
167
163
161
162
160
157
159
163
164
157
152
155
166
168
163
160
167
173
171
161
155
159
166
166
161
158
161
165
166
158
152
153
156
160
161
158
153
152
158
158
162
161
162
168
169
164
156
153
158
168
172
172
166
162
160
156
156
155
154
154
156
158
162
164
165
168
169
170
169
163
163
165
166
167
166
166
165
157
151
147
150
155
157
155
151
149
152
161
167
158
159
154
153
157
165
167
161
155
156
164
173
173
167
162
161
158
150
143
143
152
161
165
165
164
164
166
165
169
169
169
168
164
162
163
166
168
164
155
149
152
162
170
167
160
152
150
155
162
165
158
158
156
154
156
162
166
164
156
154
157
165
164
162
161
164
164
155
148
151
161
168
171
168
163
161
161
164
170
170
167
161
160
159
159
160
162
163
159
158
160
168
173
171
164
158
157
156
157
159
159
159
161
161
161
161
164
163
159
154
154
156
159
158
160
164
166
166
164
167
170
173
171
166
161
160
162
168
170
167
158
154
156
157
157
157
160
165
166
159
154
154
159
163
164
163
160
159
155
156
158
159
163
164
160
159
157
160
161
162
162
162
162
162
160
162
165
170
173
173
170
167
163
160
159
161
167
170
167
160
155
155
156
157
157
158
164
170
166
153
142
139
148
156
163
163
161
158
159
157
156
157
158
158
156
152
149
154
162
169
173
172
170
166
162
158
159
166
170
171
165
160
156
155
159
163
167
166
164
157
156
153
153
155
157
160
163
165
162
152
143
141
148
153
155
153
153
156
158
155
149
158
158
156
152
148
148
154
163
171
173
170
168
167
165
161
160
166
170
170
163
156
155
158
162
163
162
162
162
160
155
147
148
154
160
161
158
156
156
155
157
155
155
154
150
147
146
147
148
147
147
161
161
157
154
152
153
159
162
165
161
158
160
166
172
171
170
169
169
166
161
157
159
167
168
164
157
156
160
161
158
149
150
156
161
161
156
151
152
154
157
158
161
161
156
153
147
145
144
145
151
159
158
157
156
158
161
161
160
156
153
153
158
167
173
178
176
170
168
164
161
159
163
168
170
164
157
156
160
163
163
158
156
156
158
159
162
161
158
152
147
151
158
166
166
163
156
149
145
145
151
148
145
147
154
161
165
162
154
152
154
159
165
168
172
174
171
168
166
167
167
166
165
166
164
162
159
158
161
164
166
161
157
154
152
156
167
171
164
153
144
148
157
167
167
166
161
157
151
148
147
146
140
141
152
161
168
161
155
152
157
166
169
169
168
168
166
166
166
166
167
164
160
158
158
159
159
161
161
162
161
158
156
154
155
156
158
158
156
152
151
156
159
163
163
162
160
160
160
156
148
160
154
149
151
160
164
161
158
160
162
165
166
167
169
173
173
172
167
164
160
157
157
157
159
158
155
155
155
155
155
153
155
159
164
159
149
141
144
154
159
159
158
157
157
158
157
158
162
162
156
175
168
157
150
151
156
159
167
172
173
166
163
166
173
179
181
178
172
166
161
160
162
162
162
156
149
146
146
153
154
153
153
159
163
160
152
148
154
161
162
153
145
148
154
158
157
155
154
158
158
171
164
155
147
146
150
157
166
175
176
172
165
163
167
173
175
176
174
172
163
158
156
161
163
158
149
141
143
152
158
157
154
154
157
160
161
163
168
169
158
145
139
144
154
160
158
155
150
149
151
160
152
150
150
152
152
152
156
165
174
174
168
161
157
156
159
164
173
174
164
147
139
147
160
162
154
145
146
154
161
162
158
157
159
160
159
161
164
162
158
149
146
149
157
161
161
157
152
148
148
154
151
153
157
159
153
150
151
158
171
173
169
160
153
150
151
160
171
176
168
147
136
142
157
165
159
154
155
161
166
168
167
167
166
160
151
146
148
154
158
159
158
156
158
159
160
158
155
149
148
159
164
163
160
154
151
151
154
160
167
169
165
158
156
154
154
157
165
173
173
164
155
154
161
164
164
161
161
163
164
166
169
170
165
159
150
145
147
154
160
164
161
156
151
152
155
157
157
152
152
169
172
166
154
146
149
156
163
162
162
158
156
153
154
155
154
153
150
156
166
173
172
167
163
165
167
166
161
155
154
157
163
164
161
159
157
159
163
167
170
171
163
154
147
147
154
157
159
158
160
170
170
163
150
146
154
164
166
163
158
156
153
151
150
152
151
147
142
144
154
163
167
165
160
162
168
170
161
151
148
155
162
163
161
161
167
170
168
166
169
169
164
155
149
149
153
155
156
160
166
164
164
160
155
155
163
169
168
164
159
156
157
153
150
149
148
147
147
150
153
154
153
151
152
158
166
169
165
157
155
162
170
171
167
167
168
164
156
151
155
159
163
160
156
155
152
147
145
153
165
160
159
160
158
160
165
169
168
163
159
156
158
159
155
149
145
149
156
162
159
155
151
151
153
157
161
164
163
157
157
163
170
171
168
166
161
153
145
141
146
156
162
160
157
155
151
145
141
148
159
160
159
160
157
159
161
165
165
158
152
152
156
159
156
151
147
149
156
160
160
161
161
161
160
160
160
162
160
156
155
157
161
163
161
160
160
156
153
150
152
159
162
159
153
151
150
149
146
149
157
153
153
157
161
159
159
161
165
166
167
166
167
166
162
165
170
171
166
156
153
158
164
162
161
162
168
171
168
162
158
158
160
162
163
168
168
170
171
172
171
169
172
177
180
177
169
164
162
164
164
159
163
165
161
157
153
156
161
162
159
161
166
169
166
162
163
167
168
164
162
164
171
171
167
169
170
169
164
159
158
162
165
164
162
163
168
172
172
169
164
164
166
170
173
174
171
167
166
167
167
162
163
162
159
156
155
159
164
164
161
163
168
169
163
154
152
158
164
164
159
161
168
173
173
169
165
163
161
157
156
159
164
163
159
157
163
166
165
160
159
160
161
159
159
162
165
166
166
167
169
164
162
159
156
158
164
171
177
178
174
169
165
165
162
159
156
158
161
159
159
160
166
171
173
169
163
163
162
158
156
156
161
163
159
156
158
159
159
158
162
168
167
163
157
158
161
164
164
163
164
165
170
167
162
160
165
172
178
179
173
163
154
156
163
169
167
160
159
165
168
167
167
168
171
168
165
163
165
163
158
157
162
165
163
156
154
154
158
161
165
169
172
171
166
162
160
157
159
163
163
164
174
177
174
166
165
166
169
170
165
157
153
157
166
173
166
159
160
170
178
175
168
167
169
169
167
165
167
168
168
164
164
166
167
163
160
161
164
165
165
166
171
174
172
168
161
156
160
167
169
157
167
178
183
179
173
168
168
169
168
169
171
174
172
167
160
156
160
169
173
170
165
165
169
170
167
166
167
170
170
165
163
164
167
170
174
174
171
166
165
167
173
178
176
171
163
160
163
170
176
152
159
173
184
183
174
167
169
170
175
181
186
186
175
166
158
157
160
164
163
163
164
166
169
169
166
166
167
166
165
162
163
162
164
167
172
173
166
158
155
163
174
177
171
165
162
161
161
162
167
155
159
168
175
170
163
159
162
167
171
173
179
179
173
163
157
156
157
159
160
163
166
168
165
163
165
168
166
158
155
160
166
169
164
159
159
159
155
148
148
157
170
174
169
162
159
159
156
152
151
158
161
163
161
155
153
154
159
163
163
163
164
164
161
157
152
152
155
160
164
169
168
164
160
161
167
170
167
158
153
159
170
176
170
160
154
153
152
152
155
163
171
174
170
166
164
161
157
149
141
162
161
158
155
154
158
162
165
164
164
163
162
161
155
150
148
151
158
163
166
165
161
161
163
167
169
171
166
159
157
161
168
170
168
161
156
156
158
161
165
169
173
175
172
170
169
168
162
153
145
168
161
156
156
160
165
169
171
170
169
167
165
162
156
152
152
160
169
170
163
155
154
163
172
176
171
163
160
162
165
167
165
158
155
153
156
159
163
164
165
164
167
169
170
168
168
167
161
154
152
165
155
149
152
159
163
164
165
168
168
166
163
162
158
154
154
163
172
172
160
151
154
166
177
175
164
157
160
167
171
170
165
160
154
152
155
162
168
166
161
157
159
162
163
161
159
160
158
155
161
160
150
144
146
151
152
154
159
167
168
166
161
160
160
156
154
157
164
165
157
153
157
165
169
164
160
162
168
172
171
169
171
170
167
160
158
163
171
169
161
156
157
161
162
158
154
153
155
155
162
165
160
156
153
154
157
158
161
167
174
176
172
169
166
162
156
154
155
157
157
157
158
161
161
162
167
172
172
166
163
165
172
175
170
163
159
163
165
165
159
156
159
162
162
158
154
154
152
152
156
171
174
170
165
164
165
165
162
165
172
178
179
174
169
166
164
161
158
158
159
159
158
158
162
169
176
174
165
157
158
166
173
171
163
160
163
165
161
157
157
160
162
163
161
161
160
158
153
150
152
168
172
171
167
164
164
162
157
152
157
166
170
166
162
164
169
171
168
163
162
163
162
162
165
172
176
172
161
156
163
173
176
169
159
159
165
168
165
156
158
165
170
165
160
161
163
164
160
157
158
155
158
159
158
157
157
156
150
145
147
154
161
161
159
160
167
169
166
163
165
167
168
167
166
168
171
172
171
171
174
178
178
168
157
155
163
167
167
163
166
172
173
165
159
158
161
163
166
169
169
152
155
157
156
155
157
156
152
147
149
157
165
167
164
160
157
156
156
157
165
170
170
167
167
169
173
179
181
179
176
175
171
164
157
156
161
167
168
168
172
174
173
166
162
159
161
162
166
173
175
161
163
163
163
164
165
162
155
149
149
161
172
173
165
156
150
152
157
163
168
169
167
166
169
178
182
179
171
166
163
163
163
161
162
165
169
170
169
168
171
174
172
169
166
166
162
161
162
167
171
171
170
170
170
170
169
163
157
154
155
163
171
170
161
154
153
158
165
168
167
161
158
164
173
181
179
167
158
154
156
158
157
160
166
172
172
168
166
163
164
166
162
160
161
163
158
152
149
154
167
171
170
167
166
164
163
163
163
166
165
164
163
162
160
160
161
165
168
167
160
155
156
163
171
171
163
156
156
159
162
157
155
159
167
171
167
161
160
160
162
160
154
149
149
151
148
140
136
146
165
170
169
162
156
155
160
164
171
172
170
165
162
163
163
163
162
163
163
161
159
160
165
168
165
159
154
154
159
167
168
161
153
155
163
168
165
160
160
163
166
166
159
157
158
158
153
144
140
148
165
170
168
159
153
157
167
173
172
168
162
161
162
163
162
157
154
156
161
161
161
166
170
167
162
159
162
164
167
169
169
165
156
152
155
164
165
162
159
161
166
167
170
173
175
174
167
159
152
151
158
167
164
160
160
165
173
175
170
159
155
157
161
161
157
149
149
156
164
165
162
163
165
165
160
161
166
172
175
172
171
168
159
152
153
159
161
158
152
154
161
167
169
171
174
178
175
165
155
150
154
158
157
160
164
166
165
162
160
158
156
155
155
157
157
152
153
159
165
166
159
156
159
164
164
161
163
172
179
179
175
172
165
159
154
154
155
155
155
161
167
165
157
152
158
171
175
164
149
147
155
146
149
157
163
160
154
151
157
161
159
155
154
157
162
162
158
160
163
163
156
152
156
166
168
162
159
168
178
180
174
165
164
161
160
155
154
157
166
177
179
168
149
139
148
166
173
160
146
145
156
143
145
154
162
161
158
155
161
164
163
156
156
165
171
170
163
159
159
159
154
151
153
161
165
163
162
169
176
173
165
157
156
160
160
160
158
159
164
173
175
166
153
144
148
160
165
158
150
149
153
146
145
152
162
166
165
164
164
167
167
165
165
167
171
170
164
158
156
156
154
153
152
156
163
167
171
173
172
170
163
156
153
152
157
161
164
161
157
156
160
162
160
158
156
160
163
161
159
158
152
155
152
154
160
168
167
163
164
168
172
171
168
164
166
168
164
157
154
155
160
163
163
164
165
167
169
167
169
169
170
165
154
149
154
162
170
169
160
154
156
161
162
161
161
163
162
162
162
159
155
161
159
160
162
165
164
158
157
162
166
166
160
156
160
164
162
156
152
155
165
172
176
176
169
162
154
155
160
166
166
161
154
151
154
161
170
173
169
162
160
158
158
155
154
157
160
160
159
157
156
160
160
162
163
162
161
156
154
155
155
153
153
154
156
157
155
153
154
160
168
174
181
180
170
156
148
152
158
157
151
147
149
154
157
160
166
172
171
165
158
154
151
150
148
152
154
157
156
155
155
157
157
158
158
158
155
153
155
158
157
155
156
157
157
152
151
154
158
163
166
168
173
172
164
158
157
165
165
160
148
143
148
155
157
159
162
168
168
161
152
150
152
154
154
154
155
158
159
159
155
158
155
155
154
151
147
150
155
160
163
163
163
162
158
151
151
157
164
165
163
160
159
160
161
164
168
173
172
166
159
154
152
155
157
158
158
158
157
155
154
152
153
154
154
155
157
161
164
161
155
163
158
155
153
150
147
149
154
159
161
161
161
161
161
159
158
164
167
165
161
157
157
161
164
166
167
168
170
170
169
164
159
157
158
156
149
144
148
154
159
158
154
149
149
152
158
162
162
159
155
164
160
157
155
153
149
150
153
157
156
154
155
159
164
168
169
168
168
164
160
158
163
170
171
166
159
156
161
168
171
166
161
159
159
154
147
142
144
152
159
160
157
155
153
156
159
161
158
153
154
159
159
158
157
155
154
154
155
156
156
152
154
158
165
170
173
172
168
165
162
164
171
177
174
165
157
155
159
164
165
160
155
154
153
153
155
156
154
151
148
153
160
166
164
162
158
156
152
150
150
154
158
158
158
158
159
160
161
161
158
158
158
159
160
163
168
172
173
169
167
166
170
175
171
163
157
157
160
159
155
150
148
146
146
153
165
171
165
152
143
147
158
168
166
158
151
150
150
149
147
158
160
158
156
158
162
164
162
160
159
161
163
161
159
162
167
171
171
166
160
158
161
165
165
160
157
157
158
154
151
149
150
153
155
158
165
168
162
151
145
149
158
163
161
154
150
151
155
154
152
166
165
159
152
153
159
164
164
160
159
162
164
166
166
168
170
169
165
159
154
156
159
162
164
160
156
154
155
155
155
156
159
164
167
163
159
154
150
149
152
155
158
158
156
154
151
151
156
162
163
170
171
161
149
143
148
158
166
169
167
163
164
168
173
175
174
169
164
161
161
166
168
167
165
161
158
155
157
161
166
165
164
163
166
163
159
153
152
156
159
156
153
152
154
153
151
149
150
156
162
167
169
162
150
142
144
154
167
172
169
164
162
167
174
177
175
169
164
163
163
161
162
164
166
165
159
154
154
163
171
169
164
158
159
161
160
161
166
169
165
157
147
147
153
153
150
146
146
152
157
161
161
163
162
160
160
163
166
164
160
158
160
165
169
171
170
166
162
156
147
141
142
152
164
167
158
147
146
156
167
169
165
163
162
160
157
157
164
174
173
164
154
153
155
155
152
152
153
157
157
157
159
165
171
173
173
171
168
162
159
158
161
163
162
162
159
158
156
152
144
138
141
152
162
162
152
143
145
156
166
168
168
168
167
161
151
146
149
158
168
171
169
164
161
159
158
158
158
158
157
160
164
167
168
164
166
169
170
166
164
161
162
159
156
154
153
152
150
153
160
166
167
165
161
156
152
152
156
161
164
165
167
167
166
161
153
145
142
148
159
172
175
169
160
158
159
159
158
157
157
165
168
166
158
151
152
158
164
164
161
159
157
154
152
153
153
150
147
155
172
186
186
173
161
158
163
168
167
160
157
157
163
165
163
161
159
157
155
154
158
166
171
165
157
154
157
159
158
159
163
165
165
161
151
148
151
156
157
156
155
157
154
152
151
154
157
155
151
153
165
176
177
167
159
160
169
175
169
157
152
155
162
163
162
161
164
166
163
158
158
163
165
162
156
154
155
153
151
155
162
159
158
156
152
155
159
163
162
157
154
154
155
154
153
154
155
156
158
158
157
157
157
157
157
160
164
167
163
155
153
156
162
164
162
163
165
163
157
152
155
162
166
166
162
157
152
143
137
141
152
155
155
156
156
158
164
169
168
160
154
150
152
154
153
151
150
156
165
168
160
153
149
154
159
160
159
157
156
153
154
159
163
167
166
164
162
157
153
151
155
163
167
166
161
157
153
144
136
136
146
161
159
159
157
158
164
168
167
158
148
144
148
152
152
148
147
156
166
170
164
156
152
154
159
161
159
155
152
149
153
160
169
170
167
162
160
157
155
155
156
159
159
157
153
155
158
157
149
143
146
160
157
155
160
164
167
163
160
160
164
171
171
168
162
158
159
160
163
164
168
172
173
165
158
160
166
170
169
163
159
158
161
166
170
170
169
168
170
170
170
166
164
164
165
165
164
165
167
167
164
163
164
161
161
163
168
170
167
161
157
162
169
172
166
157
153
156
164
171
175
176
173
167
161
161
165
166
161
155
155
157
164
169
171
171
171
169
165
161
161
164
168
169
170
174
179
181
176
168
163
166
164
158
155
159
168
172
169
160
152
154
164
168
164
156
152
156
159
163
162
163
166
166
164
162
160
156
156
155
154
158
164
167
164
164
165
166
159
153
156
165
172
170
168
172
180
183
176
167
165
173
166
156
150
156
168
175
173
167
159
156
157
158
162
165
165
162
159
155
152
153
160
165
167
164
159
157
157
157
155
159
165
166
160
157
161
167
163
159
162
172
177
172
165
164
169
171
166
163
165
173
167
159
154
158
166
172
173
172
170
160
152
154
161
173
175
167
159
159
159
159
161
163
167
167
165
163
163
159
155
157
163
166
161
154
157
165
168
165
163
167
172
171
166
161
158
157
159
161
165
166
165
163
160
160
163
167
171
173
171
163
157
158
164
169
164
157
157
167
174
171
162
162
166
170
169
168
165
161
157
157
161
167
167
163
159
161
164
163
161
161
165
170
171
168
162
157
161
166
168
163
161
165
165
163
162
166
168
171
171
170
170
169
165
155
144
142
155
169
177
171
162
161
167
172
171
170
167
164
160
159
163
168
173
171
167
164
162
161
162
167
171
175
175
175
173
169
168
169
168
161
162
167
169
165
159
160
165
169
171
173
177
178
169
151
139
141
155
168
170
164
161
162
165
169
170
170
168
163
159
159
164
169
169
168
170
168
164
160
161
167
170
169
166
166
167
168
164
160
161
161
165
173
175
165
155
153
161
167
169
169
173
175
172
159
150
152
162
168
167
165
162
162
164
164
165
169
168
162
155
158
164
166
164
161
165
168
165
158
153
156
159
158
153
152
153
156
156
152
153
155
163
172
173
166
156
155
162
167
167
165
164
166
165
160
158
161
164
168
167
166
165
163
161
161
166
171
171
168
164
165
169
169
166
162
164
168
167
161
155
154
157
158
158
156
157
161
161
157
155
159
161
163
163
163
163
163
165
163
163
163
163
161
158
156
157
160
165
168
167
168
164
162
163
168
174
177
174
172
173
174
172
168
164
161
161
163
164
165
165
163
164
164
166
170
174
174
171
163
156
170
164
156
152
156
164
168
164
159
158
162
164
163
158
155
157
163
167
169
168
165
162
162
168
177
180
178
174
172
174
174
170
164
157
154
153
155
159
166
169
170
167
165
165
171
178
179
169
158
156
172
163
151
147
154
163
166
165
160
157
158
160
159
157
156
158
165
170
172
167
161
159
161
169
175
175
171
167
166
166
167
167
161
155
151
150
156
160
165
167
169
171
169
164
166
170
169
161
153
156
159
156
152
152
156
162
163
164
166
166
162
158
156
157
158
159
164
169
171
166
160
159
162
164
163
163
166
167
165
163
164
168
167
161
156
157
160
160
162
162
168
173
175
168
161
160
160
161
159
163
152
152
157
164
165
164
161
163
169
177
177
171
166
165
162
159
158
161
165
166
165
163
162
160
159
160
167
168
168
164
166
169
168
164
162
163
162
158
153
155
162
170
172
164
157
155
161
167
170
168
154
155
161
168
170
169
164
161
166
175
182
181
173
166
162
157
157
157
162
166
166
164
162
162
164
167
168
166
162
163
168
170
165
161
164
168
165
157
152
154
162
169
169
162
161
162
169
174
173
169
157
156
159
164
168
170
166
160
156
161
169
172
165
155
153
156
158
157
159
163
165
164
161
161
165
171
168
161
158
160
169
171
164
159
162
173
174
166
160
157
165
171
169
167
169
173
174
172
172
171
161
157
157
158
163
168
166
158
150
150
157
161
156
151
151
157
158
155
153
157
164
167
164
161
164
167
168
163
162
162
169
171
164
156
156
171
179
176
166
158
160
164
166
165
168
171
170
169
170
175
162
160
157
158
161
167
166
159
151
150
156
162
163
159
158
159
156
152
151
157
166
169
165
162
163
168
171
169
162
160
166
169
164
155
154
167
179
180
168
157
155
158
158
159
163
166
167
167
170
177
166
163
160
162
164
167
165
162
156
157
163
169
171
169
165
160
157
156
158
165
169
167
164
163
170
177
178
167
151
147
156
167
166
161
159
167
175
176
169
165
164
162
159
160
165
169
171
169
169
172
171
167
165
164
163
163
163
166
170
169
166
166
165
163
160
160
160
164
168
167
164
159
158
164
174
182
179
165
149
144
151
164
169
168
164
162
163
165
168
172
171
167
162
163
170
172
171
165
164
167
175
176
172
166
158
154
160
170
176
175
166
157
154
155
158
160
162
164
165
163
158
156
159
166
173
174
173
169
161
154
152
159
168
172
167
159
154
157
164
169
171
164
160
163
166
165
160
152
155
164
174
179
174
166
157
154
158
166
171
167
160
156
156
159
160
160
159
159
158
155
158
166
173
176
172
165
166
169
171
164
155
154
163
177
180
168
156
154
158
165
167
162
160
161
164
162
153
147
149
160
166
171
169
165
162
162
163
162
157
152
150
154
161
163
159
155
154
154
155
155
159
172
180
179
172
165
165
169
172
168
160
154
160
176
184
177
161
153
156
167
172
172
169
169
168
164
158
151
150
155
156
157
158
162
164
164
163
158
149
142
143
150
159
159
153
148
152
156
157
157
158
164
169
165
164
166
170
172
174
170
167
162
161
164
170
166
158
152
160
171
181
180
177
174
173
169
163
158
156
157
147
146
152
160
159
157
157
158
156
149
144
148
155
158
156
154
157
159
160
157
154
156
157
157
156
160
169
174
176
178
177
171
161
155
154
156
155
155
164
177
182
178
169
167
171
169
164
159
161
167
145
144
150
156
154
150
153
161
164
157
148
149
159
166
167
163
161
160
160
156
154
156
159
157
156
158
162
171
175
177
175
170
161
154
154
156
155
157
165
177
180
169
154
152
160
166
160
153
158
168
145
146
150
153
151
152
157
165
165
155
147
149
161
171
172
166
161
158
158
157
158
159
162
164
162
162
164
164
164
163
163
162
159
157
158
158
157
157
162
173
177
166
150
144
152
162
159
153
152
157
147
149
155
157
156
156
160
163
161
154
149
151
160
167
168
163
157
156
159
161
161
159
159
164
170
173
171
164
158
158
157
157
151
152
158
163
162
159
160
166
170
162
153
151
159
166
163
158
152
155
154
156
160
165
163
158
154
155
160
163
159
155
157
164
166
161
157
155
160
165
166
163
164
166
170
173
169
164
164
164
163
157
149
148
157
168
172
169
164
160
157
152
151
157
167
172
170
159
156
159
156
157
160
166
167
158
149
149
159
165
164
158
157
163
166
162
157
156
161
167
172
174
176
171
164
156
156
161
166
167
162
158
153
153
159
167
172
170
163
156
149
146
148
156
164
168
164
157
153
155
156
152
154
160
162
157
150
151
156
159
158
157
159
163
163
160
156
156
161
166
171
181
184
174
158
146
149
159
163
158
154
156
160
164
164
164
163
159
157
154
154
154
153
151
152
155
153
151
149
145
157
152
152
155
158
157
156
156
158
156
154
157
160
162
158
154
155
156
160
162
167
174
176
172
161
155
158
163
162
154
150
155
160
164
164
161
158
156
155
157
161
164
162
156
151
150
151
152
153
149
163
157
157
157
157
158
159
160
159
157
155
156
158
158
158
156
157
158
159
158
160
163
164
166
167
167
164
164
165
164
163
160
158
158
157
156
152
152
156
160
161
160
157
156
156
158
160
162
163
160
169
162
158
159
161
159
159
159
158
157
156
156
157
158
160
162
163
162
160
160
163
163
164
166
166
162
157
159
167
174
174
166
159
157
154
148
146
151
160
164
160
151
147
151
159
167
172
171
168
163
162
158
156
157
158
155
152
153
157
160
159
157
156
156
160
163
164
165
164
166
171
173
173
171
165
156
153
159
169
175
170
162
158
157
153
147
145
152
162
170
165
157
151
153
161
169
174
171
163
159
156
157
156
157
154
149
148
153
159
162
161
156
155
156
155
159
163
167
171
172
175
178
179
173
164
157
157
163
166
162
155
152
154
155
153
148
148
152
161
166
168
168
166
164
163
161
162
160
156
154
160
165
164
161
153
150
153
158
163
160
156
155
156
156
156
159
164
168
170
168
168
172
175
171
164
157
159
163
160
152
148
150
156
156
153
149
148
149
150
154
160
166
168
166
159
153
151
151
150
149
166
168
167
160
154
153
158
162
162
159
155
157
160
162
161
163
168
168
165
159
157
162
169
167
160
155
153
154
152
149
151
161
166
161
155
150
148
148
146
145
148
154
160
158
156
154
154
155
153
149
162
167
162
155
150
152
157
161
161
159
162
166
167
168
167
168
168
167
161
156
157
162
167
167
160
155
151
150
151
155
162
166
168
166
159
156
153
151
149
147
148
150
153
153
155
158
161
160
156
153
160
162
160
152
145
147
156
161
160
160
164
169
172
171
168
166
164
163
163
166
170
171
167
167
167
164
161
159
160
164
164
162
160
160
160
157
154
152
152
152
153
152
154
156
156
156
156
155
154
157
160
162
161
155
150
152
159
162
160
157
158
164
169
170
166
161
158
160
164
170
174
171
167
166
169
171
169
167
167
169
166
161
156
159
159
154
149
152
157
160
156
153
155
160
160
154
147
146
151
158
159
160
163
162
162
164
167
165
158
150
150
159
167
167
163
159
157
156
157
158
163
165
166
164
163
162
161
162
165
169
167
165
163
163
159
152
147
153
162
163
156
148
149
155
159
155
151
151
155
158
160
161
164
166
168
172
174
172
163
152
154
161
166
165
162
160
156
152
146
148
157
165
166
164
158
154
154
159
164
166
166
164
166
166
162
155
151
153
159
161
155
149
145
147
150
153
157
158
159
158
162
164
165
165
165
169
174
173
165
160
160
163
165
163
162
163
158
150
146
153
165
172
171
164
159
157
159
162
165
164
161
160
161
164
163
161
157
152
149
151
155
157
153
149
150
155
161
160
159
158
164
163
163
160
161
163
165
163
159
158
159
160
159
161
163
165
162
155
156
164
172
174
168
162
161
165
168
168
164
159
157
158
161
163
164
164
160
155
150
150
156
163
164
161
163
166
168
165
157
159
161
157
156
156
159
161
158
156
156
156
159
160
160
162
164
166
164
164
162
165
167
166
165
162
163
165
166
165
160
156
156
158
160
162
161
160
160
158
154
152
155
160
164
167
170
172
169
159
153
153
155
152
153
157
158
157
154
154
157
159
162
165
167
166
164
164
164
165
164
161
158
161
165
168
164
158
158
159
159
157
155
152
153
153
156
158
162
161
158
157
155
153
156
159
161
161
155
149
144
147
153
155
158
158
156
152
152
152
154
156
158
164
168
166
161
156
158
164
165
158
153
153
164
168
162
157
156
160
160
158
154
149
147
149
153
157
161
163
164
162
158
150
145
145
147
148
146
142
142
147
161
167
167
162
156
153
152
151
148
147
151
155
160
158
155
152
157
164
166
158
152
149
152
157
158
158
158
159
159
157
155
154
155
156
157
158
158
158
163
162
157
149
143
141
145
151
152
151
148
149
174
171
168
167
171
172
165
161
157
158
162
164
164
162
155
147
145
154
164
171
169
161
155
156
159
163
166
167
166
164
164
168
171
175
171
163
157
157
162
163
162
158
156
156
159
167
177
180
178
172
166
169
167
167
172
179
178
170
159
154
158
165
172
167
155
144
145
155
168
171
165
158
152
153
159
163
168
169
167
162
158
163
171
175
172
165
155
151
151
154
161
165
164
163
166
175
181
178
169
164
164
162
159
163
169
177
176
167
151
145
151
162
168
164
157
152
156
161
164
164
160
158
156
157
159
163
167
170
168
163
161
165
168
167
164
164
163
161
157
160
168
175
173
169
172
176
177
169
163
164
173
163
154
154
159
168
166
159
151
147
151
154
156
156
160
167
170
165
159
155
155
157
159
160
159
161
164
168
168
165
166
172
168
160
154
162
173
178
174
171
176
181
176
170
169
172
170
165
163
169
172
162
153
150
156
159
160
158
160
163
163
157
155
160
169
176
174
166
157
152
152
154
158
160
159
159
161
164
162
159
163
172
173
163
153
156
170
179
175
170
168
170
170
167
166
165
164
163
164
168
166
160
154
151
154
156
161
166
171
174
172
168
165
165
170
171
168
165
162
158
152
150
153
159
160
160
159
158
153
151
155
167
174
173
163
158
161
165
165
163
161
163
167
170
170
168
164
162
160
159
165
158
156
153
154
157
162
169
171
171
168
165
165
163
157
154
156
163
166
162
155
151
155
162
165
164
162
159
155
152
154
163
174
175
171
165
162
162
166
168
169
171
172
174
177
176
171
164
159
155
165
161
158
157
156
158
163
169
168
162
158
160
163
160
152
146
150
161
168
166
159
157
160
165
167
165
164
163
160
156
157
162
165
166
167
171
174
175
176
175
175
172
170
169
171
172
169
164
162
162
161
163
166
166
162
159
163
168
167
160
156
159
165
167
158
149
152
162
169
168
162
160
163
166
165
164
162
163
162
163
162
160
156
155
162
174
185
185
178
172
167
164
159
158
159
160
161
163
165
171
155
163
171
173
168
164
163
166
167
162
157
159
166
171
167
159
159
163
168
167
163
163
164
168
167
164
161
161
165
171
170
164
156
156
161
173
182
184
177
167
159
156
156
159
160
160
162
167
170
173
157
163
168
170
169
166
165
165
162
159
157
159
165
170
171
167
162
160
162
164
165
163
162
163
169
167
163
161
168
175
175
169
162
160
162
164
167
171
174
170
163
159
161
168
172
175
173
169
168
167
163
165
162
160
162
167
168
165
157
154
156
161
167
170
170
167
162
158
159
164
167
161
154
154
162
169
171
168
168
173
173
171
165
161
159
154
154
160
168
172
172
166
166
172
181
186
180
166
156
156
161
162
159
157
164
172
174
168
161
157
158
162
165
167
167
164
161
157
158
162
164
160
152
151
159
168
173
170
168
167
171
171
167
160
152
152
154
158
163
172
175
177
174
175
181
184
178
164
156
158
156
158
160
164
171
175
173
168
165
163
164
160
161
163
164
163
161
160
160
162
160
158
157
157
158
161
165
169
167
167
170
171
167
160
157
160
162
159
158
161
168
175
173
170
170
172
170
169
168
168
154
155
161
169
171
167
161
158
159
161
161
161
161
164
164
163
163
165
168
165
162
161
163
162
158
157
160
167
172
171
169
167
163
162
165
170
166
157
152
154
158
160
161
158
157
161
168
174
177
171
157
154
159
165
167
163
157
154
153
156
159
163
166
168
167
164
163
164
167
170
169
167
164
163
160
159
161
167
170
170
167
162
161
163
168
169
161
156
156
159
161
159
158
159
160
164
169
174
177
169
160
154
158
163
168
168
166
162
159
157
160
164
167
163
161
158
157
157
160
165
169
168
166
163
163
167
167
167
165
162
162
163
163
162
164
162
162
161
165
168
169
171
170
171
172
173
171
170
169
167
163
162
165
168
170
172
173
172
169
166
163
162
155
148
148
152
153
148
146
151
160
167
169
166
165
167
168
166
160
158
161
165
165
158
156
162
172
174
167
160
161
168
170
171
172
169
163
158
159
165
163
165
167
169
168
170
171
173
171
168
163
153
145
142
147
152
152
146
138
143
155
169
173
168
164
166
167
163
156
154
164
174
169
159
156
168
182
181
163
148
145
151
157
159
160
161
158
154
153
163
161
162
162
161
162
165
169
173
173
168
158
150
145
150
159
160
158
151
146
150
162
170
173
167
162
165
167
162
153
152
166
182
181
169
161
168
179
177
163
151
148
151
154
157
166
169
169
163
158
161
160
158
160
162
159
160
165
173
176
169
156
148
152
160
164
162
156
153
158
164
169
168
163
157
158
165
173
168
155
151
163
179
183
173
161
160
164
167
166
165
165
163
163
167
175
178
176
170
166
162
160
162
168
167
160
156
159
166
171
167
156
152
155
163
163
159
154
154
161
167
167
160
154
151
157
166
175
175
165
154
153
163
171
172
163
157
157
161
166
170
169
167
166
167
173
175
172
168
167
166
160
166
169
167
158
153
152
157
159
159
157
159
163
167
164
157
153
155
160
162
158
155
156
158
160
164
169
173
168
157
150
153
163
173
174
165
159
159
164
169
169
164
159
158
161
165
165
163
160
162
157
159
161
159
155
150
150
150
151
152
154
157
164
168
164
156
154
156
159
157
154
156
161
169
170
168
167
165
163
159
157
159
168
179
181
171
161
158
164
172
172
166
157
153
156
163
164
160
155
155
149
147
152
156
155
150
148
151
154
153
150
149
156
160
156
153
153
155
158
156
155
156
163
171
174
174
170
163
159
160
164
172
176
175
171
164
157
157
165
175
181
176
168
163
160
161
160
158
158
159
149
146
152
160
158
151
150
159
163
159
149
148
153
159
159
156
156
156
157
156
157
159
163
165
166
170
168
161
157
159
167
174
171
162
157
155
156
156
160
169
179
183
180
173
165
159
154
159
167
171
157
156
159
162
158
154
156
163
167
159
149
148
158
166
170
167
161
157
156
158
162
164
164
160
158
158
160
158
155
157
163
164
160
153
154
158
161
157
152
158
172
181
179
170
162
158
156
160
167
171
159
159
159
154
148
149
158
164
162
150
143
148
159
168
170
167
162
157
157
161
168
171
168
163
162
161
162
157
152
154
158
159
156
153
158
166
168
160
152
158
172
177
169
158
155
159
162
162
160
159
153
158
160
154
147
146
150
153
150
143
141
145
153
159
160
158
156
155
160
167
171
170
166
165
170
175
171
161
152
153
159
160
156
153
157
166
169
163
161
165
170
166
157
151
153
160
162
155
150
156
152
154
161
163
158
149
143
141
146
149
148
148
153
156
157
154
152
155
161
167
171
169
165
168
171
176
172
164
160
158
162
161
155
151
152
158
165
164
163
161
159
155
152
154
159
159
152
144
147
158
152
150
155
162
163
155
145
142
149
157
158
157
159
162
165
161
158
159
162
166
169
171
174
171
166
163
165
167
168
166
162
159
157
153
152
154
157
159
157
156
151
152
156
163
166
159
149
142
145
155
154
146
146
153
161
158
153
151
156
159
160
163
167
170
170
167
164
162
160
161
164
173
180
177
164
154
158
167
170
166
160
157
158
158
156
154
152
152
153
155
156
158
163
164
165
160
152
147
144
145
155
149
149
154
159
160
160
159
160
159
158
160
165
167
166
165
162
158
156
155
158
166
174
176
169
162
158
162
163
163
161
157
158
159
159
158
155
153
156
161
164
166
163
162
159
154
150
148
148
148
159
154
156
159
160
163
164
165
162
158
156
156
158
159
160
161
160
156
154
154
157
160
166
172
174
168
157
150
155
163
166
161
154
153
157
158
159
159
163
166
163
161
161
162
160
154
150
149
153
158
160
157
157
159
161
164
165
165
162
160
158
156
157
157
159
162
163
162
162
162
165
164
166
169
169
162
151
146
155
165
166
159
152
151
154
156
158
164
167
166
161
156
161
166
166
161
156
156
157
160
155
155
154
156
158
158
159
159
161
166
167
166
160
157
158
161
164
167
174
177
178
175
172
167
163
157
153
154
159
162
159
152
151
153
156
155
157
165
171
172
167
164
165
169
168
164
163
162
160
156
152
153
155
158
158
155
151
153
159
167
168
167
163
160
157
156
159
167
174
180
181
178
174
168
163
162
163
164
161
154
152
153
158
163
160
155
152
158
165
172
174
171
170
167
165
165
165
163
160
156
157
154
158
163
161
155
151
155
160
162
160
161
164
164
160
157
159
165
168
168
169
171
173
170
167
165
165
162
156
150
153
163
172
171
159
148
145
149
156
164
168
166
164
164
167
167
168
165
162
157
160
157
159
162
160
155
155
158
163
161
160
162
166
166
165
165
167
167
165
160
159
162
168
169
165
161
156
153
151
154
163
174
179
170
157
149
147
151
156
157
154
152
153
158
164
169
171
170
163
157
159
158
158
156
155
155
157
160
163
164
167
167
168
167
167
168
169
170
167
161
158
156
159
161
161
158
153
152
155
160
164
169
169
165
160
156
156
159
159
153
151
149
149
151
155
162
171
172
165
157
158
159
159
157
156
157
159
161
160
161
165
167
168
166
164
164
165
169
167
165
161
158
156
157
161
165
166
164
161
158
155
154
155
160
161
157
155
152
150
149
149
150
152
152
155
157
160
163
163
160
159
161
161
162
163
164
165
162
158
155
158
163
166
163
159
158
159
164
168
168
170
165
157
155
159
168
172
171
165
157
152
150
154
161
161
153
145
141
143
146
147
147
153
161
167
164
157
153
158
162
160
159
160
161
164
166
167
164
159
155
159
166
168
163
157
154
158
165
169
176
178
173
163
156
156
163
169
170
166
163
161
161
163
164
162
154
149
148
151
151
145
138
145
162
176
174
161
153
153
159
161
159
158
155
156
160
164
163
160
159
165
171
170
164
159
161
164
167
168
174
177
174
166
159
159
163
168
170
168
167
163
163
164
165
163
161
162
165
163
157
145
136
138
149
160
165
162
156
153
154
165
162
157
153
151
156
161
161
157
157
164
169
168
164
164
168
169
166
164
163
164
165
163
163
165
170
169
169
168
165
158
154
155
162
166
171
172
171
167
160
154
151
147
144
145
152
159
159
155
150
166
161
156
154
155
158
161
158
154
153
156
159
160
163
165
168
169
166
163
159
155
154
157
162
166
165
163
163
164
160
154
151
154
163
168
171
171
169
166
163
163
165
165
159
157
160
165
163
154
146
161
154
154
157
162
163
161
159
159
157
157
156
159
161
164
165
166
167
165
159
153
150
155
161
160
156
152
157
159
160
158
157
160
164
166
164
165
166
168
165
162
159
164
165
169
170
170
163
152
146
153
151
157
164
166
160
157
159
166
168
166
166
168
167
165
163
164
167
165
160
153
153
159
161
158
154
156
161
164
164
160
158
158
160
161
163
166
170
170
164
153
143
145
153
159
162
162
159
154
152
155
158
165
167
162
152
146
150
157
163
168
172
174
173
167
162
163
165
164
158
153
153
157
160
159
158
165
173
173
165
159
150
149
151
155
162
168
173
171
165
152
141
139
141
145
148
151
154
156
160
163
171
174
169
158
152
146
144
146
151
159
165
168
168
164
162
165
165
164
158
154
154
156
157
159
162
170
174
171
163
154
149
149
155
161
164
165
166
169
168
163
156
150
147
145
148
150
154
157
160
169
171
168
165
163
164
164
164
164
162
160
160
164
169
165
155
147
155
164
167
161
153
151
156
162
163
161
161
162
163
166
171
175
177
172
165
162
162
163
162
161
161
164
167
168
172
178
179
177
173
155
160
162
164
168
170
169
166
162
160
161
165
170
169
159
148
145
153
162
161
152
146
149
158
164
168
170
173
170
163
158
162
171
178
174
168
161
161
163
165
167
169
168
165
167
170
171
170
164
165
153
155
159
163
167
169
169
166
160
159
163
167
168
164
158
156
160
163
164
160
155
154
157
161
166
170
177
180
176
164
156
160
166
169
165
163
165
169
170
169
169
170
167
165
166
167
164
160
160
166
162
160
159
158
159
160
159
159
159
162
165
166
160
157
159
167
171
168
164
161
162
167
169
168
165
166
171
177
174
165
161
166
169
162
155
157
166
175
176
170
167
167
165
164
165
166
164
161
165
173
165
164
162
160
157
155
155
159
162
171
174
171
164
158
158
164
167
165
159
157
160
167
171
168
163
160
163
167
167
164
166
173
175
167
155
154
163
170
169
166
164
165
165
165
164
165
164
163
166
172
166
166
165
165
164
159
160
162
168
174
178
176
169
159
155
156
161
162
156
151
150
157
164
167
163
161
162
163
161
159
161
170
177
176
166
158
158
161
164
166
167
169
171
168
166
165
164
163
161
159
168
167
167
166
164
163
164
166
167
169
168
167
162
157
153
156
162
164
159
150
146
155
164
169
168
166
166
165
162
157
159
165
174
176
172
165
163
163
166
170
171
172
172
171
169
167
165
162
159
157
168
165
163
161
162
165
169
169
165
160
157
157
159
157
156
158
163
164
162
155
152
157
165
170
168
166
167
168
165
164
162
163
162
163
165
170
173
174
175
172
172
172
170
171
171
170
167
164
163
166
162
164
161
160
163
167
172
170
165
159
154
157
162
167
164
159
157
161
163
164
161
162
167
170
168
163
160
163
167
171
169
162
154
151
157
169
179
179
176
171
168
166
167
171
172
171
167
167
171
177
163
165
165
164
166
167
168
170
166
161
156
158
165
171
170
160
156
157
161
165
165
165
170
175
172
162
150
150
162
172
173
162
154
154
161
170
176
177
175
170
165
165
167
171
174
172
168
168
173
178
168
169
168
165
163
163
164
168
168
164
157
156
161
169
171
165
159
156
158
162
164
162
164
169
170
161
149
146
156
167
170
163
161
164
170
169
167
168
170
169
164
162
166
172
176
173
169
167
168
170
168
169
167
162
160
160
165
171
172
167
159
157
160
167
169
166
160
154
157
161
163
159
152
151
156
158
156
152
156
162
165
165
166
171
172
167
163
163
164
163
162
161
164
168
173
173
169
166
165
164
160
162
164
164
163
166
171
176
175
171
165
164
165
166
166
161
155
153
156
161
164
160
150
147
151
157
159
162
163
167
170
171
168
165
162
161
159
157
158
160
163
166
165
165
168
169
168
167
166
166
157
160
165
169
168
168
170
170
169
169
169
168
166
164
160
155
153
154
158
161
160
158
158
157
158
158
161
166
170
173
175
173
164
157
155
160
161
159
156
158
163
166
165
162
163
164
165
167
170
170
163
166
168
166
162
160
160
158
157
157
158
158
160
160
159
156
159
160
163
160
155
155
160
164
162
161
163
170
175
173
168
162
159
157
161
165
165
160
158
157
156
154
156
160
162
161
162
165
169
168
171
167
166
164
160
155
156
156
154
148
147
149
158
165
166
163
163
165
166
165
161
159
162
163
163
163
167
173
176
169
159
156
160
166
172
168
162
160
164
161
154
149
155
165
171
166
163
163
167
164
166
162
163
164
162
162
164
166
163
155
150
156
165
172
171
166
162
162
165
169
172
171
168
165
165
167
171
174
173
165
160
162
167
172
168
161
157
162
167
169
166
163
167
172
175
172
168
163
162
161
160
160
163
166
166
165
167
169
171
168
163
161
163
164
164
164
162
160
160
165
171
177
175
169
167
168
171
172
167
161
162
167
169
167
161
161
163
167
166
166
167
170
170
167
167
167
165
160
158
157
156
159
164
163
160
159
162
168
173
175
168
158
150
149
155
162
164
160
153
152
159
170
176
172
168
167
170
171
167
162
166
170
169
160
157
164
173
171
163
157
159
162
163
159
160
161
162
157
152
154
152
156
158
158
156
157
164
172
176
173
161
147
143
149
157
164
163
154
145
143
152
166
172
170
164
161
168
171
171
170
173
177
172
161
158
166
173
170
161
155
156
161
162
165
167
166
160
154
152
156
148
152
158
160
160
162
166
172
169
162
149
145
147
157
164
162
155
146
144
149
159
167
168
163
157
159
166
172
171
171
173
178
176
166
163
164
167
166
161
157
161
165
168
170
171
166
156
151
154
162
147
151
160
167
166
164
164
161
157
151
147
148
155
162
163
158
148
145
152
161
167
167
161
154
152
157
165
169
166
161
163
167
170
167
164
164
167
166
164
165
166
169
170
169
167
164
154
151
156
161
151
151
158
162
163
163
162
158
152
151
153
158
162
163
161
155
150
153
160
166
165
160
153
152
154
159
164
165
162
157
155
156
158
158
158
162
167
171
171
172
170
169
166
163
164
167
167
162
157
157
155
151
151
153
155
159
162
162
161
161
162
162
163
162
159
155
155
159
164
164
158
154
155
159
166
169
167
164
159
157
160
162
162
159
156
156
162
170
174
174
171
167
164
162
165
174
176
170
159
154
158
152
152
157
158
157
159
164
170
172
165
159
157
157
157
155
156
159
164
164
161
162
165
172
179
179
173
161
154
155
166
176
179
169
159
155
158
164
167
167
167
167
166
168
168
167
166
164
161
161
162
157
160
165
163
156
156
163
170
171
164
157
156
159
159
158
156
157
158
163
168
171
174
175
175
173
167
158
151
153
164
176
178
169
158
157
160
163
160
154
157
169
177
178
170
158
153
157
162
166
164
163
162
162
157
155
159
163
165
161
157
156
158
163
166
166
159
155
155
161
170
175
173
166
161
159
158
156
154
154
159
164
162
155
152
160
169
170
159
150
155
170
183
181
170
163
159
162
164
162
163
166
162
152
145
147
156
162
161
157
154
155
159
164
166
166
161
156
155
161
172
173
169
162
158
159
160
159
158
160
161
158
152
145
150
163
174
172
161
157
163
172
175
171
167
169
173
171
162
155
161
166
162
153
142
142
146
152
154
154
154
154
154
157
159
160
159
157
160
165
170
168
165
163
165
170
170
164
159
160
161
163
157
153
154
162
164
164
159
161
165
169
165
159
158
163
165
163
158
154
161
165
164
162
154
144
138
139
146
153
156
156
154
154
156
156
158
159
162
166
166
165
163
166
171
176
173
167
159
155
157
160
160
159
156
156
154
154
155
156
160
163
161
157
154
150
148
149
154
159
161
160
157
160
159
153
145
140
142
151
158
162
162
161
160
159
159
160
162
162
162
164
167
169
169
168
168
168
163
156
150
149
151
153
151
149
151
154
159
158
155
157
161
163
160
153
149
148
155
160
158
151
148
153
161
161
158
152
148
153
160
167
169
167
164
162
160
158
158
157
159
165
171
172
170
165
165
167
168
162
154
150
148
148
146
147
152
161
167
167
159
157
157
163
166
166
163
158
155
157
153
148
151
156
162
162
162
160
158
158
160
164
165
164
162
160
157
154
152
153
158
163
171
174
174
171
163
161
163
164
164
163
160
157
155
152
154
161
166
169
166
159
154
158
164
167
164
156
151
152
152
151
157
162
162
160
159
161
163
161
160
159
157
157
157
159
158
154
153
154
157
160
168
175
179
173
159
153
155
163
169
170
170
168
164
161
159
162
165
167
165
162
163
165
166
161
152
145
144
151
152
153
155
158
158
160
162
163
162
162
160
159
157
157
158
161
163
166
165
162
160
161
167
175
176
167
156
154
157
163
163
162
162
164
165
165
166
167
167
163
161
165
174
178
173
159
148
144
146
152
152
153
154
153
156
160
161
161
159
160
162
165
163
160
160
162
166
172
175
174
169
164
164
167
167
162
160
162
164
162
156
153
156
160
163
164
165
166
163
159
159
164
172
175
168
159
151
151
153
153
151
153
156
160
161
161
158
156
155
158
162
165
165
163
162
164
167
171
174
174
170
165
165
163
165
166
165
161
155
151
152
156
161
162
161
159
160
158
156
156
157
159
162
162
161
160
162
162
162
157
156
154
158
165
168
161
153
153
156
161
163
165
165
165
164
167
168
167
166
166
164
164
165
167
170
171
163
150
137
137
151
164
171
168
160
155
158
160
160
159
157
154
155
159
165
169
173
172
170
165
160
156
158
163
166
160
153
155
161
166
168
165
166
165
168
170
170
168
166
161
160
158
162
167
170
168
158
147
140
143
154
167
170
166
159
158
164
170
170
165
155
152
154
158
164
169
173
173
173
170
163
159
159
161
162
159
157
158
165
171
172
168
167
166
166
167
169
171
168
162
158
154
153
157
161
162
162
162
162
161
158
160
162
163
163
162
166
169
168
162
155
154
154
153
154
157
165
171
174
173
164
166
164
163
165
165
163
162
164
165
166
164
164
164
163
163
165
168
165
159
156
150
149
152
156
162
167
176
175
170
159
153
155
162
165
162
161
156
153
152
154
155
154
151
149
153
159
167
174
176
164
165
165
167
167
167
165
164
163
160
159
160
161
161
161
160
162
163
162
159
158
157
156
154
157
162
168
171
169
163
159
155
159
163
165
162
154
149
147
152
154
154
155
162
166
166
165
164
171
174
162
160
159
160
163
164
164
163
163
165
167
168
167
164
161
161
165
168
168
169
170
168
165
162
161
161
164
163
159
159
160
162
165
167
165
164
161
161
162
161
156
152
156
169
183
184
173
161
160
163
162
158
154
153
155
160
164
162
163
167
174
176
173
164
161
161
166
170
174
175
172
167
164
164
167
168
166
164
161
162
162
162
164
166
166
169
172
174
172
167
160
154
157
164
174
176
169
157
152
150
166
160
154
152
155
162
165
162
158
160
166
170
167
162
160
161
165
167
170
169
163
158
158
164
171
173
172
170
169
167
162
157
160
164
168
169
169
168
167
164
163
164
162
158
154
153
156
155
149
143
168
162
157
155
158
165
168
163
157
154
155
156
158
160
159
160
160
160
161
159
154
153
158
164
167
164
162
165
171
170
163
156
156
164
167
166
162
159
160
163
166
171
170
161
151
146
149
153
151
145
165
162
161
163
163
164
163
165
163
158
154
153
156
159
159
159
160
162
162
157
154
154
158
163
159
154
152
160
167
169
165
159
158
163
165
165
160
159
162
164
165
167
167
162
158
154
154
156
155
152
162
162
165
169
167
162
159
164
168
169
164
161
162
161
160
159
162
165
165
161
156
155
157
156
154
154
159
163
166
166
164
161
160
160
162
166
170
169
167
165
162
160
158
159
158
159
160
162
161
161
164
170
171
169
165
160
156
158
163
169
168
166
165
166
164
162
164
167
166
163
159
155
152
150
151
160
169
173
164
158
158
160
159
157
160
167
174
173
168
165
162
161
161
157
157
158
160
162
164
164
169
176
173
166
159
159
158
159
158
161
162
160
159
160
163
163
165
166
164
161
157
156
156
155
156
163
170
170
162
156
155
158
159
160
163
169
171
169
166
165
167
168
166
161
157
153
155
160
164
164
162
164
162
161
159
159
163
168
171
170
163
159
163
171
174
167
163
163
167
171
171
171
172
171
170
167
163
159
155
156
160
166
171
172
170
172
174
174
169
163
163
167
172
172
167
163
165
164
163
160
156
158
161
161
162
163
163
165
169
168
163
161
162
163
163
159
157
160
164
164
162
161
163
167
170
170
170
168
164
161
159
163
169
174
173
173
174
176
177
175
173
172
176
174
173
170
166
163
161
160
160
162
162
161
159
161
165
170
174
174
171
167
166
163
163
163
163
164
165
163
160
159
159
162
166
169
172
176
170
162
158
164
173
177
172
166
167
173
177
174
169
166
168
174
177
175
168
163
165
168
163
167
165
157
150
153
163
173
177
177
176
174
171
167
167
169
169
166
165
165
167
169
170
167
166
167
171
174
170
163
161
166
175
175
166
158
158
162
165
164
161
159
162
166
173
173
168
165
169
178
163
169
171
164
157
156
162
167
171
173
176
176
171
163
157
154
155
158
160
164
170
175
177
174
170
168
169
172
169
166
161
164
169
171
164
157
154
155
158
160
163
166
167
166
166
165
165
166
170
176
161
168
173
177
173
167
162
160
161
163
168
168
163
152
142
140
145
150
153
157
164
171
174
174
173
173
173
172
170
166
161
161
163
168
169
165
160
159
160
165
170
175
174
168
162
158
162
165
168
167
164
166
170
174
172
168
165
163
161
158
160
159
155
148
145
150
155
156
153
150
156
165
170
172
171
173
173
172
168
164
163
163
164
168
173
174
170
165
164
165
169
171
172
167
160
156
159
164
165
165
168
168
170
167
164
168
170
169
162
159
158
159
158
158
160
166
168
163
156
152
158
162
165
165
165
168
169
167
165
165
168
166
165
164
167
171
172
168
163
161
159
161
164
165
164
161
161
162
163
167
170
174
170
166
165
170
173
169
162
160
162
165
166
167
169
166
163
161
159
162
163
162
164
165
166
166
163
162
165
169
172
167
162
158
159
163
166
164
163
161
159
159
163
170
172
172
166
162
162
167
175
173
167
165
167
172
170
164
161
161
163
165
165
168
167
162
156
155
159
164
166
166
169
172
172
167
159
158
164
173
172
166
161
159
160
160
161
162
164
163
163
164
168
174
178
175
169
165
164
167
180
171
162
161
163
164
162
165
168
168
163
158
158
162
164
160
155
154
158
162
165
168
171
174
173
166
157
156
162
169
168
163
163
170
175
171
168
165
165
164
162
162
166
170
172
169
168
169
171
169
176
168
163
160
157
155
158
169
176
173
163
156
155
160
162
160
155
155
159
162
165
166
166
168
167
163
158
157
160
162
161
161
165
174
183
183
177
170
163
158
156
156
158
157
155
156
164
175
177
171
165
165
167
165
158
153
158
167
173
169
163
162
164
165
162
157
154
156
163
166
167
165
165
165
162
160
158
159
160
161
162
161
163
167
172
175
172
164
156
155
156
161
159
153
148
150
160
171
177
171
159
164
169
167
160
158
159
163
163
162
161
164
166
166
160
153
153
157
164
167
165
163
164
166
164
162
161
164
165
164
163
162
160
158
158
161
159
154
152
157
163
172
172
165
159
154
157
163
168
165
161
165
168
165
159
159
162
164
163
161
160
161
161
157
154
153
155
158
162
161
158
158
161
169
170
169
171
173
171
163
156
156
160
162
163
163
158
156
157
159
162
167
177
180
176
164
156
158
163
162
164
166
166
162
159
160
165
171
172
165
158
155
155
156
157
158
158
158
157
157
156
158
161
164
166
171
175
176
171
162
153
155
163
172
175
173
169
165
165
161
156
155
168
180
178
167
157
157
161
161
163
160
160
162
160
161
166
172
173
167
160
157
161
166
167
165
162
159
160
164
169
170
167
164
161
165
170
174
171
164
160
162
167
175
179
177
173
171
168
163
156
153
157
165
166
162
160
159
161
162
160
158
159
160
161
160
159
160
161
160
162
165
171
174
174
173
169
168
170
174
177
177
172
166
162
162
165
169
170
165
161
163
167
171
171
170
169
166
166
164
161
159
154
152
155
163
168
169
166
163
157
158
158
156
154
155
154
154
155
160
164
168
170
173
174
174
174
174
173
170
167
167
170
169
167
164
167
172
172
166
158
157
159
163
162
161
161
161
163
166
168
166
160
157
161
169
176
175
168
164
152
156
157
153
151
156
162
164
163
164
164
164
167
165
167
165
166
163
160
155
152
155
163
168
168
164
168
174
178
175
166
158
154
153
157
157
158
160
164
168
171
173
169
168
168
168
167
166
167
167
149
155
157
158
157
161
167
168
163
160
160
160
158
157
160
160
157
154
151
150
153
161
167
169
167
163
163
169
175
178
175
167
162
159
159
162
163
162
163
166
171
175
174
172
169
158
148
145
156
168
150
155
163
166
166
168
168
161
152
149
151
154
150
149
153
156
157
155
153
157
166
172
173
171
167
163
161
161
164
171
173
174
169
166
167
169
170
167
163
164
169
173
174
171
166
154
142
139
149
163
158
159
162
166
168
173
171
162
150
146
148
151
149
147
149
155
158
158
157
161
166
171
170
167
167
167
166
164
163
163
165
167
164
160
159
163
169
169
166
165
169
173
174
170
167
166
163
159
157
162
167
161
160
161
166
176
178
173
163
157
153
153
151
149
151
154
157
159
160
160
161
163
164
164
166
172
173
169
162
159
161
164
162
156
152
156
162
166
165
165
166
170
174
174
175
179
181
179
170
165
167
159
159
162
166
172
174
174
171
168
164
161
157
157
157
157
158
161
165
167
168
168
167
167
167
169
167
165
160
159
164
171
173
167
159
156
159
162
159
155
158
165
174
179
178
177
175
174
172
167
162
156
158
161
161
161
162
164
167
168
167
167
163
162
160
159
159
162
168
174
177
176
175
172
166
160
157
155
157
161
168
176
178
170
160
156
161
164
161
151
149
161
174
182
178
171
163
162
164
164
161
159
156
151
146
148
152
159
162
164
166
166
164
162
159
159
158
161
167
173
175
174
174
169
163
155
152
156
164
169
171
169
164
156
149
153
163
174
172
159
154
160
171
177
176
172
167
162
160
160
162
164
156
146
138
140
148
155
159
163
165
165
163
162
159
159
159
160
163
167
170
168
168
166
163
159
158
163
171
174
172
165
155
146
142
151
163
174
174
167
163
165
167
169
171
173
175
173
166
161
170
172
164
152
143
139
141
147
157
163
165
161
157
157
160
163
162
161
162
161
162
161
163
165
167
169
166
165
168
170
170
165
161
156
153
153
156
158
161
162
167
170
171
168
166
167
171
175
174
166
171
174
170
163
156
144
139
140
149
161
164
159
154
154
159
162
164
162
161
159
154
154
158
165
173
176
172
166
164
161
160
162
165
166
164
158
152
150
153
157
162
169
173
172
163
158
161
170
175
168
167
167
165
163
159
154
149
144
146
153
160
163
162
160
158
158
159
160
161
159
157
155
158
165
173
176
174
170
166
161
157
153
155
159
159
157
158
161
166
164
158
161
163
165
160
157
160
168
174
170
155
157
156
155
159
163
162
157
149
151
161
169
169
162
157
154
154
156
161
165
165
162
161
163
169
173
173
172
170
166
161
156
153
152
150
152
160
172
179
176
164
156
148
151
155
163
168
168
167
167
152
150
153
158
162
164
165
163
159
160
163
168
166
159
156
156
157
158
162
169
173
171
166
163
165
167
168
166
164
164
169
172
174
169
159
152
153
163
171
176
170
160
148
147
158
172
175
165
156
157
153
152
159
165
164
162
160
161
166
167
167
161
157
156
159
165
166
165
164
167
170
171
170
168
165
162
160
161
161
161
166
179
190
188
175
157
151
155
161
170
172
167
162
161
168
173
172
162
153
152
156
157
162
164
163
162
161
162
163
163
162
158
157
159
163
168
170
170
166
161
159
163
170
173
166
159
157
167
170
166
163
167
179
184
177
166
160
159
162
164
165
167
170
171
171
170
167
161
157
156
158
160
162
161
160
162
162
160
156
154
154
158
161
163
164
167
170
173
171
163
158
157
165
168
167
164
163
172
175
170
161
158
164
169
170
168
166
161
157
153
155
159
165
167
165
160
159
160
160
160
161
163
163
162
161
161
160
157
152
149
152
157
159
159
163
166
170
172
170
166
161
157
157
162
166
167
164
161
156
153
156
160
164
161
160
162
164
160
153
147
148
154
159
161
158
157
155
160
162
161
169
167
165
163
161
159
156
155
155
156
158
158
157
158
163
170
172
169
166
164
162
158
157
158
163
166
155
140
128
132
146
161
164
160
155
156
164
166
162
158
155
156
159
161
160
158
158
161
164
164
173
171
165
161
159
157
153
155
161
165
168
164
161
163
169
176
173
167
163
162
162
159
155
156
159
159
151
138
129
132
144
156
161
161
158
157
164
172
173
168
161
158
162
163
161
158
158
161
166
169
171
171
165
160
160
158
157
160
166
171
172
168
167
170
172
172
169
166
163
163
162
160
157
155
156
158
158
159
158
155
155
154
159
164
165
164
164
168
169
165
161
161
162
161
159
155
157
160
167
173
168
168
164
162
162
162
162
164
167
168
166
162
162
165
165
163
163
163
163
162
162
163
164
161
160
161
167
175
178
173
164
159
161
165
168
167
165
159
156
160
162
166
164
161
158
156
159
161
167
175
165
163
162
162
163
162
162
163
164
163
160
157
157
158
159
158
160
161
160
159
160
167
173
174
168
163
164
168
171
169
165
161
160
162
166
167
168
166
161
163
167
169
166
163
163
165
166
163
165
171
163
161
157
157
159
159
158
158
162
163
162
162
163
162
160
159
159
160
159
158
161
169
176
178
175
166
161
159
159
160
160
158
159
160
165
170
176
178
175
171
169
168
165
165
168
172
171
165
160
158
164
160
156
156
159
161
161
160
162
166
168
169
167
165
162
159
157
157
158
160
161
164
171
177
177
172
166
160
159
160
160
161
164
167
168
169
170
171
171
169
168
167
165
165
168
171
169
163
154
147
167
162
159
161
167
172
172
168
165
165
166
166
165
164
161
157
151
151
155
160
160
160
163
169
173
173
170
169
170
170
166
168
169
173
167
159
150
149
153
157
158
162
167
167
165
162
159
154
151
148
169
164
161
163
170
177
177
172
165
159
155
155
158
162
162
158
151
148
152
155
157
160
164
167
166
163
163
168
176
178
172
166
163
165
161
153
144
140
143
150
156
162
169
171
163
153
148
148
152
155
169
168
164
163
165
169
170
168
164
156
152
153
158
163
163
158
153
153
152
155
157
162
168
166
159
155
155
162
172
174
167
160
154
154
156
158
157
152
150
153
159
167
171
169
161
154
152
155
159
162
171
172
168
164
162
163
164
165
165
164
162
162
163
163
160
158
159
162
163
162
163
165
166
161
156
157
161
163
160
160
160
158
152
150
157
168
173
169
160
160
168
174
172
165
160
163
166
167
165
163
173
176
172
164
162
162
163
166
169
171
170
168
164
159
156
156
159
165
169
169
169
165
158
152
151
162
171
165
152
147
156
162
159
150
154
169
177
172
162
160
167
172
170
161
159
165
169
169
162
155
173
174
169
161
159
162
169
173
172
171
166
161
157
154
156
156
158
161
163
164
163
160
156
153
153
163
171
162
151
150
163
172
168
157
153
163
171
170
161
156
156
158
159
158
157
156
158
160
158
153
163
164
165
166
166
165
164
165
169
171
167
161
159
162
167
169
166
164
163
167
172
180
182
178
173
170
167
163
160
160
162
165
165
162
162
166
170
169
165
163
166
169
171
165
160
161
165
167
162
156
172
169
168
166
168
166
164
164
168
167
162
156
153
158
162
163
162
163
165
169
172
173
167
162
164
168
170
166
162
165
170
169
164
159
160
165
168
168
166
165
166
168
170
171
170
170
169
167
164
160
179
175
167
159
155
159
166
170
170
166
161
159
160
163
164
165
165
165
167
170
170
164
155
150
155
163
168
167
164
164
170
173
174
174
169
167
167
166
167
167
164
165
168
175
180
178
171
167
168
172
176
174
165
150
144
154
167
175
173
166
164
166
171
174
175
172
169
167
168
170
169
162
157
156
160
164
168
167
164
161
164
172
181
184
178
168
161
163
167
168
167
166
169
175
180
177
172
169
172
179
167
170
165
158
152
155
164
169
167
163
162
164
167
171
172
170
166
162
164
169
169
164
160
164
170
171
169
166
166
164
163
163
168
174
172
166
160
162
165
170
171
172
174
175
173
173
172
170
172
175
159
162
166
168
168
165
162
161
160
158
156
154
155
156
161
162
159
156
158
162
168
165
161
163
168
172
169
166
168
170
166
159
155
162
168
171
168
165
166
169
171
176
178
176
170
165
165
169
170
168
155
157
164
170
171
169
166
164
160
157
155
154
155
157
162
165
163
157
153
159
167
166
160
156
161
166
168
164
165
171
172
167
163
166
174
177
172
168
166
167
168
171
175
175
167
160
161
166
169
168
165
169
170
167
165
167
171
169
163
159
159
161
164
165
168
170
166
158
156
160
166
165
158
155
161
167
167
162
159
165
172
172
169
170
174
175
173
168
165
165
163
162
165
167
168
164
163
164
166
167
176
179
174
166
163
167
170
167
160
159
163
167
167
167
166
163
162
157
158
164
167
162
158
157
167
173
171
165
159
162
165
168
166
163
161
162
163
164
165
164
161
159
162
166
172
172
168
163
162
164
178
174
167
163
167
170
167
159
154
157
163
165
165
166
165
160
157
155
159
164
166
163
161
164
167
170
170
167
166
166
165
165
162
159
156
156
158
163
166
165
162
162
164
169
173
173
169
163
160
161
171
161
156
160
169
171
164
158
157
161
162
163
164
166
166
163
159
158
159
161
164
167
169
167
166
164
166
168
169
171
168
164
163
162
163
164
168
171
169
168
165
166
169
170
169
169
169
168
163
161
166
159
160
165
167
163
161
162
166
167
163
163
166
170
170
166
161
160
160
161
165
169
174
174
169
165
164
167
169
169
166
161
159
162
168
175
180
179
175
169
169
172
172
166
161
163
172
177
173
163
164
165
167
169
163
157
157
162
165
163
161
162
167
173
174
169
163
162
166
166
168
171
175
177
174
167
163
167
167
164
157
154
155
158
165
172
174
172
168
168
169
175
173
165
158
160
169
175
174
165
161
164
167
167
162
158
158
160
158
154
153
159
168
174
174
169
162
161
165
168
169
169
172
172
173
167
166
168
165
158
150
152
160
164
164
160
158
155
156
160
167
175
179
175
168
160
162
168
170
164
156
158
161
163
162
162
165
165
163
160
159
163
168
170
169
164
156
155
158
162
164
163
165
166
167
168
171
172
165
155
151
158
171
177
171
162
153
152
154
160
166
173
181
183
176
162
157
160
163
158
154
156
159
161
161
163
166
171
174
175
176
173
168
164
163
160
157
153
152
155
158
159
160
160
161
166
171
171
167
163
162
168
175
178
177
173
167
163
161
163
164
167
172
174
168
159
154
156
160
157
160
157
159
162
162
162
162
167
174
181
183
175
168
164
163
164
161
157
154
155
160
164
161
158
157
160
164
168
172
173
174
171
168
169
172
178
179
173
169
165
163
158
156
153
151
150
151
156
161
165
165
162
161
163
163
163
159
155
158
166
171
171
168
166
165
167
167
165
162
162
164
164
164
164
162
160
163
169
174
174
167
164
162
166
170
171
169
171
171
168
164
158
151
147
149
154
160
164
165
168
164
164
163
164
164
165
161
151
146
150
159
168
170
169
166
163
163
167
171
169
164
161
163
168
167
164
166
173
176
169
157
153
161
170
170
161
157
161
171
175
171
161
159
159
162
168
176
177
173
169
161
164
163
158
159
165
165
159
152
153
160
169
172
168
162
155
154
161
169
170
164
159
161
166
169
167
166
173
175
172
160
154
159
165
165
158
153
159
170
176
173
170
168
170
170
170
175
180
178
173
160
165
163
158
157
160
165
162
157
160
168
174
169
160
153
154
157
161
167
168
165
162
162
166
169
167
163
164
172
175
173
165
159
160
160
160
160
163
167
170
171
172
174
173
168
164
164
169
177
180
162
166
168
164
160
162
164
162
157
158
166
166
159
148
147
159
169
169
166
164
165
164
166
168
170
170
164
163
168
176
179
173
166
161
162
162
164
163
164
165
169
173
174
172
167
160
158
161
172
182
171
174
173
168
166
170
171
165
156
154
156
156
149
141
147
159
168
167
158
157
158
163
164
165
168
172
174
173
172
170
171
171
169
166
164
161
161
161
161
163
169
172
172
170
165
163
163
168
174
181
173
173
168
163
166
173
176
170
159
153
150
150
149
148
152
158
162
159
156
155
158
162
161
158
159
168
175
177
172
165
164
166
169
170
167
161
158
154
156
160
166
170
171
169
166
166
170
176
180
179
165
161
156
155
159
166
167
164
157
154
153
158
160
160
161
160
161
160
160
162
165
166
165
160
157
160
162
164
162
162
163
168
172
174
170
162
157
153
153
156
161
166
171
173
170
169
169
174
177
176
157
151
149
149
148
150
154
154
154
155
161
166
168
165
160
158
160
165
171
173
170
170
170
168
165
159
153
155
160
164
167
169
169
171
165
161
159
161
161
157
158
163
169
176
176
171
168
165
167
168
158
153
149
144
139
140
145
150
153
156
163
170
169
163
156
153
155
164
172
174
169
164
167
174
174
167
158
158
166
170
170
168
165
160
154
152
159
169
174
169
161
159
162
167
172
171
169
165
165
167
163
158
150
144
142
142
144
147
151
157
162
167
167
164
159
156
156
163
170
170
163
158
163
173
176
170
163
161
168
171
171
167
161
154
148
151
157
169
178
177
168
161
158
158
163
167
169
172
173
172
163
156
150
153
155
153
148
145
150
156
159
159
159
160
162
163
162
162
163
163
157
154
161
171
177
173
163
162
165
170
171
166
163
160
156
153
154
160
169
173
170
168
166
166
165
164
167
174
179
174
156
156
158
165
167
162
152
147
151
156
156
150
148
152
158
161
161
161
161
159
156
154
160
171
178
178
169
163
165
168
169
168
166
168
165
161
156
156
161
164
164
169
178
183
176
164
163
172
178
173
154
157
164
167
166
163
159
158
158
157
158
156
153
152
152
151
152
154
159
160
159
156
159
168
176
179
174
171
172
173
172
170
166
166
166
165
166
166
165
158
157
162
173
179
173
162
161
165
171
173
155
159
159
158
157
161
168
169
166
163
165
169
166
160
154
152
151
154
161
168
169
164
160
159
165
169
171
171
171
172
172
171
168
166
164
166
173
174
170
163
159
158
157
156
157
159
161
162
166
172
155
153
152
152
157
165
172
174
171
169
171
170
166
162
161
164
166
167
171
176
178
174
164
158
153
157
162
163
161
159
163
170
174
171
166
164
165
167
169
170
170
164
153
144
148
160
167
167
164
165
157
152
154
160
166
170
170
169
169
171
167
161
157
157
167
176
179
176
174
175
176
176
171
159
149
147
153
160
159
153
154
163
174
175
167
157
154
156
165
173
175
169
155
146
152
167
177
177
170
165
160
158
164
168
168
166
163
163
163
163
160
155
155
161
168
175
175
171
168
165
165
169
170
166
154
147
154
168
171
161
153
156
166
172
166
157
150
154
162
168
168
164
157
153
159
169
177
178
176
170
163
164
168
169
162
157
157
158
157
156
153
155
161
167
169
167
164
164
167
164
162
162
166
167
163
159
162
172
176
166
157
156
163
168
165
159
156
156
157
158
159
160
162
165
168
168
167
166
170
171
169
169
170
165
158
154
155
157
156
153
153
158
163
166
164
163
164
165
166
168
165
161
159
162
164
164
163
161
158
158
158
162
165
166
163
159
160
160
159
158
160
165
172
175
170
161
153
153
159
163
175
177
170
162
156
157
159
162
160
157
158
160
162
162
163
167
168
167
166
167
166
162
157
155
157
159
155
147
142
147
157
166
168
164
157
156
161
168
171
169
168
170
173
171
163
155
149
151
156
160
179
179
169
158
154
157
161
162
162
162
161
162
163
165
171
174
173
167
163
164
166
164
159
155
154
155
153
146
143
147
157
165
168
164
158
154
159
167
174
174
171
167
165
163
159
156
153
156
158
159
175
173
162
154
152
154
159
163
165
166
162
162
165
171
174
174
170
165
164
165
168
170
166
164
161
158
157
157
157
157
158
162
166
167
165
157
154
155
162
165
165
164
162
161
160
161
161
158
157
159
167
163
158
154
155
160
162
164
168
168
164
159
159
164
167
165
164
164
166
167
169
174
176
175
169
162
161
163
163
161
159
160
163
167
168
164
158
154
152
156
161
164
163
162
165
167
163
156
151
155
164
158
156
158
161
164
162
162
164
164
158
153
151
154
157
158
161
164
166
165
168
173
178
177
172
165
163
164
164
162
158
156
156
160
165
171
174
168
159
155
160
165
165
162
160
162
161
155
148
150
164
161
159
160
161
160
155
154
155
157
155
154
152
155
156
158
159
163
162
162
163
167
173
175
172
166
163
166
167
165
159
153
150
153
163
175
181
177
168
158
159
163
160
155
154
157
161
158
151
148
166
163
162
162
160
155
150
151
157
161
161
160
160
164
162
160
156
155
157
160
162
164
170
174
174
170
166
167
169
168
166
162
161
162
164
166
167
166
165
161
159
155
155
155
158
162
164
161
155
150
167
163
161
162
160
158
156
160
166
168
165
160
160
166
166
161
154
151
154
158
161
164
168
171
172
170
168
166
166
167
169
172
176
173
164
152
145
150
158
161
157
152
156
164
171
169
162
156
153
154
168
162
156
158
162
166
166
166
166
163
157
153
157
164
167
161
155
151
152
156
158
163
165
167
164
162
162
163
163
165
167
169
172
168
159
150
146
152
161
161
156
151
158
169
175
169
157
150
153
159
169
163
156
156
163
170
170
165
158
153
151
152
158
163
165
161
157
155
155
155
157
161
164
161
158
157
160
163
161
160
160
160
158
157
158
163
167
168
164
161
159
158
160
163
163
163
159
155
157
161
170
166
160
159
163
169
171
166
160
157
159
162
165
162
161
158
157
158
161
161
161
164
164
160
157
161
165
164
159
155
158
160
155
154
160
174
181
173
162
158
162
164
159
152
153
161
168
169
162
156
168
168
164
160
165
169
172
172
169
169
170
170
165
160
157
154
154
158
163
167
168
168
164
158
158
166
174
168
159
155
162
167
159
149
154
168
177
169
158
154
158
160
155
149
151
159
167
166
156
145
168
166
162
159
160
165
170
173
172
171
168
164
162
160
157
153
152
155
161
167
171
169
164
155
156
166
174
170
160
160
170
177
164
148
146
159
169
169
161
152
146
145
146
149
152
154
154
154
147
141
165
167
168
171
172
169
164
162
163
168
170
165
159
157
161
163
165
164
162
162
165
167
165
163
164
167
169
169
169
170
172
172
171
168
168
167
167
163
163
165
171
171
169
164
163
171
178
177
171
163
177
174
169
167
166
164
164
165
165
166
163
159
158
159
162
162
163
164
164
168
170
167
158
153
157
166
167
163
164
173
182
177
165
158
161
168
166
159
155
159
165
167
164
162
163
163
167
167
167
165
177
175
167
161
161
165
167
167
161
155
154
156
161
164
164
164
165
167
169
171
170
166
158
153
155
163
166
160
158
166
176
177
168
162
165
171
171
165
164
167
169
167
166
164
165
162
160
162
167
169
167
167
160
157
160
167
171
167
159
153
152
159
169
175
176
172
167
167
169
170
169
165
159
160
163
165
165
160
158
161
165
170
174
176
177
174
172
174
178
180
175
168
166
166
167
164
162
166
169
171
162
161
159
155
156
160
167
167
165
164
161
160
164
172
183
183
176
166
165
167
166
160
157
162
170
170
164
159
161
163
165
166
172
177
177
172
171
174
179
179
173
168
168
169
170
168
167
169
169
168
161
161
161
161
161
159
161
165
170
172
167
159
155
163
179
186
178
165
159
163
165
160
155
159
168
169
163
158
164
174
178
174
169
170
172
171
170
171
171
169
167
167
173
176
173
169
168
168
169
167
162
165
169
170
168
168
168
167
167
165
161
158
157
161
173
182
176
163
157
160
169
165
157
155
160
165
161
157
165
179
189
183
174
171
174
174
170
167
168
170
171
171
176
177
174
171
171
170
171
171
167
171
175
171
168
169
171
168
161
155
155
160
165
167
168
168
163
158
157
162
169
168
160
155
162
167
167
162
164
173
181
180
174
173
174
172
166
165
168
173
173
171
171
175
177
178
178
177
175
176
174
176
172
163
158
162
168
168
160
155
156
162
166
168
164
158
155
155
159
164
167
164
159
157
164
171
172
168
165
165
166
166
164
163
163
162
162
164
169
170
166
162
165
170
178
180
180
175
173
173
171
167
161
159
159
163
168
168
164
160
159
161
164
166
165
160
158
159
161
163
161
156
152
152
157
164
169
168
166
164
163
163
161
156
154
155
162
167
170
168
162
162
165
170
173
172
169
164
162
165
160
158
159
165
171
171
169
167
165
163
162
163
165
167
167
166
168
169
165
162
157
155
154
152
149
154
160
166
168
169
170
171
164
156
151
156
167
174
174
171
170
172
173
170
168
166
164
159
153
153
159
159
166
172
174
170
168
166
165
165
163
165
168
170
171
172
174
175
169
163
160
161
164
162
158
157
160
166
169
172
174
172
165
155
152
157
171
178
178
178
180
182
179
173
169
170
172
166
155
150
165
165
168
170
165
161
160
163
165
165
163
164
168
173
177
180
177
174
169
166
165
167
171
172
169
165
164
168
170
169
163
160
158
155
153
156
166
174
178
177
175
177
176
173
171
174
177
174
165
157
170
164
163
163
162
160
160
162
163
162
161
162
168
175
182
183
172
164
161
166
169
169
170
171
168
164
166
170
170
161
151
152
161
164
159
153
156
165
173
172
166
164
165
171
170
169
170
171
172
165
167
161
160
164
166
166
163
161
163
164
167
171
172
177
179
174
162
153
157
165
169
167
166
161
160
160
163
168
167
160
156
164
174
177
166
153
148
155
168
173
168
161
162
165
166
162
162
167
170
166
164
161
162
166
167
165
161
159
164
173
181
184
181
178
171
163
156
151
154
160
163
161
158
154
153
157
161
164
166
170
175
182
184
178
168
158
152
155
163
172
174
167
160
157
157
158
160
164
168
167
165
164
165
164
162
157
153
156
167
182
190
187
179
172
165
164
161
159
156
154
154
155
157
156
156
158
163
168
176
183
187
185
177
168
162
162
162
163
168
172
173
168
160
155
153
155
158
162
166
172
167
167
166
164
162
158
154
155
163
174
179
173
163
161
161
166
166
164
159
154
149
154
160
164
163
165
170
179
186
185
177
172
169
166
162
162
168
174
180
180
175
170
168
163
160
157
157
160
164
170
167
170
170
171
172
169
163
157
157
160
163
160
156
156
157
157
159
161
163
161
157
157
162
167
169
168
172
182
185
176
163
160
169
174
170
162
164
177
189
186
176
171
174
174
168
161
162
164
163
161
168
172
173
174
174
175
169
160
155
156
161
165
166
162
157
151
151
158
166
171
167
160
161
166
170
170
170
173
176
174
162
161
170
178
174
164
163
172
180
175
168
166
173
175
169
164
168
176
174
164
169
173
172
168
165
165
165
162
157
160
168
176
173
166
157
152
156
160
168
171
167
159
155
164
172
173
169
166
173
175
172
166
164
164
165
163
162
166
166
162
160
163
170
173
168
166
173
183
187
179
171
171
167
161
157
160
164
166
164
165
170
173
169
159
155
158
164
167
166
163
158
153
153
160
170
174
171
169
173
178
175
166
158
155
155
156
159
161
164
162
163
168
172
172
169
167
173
182
187
188
173
173
169
163
160
164
170
172
169
165
165
164
159
152
150
157
164
166
164
160
156
154
153
156
162
169
174
176
178
176
170
163
161
161
159
156
155
156
163
168
170
170
172
171
169
167
167
173
179
182
173
175
169
163
161
166
173
172
168
164
163
162
160
156
153
156
157
159
158
159
162
163
161
157
156
160
164
171
173
170
164
164
169
173
173
164
153
152
161
168
170
168
168
169
169
166
162
165
171
173
168
166
160
153
151
155
159
161
160
161
165
170
171
168
162
156
154
153
154
157
164
169
169
167
165
160
159
158
162
164
164
166
171
177
178
169
158
154
161
166
167
164
165
168
169
166
162
164
171
174
165
160
155
149
140
140
143
149
153
158
164
173
174
169
161
154
150
151
154
158
161
164
167
172
176
174
167
162
162
164
166
167
168
171
171
167
164
163
169
168
166
161
163
168
170
167
163
164
171
175
163
157
154
148
143
141
143
148
152
155
159
167
169
164
156
149
147
152
157
159
154
151
155
167
177
182
179
173
169
166
166
166
165
165
164
165
166
170
176
174
168
162
161
165
168
166
163
165
171
175
160
150
147
151
156
159
156
154
152
153
155
161
164
165
162
155
153
155
160
160
154
146
150
161
172
180
177
172
169
166
165
164
164
164
164
165
166
171
176
175
168
159
155
156
162
164
163
165
171
174
150
139
139
156
173
180
170
159
153
153
153
156
162
165
167
163
161
161
162
163
156
153
155
163
171
172
164
158
159
162
166
166
164
165
166
166
165
168
173
173
165
156
154
159
165
164
163
164
169
171
148
141
147
165
182
186
175
165
161
158
153
151
153
156
161
162
162
161
163
165
165
162
164
166
171
169
159
152
153
160
166
170
170
169
168
167
166
166
167
163
158
156
166
176
179
171
164
162
166
168
156
155
163
169
175
174
171
171
168
163
157
155
153
155
155
153
153
156
161
167
168
166
166
168
169
166
160
154
154
160
168
175
173
171
169
170
169
166
160
150
149
160
176
187
184
172
163
161
164
167
161
162
163
161
159
163
172
175
175
170
166
164
164
162
159
155
151
152
159
164
167
166
167
168
165
161
157
153
155
159
165
172
170
167
169
174
178
170
156
146
151
165
174
175
170
165
164
164
165
168
159
156
151
151
156
166
174
177
173
171
170
170
167
164
163
162
159
157
159
162
164
167
170
169
162
155
151
150
152
154
160
164
160
158
165
176
183
177
165
159
162
167
163
153
150
155
163
170
171
170
158
149
148
155
166
172
175
170
166
165
164
162
157
159
162
165
165
162
161
162
164
168
172
170
161
153
151
152
154
156
157
155
152
150
155
168
175
176
172
171
169
163
150
139
139
151
164
171
175
176
160
157
161
168
170
169
165
162
159
157
155
151
149
152
160
162
160
160
164
169
170
169
168
165
160
155
156
163
166
162
158
154
153
152
152
155
158
164
168
169
166
157
147
143
148
154
161
166
173
178
163
164
170
172
163
152
150
157
160
159
155
153
156
161
163
160
153
153
162
169
170
167
165
165
162
158
161
166
168
163
159
159
159
160
155
150
147
153
159
162
162
160
159
164
166
162
155
154
162
171
163
164
169
167
155
145
148
158
166
165
161
165
170
173
171
163
155
155
161
167
167
162
161
163
164
162
160
159
161
160
160
164
166
167
159
152
150
156
161
163
164
167
172
176
173
162
148
144
153
161
164
165
166
163
159
155
158
164
166
164
164
169
176
176
172
166
166
166
168
167
165
160
157
161
165
163
161
159
160
163
165
168
169
167
161
158
161
166
171
169
167
166
171
171
164
155
149
150
156
159
168
168
165
161
159
162
164
164
161
158
158
163
169
169
167
167
170
174
173
169
166
164
162
165
168
169
169
168
168
169
170
170
168
166
164
159
161
164
168
167
164
162
160
157
157
157
160
162
161
158
172
171
163
158
158
161
161
162
161
157
154
155
157
159
162
166
171
173
173
170
170
173
177
177
176
174
172
170
170
168
167
165
166
166
164
159
153
150
154
157
160
158
153
153
159
166
170
165
160
156
170
165
160
157
159
162
162
163
166
164
160
155
152
154
159
166
169
171
170
169
171
175
179
179
176
172
169
165
163
159
158
158
161
165
166
162
154
147
145
149
154
155
153
153
161
169
170
163
154
149
167
162
159
162
166
166
163
162
164
166
162
156
151
153
157
165
168
169
169
169
169
168
167
166
164
163
162
164
164
161
158
158
158
162
166
166
162
156
149
147
150
155
155
154
157
161
163
160
152
147
164
162
164
166
168
162
156
155
159
163
161
156
155
157
161
163
164
166
168
169
168
163
159
155
156
157
162
168
172
171
168
165
163
164
165
166
166
162
156
150
152
156
157
155
152
153
157
159
153
148
161
161
163
166
160
153
147
154
161
164
161
157
158
164
165
164
162
163
166
169
170
167
163
161
161
163
165
168
171
173
173
173
173
168
163
159
158
160
161
160
158
155
155
156
156
157
157
156
153
152
158
157
157
158
155
148
149
158
169
170
164
160
163
169
169
165
162
161
164
167
169
171
171
172
171
170
167
164
161
163
166
173
177
171
161
151
153
163
172
174
165
154
151
158
167
166
158
152
151
154
160
155
151
152
155
157
157
162
167
168
165
161
163
167
170
165
162
162
163
163
163
165
168
169
169
168
168
164
157
155
160
171
178
172
160
155
160
173
182
181
168
153
149
157
167
168
159
151
152
157
167
158
155
155
164
168
167
160
157
160
160
160
159
162
165
163
161
162
163
161
157
158
158
159
160
165
171
170
162
156
159
167
175
172
165
163
169
178
180
174
165
153
149
151
156
158
157
153
154
159
168
162
161
163
170
175
171
161
156
156
160
160
158
160
160
159
158
160
161
161
161
158
156
155
157
166
174
173
166
159
160
165
168
169
168
170
171
169
164
159
157
151
149
147
146
151
155
155
155
156
166
161
161
163
168
175
174
167
161
159
161
161
160
160
160
157
155
153
156
161
166
166
164
158
158
167
176
175
169
163
162
162
157
155
157
165
165
160
154
151
151
149
148
148
149
151
153
153
153
151
165
159
158
160
164
169
172
168
164
159
161
160
161
161
159
154
153
152
155
162
170
174
171
161
158
166
173
174
168
166
165
163
153
146
147
156
162
162
158
154
150
149
151
155
157
156
152
149
148
146
168
170
169
167
166
166
166
165
164
166
166
164
160
159
158
160
161
165
169
169
165
160
155
155
161
165
166
167
167
171
173
176
175
174
175
174
169
164
163
166
168
170
172
173
177
177
173
166
160
162
170
174
169
162
156
156
163
168
171
168
167
165
163
162
160
160
163
166
168
167
165
163
161
160
162
163
162
158
160
172
181
180
172
171
176
178
170
158
155
162
171
176
175
173
172
168
166
164
164
167
164
168
169
166
165
165
166
166
163
158
157
160
163
163
162
161
165
170
170
168
168
170
171
169
165
161
159
156
159
167
175
171
165
165
172
176
170
162
162
170
177
177
172
168
166
162
163
167
172
173
154
160
165
172
178
178
172
165
157
154
154
158
163
168
170
167
167
167
170
170
170
171
173
171
165
162
161
162
163
165
165
165
165
167
170
172
170
173
177
181
176
168
164
164
165
163
165
171
177
174
154
156
159
165
171
172
170
166
166
169
168
163
163
170
176
178
170
164
165
169
169
168
167
170
168
165
163
163
167
168
166
166
168
170
170
167
168
173
177
174
166
160
160
164
165
164
166
168
170
170
163
163
160
158
160
161
164
167
174
180
180
170
161
162
173
181
177
167
162
164
166
165
165
170
174
171
165
162
167
173
174
172
169
170
169
165
164
164
165
163
162
161
164
164
163
162
165
167
168
168
170
170
169
167
165
168
170
168
167
167
166
163
157
157
163
175
178
170
163
161
166
167
168
170
174
171
164
163
167
175
176
170
165
168
171
169
163
160
163
165
169
169
167
162
159
164
173
175
171
170
168
168
170
170
169
170
171
168
159
151
151
156
159
161
163
168
171
168
161
161
166
171
171
169
168
166
163
164
168
173
170
163
161
167
173
170
163
162
166
171
173
170
167
164
168
176
183
183
176
170
168
167
165
162
159
161
166
168
164
158
155
159
165
171
171
167
162
161
161
162
166
168
167
167
162
162
161
165
168
170
166
162
161
163
165
164
162
164
167
168
166
165
168
176
180
181
181
178
172
167
174
173
169
164
159
161
166
176
179
174
167
164
166
173
170
163
159
163
164
162
159
159
161
162
160
158
159
163
166
167
168
168
165
162
159
160
161
166
167
166
162
164
172
178
178
173
168
165
162
165
175
178
180
177
171
168
171
178
180
175
168
163
164
163
159
156
163
174
174
165
157
155
159
161
159
158
159
161
163
165
170
174
172
163
158
158
162
165
165
165
167
168
169
169
165
162
159
159
160
164
168
175
180
181
172
168
168
172
171
166
162
161
160
156
154
158
171
180
179
168
159
156
159
162
160
160
160
161
162
165
170
176
173
164
158
157
160
163
163
165
167
167
166
163
162
164
166
165
162
165
165
168
169
169
164
161
161
165
165
166
164
161
160
158
164
172
179
178
173
166
160
158
160
164
164
163
164
165
166
167
166
167
166
163
157
154
156
165
170
167
161
157
159
162
167
172
174
172
167
165
171
168
164
164
163
162
161
164
170
175
173
166
162
165
175
183
179
171
166
165
161
160
162
166
165
163
162
167
170
169
162
160
164
163
154
145
151
169
182
177
161
151
152
161
169
172
173
173
171
167
174
169
168
173
173
170
164
164
169
175
177
173
166
168
171
172
169
167
169
170
168
164
164
164
161
157
157
162
168
169
166
167
169
166
155
143
145
164
182
185
171
154
151
158
163
166
166
169
173
174
170
170
173
176
176
172
165
164
164
168
170
170
171
170
164
157
157
164
170
174
171
166
162
161
158
155
154
159
165
169
172
175
175
168
159
148
147
155
170
180
176
164
155
156
162
164
163
166
171
175
168
169
168
167
164
161
162
165
165
166
163
163
167
171
166
158
156
162
166
164
161
158
159
160
158
157
159
164
168
170
172
173
172
167
162
161
160
161
167
170
172
167
164
165
167
167
166
164
168
173
169
167
163
160
156
157
160
164
169
168
162
156
157
167
170
167
165
163
160
154
150
152
158
162
161
161
166
175
175
168
161
162
166
165
163
165
171
178
178
172
168
169
175
174
170
165
165
164
167
169
170
169
169
169
169
167
162
163
168
171
165
156
153
159
166
169
167
165
161
155
152
155
161
165
163
163
168
176
173
166
156
157
167
169
164
164
174
186
187
175
166
170
179
178
169
160
162
167
169
166
171
176
179
182
180
172
164
159
165
168
169
164
160
161
161
163
164
165
162
160
159
159
163
166
165
165
167
169
170
166
161
164
171
175
170
166
170
179
178
168
159
165
176
178
169
160
162
171
173
166
170
174
178
179
174
168
163
162
163
165
167
169
169
167
163
160
159
160
161
160
158
158
161
167
171
168
166
166
167
169
165
165
167
170
169
165
165
168
167
160
156
161
171
175
170
163
169
179
178
168
164
165
164
164
162
163
166
169
170
164
161
167
171
167
161
156
158
160
161
158
155
155
160
166
171
169
165
166
171
171
166
159
159
164
167
165
164
163
165
162
159
163
171
174
172
170
175
179
177
169
163
163
162
161
162
167
171
174
169
163
158
160
161
160
154
153
157
163
167
166
162
162
161
164
163
161
161
166
172
173
166
160
160
165
168
167
163
164
165
164
163
164
171
177
177
175
173
170
169
169
173
172
168
167
168
172
174
172
166
164
163
164
164
160
154
152
155
163
166
168
169
168
167
164
160
157
153
159
166
172
169
165
168
174
175
170
163
161
163
166
164
163
168
180
186
179
167
160
163
170
177
178
170
165
163
164
165
167
166
168
172
175
175
170
162
153
152
153
156
158
161
163
166
168
168
164
157
155
162
167
170
169
170
174
175
170
163
161
168
171
165
160
165
179
189
180
164
158
164
171
174
173
168
160
152
150
153
164
169
171
172
174
176
173
163
154
148
147
149
151
153
153
157
165
172
177
175
170
164
163
164
167
169
169
168
167
164
167
173
174
167
161
164
174
182
173
161
159
169
176
166
162
161
157
150
147
152
164
170
170
164
161
163
164
159
152
147
148
151
154
154
150
148
152
165
181
190
185
172
164
163
166
169
169
166
166
166
168
172
171
166
162
164
169
170
165
159
159
167
174
162
154
154
157
160
163
164
168
169
163
158
156
157
161
160
157
153
151
152
153
154
152
147
147
156
172
183
181
172
166
165
170
172
172
169
169
168
166
165
163
163
162
162
162
164
162
158
156
160
166
162
156
155
160
172
178
176
172
167
161
158
159
162
163
163
163
161
156
152
151
154
155
152
152
156
162
164
163
162
165
171
176
177
176
174
172
170
167
165
163
160
155
155
159
166
164
161
157
158
162
169
160
158
165
175
180
178
174
169
161
158
162
164
165
165
164
164
163
161
161
162
161
159
157
160
162
159
153
154
159
170
180
182
178
174
173
171
170
168
164
158
154
156
164
170
170
164
160
160
162
172
168
166
169
170
171
171
174
171
163
158
158
164
167
167
164
162
165
169
173
173
172
169
166
165
165
164
158
155
157
166
177
182
177
171
168
167
165
160
157
157
161
166
171
171
170
171
170
166
162
171
168
166
166
163
166
170
172
173
165
159
161
166
170
169
162
158
156
163
168
172
174
176
176
173
167
163
159
156
157
164
171
172
168
166
169
169
163
153
150
158
166
171
169
166
168
172
175
171
162
164
164
161
161
163
168
172
170
166
165
165
168
170
171
167
160
151
148
151
153
156
163
174
181
177
166
157
154
157
165
171
168
160
152
160
174
179
173
161
156
161
167
167
160
157
161
165
170
167
162
160
159
159
161
168
173
170
163
154
157
160
164
165
162
158
151
146
146
150
152
152
155
165
174
176
167
157
154
159
168
172
166
152
144
152
170
181
180
170
164
161
161
155
152
153
155
159
161
163
165
161
160
165
170
172
171
166
157
151
149
149
149
149
149
150
149
146
148
159
167
166
162
161
166
171
170
166
164
167
169
170
163
154
147
149
158
166
170
168
163
159
155
152
153
155
154
153
152
161
167
163
161
170
174
170
161
158
160
162
158
150
145
144
149
151
151
149
152
162
174
176
169
165
167
172
171
169
168
169
169
168
163
158
155
152
152
154
159
162
162
160
158
158
159
158
153
148
147
154
163
156
157
166
172
166
154
155
165
173
170
163
157
158
161
162
160
158
159
163
168
167
164
165
169
173
171
164
163
166
169
168
166
164
162
160
157
156
159
162
162
162
161
163
162
158
152
146
147
154
161
152
153
161
169
165
158
156
164
171
169
166
168
174
172
168
162
163
169
171
166
158
153
158
169
174
170
165
163
168
170
169
168
167
168
169
168
167
166
164
161
159
159
162
162
157
153
151
153
158
161
160
157
162
170
169
164
160
160
162
161
161
165
170
168
161
159
166
174
177
170
160
158
163
170
176
175
172
169
170
169
168
166
166
167
171
170
167
162
158
157
157
158
158
157
157
158
159
160
160
161
171
168
169
172
172
168
162
160
160
159
161
160
158
154
153
157
167
172
173
169
170
172
175
178
179
178
175
171
169
167
163
160
159
162
168
169
165
157
153
156
159
158
154
152
158
164
168
165
161
160
173
172
169
172
172
168
162
159
161
165
164
161
155
153
156
162
167
166
165
167
170
175
176
176
174
171
170
170
169
165
160
156
154
158
165
167
164
159
158
162
162
158
153
151
158
165
169
168
163
157
169
166
167
171
172
167
160
157
161
166
167
164
160
159
162
165
166
164
165
167
168
165
163
162
161
160
162
166
170
167
162
159
161
165
166
163
160
159
161
164
163
159
154
152
153
159
164
169
170
163
166
163
166
169
167
162
157
157
163
167
166
163
162
164
166
165
164
165
168
170
168
163
156
153
153
156
160
165
170
170
171
171
175
175
166
156
150
154
162
166
164
161
157
155
153
153
159
168
173
170
159
159
163
165
161
158
159
165
169
168
162
164
165
168
167
165
164
164
168
172
175
171
166
161
161
162
163
163
164
165
171
175
177
172
162
153
149
155
163
169
168
163
158
158
156
155
157
160
165
166
156
155
159
160
157
157
161
170
173
169
167
169
174
174
170
166
163
163
165
166
173
175
176
172
170
170
167
163
158
157
164
171
172
164
159
156
160
166
172
174
170
163
158
158
159
161
158
156
155
156
155
154
157
159
161
162
162
163
166
170
174
178
180
177
171
166
164
163
161
160
162
166
170
170
170
170
171
169
162
158
162
172
172
165
159
159
167
172
174
174
170
163
157
157
158
160
156
153
151
154
160
157
159
164
168
167
160
154
157
170
178
178
172
168
166
164
161
161
161
159
156
157
160
161
162
167
171
173
168
163
163
171
176
173
164
160
162
169
170
167
162
159
156
155
154
154
151
149
152
160
165
164
165
167
171
169
160
153
157
170
177
169
160
158
162
162
159
158
159
161
160
158
156
155
158
161
170
171
168
163
161
163
169
172
166
159
156
160
163
162
155
153
155
157
156
152
144
142
151
162
170
164
163
164
168
169
165
158
157
165
168
162
157
158
162
162
159
155
155
161
164
165
162
157
159
161
165
165
164
161
158
156
157
160
159
156
156
158
161
161
158
152
155
160
160
154
146
144
150
159
171
163
161
162
168
171
172
165
158
156
159
159
157
157
158
158
159
157
156
159
162
164
163
161
161
165
166
163
161
159
159
155
152
151
153
156
157
157
160
161
160
158
160
163
162
159
153
154
154
154
176
176
170
162
158
160
167
170
168
163
161
162
165
164
163
160
160
164
169
169
169
167
167
166
167
165
162
160
162
167
171
172
171
168
169
172
173
172
169
167
170
172
172
173
175
174
169
160
157
163
170
176
172
162
153
156
167
171
170
166
164
167
171
167
163
161
164
167
168
163
162
166
172
172
169
163
161
161
162
168
170
172
170
174
178
178
172
164
163
168
176
182
183
181
178
174
170
168
168
171
165
171
172
169
166
165
169
172
171
167
164
164
166
165
163
161
166
170
169
162
161
167
175
174
165
159
160
164
170
170
167
166
167
172
177
174
168
160
163
173
178
179
179
179
177
174
173
176
178
179
164
167
170
177
181
180
174
170
166
163
159
158
159
163
164
164
167
170
172
170
168
169
171
169
158
154
161
174
180
177
170
165
165
167
169
168
165
166
171
175
173
167
167
173
178
178
175
175
179
182
166
165
166
171
178
180
172
165
161
163
164
163
164
168
168
168
168
169
172
173
170
168
168
164
158
155
162
174
181
178
172
168
168
167
164
163
164
165
167
166
165
162
166
171
176
178
173
169
170
171
167
165
162
159
165
170
170
164
160
163
171
172
172
168
166
168
170
170
170
169
165
165
168
169
167
164
164
168
171
169
164
162
164
165
165
163
162
158
155
156
162
167
166
165
165
169
172
169
164
164
165
165
162
159
162
169
171
166
160
158
164
168
165
160
157
165
173
173
166
160
159
164
171
172
169
166
165
165
167
162
153
147
150
161
169
168
163
159
156
159
166
170
167
156
152
161
172
174
167
161
162
161
162
161
163
168
170
167
162
155
154
157
158
161
164
171
177
174
163
155
160
167
174
175
168
160
159
164
167
163
152
144
147
161
171
171
168
165
166
167
168
169
168
162
158
164
172
174
168
160
165
162
162
163
162
161
163
167
169
165
158
156
162
172
179
182
178
171
163
160
162
170
178
177
168
159
157
161
167
168
164
159
163
170
172
170
168
168
169
167
165
169
174
178
174
171
170
169
165
160
176
175
175
174
169
162
161
166
173
176
168
163
167
176
180
175
170
169
166
163
162
168
180
185
178
166
158
159
162
167
169
173
176
175
170
166
162
163
165
164
164
167
176
181
179
172
168
166
167
166
178
183
186
183
173
165
162
166
171
173
169
167
167
167
161
156
159
167
171
166
163
167
178
186
181
172
164
160
160
160
164
169
174
174
170
164
157
154
155
158
162
165
169
171
171
171
170
172
176
181
169
175
178
175
169
165
164
166
164
161
162
163
165
161
152
147
155
166
172
169
165
166
169
175
174
170
166
164
161
159
158
161
166
171
169
163
157
154
154
157
159
158
160
164
170
174
176
178
182
190
165
167
166
163
161
163
166
168
164
161
161
162
163
163
161
163
167
167
167
164
158
156
159
167
169
167
166
167
167
165
159
159
164
169
167
161
157
162
165
163
159
156
159
166
174
179
179
178
177
181
167
167
165
163
164
167
170
172
174
175
173
167
162
164
170
178
179
174
167
160
151
151
159
170
173
167
162
164
169
169
165
164
167
168
160
153
156
167
175
174
166
164
166
171
174
175
175
175
173
169
168
169
171
172
173
173
173
175
180
183
179
171
162
160
165
172
177
180
179
171
161
160
168
176
173
163
154
155
164
168
170
169
170
166
160
152
154
164
175
176
170
167
168
172
172
167
168
172
173
172
165
168
171
172
173
174
176
176
175
170
164
161
160
160
157
157
162
175
184
182
174
169
173
173
166
155
149
153
159
162
164
163
164
165
163
160
158
162
168
172
171
168
169
173
173
168
164
166
172
177
165
165
164
166
167
172
177
177
169
153
143
145
159
170
167
157
155
163
172
175
171
167
168
166
161
155
154
158
160
159
154
153
157
163
165
171
170
169
167
167
168
167
171
174
176
173
168
165
167
172
167
164
162
161
163
170
176
178
171
157
142
143
159
177
179
169
160
160
161
157
156
157
159
161
158
157
161
165
161
156
151
153
158
162
165
173
179
177
167
158
158
164
171
171
170
170
171
171
169
168
169
166
165
163
164
165
167
171
173
170
160
154
157
168
174
172
168
165
159
154
152
155
160
162
159
158
162
163
159
155
156
161
165
164
162
167
175
178
168
156
154
162
168
170
165
165
170
176
177
174
169
169
171
171
166
160
156
162
171
174
169
160
153
157
162
166
168
167
160
156
158
164
167
165
159
158
160
161
158
158
162
169
173
170
162
160
166
171
170
162
159
163
171
172
168
163
166
174
177
175
162
167
169
171
166
159
156
162
168
170
166
161
157
157
157
159
162
161
159
157
161
167
170
168
161
157
158
160
161
160
161
165
171
174
168
159
159
165
172
170
165
166
171
173
171
165
166
168
169
165
156
161
165
169
167
165
165
168
169
164
161
162
165
167
162
158
158
159
159
159
161
166
169
169
163
158
156
160
163
161
157
158
167
176
176
168
164
166
167
165
164
166
170
172
167
164
167
169
165
157
159
161
163
166
167
168
167
166
163
158
156
159
165
167
164
161
162
165
167
166
165
166
168
169
167
160
156
159
163
166
162
161
167
174
178
178
174
169
164
158
158
163
169
170
167
166
168
170
166
164
172
171
167
167
168
169
166
159
154
152
154
158
161
162
162
163
168
171
170
167
165
164
164
167
168
163
157
156
163
170
173
171
169
171
175
178
177
172
165
161
159
162
166
175
179
176
169
165
168
174
179
180
173
167
168
168
167
163
159
156
156
158
162
162
162
164
167
168
164
158
154
153
156
163
169
169
163
160
164
169
172
171
168
166
167
170
167
169
172
174
168
162
164
178
191
185
168
158
162
172
172
171
167
165
165
165
168
174
174
170
161
158
161
166
168
166
166
165
162
157
151
149
149
155
164
172
176
172
166
161
161
164
169
168
164
161
157
159
170
174
167
161
164
176
186
178
164
157
162
167
163
159
160
162
159
159
165
177
185
178
165
156
158
166
168
167
166
165
165
163
163
159
154
151
155
171
183
181
166
156
154
164
172
172
168
161
154
151
155
159
160
161
165
172
170
164
158
157
161
167
164
163
165
162
156
155
163
178
184
177
166
158
157
160
164
167
168
164
161
161
167
169
165
155
153
163
175
175
166
159
162
172
179
178
170
164
157
151
149
152
159
167
171
170
165
161
157
156
159
164
173
177
173
162
154
154
163
172
175
171
167
165
163
159
160
165
168
162
152
150
157
168
169
161
156
159
164
166
166
169
176
186
187
181
172
166
165
162
159
161
167
170
171
169
166
163
161
157
158
160
175
178
173
161
153
154
162
171
171
167
166
168
170
163
160
162
164
160
152
150
157
167
170
165
163
166
170
170
170
173
183
193
192
182
171
167
168
171
170
168
169
170
167
163
161
162
164
167
164
159
174
170
165
162
158
159
164
171
170
163
159
162
169
171
167
163
161
160
160
162
169
174
176
173
172
175
179
178
173
171
178
186
187
180
169
164
164
166
167
168
168
165
157
149
149
155
166
174
171
163
174
170
167
167
167
167
169
171
170
162
158
159
168
173
173
165
159
157
160
167
172
175
177
175
174
177
178
177
173
171
173
175
175
169
168
166
162
158
159
164
168
165
155
145
145
154
165
171
168
161
176
175
174
173
173
174
173
169
165
162
162
166
171
174
173
165
157
153
154
157
158
159
164
168
172
169
168
169
172
174
174
169
162
160
165
172
169
162
157
161
167
167
160
155
157
161
161
159
155
152
172
174
175
174
173
175
171
161
154
155
160
166
168
170
168
159
151
149
151
151
149
146
151
159
166
168
167
168
170
173
173
167
159
155
161
170
171
165
160
160
164
164
165
167
169
166
159
150
146
148
165
164
169
173
174
173
168
158
150
147
151
156
159
159
158
156
152
152
155
160
159
154
153
159
169
175
174
170
169
168
168
164
160
157
159
163
167
166
162
159
159
162
164
169
169
165
159
153
151
150
161
157
164
173
175
173
171
167
164
159
156
154
153
151
152
156
159
161
166
170
172
169
167
170
178
180
177
171
172
170
169
165
162
161
162
168
170
170
166
160
158
160
163
162
160
158
159
161
161
158
158
155
161
171
173
170
170
174
179
174
170
163
158
153
152
157
163
168
173
172
172
170
172
176
179
177
171
168
173
175
174
169
165
166
172
179
179
175
168
163
163
165
165
161
156
156
158
162
162
163
160
157
160
168
166
161
160
168
176
178
173
168
165
162
158
158
165
174
177
173
166
162
165
171
174
171
165
163
168
172
172
169
168
170
176
179
176
169
166
165
168
169
167
162
158
156
157
158
161
165
166
159
161
166
167
160
156
160
168
172
167
165
165
163
160
160
164
171
174
172
168
162
164
167
169
166
162
157
157
159
161
165
166
168
171
169
164
159
161
167
171
169
165
160
160
160
158
158
159
164
173
166
167
174
174
167
160
160
165
168
166
163
160
158
160
161
163
165
166
169
172
172
172
169
169
168
164
159
156
156
158
159
160
161
164
166
164
160
164
169
172
168
162
157
158
163
164
161
158
159
172
169
171
176
177
169
161
159
163
167
169
166
163
160
163
162
161
161
163
167
171
174
174
172
173
172
170
170
167
164
161
158
156
159
164
171
173
173
175
175
172
167
162
160
160
164
167
167
164
160
168
167
168
173
171
165
160
157
160
165
166
166
166
165
165
163
161
161
165
168
169
168
169
170
171
170
171
175
172
167
161
158
162
167
167
169
170
175
179
178
172
166
163
163
162
161
163
170
175
173
166
165
165
165
163
161
163
164
162
161
161
165
167
169
167
164
163
165
168
171
169
166
165
166
167
166
165
167
166
163
158
159
165
172
167
158
156
164
175
180
173
166
163
164
163
159
160
171
182
184
166
165
163
160
156
159
166
171
167
162
161
166
171
172
168
165
163
163
164
168
169
171
168
165
164
164
163
163
159
157
157
160
164
165
162
155
154
162
172
177
176
169
164
166
166
166
167
170
176
177
164
164
165
161
158
159
165
168
166
163
166
175
180
175
169
165
164
160
157
159
164
169
168
162
161
163
164
163
160
159
160
162
159
157
159
162
168
171
169
171
174
173
169
166
167
169
170
168
162
158
159
162
165
165
163
162
162
160
159
164
172
181
182
177
170
167
165
161
155
153
158
162
165
161
158
159
163
163
163
165
165
164
161
157
160
167
173
171
162
158
164
168
168
163
159
161
162
160
154
150
157
161
166
169
169
166
159
156
160
172
181
180
172
168
168
167
165
161
157
154
154
158
163
162
157
154
155
161
165
166
164
164
162
160
160
161
165
165
159
156
156
159
160
157
156
156
152
149
149
154
164
163
165
168
171
169
160
155
166
181
188
177
161
158
164
166
163
158
157
159
160
161
167
166
161
154
153
157
164
165
164
163
163
162
159
155
156
160
167
167
160
155
157
161
166
160
150
144
148
159
171
168
164
165
169
170
161
155
162
178
185
175
162
158
163
167
163
157
157
161
163
165
166
167
166
161
158
155
157
163
166
167
167
164
159
155
155
161
170
175
169
160
159
166
169
163
153
148
151
160
171
166
163
164
169
172
167
157
156
165
174
173
167
160
160
163
168
168
165
162
160
156
158
163
171
174
167
157
154
159
165
169
168
166
162
159
158
160
165
169
167
164
163
162
161
159
156
157
158
157
174
178
174
166
164
168
172
172
167
164
165
170
175
174
169
163
161
162
163
162
165
168
174
173
168
165
167
170
171
172
172
171
167
164
165
172
179
179
175
173
175
175
170
162
162
172
177
179
176
173
167
174
174
168
166
169
173
171
163
158
163
170
177
175
170
163
162
164
165
162
162
168
176
176
170
167
172
177
174
168
162
160
162
164
166
173
175
176
174
174
176
176
173
164
161
166
175
180
178
174
169
171
169
168
170
172
174
173
170
168
166
168
172
172
169
163
163
164
165
162
160
162
171
173
169
168
174
182
181
171
163
161
162
165
165
167
170
172
172
173
173
172
170
167
162
164
169
173
174
172
182
172
164
168
175
178
174
173
171
169
165
160
161
165
167
164
164
167
171
169
163
161
164
165
162
162
170
181
183
177
170
168
169
169
168
167
168
168
169
169
167
165
166
171
174
174
170
166
165
169
184
174
168
168
176
177
171
163
158
158
160
161
164
167
167
165
166
173
177
175
168
161
160
158
154
154
161
170
174
175
174
178
181
178
173
168
167
165
165
164
166
165
166
173
182
186
179
167
162
164
173
174
170
168
170
172
168
158
147
148
159
171
178
176
167
163
165
173
177
174
167
161
158
154
152
153
157
163
164
165
168
175
179
178
173
170
167
162
160
162
167
169
171
173
179
185
182
171
163
162
166
173
171
166
165
167
167
161
153
153
163
174
180
174
163
159
163
167
167
162
159
158
159
156
155
156
159
163
165
163
162
161
164
167
170
169
166
162
161
162
168
171
175
172
172
171
172
169
164
163
168
172
168
163
161
163
165
166
164
162
163
164
167
168
165
165
166
165
160
154
156
160
163
164
160
160
162
167
171
171
163
158
157
163
169
168
167
168
168
168
168
172
177
177
169
162
163
166
166
166
169
169
165
164
163
162
161
164
168
167
160
155
157
167
178
180
178
172
164
159
161
166
173
176
170
164
162
164
169
172
169
166
166
169
169
166
165
168
171
169
168
173
179
180
171
163
165
169
170
169
163
161
164
171
171
165
158
156
161
166
160
154
157
171
184
185
179
173
169
163
163
170
180
187
181
171
162
160
162
167
169
170
173
173
169
164
161
162
165
168
168
173
178
177
172
169
171
175
174
171
160
158
163
170
172
166
158
154
158
163
164
163
167
173
178
174
169
167
167
165
165
169
179
186
180
170
163
160
162
162
161
160
164
170
168
163
158
159
162
166
167
168
173
176
174
175
176
175
175
175
169
164
161
162
162
165
161
157
158
162
167
172
175
174
169
161
157
159
162
164
165
168
171
175
172
168
167
168
168
162
154
149
154
163
167
165
163
163
167
168
167
166
170
178
184
184
179
174
174
182
178
170
161
156
158
164
168
167
163
162
165
170
174
172
167
161
161
159
161
163
164
167
170
172
170
168
168
173
174
169
159
155
158
164
167
165
165
168
173
175
175
175
177
181
185
185
181
177
174
175
174
169
164
158
160
167
175
176
173
168
166
168
167
168
168
170
170
167
167
164
163
165
171
178
176
168
163
166
170
170
168
166
170
170
168
166
166
167
168
172
179
186
187
181
175
174
176
178
174
165
167
167
164
160
161
168
175
179
179
177
173
171
169
167
167
170
173
174
173
169
165
167
175
180
175
164
155
155
159
164
168
171
172
171
169
167
167
164
158
159
168
183
187
181
170
164
169
174
175
168
164
165
162
159
161
167
174
177
177
173
172
172
173
171
168
164
163
168
172
172
169
170
173
173
167
158
154
155
160
163
164
165
165
166
168
169
169
166
159
157
162
172
179
180
175
166
164
167
174
178
164
163
161
160
165
172
175
173
166
162
161
168
176
181
173
163
157
160
165
166
166
167
167
164
164
162
163
166
170
170
168
164
162
162
166
170
171
171
167
166
169
173
176
178
178
176
171
168
171
177
161
162
161
164
168
175
177
173
166
159
157
163
175
183
181
170
163
160
158
157
157
158
159
159
163
168
171
171
172
173
175
172
165
162
165
173
175
171
165
166
173
176
175
170
171
175
176
173
170
168
158
161
160
161
163
166
170
172
172
168
163
160
163
171
175
173
168
161
157
154
154
156
159
159
162
169
170
169
166
170
179
181
174
166
164
172
172
166
157
159
169
174
171
166
165
170
172
173
170
166
157
159
158
155
153
155
158
166
170
170
165
158
152
154
160
164
164
159
156
158
163
167
167
160
160
163
167
167
164
165
174
179
177
170
163
162
163
162
163
166
169
169
168
168
169
168
166
166
169
173
156
158
158
156
157
157
158
163
167
168
165
159
153
150
153
157
157
157
156
160
168
174
169
160
153
156
164
167
164
160
162
168
174
174
162
154
153
160
170
174
172
168
168
168
171
167
161
160
166
172
157
158
160
165
168
168
166
167
167
169
167
166
162
161
163
163
163
158
158
161
167
169
164
156
151
154
164
167
165
157
154
162
170
172
164
158
159
164
169
169
170
170
169
166
162
159
162
164
165
167
162
162
161
164
166
164
164
166
169
170
170
168
169
171
173
174
172
167
162
162
166
165
162
158
159
161
166
167
164
161
161
164
168
167
165
169
173
173
166
162
167
170
169
159
152
156
165
170
170
169
169
168
163
155
152
152
154
159
163
165
165
166
166
169
173
175
176
169
163
160
161
163
162
165
169
172
171
167
165
168
170
170
165
161
161
171
179
177
172
169
170
169
164
158
157
164
169
169
168
170
170
167
162
156
153
154
155
157
157
156
155
155
158
163
167
172
173
168
160
154
151
155
161
169
175
178
174
171
167
168
171
168
164
158
160
166
169
169
171
175
175
167
162
161
169
172
169
161
158
162
161
158
159
163
166
166
165
164
162
159
153
154
158
164
168
170
172
167
161
152
149
153
160
168
172
174
177
174
167
160
158
160
165
169
170
166
156
151
157
167
169
164
163
164
172
171
165
158
154
156
156
153
157
164
167
167
166
173
177
171
163
159
164
172
176
176
174
171
168
163
160
164
166
166
164
168
172
172
165
154
149
155
168
178
178
169
153
143
145
153
159
162
164
166
167
165
162
161
162
162
160
161
165
163
159
158
164
174
179
177
171
168
167
171
174
176
177
176
173
170
171
174
174
167
160
160
167
169
166
160
158
164
172
176
172
166
159
156
155
156
159
164
169
167
165
162
164
167
171
170
163
170
171
163
149
147
158
171
177
175
173
171
170
165
162
168
173
173
166
162
166
176
179
174
164
163
165
168
168
167
170
176
178
172
161
161
166
170
170
167
166
169
171
171
165
164
165
169
172
169
161
168
170
162
149
146
157
169
174
173
172
171
168
160
153
156
163
162
154
151
158
173
181
180
174
173
172
170
168
167
173
183
182
172
160
160
168
175
174
167
165
168
169
165
159
159
164
171
171
164
158
161
163
162
157
155
160
169
171
169
167
166
166
160
153
152
152
153
152
151
158
170
176
174
173
175
173
171
167
167
173
180
177
171
165
164
168
169
167
165
164
162
159
152
149
150
159
166
166
160
166
165
164
166
168
169
170
170
170
167
164
162
163
162
160
157
154
152
152
156
161
164
164
162
162
165
169
172
173
174
173
170
166
166
169
172
170
165
161
164
165
162
154
149
148
150
154
157
156
156
180
179
175
174
175
179
179
176
172
168
165
162
163
166
169
168
161
155
153
155
156
155
153
153
155
161
168
175
179
177
172
163
157
163
175
180
173
163
159
162
167
167
161
157
158
158
154
150
149
153
179
178
175
174
175
178
180
176
172
168
165
163
163
170
175
173
165
158
152
150
150
152
153
156
161
167
174
176
177
170
164
160
162
168
175
177
171
163
157
159
164
168
170
169
167
161
154
148
147
150
165
161
162
165
170
173
174
172
170
167
165
166
170
171
172
171
166
161
156
152
152
156
159
163
168
173
176
176
171
164
162
164
169
172
174
173
170
164
158
154
158
164
169
171
168
163
157
154
151
149
157
151
153
161
167
170
171
171
172
172
175
179
178
170
165
165
167
167
163
160
161
161
163
165
167
171
174
174
172
169
168
168
170
172
176
179
179
175
165
156
157
162
169
170
168
166
167
165
160
153
164
158
158
162
165
166
168
171
176
181
185
187
180
168
162
165
170
172
172
168
166
166
167
168
167
168
171
175
174
173
172
170
170
172
179
187
187
180
170
163
164
166
169
169
168
168
170
171
166
163
175
167
162
163
164
163
163
167
174
176
179
177
173
167
165
167
170
174
174
171
171
172
171
170
170
170
170
170
170
169
169
170
170
171
174
176
174
171
169
173
176
174
169
165
166
166
166
167
168
171
176
167
162
163
164
161
158
160
165
168
166
161
160
164
168
170
170
168
170
171
174
173
172
170
172
171
171
164
159
157
162
168
170
167
163
157
154
158
168
178
183
176
164
158
160
164
164
164
164
168
172
166
164
167
168
163
159
160
165
166
161
157
156
162
168
170
166
162
163
168
173
172
169
167
171
176
175
166
158
157
163
166
166
163
157
152
152
157
167
176
178
172
162
159
161
165
166
168
165
160
169
167
168
172
170
165
162
167
169
169
165
162
162
166
169
166
163
160
161
168
171
171
168
170
175
181
182
177
169
164
164
163
163
164
163
162
166
168
168
165
166
167
172
172
168
166
167
170
168
162
171
168
169
167
163
163
167
172
171
166
164
163
166
171
169
166
162
163
166
169
169
170
171
176
179
180
181
180
173
164
159
159
163
167
169
169
173
176
172
163
159
166
179
184
177
167
161
163
168
171
170
169
164
156
153
160
169
174
166
158
156
162
169
172
170
167
166
166
169
170
168
168
171
172
172
168
168
169
166
158
152
154
162
166
167
166
167
174
176
174
168
168
177
184
180
169
158
157
165
173
170
168
161
151
150
158
167
170
159
154
155
163
170
171
168
166
165
163
162
161
163
163
161
156
155
156
160
163
162
160
156
155
156
158
161
163
165
172
179
182
180
176
175
179
181
175
167
162
163
162
167
167
165
159
156
159
161
162
159
158
162
167
169
165
164
165
164
160
154
153
158
160
154
147
147
155
162
164
164
165
163
158
155
156
162
168
171
171
173
176
178
177
174
175
176
176
175
169
161
153
162
167
170
168
165
162
162
162
162
164
165
165
163
161
165
170
172
165
160
157
161
162
159
152
150
155
161
163
163
164
163
161
158
159
163
170
171
168
163
161
165
169
167
163
162
165
168
168
159
153
165
167
168
170
170
169
169
169
169
170
166
159
154
157
166
172
173
168
165
162
163
167
169
167
159
153
152
156
160
164
164
163
161
161
162
165
167
164
161
158
157
157
156
153
155
157
160
157
153
152
169
166
165
167
172
174
172
170
171
172
169
160
155
158
164
166
163
159
159
159
161
167
175
175
166
154
149
152
159
168
170
168
166
161
160
160
162
165
167
169
163
158
153
153
158
162
160
155
149
153
167
164
162
164
170
171
165
156
159
169
174
170
163
162
164
164
160
156
157
159
162
165
168
172
170
165
158
154
158
166
177
180
175
168
161
159
157
161
167
172
172
166
162
161
164
165
161
155
153
157
161
163
163
165
168
166
157
147
148
162
175
176
170
163
164
166
168
167
166
165
164
161
158
162
172
179
174
163
157
163
174
179
176
170
163
160
157
158
160
165
168
169
165
159
156
157
158
158
159
159
163
171
174
175
178
182
180
174
169
167
171
175
178
174
168
163
162
163
163
163
164
167
170
168
165
169
178
184
181
175
171
166
165
166
170
174
175
172
167
168
174
174
170
164
165
175
184
184
177
172
161
168
170
175
180
182
177
168
161
160
164
171
175
174
169
164
162
163
167
169
169
170
171
170
168
172
182
186
181
172
165
163
163
160
159
166
174
177
174
171
172
172
166
157
152
162
176
183
177
170
167
165
163
169
175
176
169
164
163
166
168
169
172
173
171
165
162
163
168
170
168
167
170
173
175
177
183
185
178
170
166
166
164
158
156
161
173
178
175
170
168
167
165
156
151
156
168
174
168
162
179
166
157
161
169
170
166
163
167
172
170
167
164
167
169
165
163
164
167
168
165
164
168
173
176
177
175
174
167
164
167
171
173
169
165
167
170
171
168
165
163
163
165
164
165
169
172
171
163
156
181
172
164
166
169
168
164
162
166
170
167
162
163
165
166
164
163
168
175
175
169
164
165
164
166
166
163
158
154
157
167
179
185
183
176
172
170
166
165
166
168
166
164
167
176
184
182
171
164
163
175
178
177
175
170
167
161
159
160
162
164
166
170
168
165
158
161
169
177
178
170
162
158
154
155
157
156
152
150
157
170
183
186
183
176
171
169
167
170
173
174
170
166
170
179
184
177
168
167
175
174
182
179
175
167
164
160
158
159
159
165
173
179
174
164
155
155
163
169
169
166
158
151
149
153
158
161
161
161
167
175
178
176
171
168
166
167
167
169
173
173
171
172
176
181
174
164
157
165
177
181
183
178
166
162
162
163
163
163
163
167
174
174
169
162
157
156
159
161
162
163
157
153
153
158
164
166
168
170
174
175
173
169
165
161
159
160
164
170
173
173
172
176
181
178
166
157
157
165
173
180
180
170
164
164
164
164
165
168
169
166
164
163
165
168
168
166
165
166
164
165
164
161
163
164
166
166
167
172
174
172
170
165
163
160
158
158
163
170
174
175
177
178
175
169
165
168
173
173
170
165
166
164
165
167
168
164
163
167
170
166
157
157
169
179
181
176
170
168
166
166
168
169
171
168
165
164
165
171
175
172
165
162
161
160
160
162
166
172
175
177
180
178
170
164
164
175
181
177
171
164
161
159
164
169
169
164
161
167
173
169
162
161
172
183
184
175
167
165
164
164
165
168
170
167
164
164
168
175
175
168
159
155
157
161
163
166
171
174
175
173
173
174
172
166
165
168
170
168
166
182
171
161
159
164
167
163
161
166
175
177
171
167
169
171
172
167
164
162
163
164
165
165
164
163
163
168
173
176
172
163
154
154
158
163
165
169
175
176
176
171
170
171
174
173
168
161
157
158
164
190
177
165
160
161
164
162
161
165
170
175
173
167
161
159
159
161
163
167
170
173
174
170
165
161
160
167
174
176
172
165
163
163
165
165
166
169
172
175
178
178
179
178
176
174
169
166
164
161
163
178
172
168
165
163
162
162
162
161
161
165
169
167
163
159
159
160
164
170
177
183
185
181
172
162
158
162
168
173
173
172
173
171
169
166
167
170
167
166
169
178
188
188
176
167
166
173
176
172
163
167
169
168
167
167
167
166
164
162
160
163
168
172
171
169
165
162
163
167
173
179
183
179
172
164
159
159
165
168
167
170
173
171
168
166
168
171
168
158
156
163
179
182
173
163
161
169
175
173
165
169
167
164
163
167
170
172
166
163
166
171
177
179
176
171
167
163
160
159
163
168
170
168
165
165
166
168
167
164
163
166
171
171
167
165
168
172
171
163
155
156
164
170
170
166
164
166
167
170
172
170
165
160
158
165
173
170
164
162
169
179
184
180
173
169
166
165
160
156
155
157
158
158
160
167
176
178
171
168
170
176
179
174
170
166
167
171
173
170
169
170
169
169
169
172
174
173
170
171
178
162
163
160
160
166
170
167
161
160
168
177
181
176
170
171
170
168
162
155
153
153
152
152
156
166
178
179
174
171
180
189
188
176
169
169
173
171
167
166
174
186
186
178
171
172
176
178
174
171
172
153
160
160
161
164
168
169
165
163
167
170
170
169
172
176
175
168
161
155
157
158
155
153
154
163
174
176
170
170
181
190
187
175
168
172
176
171
159
155
167
182
187
179
171
170
173
172
169
167
165
152
158
157
157
162
170
174
170
164
164
165
164
165
172
178
176
167
158
156
161
167
166
160
155
161
170
173
170
168
172
179
179
175
170
170
169
164
156
156
165
172
172
168
167
170
170
166
163
167
171
158
156
153
153
163
177
180
172
164
161
165
165
164
167
173
173
165
158
158
164
172
170
161
156
159
167
173
173
168
163
165
173
174
172
163
158
157
160
165
169
171
165
162
166
170
170
166
163
169
179
161
157
154
157
169
177
176
169
164
167
169
167
164
164
169
173
168
161
159
164
170
170
160
150
152
164
174
175
167
161
161
168
171
166
158
155
162
169
172
171
171
171
168
164
167
168
170
171
173
179
163
160
158
157
163
164
164
167
173
178
179
174
168
167
172
175
173
163
159
164
171
169
160
149
151
161
172
174
168
164
163
167
166
158
154
161
174
179
176
171
173
175
170
162
158
165
172
175
174
174
167
164
161
156
152
151
154
165
175
181
181
176
173
173
175
175
169
157
153
158
168
171
168
161
161
165
171
172
168
166
168
168
164
155
155
164
174
177
173
172
174
172
164
156
156
164
172
172
168
165
164
164
160
157
153
150
153
159
166
170
173
175
175
173
169
166
159
152
149
151
160
172
178
177
173
171
170
170
168
166
166
166
164
161
161
163
164
162
163
169
173
168
161
156
160
169
170
165
157
154
159
157
159
163
162
160
156
158
160
165
167
174
176
174
167
161
156
153
152
151
157
169
180
184
179
171
168
167
166
163
160
160
164
171
173
169
159
152
152
162
168
168
165
163
166
169
167
160
154
151
156
155
159
165
166
165
160
160
163
167
171
173
177
176
171
164
160
162
164
162
162
167
174
177
171
165
164
168
171
169
161
156
160
172
179
176
165
157
157
161
164
165
166
167
167
165
164
163
161
161
156
158
161
164
161
160
160
162
165
168
172
173
175
174
171
166
167
170
172
171
168
167
169
170
166
163
166
175
181
177
167
159
161
166
169
169
170
173
173
169
161
157
160
165
166
164
163
166
172
171
158
161
164
163
158
155
157
164
166
168
169
169
170
167
164
163
167
171
171
166
164
165
170
172
171
171
173
176
175
169
164
165
168
165
160
160
169
181
182
171
157
151
154
159
162
161
164
171
177
177
159
162
165
165
160
155
158
166
168
169
168
168
164
158
155
159
165
170
165
156
154
158
168
176
177
177
174
166
157
152
156
168
174
169
160
160
170
177
175
163
155
153
157
159
156
158
164
170
172
168
154
157
164
166
164
163
163
167
170
172
171
168
163
153
149
155
163
165
161
155
152
156
160
165
169
171
165
157
151
155
163
171
169
166
162
166
171
172
166
159
156
162
168
169
163
160
160
158
157
155
156
158
163
165
168
170
171
173
174
175
176
172
163
154
151
157
161
164
159
155
156
155
155
153
155
159
161
163
169
175
177
170
159
157
163
170
173
168
163
161
163
169
174
177
174
165
157
149
149
151
169
167
165
165
170
176
178
178
180
182
180
173
165
162
164
168
167
161
156
154
157
160
161
159
159
161
166
175
183
183
177
165
158
160
169
177
177
170
164
162
164
170
173
175
173
166
160
157
158
161
174
170
164
165
170
175
178
182
187
186
180
171
166
169
175
177
171
163
155
153
157
166
174
177
174
170
170
177
180
173
165
164
167
173
179
180
178
170
162
157
161
169
171
167
162
159
161
166
169
170
167
161
160
163
168
169
173
180
188
187
180
171
168
172
176
176
172
167
160
157
158
167
175
178
174
170
168
172
171
166
164
168
175
179
179
178
176
171
162
157
158
166
171
168
161
156
159
162
165
166
161
158
157
161
162
161
162
169
179
182
181
179
175
171
169
169
171
170
164
158
157
159
162
161
157
158
166
173
172
170
169
170
173
175
174
173
174
172
167
161
160
164
170
170
168
163
159
156
156
157
169
166
163
162
159
158
158
160
165
172
179
180
177
170
166
170
171
168
162
156
157
159
160
155
151
156
169
178
174
171
167
169
171
169
167
168
170
171
170
167
163
163
167
170
172
169
166
161
158
158
180
175
170
165
164
164
160
156
155
161
170
173
173
171
173
178
176
168
157
155
160
169
171
168
165
170
179
180
174
164
164
170
171
167
163
159
160
165
168
168
164
162
163
166
167
168
167
168
167
168
179
177
172
170
172
171
163
156
152
155
161
163
166
170
178
181
175
166
157
156
162
171
173
175
179
184
188
181
171
165
167
172
172
167
159
154
154
158
165
167
165
162
159
159
163
166
168
171
171
170
170
172
172
174
173
171
166
162
160
159
161
160
162
168
174
174
170
162
158
159
161
162
161
166
177
187
190
183
175
172
173
173
169
166
160
158
157
159
163
165
165
164
164
165
165
166
167
170
170
164
164
170
172
170
165
163
168
172
174
170
167
164
165
167
169
168
164
161
160
161
162
161
160
163
171
180
184
182
175
171
169
168
166
164
162
160
161
161
158
156
160
169
180
181
175
166
162
166
168
164
168
170
168
160
151
154
166
179
180
172
165
163
168
170
169
166
164
162
163
165
168
170
170
168
167
169
172
174
168
162
160
164
165
165
162
162
166
166
159
153
157
172
188
191
179
165
154
157
162
166
173
170
164
152
146
153
165
173
169
160
157
162
167
171
170
168
167
167
168
169
169
170
170
166
161
159
162
167
165
161
160
163
164
165
162
163
167
167
165
162
163
172
182
184
177
164
153
148
152
161
172
168
161
156
156
160
164
162
157
155
158
163
166
168
166
167
166
166
167
166
165
162
158
154
152
154
159
165
171
172
170
165
163
164
164
164
163
163
166
172
174
172
171
172
172
165
154
147
149
155
167
164
165
168
170
169
165
161
160
163
165
166
162
159
163
165
165
162
160
160
162
158
152
149
152
159
165
169
173
175
173
166
163
165
167
164
157
156
164
174
177
172
168
167
167
164
159
155
155
159
163
165
169
173
173
171
170
171
172
169
164
158
155
156
162
166
166
163
160
160
163
164
161
161
165
170
172
170
168
168
165
166
165
168
167
160
155
156
163
169
172
169
167
165
164
164
163
164
164
164
168
167
168
167
165
169
175
181
179
169
155
148
151
160
165
166
164
159
160
162
165
168
169
169
167
166
167
166
161
160
161
165
168
168
166
162
161
162
162
162
164
165
165
161
162
165
169
170
165
161
172
167
162
157
158
163
172
176
172
161
148
146
155
165
165
160
155
155
160
161
163
165
167
163
156
153
155
157
161
166
170
171
169
167
165
168
168
165
160
159
163
165
162
157
159
165
171
168
160
157
167
163
159
157
159
160
158
156
154
151
148
150
157
164
162
157
153
156
160
163
165
164
159
155
152
152
156
157
161
168
176
177
171
165
163
165
165
161
156
159
167
171
165
156
155
159
162
159
154
156
164
164
165
166
166
161
149
142
143
151
156
158
159
161
162
163
163
161
161
165
170
169
163
158
158
163
165
163
163
167
170
172
167
163
162
160
159
157
155
160
169
173
167
157
152
154
157
157
154
159
160
165
168
174
176
176
176
172
170
171
170
169
169
170
169
167
166
165
165
164
164
164
164
165
166
171
177
177
175
171
167
166
167
172
173
171
165
160
158
161
167
170
176
180
184
183
181
174
167
165
164
165
169
173
175
173
169
167
168
170
168
166
167
168
170
169
167
167
168
166
162
160
161
163
165
169
175
176
174
172
173
173
173
170
169
169
169
168
166
167
168
170
171
170
171
174
173
173
168
170
169
166
168
172
173
166
159
158
165
170
170
167
165
167
171
171
168
169
172
172
168
164
162
166
168
172
175
174
171
173
175
178
175
168
165
169
174
176
174
169
169
169
166
162
161
166
172
173
172
170
169
164
164
169
171
164
157
156
164
175
177
170
166
166
169
171
168
169
173
174
172
170
171
173
176
177
174
168
162
163
167
174
174
168
166
169
172
173
170
168
168
168
166
164
165
171
178
178
172
164
165
162
162
167
169
165
160
163
174
182
177
169
162
164
168
169
168
169
171
173
172
171
172
174
176
176
172
161
154
157
165
170
172
170
169
170
167
167
167
168
171
171
170
170
174
178
178
177
172
169
165
164
164
166
167
165
164
171
179
181
172
162
161
166
169
168
167
167
169
171
170
168
165
167
170
173
168
159
155
159
167
171
170
168
169
172
170
169
171
176
177
173
172
174
177
173
167
164
171
180
167
167
165
166
166
167
167
169
170
168
166
165
168
171
169
167
165
165
166
167
168
165
161
162
167
172
169
164
160
164
169
170
168
167
170
172
171
171
174
179
179
172
169
173
176
168
157
155
165
180
176
170
165
165
167
172
170
167
164
166
169
174
172
167
164
162
163
165
166
168
169
166
160
159
166
172
171
165
160
162
166
169
167
168
170
171
170
171
173
178
176
169
165
169
173
169
161
156
161
167
177
174
168
165
167
173
171
168
167
170
176
178
173
165
159
159
162
165
170
173
172
169
163
162
165
167
169
164
163
164
165
168
168
168
170
170
169
169
173
176
175
170
166
168
171
172
173
169
165
161
179
177
171
166
167
168
168
168
174
178
179
175
170
170
168
165
162
163
168
172
173
172
168
165
165
164
164
168
175
178
174
168
164
165
169
171
171
170
173
175
176
178
176
171
169
172
178
181
176
171
183
180
172
168
167
165
164
169
177
184
180
172
168
172
177
173
165
162
164
169
170
169
169
168
166
165
167
175
183
186
176
167
160
162
168
172
174
175
174
176
175
177
179
174
168
165
171
177
178
177
184
177
172
170
170
170
167
170
179
187
184
173
165
164
169
171
167
166
166
167
168
166
163
163
164
167
171
177
177
174
168
163
160
163
167
171
173
173
174
173
171
172
175
173
167
161
162
168
169
168
170
169
170
173
173
169
163
163
170
177
180
174
164
159
158
160
164
167
168
170
170
169
163
157
156
161
168
171
171
168
167
168
167
167
165
167
169
168
167
167
167
170
173
175
170
164
163
165
166
165
154
160
172
180
175
165
155
152
156
161
167
170
169
165
159
158
160
161
166
173
177
177
169
157
150
150
160
167
171
173
174
175
171
167
161
163
167
167
163
160
162
168
173
176
172
171
170
170
170
170
154
162
174
185
183
171
159
152
153
155
160
163
167
169
167
165
161
160
162
171
177
178
173
161
153
153
160
168
171
173
171
172
169
163
158
161
169
173
170
161
160
164
170
171
170
169
170
172
171
174
168
167
168
175
181
181
172
166
161
162
162
161
159
162
166
168
167
163
160
164
170
172
169
163
166
170
172
170
165
162
164
170
169
165
159
163
172
180
177
168
160
161
162
164
164
165
167
167
167
170
173
166
159
158
167
175
177
172
168
168
169
164
157
153
159
167
171
165
159
161
164
164
160
160
169
182
183
173
158
156
166
176
176
172
169
170
173
178
176
172
168
164
163
162
164
166
167
165
164
167
168
164
158
154
158
165
166
162
162
167
169
166
157
154
158
165
168
163
158
160
162
160
155
154
165
178
180
172
164
169
177
179
174
173
176
175
173
169
167
169
175
176
173
170
170
170
169
168
166
168
161
165
165
163
165
168
163
158
157
161
167
168
167
170
174
173
167
160
157
162
165
160
154
156
163
170
170
169
171
180
183
174
165
167
174
177
170
162
161
168
175
177
176
172
172
171
170
170
172
170
160
165
166
166
173
182
181
170
161
161
166
170
175
185
192
187
173
161
161
167
169
164
160
162
168
170
166
164
169
175
175
169
164
166
170
171
166
160
161
169
172
171
168
169
170
170
169
169
173
176
166
164
158
157
170
188
192
179
164
162
166
170
175
183
190
188
179
169
167
169
170
165
161
164
170
174
170
166
164
165
167
168
168
165
164
163
164
164
166
170
172
168
163
165
168
172
170
169
171
176
165
161
153
153
163
176
179
171
164
163
167
169
168
169
174
177
175
172
169
168
169
164
160
159
165
170
173
171
167
163
165
168
167
163
159
163
170
171
170
172
174
173
168
165
169
174
175
170
168
173
160
159
158
161
165
166
164
162
164
168
171
170
165
166
169
171
170
166
164
164
168
165
160
155
154
160
169
173
171
166
165
166
163
161
163
169
176
178
174
172
175
175
169
165
168
174
175
172
168
172
159
161
166
172
172
165
159
162
167
172
174
172
170
169
171
169
163
157
156
161
169
173
168
160
154
155
164
171
171
166
163
165
166
168
168
169
173
174
173
170
169
169
166
165
166
171
173
173
170
170
165
165
169
172
171
165
162
164
168
172
173
177
177
174
170
165
161
155
156
162
171
176
178
173
166
162
163
166
167
165
165
170
174
175
173
169
166
166
164
164
164
166
164
164
166
169
171
172
169
164
170
167
165
166
167
165
163
165
165
170
174
178
180
176
169
164
162
161
165
166
171
175
178
178
174
166
161
159
162
167
171
173
174
173
174
170
167
163
161
163
165
167
167
166
167
167
168
167
163
159
168
164
162
163
163
165
163
162
163
168
174
179
180
178
171
165
163
165
171
171
169
168
170
175
172
166
159
161
169
177
176
169
164
167
170
173
171
169
167
167
166
168
168
169
169
165
162
159
159
161
164
161
160
160
160
161
156
154
156
165
172
179
178
176
172
165
162
163
166
166
164
162
167
173
173
169
168
175
183
184
177
167
163
165
168
169
168
173
177
174
166
160
161
165
167
162
157
154
160
169
166
162
159
161
159
158
154
151
154
160
168
171
174
172
169
163
161
160
162
161
157
158
166
175
179
178
179
181
178
171
166
166
170
172
168
163
164
172
176
173
166
159
156
158
160
160
160
161
166
174
169
163
159
162
165
164
161
160
160
162
163
164
165
165
165
164
166
169
168
160
155
154
159
170
179
181
177
170
160
154
157
168
175
173
167
162
165
169
168
166
165
166
165
159
154
157
164
169
169
168
165
158
158
162
168
171
171
172
172
172
170
168
163
160
158
161
169
173
172
165
159
154
155
160
171
174
171
163
158
162
170
175
170
163
158
160
165
167
163
161
165
172
174
169
160
161
163
163
157
155
157
154
153
156
163
169
174
176
179
181
183
177
170
160
156
160
167
170
170
166
162
160
157
160
165
169
167
167
171
180
184
176
162
150
149
155
165
169
166
163
165
172
176
176
171
167
164
158
150
151
161
160
156
155
157
161
165
169
177
183
187
185
176
168
165
165
169
165
162
161
162
167
170
172
171
169
167
171
178
182
178
169
161
154
153
158
169
175
175
168
166
171
177
178
175
172
172
170
166
164
172
169
164
161
161
161
161
167
176
183
183
178
174
174
175
175
172
166
162
160
162
169
178
184
180
170
163
165
170
169
164
164
168
168
166
167
172
178
177
170
168
172
175
173
169
171
179
185
185
181
170
171
171
172
173
169
165
169
180
183
176
166
163
169
174
175
174
173
172
168
167
169
178
182
176
165
158
160
166
166
164
168
173
174
168
167
171
174
173
171
169
170
172
169
165
165
172
179
183
182
168
169
172
176
175
172
167
169
175
175
167
158
155
158
164
169
173
175
175
171
170
170
171
166
159
155
160
168
173
172
169
169
171
171
166
165
164
169
171
170
168
166
167
168
168
164
162
163
165
170
170
171
172
170
167
165
164
162
161
162
161
158
156
157
161
168
170
168
163
163
167
172
170
160
150
154
168
179
178
172
166
167
169
166
159
156
158
164
168
168
165
162
163
166
167
163
158
155
156
160
174
172
171
169
166
166
165
161
155
155
161
163
164
167
171
174
170
160
150
150
160
172
174
167
160
165
178
184
177
164
160
167
171
166
156
152
156
162
165
161
155
155
161
166
166
162
159
159
159
157
172
173
171
171
173
174
171
164
158
160
166
170
173
175
179
179
171
160
151
151
158
165
170
171
173
179
187
186
177
168
165
171
174
171
163
161
162
165
164
157
150
152
160
168
166
164
163
168
169
164
161
169
171
174
174
176
173
170
166
169
172
175
176
177
178
178
174
165
161
159
158
159
160
163
172
180
185
185
183
179
175
173
171
169
169
171
171
169
167
163
159
162
168
174
174
166
163
168
172
172
150
163
169
168
164
165
168
170
170
169
168
170
171
170
172
171
170
165
163
161
164
162
160
159
162
167
172
175
177
176
174
169
165
163
166
170
171
170
169
169
172
175
181
181
175
165
157
160
165
171
154
163
167
161
152
153
158
166
166
163
160
162
164
163
164
165
164
161
159
161
166
171
169
160
155
155
161
165
166
164
163
163
163
159
159
163
168
168
167
168
174
180
182
177
168
160
156
158
162
165
168
170
171
167
161
156
157
159
160
160
159
160
162
163
162
163
162
163
165
166
169
171
169
163
157
157
162
165
164
162
162
166
165
162
161
166
168
166
163
163
165
170
168
163
160
161
159
162
163
164
175
168
170
175
176
170
160
155
157
163
165
164
165
163
163
163
165
169
173
174
170
166
164
164
164
164
164
166
170
173
172
171
169
170
172
172
165
159
159
161
164
162
156
154
158
160
159
160
165
173
169
162
165
178
185
178
167
159
160
166
169
168
166
165
165
164
166
168
172
172
168
165
163
167
170
169
165
166
172
178
178
173
171
173
175
168
157
155
160
170
172
168
161
160
160
157
151
152
162
174
163
161
166
172
176
172
169
168
167
166
163
165
166
168
165
161
158
158
160
162
163
162
165
170
172
172
168
168
173
175
173
172
170
170
168
160
153
156
167
175
177
176
173
173
167
159
152
154
160
170
163
165
165
162
159
162
169
175
173
162
155
158
166
171
167
156
150
149
152
156
158
159
160
160
161
165
170
172
173
172
171
171
171
169
165
162
163
165
165
165
167
174
179
179
175
169
167
166
164
161
167
166
161
155
150
153
165
175
174
161
151
152
165
171
166
156
152
155
161
161
159
155
151
145
145
152
164
172
174
172
173
174
172
169
168
172
174
168
155
149
156
168
173
174
171
172
176
174
164
157
174
167
162
158
156
156
162
169
169
161
152
151
157
164
164
161
162
167
172
169
167
161
153
148
146
150
159
167
172
172
173
172
169
166
168
172
172
164
151
149
159
169
170
162
158
161
166
162
158
157
176
172
168
167
166
165
162
162
164
161
156
153
156
162
165
167
167
169
166
166
169
173
168
163
158
158
161
164
169
170
171
167
163
163
166
168
166
159
155
159
167
171
167
156
153
154
158
156
154
160
165
163
160
160
161
161
162
165
170
173
169
163
163
169
177
179
175
169
166
165
165
164
165
170
176
175
168
159
159
164
169
171
174
176
174
167
159
162
167
168
167
168
175
182
184
179
173
173
173
174
169
167
165
161
158
157
161
170
175
173
163
158
160
167
174
176
174
169
162
156
152
152
158
167
170
172
169
164
164
170
174
176
176
178
178
173
168
167
171
175
174
170
173
180
186
181
170
164
171
181
170
173
175
173
167
159
161
168
174
174
166
161
161
165
168
169
169
169
166
162
160
159
160
164
165
168
170
169
167
169
173
177
177
177
178
178
175
177
180
184
181
174
167
170
175
174
167
162
168
180
164
167
175
179
175
166
161
162
170
175
175
171
168
166
167
169
170
170
171
172
172
171
169
166
167
170
173
173
170
169
171
172
172
169
171
173
174
176
180
183
182
176
170
168
171
170
167
164
166
170
159
159
165
169
169
168
166
168
173
178
176
170
168
169
174
176
172
169
166
166
170
172
171
172
173
174
173
172
172
172
171
165
162
163
168
172
172
171
170
172
177
179
182
180
176
169
166
165
165
165
161
157
155
158
164
168
175
179
181
175
167
159
162
172
183
186
176
164
156
154
161
168
172
174
176
174
173
170
173
175
173
164
156
160
171
176
175
172
167
169
174
183
189
188
181
170
166
167
169
170
164
156
155
159
167
174
176
178
177
169
161
156
162
171
183
186
177
164
154
154
164
171
173
171
173
174
172
171
172
173
171
166
160
165
175
183
183
176
172
173
174
175
179
180
177
173
173
175
176
174
163
155
157
167
177
179
176
170
166
167
168
168
167
166
168
173
175
169
165
167
173
176
173
170
172
175
174
169
163
161
165
169
170
173
180
183
183
178
175
172
168
162
161
166
175
181
181
178
174
170
157
153
160
169
176
178
172
167
166
170
178
180
173
163
158
162
168
172
172
173
176
174
171
168
170
174
173
168
161
159
164
169
175
179
183
184
180
174
169
166
161
156
156
167
179
186
184
172
165
169
161
160
163
166
167
168
166
166
168
174
180
182
178
171
166
163
165
170
173
175
175
173
170
169
168
168
168
168
172
172
171
171
172
179
184
184
178
171
168
167
167
167
171
178
183
184
179
170
167
175
171
172
170
168
166
164
165
168
173
177
178
176
178
179
177
171
167
168
172
174
174
174
172
170
167
165
167
174
179
181
175
171
170
176
182
181
176
171
170
176
179
182
183
181
179
175
175
179
181
182
171
175
175
176
175
170
168
172
177
178
176
174
175
177
177
174
168
168
171
172
172
171
170
169
167
169
171
173
173
174
171
168
168
169
173
176
173
169
169
173
177
180
180
176
172
171
177
187
189
180
157
165
174
181
179
174
170
170
172
174
173
173
175
177
176
171
167
165
167
166
166
164
162
164
167
170
170
169
167
166
168
170
166
166
167
169
170
168
165
162
162
164
171
175
177
175
175
177
177
173
148
155
171
183
181
171
163
161
163
166
168
172
175
177
175
169
162
158
159
160
161
160
161
163
165
164
162
164
167
170
172
172
167
165
163
166
169
169
167
160
154
156
168
182
187
180
168
164
168
176
153
157
170
183
185
172
161
157
162
166
165
164
165
170
174
171
166
162
159
161
162
165
168
169
166
162
161
164
169
171
170
168
166
164
160
161
168
175
177
170
162
163
172
183
186
178
168
165
172
185
167
166
169
177
181
178
172
167
170
170
164
155
153
158
166
173
175
170
167
167
171
173
172
170
168
170
172
173
170
164
163
167
168
168
164
164
171
179
183
178
173
173
174
175
171
169
170
174
176
178
173
168
163
164
169
174
177
177
175
170
162
154
151
156
164
170
174
172
168
170
174
176
171
165
167
175
182
180
171
163
164
167
170
174
172
173
173
177
177
174
172
172
171
168
164
164
166
169
167
164
168
165
161
158
159
163
166
169
168
163
160
157
157
160
162
165
167
166
168
171
175
172
164
159
163
171
178
180
177
174
171
166
166
171
175
175
173
173
172
169
165
165
166
168
167
166
166
163
160
158
163
164
163
163
162
162
161
159
161
161
161
161
163
166
169
166
163
162
166
171
170
167
163
165
167
165
165
169
178
182
176
164
162
167
173
171
171
173
175
172
168
165
167
172
172
171
168
168
168
168
165
166
166
166
167
171
171
167
163
165
166
168
168
174
177
174
169
165
164
167
164
162
166
175
175
168
158
161
170
175
173
164
162
166
170
171
170
175
180
181
177
173
171
171
170
169
169
172
176
177
170
166
160
159
164
175
181
176
168
166
167
169
172
175
179
176
173
173
171
168
162
159
166
175
181
176
168
165
166
169
169
165
163
163
165
167
167
171
175
180
183
180
175
168
164
165
166
168
169
171
169
164
157
152
157
167
173
171
166
163
165
167
171
173
173
172
174
175
176
170
160
157
164
172
175
175
173
173
171
171
169
165
161
158
159
162
162
162
163
171
180
183
175
166
163
166
165
160
157
162
162
161
158
159
163
164
165
163
163
162
162
164
167
169
170
170
171
172
172
166
159
158
163
167
167
163
167
173
174
171
164
159
159
161
164
165
164
161
162
170
177
179
174
168
168
168
168
162
158
163
159
159
162
169
171
166
164
163
165
165
163
164
167
168
169
169
170
169
169
164
161
161
164
165
162
159
163
170
171
166
158
157
164
172
173
171
171
171
173
174
173
171
170
168
168
168
169
171
170
172
161
161
163
168
169
166
165
167
168
171
170
169
168
168
170
171
174
174
175
175
173
169
165
165
167
167
169
170
168
164
163
168
175
177
175
172
174
179
178
173
166
165
167
167
165
165
167
174
177
172
171
166
163
161
163
167
171
171
169
170
172
172
172
174
176
180
182
181
183
182
177
168
164
166
172
173
169
163
162
168
175
180
178
175
169
170
173
176
172
165
163
165
168
166
163
160
164
169
170
166
174
167
161
157
161
168
172
170
166
168
172
175
177
178
183
185
183
179
175
172
166
161
164
170
175
171
162
156
161
173
182
183
177
172
168
169
168
168
166
165
165
165
167
166
165
164
161
161
163
162
170
162
154
154
159
165
164
161
160
167
174
179
180
180
181
178
173
165
161
156
156
158
167
176
179
174
166
164
169
175
178
176
175
176
173
169
163
162
165
170
172
169
164
165
168
166
163
158
158
162
168
160
153
153
159
161
157
154
158
167
175
180
180
179
175
169
162
158
157
158
159
163
170
177
179
177
177
177
174
172
169
170
176
179
175
169
163
161
166
174
180
177
170
163
162
163
164
161
161
164
171
160
155
162
168
169
165
162
165
168
171
173
176
177
174
166
161
162
167
170
170
169
170
173
177
178
179
176
172
168
167
171
175
174
170
167
164
163
165
171
181
183
173
160
151
155
165
169
167
163
172
161
157
164
174
179
180
178
176
175
170
170
174
176
172
167
164
167
171
175
175
172
170
171
175
174
172
168
168
172
177
176
169
161
159
163
165
167
164
166
172
174
169
154
145
151
163
170
167
160
173
163
158
157
165
171
176
181
182
178
175
176
176
176
171
167
165
166
167
169
172
172
172
173
175
171
166
165
170
178
182
176
164
155
152
155
165
172
171
165
165
166
164
156
151
156
165
169
163
159
174
170
161
155
153
155
159
167
173
176
178
181
181
177
172
167
166
166
166
165
166
169
172
175
175
169
164
163
169
170
169
169
167
162
155
154
164
178
182
175
168
169
170
169
166
167
171
172
167
163
174
175
169
163
159
156
154
157
162
167
171
175
177
176
175
170
167
167
168
168
164
161
164
172
175
169
161
161
163
162
159
164
171
172
163
156
163
177
186
183
178
177
179
179
177
175
179
180
176
171
171
172
171
174
176
175
168
164
164
165
163
163
165
169
173
170
169
171
174
174
168
162
164
171
175
169
163
162
164
165
163
166
172
175
165
159
160
169
178
181
178
174
173
175
178
177
180
182
184
181
169
170
172
178
184
185
178
171
166
165
161
159
158
161
166
168
170
175
179
181
178
174
175
175
173
167
167
170
174
173
171
171
172
171
165
161
158
163
167
171
168
166
165
168
173
173
173
173
177
179
172
171
172
175
175
175
176
173
169
165
163
160
160
160
162
167
168
171
174
179
182
184
181
174
165
164
172
179
178
173
170
169
172
169
164
161
160
161
162
162
160
160
163
166
169
165
162
162
163
163
175
174
170
167
166
168
174
176
172
170
167
163
163
167
169
168
163
161
163
170
174
176
173
165
159
162
174
181
177
167
163
168
174
172
166
161
163
165
166
163
160
162
167
167
164
158
155
155
156
153
173
171
166
164
165
169
175
179
181
177
171
167
167
171
176
174
166
161
164
169
171
168
163
160
160
167
175
180
175
168
165
169
176
177
172
169
169
169
171
167
164
164
169
170
167
161
157
160
161
160
163
162
161
162
166
172
175
179
180
177
174
170
170
174
178
180
175
172
174
176
174
169
163
161
165
170
173
176
177
177
174
171
172
175
176
174
172
173
174
175
173
170
172
176
175
171
165
165
168
173
152
155
158
162
163
168
169
169
167
167
169
168
169
171
175
177
179
176
174
174
175
174
170
165
164
166
167
170
176
179
175
169
165
166
170
172
173
173
177
180
181
178
176
179
179
172
165
162
165
172
153
159
165
168
168
168
165
160
157
156
160
163
166
166
166
168
167
165
162
163
168
172
170
165
162
162
164
165
167
169
166
163
161
162
167
170
175
176
176
178
177
173
171
169
171
169
165
164
163
165
166
168
174
179
180
174
165
158
158
159
161
162
165
164
162
161
159
158
159
161
164
166
167
168
167
167
166
163
161
160
161
162
163
164
169
175
181
178
173
169
165
162
159
157
161
167
171
174
173
169
173
166
173
183
188
179
165
158
162
166
167
164
165
165
165
161
159
163
167
168
166
165
166
172
174
171
165
161
160
161
164
167
169
171
175
179
179
175
170
164
161
157
154
156
160
167
170
172
174
175
168
160
164
174
180
175
163
159
160
165
165
166
170
171
167
162
160
168
173
174
168
165
168
174
175
168
160
159
163
171
173
171
169
170
171
170
169
169
169
167
165
164
163
165
164
162
158
158
163
171
164
162
164
166
167
165
162
162
158
157
161
168
175
173
163
154
154
161
167
166
164
162
162
165
165
161
158
160
168
175
176
172
167
164
163
161
163
168
171
171
170
170
171
172
166
157
151
150
156
161
165
168
169
166
162
161
164
165
162
158
159
168
175
170
160
151
151
156
160
159
156
154
152
152
154
156
160
169
174
176
176
172
168
163
162
164
169
171
169
166
166
169
172
173
167
161
159
159
158
155
168
169
169
167
165
164
167
173
172
168
166
168
169
168
162
160
162
166
164
160
154
150
150
151
154
160
166
172
178
176
175
173
170
169
170
174
176
174
164
158
159
164
169
169
168
170
169
167
162
156
175
169
162
164
167
170
173
180
183
178
171
169
168
169
169
170
175
177
174
164
159
157
160
164
167
168
168
171
172
174
173
170
169
170
173
176
176
171
164
160
159
162
163
161
165
168
168
166
160
160
174
167
159
160
165
171
175
182
183
177
172
172
174
173
170
170
172
174
172
167
167
169
172
175
173
171
170
170
171
171
172
169
167
170
172
174
173
170
165
162
161
160
159
156
157
158
159
159
160
163
[truncated: 210,001 more chars]
