# Supplementary material for: Evaluating flow modulating treatment response in intracranial aneurysms using black-blood MRI in vitro
Source: Commun Med (Lond). 2026 Mar 27;6:170. doi: 10.1038/s43856-026-01413-z (PMC13031954; doi:10.1038/s43856-026-01413-z)
Supplement: Supplementary file 10 — Supplementary Data 7 [file 43856_2026_1413_MOESM10_ESM.zip › Data_Figure_10a_Sup_Figure_7a/BA model 3/CN11_02_with (IFD7)/1_aneurysm_array.txt]

295
397
358
255
146
66
22
314
657
682
497
422
427
336
211
75
185
379
535
418
211
278
501
530
374
185
207
290
258
123
24
17
54
324
470
457
322
133
213
117
55
44
21
9
127
328
490
497
343
60
4
14
22
71
285
517
573
430
233
6
11
17
105
317
498
481
322
168
16
128
318
439
371
197
77
370
470
404
221
52
647
543
297
64
251
35
250
511
641
628
547
409
237
27
228
592
891
853
677
677
721
595
389
214
30
245
451
658
742
526
282
394
667
722
572
346
107
187
469
535
464
310
101
27
100
400
590
602
456
220
93
370
507
425
217
52
8
3
66
237
457
608
582
391
178
229
423
401
211
53
25
2
49
104
225
457
647
662
504
280
303
444
328
124
8
8
1
3
65
246
482
638
626
483
285
66
341
495
399
194
49
9
7
12
44
258
463
566
543
418
228
327
513
469
311
155
63
24
6
71
300
508
582
551
400
165
234
425
436
329
216
171
136
29
47
321
631
753
670
414
112
119
285
339
294
220
240
268
129
24
246
670
903
760
377
61
159
281
327
323
371
452
365
163
191
555
844
696
268
391
495
549
618
618
455
300
406
589
489
152
563
589
640
602
427
305
307
235
342
391
428
352
210
123
135
132
97
243
395
452
374
208
221
490
723
833
851
821
687
435
227
242
533
825
980
866
740
836
923
786
552
339
169
515
726
851
817
549
332
478
762
851
766
551
249
74
417
679
730
646
490
241
78
206
492
711
773
638
361
124
284
593
692
578
399
249
151
121
194
379
592
704
653
460
241
107
451
661
584
373
202
112
87
123
212
374
567
672
660
559
369
178
536
666
521
280
116
22
14
11
128
356
559
656
671
616
439
208
562
685
553
342
177
31
7
18
70
365
560
633
652
610
401
177
537
673
578
421
288
188
92
8
83
389
614
647
638
535
278
105
436
602
518
375
301
319
285
101
61
335
636
743
693
484
166
287
476
450
315
256
355
435
267
66
177
536
827
815
487
118
118
346
438
409
373
445
546
465
228
133
399
788
831
461
88
182
411
570
641
659
684
664
523
345
383
605
630
300
220
495
725
795
762
741
713
578
429
372
302
200
445
598
628
612
590
513
344
178
200
262
269
253
210
169
172
132
323
504
642
686
621
441
232
189
476
723
880
924
946
971
884
613
339
150
163
520
778
932
948
800
713
853
975
880
690
454
197
70
424
752
875
881
782
533
366
515
780
921
924
730
363
284
637
811
801
728
604
388
242
331
578
812
920
791
477
188
131
514
759
766
664
570
459
333
273
324
484
661
730
675
521
317
274
668
806
694
539
424
315
228
226
298
428
543
569
565
578
473
371
728
801
656
477
328
180
75
76
194
380
510
537
572
631
552
295
394
727
778
647
503
353
178
43
8
113
392
571
597
617
634
480
220
352
692
748
630
526
439
334
189
24
80
395
625
639
627
563
327
102
256
622
723
589
479
458
484
420
183
81
298
547
649
673
549
239
138
495
677
592
444
425
526
571
389
172
169
373
659
816
630
244
298
585
651
574
518
553
600
534
357
199
281
646
882
657
214
90
399
653
752
752
708
657
620
563
430
383
571
700
456
127
426
713
885
908
831
748
722
658
531
432
361
98
372
648
828
854
774
680
612
473
277
215
394
501
482
389
297
209
195
316
391
400
320
187
116
361
594
742
816
846
807
661
419
167
112
414
700
892
961
937
936
995
977
774
485
247
77
400
729
878
915
881
745
668
793
931
922
814
577
255
23
299
675
878
867
814
744
565
430
533
758
937
1007
817
411
111
147
546
805
842
775
732
662
509
390
434
621
837
945
815
500
211
334
720
839
764
701
667
569
448
389
408
513
637
667
617
542
389
83
481
817
838
726
659
594
464
353
333
355
408
456
435
445
559
562
321
152
565
840
820
704
629
534
382
252
220
267
368
438
415
417
544
591
380
158
565
815
774
675
619
525
368
211
120
184
385
535
530
495
517
464
273
125
520
774
749
647
623
576
459
302
121
117
355
559
589
581
536
345
134
72
436
750
769
655
623
626
596
493
268
146
263
428
556
689
651
353
90
306
670
809
710
637
650
676
636
476
318
249
288
529
830
802
414
135
504
780
813
730
684
669
637
575
504
362
287
537
880
802
360
245
631
842
859
795
721
639
584
593
536
440
545
713
571
314
658
863
918
902
832
721
676
673
610
510
421
240
289
585
807
943
973
863
713
650
580
401
172
181
388
587
702
673
526
391
295
150
175
159
75
227
407
522
577
587
518
376
72
298
589
800
871
885
906
896
820
608
312
61
291
598
836
951
952
894
878
945
993
906
675
382
267
600
818
853
846
832
732
653
733
870
944
926
716
334
165
540
821
867
776
748
752
641
513
550
711
880
984
832
447
141
30
367
743
874
803
733
734
710
608
495
487
602
749
809
712
484
251
129
546
843
837
743
729
712
622
531
481
452
491
556
540
504
535
465
221
243
667
878
805
729
729
677
549
463
447
415
407
433
386
369
533
631
395
314
713
874
780
712
707
653
534
432
391
368
401
465
428
342
457
612
457
319
698
841
743
677
679
641
534
409
314
297
401
531
529
430
427
477
355
280
656
809
724
665
690
661
554
424
280
226
336
486
566
582
554
419
220
215
591
805
764
698
730
724
640
530
379
276
289
368
526
741
760
485
179
124
468
778
829
755
764
783
738
653
543
461
380
326
503
832
891
537
165
283
663
870
845
785
770
738
674
607
599
524
396
508
815
827
456
95
442
794
916
851
761
719
670
598
599
603
529
556
682
610
270
164
530
828
913
864
841
820
712
627
650
662
584
484
314
175
514
781
889
947
982
893
727
660
654
520
280
144
373
569
721
819
809
662
504
395
275
269
360
406
360
82
200
299
335
318
243
186
379
566
666
715
728
671
530
335
57
210
467
736
875
885
880
906
919
904
758
449
201
460
717
878
917
873
817
813
875
964
989
845
510
154
441
705
811
792
789
792
724
651
696
803
924
1005
856
449
72
339
670
833
787
710
737
779
700
575
561
638
746
882
851
563
237
187
544
811
828
746
728
762
758
680
566
513
546
588
602
615
560
379
328
701
855
780
736
763
744
673
623
578
507
492
495
422
415
571
584
301
98
431
783
860
759
749
768
705
615
586
581
516
490
525
448
366
543
710
472
131
474
802
855
756
737
740
697
634
587
557
500
510
604
573
402
471
693
552
138
477
788
839
738
706
714
699
659
581
501
441
470
591
625
507
501
623
507
121
450
762
818
726
704
725
704
639
563
472
391
388
485
607
659
659
595
389
91
380
709
816
742
719
765
739
659
599
527
446
395
420
575
773
805
596
304
261
608
820
786
737
783
793
733
680
617
569
516
462
556
771
819
569
244
130
439
774
862
787
758
767
756
718
642
619
615
544
547
695
732
494
251
625
881
891
782
710
721
728
638
580
616
612
586
631
597
361
94
348
703
912
904
805
789
814
726
604
620
686
646
543
400
95
354
701
902
916
908
938
889
746
678
696
611
390
83
313
568
718
795
864
889
787
634
518
386
161
304
418
504
577
547
394
76
174
309
418
457
439
346
140
288
474
636
734
798
816
762
621
419
154
344
578
776
839
824
838
886
906
920
825
519
144
338
577
768
856
835
763
723
740
795
896
989
910
567
83
270
533
728
775
757
757
742
678
618
633
692
830
995
933
533
192
436
677
762
717
703
756
781
706
590
540
526
561
749
898
731
353
129
347
613
749
724
704
748
788
777
717
614
536
494
432
428
607
738
555
188
492
748
768
698
738
789
759
716
703
668
587
549
488
356
389
667
730
375
234
571
801
777
717
777
785
713
674
692
693
631
622
656
536
398
587
798
532
264
593
808
791
747
783
758
708
699
694
671
618
635
746
719
518
576
821
637
278
599
808
800
751
760
742
731
738
700
635
570
564
673
742
652
679
836
667
257
586
806
794
738
750
741
717
710
680
620
543
497
562
690
742
777
793
579
202
517
775
797
727
737
756
716
685
682
646
582
535
557
659
740
750
662
446
139
393
710
819
738
714
761
750
719
716
669
622
621
628
638
654
647
556
351
248
584
838
815
727
729
744
747
746
669
604
641
663
610
576
594
515
131
409
753
896
825
733
701
732
763
676
568
600
661
618
587
589
467
214
509
799
914
864
778
770
806
742
609
601
682
668
589
494
205
501
802
935
906
870
888
870
761
696
708
652
486
287
187
461
695
796
823
866
908
859
738
631
491
287
140
292
438
528
596
675
674
556
386
174
212
264
109
103
106
216
350
458
504
481
369
215
64
176
329
497
639
746
830
848
775
624
399
85
214
409
616
749
768
754
795
856
874
883
794
488
204
412
632
778
815
756
664
628
654
702
798
909
849
516
131
314
556
725
759
748
734
684
605
542
522
543
685
900
889
516
116
242
435
625
700
693
715
757
753
682
572
482
397
391
629
913
816
380
202
400
578
644
644
685
754
777
759
725
650
565
467
339
346
650
883
653
268
539
687
651
631
728
786
751
721
727
716
667
628
517
350
419
761
816
389
320
612
732
665
670
782
786
718
704
724
733
715
729
735
580
439
648
859
538
122
364
637
739
690
714
799
771
722
732
731
716
697
721
801
772
607
692
906
650
144
386
655
758
716
727
788
765
747
768
743
698
661
654
734
805
754
817
963
720
123
353
652
780
730
721
770
751
727
746
729
681
637
617
670
761
772
823
899
678
280
597
785
752
706
748
749
706
714
722
675
635
646
698
731
680
670
709
561
200
493
767
798
710
718
761
737
721
727
675
624
673
741
707
572
532
577
463
126
349
689
856
773
710
745
757
747
753
685
599
644
729
671
536
540
573
402
198
523
818
864
767
727
735
751
774
710
589
594
680
652
581
616
571
89
297
608
830
870
816
773
773
801
760
636
600
670
661
618
590
425
112
290
602
838
905
868
844
860
849
764
705
704
656
553
427
74
281
565
751
816
832
855
882
857
785
696
563
382
220
385
525
598
634
683
700
637
514
355
183
243
270
301
318
285
58
67
61
42
16
89
193
317
424
472
433
314
155
42
145
303
463
598
717
803
807
712
551
313
74
196
395
595
701
705
695
737
792
809
807
706
390
55
194
408
634
767
777
695
586
529
542
588
686
801
738
406
107
286
545
725
759
734
697
624
520
426
375
395
550
765
761
400
92
196
379
588
687
691
704
728
718
653
526
390
282
287
534
834
754
293
172
330
488
579
621
676
732
745
737
726
669
567
444
310
331
652
879
609
51
245
468
579
570
599
708
767
744
712
710
725
710
660
538
380
469
786
800
331
93
322
556
621
573
621
750
778
741
712
695
721
749
761
728
587
498
702
860
477
146
391
602
638
587
643
764
777
755
748
718
716
738
750
775
749
659
759
900
569
169
423
632
664
610
655
762
776
768
771
738
717
719
715
752
802
774
839
927
631
140
390
642
705
640
661
747
757
745
750
724
687
683
696
742
785
748
792
876
640
85
311
614
745
681
662
734
754
733
737
717
658
644
691
756
755
650
650
749
597
223
543
766
744
675
721
772
762
749
726
662
623
673
753
735
589
565
656
529
129
416
731
820
726
702
762
786
769
757
706
626
633
716
706
586
591
649
451
31
247
589
817
805
718
723
761
768
777
746
631
590
669
673
610
658
645
86
355
662
826
816
766
753
764
792
767
648
597
659
652
629
663
550
119
366
678
849
854
812
813
838
820
737
699
702
646
588
547
102
375
651
784
819
841
852
843
815
784
714
584
439
105
289
463
599
667
675
670
672
639
551
401
120
236
313
318
315
307
286
13
22
32
34
19
4
57
147
261
371
418
366
257
111
12
98
258
403
529
651
728
715
618
482
259
36
143
347
547
638
635
622
649
688
706
712
627
339
30
155
367
604
733
731
637
513
429
421
468
580
706
659
345
6
63
251
527
718
744
705
653
564
438
311
253
299
466
655
645
310
28
127
334
579
698
682
673
688
688
622
468
312
236
269
466
700
631
207
97
235
415
566
636
663
697
722
733
731
663
537
428
341
358
596
768
505
33
187
360
487
546
602
684
746
757
724
709
726
702
637
553
454
522
748
720
264
83
283
462
527
536
595
705
770
783
732
678
716
756
734
695
624
590
737
814
408
142
372
527
548
529
589
707
773
797
764
704
722
768
748
737
738
711
783
835
473
159
418
570
574
540
592
708
774
793
769
728
734
760
745
746
781
764
794
816
494
128
401
598
621
568
597
697
758
771
753
718
705
716
722
749
769
719
745
798
529
67
332
601
675
607
610
691
745
769
767
722
675
667
684
722
733
668
697
778
545
25
239
565
718
668
638
702
751
777
781
742
685
651
643
682
722
665
677
731
501
134
472
721
741
682
696
746
783
789
770
739
667
610
658
707
658
664
690
418
35
313
637
782
742
693
718
764
779
788
770
659
582
645
677
628
675
674
122
443
710
803
772
732
729
744
776
757
638
589
659
650
628
696
627
180
482
749
852
816
765
774
807
781
698
688
712
650
615
630
9
176
496
748
828
833
856
866
833
792
777
719
592
486
369
166
398
573
697
765
761
720
686
637
542
399
252
69
188
325
418
423
388
335
279
215
15
35
61
70
56
9
69
143
243
355
403
360
268
167
11
103
257
362
454
564
641
625
564
479
316
32
135
335
510
561
534
518
543
575
597
635
615
391
36
155
353
567
678
663
563
435
346
335
383
496
641
646
390
8
75
268
516
679
702
673
616
510
371
254
225
290
442
604
609
332
11
135
348
577
678
660
650
662
652
573
423
305
289
325
445
614
581
233
8
87
220
399
570
644
644
663
701
724
714
630
506
449
428
417
555
686
478
42
183
314
437
553
619
656
710
756
740
719
714
655
594
589
557
574
707
673
263
92
278
398
468
541
604
662
737
798
756
694
725
733
679
682
697
676
748
767
404
150
370
462
484
526
584
660
743
806
770
708
740
776
729
712
755
751
782
785
461
168
427
513
502
519
581
665
749
792
759
722
751
778
740
729
768
755
760
750
456
140
438
561
544
533
574
652
737
782
757
727
740
740
707
714
744
709
731
761
470
81
388
597
603
556
586
646
708
773
781
749
727
706
656
658
701
698
749
797
480
31
300
598
653
596
627
684
700
742
779
749
716
681
610
609
693
722
759
766
440
180
548
698
655
661
717
726
744
776
762
738
681
596
617
697
691
699
706
380
70
429
697
735
686
706
741
769
781
784
769
675
598
647
671
618
670
687
342
226
587
766
765
731
731
740
745
768
749
640
603
672
653
626
715
667
42
324
639
804
830
789
745
754
788
763
683
686
721
673
669
697
57
324
646
837
867
847
865
886
856
810
794
743
646
566
437
39
289
551
711
800
860
870
832
777
692
573
424
290
154
302
450
546
567
531
451
339
223
48
91
134
149
127
39
128
197
281
385
438
408
350
274
36
177
318
370
406
497
582
593
578
563
440
68
193
382
503
489
421
412
460
510
544
622
668
501
74
214
390
545
610
576
474
361
306
324
371
464
624
688
492
11
153
346
517
613
635
637
589
476
355
293
305
351
453
617
664
439
63
234
411
555
620
627
647
659
621
538
442
406
421
417
475
642
650
331
32
169
304
423
545
620
626
645
681
694
676
608
537
540
546
496
578
712
554
88
266
353
417
537
621
634
667
724
731
715
694
620
598
663
649
615
708
692
321
142
347
399
425
538
622
637
685
767
759
715
725
692
643
703
754
702
733
761
463
196
425
443
426
524
610
640
696
772
758
713
741
756
707
710
767
743
757
780
530
217
488
494
434
506
606
655
715
767
740
715
748
766
726
724
766
735
743
764
533
189
521
561
474
504
587
639
708
769
750
736
759
746
693
705
742
704
732
777
512
126
490
628
543
519
598
639
678
754
776
759
758
726
650
651
703
702
759
808
484
52
405
663
610
547
646
710
677
704
748
729
710
686
612
614
696
724
771
784
439
275
656
699
590
662
768
743
720
742
725
708
683
626
646
700
678
708
740
409
139
566
775
697
637
728
792
799
792
778
768
714
663
681
657
597
682
720
348
734
817
713
682
745
777
775
782
769
685
644
670
638
641
749
679
92
480
782
831
779
748
739
750
783
767
693
679
706
708
754
765
138
475
767
884
873
840
851
881
874
834
814
789
752
688
502
104
408
681
812
863
903
927
921
881
791
676
523
364
245
416
557
642
674
664
593
459
298
122
168
185
167
247
321
408
460
446
408
331
65
230
371
398
402
473
567
611
635
643
520
102
251
426
503
448
362
363
448
531
585
679
733
563
100
272
439
534
552
503
413
337
339
396
440
510
668
742
553
223
415
523
556
573
602
573
480
408
410
435
437
504
683
751
511
127
333
469
526
557
601
654
669
623
564
543
561
553
499
555
743
745
255
401
448
500
579
621
652
678
683
674
656
648
669
641
567
656
794
619
115
357
425
406
492
603
630
644
698
722
718
701
656
677
739
689
642
746
736
178
432
439
388
494
617
630
651
730
752
725
712
677
669
744
759
674
720
780
508
236
499
468
380
484
617
639
665
737
744
711
722
728
712
735
757
693
725
801
594
262
565
522
385
461
609
658
694
743
723
703
728
748
735
753
767
701
725
807
620
232
603
601
432
461
589
647
700
754
739
726
744
739
717
751
764
689
725
811
594
157
577
680
519
487
609
663
692
753
761
742
741
724
689
717
737
682
738
821
550
68
488
731
612
523
652
746
713
717
733
701
689
684
666
694
724
693
757
817
502
344
733
726
566
646
793
784
747
743
710
699
710
700
713
701
650
727
801
474
182
635
819
684
601
720
811
824
809
787
792
778
738
699
623
592
732
768
389
789
839
687
646
729
783
785
789
793
736
671
631
608
686
798
660
533
834
836
746
719
726
734
762
757
695
658
673
742
839
804
169
526
792
877
860
827
821
842
851
829
819
834
852
784
515
430
698
828
869
886
905
923
915
860
778
624
414
263
444
579
649
677
689
647
538
368
137
228
298
363
401
396
344
191
336
396
415
473
566
623
648
607
460
229
388
469
448
393
414
520
627
690
752
728
490
257
426
507
520
487
429
402
449
529
581
646
752
747
493
205
403
510
537
548
579
573
526
504
532
557
552
626
772
776
113
334
463
510
539
589
649
669
645
623
643
666
628
579
678
826
730
244
421
450
471
554
618
654
679
692
707
732
752
743
676
630
746
821
549
365
458
407
447
562
620
640
687
726
740
739
737
759
757
683
680
788
713
147
446
481
387
438
564
611
638
714
754
734
711
704
728
767
722
666
744
773
208
519
521
383
424
559
616
654
729
751
714
702
720
739
759
731
666
727
803
557
231
582
584
403
409
552
630
687
743
734
708
712
740
762
785
762
678
723
811
608
194
608
656
463
434
554
639
706
758
738
714
723
737
756
797
773
679
727
820
606
113
565
717
561
486
590
673
727
773
757
721
715
722
741
781
756
674
744
831
577
459
745
657
544
630
736
759
769
754
706
689
706
730
759
732
677
775
847
531
308
710
752
602
624
744
781
781
773
737
735
755
754
737
682
653
777
834
570
794
715
619
679
756
794
802
795
813
810
751
667
598
641
796
755
303
704
823
732
671
699
738
749
761
775
739
659
597
622
759
817
578
426
759
834
786
749
730
721
725
725
692
663
684
784
874
747
425
698
830
861
847
823
814
819
822
831
862
874
751
323
579
753
832
850
848
862
871
843
775
607
354
495
566
583
591
569
490
146
203
240
261
251
69
220
335
394
444
516
567
547
449
128
261
391
456
469
510
613
715
763
747
612
301
154
329
449
503
518
514
531
593
672
735
797
805
648
94
304
468
539
558
573
588
585
587
611
647
692
776
816
668
226
397
504
562
584
612
632
632
631
655
671
662
688
796
820
568
134
344
432
480
541
589
613
633
656
695
738
754
723
675
714
810
742
261
430
428
435
509
565
598
647
701
738
758
769
757
711
681
752
798
573
363
490
434
412
477
541
598
689
747
742
721
730
746
728
686
719
793
697
439
560
460
399
459
535
626
729
763
729
703
722
743
733
696
693
766
743
491
630
506
418
468
563
668
751
757
728
719
739
754
755
723
694
745
759
487
682
577
476
514
600
701
765
746
723
722
737
753
762
731
699
755
773
417
697
655
557
571
649
734
780
755
722
712
724
749
759
726
703
792
797
298
661
716
627
617
677
747
787
769
728
717
732
748
749
713
716
818
805
166
562
739
697
641
670
717
764
774
756
760
763
740
707
677
710
819
758
383
690
760
707
669
678
719
751
757
773
758
691
638
645
741
801
627
134
506
758
810
766
715
699
701
703
708
693
653
641
719
814
750
220
569
790
849
829
786
745
719
714
724
737
769
826
809
564
227
508
732
853
891
868
834
829
847
862
852
771
561
379
597
749
798
788
787
779
736
627
448
343
425
438
427
400
79
221
297
340
390
421
360
227
120
273
409
484
545
632
701
701
604
396
184
342
458
535
593
647
705
760
813
841
726
431
146
371
509
556
581
618
641
646
664
728
814
848
729
432
71
285
465
567
583
577
585
585
590
620
667
721
803
838
704
207
382
484
537
551
550
546
567
617
674
697
689
716
809
810
575
109
340
443
462
469
496
520
563
628
691
725
727
703
681
737
826
737
202
442
498
451
424
457
530
628
710
733
721
717
706
676
702
804
807
536
268
536
562
468
419
467
577
696
750
734
706
711
705
677
686
770
803
627
287
597
633
525
465
519
639
733
749
731
720
725
706
679
684
747
780
651
260
615
691
605
545
589
680
735
729
723
718
719
703
679
689
753
792
662
183
571
719
683
618
634
704
741
730
721
712
708
701
688
698
777
824
667
474
710
734
670
656
705
747
743
727
724
723
718
710
723
790
824
645
324
646
767
725
668
681
725
734
730
734
727
701
704
735
793
782
546
155
509
742
800
740
692
699
711
707
705
686
666
693
771
808
705
266
605
810
846
793
751
727
698
689
694
719
770
827
783
559
322
633
822
876
867
831
785
775
813
856
859
797
620
277
540
746
861
888
864
856
874
854
757
552
393
580
675
688
675
645
551
406
147
177
213
225
147
277
372
448
513
541
478
359
202
341
464
570
652
704
721
733
677
488
208
392
488
560
630
674
684
709
774
826
743
489
138
344
488
554
572
575
571
588
647
730
804
832
736
464
277
419
501
534
531
505
511
576
653
705
735
800
830
697
340
189
395
466
468
477
486
504
570
655
697
699
697
727
814
805
561
308
491
514
465
457
499
574
667
719
711
697
690
698
769
834
707
390
586
582
505
500
566
649
706
716
701
698
691
676
734
819
755
430
431
654
659
586
577
638
687
697
698
701
709
687
665
713
804
758
470
403
680
725
662
648
679
690
686
693
698
695
674
653
714
806
764
465
329
647
750
717
686
693
692
691
700
689
680
675
677
737
830
760
434
207
569
748
749
714
711
713
709
707
700
696
712
733
788
820
717
367
441
700
785
752
739
736
718
705
704
706
727
778
828
798
617
259
587
766
806
791
778
747
713
706
707
743
813
849
732
481
352
635
786
841
852
823
776
760
786
828
860
800
604
357
607
774
862
880
854
850
883
889
810
611
344
280
495
676
767
783
785
781
711
528
297
324
438
478
475
429
324
115
187
252
302
284
205
173
296
416
506
545
544
482
384
198
333
458
569
628
654
678
707
649
472
153
324
458
551
587
601
645
727
794
803
705
487
121
273
403
519
565
553
568
648
738
794
821
811
707
441
249
391
468
524
548
556
616
706
744
753
774
814
790
630
368
506
544
559
578
614
690
740
729
719
747
780
807
723
459
151
454
607
639
634
646
672
703
712
702
709
736
760
793
764
568
155
500
675
717
710
706
694
683
682
693
719
735
741
784
773
602
480
686
750
745
730
699
682
689
697
715
730
737
779
777
601
406
652
744
760
745
714
708
713
700
704
734
754
799
771
561
288
583
731
776
778
756
742
736
717
722
766
806
814
729
473
160
478
685
792
823
810
774
749
741
754
802
846
809
638
296
563
730
830
856
821
786
781
797
825
840
727
501
323
555
741
845
856
832
833
844
833
756
577
285
508
685
766
781
795
791
724
552
318
206
373
494
540
549
525
423
120
211
264
288
265
196
136
274
390
457
489
509
460
348
116
296
436
527
576
638
694
704
606
431
82
252
430
552
601
657
743
805
813
776
652
436
226
384
535
623
667
735
803
819
815
820
763
609
324
364
516
630
687
732
782
803
776
771
798
808
693
478
181
458
625
715
746
765
772
751
729
743
784
804
744
570
193
496
675
756
768
765
751
730
726
756
792
808
756
605
157
463
650
750
773
769
762
752
750
778
806
803
750
604
383
593
729
782
791
793
789
770
783
808
798
728
565
277
529
706
797
816
819
810
784
786
802
786
680
484
155
432
635
769
816
821
813
796
786
789
737
586
330
242
480
662
763
789
790
790
775
741
633
434
234
455
616
681
708
721
703
609
461
206
369
462
505
527
499
389
180
221
226
170
208
226
222
95
236
340
413
459
472
409
293
255
401
513
605
672
672
626
521
356
208
406
552
659
743
787
765
733
669
539
289
331
511
656
746
794
791
774
752
721
617
447
173
407
575
699
780
794
761
758
753
728
663
536
183
429
579
696
775
795
764
763
763
740
682
565
145
387
557
687
774
809
794
785
781
761
682
549
309
519
685
773
810
807
794
783
750
642
492
216
466
636
740
784
792
775
744
688
556
394
342
513
637
708
736
712
667
578
453
153
329
468
565
609
597
541
444
293
262
350
403
414
356
268
160
268
357
384
336
272
150
299
425
518
535
501
442
352
228
402
535
590
604
634
610
468
302
246
436
584
616
630
719
714
530
359
255
434
599
650
659
721
702
542
394
247
427
588
656
661
667
636
519
391
222
418
554
619
632
617
579
476
339
338
459
530
556
550
506
390
190
312
413
454
438
367
265
237
284
251
180
206
237
296
418
414
255
263
368
619
651
281
308
385
582
590
269
322
350
405
368
218
269
289
273
229
178
207
197
