# Supplementary material for: Evaluating flow modulating treatment response in intracranial aneurysms using black-blood MRI in vitro
Source: Commun Med (Lond). 2026 Mar 27;6:170. doi: 10.1038/s43856-026-01413-z (PMC13031954; doi:10.1038/s43856-026-01413-z)
Supplement: Supplementary file 10 — Supplementary Data 7 [file 43856_2026_1413_MOESM10_ESM.zip › Data_Figure_10a_Sup_Figure_7a/BA model 3/CN11_02_with (IFD7)/2_vessel_array.txt]

133
147
159
53
61
81
105
147
10
18
40
104
179
1
4
27
110
166
0
3
85
147
60
138
125
176
133
122
136
149
155
92
41
57
77
98
151
139
112
22
2
11
16
34
94
171
141
66
2
2
1
1
3
13
84
154
124
91
22
4
5
3
2
13
56
135
101
129
56
10
4
5
1
57
134
128
128
122
93
91
75
76
147
182
136
164
176
162
147
141
132
117
126
141
160
87
37
55
72
93
158
145
117
20
3
10
11
27
87
167
138
82
4
7
2
3
2
11
76
159
99
98
43
25
20
4
3
13
47
141
76
123
75
23
10
9
2
55
133
136
131
140
112
100
77
78
142
176
136
175
192
172
147
126
140
121
124
138
151
167
91
38
52
63
86
157
143
126
18
2
6
5
16
71
163
121
99
14
5
0
3
1
7
76
178
69
104
67
30
7
3
3
9
53
166
51
122
99
33
5
7
5
53
136
152
137
160
123
100
80
83
138
165
135
175
190
166
141
113
145
126
125
136
154
172
98
41
44
56
82
151
126
139
23
1
2
2
8
47
145
104
113
33
1
0
2
1
2
62
185
58
114
85
20
3
1
1
6
54
183
136
122
38
2
1
13
51
139
170
139
170
129
101
86
94
137
156
130
174
181
154
135
115
146
127
123
133
153
175
101
38
32
49
81
144
183
111
145
31
0
1
7
7
28
123
196
104
122
39
0
1
6
1
6
33
171
70
127
89
8
2
1
1
3
45
182
156
131
34
2
10
17
45
139
182
135
168
131
108
97
102
135
157
124
176
182
152
136
122
148
123
116
132
153
174
102
31
18
43
85
141
182
115
142
22
1
2
10
16
27
112
189
113
119
23
0
3
7
3
7
21
157
83
135
79
0
1
0
0
2
42
174
161
126
29
5
16
17
40
139
188
126
160
132
117
110
110
132
161
178
189
159
141
126
157
121
114
136
152
174
103
28
13
43
86
137
187
123
136
14
4
5
8
25
38
112
188
116
115
9
1
5
3
4
3
28
155
81
132
74
0
0
1
1
2
45
167
158
131
35
5
17
20
42
138
189
159
134
120
117
116
132
164
170
187
167
148
124
167
124
117
143
152
170
107
28
12
39
81
132
190
129
137
12
4
4
1
25
42
113
191
107
119
26
10
16
0
5
3
36
154
64
124
92
18
7
0
1
4
43
159
153
151
60
10
12
27
53
139
187
164
135
114
117
125
138
169
148
175
170
149
115
176
130
119
145
147
146
169
111
30
11
30
70
123
188
114
145
41
4
3
2
13
31
106
192
95
129
55
30
28
16
3
2
35
152
50
120
108
42
11
8
2
6
43
156
148
176
88
13
13
37
68
145
187
168
138
109
114
136
154
175
123
125
161
170
148
109
179
132
115
138
148
153
169
117
28
11
19
60
115
185
94
150
66
4
5
2
3
18
98
193
91
137
68
30
24
19
2
3
25
158
120
116
52
9
10
2
6
47
164
138
184
102
17
17
45
80
154
191
165
147
118
114
144
167
181
122
119
158
171
148
111
198
176
129
106
129
151
162
166
119
22
10
14
50
111
184
75
154
70
5
3
4
1
13
90
195
91
137
65
15
6
8
3
5
14
166
118
114
48
2
5
2
6
48
177
119
170
103
24
19
43
81
159
196
152
156
135
122
144
175
186
122
124
161
170
150
118
179
201
198
170
127
103
125
151
165
166
125
21
8
10
40
105
185
201
154
75
6
2
4
1
12
83
200
136
59
2
4
3
4
6
11
168
112
110
44
0
1
1
7
41
182
99
154
106
36
20
37
74
157
202
131
160
149
130
142
177
190
121
158
168
154
128
190
207
202
167
131
108
125
147
158
161
140
31
7
9
25
90
180
213
147
102
5
1
4
3
8
75
202
132
67
2
3
1
4
4
10
156
115
116
48
4
3
1
7
30
172
88
153
117
51
26
34
70
152
206
117
162
157
138
142
178
193
122
150
166
156
199
212
205
170
138
116
127
138
147
148
155
48
7
11
15
64
172
230
133
138
37
2
4
4
4
66
197
130
83
12
3
0
5
2
8
139
219
126
137
58
3
4
3
7
32
162
202
169
139
65
36
41
74
155
211
120
169
166
149
150
177
195
129
141
168
155
200
213
202
189
171
141
121
125
126
135
163
130
163
55
6
13
9
38
163
248
128
162
59
2
4
4
3
55
188
211
136
99
23
4
1
6
1
6
129
205
132
161
74
1
4
5
7
44
160
189
190
165
79
49
51
83
164
217
130
184
182
165
158
172
195
143
141
165
149
196
211
197
188
169
141
117
117
115
128
171
122
160
45
5
12
5
26
157
258
127
167
57
2
3
3
6
37
173
215
138
112
31
3
1
5
2
2
112
196
117
172
90
4
4
6
4
54
161
179
200
184
92
59
56
86
172
228
197
197
178
157
164
198
157
146
158
195
209
189
184
166
140
105
101
107
133
180
122
153
35
5
9
3
25
151
255
118
158
60
11
9
3
6
26
152
213
120
115
43
2
3
3
5
9
63
184
90
172
103
9
4
7
4
47
147
176
193
189
99
64
57
82
173
240
194
202
184
153
159
200
161
199
206
181
176
168
143
90
78
97
136
184
122
157
43
4
7
4
26
142
238
99
135
79
30
26
27
4
22
133
206
96
102
49
11
9
7
9
13
26
167
64
177
121
20
2
5
6
35
134
180
177
182
99
66
59
79
167
245
180
200
185
155
159
199
156
204
199
172
170
176
149
75
55
84
135
182
95
165
67
2
4
3
24
125
216
51
107
86
44
31
29
3
18
131
204
78
88
33
16
7
9
11
13
22
161
53
191
137
27
2
2
7
31
134
188
162
177
104
72
67
81
161
241
169
199
188
165
166
193
142
205
192
166
168
163
183
150
64
44
75
126
174
45
161
85
5
3
3
19
103
202
16
96
93
51
32
34
11
32
141
207
45
102
38
16
8
10
7
7
58
170
194
151
34
0
3
6
35
146
192
150
182
117
82
78
89
157
229
169
205
195
178
177
182
202
186
164
167
165
185
144
62
47
71
115
168
23
142
89
7
2
5
13
85
197
198
10
89
106
51
38
41
25
23
137
210
20
97
82
30
8
13
8
4
64
179
171
165
46
2
2
6
36
146
191
139
192
132
89
84
97
154
220
149
173
214
202
192
186
173
200
184
163
165
166
183
139
68
55
65
101
166
186
22
125
83
8
4
6
8
71
199
217
7
74
112
56
34
46
22
6
105
215
9
79
116
63
20
14
8
9
29
161
140
180
64
1
3
6
30
130
186
121
205
150
93
87
103
150
214
155
166
215
206
202
192
171
199
179
153
150
163
181
138
69
49
47
82
166
202
28
132
76
5
3
5
6
61
200
226
3
49
107
71
22
55
47
6
74
219
7
72
120
69
20
16
13
7
10
140
131
197
87
6
7
8
24
117
182
101
209
166
101
88
104
146
207
164
208
209
208
198
173
196
173
138
130
155
179
141
61
33
23
60
160
218
7
111
96
17
3
2
1
55
193
227
7
29
88
85
30
33
17
3
80
217
24
101
82
41
8
12
2
3
10
140
139
213
111
13
2
4
20
111
187
206
178
114
91
105
146
204
165
200
214
215
200
173
192
167
128
119
144
170
147
57
21
10
42
150
233
6
50
91
42
8
5
2
53
183
225
7
20
80
109
49
34
30
45
120
219
31
135
84
10
18
12
7
14
28
167
139
205
119
24
4
3
24
117
199
203
190
129
103
109
146
201
153
190
223
224
204
170
190
164
127
120
138
166
159
148
54
21
9
33
139
241
4
23
82
73
17
5
1
52
176
227
7
16
79
119
68
47
39
76
145
225
108
110
22
24
14
9
18
66
197
117
198
121
30
4
6
32
130
208
186
192
148
121
117
146
197
146
183
230
233
208
169
188
161
127
125
137
166
153
148
51
19
10
31
131
243
3
25
50
68
21
6
2
48
173
234
7
9
72
124
77
59
44
64
136
229
54
132
63
17
19
11
17
65
209
88
195
126
41
15
16
37
132
208
170
187
162
141
128
151
198
148
181
240
243
212
164
190
156
115
118
138
171
143
159
48
12
7
28
128
241
27
20
63
19
5
3
43
163
239
9
53
126
82
64
44
51
117
228
41
145
80
18
21
9
16
43
196
80
200
135
47
19
22
42
131
207
160
185
168
148
132
154
202
151
176
243
244
207
155
167
196
151
93
99
136
175
124
176
50
7
4
27
124
232
230
21
10
68
25
6
3
34
143
238
10
44
117
87
62
45
60
115
223
214
63
149
71
15
18
9
19
32
179
195
83
213
151
48
15
23
51
137
207
151
189
168
143
131
153
202
149
163
232
235
194
142
150
162
162
205
154
79
83
130
176
107
189
55
4
1
25
114
218
239
17
11
68
35
5
4
25
123
235
9
39
97
88
61
46
78
137
224
229
56
158
52
22
12
11
23
31
168
212
65
224
163
47
9
22
62
149
211
143
193
166
136
128
149
198
141
210
219
179
131
158
162
155
209
161
80
78
124
174
109
192
58
4
1
20
99
205
246
18
12
70
43
8
3
19
114
238
9
31
79
87
59
46
80
158
225
221
43
152
50
28
8
12
23
39
168
207
212
175
53
10
25
70
160
220
129
194
165
133
126
147
188
128
185
201
164
160
166
161
160
200
165
89
79
118
172
193
112
195
59
5
3
13
81
199
248
17
16
87
55
12
6
17
119
244
214
10
29
79
94
62
43
72
161
227
174
42
145
58
31
7
14
17
62
177
170
194
184
65
20
30
74
163
223
114
193
170
135
125
141
177
121
164
183
151
153
170
176
178
186
166
96
75
111
173
207
88
201
66
3
7
2
66
203
254
12
26
104
76
26
2
19
128
248
207
10
26
86
112
73
44
67
160
229
142
43
155
57
30
7
15
15
77
185
133
186
188
78
30
38
78
163
220
194
178
137
122
137
173
129
149
166
139
149
174
188
196
180
167
94
65
102
174
223
64
191
84
5
11
9
60
209
260
6
30
100
92
40
14
26
127
246
214
8
15
75
128
83
50
68
160
230
138
47
168
56
30
6
15
15
78
185
119
188
187
86
33
44
84
166
221
195
180
137
124
143
181
140
138
152
133
156
183
194
203
185
168
88
52
89
169
232
50
173
93
9
12
13
56
202
269
8
23
71
92
38
20
27
115
240
233
4
12
57
125
87
55
69
164
231
133
52
173
56
29
6
14
15
80
189
114
187
186
85
32
52
95
174
229
103
186
176
137
138
159
193
146
172
195
200
201
189
164
84
44
77
154
230
53
166
80
7
9
12
46
183
274
8
24
37
83
30
14
20
101
231
242
6
13
37
101
87
55
64
161
242
128
43
162
66
31
7
14
19
87
198
117
168
187
80
38
62
107
182
238
106
170
177
147
157
174
201
148
186
207
205
197
175
182
156
81
41
66
134
222
77
150
41
2
2
7
33
161
273
12
19
32
75
30
14
18
93
225
238
4
13
20
78
84
56
57
149
254
142
132
86
31
6
16
25
95
212
137
130
190
83
51
68
111
185
249
119
149
186
165
170
175
198
153
192
210
207
200
178
172
149
75
38
58
118
214
48
59
17
2
2
5
26
145
270
221
3
1
39
80
39
24
25
90
218
237
10
3
19
71
85
61
55
136
254
177
99
101
25
5
17
20
99
222
170
103
193
100
70
68
101
187
268
149
136
204
187
172
161
193
172
190
203
207
213
194
167
143
63
32
52
110
209
239
23
11
13
2
3
5
20
130
265
239
7
9
42
90
51
39
35
87
207
251
17
3
19
74
89
67
56
126
242
212
90
108
14
5
14
14
96
228
198
93
196
123
88
65
88
192
294
182
132
217
200
163
147
197
200
183
193
210
232
218
177
134
45
21
49
104
204
251
18
20
9
4
5
3
10
110
256
261
10
10
38
89
59
46
37
76
192
269
7
5
14
68
97
72
56
114
228
235
87
123
6
3
11
10
92
230
211
201
141
100
65
84
201
317
201
219
203
159
149
211
222
178
190
218
248
241
188
122
31
17
48
100
199
264
38
23
5
5
8
4
2
90
249
285
33
14
30
76
68
44
33
62
181
284
26
8
9
54
104
74
55
104
220
248
86
142
18
8
9
10
95
230
212
205
156
106
72
94
209
318
199
209
203
169
166
218
217
176
192
220
254
255
221
190
110
26
17
43
95
195
276
67
27
11
7
10
5
2
81
244
299
68
26
22
59
78
36
27
56
183
290
17
16
42
106
73
55
103
225
253
93
162
34
13
9
15
106
233
210
205
165
110
86
111
210
296
184
201
208
187
186
208
185
196
215
249
261
231
196
107
25
15
34
89
194
281
88
26
13
8
10
7
4
90
244
291
87
39
16
49
84
28
30
74
202
277
29
6
36
89
72
54
115
240
247
94
177
34
6
10
21
114
238
208
204
174
116
99
123
202
263
165
197
216
204
198
190
206
201
207
239
259
229
209
116
29
13
25
78
194
276
106
24
13
9
12
9
13
110
241
263
119
35
10
53
88
23
40
103
217
237
68
17
24
64
69
56
132
250
219
128
167
28
2
9
28
120
239
200
201
177
123
105
129
191
234
145
195
217
203
193
176
227
210
204
231
248
217
212
123
29
14
15
63
186
262
105
24
13
16
35
11
36
126
230
226
115
35
10
62
93
24
56
126
211
172
63
17
14
48
62
59
143
245
165
154
151
25
1
8
32
122
229
177
193
176
121
98
124
179
212
127
187
202
182
179
168
248
235
215
205
220
226
198
198
110
25
15
10
53
172
244
91
24
11
27
58
35
69
134
213
187
83
35
11
67
100
35
79
140
189
84
47
11
10
42
62
68
151
222
80
147
149
22
1
9
39
125
211
136
182
169
106
87
120
173
191
180
182
159
162
246
223
211
200
199
196
178
166
81
19
15
7
52
164
221
81
19
8
36
72
51
92
140
193
142
68
31
8
70
111
52
100
156
148
30
34
9
7
49
76
86
167
176
32
127
164
19
3
13
50
131
193
94
177
163
94
87
130
175
169
181
174
152
161
199
194
178
165
164
162
128
49
14
16
4
59
164
193
71
11
7
46
83
60
102
142
167
85
58
27
8
83
131
71
119
171
105
12
31
12
9
68
100
109
185
119
13
126
175
15
5
19
65
137
174
54
178
161
98
105
151
180
150
187
180
166
165
170
162
141
129
139
146
86
28
13
15
5
69
162
161
55
5
14
64
90
62
101
140
146
41
45
24
14
108
147
81
131
187
83
1
38
15
18
89
117
128
196
73
4
150
175
16
7
24
74
138
150
29
181
166
119
135
168
181
133
187
198
186
169
142
124
105
105
124
51
17
12
11
11
79
156
140
45
4
24
76
89
61
98
140
133
26
39
21
26
129
151
82
140
201
79
4
37
15
28
101
123
142
201
45
13
168
175
19
10
25
73
135
121
16
183
174
145
155
174
176
116
181
215
199
167
118
94
87
99
115
36
13
11
6
17
84
148
126
7
30
80
89
62
102
145
104
15
38
22
37
137
150
86
153
213
74
5
28
13
32
107
126
155
200
36
17
162
179
21
13
25
68
134
88
183
182
160
160
170
171
104
223
203
159
97
80
84
98
106
27
12
11
6
16
78
138
110
7
33
84
92
71
114
137
49
20
41
141
154
102
172
211
53
10
18
11
36
116
137
169
193
34
15
144
183
21
14
24
69
134
55
180
185
163
157
167
170
93
223
203
155
79
77
85
94
95
5
6
10
8
5
60
132
70
12
39
96
102
88
124
95
12
15
48
152
164
121
185
188
33
12
11
10
49
134
149
173
177
31
14
133
171
23
16
24
69
126
29
175
189
163
154
167
164
83
222
201
154
84
86
85
89
5
46
27
6
6
36
122
63
15
43
108
112
98
118
39
6
14
65
172
170
130
183
155
25
14
10
6
70
151
147
167
150
24
13
135
149
23
21
22
60
106
19
169
198
165
157
166
152
221
199
91
83
76
87
8
59
55
9
3
22
103
16
55
120
115
102
102
11
15
13
79
193
172
130
176
135
24
13
7
90
160
138
164
129
16
139
135
18
24
15
38
83
14
166
209
174
162
163
139
225
202
92
77
73
88
5
49
72
18
3
23
89
10
68
131
116
102
91
9
17
13
89
210
176
132
179
133
23
14
6
105
165
141
181
125
12
153
136
17
24
14
15
70
15
180
222
185
167
163
137
207
235
211
88
75
81
93
3
51
80
18
1
23
74
3
79
142
120
100
87
11
16
11
98
222
182
144
195
137
21
8
5
115
174
155
208
128
11
161
155
24
28
13
7
72
20
210
238
196
175
171
148
226
246
222
181
90
83
98
107
10
69
94
15
1
24
67
4
87
152
123
100
80
11
14
13
109
230
185
155
208
131
17
2
6
125
186
165
224
122
11
141
197
34
22
16
8
71
14
243
250
206
183
185
163
240
253
230
194
102
100
116
118
3
98
109
18
3
28
76
9
97
163
125
102
69
11
14
18
121
238
184
159
209
117
14
5
15
144
192
162
218
107
10
127
218
46
18
17
8
51
44
250
252
210
192
194
169
239
256
233
199
108
121
115
121
123
13
122
122
25
6
27
89
7
112
177
130
106
60
10
14
20
133
252
184
160
201
106
13
5
31
168
195
153
198
91
8
114
212
61
18
14
8
34
61
229
240
207
197
196
172
216
255
237
200
121
138
121
112
119
25
134
130
33
7
16
94
3
128
189
138
114
64
10
14
18
144
266
190
162
197
106
12
6
43
183
197
147
180
83
7
83
196
87
18
14
7
31
67
194
219
200
196
191
171
244
237
201
125
146
117
98
110
27
135
136
43
7
8
92
150
9
134
191
143
120
80
12
13
13
145
268
199
164
198
111
12
6
42
178
195
144
169
80
6
46
177
118
16
15
7
33
73
161
206
199
190
181
166
220
227
199
124
144
114
90
103
25
130
134
48
8
5
90
155
2
121
185
141
122
94
15
14
10
126
256
202
162
201
120
12
3
20
148
185
139
161
82
6
18
157
140
32
13
8
39
77
138
209
208
185
173
163
195
212
116
131
111
92
99
28
129
119
40
7
6
88
160
8
97
174
137
115
105
15
16
6
95
235
203
157
204
137
16
3
4
109
167
134
154
93
7
141
152
49
10
15
51
77
124
215
213
182
175
169
108
115
108
97
93
41
127
98
28
7
6
89
164
6
68
163
140
103
114
15
16
3
65
215
210
151
203
157
17
5
11
9
76
152
139
149
112
7
6
135
156
52
7
25
67
79
207
208
181
190
184
103
102
93
89
121
85
23
5
3
86
169
5
40
149
147
97
118
12
17
103
5
36
191
216
150
198
174
18
3
13
10
48
142
151
147
124
6
11
132
150
45
6
30
82
88
187
200
189
215
204
116
101
99
86
88
107
92
30
4
2
88
180
2
13
120
145
98
118
15
16
125
6
8
153
210
152
190
184
19
4
20
7
16
123
155
144
123
5
11
116
144
45
5
35
99
103
169
204
206
240
224
130
221
219
107
104
86
100
151
88
109
47
5
2
99
198
10
79
129
106
117
63
17
165
2
106
185
154
180
199
30
8
3
1
90
139
139
113
3
7
89
135
65
14
45
115
127
154
211
220
247
242
150
224
219
111
111
93
117
179
64
113
57
4
14
110
211
7
39
107
111
111
117
93
155
1
64
157
155
172
215
77
11
7
3
53
107
128
109
10
4
54
117
92
41
57
122
151
82
122
200
214
236
250
172
105
109
98
124
179
42
97
50
7
30
109
204
184
6
13
84
104
97
137
179
160
6
37
129
151
156
217
147
12
40
2
23
74
103
112
23
11
21
90
104
66
68
120
164
93
70
158
189
207
238
188
83
92
90
110
148
160
67
34
15
38
90
179
187
5
0
63
86
73
110
182
182
23
23
99
136
132
191
199
65
67
8
11
48
71
100
66
15
64
99
78
73
108
155
110
105
154
167
202
188
67
74
86
112
140
42
26
26
38
68
156
197
4
5
36
59
48
75
168
218
44
17
67
113
105
142
209
156
39
71
20
9
30
44
67
94
55
47
91
86
70
87
138
130
75
124
127
151
170
55
61
67
90
133
36
33
33
38
58
141
212
3
6
33
36
47
142
241
190
15
37
88
86
98
184
220
125
31
13
23
26
38
91
123
102
35
81
90
65
66
124
150
68
108
100
111
153
112
53
51
76
126
47
33
38
58
127
216
4
4
16
36
42
113
244
246
28
20
66
78
71
145
239
202
46
23
22
19
21
71
136
135
24
71
94
66
54
110
163
108
96
88
97
149
134
46
40
65
109
57
29
38
62
112
204
215
25
3
5
42
50
92
233
285
55
15
45
75
62
112
233
251
64
40
22
17
13
54
135
158
61
96
76
56
95
163
128
82
94
103
146
147
40
38
62
94
115
57
32
44
67
98
187
226
10
2
44
59
79
210
300
22
24
68
64
86
210
275
61
29
22
16
39
123
171
57
100
93
68
82
149
138
77
112
118
141
150
54
69
88
109
56
54
62
75
91
170
220
38
13
43
66
70
176
286
204
39
10
53
68
65
175
275
186
77
39
28
26
31
109
178
122
62
104
107
80
73
133
148
124
128
132
151
71
78
90
112
83
88
86
93
160
208
67
42
46
69
68
144
256
217
57
9
38
67
54
140
264
218
82
45
36
36
29
100
190
153
66
101
111
87
72
129
167
124
128
130
161
130
79
82
92
116
104
101
91
101
158
200
88
72
50
67
74
130
231
226
73
19
25
59
51
117
250
246
77
49
38
40
30
94
205
187
91
105
93
79
133
192
124
111
129
141
180
163
78
82
94
114
112
104
91
107
161
201
91
52
62
85
132
220
236
81
34
15
51
54
102
230
261
70
55
38
38
28
81
207
216
79
100
97
85
128
207
164
97
132
157
196
193
79
87
97
110
117
107
90
107
161
207
176
102
55
56
92
137
212
243
52
12
40
55
84
196
264
66
40
34
20
51
181
237
79
100
102
87
108
201
205
91
138
168
201
214
83
96
97
99
124
116
95
102
151
207
199
114
64
50
90
131
195
246
68
15
29
53
58
144
253
185
76
44
33
15
13
129
245
155
86
105
109
89
83
179
246
93
141
169
195
229
183
85
105
96
88
108
128
104
97
132
197
219
128
82
50
81
116
169
242
219
85
23
16
48
35
85
227
237
81
47
30
21
3
71
241
224
89
102
110
95
71
159
281
194
90
136
166
192
247
237
81
107
93
78
105
134
117
98
115
181
231
134
103
55
72
102
143
100
37
4
41
28
39
83
46
22
29
6
25
88
101
105
75
143
77
126
168
198
265
105
96
130
130
119
64
57
1
46
10
73
92
64
116
