# Supplementary material for: Evaluating flow modulating treatment response in intracranial aneurysms using black-blood MRI in vitro
Source: Commun Med (Lond). 2026 Mar 27;6:170. doi: 10.1038/s43856-026-01413-z (PMC13031954; doi:10.1038/s43856-026-01413-z)
Supplement: Supplementary file 10 — Supplementary Data 7 [file 43856_2026_1413_MOESM10_ESM.zip › Data_Figure_10a_Sup_Figure_7a/BA model 3/CN11_02_with (IFD7)/3_agar_left_array.txt]

168
176
172
161
158
163
166
160
154
159
172
182
178
165
160
156
156
154
150
149
162
176
185
172
156
146
150
154
157
157
155
159
169
167
160
153
152
155
156
152
150
153
161
165
169
169
167
162
162
165
178
181
169
158
156
163
168
162
154
157
172
184
180
167
161
162
167
164
161
162
167
178
181
171
156
150
149
148
151
155
158
161
168
170
167
159
154
153
153
153
151
151
156
162
168
167
161
158
162
168
170
166
160
154
157
163
169
161
151
151
162
174
177
171
164
163
163
160
158
163
167
170
163
156
155
156
155
153
154
160
169
171
168
163
159
156
156
158
160
162
159
155
156
160
166
166
159
156
164
171
158
154
150
150
159
166
168
160
150
148
154
164
171
171
164
159
152
150
155
162
166
165
154
149
152
156
159
159
159
160
164
167
162
154
150
154
160
162
163
162
162
161
161
160
164
166
167
165
166
170
157
147
139
143
156
164
164
159
154
153
155
155
156
158
160
159
153
150
157
165
170
167
159
155
156
157
160
162
161
157
153
151
149
149
152
155
160
159
156
155
157
161
161
159
160
163
165
166
165
164
158
147
136
141
152
160
161
158
157
159
158
152
148
151
159
165
166
162
160
165
166
164
158
157
162
163
161
163
163
161
155
148
146
150
155
158
156
154
150
148
150
152
155
157
157
152
151
153
157
156
160
156
153
153
157
160
161
157
154
155
156
154
151
152
159
168
166
161
156
155
156
150
145
147
154
161
164
164
166
170
169
163
156
155
159
159
156
153
151
150
147
146
152
156
155
148
139
139
142
151
158
165
167
163
160
159
161
158
152
149
155
159
159
154
153
153
151
148
146
149
150
149
147
152
160
166
166
163
163
166
169
168
165
162
162
159
155
154
154
153
149
147
148
154
155
151
141
137
140
149
159
164
164
156
153
156
164
164
159
155
156
160
157
150
145
143
147
147
147
149
152
154
160
171
178
179
169
161
152
150
153
159
167
170
167
161
155
153
155
154
153
151
152
156
158
155
152
150
151
157
161
158
154
151
152
158
165
170
168
161
155
146
144
146
147
149
153
155
156
157
155
156
165
179
187
181
171
162
154
150
152
154
164
169
170
163
156
154
154
156
157
157
158
161
164
168
167
163
163
161
158
149
145
152
158
161
163
167
169
161
151
139
139
147
157
162
160
156
154
157
157
157
160
167
175
175
171
166
162
161
157
156
158
163
163
164
161
159
157
158
157
158
159
162
166
169
169
165
162
155
154
148
148
155
161
160
156
153
159
160
152
141
140
148
158
160
155
149
148
153
157
161
162
161
164
169
170
170
169
164
157
153
153
156
160
163
164
163
159
157
156
155
153
153
155
158
158
156
152
152
157
158
159
158
159
155
148
147
153
159
155
148
145
148
153
152
146
143
144
149
157
163
168
169
169
170
169
170
171
168
160
154
152
154
158
162
165
163
160
158
158
158
157
153
153
153
152
148
151
153
166
169
167
160
156
151
147
144
148
154
156
153
149
148
150
151
147
147
146
151
155
159
168
175
178
172
168
166
169
171
171
166
159
158
160
163
163
159
158
162
167
171
170
161
154
154
153
154
156
157
163
164
161
157
153
149
144
143
144
149
156
160
156
151
150
151
152
157
158
156
155
157
162
169
172
169
161
155
160
168
175
173
165
160
163
164
159
157
157
164
172
175
168
161
154
155
161
165
164
159
158
151
148
145
146
143
143
142
142
148
155
163
162
155
154
157
160
165
164
162
162
162
163
166
167
164
160
154
157
165
170
166
160
157
161
164
161
159
161
162
163
160
152
150
152
156
164
170
166
158
157
150
139
132
129
137
145
151
151
151
156
162
163
160
160
166
171
173
166
163
165
167
167
168
170
168
166
162
163
167
167
159
152
149
156
161
163
164
165
163
155
145
141
146
154
158
158
159
159
161
156
152
142
134
131
139
151
159
156
152
154
159
162
165
165
171
175
171
164
161
160
163
166
171
175
175
171
164
163
165
166
159
152
151
154
158
161
162
166
169
164
150
146
154
161
163
157
153
158
167
153
153
154
154
149
152
157
158
155
152
153
155
159
163
165
166
167
164
161
157
156
157
163
170
176
176
171
162
161
162
163
162
157
155
155
153
147
150
160
173
177
167
155
158
165
167
158
154
162
172
154
157
164
166
163
156
153
154
157
158
155
152
151
155
158
158
157
157
159
159
157
159
165
172
176
175
171
163
162
162
161
160
158
157
155
151
141
140
152
167
175
167
156
158
165
166
157
155
165
174
157
158
160
162
159
151
146
154
164
168
162
153
149
153
157
157
156
158
161
163
160
157
162
167
171
174
171
165
163
164
163
162
159
158
157
154
150
150
155
162
163
161
160
161
163
160
157
159
167
173
154
152
149
153
153
149
149
156
168
173
163
153
153
156
158
157
156
162
166
167
161
152
147
153
163
167
166
163
162
164
170
172
167
162
159
159
160
161
160
161
164
167
168
164
159
157
160
169
171
172
146
142
142
149
156
157
158
160
160
160
155
149
152
156
155
151
150
156
164
167
161
153
145
149
157
159
160
157
159
164
170
171
168
164
164
162
158
153
155
160
171
179
174
165
155
159
168
172
172
169
144
146
147
155
165
169
166
161
152
145
145
144
149
152
153
147
143
144
151
157
159
158
156
156
154
151
149
151
158
166
167
161
157
160
167
165
156
144
145
157
170
173
165
159
157
164
174
173
168
165
156
158
158
160
167
173
169
163
155
149
147
151
150
152
154
152
151
148
148
150
154
158
161
159
153
147
145
149
157
162
160
152
150
155
169
172
163
154
153
158
160
157
152
153
163
171
176
169
162
161
159
161
160
159
161
163
165
164
161
162
163
162
162
155
153
156
161
163
160
153
152
154
157
156
155
153
153
154
157
159
158
153
152
159
170
176
175
167
164
161
159
151
144
149
162
170
172
164
158
158
153
155
153
150
147
153
159
166
167
168
169
171
167
157
151
152
160
168
165
158
154
154
155
156
157
158
164
165
160
157
156
159
162
163
169
172
172
168
165
166
165
159
150
150
156
163
162
158
156
158
148
148
147
146
144
149
158
168
172
170
165
166
163
158
155
154
161
163
161
156
158
164
164
160
157
155
159
164
161
156
158
162
168
165
165
165
166
162
162
168
176
171
162
155
158
162
159
154
156
164
147
145
146
147
148
152
159
168
172
170
163
158
155
158
163
166
164
158
150
151
158
169
174
169
159
153
158
162
163
163
165
169
170
166
164
165
164
160
159
164
170
169
161
159
163
166
164
159
161
166
150
148
150
154
159
157
159
163
167
166
158
150
148
155
166
169
164
158
153
152
157
164
171
168
160
161
165
170
169
170
174
176
174
168
166
167
166
162
157
156
158
156
151
150
161
174
178
172
166
164
155
154
155
159
163
161
160
161
161
158
148
142
148
161
169
166
161
159
159
158
157
158
157
156
157
162
171
178
175
171
173
173
172
166
165
168
171
166
160
157
156
153
146
147
157
168
181
177
168
160
158
158
158
158
159
160
163
164
162
153
141
137
148
165
170
167
161
162
164
161
156
153
149
149
145
151
164
176
173
165
160
161
161
160
161
164
167
165
164
165
169
169
162
155
154
160
167
168
163
161
151
154
156
156
158
161
166
167
163
154
142
138
144
156
164
168
165
165
162
159
158
158
159
150
143
145
155
164
165
158
154
157
158
157
157
160
162
161
161
166
176
186
183
169
153
147
147
153
158
162
149
150
153
155
160
165
167
164
159
155
149
144
143
145
154
158
161
157
155
159
164
168
168
162
152
151
155
161
162
158
157
160
158
154
154
160
165
162
159
161
172
186
185
168
147
140
144
154
160
160
152
153
153
157
164
170
166
158
151
151
151
151
148
146
146
146
148
149
153
162
171
174
168
160
157
159
166
166
163
161
165
165
155
146
147
161
176
174
163
161
167
177
174
159
144
140
150
165
166
161
155
153
150
155
163
169
163
151
142
143
148
154
152
147
147
151
155
159
162
165
170
169
160
154
158
167
173
169
162
161
164
161
150
139
144
160
175
176
172
173
174
176
171
158
152
153
163
169
170
163
149
146
143
151
160
167
160
148
140
144
151
155
153
146
149
162
173
174
166
162
160
158
155
156
165
172
173
164
156
155
156
153
147
141
148
158
167
168
171
176
177
174
169
165
166
165
165
166
168
165
149
145
144
150
160
168
161
149
143
152
162
163
152
142
146
159
171
170
158
151
153
155
159
161
168
173
169
158
151
147
149
149
151
153
158
163
163
160
161
164
165
165
166
171
177
172
164
159
163
163
153
150
149
154
163
167
160
150
148
158
168
168
154
143
147
158
166
160
152
150
156
163
163
163
164
167
165
158
152
149
150
153
160
167
169
166
160
157
157
155
152
151
159
171
180
174
164
156
159
162
155
157
156
157
159
158
153
150
152
158
167
165
157
149
153
163
167
163
155
155
161
163
160
153
155
159
162
161
158
158
156
158
165
169
168
161
154
154
157
156
151
149
155
165
176
175
167
158
158
160
154
158
163
160
154
148
150
152
155
158
158
158
155
152
159
164
170
169
164
160
157
156
151
150
152
160
165
165
163
161
161
159
159
160
157
149
143
143
151
159
162
160
155
158
164
172
171
163
157
157
144
155
164
162
154
147
147
153
159
162
158
154
152
154
160
163
161
160
158
158
154
151
148
151
163
172
171
166
162
159
160
158
156
156
156
152
143
138
146
161
167
163
154
149
153
166
171
168
158
154
134
144
158
165
158
148
145
151
159
166
162
155
152
157
163
161
152
145
149
157
159
156
155
159
165
173
170
166
161
156
157
162
167
172
172
166
157
150
151
160
165
160
152
148
153
162
168
168
159
154
130
133
147
162
162
150
143
147
155
162
159
153
150
155
159
157
148
143
149
159
168
166
164
161
161
162
165
166
164
154
155
162
176
183
178
169
163
163
165
165
162
156
154
159
164
167
167
164
161
164
139
138
147
154
157
153
147
146
148
150
151
149
146
147
150
151
149
148
152
160
165
165
164
160
157
155
161
169
166
155
152
158
172
174
163
153
156
164
169
167
162
157
158
162
166
166
165
162
164
169
163
166
160
151
151
154
154
149
144
144
147
149
147
145
146
151
152
151
149
151
154
154
153
156
159
161
162
164
163
158
152
157
163
163
154
149
151
157
161
161
163
163
161
156
152
154
161
167
167
168
178
178
163
148
148
156
160
152
146
146
147
149
149
151
158
164
159
151
145
146
152
155
157
161
166
166
163
158
158
160
163
159
153
152
157
161
156
151
149
156
164
170
166
156
150
151
160
165
164
157
164
160
153
150
152
157
156
148
146
150
149
149
150
161
175
178
169
155
150
156
166
172
172
168
169
164
155
148
153
165
171
160
149
150
168
179
169
153
149
156
166
174
176
173
169
165
162
161
157
155
142
136
141
151
156
154
147
141
147
155
154
150
151
160
170
175
168
160
157
163
171
175
171
165
161
158
151
145
150
161
167
161
153
156
171
178
170
158
159
161
166
170
174
177
180
171
162
158
154
157
137
131
139
152
156
151
145
142
150
157
157
152
150
150
157
159
163
162
159
160
162
161
156
150
152
154
156
154
151
151
154
156
159
160
162
159
155
159
163
162
158
155
162
168
165
157
155
161
164
160
160
167
165
159
159
164
165
157
152
156
164
166
160
158
161
171
172
165
159
154
159
165
166
156
148
148
155
161
164
163
159
160
162
163
162
158
155
153
152
152
152
157
160
160
166
178
186
177
164
156
158
161
157
150
151
160
164
159
154
157
169
172
163
158
163
176
181
175
165
161
162
161
161
157
157
156
154
150
151
157
163
165
167
168
167
163
157
161
166
171
167
161
158
158
167
180
183
175
165
164
156
154
148
144
150
160
165
160
152
154
166
176
172
161
160
163
166
171
171
170
166
158
153
152
159
163
159
152
151
155
162
166
167
165
161
154
154
160
171
180
180
171
160
158
165
175
178
174
171
174
155
151
145
146
157
168
174
163
149
144
155
172
177
172
161
153
153
161
170
174
168
156
146
146
156
162
164
162
159
156
157
163
164
160
152
149
151
156
163
168
174
170
162
158
160
167
172
174
175
178
151
147
143
146
157
167
173
164
152
146
151
161
170
172
166
159
156
160
165
165
161
152
145
146
152
157
161
164
163
160
160
161
162
160
155
151
153
153
152
153
156
158
161
158
158
158
163
167
173
176
147
145
142
144
151
158
161
160
157
155
155
154
156
161
168
175
171
167
164
162
156
151
147
146
152
153
156
160
162
165
165
163
162
162
162
161
156
151
148
149
152
154
157
157
157
154
155
159
167
173
146
152
154
157
155
156
157
156
157
160
160
157
154
155
163
172
172
168
167
170
166
157
148
146
154
159
160
157
156
161
165
163
159
160
163
162
156
150
148
151
156
156
155
156
157
153
151
152
157
163
147
161
170
170
167
161
161
158
155
156
161
162
158
154
154
158
161
164
168
173
171
160
152
154
165
170
166
156
151
151
155
154
153
158
163
161
155
150
150
154
160
160
160
158
157
153
149
148
149
151
149
162
168
169
167
167
168
165
158
153
158
162
159
155
152
154
156
162
164
166
162
156
155
166
177
175
165
155
151
151
151
151
152
158
163
161
155
152
154
156
157
160
165
166
162
155
147
142
143
149
155
156
156
156
161
165
169
169
165
159
157
156
157
157
160
165
165
161
158
155
154
153
155
162
169
162
155
156
160
164
162
157
159
162
162
160
156
157
159
157
155
159
165
170
167
160
152
149
149
154
158
149
145
150
157
162
166
170
171
165
156
150
150
156
163
169
166
160
155
155
157
160
159
156
155
153
155
162
169
174
172
166
164
165
162
158
157
159
160
159
156
158
163
168
167
165
159
161
160
160
156
149
148
152
157
160
164
171
173
168
156
146
145
153
160
163
159
154
150
155
161
169
167
161
157
157
161
168
172
174
171
168
167
165
162
157
156
157
158
160
160
159
158
159
161
162
161
164
167
167
157
158
158
156
156
158
165
171
174
168
155
145
143
150
154
153
149
145
144
149
158
167
169
165
161
161
164
169
172
174
173
171
169
163
157
155
155
156
158
160
162
158
154
152
153
156
156
160
163
168
160
163
163
158
153
156
164
171
171
164
153
146
146
151
154
152
146
140
139
142
145
154
159
162
161
160
161
166
171
175
177
178
171
158
155
153
157
160
160
161
162
158
154
153
153
153
152
152
155
160
157
155
159
156
152
154
161
165
163
155
150
148
149
153
155
154
149
146
142
142
142
147
156
159
159
157
159
164
169
171
171
171
166
158
155
154
159
164
166
164
161
160
162
161
158
155
156
159
161
160
152
149
150
150
149
151
158
160
156
150
148
149
150
153
155
158
158
157
151
151
154
158
159
159
159
160
163
168
170
167
163
160
157
158
160
159
159
163
167
163
158
159
166
171
172
167
168
171
170
163
152
151
148
146
144
149
156
158
155
150
148
151
151
155
157
163
169
168
164
163
165
166
163
158
160
164
169
170
168
165
158
153
152
159
162
162
160
161
164
161
155
154
161
171
177
174
170
171
170
165
156
157
155
149
144
149
157
159
154
149
149
156
163
163
163
167
171
169
167
168
171
167
162
158
164
172
173
166
157
152
153
156
155
157
160
163
164
164
164
161
154
146
147
159
168
169
162
155
156
160
157
161
163
159
155
155
159
158
151
144
146
156
165
167
167
165
163
160
161
169
172
167
160
159
169
177
175
161
143
139
148
156
158
159
160
163
163
161
163
160
156
148
140
147
161
167
157
148
146
159
158
163
169
167
164
158
156
156
151
148
144
145
152
161
165
161
155
153
157
165
169
167
163
165
171
175
173
162
148
143
146
156
159
161
163
163
157
150
151
157
158
154
148
151
163
170
165
154
153
160
156
158
163
166
162
154
152
158
167
164
151
142
145
154
163
160
156
155
158
164
165
164
165
168
168
169
168
165
163
162
161
162
162
162
163
158
152
146
149
156
159
161
159
159
165
171
169
165
160
163
150
148
154
158
157
150
151
161
173
175
159
148
150
158
164
163
160
161
163
164
162
159
158
159
160
162
162
161
163
168
173
173
168
160
155
154
152
151
153
159
163
166
165
161
164
166
166
165
163
165
144
141
146
153
158
155
154
155
157
158
154
153
158
163
163
160
158
159
164
166
162
158
152
152
154
155
155
155
160
165
171
171
165
160
157
157
155
154
157
161
165
168
167
163
162
162
158
156
160
165
148
144
145
154
161
164
161
145
132
130
139
151
162
166
163
158
154
156
161
164
165
161
154
150
150
149
150
151
156
161
160
157
156
160
166
165
159
154
156
160
165
166
165
164
164
165
162
156
157
162
159
155
152
155
163
168
164
145
126
123
134
151
164
167
165
162
157
158
162
164
164
161
156
152
150
149
150
151
155
159
157
153
153
162
173
173
165
156
157
161
164
161
158
162
169
171
170
158
154
157
164
163
160
160
163
164
161
148
140
140
149
162
168
167
164
164
165
165
163
163
163
159
157
156
156
158
160
160
160
162
166
164
162
166
173
173
168
164
162
162
163
157
153
158
167
171
170
159
153
156
155
161
165
166
163
157
156
152
150
155
163
171
169
161
155
156
163
168
165
164
164
165
165
162
162
164
170
169
165
165
168
170
168
167
169
167
165
162
162
164
165
160
155
158
165
166
161
153
150
159
148
152
161
164
163
157
154
153
154
156
161
165
164
157
153
150
156
162
163
163
169
177
178
171
161
158
160
165
162
158
157
163
167
165
163
161
160
158
159
165
168
166
160
161
167
168
157
148
150
163
144
143
146
155
159
160
157
155
154
153
153
154
157
158
159
155
153
155
159
163
169
176
177
168
159
153
153
155
154
152
152
155
158
160
162
162
161
159
157
163
170
168
162
161
166
172
166
159
158
164
144
140
142
147
155
160
161
160
159
153
147
147
154
166
170
166
158
156
158
162
159
157
157
156
154
155
155
158
157
157
162
160
157
157
163
172
172
163
158
161
167
165
155
153
162
176
182
176
168
164
149
144
144
149
155
160
164
165
163
154
143
143
154
168
175
168
161
160
162
162
155
147
141
140
148
155
162
166
171
175
176
172
159
155
163
174
177
169
163
162
168
166
157
154
160
171
173
168
164
161
153
147
147
154
160
161
164
165
162
153
141
141
149
158
163
162
161
164
169
168
159
152
143
138
144
152
162
169
174
177
175
169
158
156
164
172
172
168
165
168
171
175
173
170
169
166
155
151
152
158
150
144
145
154
162
165
166
160
154
150
144
143
145
148
154
158
160
163
169
174
177
171
160
150
147
156
162
164
162
160
160
157
158
159
166
171
169
164
162
166
173
179
180
178
170
157
146
147
152
156
148
142
142
151
166
173
168
159
153
153
158
158
159
160
160
160
153
147
156
171
190
193
181
165
163
163
163
157
147
142
147
155
161
167
172
175
172
165
160
162
169
177
179
169
155
149
150
157
157
155
154
151
149
155
168
173
168
158
155
159
165
171
175
176
174
159
138
126
140
165
189
195
185
174
170
170
165
153
144
144
154
164
165
166
172
177
179
172
162
158
164
170
166
156
143
141
152
164
162
151
159
158
155
157
163
165
161
154
152
156
161
167
171
173
170
154
137
132
146
164
177
177
171
167
167
167
161
152
153
158
166
167
160
153
158
172
180
176
167
161
160
164
162
156
147
146
156
164
163
154
155
155
155
153
154
154
151
148
148
150
150
151
151
151
151
150
151
156
161
163
160
157
155
157
163
161
158
155
158
161
162
152
141
138
145
159
169
171
166
160
158
158
159
160
162
164
165
166
167
162
146
147
147
148
151
153
153
150
148
150
152
152
148
144
148
154
160
163
159
153
149
150
154
158
161
161
159
159
156
156
147
136
131
136
151
161
159
155
153
156
156
155
159
164
168
169
168
168
171
164
134
140
144
150
156
159
157
152
152
155
158
158
152
145
148
158
168
163
151
143
148
160
164
163
160
159
159
156
153
149
146
140
142
152
165
167
160
153
150
152
156
160
161
164
167
164
158
156
161
160
136
145
153
162
165
163
156
151
150
154
159
161
155
149
152
163
168
162
150
144
154
163
169
165
161
158
159
155
152
156
158
160
162
165
168
167
163
157
154
157
163
164
165
163
161
153
148
145
149
155
149
157
170
176
172
166
157
150
150
154
158
161
157
156
158
163
164
159
151
150
153
157
161
163
167
172
169
159
155
160
166
167
164
162
162
165
163
161
163
165
170
167
162
157
155
156
153
152
154
155
152
161
173
177
174
165
156
153
153
158
161
162
160
160
162
162
155
149
153
160
160
155
152
161
178
188
179
161
151
156
163
164
159
156
157
164
164
161
160
163
166
164
158
152
151
159
167
167
158
154
151
153
160
167
166
161
152
153
159
166
167
161
157
158
160
156
149
146
159
171
173
163
157
160
174
181
169
151
142
147
158
164
164
158
158
165
165
158
149
149
155
160
158
154
153
161
167
164
153
143
141
141
146
153
156
148
147
151
161
168
166
156
151
150
153
153
150
152
162
168
169
165
161
161
162
162
158
151
147
149
157
168
175
171
164
160
160
156
150
145
152
157
159
159
161
164
164
157
144
141
142
141
144
143
143
144
144
148
156
161
159
152
148
148
152
154
155
157
158
156
151
149
154
158
159
159
161
167
166
160
158
168
177
175
162
152
152
158
158
157
155
154
155
159
163
166
166
160
154
155
156
154
144
137
138
143
147
147
147
153
157
156
151
149
155
163
163
157
146
144
142
145
148
154
158
165
170
174
168
160
159
162
167
166
158
149
152
160
166
165
159
156
153
152
154
159
167
171
172
172
159
155
144
137
142
152
154
146
142
149
158
159
152
149
158
168
167
152
143
143
153
159
160
159
161
164
164
160
158
159
161
158
154
153
157
162
163
164
164
159
159
161
161
157
152
154
165
174
179
172
155
152
144
142
147
156
157
148
145
151
156
155
151
152
160
164
157
146
145
154
168
179
179
175
167
160
150
142
147
157
162
155
145
145
160
176
176
166
160
155
158
166
174
173
166
159
161
167
168
162
151
152
150
146
146
153
155
155
156
157
156
153
154
161
163
153
141
140
149
161
175
182
184
181
171
159
146
140
148
157
159
153
146
151
168
179
176
166
161
159
161
165
171
171
165
157
155
160
165
161
156
160
156
148
143
146
153
161
164
159
153
151
157
166
166
154
143
144
155
160
163
163
166
166
166
161
156
155
157
158
156
151
151
156
164
165
161
161
163
164
163
159
158
158
152
146
152
161
169
164
158
162
159
156
160
164
161
150
142
142
144
143
143
149
159
164
162
158
158
158
158
156
148
142
143
153
158
161
162
164
164
161
156
158
163
165
163
160
159
163
168
171
163
152
152
170
187
185
166
151
154
156
152
150
155
162
163
158
155
157
157
149
141
141
153
164
163
157
151
151
149
143
139
143
149
157
157
155
159
165
168
165
161
162
166
166
161
160
165
175
177
174
161
150
152
172
185
177
162
152
156
157
153
149
154
163
167
162
158
160
165
163
150
139
144
150
159
161
163
161
156
150
145
149
158
162
157
153
154
161
165
165
164
164
166
163
157
156
158
170
178
175
162
149
150
163
174
175
165
162
158
159
157
154
158
165
168
160
149
147
156
166
164
153
147
148
157
167
173
173
162
154
157
164
172
171
163
159
157
159
164
166
168
165
161
156
153
150
151
157
168
172
164
153
148
159
170
174
171
169
155
159
159
156
156
160
164
159
145
139
146
159
168
168
160
155
157
162
165
162
157
157
163
169
172
167
162
160
160
161
168
173
174
168
158
152
152
152
153
156
163
165
164
159
157
161
166
170
174
176
147
152
151
147
147
155
161
160
153
148
149
156
165
167
164
159
156
156
157
159
160
164
167
165
157
151
151
154
159
164
172
176
177
168
163
158
154
154
159
164
164
163
160
161
164
164
166
168
172
177
144
150
148
143
145
153
160
161
159
158
160
159
158
157
159
159
158
158
166
177
184
180
167
158
154
150
148
150
154
162
167
169
165
162
164
161
156
153
159
166
167
164
158
157
159
164
165
167
169
173
147
158
159
153
153
158
163
163
160
159
162
160
156
152
154
158
163
168
178
192
193
180
163
159
162
164
160
153
154
160
160
155
151
157
165
164
156
150
152
164
169
168
163
157
155
156
161
163
161
162
152
163
167
163
161
163
167
166
162
160
161
161
158
155
156
164
166
165
167
172
171
162
156
158
164
168
164
161
163
168
163
153
147
152
162
162
155
150
154
160
165
169
168
164
158
153
150
149
152
152
157
157
160
160
161
163
167
168
168
166
168
172
170
165
165
167
166
160
154
154
155
157
155
154
152
154
158
162
173
181
174
159
148
147
149
152
154
155
159
160
161
164
167
168
162
151
144
143
145
150
157
149
142
149
154
160
167
172
175
173
174
175
171
170
167
168
166
159
153
155
160
168
163
153
146
145
151
160
170
176
173
161
153
151
150
153
155
158
160
161
160
161
163
164
163
156
152
151
155
158
154
146
138
142
152
159
168
176
178
174
167
167
166
169
170
171
171
167
164
164
169
177
174
163
156
149
152
156
156
157
158
162
166
169
167
164
157
157
159
163
164
161
159
159
161
163
161
163
167
172
156
153
151
148
151
158
170
180
178
170
157
153
159
166
170
170
169
166
164
164
166
173
173
163
154
151
155
155
153
153
155
169
179
181
173
164
158
160
162
165
164
159
154
154
156
160
160
161
166
174
158
161
160
155
153
158
171
181
177
165
152
150
157
164
164
158
150
149
151
153
156
162
161
154
150
150
157
162
160
158
165
176
179
169
156
151
158
165
170
167
162
157
151
151
153
154
153
152
157
163
155
159
161
158
156
161
173
178
170
158
151
151
156
159
160
154
146
143
144
149
152
157
159
156
153
152
161
168
168
163
165
168
167
157
144
143
156
167
172
166
159
156
156
154
153
152
152
154
158
161
152
153
156
157
158
162
169
170
163
155
153
153
154
156
158
158
155
152
148
149
153
158
159
158
156
159
166
171
169
160
149
147
154
157
156
154
156
162
164
160
156
158
164
167
161
156
158
166
170
166
152
150
151
154
158
163
163
161
159
156
158
158
156
155
158
163
166
162
155
154
156
158
156
152
154
160
169
170
166
155
144
141
151
164
171
165
158
155
153
152
153
156
162
167
164
163
166
171
173
168
157
154
153
155
160
166
165
160
155
156
161
165
164
159
158
162
166
163
158
160
163
162
155
147
153
163
171
169
162
155
153
153
155
163
167
168
163
159
151
147
142
143
146
151
159
162
162
158
156
158
161
158
155
157
164
169
169
162
153
152
159
167
170
167
162
161
159
156
156
161
167
165
157
150
157
169
175
169
160
156
157
160
159
158
157
165
168
164
156
148
139
133
130
135
147
158
156
146
140
148
158
157
156
157
161
161
160
156
151
149
154
161
166
168
168
164
157
153
153
160
166
167
160
155
159
167
172
168
160
156
158
161
160
158
158
162
164
161
155
153
149
145
139
138
147
155
155
149
147
150
156
153
156
157
154
149
143
145
150
152
152
152
154
164
170
171
163
155
153
159
165
166
164
160
161
163
165
164
162
160
160
162
162
159
160
159
157
155
155
158
160
159
155
151
152
154
153
157
157
155
154
149
153
157
153
145
139
145
151
155
154
150
151
160
169
172
166
160
158
161
166
168
166
164
161
160
160
160
161
164
170
170
161
155
151
154
156
157
158
160
163
164
163
159
156
153
149
150
152
155
153
150
154
155
154
152
152
155
154
155
154
155
159
163
166
165
163
161
160
164
167
167
165
162
160
157
157
157
160
164
169
167
161
152
150
154
156
159
160
158
156
156
159
159
160
154
147
141
147
154
154
152
151
152
153
157
161
158
150
146
150
160
166
167
165
160
158
158
159
161
163
162
158
156
155
154
155
157
158
160
159
158
159
162
162
159
157
158
158
156
150
147
154
162
164
161
150
144
149
156
153
154
152
151
153
159
163
154
145
142
149
160
166
166
165
164
160
157
155
155
157
157
154
151
150
153
155
157
157
158
157
155
158
164
169
163
157
155
157
155
152
153
161
169
172
168
163
158
154
154
151
158
160
158
158
160
160
154
149
148
153
158
160
161
162
165
166
163
158
155
156
157
155
152
152
156
159
159
157
158
159
159
158
160
164
161
156
155
157
159
158
161
169
173
171
168
166
161
157
156
152
160
174
177
171
162
158
156
153
155
158
157
158
157
155
160
166
167
163
159
158
160
160
159
158
158
159
159
157
157
158
159
156
154
155
155
155
156
158
162
163
163
163
165
166
163
157
152
156
162
157
164
176
183
178
166
156
153
153
154
159
162
162
158
153
152
156
162
164
162
158
159
161
165
161
156
155
157
158
157
158
159
158
156
156
155
156
157
158
163
164
162
158
161
164
162
154
149
154
167
158
160
165
171
176
168
158
152
151
152
154
159
161
161
157
150
149
154
160
161
155
152
155
163
161
155
151
152
156
159
158
158
156
158
159
160
160
158
157
161
165
164
160
158
165
166
163
155
155
162
147
145
148
154
164
167
166
161
158
153
153
154
157
163
164
157
151
152
158
159
153
146
147
154
160
158
153
148
151
156
160
158
151
148
157
163
163
158
156
160
167
170
166
161
164
168
170
162
155
156
136
135
144
152
159
162
164
163
162
156
153
152
154
158
160
160
155
154
156
157
154
148
145
150
158
164
158
147
145
154
163
163
151
143
150
162
161
156
154
160
168
176
172
167
165
163
161
155
154
158
137
138
147
158
162
158
149
148
151
152
154
154
151
149
152
153
156
157
158
161
160
156
149
150
160
169
164
151
146
156
170
170
161
156
159
162
160
155
155
160
164
167
168
171
170
161
151
148
158
169
154
146
149
161
168
161
147
137
136
146
153
156
153
148
147
151
156
161
164
166
168
165
157
154
165
175
173
163
157
160
169
172
170
174
173
169
159
155
159
163
158
148
153
166
175
169
157
157
165
172
161
150
149
162
175
174
156
139
134
148
158
162
160
160
161
162
159
157
159
166
170
168
162
161
168
175
172
164
158
161
168
173
176
180
179
169
159
155
161
166
158
145
144
157
168
169
167
169
167
162
150
148
151
160
169
169
159
149
152
159
166
167
167
173
178
172
156
146
147
157
165
165
163
160
163
163
160
156
155
162
169
174
175
170
164
157
149
153
157
162
158
155
154
155
155
156
164
167
165
155
144
149
154
156
156
150
148
154
168
175
173
168
167
173
174
158
142
139
146
157
163
162
160
158
156
152
150
153
160
167
171
171
164
153
146
145
149
151
150
151
153
158
159
158
151
149
159
165
165
156
152
155
156
151
141
135
143
156
171
174
169
162
162
163
157
144
132
139
156
165
163
159
157
155
154
153
155
162
173
178
172
161
150
145
145
149
154
153
147
139
139
147
155
157
153
154
159
166
168
162
153
152
151
147
143
144
151
157
164
160
154
155
157
160
154
145
141
150
159
163
161
158
157
156
157
157
160
165
174
174
166
155
149
150
157
163
162
156
150
146
146
145
144
145
150
154
158
163
165
162
142
144
145
147
149
151
153
153
151
149
149
153
156
157
155
158
161
160
156
153
154
159
164
162
160
158
160
158
156
157
159
158
156
159
167
171
168
158
153
155
158
155
147
144
141
142
149
150
151
154
135
140
144
151
154
155
153
147
146
147
152
156
155
155
158
164
168
162
151
143
151
159
165
165
164
164
158
151
142
144
155
161
163
164
168
172
169
162
156
157
164
165
158
149
142
138
140
143
148
152
143
147
150
156
161
160
155
149
148
153
159
160
159
157
159
162
160
152
147
145
151
157
157
162
170
176
170
156
143
145
155
162
162
161
163
167
168
164
157
155
159
166
163
156
145
139
144
154
163
162
160
157
155
160
168
174
165
154
150
157
165
165
160
158
156
155
148
144
149
159
163
160
154
159
172
186
178
159
145
148
159
163
160
157
158
162
165
162
155
151
155
163
165
158
149
145
155
167
170
165
168
160
155
160
171
174
165
153
148
154
163
160
153
146
148
150
148
151
160
171
173
165
157
161
170
178
167
151
142
146
159
166
162
153
150
157
160
159
152
148
154
161
165
159
152
149
158
162
159
150
168
158
150
151
159
161
152
149
148
154
157
155
149
145
148
152
157
163
166
167
163
160
159
163
167
164
157
148
141
145
155
166
168
160
151
151
155
155
150
149
155
160
161
158
154
158
163
160
149
140
163
154
144
141
143
146
148
148
151
155
155
155
153
155
157
161
166
168
164
155
147
147
157
162
162
162
162
162
153
148
151
162
172
170
160
152
151
153
153
154
154
154
153
155
159
167
172
169
157
147
151
148
140
137
140
147
151
149
152
156
159
160
157
158
162
167
167
164
157
150
147
150
158
160
160
163
168
171
164
154
151
157
164
168
163
159
154
158
160
156
149
146
148
153
158
165
171
174
170
161
142
137
137
137
149
158
159
152
150
158
164
162
155
147
151
158
160
157
155
156
161
165
163
157
157
159
163
163
161
155
154
154
154
157
158
161
163
166
164
155
145
143
150
156
154
153
157
166
171
162
146
146
139
139
149
160
162
156
152
156
162
160
150
138
136
138
141
149
154
161
168
167
165
160
156
154
152
154
154
154
153
151
148
148
152
159
166
169
164
154
146
148
160
161
153
144
147
159
166
161
159
166
154
142
141
152
159
161
159
157
154
152
150
150
144
138
135
142
150
155
153
155
161
165
161
154
150
153
154
154
151
149
148
152
157
161
164
164
163
158
154
156
162
162
156
148
151
160
164
163
169
181
167
146
136
143
154
162
165
156
147
146
155
165
164
156
148
147
150
147
143
145
153
163
160
155
152
155
160
160
155
149
150
157
167
169
163
160
162
164
164
160
157
157
157
156
155
160
162
166
175
175
165
158
156
155
150
145
145
144
146
146
147
150
152
144
142
150
164
173
170
159
149
146
150
157
159
156
156
160
164
163
159
158
162
165
165
163
161
161
163
165
164
156
152
158
165
169
163
160
175
175
168
162
159
163
163
161
162
161
158
147
141
142
147
147
146
145
152
160
159
155
146
149
155
160
158
156
156
161
162
157
155
159
164
167
164
161
161
161
161
164
162
155
154
163
169
168
158
153
170
172
169
165
165
167
168
165
164
164
164
153
142
137
145
150
155
156
153
153
151
151
155
162
166
160
153
152
155
160
160
156
154
159
166
171
168
160
155
154
156
160
159
153
155
164
172
170
159
152
165
172
171
169
164
163
159
152
147
149
154
154
148
142
147
155
161
165
160
156
155
157
168
178
178
165
152
149
154
157
160
160
159
160
164
167
166
159
152
147
153
157
158
155
156
166
174
172
165
159
164
171
171
163
156
153
151
146
139
137
143
152
156
156
155
158
161
164
161
158
158
167
180
184
178
166
157
154
156
157
162
167
167
162
157
155
156
158
155
156
156
157
159
162
167
173
172
169
165
164
162
164
159
147
142
149
158
159
150
143
144
152
162
167
162
159
158
158
159
159
165
174
180
176
166
161
158
157
158
159
163
168
167
162
155
149
153
160
168
169
161
157
158
165
170
173
167
164
161
163
157
157
145
132
136
152
164
165
160
155
155
158
162
162
161
159
157
158
161
166
171
173
171
165
160
157
154
154
155
159
162
161
159
159
159
158
157
161
172
169
161
153
150
156
160
160
161
161
160
161
157
157
149
138
139
153
163
164
159
157
160
161
155
153
159
163
163
161
162
169
172
170
162
159
160
159
156
153
155
159
160
153
152
160
168
167
157
154
159
162
159
153
149
148
146
146
154
161
162
160
163
165
162
152
146
150
156
159
160
160
162
163
156
155
157
164
163
156
156
163
170
167
158
156
160
163
161
157
159
161
159
154
152
161
170
163
152
146
151
158
160
159
156
154
151
151
153
158
156
154
166
165
163
157
149
146
152
158
164
167
174
178
171
159
152
151
152
151
151
159
169
169
158
153
156
163
165
162
161
162
161
157
152
156
159
158
153
151
155
161
165
166
163
162
162
165
165
160
154
151
159
154
155
153
150
148
152
158
167
171
178
183
177
169
153
150
152
153
155
159
167
172
168
158
157
163
163
159
157
159
158
155
148
148
153
160
160
160
162
166
168
166
162
161
164
170
168
163
158
156
149
145
145
151
153
156
153
155
155
159
162
168
176
175
170
166
167
165
161
160
164
172
175
173
169
164
162
157
151
148
149
151
153
155
165
167
166
162
163
167
167
163
158
157
160
163
163
163
164
167
151
148
148
153
158
160
156
152
147
146
150
160
173
179
178
173
167
164
160
160
165
174
178
174
168
161
161
160
154
149
149
159
168
174
173
170
166
163
163
165
164
160
156
155
157
159
158
158
164
172
157
159
157
157
159
161
161
155
148
147
151
162
172
177
171
158
150
149
157
163
169
177
177
167
156
154
161
166
162
157
163
176
185
180
169
161
163
166
166
164
160
159
156
155
157
156
154
153
157
164
159
162
163
158
158
162
165
159
150
152
157
166
170
165
160
150
143
148
157
165
170
173
170
162
155
155
163
169
166
162
167
179
183
172
158
153
159
166
167
163
158
159
159
158
157
155
154
153
156
161
153
158
160
159
159
161
160
155
150
154
161
165
162
158
156
154
153
156
159
159
156
157
159
161
161
159
163
166
167
163
160
160
164
159
157
153
155
158
157
156
158
160
162
159
155
154
155
161
164
165
150
150
152
157
162
162
155
149
148
155
163
163
157
155
158
162
165
161
154
152
150
153
154
158
160
159
161
165
168
164
156
147
151
156
159
157
153
150
150
153
158
159
158
152
150
154
162
168
170
168
153
143
141
156
172
179
167
153
150
155
162
165
159
156
158
164
167
161
154
151
152
157
157
157
158
161
163
168
172
176
171
159
156
155
158
158
158
154
152
154
157
156
152
145
146
153
162
165
160
159
154
141
135
149
168
183
181
165
154
155
163
168
167
161
159
161
164
160
154
153
157
162
161
156
157
163
170
172
174
179
178
172
162
156
155
157
161
162
162
159
155
149
143
140
142
149
154
152
149
150
155
147
138
138
150
162
165
158
153
153
163
170
170
167
166
167
166
159
154
154
159
163
160
155
155
162
170
170
169
169
169
169
165
159
155
154
160
164
166
162
155
145
139
137
137
137
139
143
148
154
157
154
150
143
140
136
133
131
133
147
158
165
166
166
170
174
170
160
153
155
161
167
163
157
154
159
163
164
163
160
164
166
165
163
163
164
163
167
166
163
157
151
145
141
136
133
134
144
158
163
161
162
162
156
149
137
125
121
126
141
153
154
152
154
165
172
169
160
155
160
171
173
169
163
160
161
162
161
160
163
168
171
168
165
165
169
174
170
166
162
160
158
153
148
139
135
137
146
158
163
160
166
167
159
151
151
151
152
149
147
150
149
148
151
158
164
163
158
158
164
173
175
171
169
170
170
166
162
160
164
170
172
168
164
163
166
171
170
163
159
158
158
154
151
144
139
139
143
147
152
156
164
164
154
149
154
171
181
176
164
155
155
153
152
153
157
157
156
156
156
160
164
166
167
168
170
167
164
164
164
163
162
162
163
162
161
158
159
160
157
155
157
160
161
155
145
140
140
144
150
150
160
162
153
148
154
166
177
175
168
163
158
155
149
151
155
158
155
144
139
142
150
158
159
159
159
162
165
165
163
158
153
157
163
168
164
158
158
160
155
153
158
172
175
168
153
145
149
154
154
146
156
162
157
152
156
161
169
171
169
162
155
145
142
149
160
164
160
147
139
141
149
155
154
153
155
157
161
161
159
156
150
152
158
165
165
167
168
165
160
158
164
177
179
170
156
155
163
169
164
146
154
162
163
160
157
159
164
168
168
160
153
140
139
149
159
166
166
160
154
147
149
153
155
154
155
155
157
159
158
157
156
151
153
156
160
167
170
168
165
163
164
167
165
159
155
156
167
172
171
154
156
162
165
163
157
155
157
163
166
161
158
155
153
153
155
160
165
165
160
147
146
151
159
160
156
155
156
161
164
165
166
162
157
156
157
163
166
164
163
162
159
154
151
152
154
158
164
169
171
159
158
160
163
165
161
155
154
159
163
165
166
164
160
155
151
151
156
159
156
146
144
152
163
165
156
151
153
162
170
173
171
164
160
159
160
161
160
158
158
159
157
151
149
151
157
162
162
163
163
153
154
158
164
167
167
167
164
161
161
162
161
159
158
156
152
151
149
148
148
149
150
159
167
168
162
153
148
155
161
168
167
162
158
158
160
159
157
155
158
162
160
157
153
153
160
168
166
162
158
139
148
158
166
168
166
164
161
156
156
156
154
151
152
155
159
155
148
141
144
153
160
162
163
167
167
160
146
137
143
157
164
161
156
154
155
153
152
155
161
166
167
161
155
154
158
165
168
168
165
140
148
158
167
167
157
148
142
144
151
154
153
151
152
157
163
159
149
141
146
157
161
159
154
163
170
165
149
135
141
157
167
168
166
160
155
148
148
155
163
163
159
156
157
159
157
156
163
171
176
156
151
153
163
166
157
140
133
136
147
153
155
153
154
155
161
158
154
152
152
155
156
150
152
161
170
166
156
153
159
172
175
176
179
175
163
150
149
158
164
156
138
142
159
172
167
157
157
168
174
160
147
148
161
169
161
144
135
137
149
152
152
149
148
151
160
165
165
163
156
150
144
145
152
159
165
161
161
165
172
176
174
175
180
179
167
152
154
167
172
159
138
139
159
175
173
164
159
163
159
146
145
152
162
167
161
146
143
147
154
151
143
136
137
149
159
169
174
167
155
145
140
147
155
158
157
157
158
164
167
166
161
163
167
164
155
149
157
171
177
171
157
153
157
159
163
165
167
164
157
141
148
159
163
156
146
144
150
162
160
154
145
140
144
152
153
156
159
159
155
147
151
158
159
156
153
157
165
167
161
156
154
157
156
149
147
148
158
162
164
166
167
167
160
152
154
161
169
170
163
153
157
160
154
145
140
145
156
166
165
157
157
160
164
158
146
137
140
152
157
159
161
163
160
154
153
160
170
175
168
159
158
160
159
158
157
160
161
158
150
150
158
166
162
157
154
158
164
165
164
156
154
150
145
143
146
151
156
162
159
157
160
166
169
160
149
140
145
155
159
158
159
159
156
155
156
162
167
174
172
170
170
172
172
170
171
172
169
162
155
151
155
154
158
158
158
157
150
149
156
150
145
142
142
147
150
151
149
149
149
154
157
159
161
158
159
159
159
158
157
154
154
152
153
157
161
162
159
156
157
163
170
172
169
169
172
172
172
171
170
169
162
155
154
157
161
160
150
146
152
147
144
141
141
146
149
147
143
143
148
155
156
153
150
153
161
164
160
156
155
154
155
152
152
157
164
165
157
145
142
153
159
162
159
159
163
166
168
169
171
175
172
166
156
156
160
166
165
162
159
155
152
143
141
145
151
151
150
153
158
161
155
148
145
150
155
156
151
152
156
161
160
155
149
153
163
166
159
147
141
146
154
159
159
160
160
159
155
154
157
163
168
169
162
156
157
168
178
181
168
161
156
143
142
149
158
158
156
156
161
161
153
145
142
147
151
150
150
153
163
169
165
154
147
149
159
163
159
152
150
154
159
162
162
164
160
157
153
151
151
154
160
167
164
157
154
162
175
181
170
162
150
141
144
156
163
155
144
139
147
155
153
144
140
146
155
160
161
161
166
169
165
157
148
150
158
160
156
150
151
158
163
163
159
156
156
156
155
154
153
154
159
163
161
157
153
157
164
171
167
163
149
140
147
159
161
148
133
128
140
151
154
149
145
149
157
165
167
165
161
160
160
158
159
160
163
166
160
150
142
148
159
164
157
150
150
153
156
156
156
157
159
157
158
158
159
162
167
172
166
162
151
144
147
157
159
151
143
139
144
153
160
160
158
157
159
164
166
164
155
153
157
158
161
160
162
165
164
152
141
141
151
161
164
157
151
150
151
152
154
153
151
150
154
160
168
176
181
176
166
156
150
147
150
157
160
156
150
146
150
155
163
166
170
166
163
162
166
169
164
162
160
159
157
154
154
156
159
154
146
145
151
159
166
166
160
154
153
152
151
146
144
148
156
163
170
176
178
174
161
144
145
146
147
154
161
160
154
151
154
157
160
161
162
160
160
162
168
177
179
172
165
157
152
148
146
148
152
153
150
149
154
159
163
163
162
160
163
161
153
144
146
155
163
162
158
158
163
164
157
148
148
142
138
145
155
160
157
156
155
156
154
150
148
146
146
155
165
179
180
171
160
155
153
150
150
151
153
152
148
149
155
163
164
156
153
159
167
165
156
149
153
165
169
162
150
149
159
164
160
166
162
144
136
136
148
155
158
155
153
148
145
145
146
147
148
153
158
162
158
151
149
156
162
158
153
155
158
158
151
150
160
170
170
158
146
147
155
159
157
156
158
165
169
168
167
167
170
170
169
170
164
151
142
139
144
149
149
149
150
144
142
147
153
159
159
154
153
150
141
139
148
164
168
161
150
149
156
161
161
162
165
172
175
170
160
150
149
154
160
161
159
158
163
172
183
181
172
167
166
162
167
164
157
155
155
158
161
166
168
168
163
162
160
154
145
145
156
170
178
174
163
156
158
165
165
161
155
152
156
162
165
166
163
157
155
157
159
160
154
147
151
161
168
165
155
148
151
158
165
164
167
164
159
160
160
164
167
172
173
168
160
156
155
152
148
149
158
169
174
168
158
156
162
171
175
170
158
153
149
146
147
151
155
156
157
159
167
169
160
149
150
161
171
171
162
153
152
155
160
161
163
162
163
164
166
165
163
165
164
160
155
151
151
154
156
158
161
163
161
156
153
158
165
171
168
161
156
153
149
143
137
136
145
154
163
169
170
170
159
149
151
159
170
174
170
165
156
153
153
159
160
162
166
166
162
157
151
149
151
151
150
148
150
156
161
164
164
160
154
153
155
160
162
153
142
141
147
154
152
143
137
138
145
154
163
168
166
157
153
149
151
157
167
173
175
170
160
155
154
166
164
164
162
156
152
152
150
147
143
144
147
149
153
158
162
164
163
159
154
155
161
165
160
146
138
142
151
156
152
145
144
146
151
155
158
161
159
154
153
151
153
158
167
173
176
171
162
156
157
174
172
165
152
143
148
156
161
152
143
140
145
155
162
163
164
164
165
160
156
157
164
167
164
158
157
163
162
158
152
148
148
151
156
157
157
158
161
164
161
155
153
159
167
171
171
167
162
160
161
172
174
166
152
147
154
161
160
150
143
146
153
162
167
166
168
165
162
159
157
155
159
163
169
174
175
170
163
156
153
152
151
152
157
158
159
160
166
171
166
152
149
155
165
163
156
156
161
166
165
165
168
164
155
155
160
162
151
143
144
156
163
166
166
166
168
165
160
156
156
154
157
161
167
175
171
161
153
152
152
155
154
154
156
158
156
154
159
164
159
149
147
152
154
149
142
146
160
165
163
162
161
159
155
156
157
157
151
144
149
160
167
165
161
160
163
160
153
153
160
166
166
160
159
162
166
160
152
145
146
154
158
160
163
161
152
147
144
151
156
154
153
154
154
150
145
150
158
158
157
162
159
158
154
148
146
150
153
156
157
163
168
166
159
153
150
152
153
156
163
172
168
158
151
159
166
165
153
140
141
153
162
168
171
168
162
155
150
155
161
164
165
159
157
160
165
168
164
154
152
158
157
161
156
150
142
145
152
157
161
161
166
168
163
152
148
151
155
157
161
165
160
153
152
160
172
170
156
145
146
155
162
162
163
168
170
166
162
163
166
170
166
160
159
165
173
175
168
159
154
148
151
160
165
162
153
143
139
145
150
155
163
171
173
167
159
153
153
153
151
150
152
156
160
167
171
168
161
160
162
163
160
151
149
156
164
164
161
161
165
167
164
158
155
156
161
163
164
161
157
147
148
154
165
171
162
147
134
134
147
155
164
174
180
176
164
152
148
149
149
150
157
163
165
164
162
164
166
169
170
168
164
159
156
156
159
160
159
156
159
161
163
160
155
152
149
151
154
158
161
156
154
153
159
167
166
157
138
136
150
160
169
176
178
171
158
147
148
155
160
163
163
166
161
155
155
162
168
168
165
169
175
182
178
172
169
165
161
155
152
159
164
166
166
161
153
150
151
154
161
161
161
154
154
159
165
164
154
149
154
165
171
172
168
160
148
145
153
164
168
165
160
155
150
151
153
159
165
163
163
167
181
191
188
178
171
167
162
156
155
158
163
168
171
169
164
157
154
153
160
161
164
159
155
158
162
160
154
150
156
164
166
164
158
155
151
148
156
164
165
160
153
152
157
156
154
155
160
164
166
168
171
173
168
163
159
157
156
153
156
159
162
163
166
168
166
163
160
158
161
155
157
158
161
165
164
153
143
144
154
162
161
156
155
158
160
159
156
155
155
157
158
165
170
163
156
150
157
167
174
172
160
155
154
152
149
147
148
151
158
163
162
158
153
154
160
162
165
164
161
154
146
146
159
177
179
162
147
141
147
153
155
154
156
161
166
168
160
152
152
158
166
173
173
167
159
153
157
168
177
177
169
161
157
155
154
152
153
157
164
168
164
156
151
150
153
159
161
160
157
156
144
137
148
171
185
180
164
149
149
150
153
154
155
159
165
169
164
156
155
159
165
168
167
164
163
162
162
168
174
179
178
173
165
161
157
159
159
165
168
168
162
154
151
148
147
149
149
151
153
157
152
141
138
149
168
176
170
158
154
157
156
153
152
157
163
168
164
159
155
159
163
165
163
164
166
170
168
167
168
169
170
169
165
161
157
157
164
170
169
159
149
147
149
147
141
135
138
148
156
159
163
156
146
145
150
156
152
151
155
162
161
152
149
157
165
168
162
156
154
159
163
164
163
165
167
168
167
165
164
165
166
165
164
162
161
165
170
172
165
154
144
143
147
146
140
136
143
159
168
159
169
167
159
155
152
147
137
139
150
160
160
151
149
158
168
165
158
153
154
160
163
163
163
165
164
162
161
160
162
167
169
169
168
173
182
185
182
172
163
155
151
148
148
147
146
153
162
170
170
159
168
169
160
155
155
159
158
154
153
154
155
152
153
159
165
160
154
152
156
160
162
162
164
166
164
161
157
156
160
168
173
173
173
176
186
189
181
168
161
162
162
158
150
148
152
163
168
165
162
158
169
167
155
146
152
168
178
173
160
154
154
155
156
157
158
154
151
152
156
159
162
164
166
167
164
162
161
161
163
166
166
168
170
174
176
174
167
163
160
164
169
165
158
152
150
154
157
156
156
160
171
169
156
147
150
160
169
169
164
158
156
155
153
153
155
155
153
154
155
159
165
168
168
166
163
163
167
174
170
163
156
157
168
173
174
169
165
163
160
160
167
176
175
163
149
143
150
160
165
156
160
161
154
151
154
158
162
163
163
160
156
149
146
149
157
161
160
158
157
161
165
167
165
161
160
163
171
176
172
162
154
158
167
171
172
170
171
168
161
157
162
176
178
168
150
146
158
172
174
148
142
141
146
151
158
161
161
162
163
161
154
145
142
149
159
164
165
163
163
163
163
160
157
157
157
162
169
171
168
162
163
166
168
166
164
166
170
168
163
158
159
163
164
157
152
159
170
177
170
146
139
137
141
143
150
155
159
160
162
162
158
150
147
151
157
163
166
166
167
164
161
158
156
157
155
158
163
166
167
166
170
172
168
163
160
162
165
162
159
158
156
151
146
145
153
162
171
172
163
152
144
143
145
146
146
150
153
155
157
161
162
160
155
151
153
156
161
161
160
160
160
161
161
157
152
153
157
163
167
169
170
170
167
163
162
162
163
159
156
157
155
150
145
146
155
164
170
168
158
155
155
157
161
160
158
154
152
150
152
157
161
159
156
153
153
153
152
150
150
154
161
164
162
156
152
153
155
160
161
163
165
166
165
163
163
166
168
168
164
162
159
153
149
150
158
169
172
168
160
152
157
163
170
169
162
155
149
147
149
151
152
154
156
159
160
156
148
141
145
154
166
165
157
152
154
158
158
156
157
158
163
164
164
160
161
163
170
176
176
170
163
155
152
152
159
170
176
170
163
150
155
162
168
168
159
150
146
146
149
148
146
150
156
162
166
156
144
137
146
162
170
164
152
148
152
160
159
155
155
157
161
164
164
160
156
152
159
173
178
170
162
156
156
158
159
161
166
169
160
148
148
153
161
165
160
152
151
151
149
147
145
150
155
158
157
150
142
143
151
161
167
163
154
150
150
148
150
152
155
156
157
159
162
163
157
150
149
160
168
165
157
156
165
168
161
155
155
155
154
147
141
145
156
164
160
154
155
156
153
150
146
145
144
147
147
152
153
158
155
154
153
157
159
157
150
144
144
152
154
151
145
148
161
169
164
153
151
159
167
163
156
158
164
170
164
156
153
154
153
148
144
150
159
158
154
148
151
154
153
149
144
141
140
143
149
163
171
166
155
147
147
157
164
163
160
155
156
156
154
146
142
150
163
171
169
165
164
171
175
172
164
160
158
159
161
163
166
165
157
154
157
164
162
152
142
141
145
149
143
139
142
144
145
151
154
165
166
159
150
147
157
168
170
165
162
167
171
170
158
149
148
159
167
168
168
168
171
173
174
173
170
167
160
154
157
165
172
173
165
158
160
160
157
148
144
146
147
149
144
142
146
154
162
160
160
159
154
148
145
151
164
176
171
161
157
165
173
173
162
155
159
170
171
168
166
168
171
169
162
161
167
173
173
165
161
163
164
163
162
155
151
145
142
146
151
151
151
152
158
160
162
159
159
160
161
160
153
151
149
153
158
162
161
157
157
160
164
162
158
159
166
170
171
166
164
168
171
168
158
156
166
174
180
181
175
163
151
148
155
153
144
138
140
150
156
153
146
148
162
172
170
157
150
152
159
161
158
157
156
154
151
148
149
154
159
162
159
156
156
160
163
164
161
157
159
166
171
173
172
171
172
176
179
181
180
168
155
148
156
155
151
145
146
152
154
148
143
143
157
166
162
152
143
144
149
152
155
158
160
160
155
149
148
152
159
164
161
159
157
160
158
157
154
153
156
161
169
175
182
186
183
177
174
175
177
177
172
165
166
159
156
151
147
146
145
145
147
152
156
156
151
144
140
143
145
147
151
155
161
166
168
162
153
149
153
158
161
161
158
156
158
160
160
161
160
159
162
168
175
179
174
170
167
167
173
178
178
175
168
155
155
149
145
140
140
144
152
158
158
151
145
141
143
150
158
159
157
155
159
165
168
166
153
145
142
146
155
157
155
156
159
163
170
171
167
160
158
162
164
162
159
159
161
164
166
167
168
169
162
144
144
143
145
144
142
142
145
153
157
154
150
146
149
161
174
177
166
156
153
159
163
159
148
143
145
154
157
154
152
154
160
164
166
167
165
160
158
159
159
155
151
153
160
162
158
157
160
166
164
143
138
140
149
155
154
148
143
146
155
163
160
155
152
158
169
169
162
153
151
154
159
155
146
146
158
171
173
163
153
153
158
162
161
157
156
155
155
156
156
155
152
152
158
162
160
159
165
177
182
149
140
142
153
161
163
154
147
144
151
162
164
162
157
156
153
154
156
153
154
157
158
155
151
153
163
175
177
165
154
153
156
162
162
157
153
149
149
152
154
154
152
153
158
165
167
171
177
182
184
154
152
153
156
162
164
156
149
143
145
149
159
164
167
163
157
156
159
164
165
160
157
154
153
153
156
158
158
156
154
155
156
161
164
163
159
152
151
153
154
154
153
155
163
170
174
174
176
178
170
157
158
155
153
152
154
153
152
147
141
141
148
159
170
170
165
164
171
181
179
166
155
151
151
152
150
142
140
145
152
156
160
163
166
164
162
158
159
159
159
158
159
162
168
170
169
168
169
167
162
162
159
151
143
139
143
151
158
158
150
140
138
146
160
165
163
163
170
182
183
173
160
154
154
155
152
148
147
147
148
154
162
170
169
161
156
158
162
162
160
161
164
169
169
168
163
161
165
164
163
168
158
145
140
140
143
150
155
156
149
139
133
140
149
157
159
158
162
168
170
166
167
169
166
160
155
157
160
159
150
152
164
175
174
160
149
149
155
157
157
160
164
166
168
169
170
170
168
164
163
159
147
143
149
156
158
148
141
140
144
143
141
145
149
156
157
156
156
153
155
159
171
180
177
162
153
155
160
159
154
153
162
174
177
171
162
154
153
155
158
161
164
163
166
172
180
179
170
162
158
135
143
150
157
165
170
171
171
173
173
169
164
162
162
160
158
157
160
164
162
156
154
156
159
167
169
165
160
156
159
161
170
175
175
161
152
147
152
160
159
154
156
164
174
173
160
150
150
156
163
139
145
151
156
160
164
165
164
166
164
160
156
159
161
159
154
153
159
167
165
156
151
154
159
170
174
171
161
154
147
146
155
163
166
157
150
150
164
175
174
165
161
169
180
178
160
149
149
157
163
144
145
148
155
163
164
161
157
152
150
149
152
158
163
162
158
155
162
168
168
158
152
151
156
158
162
162
162
155
148
137
134
140
148
151
151
154
166
174
175
167
166
174
183
182
168
155
149
154
159
147
142
147
157
163
161
157
154
152
151
150
152
160
167
167
162
157
160
162
162
157
153
150
145
138
135
145
162
168
156
136
125
128
141
152
158
156
156
158
162
165
167
171
178
179
173
161
150
150
153
152
148
153
157
157
153
155
161
164
159
150
150
159
167
168
162
156
154
154
153
155
156
156
145
132
129
143
161
167
158
143
134
139
153
164
165
159
153
150
154
162
164
168
171
171
172
168
158
156
154
165
167
166
159
151
149
156
164
165
153
143
142
153
164
166
161
156
152
152
152
154
157
159
156
150
150
156
160
160
156
151
151
155
163
171
172
160
155
154
159
161
163
167
169
168
168
170
173
174
170
168
177
175
163
158
156
157
156
149
145
143
146
155
164
166
164
161
159
156
157
156
156
160
165
170
168
162
158
153
154
156
157
158
162
162
160
159
161
167
166
162
164
170
176
166
159
163
178
188
182
163
165
166
166
171
169
161
148
137
143
155
161
163
164
166
166
164
162
161
163
163
161
162
166
171
167
159
151
150
153
157
158
157
151
145
143
151
163
171
168
162
165
174
175
163
146
149
167
181
178
149
148
149
155
166
171
162
151
140
145
161
168
165
162
161
165
163
161
161
165
169
167
163
162
161
163
158
152
148
150
156
160
160
152
142
139
148
160
165
164
161
165
171
168
155
143
140
151
161
160
147
143
144
149
153
157
158
154
148
148
155
161
163
163
159
163
164
161
159
162
162
159
155
153
158
166
166
156
149
148
155
165
173
168
163
159
160
161
161
159
158
162
164
162
156
149
146
147
149
152
152
152
153
154
151
149
151
154
154
152
148
153
162
166
166
163
160
158
157
157
153
145
140
146
158
171
170
159
152
154
162
170
174
175
173
171
167
161
161
162
161
161
158
157
156
155
153
151
151
154
157
163
167
168
164
155
150
151
158
161
158
160
165
172
169
161
155
153
154
154
151
144
141
146
156
164
163
161
166
170
173
170
163
162
163
165
162
159
160
165
167
163
158
154
152
152
153
155
155
155
155
161
168
172
170
163
153
150
161
174
174
166
166
172
169
161
153
152
155
157
153
146
143
147
152
155
159
163
169
175
173
167
153
150
154
159
159
158
157
161
167
166
162
155
150
146
148
152
155
158
158
158
156
160
167
167
159
153
160
170
172
164
163
166
167
161
157
159
163
163
153
146
143
145
148
155
160
165
165
162
160
162
161
159
160
165
166
160
155
155
160
166
165
160
153
151
150
152
157
162
170
162
152
151
158
167
164
158
159
163
163
160
160
163
162
160
157
163
169
165
156
146
145
145
148
153
158
163
159
152
153
159
164
167
170
170
166
160
153
152
157
163
165
165
164
161
161
160
163
165
174
168
158
154
160
168
167
162
158
160
162
160
159
159
158
155
151
157
165
165
160
157
160
159
158
155
155
159
160
156
153
156
159
163
164
162
163
160
158
158
160
161
162
164
167
168
166
167
167
163
167
164
161
163
168
169
162
155
156
160
165
162
157
156
158
157
151
147
153
159
164
170
174
174
166
156
152
156
161
162
159
154
156
157
158
159
161
162
166
166
163
160
159
162
165
165
163
163
161
156
160
153
154
161
166
165
155
147
152
159
163
159
155
155
161
164
158
150
148
152
163
171
173
171
164
156
150
150
156
162
167
165
163
164
166
168
164
161
162
163
162
158
158
162
163
159
154
153
155
154
160
150
143
145
151
157
156
151
152
155
154
153
153
156
161
166
165
158
151
153
159
162
162
162
161
158
150
147
152
160
169
171
173
175
176
174
164
156
155
159
157
154
156
162
161
152
144
144
149
153
162
157
146
138
143
153
162
165
163
158
153
151
150
152
157
161
164
161
159
157
158
159
160
163
166
166
161
156
155
163
168
167
166
167
170
165
159
159
162
162
154
148
151
161
160
150
137
137
146
153
160
166
160
151
150
161
167
168
167
163
159
156
150
150
154
156
159
160
163
157
153
153
159
167
173
171
167
164
164
162
162
155
152
152
153
155
157
165
171
169
156
147
148
158
161
151
141
142
150
158
158
166
167
160
159
165
168
162
160
162
163
161
156
155
160
160
158
157
156
152
147
146
154
163
168
165
161
159
159
158
155
152
149
149
152
161
171
176
173
166
158
152
151
158
163
167
165
164
163
165
157
162
162
156
154
159
164
163
159
156
158
163
168
172
170
165
156
151
147
146
145
146
152
157
157
152
149
148
151
156
157
157
153
154
164
176
183
176
167
160
158
156
152
153
161
173
185
183
173
167
159
162
159
151
145
147
156
160
158
154
153
158
169
175
172
163
152
145
147
151
157
159
158
159
155
150
148
152
158
162
164
163
161
165
170
179
182
172
162
157
155
157
157
155
160
168
180
180
170
166
162
162
161
153
148
145
141
144
149
153
155
157
163
168
166
160
152
150
157
168
173
171
168
164
163
161
161
163
171
172
168
165
165
169
172
174
170
166
164
159
155
157
162
164
161
158
159
163
168
166
158
152
150
153
153
152
144
140
144
152
160
160
161
161
162
160
157
157
167
177
178
172
166
165
167
167
167
170
173
171
165
164
169
173
169
158
152
157
163
160
155
157
166
174
168
159
151
155
164
165
153
140
133
137
149
159
162
155
147
149
160
164
163
160
160
161
161
161
165
174
178
171
161
159
160
163
164
167
167
161
160
166
176
178
167
152
146
149
154
155
154
157
163
170
168
162
159
158
159
159
146
137
132
133
140
155
167
166
150
144
149
160
159
155
153
159
162
163
164
169
176
171
160
152
148
153
160
164
162
158
162
168
179
178
168
159
151
148
147
150
155
159
162
162
162
163
165
159
155
155
144
138
142
147
148
153
161
161
149
140
145
155
156
151
149
153
159
162
163
164
169
170
159
150
146
150
158
162
162
159
161
166
173
171
167
163
162
159
156
156
159
163
164
161
160
162
164
158
153
154
144
140
151
164
165
159
155
152
147
144
150
155
157
154
151
151
154
157
157
155
156
157
156
151
148
151
158
162
162
160
159
161
163
164
162
163
167
172
173
170
165
165
165
163
161
162
160
157
152
153
147
149
159
170
171
161
151
146
147
151
155
157
159
160
158
153
150
150
151
149
151
153
154
153
150
152
158
163
165
161
158
159
161
160
159
159
166
177
186
181
171
163
164
164
163
162
161
158
154
151
147
153
159
165
165
159
152
150
149
150
149
150
155
161
159
151
144
144
148
151
159
164
163
158
151
150
156
164
167
162
158
158
158
158
159
159
163
174
183
182
172
165
165
164
162
161
160
160
156
150
143
148
153
158
163
163
162
159
155
146
141
142
150
156
154
145
138
141
152
158
165
171
171
164
155
150
152
155
159
159
154
152
152
154
155
156
158
162
169
169
169
169
168
166
162
158
157
159
158
152
141
142
146
155
162
169
174
174
165
152
144
145
151
156
152
147
145
149
158
161
162
163
163
164
159
154
152
152
151
151
150
148
148
152
156
157
158
157
159
164
166
168
168
166
163
160
159
161
161
154
147
143
146
150
152
156
165
171
168
161
158
159
162
160
156
155
158
160
161
158
155
153
154
156
158
158
159
159
161
157
154
152
153
156
160
161
160
157
157
161
164
166
165
161
160
162
164
164
162
154
154
151
150
147
138
138
144
152
160
160
160
162
165
164
160
162
165
163
154
150
153
159
161
159
156
160
164
171
174
174
171
168
167
166
163
162
161
160
159
160
162
164
164
161
159
162
165
166
162
157
154
151
146
143
138
133
134
140
149
158
161
161
156
154
156
162
165
158
148
146
158
170
176
169
162
159
164
171
175
175
171
170
169
167
161
157
157
160
159
158
159
165
171
169
163
161
163
163
162
158
154
147
140
141
147
150
147
141
149
161
171
164
153
145
151
159
163
155
150
151
160
170
173
169
165
163
164
164
162
159
157
160
164
162
156
152
154
160
160
155
155
166
177
180
171
165
163
162
162
160
156
152
145
146
156
162
154
143
145
161
172
169
155
144
148
153
156
155
154
158
161
158
154
157
162
162
161
159
158
156
156
157
158
155
153
151
155
160
159
155
156
167
176
179
173
168
164
160
163
166
157
156
152
155
160
159
151
140
138
146
159
162
155
150
148
149
148
151
156
159
160
153
152
155
160
158
157
158
165
169
166
159
157
154
153
155
156
158
158
157
162
167
169
171
171
167
161
156
160
170
151
153
156
158
153
145
143
142
139
140
143
148
152
152
149
147
148
154
157
156
155
158
164
169
164
156
154
158
164
167
166
160
159
160
163
162
159
157
160
167
168
163
160
161
164
164
157
153
157
165
145
150
159
160
149
136
140
151
155
150
144
142
147
154
157
159
161
162
154
148
149
160
171
178
167
158
154
156
158
156
154
156
159
165
173
172
163
159
162
169
169
157
151
153
158
159
154
153
156
154
146
156
164
164
152
139
146
160
168
164
154
149
151
159
167
174
173
162
147
139
147
158
165
163
159
159
165
163
160
155
154
156
159
164
171
172
165
159
158
163
163
155
149
149
155
157
157
159
160
154
149
158
165
164
154
146
150
160
168
168
166
160
159
159
166
172
168
156
144
142
150
158
155
147
143
154
170
173
173
171
169
167
162
161
162
164
162
155
152
156
159
158
156
156
158
158
159
161
164
167
149
154
159
158
156
152
152
151
156
162
165
163
160
156
155
157
156
153
148
150
157
159
155
148
147
157
166
175
177
176
175
171
164
161
160
158
154
151
150
153
157
159
164
164
165
161
156
157
164
173
152
154
155
154
155
154
153
151
153
157
157
157
154
155
157
156
155
153
153
158
158
158
156
160
165
164
161
158
163
171
173
166
162
161
161
159
154
152
153
156
159
160
163
167
168
162
154
151
159
168
156
157
155
152
149
151
154
158
160
155
145
140
145
154
163
162
157
153
155
158
153
151
154
164
170
165
153
146
156
167
171
163
160
160
162
161
156
155
158
160
161
158
154
157
160
159
154
152
155
162
158
156
153
148
143
139
148
162
165
153
137
129
139
154
163
161
155
153
156
158
154
152
152
159
160
155
149
149
160
166
169
166
161
160
160
159
158
158
159
160
161
158
151
146
149
156
159
155
155
159
155
150
151
149
143
139
144
153
158
150
138
138
145
156
160
159
156
158
162
161
156
155
156
156
156
154
156
161
164
162
161
160
160
159
160
162
165
164
159
158
160
161
154
148
149
156
159
155
152
153
148
144
147
155
161
155
148
143
145
148
151
153
157
159
160
159
157
159
164
162
158
157
157
159
158
159
165
164
159
148
140
140
149
158
165
172
173
168
162
158
162
167
169
165
159
159
157
155
151
149
148
143
147
151
163
168
163
160
159
161
160
155
154
156
159
160
160
156
152
149
150
154
155
155
154
156
163
164
166
165
162
165
173
179
173
158
147
148
158
165
165
160
162
165
168
166
164
159
158
158
160
157
153
155
162
165
162
155
152
145
145
150
155
160
162
160
158
158
158
157
156
155
155
153
150
148
150
152
155
158
159
168
177
181
174
157
147
150
165
175
175
170
166
166
163
159
159
163
165
162
158
156
156
158
165
167
162
156
150
142
138
146
157
167
166
162
157
161
165
165
161
157
156
154
148
143
145
151
155
156
154
156
163
167
164
154
148
152
161
172
175
174
171
170
166
160
160
161
164
162
145
150
157
163
165
163
160
158
156
152
146
149
161
171
170
160
153
155
162
164
160
156
157
158
155
150
156
166
171
164
152
143
145
154
158
155
152
151
154
160
168
169
171
172
170
167
164
159
155
153
139
149
163
168
163
156
155
163
167
163
154
151
161
170
168
156
146
147
150
153
156
155
160
162
158
156
163
170
176
169
158
147
149
155
165
164
156
150
151
157
164
164
160
164
168
170
169
166
159
153
144
153
165
167
159
151
154
163
171
165
153
147
155
165
164
156
148
146
149
153
156
155
156
156
154
152
151
158
163
168
165
164
162
167
173
169
157
151
155
164
167
163
158
156
158
164
171
177
174
166
151
154
152
152
151
151
154
158
163
158
151
143
145
152
159
159
157
157
162
165
162
158
151
148
148
147
145
146
152
158
164
166
166
170
171
162
154
153
160
170
172
167
163
161
160
159
165
176
182
176
155
148
140
141
152
160
159
152
151
154
158
154
146
145
152
160
161
164
169
174
173
164
156
149
149
147
145
147
149
154
158
162
163
162
156
152
154
162
169
170
170
170
178
177
169
159
158
164
170
170
152
145
140
145
156
167
161
151
145
152
162
162
153
145
150
155
160
161
163
168
170
167
165
161
155
153
155
155
156
155
156
159
161
157
149
148
158
166
169
162
159
169
179
180
168
157
152
150
151
153
149
147
149
152
158
162
159
152
146
150
157
160
159
159
157
160
159
156
155
157
157
159
163
166
168
168
170
172
170
165
160
161
164
162
159
154
161
164
163
155
153
160
169
169
162
152
147
146
147
150
153
153
156
157
159
158
156
155
152
151
150
153
160
168
168
165
159
156
156
155
154
154
156
162
171
177
175
173
171
168
163
163
168
173
171
166
162
162
161
157
154
154
158
159
157
150
145
144
151
159
162
164
166
164
163
161
157
159
164
164
158
154
160
167
169
165
159
158
162
165
165
157
155
160
167
173
169
162
163
165
163
162
165
171
174
170
168
164
165
165
164
155
152
154
155
153
149
148
154
163
161
168
169
166
163
162
159
162
175
179
172
158
154
159
164
163
161
161
166
168
164
158
156
158
162
163
163
162
162
161
159
157
156
158
167
171
172
171
171
172
165
158
154
154
155
157
156
155
157
162
159
164
162
157
158
159
158
159
172
177
169
155
150
153
161
163
164
166
166
162
156
156
157
158
157
159
162
166
164
159
156
153
147
148
155
166
170
169
162
159
160
158
156
155
155
160
162
163
163
164
165
162
152
149
150
155
154
154
160
161
159
154
152
157
161
165
166
171
169
161
155
158
163
164
159
157
161
165
162
158
154
150
147
147
153
159
163
159
153
149
155
157
157
154
154
160
168
172
172
166
170
163
155
153
157
161
157
153
156
158
159
157
157
158
158
157
161
167
169
164
160
165
170
170
163
159
159
163
160
153
147
147
151
153
158
160
162
161
159
158
157
157
155
153
153
157
166
170
172
163
167
162
161
165
170
168
157
155
161
169
170
164
156
152
153
155
156
155
159
160
161
165
169
169
166
163
161
161
160
154
145
144
152
161
164
168
172
175
174
170
163
156
154
155
154
155
156
158
159
158
154
157
159
161
161
157
152
151
163
173
175
163
153
148
154
161
159
152
147
151
156
159
160
159
160
160
158
158
158
159
156
152
157
164
171
175
173
171
166
164
159
153
154
159
161
154
146
145
150
155
153
152
148
142
136
131
132
140
157
166
166
157
153
152
159
165
165
153
148
147
155
157
155
152
152
152
147
146
153
162
169
164
162
165
173
176
167
155
150
146
149
149
152
159
159
153
142
141
148
153
157
155
148
138
130
127
131
141
151
158
156
155
159
164
161
159
158
155
157
157
157
154
154
154
156
152
145
141
149
161
167
163
160
164
169
170
162
155
150
150
151
150
150
156
155
147
141
141
146
151
159
162
161
152
145
140
145
150
157
155
155
156
162
167
161
153
150
157
169
168
157
148
152
160
166
161
151
144
149
154
155
155
153
153
155
155
155
159
166
166
161
155
152
154
153
147
141
140
146
151
159
167
167
159
150
151
153
160
160
158
155
157
164
170
164
155
148
158
171
168
157
147
151
161
165
163
158
156
154
151
147
145
146
146
143
143
152
161
169
168
163
158
156
156
156
154
150
148
153
157
157
163
160
153
148
151
156
160
159
156
154
159
165
171
168
159
151
153
158
161
159
156
157
159
157
153
152
158
159
156
152
148
145
143
144
148
157
162
160
156
155
155
156
159
159
162
166
166
164
163
153
154
151
149
147
148
150
151
153
154
154
156
161
166
168
160
151
144
146
155
161
165
162
156
152
147
150
155
161
163
163
159
149
147
150
161
167
167
157
150
149
151
152
156
161
166
171
172
167
163
150
149
150
151
153
147
141
138
147
158
159
155
155
159
162
159
151
146
149
156
160
155
150
154
157
158
156
154
159
165
167
163
160
155
156
160
164
167
164
160
154
151
153
159
162
167
169
169
165
161
153
150
148
152
154
150
141
135
143
156
164
163
159
159
161
159
153
152
155
161
160
149
145
154
168
170
162
155
155
157
162
164
166
167
160
150
147
157
166
170
164
160
164
170
174
172
167
163
159
158
162
156
149
145
147
155
155
148
141
148
161
171
173
168
162
159
157
156
159
162
163
153
151
157
165
166
160
155
153
154
158
165
172
173
165
150
143
146
156
162
165
168
174
181
184
178
168
158
152
155
158
157
150
142
143
157
172
168
147
135
148
164
170
161
155
157
161
160
158
160
165
166
160
153
152
155
158
158
158
158
161
166
173
173
168
163
156
149
147
152
160
168
173
178
181
178
168
155
149
155
139
140
150
157
156
163
176
176
155
140
140
151
153
149
148
155
161
161
156
156
164
169
160
152
148
153
159
161
162
162
165
167
167
167
164
164
162
159
153
154
160
165
168
170
174
171
163
151
147
154
123
126
151
168
170
168
166
168
164
156
152
150
150
150
149
151
156
157
157
153
156
157
158
160
161
162
162
161
161
162
163
163
161
157
155
154
157
161
163
162
160
162
165
167
169
165
158
149
147
153
131
136
155
169
173
163
157
159
164
167
161
157
157
158
153
146
145
151
156
152
144
144
157
169
173
167
162
160
160
160
161
160
159
157
156
156
156
162
165
164
160
160
163
166
165
162
156
151
151
155
149
156
159
160
161
158
155
154
156
155
155
157
162
163
155
144
140
149
158
153
143
144
157
170
173
170
166
164
162
161
161
163
163
162
161
163
166
167
167
163
160
161
164
163
161
158
157
158
161
165
154
157
155
153
154
158
160
155
150
141
140
146
155
160
156
148
147
158
165
162
154
152
159
164
168
170
173
171
165
162
164
171
168
163
159
162
169
174
170
165
165
166
167
164
159
157
158
161
166
166
146
146
147
149
154
164
171
167
152
141
139
142
149
157
156
157
158
163
168
167
166
161
157
158
162
167
172
171
166
164
169
175
170
159
149
152
163
172
169
165
166
168
167
163
160
161
161
162
161
161
142
138
141
146
152
161
170
175
171
161
153
150
151
152
154
158
160
160
161
166
167
162
154
148
150
156
162
165
167
171
176
176
167
155
147
148
154
160
160
161
161
163
163
161
162
165
163
157
149
151
142
138
140
144
144
145
152
160
172
174
171
163
154
148
149
156
160
159
157
162
167
164
155
147
145
151
154
160
170
179
184
176
165
154
150
148
147
146
148
152
156
160
162
160
161
162
161
153
149
149
142
139
141
142
141
136
137
144
154
168
172
165
154
144
146
154
160
158
155
161
169
170
162
157
157
160
161
163
168
176
176
168
163
159
154
149
146
149
153
154
156
161
165
162
155
153
157
160
161
158
148
147
144
145
148
148
142
137
144
156
168
164
155
146
147
151
155
153
152
159
170
172
171
170
170
172
169
165
161
159
158
158
162
163
156
152
155
163
163
159
156
162
166
162
152
150
158
170
173
167
159
155
150
151
158
163
157
144
141
147
158
163
157
153
151
150
147
145
151
158
165
166
167
171
175
170
164
158
157
154
153
155
160
163
157
154
156
163
162
151
144
152
160
159
155
153
159
169
173
169
160
159
155
156
158
160
157
149
142
142
147
155
156
157
153
151
150
150
154
157
152
154
159
169
172
160
152
152
157
161
160
157
158
158
158
155
154
153
145
137
134
140
150
157
158
155
154
154
160
170
150
151
157
160
155
146
147
147
146
141
142
147
154
155
153
153
157
161
159
155
146
148
161
173
174
161
152
154
160
163
161
156
155
158
162
160
155
143
140
141
146
146
149
156
160
156
148
145
156
169
146
151
161
166
155
140
144
150
154
145
143
145
149
152
150
152
160
163
157
147
144
154
167
177
177
170
165
161
161
157
154
151
154
160
169
169
161
150
151
160
166
161
154
154
154
154
151
153
158
163
153
164
178
171
156
144
151
161
162
152
146
149
152
153
151
152
157
157
149
140
145
158
168
171
166
164
168
168
166
162
157
156
156
160
171
175
168
157
155
163
170
166
157
148
149
156
163
166
160
149
160
174
178
168
150
141
150
159
160
155
152
156
158
156
154
153
153
153
148
144
151
159
161
153
146
147
156
167
175
179
178
168
159
158
164
171
169
159
152
155
164
166
158
152
151
158
168
168
158
145
154
166
169
154
143
137
141
151
158
158
160
159
158
155
153
154
155
154
153
155
158
160
157
150
145
143
151
160
174
185
183
169
156
153
158
161
160
156
152
153
159
165
166
164
157
156
156
153
150
149
148
153
154
150
144
140
147
155
165
172
168
158
151
151
153
155
151
149
150
158
162
161
159
162
162
161
155
156
164
174
169
156
149
151
157
156
154
152
154
156
159
163
167
163
155
144
136
136
146
158
143
147
151
150
149
153
159
166
173
174
165
151
143
148
155
158
152
142
138
148
153
156
158
164
171
164
155
152
161
169
164
153
149
151
159
159
156
153
156
158
159
157
154
149
145
142
137
137
148
161
136
142
152
153
150
151
158
165
164
157
149
145
147
152
157
159
154
145
135
135
138
143
152
158
158
153
148
152
166
179
175
164
152
152
160
164
164
162
159
159
159
155
143
138
142
151
155
156
153
157
133
142
153
156
146
140
144
153
154
151
153
159
164
163
158
157
157
159
155
146
138
139
145
154
156
153
152
159
168
175
173
163
155
152
161
170
176
173
163
159
158
157
149
141
145
153
163
160
157
155
139
147
152
151
143
137
142
147
155
162
169
173
175
168
159
156
157
162
166
162
151
141
144
152
160
168
168
165
160
154
149
145
144
149
160
171
177
174
164
158
158
162
164
158
152
151
154
157
156
154
181
164
147
137
141
146
152
153
156
161
162
157
153
151
153
156
159
157
154
153
158
162
161
152
142
144
154
165
169
165
159
155
160
167
172
163
155
150
151
155
151
146
145
149
161
168
168
161
158
160
185
167
151
148
152
156
155
156
156
157
158
155
155
157
162
169
171
166
160
157
159
165
165
154
142
136
137
149
157
164
166
167
172
177
176
166
154
150
154
159
161
155
145
140
146
159
170
173
168
160
168
161
159
163
165
167
163
161
159
154
149
148
154
160
167
168
168
166
163
163
163
164
166
165
155
145
136
139
151
164
172
174
174
172
168
160
155
154
155
157
160
155
146
141
143
155
168
173
166
158
146
156
168
178
178
172
164
162
163
155
145
143
144
151
153
154
150
156
163
164
162
160
162
169
171
162
157
152
155
163
168
168
165
158
157
155
156
158
157
153
146
144
145
150
155
160
167
167
161
154
140
156
177
187
183
171
161
161
164
162
153
147
146
150
149
143
142
150
161
166
162
155
155
161
168
169
165
163
163
164
166
162
155
154
152
153
157
160
161
155
147
143
142
151
157
161
164
163
157
152
144
153
163
172
171
159
153
157
165
168
160
151
150
153
155
153
150
157
167
172
166
153
143
143
153
158
161
159
161
164
164
160
156
159
163
159
155
155
163
168
163
147
140
143
154
159
160
159
157
153
150
141
138
140
145
144
145
152
160
165
160
151
147
153
159
163
161
165
174
179
173
157
141
137
146
151
153
152
155
158
161
160
163
172
177
171
157
151
159
169
166
150
139
143
154
159
156
152
154
157
157
140
126
126
134
141
148
149
153
158
159
149
143
142
151
157
159
162
170
177
174
163
154
149
150
149
147
149
154
156
155
159
166
176
181
172
159
153
155
159
155
150
147
157
165
167
158
149
147
152
163
156
148
147
152
157
156
150
149
156
159
156
147
139
142
142
145
148
156
162
166
165
166
166
159
149
146
151
159
162
157
159
165
172
168
159
156
156
155
151
147
152
162
169
170
169
164
152
146
146
163
165
170
173
174
169
160
153
152
157
159
158
154
150
150
145
144
146
152
158
159
163
168
174
168
156
153
162
171
168
161
159
163
163
156
149
150
156
158
156
155
163
171
169
165
165
165
163
154
150
159
162
167
172
173
168
160
155
155
158
156
153
155
161
164
162
157
157
161
166
164
163
167
174
175
168
164
165
170
167
161
158
161
162
160
154
151
156
159
160
158
161
163
162
161
162
163
163
159
161
158
158
157
158
161
161
159
158
159
159
154
150
152
159
165
166
163
164
169
172
170
164
165
172
178
178
171
165
163
160
158
156
162
168
171
168
163
160
163
161
155
148
148
156
165
167
164
156
155
163
154
157
155
152
153
155
159
161
164
163
157
151
148
152
160
165
163
164
167
167
167
166
168
171
173
174
170
167
163
160
158
157
158
163
169
173
175
173
167
160
151
142
146
158
171
174
167
155
154
161
147
154
153
149
148
150
155
161
166
166
162
155
153
154
159
162
163
163
157
154
157
166
172
170
163
161
165
170
174
172
167
159
152
151
157
168
174
172
164
156
153
153
157
161
171
176
172
165
160
157
144
145
147
145
142
140
141
149
160
166
164
162
159
156
156
158
163
165
159
153
153
164
172
169
158
155
160
168
175
175
169
160
153
150
152
160
163
160
154
149
154
157
158
158
161
171
176
175
166
153
145
139
142
149
152
146
140
144
154
164
169
167
160
154
152
155
165
173
169
158
154
159
166
167
162
158
159
161
161
160
159
159
159
159
159
159
158
157
153
151
155
156
155
152
150
157
166
166
160
150
147
148
155
165
170
166
154
148
155
165
171
166
156
147
149
158
170
174
168
158
150
152
157
162
166
166
163
160
154
150
152
158
164
167
166
161
159
160
164
164
161
154
148
145
145
145
148
149
148
149
148
158
168
173
174
167
153
149
156
165
168
161
149
142
151
165
172
168
160
155
155
157
157
159
162
166
166
165
162
159
160
161
161
163
165
161
159
161
166
167
161
153
145
143
143
142
138
140
144
151
146
156
164
166
160
148
144
143
152
159
160
154
146
145
153
161
162
156
155
159
166
168
161
153
152
155
160
162
168
172
169
161
156
153
156
159
157
154
152
156
156
153
147
142
140
143
142
143
146
151
146
152
159
160
151
140
138
141
149
154
154
151
151
152
154
152
149
152
161
170
171
165
157
149
148
147
145
147
155
163
165
160
154
153
157
160
160
156
150
151
155
156
151
145
141
143
144
147
148
150
149
156
163
159
148
138
140
147
156
156
152
150
155
161
157
148
143
155
172
178
171
159
153
153
153
154
147
143
144
148
152
157
165
165
164
160
160
159
162
161
160
160
157
151
145
144
145
145
149
152
152
166
171
160
147
139
144
158
166
160
153
149
154
161
159
153
147
159
178
180
172
158
156
160
163
162
160
158
151
146
147
158
170
174
164
153
152
157
165
164
162
160
161
159
153
147
144
145
150
155
152
165
168
157
148
144
150
158
160
159
154
149
149
155
156
155
152
158
171
177
174
170
167
163
159
156
162
163
163
157
152
158
167
168
161
154
150
154
156
155
153
157
161
164
160
152
147
150
156
158
150
155
153
154
155
156
153
152
154
158
158
151
143
144
151
156
154
153
156
163
167
168
164
158
153
149
153
157
161
161
160
157
154
153
155
156
158
157
153
150
149
154
160
162
161
157
155
157
161
161
151
149
150
154
160
161
153
148
153
161
162
153
143
143
151
158
155
150
150
153
153
151
148
152
156
156
151
149
150
159
163
159
150
146
153
159
164
165
163
161
158
160
160
161
163
162
167
167
166
164
161
158
154
153
154
152
146
146
151
161
165
158
150
149
154
157
155
153
154
151
145
134
139
156
169
168
155
146
149
158
164
161
155
154
158
162
162
166
171
174
171
166
165
165
170
176
174
170
167
166
167
171
164
152
146
146
146
146
147
150
161
167
165
156
154
154
156
158
159
154
147
144
149
163
174
169
157
150
155
163
165
163
158
160
166
167
163
163
165
170
171
170
167
169
177
180
174
166
162
164
162
169
167
157
150
153
160
159
148
144
154
166
167
155
151
156
161
161
156
153
154
156
158
163
166
161
156
154
161
166
168
162
157
158
165
168
166
161
161
164
166
166
166
169
174
176
169
160
158
162
145
155
162
165
162
160
166
166
156
151
152
154
152
149
152
162
166
160
152
152
160
168
165
164
159
155
153
153
158
165
168
162
155
153
157
161
164
162
164
165
162
158
154
158
168
170
165
158
157
162
133
139
157
167
165
160
161
165
165
161
155
150
145
147
154
159
160
156
151
152
162
171
175
172
165
157
150
150
156
163
167
164
157
154
154
155
156
160
164
164
159
153
151
156
164
167
164
162
162
163
140
146
157
161
159
159
158
161
165
164
158
154
154
156
154
148
147
151
156
155
154
157
170
176
171
163
154
152
158
163
165
164
162
165
165
162
156
150
148
150
154
154
154
158
161
162
162
163
166
168
158
162
159
155
153
159
162
160
157
153
153
158
165
163
154
142
143
155
162
156
143
142
154
164
171
170
171
168
163
162
164
166
167
167
170
168
161
150
140
141
150
159
162
162
159
158
158
161
166
170
166
164
159
150
151
156
161
158
150
144
146
153
159
160
156
153
156
164
168
160
149
143
148
158
166
171
177
176
165
161
164
172
171
164
161
164
166
163
151
146
154
161
165
163
160
159
157
157
161
167
158
154
152
149
152
154
155
152
150
144
143
144
145
150
156
161
162
164
164
166
166
166
163
162
163
166
172
169
162
159
167
175
174
163
152
155
167
172
168
162
159
160
161
161
162
163
160
153
151
158
146
143
146
152
157
158
154
153
152
150
145
141
133
135
147
156
157
154
158
168
181
184
178
168
162
157
155
153
155
161
170
174
168
161
155
154
162
164
164
161
158
158
157
157
161
165
162
151
147
154
140
136
142
153
160
160
157
156
155
154
150
146
138
134
141
150
155
155
159
169
177
178
169
162
160
157
150
146
153
163
169
166
159
155
155
153
151
150
150
154
155
156
156
156
157
161
162
156
153
154
137
135
142
152
159
160
156
151
151
150
153
153
151
145
145
151
156
159
161
167
170
163
155
153
159
163
160
154
156
162
165
159
154
152
154
152
149
149
153
155
156
155
156
154
151
154
158
165
165
161
141
141
145
150
157
161
157
150
145
147
153
160
159
157
150
150
152
154
157
162
166
162
157
159
166
170
168
163
158
159
158
156
159
160
157
153
157
166
173
168
156
153
154
152
146
148
155
168
170
164
149
150
150
151
155
161
162
160
156
153
157
161
160
158
153
150
148
148
152
158
163
165
168
171
172
169
164
161
157
154
152
155
162
165
161
156
164
179
182
169
150
144
147
151
148
148
154
162
165
162
153
154
155
153
152
155
163
172
172
165
158
154
152
152
152
152
153
151
154
158
159
162
166
172
170
159
152
152
154
154
154
155
161
161
159
156
163
171
171
157
144
139
146
154
155
154
153
154
158
162
151
154
158
156
147
143
149
160
165
160
152
147
143
145
148
154
159
162
160
158
157
158
161
167
165
155
150
152
158
159
161
159
159
158
159
155
157
154
152
152
149
151
156
161
163
159
155
155
163
169
149
155
160
156
145
137
140
146
148
146
146
147
147
142
143
148
156
159
156
155
156
159
162
164
161
157
157
160
163
163
165
162
158
159
162
162
159
152
146
153
160
164
163
164
165
163
162
165
168
171
154
159
159
153
146
143
148
148
145
144
146
153
154
146
138
139
146
151
150
150
154
160
166
163
158
155
161
166
169
168
164
161
159
159
167
172
167
157
150
152
159
162
159
157
161
165
170
170
167
160
155
157
156
150
146
145
154
160
155
149
150
156
160
151
139
135
142
151
153
152
155
160
164
160
151
144
150
163
172
171
166
159
154
154
162
170
170
163
153
149
151
154
154
150
151
162
173
170
158
144
148
150
151
146
142
143
150
156
160
157
155
157
157
151
143
137
144
153
158
160
159
158
158
154
148
143
147
158
168
171
164
153
147
149
153
159
161
160
154
152
153
157
157
150
146
153
166
166
156
144
143
146
149
148
142
142
148
156
163
164
161
156
152
151
149
150
148
150
154
160
161
158
155
153
158
159
157
158
161
159
151
145
144
149
153
152
150
153
156
158
161
167
168
157
144
143
153
162
164
160
139
145
151
152
153
156
160
162
162
162
160
156
150
151
154
156
154
146
141
149
157
156
154
156
161
162
158
155
156
154
147
141
145
152
159
158
156
158
160
160
162
167
168
161
152
149
154
162
166
168
138
148
157
160
164
169
170
165
155
149
157
159
157
152
155
159
163
156
145
143
148
153
155
157
156
152
148
151
156
162
158
152
148
155
162
170
175
174
167
161
159
162
164
162
160
163
167
166
165
158
141
153
161
161
159
161
163
158
154
151
159
169
168
156
152
154
160
161
156
149
148
152
157
159
159
153
152
155
160
164
165
161
158
157
163
171
178
177
169
162
157
160
161
160
159
164
168
169
166
158
147
157
157
150
140
139
144
149
157
164
170
173
171
161
153
148
152
158
164
164
162
160
159
160
162
167
165
163
160
158
158
159
158
159
162
162
165
169
166
164
162
163
163
159
155
154
164
171
170
165
168
162
147
138
136
147
156
161
162
157
155
153
149
145
145
149
156
161
155
155
158
162
161
152
143
144
155
163
164
162
160
156
155
155
160
165
167
162
153
149
145
141
140
144
157
163
165
157
155
159
163
153
147
146
148
150
156
164
170
172
163
158
151
147
149
159
165
166
160
155
156
158
158
152
147
146
148
151
157
163
165
161
159
157
160
164
163
158
154
153
153
149
141
140
147
160
169
165
157
155
150
146
153
161
160
154
154
160
166
167
164
159
152
150
152
157
162
162
163
162
162
162
163
164
162
158
149
144
150
162
170
172
166
157
155
158
161
161
158
153
151
147
141
140
145
155
165
168
162
158
141
146
158
171
170
161
158
159
161
160
160
153
148
147
147
146
150
155
165
171
174
168
164
165
166
164
159
150
149
157
168
173
168
155
149
153
161
167
162
147
134
133
141
145
148
152
154
161
166
168
146
149
159
170
175
172
165
160
160
161
160
153
146
142
144
147
148
156
168
177
177
167
154
151
156
162
163
158
153
153
157
161
159
155
149
151
162
169
166
150
136
132
141
149
151
148
146
152
157
162
153
150
151
159
167
166
161
157
159
164
164
158
151
146
152
154
158
160
169
178
175
160
147
142
150
160
164
160
157
154
151
149
152
156
161
162
163
164
166
166
155
144
142
148
152
150
143
139
142
147
157
148
138
141
144
143
145
147
156
165
164
160
158
160
162
161
157
159
168
176
172
157
147
148
160
169
166
160
158
156
151
149
153
164
175
175
165
158
159
162
156
143
133
143
155
156
145
135
138
147
156
147
142
138
133
134
136
144
154
161
159
156
157
161
164
157
148
146
156
167
167
158
155
164
169
168
158
156
159
161
158
156
160
171
180
176
163
153
148
146
140
131
130
142
159
162
152
140
144
161
156
152
150
149
148
147
149
154
157
158
157
153
152
157
159
152
143
141
150
160
160
159
162
168
164
148
139
145
160
167
164
160
164
169
166
159
156
151
148
146
141
138
142
150
158
162
160
154
157
168
159
159
161
165
167
166
161
158
161
161
157
152
150
154
158
157
150
150
158
161
160
159
162
163
152
134
127
139
157
167
163
160
162
162
156
148
147
151
158
160
163
165
163
156
155
161
171
172
168
164
161
158
160
163
166
165
159
157
162
162
157
149
147
152
161
163
161
164
170
172
164
159
157
158
154
142
135
141
153
158
157
158
159
161
156
150
149
150
157
164
175
180
173
161
156
166
178
178
166
154
157
154
151
149
149
152
155
155
160
160
155
149
147
151
157
162
162
164
171
173
169
159
153
155
158
160
157
151
152
153
155
158
160
163
163
162
155
151
153
157
162
168
167
164
170
172
174
166
156
151
152
155
152
147
143
148
155
159
159
155
151
150
152
153
156
161
159
160
160
166
168
161
155
155
159
165
166
162
159
158
159
159
158
161
165
168
164
158
152
150
153
158
163
167
174
175
170
160
154
156
148
155
154
150
145
149
156
163
163
157
154
157
161
162
160
159
158
157
152
153
158
162
159
157
155
159
166
170
172
169
164
158
155
155
159
165
168
164
157
154
157
161
163
164
170
172
170
162
159
156
145
148
151
152
150
148
153
162
167
164
162
163
162
161
158
156
158
156
152
147
151
155
158
157
153
154
162
170
174
171
163
157
155
155
156
159
162
162
157
157
161
164
162
158
158
168
172
165
158
151
142
139
146
156
159
158
155
160
165
165
165
166
163
161
156
156
163
164
158
149
143
148
155
160
160
159
160
159
159
157
158
161
165
165
162
158
156
156
156
157
162
162
159
155
157
164
168
158
148
144
142
145
152
164
169
169
162
160
158
159
162
164
165
162
163
167
176
175
166
155
150
152
157
162
165
166
162
153
149
148
154
163
174
174
168
160
153
154
161
165
164
160
154
153
155
159
156
145
141
141
145
157
167
170
173
172
168
162
155
153
155
160
161
161
165
169
172
169
165
166
167
167
162
161
163
166
166
161
156
153
156
161
166
166
163
154
151
156
165
169
167
159
149
143
147
151
150
143
141
142
148
160
169
170
169
168
167
164
159
156
153
153
152
155
156
155
152
153
162
174
184
179
164
153
151
160
168
171
169
165
162
157
154
151
149
147
150
158
164
167
166
160
148
138
139
146
150
148
143
145
147
155
164
167
165
163
165
168
168
162
154
149
145
147
149
145
141
150
164
178
185
175
159
148
147
154
164
169
169
165
160
155
153
150
149
154
160
163
161
160
162
163
160
148
141
148
152
152
149
148
147
154
162
163
159
158
163
171
175
167
155
145
141
145
150
148
148
156
167
175
173
164
158
154
152
155
161
163
159
155
152
157
160
164
162
163
164
167
163
159
159
164
165
162
156
155
154
153
150
151
149
159
163
159
153
153
160
168
175
168
156
145
138
143
151
158
160
161
163
162
161
160
162
162
161
160
161
160
153
146
147
159
174
181
176
165
161
165
165
162
156
156
162
166
166
162
156
152
152
156
152
162
162
158
154
153
156
159
162
164
159
149
140
139
148
156
160
158
156
158
162
166
167
164
160
157
158
160
158
151
150
161
176
185
178
163
154
153
156
154
150
150
158
165
166
163
157
154
155
158
157
160
156
157
160
164
158
153
153
160
162
154
144
141
146
154
156
153
153
158
163
167
164
160
155
153
154
156
158
158
160
162
170
173
173
165
153
148
145
147
150
155
159
162
161
159
157
157
157
159
162
156
153
155
161
166
161
157
156
159
161
154
147
149
155
159
158
154
153
157
159
158
156
157
158
156
152
151
155
163
167
163
157
158
168
171
163
154
149
150
156
159
157
157
157
157
157
156
156
159
158
156
154
151
150
153
160
162
161
160
156
152
150
152
156
160
160
158
158
157
154
149
152
161
167
163
152
150
157
166
168
160
150
155
167
176
174
164
158
156
160
158
151
150
154
158
158
155
155
159
146
155
158
153
146
145
150
158
160
158
155
155
152
149
149
152
159
161
162
158
151
146
153
164
171
165
155
152
159
165
162
153
147
152
166
175
172
163
159
160
159
154
147
146
154
160
160
156
157
163
146
158
165
164
156
150
147
150
154
155
157
160
155
150
150
156
164
164
160
156
151
149
154
163
167
164
156
152
156
159
155
148
145
150
160
164
162
160
162
166
163
156
149
150
156
160
160
158
160
165
156
165
171
168
164
155
148
147
151
158
159
158
155
154
162
170
171
161
152
152
155
161
163
163
162
160
154
150
150
154
155
151
150
151
155
157
158
161
167
171
168
160
154
155
159
161
159
159
164
167
163
166
165
162
157
152
151
150
150
155
156
154
155
159
166
171
162
153
148
152
164
174
175
165
158
153
149
149
154
158
160
159
160
163
167
168
164
164
167
171
166
158
154
155
160
162
163
164
168
168
166
166
159
150
151
156
160
156
147
145
149
156
161
163
161
157
152
152
154
158
166
172
169
160
150
147
150
158
160
164
163
162
162
167
175
175
166
157
155
158
160
159
157
157
160
162
165
166
167
164
165
163
157
150
154
167
171
159
145
138
148
159
167
163
155
149
152
159
162
160
157
156
152
146
145
147
154
162
164
163
160
158
156
160
167
168
158
145
140
146
157
162
162
161
160
161
162
162
160
157
158
161
159
157
160
166
167
160
151
147
152
157
158
156
154
153
159
163
163
159
151
150
148
148
146
150
155
160
159
157
156
157
154
151
152
155
154
148
143
147
156
162
164
164
163
162
159
155
154
155
154
158
159
160
159
156
153
150
153
159
156
151
146
149
156
158
158
154
153
157
159
164
166
164
161
155
154
153
153
154
155
159
161
158
157
158
163
162
158
156
156
157
159
161
162
164
159
151
150
156
145
151
154
158
160
154
150
147
150
153
152
148
146
152
158
157
151
148
150
159
170
177
180
174
167
159
151
149
150
153
156
160
168
173
174
172
168
164
161
157
156
155
154
154
157
163
162
156
153
157
143
142
149
156
162
164
162
157
150
144
143
147
152
156
157
153
151
151
153
160
169
173
171
169
165
161
154
149
150
155
158
158
162
168
174
171
163
158
155
156
156
155
152
150
152
159
165
168
164
159
145
143
147
154
161
165
168
164
152
142
142
150
157
157
152
150
153
154
155
157
157
158
155
157
161
163
159
153
154
158
157
155
154
155
158
156
153
154
156
158
157
153
151
150
150
155
162
168
167
160
145
146
149
152
156
159
163
162
155
149
151
157
159
157
149
147
151
153
153
153
155
159
158
160
160
163
163
160
160
159
156
153
152
153
153
151
154
164
172
168
157
150
150
151
150
151
154
158
161
159
142
147
151
151
151
152
156
165
166
164
161
160
158
153
149
148
152
153
154
156
160
164
167
165
157
157
162
168
167
160
153
152
157
158
152
150
162
181
189
177
157
148
150
155
155
150
149
149
155
158
138
146
152
153
148
147
159
172
176
172
161
156
151
148
150
155
160
164
164
163
165
166
164
160
151
149
154
164
165
160
155
157
162
158
148
146
161
183
191
177
160
152
156
163
161
155
150
152
157
159
139
149
154
152
145
141
148
157
161
159
154
149
144
145
151
159
162
163
163
164
167
164
157
153
147
145
147
153
159
162
163
168
164
156
146
143
155
168
171
170
161
163
167
171
170
163
160
162
166
166
147
154
153
148
142
135
135
134
138
145
152
153
152
149
153
157
154
151
152
159
165
163
159
156
153
151
151
154
161
167
173
173
163
157
152
151
153
153
150
151
156
162
170
177
179
176
171
171
172
173
159
156
147
142
144
146
146
143
142
148
160
168
164
160
154
151
149
147
149
156
162
163
165
166
164
160
159
162
169
168
165
160
158
158
160
164
161
155
144
137
138
149
161
171
178
176
171
169
169
174
160
152
144
143
151
162
168
165
160
160
163
169
167
158
149
145
147
154
159
161
161
161
166
168
165
160
160
165
167
160
151
150
155
162
166
169
167
160
148
135
134
140
150
156
158
163
167
167
164
167
154
147
147
149
155
162
169
169
164
159
155
156
158
154
146
142
147
158
164
164
159
157
159
163
163
159
159
160
160
151
143
146
160
168
165
159
159
158
154
147
145
150
153
147
143
150
165
171
166
162
146
148
153
154
154
157
157
155
152
146
147
152
154
153
149
146
149
154
156
157
155
152
153
159
166
170
168
161
155
145
141
152
167
173
165
151
148
153
159
158
159
165
164
155
146
151
169
180
173
161
147
154
160
158
156
157
158
155
148
142
146
153
155
153
153
153
153
149
147
150
153
152
154
160
170
177
171
162
155
146
146
152
163
169
165
157
156
160
163
159
158
166
175
172
162
162
170
176
169
155
153
163
167
164
163
169
172
166
153
145
149
152
153
150
151
155
157
155
150
153
160
163
159
159
163
167
165
159
155
149
148
151
158
163
165
170
176
175
165
154
150
164
176
183
175
166
164
161
155
150
161
169
169
167
164
167
169
164
157
152
151
150
149
146
146
150
154
157
157
161
168
168
162
154
149
153
158
159
156
152
150
153
157
162
163
168
172
172
166
155
154
164
174
180
170
160
157
158
155
155
161
166
162
157
150
148
148
148
152
152
151
149
149
149
149
146
145
148
157
165
173
172
161
147
141
149
159
162
159
154
154
160
167
167
165
159
157
161
167
167
167
167
169
166
158
154
158
168
172
167
145
154
157
156
156
162
169
163
151
139
140
145
150
148
146
147
154
157
155
154
156
161
161
156
150
151
158
160
158
159
160
159
154
146
150
163
173
171
161
156
157
158
155
153
156
163
168
164
160
157
138
144
158
170
167
159
152
157
155
153
152
151
151
148
145
141
141
144
150
152
151
150
147
149
150
151
153
152
154
159
162
162
155
150
152
161
167
164
156
155
157
157
155
154
154
158
162
158
156
158
139
140
155
171
165
148
139
144
154
160
163
160
156
153
148
142
137
141
150
157
160
156
150
150
154
158
154
149
149
155
160
162
161
155
155
159
163
161
157
154
155
155
156
155
154
154
156
157
160
168
143
141
147
153
150
147
143
148
156
161
167
170
167
159
154
149
148
150
153
163
174
172
165
161
163
163
163
156
150
150
156
162
163
158
157
159
164
164
157
147
141
148
155
158
155
152
155
163
171
181
151
143
132
132
142
156
165
163
159
159
163
165
163
157
157
163
165
159
155
162
176
183
179
168
164
164
166
163
156
151
151
156
162
161
161
162
167
168
157
143
135
143
154
159
156
153
154
162
166
167
158
147
133
128
144
164
174
169
161
157
156
155
150
150
158
166
168
161
151
156
164
174
176
169
165
164
165
162
159
154
150
151
156
160
165
167
168
166
159
149
145
145
152
157
156
153
151
150
149
145
159
151
145
143
149
157
162
164
164
161
159
154
154
156
161
160
154
144
145
152
158
158
161
167
171
170
164
159
158
157
153
149
150
157
165
170
167
163
160
158
152
147
147
151
156
156
149
141
140
145
150
149
154
154
149
144
149
162
169
169
162
158
163
168
167
156
139
134
143
154
156
154
152
165
172
172
164
158
160
163
160
153
151
156
164
166
165
162
160
157
152
144
140
146
155
157
150
145
153
171
139
139
145
147
142
141
149
162
170
167
160
157
163
171
173
162
148
144
154
159
159
153
153
160
163
160
154
156
165
170
165
157
155
157
159
160
161
160
159
157
152
146
145
145
151
155
156
159
169
186
146
140
139
140
144
146
153
159
166
161
155
151
157
168
174
173
166
162
160
160
157
155
156
156
149
142
140
151
164
167
164
159
157
157
157
155
156
157
158
160
162
162
157
149
150
156
166
171
169
169
158
149
144
144
146
148
150
153
159
159
155
149
150
157
165
167
164
162
159
160
157
156
153
151
145
139
141
147
152
157
157
158
158
158
157
155
154
151
155
161
172
180
170
158
152
158
173
173
163
151
158
158
157
151
148
148
149
153
157
161
157
150
147
147
150
150
147
148
155
161
163
157
150
148
149
151
150
149
146
147
152
155
158
159
160
161
156
148
146
157
175
186
179
164
155
157
167
166
160
151
158
166
166
157
147
147
153
157
158
155
154
150
150
148
148
146
145
149
156
168
171
162
151
149
154
160
162
156
151
147
149
153
156
159
163
165
161
151
147
154
167
180
176
163
154
155
160
164
163
165
164
172
170
160
149
148
157
165
160
149
144
148
154
158
157
157
156
154
158
166
170
163
156
154
159
166
167
164
158
153
149
150
155
158
161
162
162
156
154
157
164
167
160
150
148
153
159
162
162
166
167
169
169
163
156
154
165
173
169
157
146
149
158
165
165
161
158
155
154
154
157
157
157
158
164
169
170
167
162
157
152
152
157
159
157
156
158
160
164
165
166
163
154
145
144
154
158
155
151
158
160
157
157
162
163
163
170
177
172
161
150
152
160
167
168
165
159
154
149
146
146
151
156
161
166
168
167
161
157
155
152
155
161
164
160
156
155
160
167
171
168
163
155
150
152
157
157
148
145
152
147
148
150
152
159
168
175
177
166
155
150
157
165
171
169
166
162
156
151
148
150
155
159
161
163
163
162
155
151
149
146
151
161
167
166
161
158
161
166
171
168
164
162
164
167
166
157
145
142
146
147
154
151
149
153
166
177
178
163
151
151
160
169
172
166
159
156
153
154
158
165
165
160
155
154
159
161
158
153
144
140
143
153
161
164
161
160
161
167
169
166
164
164
165
168
166
159
147
140
135
154
160
158
151
151
161
174
178
169
156
154
160
168
170
161
148
141
146
156
167
173
168
157
149
149
158
164
165
158
149
141
143
149
152
153
158
161
164
164
163
164
166
166
162
157
159
157
150
137
130
158
159
159
152
152
160
172
177
173
164
156
157
162
161
156
145
141
148
159
169
173
165
157
149
150
156
163
167
164
160
156
156
156
155
154
158
164
165
162
158
162
168
169
162
152
153
156
153
146
144
159
153
149
148
154
164
172
173
171
164
156
152
148
150
152
155
155
159
160
162
161
161
160
157
153
153
157
163
167
165
160
159
163
166
165
165
167
167
162
160
161
166
167
165
158
157
156
156
156
156
161
152
143
144
154
168
172
169
165
162
158
149
139
137
148
163
168
163
154
145
148
157
162
161
155
152
153
160
165
164
159
158
163
171
171
165
164
166
168
167
161
156
157
161
164
163
160
157
157
159
164
155
145
145
157
168
168
159
156
158
161
155
143
136
144
154
159
155
145
143
147
157
162
160
157
154
154
161
163
164
160
158
166
173
173
162
154
155
166
168
160
152
151
159
165
167
164
160
156
157
165
158
152
152
158
164
161
155
152
157
162
162
159
150
148
150
149
147
145
147
157
159
160
159
158
156
156
156
160
164
167
166
171
173
172
161
151
147
152
158
160
157
156
160
161
164
162
157
151
152
161
158
154
155
155
156
159
158
156
157
158
161
163
163
161
158
154
150
151
157
159
161
160
160
161
159
155
154
159
165
169
166
165
166
169
167
159
149
147
150
154
156
155
156
156
153
147
141
138
142
146
149
153
152
149
152
162
174
171
160
153
150
154
161
161
161
157
156
157
159
159
159
160
162
163
158
154
153
157
160
159
154
151
157
169
177
172
159
148
147
149
147
143
144
150
152
146
138
136
142
132
140
151
153
151
151
161
175
175
162
152
149
148
150
153
154
155
157
159
159
155
155
158
162
160
154
151
151
153
151
144
141
144
154
165
171
166
159
153
153
151
146
139
141
150
155
154
149
149
156
141
148
160
164
159
153
154
158
163
161
157
154
153
154
156
155
157
159
159
155
152
150
154
158
158
155
152
150
147
146
145
145
151
157
159
154
148
149
155
161
163
159
152
153
158
158
159
160
163
168
162
166
167
165
160
156
150
152
156
159
159
157
157
162
166
168
162
156
153
152
153
154
154
157
159
161
158
151
148
149
153
159
163
162
157
149
145
148
157
166
170
171
169
166
161
157
156
159
166
170
175
170
161
154
154
160
163
158
152
152
154
155
160
164
167
166
159
152
149
152
159
162
161
157
158
163
166
160
153
153
155
160
162
165
167
165
162
161
162
167
168
169
169
166
159
154
152
154
160
163
172
163
151
145
151
165
170
159
142
139
150
159
166
165
161
159
156
153
151
157
164
169
165
156
154
159
164
162
157
155
153
152
154
161
171
171
166
162
165
168
166
163
160
158
157
155
154
156
157
156
159
155
149
146
155
167
167
149
133
133
151
166
171
164
156
156
159
161
163
163
165
167
162
154
151
152
151
153
153
154
152
148
149
154
164
165
158
159
163
170
169
162
160
159
159
161
160
159
156
153
154
154
152
152
158
160
155
146
141
147
157
164
160
156
152
154
158
163
165
165
163
161
159
155
152
149
145
143
151
155
155
154
152
154
157
158
156
158
163
170
170
165
163
164
164
163
161
158
157
155
152
156
155
154
156
154
149
149
157
161
160
155
150
151
153
153
150
152
158
161
158
156
155
157
157
153
147
149
155
158
158
158
159
160
163
165
164
163
162
163
162
163
164
164
164
164
160
155
154
156
150
153
153
152
153
153
152
156
161
162
157
153
158
163
160
152
144
145
150
154
151
146
150
154
158
158
157
162
163
162
159
159
163
169
174
174
170
166
161
157
157
160
161
159
158
162
163
159
155
156
152
152
153
152
153
156
164
168
163
156
152
157
168
170
162
152
147
147
148
148
146
146
149
154
159
162
163
164
163
161
158
158
162
169
173
172
168
165
162
159
159
160
158
154
154
159
165
165
160
157
153
153
153
153
152
155
164
168
162
154
152
157
162
162
154
147
148
150
146
143
145
150
154
158
160
162
162
160
157
158
156
154
157
160
161
162
159
160
160
163
161
158
156
154
152
157
163
166
164
158
151
151
152
151
150
148
150
153
158
156
157
158
157
151
145
144
149
150
145
142
148
163
168
163
159
159
160
159
159
158
154
150
151
153
154
153
151
153
158
161
158
153
153
155
155
156
157
159
162
160
144
144
148
150
148
143
143
149
155
160
160
160
157
151
147
149
155
156
150
148
153
164
168
162
152
155
164
172
173
164
153
149
150
150
147
146
150
161
165
162
154
150
154
160
160
155
151
151
157
162
132
140
148
154
152
148
149
156
158
157
157
158
160
161
159
160
164
168
162
156
156
157
157
151
146
153
168
181
179
165
156
155
157
152
140
138
152
170
176
166
155
153
160
167
164
155
149
152
159
163
131
140
150
157
158
157
157
157
154
153
152
155
159
162
163
164
166
166
163
164
162
155
151
146
146
152
159
166
165
161
160
166
165
155
140
136
149
164
169
163
157
159
167
171
168
159
155
158
163
163
143
147
150
153
159
161
158
150
143
150
155
158
160
162
165
164
156
150
154
164
167
160
153
154
157
156
150
149
154
158
162
164
163
158
150
144
148
152
151
150
150
158
167
171
171
164
160
162
168
169
164
156
148
147
156
163
158
149
146
155
164
164
162
162
165
164
154
147
151
163
167
163
162
167
170
164
155
154
156
158
157
154
156
158
160
160
157
152
142
139
143
152
162
168
169
164
159
162
168
175
177
161
149
146
155
164
164
162
159
161
165
166
163
163
164
164
159
158
161
165
163
160
164
169
172
166
162
163
160
152
144
146
156
167
175
170
165
160
149
141
143
154
161
160
157
153
154
161
166
179
170
160
154
154
158
161
163
165
160
157
155
156
159
159
160
160
160
163
163
160
155
153
160
166
168
166
162
162
155
145
140
152
173
186
180
169
162
160
157
155
154
163
164
157
147
149
155
164
164
166
150
156
160
158
156
156
157
154
149
143
145
152
156
157
156
155
156
156
152
146
143
148
155
163
167
166
162
160
154
146
149
167
185
191
177
158
150
154
158
159
159
164
166
161
153
157
166
168
158
146
147
158
163
160
153
153
155
153
149
143
147
152
155
156
154
152
150
146
140
139
143
151
158
161
167
167
164
161
158
157
159
169
180
180
168
156
152
155
152
146
144
154
164
168
164
163
164
159
144
133
155
165
167
160
151
151
157
163
162
156
151
149
151
151
151
151
146
143
141
147
158
163
161
159
162
164
163
161
158
157
160
160
163
164
162
162
162
158
148
133
131
144
162
170
164
154
145
141
138
140
166
172
167
157
146
143
150
161
164
158
150
143
142
146
147
147
146
144
148
157
165
167
158
147
145
151
159
160
155
152
150
155
159
160
159
160
160
158
148
138
138
148
161
168
159
146
141
141
150
156
165
165
161
155
145
138
137
145
152
155
149
140
142
149
150
148
146
147
152
159
163
161
149
134
132
144
157
162
159
153
151
157
163
164
161
156
156
157
158
158
155
157
161
166
159
148
146
156
166
167
149
160
168
167
161
161
163
158
145
135
143
155
167
170
161
155
151
153
155
155
158
162
163
159
155
154
157
157
154
157
161
160
152
144
145
160
169
169
164
160
161
161
159
153
152
160
168
169
166
160
143
150
168
180
173
158
147
142
140
139
145
154
162
166
159
148
136
138
148
156
161
162
159
155
153
152
152
153
155
159
164
166
164
159
159
162
167
166
162
160
160
162
156
151
150
151
157
161
164
166
142
145
160
176
171
155
141
140
146
150
156
159
159
160
155
146
138
137
146
154
162
156
150
148
150
153
155
153
151
155
159
163
166
165
164
162
163
162
158
157
160
163
158
153
149
152
156
161
162
166
149
147
147
150
146
149
153
156
158
159
166
171
167
160
156
157
154
149
147
148
155
158
156
156
156
160
164
160
153
149
151
157
164
165
163
162
162
158
153
150
155
163
161
156
153
158
167
172
169
166
158
150
135
123
128
149
171
174
163
155
159
165
165
159
159
167
172
165
148
141
151
170
181
178
170
164
166
167
161
152
150
155
163
165
165
165
166
163
153
142
143
150
157
156
156
165
176
181
172
163
160
151
134
124
134
156
178
178
163
149
143
146
149
149
158
170
177
167
148
140
149
171
186
185
170
160
157
162
165
160
155
156
162
164
163
166
167
167
158
145
138
141
148
154
156
164
171
170
163
153
154
151
149
151
155
163
172
173
169
158
149
142
143
149
157
162
159
153
147
147
152
160
169
168
166
158
153
158
161
162
161
159
158
159
159
161
164
165
162
157
152
151
150
152
154
157
157
156
153
149
147
150
158
164
161
156
159
169
175
172
165
159
156
159
160
154
145
143
149
159
158
155
150
155
161
164
164
160
161
159
158
155
154
155
157
158
161
162
162
164
166
164
157
149
150
154
155
156
156
157
141
144
155
155
149
145
151
163
174
172
166
165
168
169
165
156
149
147
153
160
161
157
153
155
161
169
176
175
165
159
152
150
153
155
159
159
162
161
159
158
162
161
152
149
150
157
164
166
165
165
141
141
144
144
147
147
151
155
158
159
159
163
168
171
169
167
162
155
152
152
155
159
162
159
159
164
174
178
170
158
150
149
152
155
159
161
163
161
155
149
150
154
153
154
159
167
174
172
164
158
146
144
145
149
154
153
151
150
150
152
155
159
162
162
166
165
162
151
140
141
150
159
164
160
156
158
168
172
166
156
150
150
152
154
158
161
162
160
153
151
154
159
160
159
159
163
167
167
160
155
147
152
159
163
160
155
151
149
151
155
157
156
154
151
151
151
147
141
138
143
153
161
163
160
159
161
165
160
154
149
148
151
153
156
160
162
162
157
154
158
168
170
162
152
146
148
155
161
163
167
151
162
166
163
156
150
150
152
154
156
157
153
151
145
145
147
147
145
149
157
166
165
163
163
166
169
166
160
151
148
148
150
154
159
163
165
161
156
155
160
171
171
161
149
143
143
150
157
166
171
164
166
165
159
151
148
154
160
158
152
147
148
150
153
155
158
158
157
161
169
170
166
161
164
170
171
166
160
153
153
152
153
156
161
162
162
159
157
155
157
161
161
158
150
148
151
151
151
155
162
165
163
158
153
151
155
162
170
164
156
148
150
156
163
163
162
158
157
158
165
164
161
159
164
170
168
159
154
155
157
157
159
160
162
158
156
157
159
162
162
159
157
155
154
154
156
150
144
145
155
159
153
149
147
150
160
168
172
170
161
151
153
160
166
163
159
152
149
149
151
153
155
159
164
164
160
152
149
151
158
158
160
161
163
158
153
154
161
169
169
161
155
153
154
157
155
147
141
146
158
150
149
144
142
147
158
169
172
165
157
153
156
157
156
153
153
151
148
147
144
148
157
161
163
158
153
151
152
155
155
151
148
155
161
162
157
158
162
168
168
161
157
154
157
156
154
146
143
147
155
152
156
150
144
146
158
170
170
161
151
152
158
161
154
149
149
153
155
152
148
148
154
159
160
156
154
156
158
158
151
144
143
150
158
163
161
161
163
164
162
160
163
168
171
167
157
147
142
139
139
158
162
159
149
149
156
167
167
159
148
151
161
170
168
156
150
152
158
158
153
150
153
158
160
160
159
158
160
153
146
144
145
152
156
160
161
163
163
159
157
160
170
181
181
170
159
148
140
133
131
160
162
161
151
150
153
160
160
154
148
151
162
174
174
160
152
150
156
159
157
153
155
159
163
163
158
153
149
149
148
151
158
161
160
159
160
161
160
157
155
161
170
176
173
164
155
150
149
146
147
160
156
151
148
153
157
158
154
147
146
152
159
165
163
157
155
155
158
160
160
158
159
162
161
158
152
149
150
157
161
162
160
161
165
165
162
158
155
156
159
162
163
159
152
147
149
152
158
162
163
162
150
137
143
158
170
168
155
144
146
154
157
153
146
149
154
160
162
163
164
162
160
159
155
152
150
152
164
176
179
169
159
158
166
169
163
153
154
161
169
167
157
148
139
141
147
155
162
164
164
164
150
138
142
158
170
171
157
148
148
155
159
153
144
144
148
154
162
166
167
165
160
157
154
154
155
158
166
179
179
168
158
159
168
172
164
155
159
173
181
174
162
152
147
145
149
155
158
157
156
161
153
146
146
152
157
159
156
151
151
157
162
163
157
147
145
150
156
162
165
162
159
158
157
159
161
159
159
162
164
164
159
162
165
167
162
159
162
172
178
174
167
163
161
158
155
152
152
153
155
150
153
154
152
148
149
153
156
156
155
157
161
164
162
156
153
152
152
152
156
157
158
160
162
162
161
158
154
150
152
154
157
157
156
156
156
157
159
161
163
160
160
162
166
165
159
152
149
150
154
142
150
156
156
153
151
156
161
164
160
157
155
154
158
160
160
155
151
147
149
155
160
164
164
161
157
156
155
152
149
147
148
151
154
155
158
159
158
157
154
153
150
152
160
166
164
156
151
150
152
143
150
159
162
159
156
162
167
168
162
155
152
152
158
160
157
153
149
147
149
154
161
166
165
159
151
152
153
153
150
146
148
153
157
161
163
161
159
158
158
156
152
152
158
165
167
164
156
154
155
153
158
161
162
159
157
163
168
167
160
154
154
159
165
162
154
150
151
152
152
152
155
162
162
157
149
148
149
151
153
158
162
166
166
162
157
153
153
157
162
165
164
160
162
164
167
167
165
163
164
161
162
159
154
154
157
164
169
167
159
153
154
163
168
163
153
151
153
156
154
153
156
157
158
157
152
149
148
148
154
163
170
169
162
154
149
148
148
151
158
165
169
169
166
161
162
163
164
164
165
161
155
148
145
150
160
168
171
165
158
153
153
154
156
157
157
158
155
156
157
159
161
161
160
161
166
166
157
151
153
160
162
157
150
148
149
153
152
152
152
156
162
164
162
155
150
151
155
157
158
159
150
143
143
151
161
163
160
154
152
155
156
155
153
154
159
160
157
152
156
161
166
165
167
176
183
179
165
153
152
153
151
151
150
155
160
160
160
163
161
156
155
155
154
152
148
147
150
155
155
159
153
147
146
151
154
150
143
136
143
156
166
165
159
155
158
159
158
156
159
163
163
162
169
179
184
175
160
151
152
152
153
157
167
171
166
159
163
174
176
166
156
154
156
156
154
151
154
156
158
163
155
147
145
148
149
144
137
138
146
157
163
162
157
153
151
150
154
164
168
166
161
159
165
174
173
159
151
151
156
158
159
165
174
177
167
161
164
174
178
167
159
160
164
163
160
157
156
157
159
166
154
143
142
145
146
147
149
153
157
156
151
150
150
147
141
139
149
164
171
168
160
154
159
160
156
150
150
157
162
163
161
163
166
168
166
162
165
166
163
161
161
163
166
165
163
159
158
158
157
164
154
145
143
148
150
152
158
160
160
155
149
145
146
142
135
133
145
157
161
156
148
151
155
158
156
157
160
165
165
164
161
159
155
157
162
166
168
164
157
155
158
162
161
159
161
162
160
156
155
158
154
155
152
151
153
158
160
160
156
155
155
155
151
143
139
139
147
151
148
144
146
150
155
161
163
165
165
165
163
163
161
160
155
155
160
167
170
166
160
158
160
161
159
155
159
161
161
157
154
150
153
156
154
153
152
152
156
156
155
157
161
161
156
147
144
148
151
151
147
145
149
154
160
163
165
164
162
158
157
157
158
161
161
158
156
159
162
163
162
162
162
161
159
156
158
162
163
160
158
143
142
146
151
151
148
145
145
152
157
160
163
161
157
152
151
154
154
151
149
155
164
165
163
162
163
163
158
154
153
153
153
156
158
158
153
148
146
147
152
159
159
158
159
160
162
165
167
166
163
143
138
142
150
152
148
143
146
152
158
160
163
163
162
159
157
159
156
150
147
153
162
163
161
161
164
167
168
161
155
151
147
150
153
154
152
148
144
143
149
151
154
156
159
161
161
164
166
168
168
144
142
150
156
159
156
156
157
157
155
156
160
167
168
164
160
160
156
149
145
144
151
157
159
161
168
179
182
171
157
151
149
151
153
153
154
157
161
159
154
151
152
156
158
159
155
154
156
163
167
142
145
154
165
172
175
175
170
163
155
153
157
164
167
163
159
156
154
155
154
151
150
151
153
161
167
172
170
163
155
154
156
161
159
156
155
159
165
167
160
155
156
158
159
155
152
150
155
161
166
141
146
152
160
172
178
178
170
162
156
153
152
151
155
160
161
156
154
159
167
166
155
149
149
154
154
150
148
148
154
158
162
163
162
158
154
155
155
156
158
157
157
159
158
153
150
151
157
164
167
154
150
148
148
157
163
161
153
152
154
153
147
143
148
159
164
161
158
162
170
169
156
147
149
152
148
140
139
149
156
160
157
157
158
161
159
157
156
155
158
160
161
161
158
152
149
151
158
167
170
160
155
149
146
149
151
150
148
149
153
155
149
144
148
157
163
164
160
160
163
160
151
149
152
156
154
151
151
155
157
155
151
155
159
164
166
166
165
163
163
165
167
164
158
149
146
150
159
166
168
154
156
155
154
153
151
151
152
154
156
157
153
151
153
157
162
159
158
153
150
149
148
154
157
159
160
161
162
160
158
154
154
161
168
169
167
165
166
166
166
167
172
168
160
151
150
155
162
163
162
148
155
158
159
156
151
153
155
155
156
155
154
154
158
160
161
158
151
145
143
148
155
158
157
149
148
153
161
166
165
162
163
169
172
167
157
154
157
161
162
160
162
163
162
159
161
163
161
151
145
146
153
159
156
149
145
150
155
158
157
154
153
155
159
162
162
157
149
143
143
151
161
162
156
143
136
142
155
166
172
171
169
169
167
161
154
150
149
148
145
144
145
152
159
162
163
162
154
141
140
151
154
156
150
141
134
143
156
163
162
157
154
154
156
155
155
151
148
147
149
155
163
162
157
148
141
144
152
159
168
170
169
165
159
156
155
155
154
148
141
133
134
140
147
154
151
148
145
145
150
156
156
155
145
131
125
134
151
164
166
159
152
151
152
149
147
148
148
152
154
155
159
160
160
160
155
153
152
153
155
160
164
162
158
156
156
158
159
154
146
141
139
140
146
147
145
146
150
157
163
155
153
153
149
139
129
129
144
159
164
155
146
148
151
151
149
149
152
156
154
151
153
157
161
162
159
156
154
153
154
157
160
160
157
154
155
158
163
165
162
156
151
150
150
153
149
148
153
165
165
150
159
159
153
149
152
157
157
151
150
156
165
174
176
166
160
155
154
155
155
157
159
161
160
155
153
155
156
156
157
161
163
160
157
156
160
165
164
162
160
160
158
151
144
140
143
149
157
164
168
149
150
155
156
155
154
148
146
149
153
158
162
162
167
163
160
154
153
157
159
161
165
168
168
161
156
155
157
160
162
165
166
165
163
161
158
161
165
164
164
163
160
154
146
142
146
155
163
167
168
150
148
148
152
157
158
156
153
153
158
162
163
159
155
156
160
159
159
159
159
161
161
161
161
158
158
158
158
160
159
161
166
165
163
160
155
156
156
159
163
165
166
158
145
141
149
160
165
159
152
160
156
148
145
152
163
170
170
163
159
165
169
164
156
154
160
168
167
160
152
147
147
149
150
153
154
156
156
153
151
153
158
164
162
156
153
154
153
152
155
162
167
158
144
140
151
164
167
154
141
162
161
150
143
147
161
177
176
163
154
158
167
167
157
151
156
171
172
161
145
138
144
154
156
152
148
150
154
153
150
151
156
164
163
158
154
157
161
159
155
156
153
150
142
141
153
165
167
158
152
154
153
150
148
150
157
165
166
155
149
151
153
154
150
148
154
168
170
162
148
147
155
165
163
154
147
148
157
161
159
155
158
163
163
158
157
162
169
169
159
149
143
143
145
147
155
161
165
163
166
147
147
150
159
157
153
149
151
156
158
157
154
150
148
150
155
162
166
164
161
164
167
166
160
154
150
153
161
168
169
164
162
163
161
156
154
158
165
165
162
157
153
154
151
151
154
157
162
161
162
151
153
159
162
158
150
144
149
158
167
168
166
162
154
153
154
154
158
162
166
173
169
162
155
154
156
163
164
163
160
159
162
164
160
157
155
153
151
151
157
162
164
160
151
148
155
163
165
159
151
152
162
167
165
158
149
148
151
155
161
166
169
167
159
153
151
150
150
152
157
164
166
162
156
155
161
170
168
152
140
140
150
162
163
160
159
154
150
145
147
157
163
159
149
149
161
174
174
162
150
143
156
161
164
165
165
161
154
149
152
160
168
167
159
151
152
155
152
147
144
151
162
164
159
154
161
170
169
154
136
133
145
157
161
161
163
164
161
151
145
146
151
156
159
164
174
177
171
161
155
134
139
149
163
172
174
165
153
147
151
157
163
161
155
153
159
164
159
148
142
150
161
165
159
152
156
165
166
157
146
142
147
154
158
161
164
165
166
161
151
142
141
152
165
175
175
167
161
159
161
134
135
148
162
170
165
156
150
148
153
156
160
156
156
157
165
170
164
151
146
152
162
165
160
156
156
160
160
156
152
153
154
155
158
163
164
163
164
165
161
153
142
142
152
161
161
157
157
161
165
142
143
151
158
157
153
148
146
148
153
159
161
158
156
160
168
170
163
153
149
152
159
160
161
163
163
160
157
156
157
159
157
157
160
164
164
161
160
163
167
164
152
145
148
152
155
151
151
157
160
148
146
148
152
153
152
151
148
148
153
164
166
162
158
159
164
164
158
153
150
151
153
155
158
162
163
157
154
155
160
160
158
157
159
161
162
161
160
160
162
162
165
164
168
169
164
151
144
146
154
146
142
141
145
152
159
161
156
154
157
168
171
165
160
157
155
153
151
153
154
153
152
154
156
157
150
140
141
150
157
161
159
159
159
158
158
160
162
161
158
157
161
173
185
185
173
155
144
148
161
144
138
137
143
152
162
166
160
160
163
170
170
164
157
150
147
145
146
151
155
154
155
158
160
155
143
131
131
146
157
161
161
162
161
158
154
154
160
163
160
154
153
158
169
173
169
154
152
159
170
148
148
147
146
152
158
163
157
158
162
167
167
161
152
147
146
150
151
151
148
150
157
167
170
160
147
137
142
155
160
163
164
166
166
160
152
149
154
161
160
154
149
146
150
154
151
149
151
158
162
153
159
157
154
154
157
156
153
150
152
159
164
160
151
149
156
168
170
159
146
144
157
172
177
169
156
153
159
164
165
165
167
171
171
164
155
150
153
158
159
156
152
155
156
154
149
144
141
145
150
155
161
161
158
158
159
159
153
145
143
151
162
165
161
157
163
176
183
169
153
147
158
173
179
172
160
158
159
161
158
162
167
170
168
163
156
154
157
159
158
158
163
172
178
173
158
144
138
140
148
155
160
161
161
162
161
160
153
144
142
149
162
170
168
159
158
165
172
167
159
155
160
170
175
172
165
158
155
151
148
148
156
158
158
156
152
154
158
161
162
161
164
172
174
170
160
149
146
150
159
152
158
162
164
164
164
158
153
147
148
154
163
169
167
158
154
154
158
164
165
165
163
163
165
168
165
163
158
154
148
146
145
146
150
151
148
148
152
159
164
161
157
153
153
153
154
155
159
164
162
149
153
159
164
166
166
158
152
148
150
156
161
163
160
155
152
153
160
169
176
172
164
155
153
156
164
167
168
168
161
152
146
148
156
162
158
150
148
154
160
161
155
146
139
139
147
157
165
165
157
150
150
153
156
156
157
159
156
151
149
153
161
162
157
150
150
155
170
185
188
177
162
153
152
156
163
167
169
168
164
156
151
155
166
177
176
165
160
162
166
165
162
155
146
141
143
154
162
164
159
153
151
149
145
146
149
158
160
154
147
147
157
162
159
148
147
156
171
185
184
173
161
157
158
160
162
163
158
154
151
153
155
162
170
178
178
175
173
173
171
169
167
167
163
155
150
153
164
174
176
149
152
151
150
149
150
155
159
153
151
151
154
155
153
150
151
159
165
164
160
157
161
163
164
163
162
161
156
152
149
151
156
160
161
157
157
159
167
171
166
162
161
165
172
170
164
165
175
184
187
150
153
156
158
158
156
152
146
149
155
160
157
150
150
156
163
164
160
150
147
153
161
165
165
161
159
161
164
164
158
156
156
158
154
145
141
146
157
161
160
155
153
158
168
176
172
170
174
177
175
150
155
158
162
162
158
149
142
147
155
160
158
155
159
162
166
164
157
150
148
152
158
165
165
160
155
158
166
168
167
162
161
161
158
156
151
152
156
159
160
159
157
157
163
167
165
162
158
154
154
154
158
160
159
156
155
155
155
153
151
153
158
169
172
163
153
151
154
155
152
150
155
164
166
160
152
152
155
160
164
165
165
162
162
164
168
167
162
160
162
167
166
161
158
160
161
160
155
151
152
153
155
154
149
148
151
157
166
161
151
148
157
170
171
157
147
148
156
160
157
155
161
169
168
160
151
145
146
149
158
164
165
157
153
156
165
168
162
155
157
162
165
160
156
157
160
166
164
158
155
150
149
147
146
146
147
153
161
161
156
152
154
159
157
152
154
163
171
170
165
165
169
170
165
161
157
155
152
150
159
165
161
151
138
140
152
159
158
151
145
146
152
154
152
154
159
164
164
158
156
155
152
150
150
149
147
147
146
155
158
158
153
145
144
151
162
173
171
165
163
162
161
159
159
168
175
175
166
164
164
165
159
151
146
146
151
156
159
156
148
143
144
150
151
151
152
155
156
155
154
160
157
156
157
156
151
144
142
150
154
156
149
145
148
155
161
160
153
150
153
150
143
141
154
173
187
185
171
168
166
163
158
161
167
168
160
157
163
167
163
152
147
151
155
154
153
151
153
154
157
163
156
154
158
161
159
152
149
151
150
148
145
146
150
155
153
142
140
147
154
153
146
144
154
171
178
172
164
163
163
161
159
167
178
178
164
156
160
168
167
158
151
156
162
162
158
154
156
158
160
164
150
145
153
160
162
158
155
155
153
148
143
142
146
148
143
139
144
156
164
168
167
165
163
159
156
152
153
158
161
161
160
163
167
166
158
155
156
162
160
153
152
158
163
162
161
160
161
162
161
161
149
146
149
154
154
150
150
154
155
153
148
140
137
138
138
141
149
157
166
170
178
180
174
161
151
146
152
160
163
163
161
159
154
151
152
159
163
161
154
148
151
154
156
154
157
160
163
162
159
152
149
149
150
151
150
144
142
144
151
155
155
150
140
139
137
142
150
156
161
166
173
179
176
167
160
155
156
160
162
164
162
159
152
146
152
163
169
165
156
150
151
153
151
149
153
159
162
160
157
141
143
147
152
155
153
147
140
141
149
157
163
164
158
150
149
150
153
160
164
165
166
165
168
169
168
164
158
157
159
162
163
162
159
155
153
157
165
165
157
153
153
156
156
156
156
160
162
161
158
139
136
142
152
161
162
155
146
148
156
163
169
172
172
165
163
162
164
166
169
167
163
158
160
164
167
165
158
153
154
159
162
162
161
159
154
151
151
152
156
157
158
157
159
162
165
165
164
164
164
150
141
142
151
159
159
155
153
156
161
166
167
168
170
168
168
166
164
164
165
164
162
157
156
161
165
166
161
154
152
154
156
156
157
158
159
155
149
148
156
161
161
157
156
159
162
164
163
163
166
160
154
152
155
156
154
154
157
160
158
159
160
161
161
159
155
155
152
149
149
152
158
158
159
161
166
166
161
154
152
151
151
151
155
163
171
170
163
158
160
165
164
159
154
149
152
154
156
159
167
158
161
162
160
156
155
158
162
161
155
152
153
154
154
153
151
151
149
146
143
147
154
155
157
160
163
165
163
158
154
154
155
156
160
170
176
175
169
167
167
169
166
160
154
148
150
152
156
160
168
151
158
158
157
154
154
159
162
159
153
148
146
147
150
156
161
161
158
156
153
151
150
148
147
150
152
152
153
159
163
168
168
165
163
163
164
163
164
167
170
169
164
159
157
154
153
155
160
167
170
143
148
149
149
148
149
153
153
153
150
148
143
140
146
156
165
171
168
161
156
150
145
143
143
144
145
143
145
158
168
176
172
165
158
151
152
153
161
168
169
166
161
159
159
158
157
160
165
170
170
137
145
149
148
148
148
147
146
149
153
154
147
140
140
150
156
162
161
156
154
149
145
146
147
149
149
149
150
157
167
170
165
156
146
144
149
155
164
168
166
162
159
159
159
157
156
160
165
168
166
136
148
156
159
158
154
152
150
153
157
160
154
146
141
145
149
148
147
149
154
158
157
156
154
155
157
159
161
163
166
163
155
151
147
148
153
161
166
168
165
160
159
157
157
156
154
157
161
163
163
148
152
159
161
161
160
159
157
158
159
158
155
152
156
160
159
153
147
149
162
174
177
169
157
151
152
162
170
175
171
166
158
154
152
154
156
158
162
165
165
162
154
152
154
157
159
159
157
159
164
150
151
151
148
149
148
156
158
159
159
156
155
157
161
165
168
162
159
160
167
178
181
171
157
147
146
155
166
174
177
171
165
159
156
157
156
156
158
163
163
159
149
144
150
158
162
161
158
160
166
146
139
136
135
132
133
143
153
158
159
157
157
158
158
155
157
163
168
171
167
166
165
166
161
152
145
150
154
160
167
169
167
162
158
157
158
161
164
165
166
157
146
143
147
156
161
163
161
162
165
137
135
137
139
136
134
140
149
156
158
157
156
155
152
146
144
151
164
169
162
154
155
162
167
167
158
151
150
152
156
161
164
161
157
157
159
165
171
176
174
167
157
147
146
154
160
165
166
166
162
141
139
147
154
152
146
143
149
155
155
149
147
149
152
149
147
150
158
159
156
152
153
163
172
172
163
154
150
150
155
158
158
158
157
157
159
162
169
178
183
180
170
157
149
153
161
166
166
164
160
136
142
141
138
144
153
159
158
155
154
156
156
156
158
160
163
167
166
161
155
151
153
158
163
161
158
155
155
158
158
159
160
166
169
168
160
157
158
159
161
160
158
152
148
144
140
140
146
159
169
145
144
139
135
142
154
159
157
154
156
160
157
146
145
152
161
167
168
162
156
155
160
167
173
169
161
157
158
159
156
152
152
156
159
156
153
150
152
157
160
161
163
160
153
147
144
148
154
164
168
164
156
141
135
146
158
165
158
155
159
166
162
150
145
151
160
167
166
162
159
161
165
169
169
166
159
157
157
156
152
149
151
153
153
151
149
147
147
149
154
160
163
162
157
150
149
154
158
160
155
177
168
151
144
154
165
172
163
156
156
164
168
165
156
155
160
166
168
163
159
158
157
154
150
149
146
148
152
152
151
152
156
158
156
151
148
147
149
151
152
157
157
156
146
142
147
154
156
149
145
165
162
155
155
159
163
162
160
152
151
162
171
171
163
155
157
164
169
164
157
148
145
145
146
145
145
147
151
151
150
152
156
162
159
151
146
149
156
162
161
161
156
150
143
140
144
149
151
150
152
144
146
153
160
159
152
146
143
148
152
164
172
171
162
151
150
158
168
164
157
148
146
150
152
151
150
152
156
157
153
152
155
160
159
152
146
149
160
169
170
163
157
154
151
148
147
147
151
157
164
144
142
151
161
159
146
136
138
150
160
168
172
168
159
151
152
159
168
166
164
161
161
161
159
157
155
157
160
161
161
157
157
160
157
154
150
150
154
158
161
161
161
162
162
158
154
154
155
161
163
164
158
157
156
153
145
141
143
151
163
168
169
164
158
154
156
159
163
160
159
161
163
162
160
157
156
157
158
156
156
157
160
162
160
158
156
154
151
146
148
154
163
166
161
156
158
165
168
162
153
171
171
162
155
151
151
151
148
149
155
158
163
161
156
155
157
158
156
151
145
150
161
163
160
155
154
155
153
146
142
147
159
167
165
162
161
161
157
149
145
151
161
163
158
152
160
170
171
161
152
155
160
160
158
158
160
158
151
148
151
157
159
155
152
151
158
165
160
150
142
147
160
164
159
150
148
151
151
146
141
146
158
169
168
165
163
166
165
159
152
151
161
164
166
163
163
166
163
158
156
140
143
152
158
164
163
159
151
149
152
156
157
151
144
150
162
176
176
166
157
154
160
162
153
145
143
148
151
151
151
154
160
167
170
167
165
165
167
166
161
151
150
159
169
174
168
160
155
156
158
144
142
148
157
162
160
157
154
151
152
153
154
153
154
158
169
181
184
175
164
158
157
154
148
146
147
148
150
153
157
162
162
165
166
168
164
160
163
169
166
154
140
141
156
167
169
162
157
157
157
157
149
150
155
159
158
155
151
147
148
152
157
163
164
167
172
175
169
159
152
149
150
149
149
152
154
153
151
152
158
160
160
159
160
163
161
158
161
169
172
162
146
141
150
159
164
158
157
158
156
155
152
152
154
159
161
156
148
142
148
159
170
169
166
164
164
159
151
140
138
143
148
149
152
154
155
153
152
153
155
157
157
156
156
158
160
161
163
166
167
164
160
161
166
170
164
157
155
159
163
148
150
151
154
163
168
163
150
142
153
166
172
166
158
154
153
150
146
142
142
145
150
151
151
152
151
150
150
151
153
154
155
155
156
157
159
161
163
162
160
161
163
172
179
179
171
161
157
165
174
144
148
150
156
165
173
166
154
153
160
170
172
162
154
150
146
146
148
153
155
156
155
154
154
153
152
149
149
151
152
152
155
157
158
156
154
155
158
160
160
160
160
161
168
174
173
171
168
169
175
143
149
154
157
164
168
163
156
157
164
171
171
163
158
155
153
150
149
153
154
155
159
164
170
166
156
152
153
156
157
157
159
163
162
156
149
147
152
159
163
162
155
149
150
158
170
171
168
167
166
146
149
154
155
160
160
154
147
148
157
167
169
166
163
162
164
163
158
151
147
153
165
178
176
165
155
155
159
165
164
161
163
168
170
162
152
148
152
160
161
156
148
146
154
164
170
167
162
160
160
149
148
147
151
158
158
154
148
143
147
157
164
164
162
162
167
172
167
158
151
158
172
182
174
157
148
154
165
171
167
161
164
169
170
165
157
156
161
164
159
149
144
150
166
176
172
161
154
153
160
153
152
149
153
159
164
163
156
149
149
154
161
162
158
157
158
166
168
164
161
166
173
172
159
152
151
163
170
168
160
149
150
156
159
156
155
160
171
176
168
154
146
152
166
173
167
157
151
153
159
152
155
158
161
165
165
165
163
164
164
161
163
163
160
156
155
159
161
163
165
168
167
159
152
153
165
173
173
163
149
144
143
146
148
148
150
159
170
175
170
157
153
152
157
163
162
160
155
153
151
146
155
163
165
161
154
152
159
169
172
171
167
164
163
159
157
158
160
162
161
159
155
151
147
155
166
172
169
156
146
141
142
145
149
153
157
161
160
159
158
156
157
156
157
159
160
162
161
156
147
142
149
160
161
149
141
143
157
166
168
165
164
164
163
158
156
160
165
164
159
152
150
151
152
156
161
162
157
150
146
147
150
151
157
165
172
168
160
153
151
156
164
167
164
158
156
159
164
161
154
145
150
153
151
146
147
156
161
158
150
147
152
158
158
154
152
160
168
166
158
153
156
159
159
156
157
158
155
152
150
154
159
161
166
171
174
172
166
162
159
162
167
171
167
157
151
157
169
176
175
158
155
153
152
157
166
168
161
153
146
145
148
148
147
148
153
162
168
163
156
155
160
166
164
159
158
161
164
166
164
166
169
173
172
166
159
157
162
163
163
163
164
166
166
162
161
167
181
188
184
166
158
154
157
164
167
155
145
143
152
159
152
143
141
151
163
170
169
162
156
154
157
161
161
159
159
165
176
178
173
169
169
173
167
157
143
141
149
158
160
160
159
161
165
168
166
169
177
182
175
157
155
154
156
159
151
138
130
141
154
164
159
150
149
158
166
169
167
163
158
152
148
148
155
159
160
163
170
174
169
163
159
161
161
157
149
144
146
154
159
161
161
162
163
165
164
159
158
159
160
146
151
156
154
149
143
138
142
146
151
156
161
165
163
156
151
152
158
162
158
153
154
159
163
164
162
160
157
157
157
158
156
156
158
166
169
164
157
156
163
169
168
163
161
161
159
154
151
148
151
145
151
157
154
145
143
144
147
148
145
147
160
173
167
149
139
147
157
162
158
157
165
172
172
168
165
159
153
150
155
161
162
158
159
169
179
178
166
158
160
164
166
160
157
158
162
161
156
151
150
151
155
158
153
147
143
142
144
144
144
151
160
164
157
147
149
164
172
167
161
159
165
167
164
162
161
161
158
157
163
166
165
159
155
159
170
174
168
156
149
149
153
154
154
158
165
170
164
154
150
157
159
158
155
148
145
140
140
144
155
159
155
148
147
150
164
176
174
168
159
154
149
145
146
149
157
163
166
170
173
169
160
154
149
151
155
163
165
159
148
142
144
151
153
155
161
166
164
155
149
158
156
156
159
159
153
151
150
158
161
155
142
135
143
156
167
170
160
155
155
149
136
128
134
147
156
161
166
173
174
167
157
152
152
154
153
154
162
167
163
152
149
151
154
154
155
160
161
156
152
144
144
152
164
171
168
163
163
161
156
149
138
137
145
158
164
159
150
148
152
150
143
140
143
151
155
156
163
169
170
163
156
157
162
163
155
149
152
164
165
160
155
155
158
158
158
160
161
158
156
142
143
152
165
174
171
164
160
156
153
150
144
142
147
153
160
157
152
150
152
157
163
165
164
159
153
155
160
164
165
161
158
160
164
163
154
148
147
157
161
162
157
157
158
159
161
162
163
162
159
152
150
153
160
161
158
152
148
148
153
156
154
147
144
147
156
157
156
155
159
165
177
182
175
165
155
154
155
161
161
160
157
157
156
154
155
154
156
159
159
159
157
155
152
150
154
159
164
164
160
158
155
152
150
148
146
141
136
140
149
155
160
156
153
153
154
154
154
157
167
176
182
183
174
167
156
152
152
157
159
159
157
156
153
153
157
162
166
165
159
155
154
154
150
143
147
155
162
163
161
155
151
148
149
149
148
145
138
139
144
154
162
165
166
166
162
151
152
159
171
178
177
170
165
164
159
154
152
156
161
163
161
159
159
159
161
166
170
168
160
153
151
153
154
154
154
156
160
163
164
155
147
145
151
160
162
157
152
153
157
163
166
168
169
169
165
159
158
163
172
173
164
156
156
162
165
161
158
160
165
167
166
163
163
162
163
164
168
169
164
156
151
151
158
163
165
160
154
159
166
157
146
145
150
158
160
156
154
157
165
172
170
164
157
155
157
158
161
164
166
165
161
154
152
160
166
165
159
158
162
167
167
162
158
156
160
162
164
164
165
166
160
154
154
159
161
156
150
151
161
160
154
148
144
142
139
140
143
152
160
165
164
154
146
145
146
151
153
155
159
162
161
156
153
157
161
160
151
147
152
163
162
156
152
154
162
164
162
158
163
170
172
161
151
149
149
151
151
149
155
163
163
157
147
139
131
132
140
146
149
151
152
149
146
146
151
154
153
148
148
154
156
155
153
154
156
158
153
151
153
161
157
154
154
159
171
170
162
157
163
171
177
171
157
149
149
153
157
158
159
161
164
162
156
146
143
144
146
148
146
143
145
149
152
155
162
167
160
146
133
135
146
153
155
158
160
163
161
159
165
166
163
158
156
163
167
164
160
161
165
169
170
170
167
164
160
161
164
167
170
154
158
161
157
152
150
151
152
151
149
147
148
153
157
159
167
172
166
148
130
129
142
155
161
163
164
163
162
162
167
170
168
161
154
151
150
150
156
161
165
161
159
161
170
174
170
164
166
173
173
143
152
158
160
155
152
150
150
151
155
158
157
156
156
156
158
161
159
152
144
144
153
159
161
160
157
154
153
157
162
167
166
158
148
139
138
144
153
159
155
148
146
155
168
175
170
162
163
168
167
143
152
160
163
161
155
149
148
151
158
163
163
158
156
155
154
152
151
154
165
170
169
162
155
153
153
154
154
155
157
160
159
155
149
144
148
152
156
158
153
146
145
152
163
168
164
156
155
159
164
151
151
155
160
163
166
159
153
151
156
161
162
160
159
161
159
152
150
159
176
186
180
165
155
157
164
167
166
159
157
157
154
154
154
160
161
161
162
163
163
159
153
153
156
156
151
144
145
155
166
150
143
138
142
152
160
163
158
154
154
158
162
163
162
160
158
155
155
166
176
182
176
165
159
163
173
177
171
161
156
156
156
156
158
163
165
165
165
167
170
165
161
154
153
154
149
146
148
159
169
139
135
127
127
137
147
157
155
154
155
157
161
163
159
151
146
152
164
171
172
166
161
161
160
162
163
164
160
156
154
154
155
156
157
159
163
167
167
165
167
165
161
157
155
157
159
161
164
167
167
139
139
140
141
144
152
153
151
152
153
156
158
158
155
146
143
151
164
171
166
157
154
156
157
153
152
152
154
155
153
153
152
153
154
159
163
164
164
163
166
165
166
162
157
160
165
170
172
167
161
151
150
154
159
167
168
163
154
151
147
146
150
154
155
152
150
151
155
158
160
157
153
152
152
152
153
154
157
161
159
154
151
152
158
163
164
161
159
162
169
175
174
165
157
158
164
169
171
163
158
137
136
135
135
143
152
158
156
155
154
154
151
148
147
155
162
169
173
165
156
151
152
158
166
166
162
157
156
156
150
143
143
154
167
169
161
151
150
153
156
158
159
158
157
151
146
144
148
152
154
149
148
137
129
137
152
159
156
151
150
152
148
139
139
151
162
167
168
158
150
149
154
161
164
158
152
153
154
154
145
137
139
151
166
168
160
150
145
147
152
157
161
162
160
152
146
143
147
157
164
170
163
144
133
140
155
160
154
149
151
154
151
144
144
153
161
162
153
148
149
156
164
167
163
150
145
147
151
153
150
146
145
152
158
163
162
155
150
146
149
154
158
164
166
163
152
149
153
162
169
171
164
149
141
147
154
156
148
146
148
154
156
154
155
161
164
160
150
146
155
166
172
170
162
154
147
150
156
157
156
153
151
151
153
158
160
158
157
157
153
152
154
161
168
167
164
159
157
161
163
153
149
151
154
155
150
145
141
142
147
154
160
162
164
165
165
160
152
149
155
163
169
168
166
163
163
164
163
162
157
155
153
153
154
152
152
154
158
163
163
161
158
163
168
167
164
158
157
158
155
139
143
155
167
164
150
138
138
145
152
158
164
167
166
163
161
160
160
157
153
151
156
162
168
169
169
166
161
156
151
151
153
154
153
149
144
143
148
157
163
167
169
169
168
165
160
155
155
157
155
147
151
160
172
166
152
143
144
153
160
164
165
164
161
159
160
164
170
163
150
140
141
153
165
169
166
158
151
146
146
150
152
155
155
153
149
147
148
150
154
159
165
170
169
164
158
155
158
162
161
166
159
157
157
157
155
155
158
158
160
158
159
157
157
159
164
168
169
160
146
135
139
151
162
167
162
154
148
145
146
152
154
157
157
158
160
162
160
155
150
152
157
165
167
164
160
162
164
164
163
169
157
144
139
145
151
157
157
154
153
152
148
150
156
163
169
169
161
152
143
139
145
156
164
166
161
156
155
157
157
157
159
163
163
162
163
168
174
169
158
153
156
164
166
162
160
163
162
161
157
159
155
145
141
143
147
148
146
148
152
153
151
150
155
165
172
170
161
151
147
151
159
164
166
164
159
157
161
169
169
168
165
167
168
165
162
164
169
168
164
159
164
167
167
162
157
155
155
154
152
157
156
157
156
150
147
144
145
149
153
155
154
153
155
160
169
170
168
162
158
157
159
161
160
158
157
156
159
168
172
169
164
165
167
168
161
155
156
160
165
162
162
166
167
162
156
151
150
153
153
162
158
158
156
153
151
154
159
157
153
151
151
157
159
159
162
165
169
171
165
157
151
147
149
153
156
154
152
155
161
160
157
157
162
164
160
153
154
161
166
162
157
156
159
160
158
157
157
158
157
167
158
152
151
152
155
164
167
161
149
145
148
158
164
163
159
158
160
162
162
156
149
146
147
153
158
155
151
150
151
153
155
155
158
159
159
158
162
171
172
164
154
151
153
160
160
161
167
172
168
168
161
153
150
153
158
164
166
157
147
145
149
158
162
162
158
153
149
147
154
158
160
159
154
155
159
160
154
151
150
154
159
160
158
157
159
162
166
170
168
163
155
153
155
160
162
163
169
173
173
168
172
164
153
154
161
163
160
154
150
153
154
155
156
157
157
152
150
149
154
161
164
162
154
155
160
166
163
154
149
152
159
161
158
156
157
160
162
161
160
162
160
156
160
164
165
165
166
165
167
163
172
167
158
158
163
163
159
155
157
163
160
156
156
157
155
153
154
162
166
164
161
153
151
154
161
170
167
155
149
149
154
156
154
152
152
154
155
158
162
166
166
159
154
159
166
168
165
159
159
146
155
159
156
159
161
160
156
157
162
167
166
161
161
163
160
153
154
160
166
164
161
153
151
152
159
166
166
159
153
148
148
149
150
150
149
151
158
165
172
175
169
159
150
155
167
174
170
162
158
141
141
143
149
155
156
150
147
150
159
166
164
161
162
168
166
156
145
145
154
163
166
163
153
148
145
153
164
168
164
152
146
147
152
156
158
161
163
166
166
163
159
155
154
166
173
176
173
170
165
147
140
136
143
151
153
149
142
144
152
158
157
154
156
163
166
157
144
140
147
163
173
170
150
133
130
146
167
176
171
153
147
149
157
164
168
167
168
165
156
144
141
149
162
172
176
172
170
165
163
154
145
137
141
154
161
160
154
150
154
157
155
152
150
151
155
154
150
148
155
167
173
164
145
130
132
154
172
177
168
153
150
153
159
163
165
168
171
171
159
145
139
147
159
168
171
166
159
152
151
160
149
142
144
154
161
163
162
165
167
165
162
157
151
148
150
161
166
164
162
162
162
155
142
135
150
168
175
170
157
152
153
158
157
156
158
164
173
176
166
157
151
151
157
160
164
163
156
150
143
157
148
146
147
147
148
152
161
175
181
175
167
162
158
156
160
172
175
164
155
150
152
152
148
151
162
170
166
157
150
150
153
155
152
152
157
162
166
163
160
159
165
167
166
161
161
164
157
151
145
142
145
149
150
144
136
144
158
172
175
170
164
162
163
163
165
169
165
152
138
140
152
157
155
152
156
157
155
152
149
154
155
149
146
149
158
164
159
153
151
159
169
176
173
165
160
159
157
153
152
139
145
153
155
151
149
155
161
162
156
151
152
156
160
160
160
159
153
143
134
141
159
164
158
150
146
152
156
158
161
165
161
156
148
150
155
157
153
151
153
163
171
174
166
157
153
153
156
156
156
152
153
156
158
163
170
168
160
154
150
147
150
151
151
153
157
158
156
151
148
152
160
165
160
153
151
156
165
171
170
171
173
171
164
156
151
148
149
151
158
165
170
166
157
151
150
156
160
161
159
168
159
155
157
162
166
158
148
153
158
162
154
146
144
152
160
166
169
166
160
155
154
156
158
158
157
160
166
169
167
167
169
174
172
160
148
141
143
151
159
165
167
164
161
159
160
165
169
169
164
162
155
152
150
148
144
138
141
155
169
169
157
145
145
156
165
168
169
169
166
157
151
149
156
161
161
159
159
157
156
156
159
164
165
161
151
141
140
149
159
166
167
166
167
167
166
167
169
169
167
148
151
153
149
141
133
136
145
155
162
159
156
150
152
152
156
156
160
165
164
164
162
161
162
164
163
160
156
154
156
158
158
159
164
166
163
150
144
150
162
169
169
165
163
162
161
157
155
157
161
146
153
158
156
147
141
143
146
145
143
145
155
159
155
146
144
148
155
155
159
163
167
168
167
165
167
164
160
159
163
166
164
164
168
174
175
164
153
154
160
165
166
160
157
158
159
154
150
148
152
153
160
162
157
152
148
147
140
135
136
148
162
166
154
143
142
152
158
155
150
152
156
161
160
160
165
163
162
160
161
166
164
167
169
171
172
168
163
158
157
156
157
157
158
158
160
158
155
152
150
161
160
158
151
148
149
149
144
144
153
162
164
157
148
148
155
165
165
161
155
153
152
152
153
155
154
154
151
152
154
152
154
157
158
157
156
162
166
166
159
153
155
160
161
159
159
161
162
159
154
159
155
146
144
146
150
155
159
164
168
166
153
142
145
154
166
169
166
166
169
168
163
156
154
150
142
138
142
148
151
150
150
151
151
151
150
152
159
165
163
159
158
159
158
156
156
159
162
163
156
145
144
147
146
152
156
163
167
167
163
155
147
140
145
156
165
168
164
164
169
169
166
163
159
153
148
144
148
158
164
161
156
156
160
159
153
146
144
153
160
161
159
156
155
155
156
158
159
159
155
143
146
152
158
158
160
162
161
155
152
152
151
150
147
152
160
164
160
156
153
152
153
158
164
165
163
162
164
167
166
163
158
158
161
162
156
147
139
145
157
162
161
154
153
154
159
160
159
156
152
155
157
156
156
156
156
154
153
148
152
157
159
155
149
151
159
163
159
154
149
144
149
153
161
168
172
169
165
161
160
158
153
152
154
157
157
154
153
157
162
166
164
156
152
153
156
159
162
161
155
167
164
155
149
145
144
146
150
152
155
156
156
155
159
163
167
164
159
159
165
166
162
155
153
157
158
153
151
153
156
155
149
147
151
156
159
161
164
167
169
168
169
167
161
153
151
155
162
164
162
164
158
151
148
145
145
147
151
155
154
148
144
150
160
169
169
161
156
161
175
181
175
157
151
149
146
143
144
152
160
159
154
153
159
164
167
166
167
168
168
166
168
167
166
159
154
153
156
162
167
157
151
149
151
157
158
154
152
155
155
153
148
149
149
154
155
153
153
156
165
169
164
155
153
155
158
157
155
160
163
164
160
159
162
167
168
167
168
169
168
161
156
155
160
166
166
158
152
156
168
152
147
146
151
158
162
158
151
152
160
167
166
153
143
139
141
146
150
152
154
153
154
154
156
164
168
165
157
154
159
164
167
163
158
156
159
163
165
166
162
153
147
143
150
162
170
166
155
153
160
153
151
144
142
147
154
151
147
148
160
169
169
155
142
139
144
151
153
152
151
153
154
154
155
160
163
159
147
140
147
162
170
164
152
147
150
159
159
154
148
148
146
144
146
151
160
165
161
156
151
155
152
150
146
146
146
144
144
145
151
155
154
149
143
144
155
162
160
152
150
153
154
155
152
152
155
156
147
141
148
158
164
157
152
155
160
161
152
143
144
148
158
161
154
149
151
158
162
160
153
155
155
157
160
159
152
147
147
147
145
143
143
145
145
148
158
167
162
147
134
140
153
159
157
156
159
160
157
153
150
152
151
149
154
164
171
165
152
146
151
160
169
169
163
154
149
151
156
161
162
158
160
162
163
162
157
154
151
150
148
146
149
154
153
152
153
159
157
144
129
134
154
165
169
167
163
161
159
154
151
149
146
147
153
163
166
159
154
157
158
162
163
164
166
163
152
148
152
159
165
163
163
162
160
157
152
151
151
153
155
157
158
160
161
158
155
154
155
150
143
145
159
165
165
162
158
155
155
154
154
152
155
157
156
160
156
156
157
160
159
152
149
154
166
171
163
152
152
158
163
162
162
160
157
152
148
147
146
150
157
160
162
162
161
160
159
154
154
157
162
161
156
153
148
147
149
150
154
154
154
156
161
164
164
164
159
158
158
158
155
150
149
155
168
173
166
155
150
154
160
146
149
150
152
156
158
154
147
145
150
158
164
163
161
159
157
154
154
159
166
164
152
141
137
143
151
156
155
150
148
150
155
159
163
168
169
164
160
158
159
162
165
168
168
164
155
143
140
146
157
136
136
136
144
155
164
161
152
145
148
157
167
168
161
153
149
150
152
156
157
154
148
140
142
152
162
161
155
145
142
145
148
152
156
163
168
168
163
158
161
167
173
172
166
158
150
143
145
150
159
142
140
136
138
145
155
158
153
149
152
159
168
169
162
151
144
144
151
155
156
153
149
150
148
152
158
157
154
149
147
148
149
150
150
155
163
167
164
155
154
159
166
168
164
159
159
161
165
163
162
162
161
151
146
149
152
154
151
151
155
160
165
165
160
152
148
150
154
158
158
156
153
150
148
148
148
151
156
159
158
154
150
148
150
153
161
163
159
150
144
149
157
164
163
161
164
168
168
164
159
175
168
159
158
161
159
157
151
149
151
156
161
161
158
154
153
152
157
157
160
158
151
144
142
147
153
156
162
165
164
160
154
151
155
161
163
162
156
151
151
153
160
165
165
160
155
155
154
154
157
150
144
136
136
140
143
150
153
153
154
155
154
154
155
157
158
156
157
157
155
154
155
157
162
161
159
157
156
152
138
124
122
135
149
157
155
152
150
151
154
155
155
156
156
156
154
152
149
146
142
160
153
136
127
132
144
151
150
146
147
149
149
147
150
156
163
163
158
149
147
148
152
154
151
146
146
150
159
156
145
136
135
148
164
169
165
157
153
154
156
155
155
155
156
152
147
146
148
152
153
161
153
138
127
133
144
151
149
146
146
146
144
142
146
155
163
161
154
146
147
151
155
155
149
145
146
154
164
169
168
163
160
163
168
173
171
164
160
160
160
155
152
154
158
158
155
151
154
163
168
145
140
138
135
139
143
146
146
146
146
145
143
142
150
159
163
157
146
142
152
163
169
168
161
159
163
168
171
176
175
169
158
154
156
162
165
164
163
164
163
156
153
156
168
176
172
165
161
166
169
137
137
143
152
152
145
144
146
149
149
146
144
147
155
163
164
158
147
145
156
170
177
177
174
172
175
175
172
169
167
160
152
149
151
155
160
160
161
165
163
160
158
162
170
177
175
168
164
162
159
141
148
160
171
169
157
150
150
154
153
150
147
151
156
161
165
164
160
157
154
160
165
169
172
172
169
165
158
156
155
154
153
152
154
155
158
159
158
158
160
163
165
167
168
165
161
160
159
158
153
149
159
171
178
174
163
158
157
158
157
153
150
152
155
158
164
169
173
164
152
139
142
155
165
169
163
153
146
142
144
149
153
155
158
157
159
161
161
159
158
160
163
165
165
161
156
155
158
161
161
152
154
157
161
160
160
159
159
159
158
152
150
151
154
157
164
170
174
165
152
135
134
147
161
167
163
154
149
146
146
145
149
155
160
158
159
165
174
172
163
156
155
160
163
162
158
157
160
164
167
150
143
141
141
148
154
156
157
157
157
153
151
151
157
162
168
166
162
158
154
149
147
152
162
169
166
164
164
168
164
156
152
157
163
162
159
163
173
180
171
160
154
158
163
164
162
160
159
161
161
150
145
143
143
148
152
153
152
152
153
154
153
156
164
172
173
163
150
149
153
158
159
161
167
171
171
167
173
185
186
172
160
158
166
166
160
156
161
167
168
160
155
157
159
162
165
166
161
155
150
154
156
158
155
153
151
152
151
150
150
153
155
160
168
173
171
159
149
147
150
156
157
160
166
172
169
163
165
178
184
173
160
153
162
167
159
152
151
156
160
160
160
160
158
159
160
164
160
155
152
156
158
159
155
151
150
155
157
158
153
150
151
157
162
163
159
157
156
158
157
154
149
150
159
165
165
158
153
160
164
160
149
145
151
158
157
152
153
159
162
162
162
165
162
159
155
155
159
161
161
156
151
149
148
147
149
158
171
172
160
147
145
151
155
156
153
155
162
169
166
159
151
150
152
158
160
158
154
156
155
153
150
146
148
150
154
158
165
170
168
162
161
165
167
162
158
157
162
171
175
157
151
144
139
139
147
161
174
176
164
147
143
147
152
156
155
158
163
169
170
166
163
157
152
151
155
159
160
158
156
157
161
158
152
149
155
162
169
170
165
160
159
162
166
169
166
166
166
171
173
169
168
156
141
138
148
161
169
170
162
149
148
151
156
159
159
159
163
168
170
167
164
159
153
150
154
162
164
157
153
155
162
161
156
154
159
164
164
162
160
161
161
160
162
167
172
169
163
157
154
168
172
161
145
140
147
159
159
160
158
156
158
158
160
160
159
158
162
167
169
166
162
155
150
148
155
161
160
151
147
150
157
159
156
156
160
162
162
162
163
167
166
162
157
159
165
165
158
147
147
151
159
157
147
143
146
151
150
151
159
162
162
159
159
161
163
159
164
168
170
166
159
151
147
147
152
155
157
154
152
157
160
158
153
154
159
163
165
166
172
175
174
162
151
146
149
156
159
157
158
148
147
144
144
145
143
143
143
149
160
164
157
153
155
164
170
167
162
163
166
163
159
151
148
146
147
152
158
164
167
167
161
154
151
154
164
167
168
167
169
175
173
164
152
144
145
152
160
166
168
152
148
144
143
147
146
145
145
150
157
159
152
147
152
164
169
163
152
148
155
159
159
155
149
146
147
151
164
176
180
170
158
150
151
158
165
168
165
161
159
162
167
164
157
150
149
153
159
158
160
156
150
145
146
151
156
157
156
157
159
159
154
150
148
149
153
152
149
147
151
157
159
156
153
148
150
158
168
177
176
167
157
151
153
156
159
161
161
160
158
158
162
160
157
156
162
165
161
149
147
154
147
145
147
155
160
160
160
160
161
161
161
154
147
142
144
153
162
164
161
158
157
157
155
154
160
168
168
166
163
160
158
157
154
152
153
156
161
163
160
158
159
158
157
158
167
171
165
152
147
151
144
145
147
150
155
156
158
161
162
159
160
156
151
148
154
170
180
178
164
159
158
160
158
158
164
170
166
157
153
155
159
157
154
150
154
158
160
161
160
159
160
160
158
158
164
169
166
162
160
146
144
147
149
149
149
152
158
164
161
155
152
156
158
162
167
173
172
163
156
157
163
164
159
154
161
168
167
158
154
155
158
154
151
154
161
163
158
156
155
159
166
165
159
157
159
160
159
160
164
139
147
154
156
154
152
156
161
164
160
153
152
158
162
166
166
159
152
142
142
155
165
165
155
149
153
164
167
162
159
159
157
155
151
156
163
163
155
150
152
160
168
165
156
153
150
150
148
151
157
140
148
157
160
159
157
156
157
158
160
161
162
161
159
159
159
156
147
141
143
153
161
162
157
151
152
158
162
163
158
158
160
160
158
158
159
159
153
149
154
162
170
165
156
150
149
151
149
149
156
146
149
155
156
155
150
146
148
156
166
170
166
160
157
157
158
157
157
155
152
153
155
160
162
161
156
153
152
153
154
157
163
168
165
159
155
154
151
151
157
164
171
169
163
158
158
160
159
157
157
153
151
150
146
144
140
141
149
162
171
168
158
153
157
162
166
164
161
160
161
159
158
162
166
164
157
149
148
152
156
160
163
165
164
161
155
151
149
152
160
166
171
169
166
164
165
165
165
163
162
153
151
148
145
142
144
150
161
165
164
154
147
147
157
167
171
167
161
158
164
168
168
165
163
160
157
152
154
161
168
168
161
158
161
162
156
148
145
152
162
168
167
161
155
156
157
157
158
157
158
150
152
153
152
151
152
156
158
151
144
144
148
153
157
162
164
164
158
156
161
168
169
163
156
155
156
158
159
165
172
168
161
156
159
163
159
150
144
150
159
162
158
153
149
147
145
146
150
154
155
153
155
157
157
154
154
153
145
136
136
148
160
162
156
153
152
155
156
156
159
164
165
160
157
157
159
157
155
157
158
158
156
159
163
163
158
151
150
153
154
152
155
158
159
153
148
145
152
160
165
157
157
152
151
152
153
153
146
144
153
165
169
164
155
151
150
151
154
159
164
167
168
165
163
162
157
149
140
138
137
143
152
162
167
161
153
152
157
159
156
152
157
164
168
160
152
148
157
168
172
162
158
147
138
142
152
159
163
166
171
170
165
158
153
154
154
150
153
161
173
180
181
177
171
163
154
145
137
134
134
140
153
163
164
157
152
150
155
155
156
156
159
163
164
158
152
150
157
168
172
164
158
149
141
142
154
164
170
167
163
157
155
153
150
154
154
154
156
161
171
176
177
174
167
164
159
154
152
149
150
153
158
162
162
159
154
148
140
141
149
158
157
155
154
155
154
150
153
159
166
162
159
153
148
151
156
162
162
152
148
150
153
153
148
150
153
157
161
158
154
154
153
155
161
167
171
168
163
158
159
160
160
159
159
159
157
150
138
137
146
154
153
150
149
154
157
157
154
157
161
158
156
153
151
152
155
158
158
150
150
155
157
154
149
151
155
162
161
155
149
143
138
141
154
168
175
167
154
148
154
159
158
154
153
157
158
156
153
155
159
157
153
151
151
156
159
160
162
162
161
157
156
152
149
147
150
154
160
163
162
158
151
148
151
160
167
167
161
159
162
160
149
141
145
157
161
151
140
143
153
158
155
153
153
155
159
159
158
164
167
170
167
165
163
158
156
158
162
165
166
150
151
150
149
147
147
150
157
161
158
147
134
135
146
158
166
164
159
163
173
176
163
148
141
147
149
147
143
149
157
159
154
152
157
163
160
154
151
158
169
175
178
174
168
160
154
152
155
160
165
137
141
148
151
154
153
150
148
145
143
139
135
135
139
143
148
151
153
155
159
164
161
152
150
154
158
157
154
155
158
157
154
154
159
164
161
155
151
154
162
170
170
163
159
161
161
156
153
155
160
138
143
147
153
162
166
161
151
145
143
149
150
151
141
137
140
147
151
151
145
144
153
155
160
166
167
163
151
143
144
153
161
163
162
159
159
159
157
156
153
149
143
139
144
156
168
172
167
158
161
152
152
151
155
164
174
174
168
162
160
161
162
155
144
144
150
156
157
152
144
143
152
158
162
164
165
156
141
133
140
158
170
174
164
158
156
159
160
155
143
134
128
128
137
149
165
175
176
170
162
150
153
154
156
160
160
165
166
167
164
158
150
144
141
147
160
168
166
156
148
151
157
160
155
152
152
151
144
139
146
159
169
170
163
159
159
158
155
150
145
142
142
144
145
147
152
163
171
167
161
141
147
155
158
158
149
144
147
153
152
147
143
140
137
144
157
168
169
159
151
157
162
163
153
144
144
148
149
148
149
152
152
152
156
164
167
162
154
149
155
162
164
160
152
146
143
146
153
157
155
148
151
156
159
157
150
144
146
148
149
149
148
146
143
144
147
157
161
157
152
156
163
165
157
148
145
146
149
152
150
145
139
142
154
167
173
168
161
162
167
167
166
161
154
147
141
143
149
151
153
162
161
158
154
151
149
150
155
158
158
155
151
148
147
148
148
150
155
155
151
150
156
161
164
157
149
148
152
155
156
152
150
155
162
171
173
170
170
172
170
163
155
153
154
153
153
154
158
159
159
165
165
156
149
143
145
150
155
161
160
155
149
145
146
151
152
153
154
152
148
142
142
147
153
154
150
151
157
166
167
165
165
167
172
173
170
167
165
167
163
156
152
153
160
163
163
163
160
161
163
149
153
153
149
147
150
152
150
150
150
153
153
149
147
150
151
154
155
153
147
140
137
137
137
140
145
150
156
164
164
163
162
164
165
168
166
163
157
154
155
161
165
167
166
166
162
159
157
157
160
140
144
152
155
159
160
156
149
142
144
153
161
164
157
151
149
153
155
155
149
144
143
138
137
137
142
147
152
152
154
152
152
152
155
158
163
164
158
150
151
161
171
172
168
164
163
162
159
154
155
148
149
153
159
162
160
155
149
145
148
154
164
167
162
153
149
152
155
155
155
153
150
151
150
147
146
149
152
154
156
156
153
152
148
152
161
167
166
155
150
156
167
169
166
164
170
175
169
160
156
158
152
150
151
152
152
149
148
149
154
157
162
162
159
154
152
154
155
156
155
155
154
153
153
153
152
152
153
157
161
162
159
154
149
149
157
166
170
163
153
154
158
165
165
164
167
170
166
161
156
155
151
146
144
145
145
145
144
146
152
160
163
160
155
152
154
157
156
155
155
155
152
149
152
156
157
155
152
154
163
167
164
158
153
148
154
162
167
167
163
159
159
166
169
163
152
144
146
152
158
155
148
141
141
138
141
148
154
154
150
150
154
160
162
160
153
148
146
147
151
157
161
162
160
157
155
154
150
138
128
120
120
127
133
139
145
149
151
151
151
150
151
155
159
162
161
158
154
148
145
157
145
134
131
136
142
148
149
146
146
149
152
155
156
155
156
155
152
148
147
150
154
154
153
150
156
160
161
153
142
133
135
143
149
154
152
152
155
156
156
154
151
153
157
158
157
156
155
156
153
145
136
132
130
136
143
148
149
145
144
146
149
150
151
153
156
157
157
153
150
149
147
144
147
156
166
178
181
178
172
167
162
161
164
165
159
154
156
159
162
156
149
148
152
154
152
152
155
162
165
133
131
137
141
143
146
151
153
151
149
148
147
147
151
155
156
156
155
155
156
157
152
148
150
162
175
182
182
179
177
174
168
162
159
161
157
154
155
160
162
157
150
146
149
154
155
153
157
164
169
135
138
149
157
157
155
157
163
164
160
152
146
145
151
157
159
158
156
156
161
169
165
157
154
159
169
171
167
164
165
164
160
157
155
157
158
156
157
161
162
159
153
150
151
154
154
154
156
161
163
146
145
156
165
166
162
163
167
167
161
152
145
144
150
157
160
161
162
161
163
167
167
164
158
156
154
154
154
157
159
158
156
156
158
160
163
169
171
167
163
159
157
155
154
153
152
154
156
157
157
145
146
152
157
159
159
160
163
163
156
150
147
148
152
155
158
162
164
163
159
157
157
160
163
160
154
150
151
155
154
152
151
155
160
163
166
173
177
176
168
161
160
159
159
155
153
154
156
157
157
141
147
153
154
153
152
155
159
160
159
156
155
153
153
154
156
159
163
163
160
151
148
154
162
163
159
156
157
155
148
144
144
154
163
163
159
163
173
178
173
165
161
163
164
160
156
153
154
160
166
144
152
158
159
153
153
156
159
162
166
170
165
157
155
158
161
160
162
163
163
160
152
153
157
160
160
158
160
162
154
146
145
156
167
166
158
154
162
171
173
166
161
161
164
162
159
156
157
162
170
150
153
156
157
157
161
162
162
162
164
166
162
157
160
167
171
163
156
157
162
165
160
156
157
160
158
154
158
167
172
163
156
158
169
171
163
155
154
160
163
160
153
151
156
161
169
170
168
165
163
151
150
148
150
153
160
163
158
155
152
150
149
154
163
170
172
163
154
153
157
159
157
157
164
168
160
151
150
166
181
174
160
157
164
170
167
161
156
156
158
153
149
146
149
160
171
178
173
163
156
153
148
148
150
151
150
153
156
154
151
147
145
148
157
162
164
162
160
161
159
154
149
154
164
170
162
152
150
162
167
163
154
150
155
160
160
161
164
164
161
154
153
155
157
160
164
166
162
160
159
152
151
154
155
151
146
145
154
162
164
153
146
146
147
153
157
163
171
173
167
157
150
153
158
161
157
154
157
163
162
155
151
147
147
145
151
160
169
171
165
157
160
167
170
164
157
154
156
162
167
149
150
155
156
152
149
149
158
167
167
160
150
149
151
155
156
162
171
175
169
158
152
153
151
147
148
155
164
167
162
155
151
147
144
141
152
163
170
169
162
159
163
171
174
169
161
158
161
167
172
145
146
148
148
148
151
158
160
162
155
150
150
157
163
161
156
157
162
166
160
151
150
152
151
146
148
154
161
160
157
154
151
148
146
153
163
169
169
163
158
161
166
168
171
170
167
166
164
168
169
143
144
143
142
144
150
159
155
147
142
144
152
159
162
158
154
153
156
155
150
145
148
154
156
156
155
153
148
147
149
153
156
158
158
166
172
171
165
159
160
163
168
165
161
163
163
165
163
163
164
143
147
146
142
141
145
149
148
145
146
155
159
156
151
149
152
157
161
160
153
149
149
154
160
163
160
154
144
142
154
166
173
172
167
167
168
165
162
159
163
168
169
161
154
148
148
153
158
161
162
155
153
147
143
140
140
144
147
153
163
167
164
154
148
153
162
169
171
171
166
159
151
151
158
165
165
157
152
154
167
183
182
174
163
157
158
159
160
161
167
174
172
164
151
138
137
143
153
155
159
160
159
152
144
140
139
146
157
165
170
170
164
158
158
164
167
169
168
171
170
159
150
149
158
171
173
165
160
167
181
184
176
161
152
152
156
158
160
162
169
178
181
169
154
139
138
144
147
147
150
156
159
158
151
147
148
154
160
164
164
162
161
161
163
162
157
155
158
162
164
156
151
153
165
177
180
169
162
169
177
177
169
156
151
151
154
157
160
162
168
176
180
173
161
151
152
156
154
148
149
139
150
159
159
158
156
156
156
155
155
155
156
157
154
146
143
149
156
161
161
157
155
160
171
180
179
170
160
161
166
166
162
156
152
150
152
156
160
163
165
168
171
166
163
159
165
170
167
159
159
133
144
156
161
161
158
155
153
149
146
146
149
152
151
147
147
152
160
165
162
160
161
164
168
172
171
168
160
155
155
158
158
156
153
152
156
159
161
161
161
160
159
157
155
159
169
180
178
173
168
145
148
156
160
159
157
156
158
159
153
150
150
154
157
159
156
156
157
161
160
162
164
163
158
156
165
171
167
159
155
154
156
155
158
166
168
167
163
159
157
158
156
150
149
158
168
172
171
170
171
154
158
158
158
156
155
158
162
165
164
162
160
161
163
166
164
158
150
146
151
159
164
160
151
151
164
176
174
162
154
151
155
157
168
179
186
181
167
158
155
158
158
155
154
158
162
161
158
159
167
150
154
160
159
153
151
152
157
163
169
174
174
168
161
160
161
157
148
141
144
155
161
159
154
153
162
172
170
160
152
148
154
161
169
178
185
182
171
159
154
157
165
166
164
161
157
153
150
153
163
140
150
160
160
153
145
142
145
155
164
173
174
167
160
155
155
152
148
143
144
152
158
162
161
159
157
157
158
157
155
155
160
167
166
166
171
178
172
162
155
160
169
172
167
161
155
152
149
151
157
145
149
154
158
155
149
148
148
151
157
159
162
163
161
159
156
151
149
146
149
155
160
164
165
160
153
150
154
162
167
168
165
165
162
161
165
171
171
164
160
164
170
170
164
157
154
154
152
151
152
151
147
147
150
156
159
163
164
159
152
152
154
158
166
169
168
161
154
150
155
161
164
163
160
157
155
152
157
167
173
168
160
154
152
158
160
157
157
159
162
166
166
162
155
151
152
154
157
156
153
148
143
144
149
157
162
167
163
155
151
150
153
157
161
169
173
171
164
160
163
168
166
161
157
157
157
156
157
163
169
163
152
146
151
159
158
151
148
154
158
159
158
157
155
150
149
151
159
162
162
141
141
148
154
159
159
155
149
142
146
155
161
160
159
163
169
169
167
166
170
174
169
162
158
159
159
155
151
154
159
158
155
159
164
164
158
152
150
152
150
148
152
160
164
155
148
148
159
170
176
144
147
151
154
158
156
152
145
145
152
162
166
162
160
160
158
155
155
161
169
173
170
164
161
161
158
153
150
150
155
158
166
171
173
167
159
155
154
153
146
141
149
161
166
159
150
148
159
174
181
157
156
153
152
154
155
157
154
156
160
164
163
161
161
160
155
144
141
149
162
168
167
163
159
160
160
161
160
156
154
156
166
171
169
162
157
156
156
154
149
148
152
156
160
158
154
153
161
173
178
164
160
155
151
153
155
162
160
158
156
156
158
157
158
158
156
149
145
150
156
161
164
161
158
160
165
169
169
159
152
155
162
163
159
155
153
153
155
154
158
161
159
155
155
158
158
158
161
168
173
160
157
155
153
155
158
161
158
150
148
151
154
154
153
154
158
162
161
156
156
158
159
158
156
161
167
169
164
153
150
156
163
164
157
154
155
155
156
158
162
164
160
154
154
158
159
160
162
166
170
155
152
150
149
155
158
160
157
151
151
154
155
152
150
153
162
167
164
158
155
155
152
153
155
160
163
158
145
142
149
158
165
167
166
163
161
160
159
161
162
158
154
151
153
158
161
161
162
166
169
157
153
148
146
150
155
158
159
162
163
162
156
150
150
155
162
164
160
156
156
156
151
148
152
159
162
152
139
139
152
160
165
167
169
168
164
159
157
159
161
158
154
151
155
159
161
161
162
165
167
155
153
148
146
147
151
153
156
158
160
158
153
150
150
152
155
155
153
153
156
159
155
149
149
158
164
159
151
149
156
160
158
157
159
163
160
154
148
152
161
166
165
159
154
155
157
157
158
159
162
146
147
148
147
148
148
148
144
140
137
141
148
152
151
146
145
151
153
154
155
158
157
154
155
160
167
170
163
157
158
158
154
150
151
155
157
153
147
147
156
170
174
161
150
148
151
153
156
154
156
144
147
150
150
152
154
153
149
142
137
137
146
154
154
149
149
153
158
155
151
152
159
161
162
162
164
164
162
158
158
158
158
157
156
157
158
157
154
151
155
165
167
159
149
145
150
154
157
157
156
154
156
154
152
151
155
163
170
167
158
147
146
151
153
156
158
163
164
158
152
150
158
164
163
159
154
153
150
154
157
161
166
168
165
160
158
158
159
160
160
160
156
154
150
150
152
155
159
162
164
149
154
154
150
144
143
155
170
176
169
154
144
145
150
158
165
168
168
160
153
153
159
163
158
152
148
150
151
153
156
161
168
170
166
159
154
155
159
165
167
163
155
150
152
156
157
158
161
164
165
141
144
150
150
141
135
139
149
156
155
150
146
145
149
155
162
168
168
163
159
161
164
161
152
145
146
151
153
156
158
159
164
161
160
157
156
156
160
166
170
167
159
153
153
157
161
163
163
159
158
146
148
153
155
153
144
139
143
148
151
152
152
149
149
151
156
161
167
165
164
163
164
161
155
147
146
148
154
159
159
158
157
157
157
159
162
162
165
168
168
166
163
157
155
158
163
168
168
161
155
154
156
156
155
152
150
151
155
161
163
158
152
147
145
148
152
157
160
160
156
151
154
161
165
161
151
148
152
160
163
163
160
162
164
166
165
165
167
169
166
161
157
155
155
158
164
170
173
169
163
160
160
155
148
143
145
153
166
175
173
163
150
141
142
147
152
154
155
149
139
135
142
159
171
171
157
150
153
163
167
167
165
167
169
166
162
160
161
163
160
155
153
152
155
157
160
163
169
173
175
162
160
155
147
143
146
153
162
165
164
159
155
150
149
151
153
155
152
146
137
135
143
159
165
162
157
154
159
166
170
169
167
166
164
161
159
157
156
154
150
150
151
153
153
152
156
158
164
167
170
160
161
161
161
159
157
154
151
147
147
151
159
162
159
153
152
154
156
153
152
154
160
162
160
153
152
156
163
168
167
164
162
162
159
158
159
162
158
149
144
148
155
157
155
155
160
165
162
157
155
148
148
160
174
176
166
157
152
147
145
146
153
155
156
152
151
156
162
166
165
167
166
163
158
151
152
157
163
165
161
160
158
159
158
155
158
165
166
156
149
152
160
164
161
164
172
178
171
159
151
128
126
142
158
165
161
155
154
152
151
148
147
145
147
149
153
158
161
162
162
161
162
159
156
155
154
156
156
155
158
160
161
160
154
148
151
159
167
167
160
159
162
167
167
166
171
175
172
165
161
122
122
130
141
142
143
147
150
151
154
154
154
153
149
149
153
157
156
152
151
154
157
154
151
153
154
154
150
151
158
165
166
162
154
146
146
152
160
167
166
162
160
166
168
164
158
156
162
169
170
147
145
147
151
151
155
161
166
162
154
154
161
168
166
160
157
157
156
152
150
158
165
164
159
157
154
155
144
128
119
121
128
134
134
132
138
146
149
147
145
142
148
155
163
166
164
162
159
155
156
141
133
138
150
158
159
160
157
152
151
155
162
165
159
152
147
149
152
151
149
153
157
158
157
158
161
159
151
138
129
130
138
143
145
145
146
147
145
142
139
139
146
155
162
163
161
160
162
162
160
139
133
139
151
157
158
157
153
146
144
148
156
160
156
150
144
145
148
151
151
148
147
146
152
159
169
173
167
156
149
146
151
157
160
162
159
152
147
145
145
143
148
154
157
156
153
153
158
163
163
145
146
151
155
158
160
160
158
149
145
147
151
155
154
153
149
149
152
154
155
153
146
142
147
157
171
173
166
156
152
152
156
160
162
163
159
153
149
148
151
156
155
155
154
151
150
151
156
162
166
151
153
157
159
160
162
165
165
158
156
150
148
148
149
153
155
155
154
156
161
165
160
149
147
153
161
166
161
154
153
154
156
159
160
161
158
156
154
155
157
160
157
156
154
153
153
155
158
162
167
151
144
146
150
154
159
163
167
162
157
149
143
142
145
150
155
154
152
155
161
166
164
159
155
155
156
160
163
167
166
161
155
157
160
160
158
160
162
162
159
157
155
156
156
156
159
160
160
160
161
141
131
130
136
144
151
161
166
162
153
143
141
144
148
151
150
150
149
152
157
158
157
160
164
164
160
160
166
177
172
159
149
154
161
162
160
161
166
168
163
157
155
158
160
161
163
164
160
157
154
142
145
148
148
148
153
162
167
164
154
149
148
149
152
154
154
155
155
156
156
151
149
155
163
166
163
160
163
166
158
147
145
155
166
166
159
156
161
166
166
163
164
168
166
162
159
155
155
157
160
151
169
175
167
159
159
163
167
170
169
170
162
152
150
156
164
170
165
161
160
157
151
152
157
160
159
155
151
149
146
142
146
161
173
173
162
154
153
159
165
168
171
171
167
161
154
148
152
162
172
162
170
172
163
158
157
160
164
172
180
178
164
151
149
159
170
173
167
162
165
165
161
155
155
156
155
149
145
147
153
154
156
163
173
176
169
159
154
156
160
164
166
164
162
160
157
155
156
163
174
158
152
149
147
146
146
149
157
164
168
164
153
148
152
163
168
167
163
160
165
163
158
156
160
165
157
147
144
154
167
167
161
160
166
172
171
163
159
158
159
155
154
152
153
160
168
168
166
161
162
156
150
147
146
144
142
144
151
156
154
149
147
149
156
164
165
163
163
165
164
155
148
153
164
171
163
152
149
161
167
163
157
155
160
164
162
163
165
166
162
154
149
148
151
159
165
169
163
158
156
154
158
160
163
156
148
144
146
151
153
151
151
154
159
161
162
163
168
171
167
158
151
154
161
164
158
154
159
164
162
156
154
159
164
160
156
162
170
173
167
157
155
155
155
157
157
157
158
159
160
151
156
166
172
167
156
147
143
147
152
154
153
161
165
164
159
157
159
164
163
158
156
158
155
150
147
155
167
168
159
153
152
159
164
162
162
164
168
167
162
158
161
163
160
154
149
151
158
164
167
131
134
149
158
161
159
155
148
143
138
139
148
160
168
164
155
147
145
145
143
145
150
155
153
147
147
155
164
164
158
152
150
153
160
165
166
164
158
152
152
157
164
165
161
153
147
149
160
170
173
127
128
138
147
156
160
161
154
143
131
130
143
154
155
151
144
142
139
131
124
125
138
152
159
161
157
157
154
155
155
155
153
153
159
167
165
157
142
139
146
159
165
165
161
153
150
153
160
167
171
132
137
145
150
153
157
161
154
149
144
147
152
150
143
137
137
145
146
140
131
131
140
152
162
169
168
160
152
152
157
164
166
165
165
163
159
151
142
142
152
161
163
161
157
155
157
158
157
154
157
145
151
155
151
148
149
154
158
160
162
165
162
153
141
135
138
149
157
160
160
156
153
151
158
169
170
162
152
152
161
168
168
163
159
157
156
153
150
156
164
164
162
158
155
157
163
163
155
148
148
153
157
159
149
141
139
149
160
165
167
166
162
157
154
150
150
153
162
172
177
171
157
150
156
169
172
163
154
152
160
167
164
156
152
154
156
157
158
162
166
168
167
161
158
160
164
163
155
148
149
159
163
161
149
140
140
149
157
161
157
154
155
159
161
160
158
156
160
170
176
169
158
152
160
172
177
167
156
154
161
166
163
156
154
156
159
160
161
163
165
168
171
172
167
160
158
155
150
151
158
149
158
160
156
150
148
151
152
154
152
149
151
156
160
159
156
155
155
160
162
161
159
160
168
176
174
164
154
156
165
166
163
159
158
160
160
161
162
163
163
165
171
173
168
160
156
154
154
155
162
135
146
158
161
159
156
155
155
158
157
153
151
154
157
153
150
146
147
151
157
158
161
164
167
163
159
150
150
156
164
166
161
156
154
156
162
164
165
164
162
162
164
163
159
159
163
166
167
162
161
143
149
158
162
161
160
159
159
163
164
163
159
159
159
156
152
145
146
150
158
159
161
159
155
151
149
147
151
157
162
161
158
154
153
158
163
165
165
164
163
161
158
155
155
161
172
177
173
165
161
161
162
165
163
158
158
159
161
167
171
173
170
166
162
160
160
157
154
154
159
160
160
155
149
149
152
159
159
158
155
154
156
157
163
166
168
166
163
160
159
159
159
158
161
167
172
172
167
163
164
163
170
172
165
156
152
155
161
166
175
181
179
168
158
156
164
168
161
154
156
161
163
158
152
151
158
166
167
159
151
149
156
163
171
172
172
170
163
159
154
157
162
165
166
167
163
159
157
160
166
154
166
174
169
158
152
152
155
160
166
174
174
166
155
151
157
160
159
153
155
162
166
163
155
151
156
164
169
164
156
153
160
170
175
173
173
174
172
163
155
158
165
169
165
157
152
150
150
155
160
152
159
167
169
163
159
154
149
149
152
157
162
163
155
147
143
146
148
152
156
161
163
160
154
151
152
159
165
166
166
162
165
170
172
172
171
174
174
165
159
161
167
167
160
152
150
152
153
153
153
151
151
154
158
162
162
158
149
146
148
153
158
160
155
147
142
145
149
154
158
161
159
157
155
157
157
158
159
162
166
164
164
164
168
168
167
168
165
163
161
162
164
164
161
160
163
166
166
159
153
146
142
146
152
160
162
157
152
151
155
162
163
157
151
151
156
159
160
159
161
162
160
157
158
163
165
159
152
151
156
160
160
164
168
166
163
160
161
160
159
157
159
164
167
168
166
170
171
167
158
138
140
146
154
160
160
155
153
157
162
165
161
152
149
156
169
172
169
165
165
165
162
159
159
161
161
155
148
148
155
160
164
170
171
169
163
162
162
160
154
149
153
161
167
166
161
161
168
170
166
141
142
148
155
158
156
151
148
150
155
159
156
148
149
160
168
167
163
161
164
163
161
160
159
159
158
153
154
161
166
168
169
173
176
170
166
163
163
159
150
144
149
158
162
158
154
157
165
171
170
147
149
153
154
154
151
145
140
142
149
152
152
150
154
160
163
156
152
151
154
157
159
158
158
159
159
165
169
172
170
170
169
168
167
164
162
161
160
158
153
153
152
154
157
157
156
159
165
172
170
152
156
158
157
155
150
141
139
144
150
154
155
154
156
159
161
156
150
152
153
156
160
160
157
157
162
171
174
168
159
159
164
163
155
148
152
157
160
163
165
164
161
157
157
159
160
161
164
167
164
150
153
158
162
160
154
147
145
150
155
158
158
156
156
157
162
163
162
157
156
159
162
160
154
153
160
170
170
157
150
154
163
164
156
149
151
158
164
172
173
173
166
162
160
160
160
160
160
161
159
154
152
151
155
159
159
156
155
157
161
161
159
156
154
157
163
166
164
159
157
160
160
154
150
152
157
162
162
155
151
155
163
173
173
166
162
161
163
166
168
167
165
162
162
162
161
159
158
156
159
170
158
147
143
151
159
160
158
159
163
166
165
158
155
156
161
163
159
154
150
152
154
152
151
155
159
157
157
154
155
158
162
172
181
179
169
160
157
158
159
155
152
152
159
164
167
164
160
159
163
183
167
147
139
146
155
157
154
153
159
166
169
164
158
155
157
158
153
146
143
149
155
158
159
162
166
162
158
155
156
158
158
157
161
165
163
157
152
150
151
149
147
146
153
160
167
166
163
162
165
177
163
148
141
144
150
151
147
143
147
154
164
167
164
157
157
157
156
151
147
154
162
166
164
163
168
173
171
162
158
158
154
147
143
150
157
159
156
150
153
154
159
157
154
155
157
161
162
163
161
158
151
147
142
140
140
145
148
145
142
141
151
163
166
161
159
160
162
162
163
166
169
169
163
159
163
171
176
177
171
162
153
144
143
150
158
162
161
158
160
171
178
178
167
155
150
149
153
154
155
144
145
145
139
129
126
139
153
160
153
144
147
157
166
163
160
161
164
165
168
167
167
166
159
154
152
159
169
177
173
162
154
149
150
154
157
160
163
167
174
182
184
182
175
166
154
146
143
150
155
138
140
143
139
132
132
143
158
165
155
148
147
155
165
164
160
159
160
160
160
160
157
158
154
153
154
155
161
160
159
158
157
156
156
155
152
154
162
172
176
173
165
161
164
169
167
156
148
152
159
141
141
145
147
147
148
151
152
154
150
148
151
157
164
162
160
156
154
153
153
152
153
154
153
156
160
162
161
156
154
158
165
168
161
154
149
154
162
168
166
156
146
145
154
169
177
175
165
159
159
146
147
151
156
157
155
152
147
147
149
151
154
157
158
156
155
155
154
152
152
152
153
156
156
158
161
164
166
165
161
163
168
171
167
160
157
157
162
161
156
150
147
150
157
171
181
181
176
165
159
146
151
155
157
155
152
149
151
156
161
163
154
151
149
151
154
158
160
157
151
149
151
159
166
163
160
158
163
166
165
165
166
168
168
164
158
156
159
161
158
156
158
162
167
171
178
178
174
169
165
149
154
153
152
148
145
150
158
171
175
168
155
147
146
152
157
162
160
155
146
144
147
160
172
172
162
153
148
152
155
158
159
162
161
155
151
154
158
160
158
156
157
158
164
165
162
163
163
171
175
160
158
152
148
144
147
153
162
171
168
164
157
156
160
160
160
159
154
145
140
139
147
162
173
175
165
157
151
149
152
153
156
157
154
150
151
158
161
159
153
149
151
152
152
151
150
153
160
168
175
164
157
152
154
157
156
154
156
155
150
146
152
160
164
162
155
149
144
142
142
148
157
165
168
164
163
162
163
162
154
152
155
160
157
152
152
161
163
156
145
143
151
153
152
151
151
155
159
161
164
149
144
154
167
172
165
156
154
149
143
138
139
147
156
154
148
144
144
147
155
162
166
165
159
153
155
161
166
165
156
152
156
162
161
154
149
157
161
157
149
147
156
163
162
160
160
163
161
156
154
132
133
149
163
165
159
157
160
157
151
140
137
139
141
146
148
149
150
151
157
163
166
161
153
148
152
159
163
161
157
154
158
162
159
153
147
151
158
159
158
154
159
165
166
164
165
166
166
164
162
136
135
143
144
142
142
153
165
167
159
154
149
149
146
147
148
155
155
150
152
158
163
158
149
145
152
159
161
159
158
161
159
161
156
157
154
153
153
157
159
157
156
157
161
162
162
165
169
174
172
145
146
154
159
163
164
171
175
167
161
164
173
177
167
160
163
171
170
157
148
152
158
158
154
149
153
158
152
139
130
136
148
151
149
149
152
153
152
147
145
145
149
158
163
163
163
162
161
159
158
141
144
154
163
167
164
160
158
157
158
164
170
169
161
153
152
155
156
152
149
152
155
156
157
153
155
157
151
140
134
137
144
154
157
158
155
153
147
139
135
136
146
157
162
161
160
160
164
167
165
151
149
155
161
163
161
158
153
148
147
149
155
159
157
153
149
146
145
147
150
152
156
157
157
155
154
153
152
145
142
140
147
155
160
165
163
158
151
144
141
145
152
159
160
157
154
156
161
164
162
163
162
157
156
158
162
161
155
145
140
143
148
153
154
156
153
151
149
149
153
157
159
158
156
154
154
154
151
150
148
145
150
155
161
165
166
164
159
155
157
161
167
169
162
158
158
158
159
158
155
162
162
154
152
156
162
165
156
147
145
149
150
149
148
152
156
154
150
150
155
162
161
159
157
156
157
159
160
159
155
151
152
155
161
163
161
160
161
160
160
165
170
170
164
162
163
165
165
161
158
154
151
150
148
152
155
155
154
151
155
153
150
144
140
144
149
148
145
146
154
161
161
160
161
162
161
162
168
174
172
161
154
156
162
162
158
156
157
159
158
157
158
160
160
161
165
169
169
167
164
148
145
147
146
145
147
153
158
155
154
148
146
144
140
143
141
144
143
147
153
155
155
158
165
168
163
160
165
178
180
164
156
158
164
163
157
151
153
155
155
153
153
157
158
160
163
169
169
167
163
144
147
152
154
150
156
165
164
158
147
140
143
146
148
152
153
154
156
157
156
152
148
154
165
171
168
160
160
165
165
161
158
163
169
165
157
151
153
156
159
158
158
159
161
160
160
163
164
164
160
142
150
160
163
162
163
168
165
161
154
151
149
148
152
159
169
172
167
161
158
156
152
154
161
169
170
164
157
149
148
150
159
167
172
169
160
155
154
158
162
166
168
168
166
162
157
154
157
162
164
146
152
159
160
157
154
151
158
167
174
174
162
152
151
159
169
169
164
160
162
164
162
158
159
166
169
164
155
147
144
146
153
162
169
170
166
159
157
158
163
170
173
171
168
163
156
151
153
160
167
155
153
151
149
143
135
137
151
169
183
180
164
154
153
157
158
155
155
161
165
164
160
157
162
167
167
159
151
151
153
151
148
152
161
166
165
160
157
159
164
167
168
166
164
162
159
155
153
157
162
158
155
151
147
140
137
140
151
160
166
162
159
159
162
163
159
155
160
167
168
160
150
154
165
173
169
157
151
158
162
160
154
155
159
161
156
151
155
162
166
167
163
158
157
159
163
160
157
155
157
156
156
155
151
148
149
149
150
151
149
150
156
166
176
171
162
156
161
168
169
164
156
157
163
169
166
161
161
164
163
161
164
170
176
168
158
154
159
167
170
166
162
156
153
155
158
159
158
157
157
149
151
154
158
157
155
151
148
146
145
149
156
166
174
171
161
151
146
153
164
171
171
166
158
154
156
164
172
170
162
157
164
179
187
181
167
159
160
161
163
162
163
160
157
152
149
152
156
158
159
145
148
154
159
158
156
151
150
149
148
147
152
156
161
159
152
143
136
137
147
158
164
161
153
146
149
160
171
169
160
154
156
166
173
172
166
157
146
143
149
156
164
166
161
152
144
146
153
158
160
145
148
155
159
159
158
158
156
154
150
146
147
147
146
145
146
146
142
135
132
138
147
152
150
149
151
158
161
162
159
155
152
152
156
162
158
145
133
131
140
155
165
169
163
155
146
145
150
154
157
146
151
159
161
161
162
163
160
158
152
151
150
148
141
140
145
152
154
146
136
137
145
150
152
157
159
158
155
156
158
158
154
151
154
158
155
145
138
143
154
161
165
165
161
157
151
150
149
151
154
137
149
162
163
161
161
162
161
160
157
158
155
150
143
140
144
153
158
160
158
157
156
152
154
157
159
159
153
153
158
157
153
150
155
159
159
156
156
161
166
165
160
159
160
161
165
162
157
153
157
136
150
161
161
154
149
152
156
158
156
155
152
147
141
141
144
151
158
165
169
167
160
151
150
155
160
159
155
153
155
154
149
147
153
159
161
159
158
162
162
157
154
159
164
170
169
166
160
161
164
151
155
159
152
144
140
144
148
151
152
152
149
145
143
144
148
153
156
160
163
163
158
149
149
155
162
162
157
155
155
154
148
152
158
164
163
160
156
152
148
147
155
163
168
166
161
155
156
159
162
161
159
155
147
143
143
147
151
152
154
153
151
149
149
151
154
156
155
152
154
158
158
155
154
156
160
157
155
157
159
159
159
160
167
170
168
161
158
152
147
149
159
170
167
158
148
143
147
152
157
155
153
151
148
150
156
157
157
161
163
162
157
155
154
155
155
156
154
151
155
158
161
161
159
153
147
141
148
158
168
169
163
161
165
167
168
166
163
161
158
158
162
166
162
155
149
146
150
151
155
148
149
152
154
157
160
159
158
161
164
165
162
160
157
156
154
156
158
160
162
160
159
158
156
149
140
136
141
155
167
170
163
156
153
155
159
162
162
162
160
159
161
160
158
156
155
157
156
157
160
149
155
160
159
157
157
156
154
157
162
166
164
160
156
155
157
162
166
167
166
162
158
154
152
151
145
139
143
152
159
163
160
154
149
144
143
144
149
153
156
157
157
156
157
158
159
162
161
163
164
160
169
168
160
155
154
156
158
159
162
168
167
159
152
153
163
171
171
167
167
168
165
159
154
152
155
156
155
154
153
154
158
160
156
146
139
140
144
149
153
156
159
159
159
157
157
160
163
165
164
159
169
169
161
156
160
168
167
164
163
165
164
156
150
150
162
167
168
165
168
174
172
164
153
149
154
159
161
157
154
152
158
169
172
163
150
145
149
153
155
159
164
164
158
152
152
155
161
162
160
157
161
162
160
159
164
166
165
159
152
155
157
154
149
145
149
157
160
163
167
171
166
158
149
146
151
157
159
158
154
155
162
174
179
174
165
162
162
161
159
162
166
165
157
151
152
157
162
157
156
154
153
154
156
155
152
150
146
142
146
151
156
154
148
141
142
147
154
159
163
163
158
152
148
150
154
156
153
152
154
159
166
174
177
174
169
169
167
164
161
161
162
163
160
161
164
167
166
159
154
152
152
153
155
151
146
140
140
146
153
161
161
153
145
142
145
153
155
153
151
154
155
153
153
157
160
155
147
145
152
161
170
172
170
165
164
165
167
165
160
156
157
161
164
165
167
168
167
161
154
151
152
154
154
154
152
152
154
162
170
170
159
149
144
150
160
163
157
150
148
151
154
157
159
160
158
152
145
145
152
160
166
168
166
160
159
163
168
166
159
153
154
160
162
161
158
162
164
162
156
147
144
148
152
154
157
158
159
163
164
161
152
143
145
157
167
168
161
154
150
152
157
162
164
161
155
149
149
152
155
158
161
164
166
165
162
160
163
160
158
157
158
161
159
156
154
157
161
163
164
144
144
145
147
151
151
147
145
146
150
151
147
144
147
159
165
165
162
155
153
154
158
165
166
160
154
152
155
157
158
158
159
162
166
168
165
159
154
151
153
158
160
161
159
157
156
156
160
164
166
145
149
153
155
153
146
138
134
143
152
155
153
149
151
157
161
162
161
157
154
154
156
160
157
154
155
159
161
157
153
156
160
162
159
158
158
158
154
152
154
157
159
159
159
159
158
157
159
159
161
144
151
159
162
158
148
140
146
157
164
163
159
155
154
155
157
160
162
160
156
155
154
150
146
145
153
163
165
159
151
154
161
165
160
154
155
160
162
162
160
160
162
163
162
160
158
157
157
155
152
147
151
154
157
157
153
149
155
161
165
164
161
158
156
155
154
155
160
161
161
160
157
153
148
148
153
163
167
162
155
156
162
168
168
161
160
162
166
166
164
163
165
167
167
164
162
160
158
154
152
161
156
148
145
151
155
154
152
153
159
162
161
157
155
155
157
159
158
156
157
159
162
161
160
158
155
159
162
166
162
158
159
163
168
167
163
160
159
161
162
162
162
163
165
169
171
167
161
157
157
178
163
146
140
149
157
154
146
146
154
161
161
156
154
156
162
163
157
150
145
154
165
173
171
164
158
156
159
160
160
158
156
153
156
156
158
156
154
154
154
151
151
152
161
169
173
170
165
163
164
177
161
146
142
149
155
154
147
146
150
155
158
157
158
160
165
166
159
151
147
156
169
174
169
161
162
162
161
158
156
154
153
148
146
151
155
157
157
156
153
149
147
152
162
169
170
167
165
167
169
161
152
146
144
145
145
149
149
149
147
147
152
160
165
164
162
161
162
161
165
169
171
168
160
157
163
169
173
168
159
153
149
145
148
154
159
163
165
164
162
159
160
164
169
173
171
165
161
164
165
145
146
147
146
141
135
141
150
152
148
146
150
162
169
164
158
156
160
167
177
175
168
160
154
154
160
167
172
171
162
154
148
145
151
157
161
164
167
171
172
168
165
166
172
177
175
166
157
153
155
136
140
148
154
154
151
153
154
153
150
149
153
161
167
160
155
150
154
164
173
169
158
151
150
154
160
161
160
158
156
154
152
149
153
155
157
159
164
168
166
163
155
154
162
174
177
170
159
154
155
137
140
147
158
166
171
168
161
153
147
151
157
160
163
156
151
146
146
152
154
153
150
146
150
156
161
162
157
152
149
154
159
161
159
155
155
157
161
159
156
150
146
146
153
165
173
171
164
160
159
143
144
148
155
159
159
157
153
147
143
150
156
157
157
152
145
142
142
146
151
152
150
150
153
157
161
164
167
164
158
159
165
171
170
164
158
158
159
158
156
152
149
148
153
163
172
172
167
163
162
144
149
153
152
146
138
136
141
141
144
147
151
151
150
149
146
146
148
152
155
156
154
153
155
158
160
163
168
169
165
162
163
168
169
164
160
158
160
165
168
166
159
152
154
162
171
170
165
162
163
146
151
154
154
146
139
136
138
146
147
146
142
140
142
148
154
160
160
158
159
158
155
154
156
160
160
159
158
160
159
158
156
156
155
152
152
158
165
170
171
167
157
151
152
158
164
163
162
165
170
158
155
151
151
153
149
148
151
153
150
143
136
137
145
155
161
162
159
155
155
151
151
154
159
164
163
158
151
148
148
150
152
151
145
140
149
160
169
168
161
156
155
153
152
153
158
161
163
170
175
165
155
148
150
154
155
153
154
154
146
137
135
145
159
165
162
153
145
141
141
144
150
156
162
164
161
158
155
150
148
147
153
159
154
145
146
157
165
163
152
152
157
160
160
154
155
157
160
165
166
156
152
151
154
154
150
150
151
152
145
139
139
152
166
167
158
145
133
134
139
147
156
160
160
159
156
157
160
160
154
151
156
164
164
153
147
152
162
162
155
153
158
162
163
160
156
154
150
149
153
149
156
166
163
152
143
147
154
159
154
147
147
154
161
162
155
147
139
137
146
158
163
162
157
153
154
158
162
165
161
159
159
162
161
156
152
155
163
165
160
155
156
159
160
160
158
154
148
147
149
158
161
166
158
145
139
152
167
172
162
155
151
154
154
154
156
156
154
152
152
159
164
162
153
150
154
161
163
164
164
163
159
153
153
158
164
168
165
164
163
159
154
150
152
156
159
157
158
159
158
148
152
156
157
157
158
161
161
156
154
159
166
169
163
161
166
170
163
151
145
149
155
153
146
143
149
160
162
157
151
152
155
160
161
163
162
160
157
157
157
161
164
163
161
160
159
160
161
160
160
155
158
159
158
153
147
144
146
152
158
162
160
157
156
158
163
164
160
154
151
154
157
156
152
150
154
162
164
159
151
143
147
154
159
164
162
158
156
154
156
160
162
162
162
160
161
162
165
167
165
163
161
158
154
149
143
140
143
149
154
155
150
145
150
156
162
161
157
157
160
164
167
167
164
157
151
154
157
161
157
148
143
147
153
157
154
155
154
155
160
162
162
160
159
159
160
161
162
164
164
165
161
154
149
151
154
152
144
143
145
151
152
150
151
157
162
160
157
157
161
166
169
168
165
157
148
147
154
164
166
158
151
149
153
154
154
155
158
159
163
165
164
159
157
157
162
162
158
154
152
157
160
152
149
153
162
160
146
141
145
158
163
156
151
154
161
160
156
152
153
159
162
162
162
158
151
148
156
167
170
163
156
157
159
159
158
158
159
161
163
165
165
161
156
156
161
164
161
155
154
159
164
158
152
151
154
151
144
145
157
170
168
151
136
139
150
156
153
149
150
154
156
158
161
161
156
149
153
163
168
162
158
160
163
163
160
158
159
160
161
162
163
161
155
152
154
159
163
165
165
162
169
165
156
147
139
138
142
148
158
167
165
148
130
126
134
146
153
154
155
153
153
156
163
165
158
149
148
159
167
164
161
161
163
162
158
157
159
160
159
158
158
159
157
152
150
155
164
168
167
151
155
159
156
146
142
141
144
147
147
152
157
152
144
137
137
146
156
160
160
156
151
154
164
169
165
155
151
158
164
166
164
164
163
159
156
156
159
161
160
157
156
156
158
157
156
157
164
165
163
129
129
139
152
154
156
152
148
146
141
145
154
158
163
160
153
148
152
157
163
159
155
155
161
167
171
170
166
161
158
156
159
164
165
161
157
155
158
162
163
162
158
157
161
165
169
168
165
163
160
126
124
136
149
156
154
150
151
154
156
157
157
158
163
161
155
149
149
157
165
166
162
159
159
164
169
173
172
163
152
147
149
156
162
163
159
157
156
161
168
170
168
165
167
173
174
170
162
161
161
144
146
149
149
146
141
142
150
161
172
172
162
155
155
155
153
150
154
163
170
168
163
162
163
165
166
160
158
157
153
149
146
151
158
162
159
155
155
161
169
175
174
172
171
172
170
160
155
158
162
159
157
154
148
141
139
143
152
159
163
163
162
159
158
153
151
154
163
171
173
167
157
159
167
174
169
157
151
154
161
163
158
155
157
159
155
151
152
161
169
174
174
171
169
165
164
156
153
155
159
158
157
152
145
143
148
153
155
154
151
156
160
167
169
165
159
157
162
169
172
169
159
158
163
172
174
168
161
159
162
165
164
166
165
163
155
153
155
162
169
169
170
168
162
159
156
154
153
153
156
156
156
152
147
149
152
155
156
157
157
159
161
163
166
162
158
153
153
158
166
171
170
161
155
158
168
176
179
173
164
161
163
167
168
168
165
159
159
161
166
165
166
167
162
157
157
155
153
152
154
161
163
163
160
154
151
150
155
164
173
171
159
151
147
148
150
151
150
152
158
166
168
159
149
144
156
171
179
174
162
155
156
157
161
163
165
164
162
160
159
161
166
172
172
168
165
161
157
156
156
164
168
169
163
155
150
149
155
164
173
169
154
145
140
144
153
159
159
154
155
158
163
158
150
146
149
159
163
162
158
155
154
154
156
158
162
165
163
158
157
160
167
176
175
169
163
161
159
160
161
162
163
164
161
157
157
157
157
159
158
157
154
150
148
153
167
174
171
162
154
155
159
159
157
155
152
152
147
148
153
156
157
157
159
160
163
164
165
165
165
164
167
172
168
159
149
147
154
160
166
150
156
160
162
163
163
163
159
156
155
156
156
154
156
158
169
175
171
164
158
154
156
159
161
163
162
157
152
151
155
158
159
159
163
163
163
162
165
170
170
167
165
166
164
156
145
143
150
161
170
144
152
161
167
164
160
157
155
155
156
157
155
150
147
150
154
160
161
156
152
147
150
153
158
164
164
162
158
158
159
160
158
157
160
163
160
159
160
165
163
158
157
161
166
159
150
146
154
162
167
142
151
160
163
158
152
148
150
153
155
157
153
144
136
138
147
154
152
146
139
141
145
147
148
152
159
161
161
158
160
158
155
154
158
162
160
156
154
152
149
147
151
159
165
162
156
152
158
162
159
157
157
154
151
151
150
152
151
151
153
156
153
147
139
142
151
156
153
144
139
142
149
148
145
147
153
157
156
157
158
157
154
158
163
167
164
157
153
149
148
147
153
160
163
159
155
153
157
158
156
169
160
152
148
151
159
160
157
154
154
156
156
151
149
150
156
160
159
155
153
155
156
154
151
150
154
156
154
155
155
157
158
161
168
170
166
160
157
153
152
154
161
164
162
156
153
153
155
156
158
167
159
151
147
153
159
159
155
150
150
152
154
154
153
154
156
162
166
169
164
159
157
154
156
159
162
158
152
151
153
158
161
163
165
165
163
160
159
157
154
155
160
163
160
155
153
153
155
159
163
154
154
148
144
149
153
152
149
143
138
141
149
153
153
154
154
160
165
167
165
160
155
154
156
165
166
158
152
148
151
158
160
159
154
150
150
155
157
154
152
151
153
155
155
153
155
156
160
164
165
154
153
144
138
142
152
156
148
138
135
140
150
152
152
154
158
159
161
161
162
164
161
158
158
160
160
155
151
150
152
156
157
155
150
145
145
149
151
150
151
151
153
153
151
150
156
164
171
168
161
158
154
145
139
151
163
170
162
150
142
146
153
153
152
156
162
163
160
158
162
168
168
164
158
155
153
152
151
152
153
154
154
156
155
150
147
148
150
153
154
156
159
159
153
149
156
167
171
166
157
156
154
148
149
159
169
172
165
155
151
152
156
154
154
156
163
163
160
158
161
165
164
160
153
151
152
151
149
151
153
154
155
158
160
159
155
154
155
158
158
162
165
163
156
152
154
160
163
159
156
154
155
154
156
155
157
154
152
151
153
155
158
157
156
158
162
163
159
155
155
158
158
153
148
148
151
151
148
148
153
159
160
160
159
160
163
166
168
164
162
163
165
163
159
154
152
153
152
153
155
155
158
161
156
149
142
141
146
150
154
155
158
157
157
156
160
161
157
150
147
151
155
153
150
150
151
151
147
148
155
163
164
159
155
154
161
167
170
167
161
160
159
160
158
152
150
150
150
153
155
157
158
158
155
151
149
150
153
157
159
157
155
154
152
152
157
158
154
145
142
147
155
159
160
157
153
151
149
150
156
161
161
159
154
151
152
159
163
161
157
157
160
160
157
151
149
151
153
158
157
151
150
151
153
157
162
163
160
158
155
153
151
151
152
154
158
157
155
148
145
149
156
165
166
162
154
150
149
150
153
153
155
159
161
160
157
156
153
153
155
157
160
161
157
154
152
154
155
160
162
142
142
145
152
160
167
163
157
151
151
152
151
151
153
158
162
160
158
155
150
149
154
160
161
157
150
148
148
149
150
148
152
159
165
170
167
159
153
150
154
156
159
160
158
157
157
155
155
159
164
141
145
151
155
159
159
155
154
156
158
158
154
151
154
159
163
162
163
159
153
146
141
142
143
143
145
148
150
150
151
153
157
161
164
167
166
161
157
151
151
152
155
158
160
159
157
156
156
156
160
145
151
158
160
155
148
149
156
163
165
160
154
153
154
156
157
159
163
163
157
145
140
138
142
145
149
151
152
151
153
157
162
164
162
160
161
163
162
155
148
148
154
159
162
159
155
156
157
157
159
146
153
159
159
153
146
143
152
160
159
156
153
155
156
153
149
150
159
165
163
157
155
160
163
161
156
153
153
155
156
160
161
163
160
158
160
163
164
158
151
150
157
164
164
159
157
159
160
160
158
144
150
155
157
153
148
140
139
145
151
153
153
154
157
154
149
148
155
163
166
167
173
176
179
172
158
155
155
162
166
164
158
156
155
156
159
160
160
160
159
163
164
164
163
161
163
165
164
160
156
144
147
149
153
154
151
140
132
139
149
153
152
150
152
155
154
154
155
157
161
167
174
177
173
163
155
153
156
165
168
164
157
151
152
155
155
154
155
158
165
167
164
162
161
162
165
166
165
160
157
150
148
147
147
153
153
147
142
143
149
151
149
146
151
158
160
160
156
152
154
162
168
167
162
156
152
152
155
155
156
157
157
158
161
160
154
151
155
161
165
163
154
154
159
163
165
164
163
162
162
159
155
150
147
150
149
150
148
147
146
145
148
152
158
162
162
161
156
152
155
161
164
159
155
156
158
158
155
151
148
151
158
165
171
168
160
155
159
166
166
153
141
143
155
167
168
164
164
164
165
160
164
163
158
152
147
147
149
147
146
146
152
157
160
160
160
159
157
155
160
163
160
153
153
157
164
164
158
152
151
153
157
163
170
167
162
161
162
165
163
150
136
137
153
170
179
175
166
158
159
149
161
165
162
158
154
154
151
151
152
157
160
157
153
153
156
159
157
159
163
165
158
151
149
156
162
162
158
154
155
156
156
158
158
160
160
162
160
159
159
154
149
149
158
166
172
172
165
158
157
140
147
151
158
159
159
161
158
155
157
166
164
156
148
148
152
155
156
160
164
164
157
150
150
155
158
157
155
154
154
156
157
156
155
156
158
159
158
155
157
166
168
166
158
157
157
159
162
162
162
140
142
146
143
144
146
153
153
149
149
152
157
155
151
149
148
147
150
157
163
165
159
154
154
155
156
154
154
153
153
155
156
158
159
160
158
157
157
159
167
173
170
160
150
149
152
157
162
164
166
143
146
147
142
133
131
134
139
138
134
133
142
148
151
149
144
142
146
155
164
167
162
157
155
156
158
156
157
159
159
158
157
159
161
160
156
156
160
168
177
175
158
142
138
150
164
168
163
161
165
146
149
150
146
139
133
129
127
130
126
126
127
132
139
145
149
150
150
156
162
168
164
158
153
155
159
158
160
163
165
163
160
155
154
151
151
156
162
172
177
170
154
137
138
155
173
173
165
160
161
158
154
151
150
150
146
138
133
137
136
132
127
125
135
148
160
164
160
158
162
167
164
160
156
156
159
157
158
161
164
165
162
158
152
149
150
157
162
164
164
166
158
149
149
157
169
172
165
158
158
167
158
152
151
152
151
148
147
149
148
145
136
135
147
157
164
165
161
156
156
157
160
163
166
164
158
154
155
155
158
159
161
163
160
155
152
155
160
161
158
161
160
158
155
157
165
167
160
151
151
163
161
156
152
148
144
146
152
157
157
154
155
157
163
166
163
156
151
150
151
150
153
162
167
164
157
152
153
155
155
155
159
166
168
159
152
154
160
164
161
160
158
157
158
159
163
161
151
141
143
146
156
160
155
144
140
144
152
161
160
159
163
171
172
170
162
150
146
147
151
155
157
162
164
162
156
151
151
157
160
160
160
162
161
155
155
157
164
167
166
160
156
152
151
157
159
156
148
141
143
136
151
158
156
147
143
149
155
160
159
157
160
163
168
168
165
158
154
152
153
156
160
159
158
154
153
149
150
157
163
166
159
151
145
149
159
166
167
166
165
163
156
152
149
153
153
151
150
153
158
149
154
154
151
149
147
144
142
142
139
147
153
157
159
164
167
165
154
146
146
151
157
157
153
154
157
162
165
164
159
156
155
159
161
163
159
155
155
157
161
165
166
162
158
156
158
161
162
162
162
152
153
150
146
145
143
140
140
145
151
152
149
146
152
161
167
164
157
155
159
165
163
159
157
159
162
169
169
166
158
148
146
151
158
162
161
157
154
155
161
166
168
166
163
162
164
165
165
164
164
152
152
148
144
142
140
137
140
148
158
161
153
147
149
159
164
162
161
165
175
179
173
170
167
165
162
162
164
165
158
148
140
141
147
149
149
149
153
154
160
163
164
162
162
163
165
163
160
162
167
154
155
151
146
145
143
142
139
143
153
162
163
157
151
158
162
162
162
164
170
171
169
168
168
162
155
149
153
163
164
157
148
145
145
143
143
145
149
158
160
160
154
151
155
159
162
157
151
154
165
158
159
154
148
150
156
150
141
139
144
158
165
159
154
154
162
166
164
157
155
156
159
162
163
160
149
142
146
157
165
165
161
158
157
154
148
147
149
155
162
162
156
151
152
154
157
154
150
153
159
161
164
157
149
147
152
152
142
141
145
159
164
154
143
145
161
168
167
155
149
149
153
158
162
159
153
143
141
146
154
162
164
164
162
156
153
153
155
159
162
164
165
164
157
155
153
153
153
157
160
163
165
160
149
140
134
136
140
145
155
165
168
155
139
135
147
160
166
158
153
151
151
154
161
161
158
149
142
144
153
161
163
161
156
152
155
163
166
164
161
162
168
170
169
160
151
149
154
159
163
152
158
155
146
137
131
131
140
147
156
165
170
164
147
136
133
142
152
156
157
153
149
152
156
158
159
155
153
153
156
159
159
154
151
151
158
168
172
166
160
156
159
166
168
163
153
149
153
158
162
143
139
139
143
143
143
146
146
149
151
156
163
165
162
149
136
131
140
151
158
157
153
151
150
151
153
158
166
166
159
154
149
152
156
159
162
166
163
162
160
156
156
157
164
168
164
159
155
157
160
150
139
134
142
147
152
150
152
153
152
151
152
156
161
159
152
143
148
156
163
163
162
161
157
151
150
156
166
169
161
149
146
151
159
163
161
155
155
159
167
170
164
160
167
175
180
170
160
158
161
159
150
147
146
146
146
147
152
156
156
155
151
151
154
157
156
160
164
170
170
168
166
167
165
161
154
153
159
162
164
159
154
154
159
162
159
155
154
161
174
178
173
167
172
180
180
169
161
161
164
162
158
154
150
146
145
145
152
156
159
159
159
155
151
149
155
162
167
172
171
167
162
162
165
169
168
159
152
155
163
167
163
160
159
163
165
167
165
165
169
170
170
169
172
171
166
158
157
161
162
162
160
154
149
146
149
152
155
156
158
163
163
158
149
145
149
157
163
161
162
162
158
155
158
170
176
169
158
150
157
162
162
158
159
165
173
174
170
166
160
158
162
165
165
158
152
150
150
154
156
164
164
155
150
150
153
156
158
161
166
168
163
155
146
143
146
153
156
156
160
162
159
154
153
163
176
177
168
155
149
147
148
150
154
162
170
175
174
168
162
160
161
162
160
156
151
152
153
155
155
163
169
166
160
155
152
154
156
163
172
172
160
147
138
141
151
157
163
161
162
163
162
160
155
160
169
176
175
161
152
151
153
154
154
159
164
176
181
180
171
164
163
165
165
166
167
168
169
167
166
157
166
169
162
155
151
151
154
159
167
166
156
147
144
149
159
167
168
166
163
164
165
163
160
159
163
169
168
162
156
160
165
165
160
156
163
176
185
182
171
163
163
168
171
171
175
179
181
180
178
151
154
154
152
153
154
156
155
155
157
159
156
152
153
157
166
170
166
161
157
160
165
166
164
161
160
165
163
158
155
160
167
171
166
161
164
171
180
177
166
159
162
170
171
168
164
165
171
176
175
161
156
153
154
157
160
160
157
154
154
157
158
157
159
159
165
163
158
153
150
153
161
168
169
169
165
164
162
157
155
159
166
173
173
168
163
163
167
169
162
157
160
168
169
162
150
147
155
160
162
166
164
163
165
164
162
159
154
154
155
157
159
159
158
156
154
155
153
147
142
145
154
163
169
169
167
163
157
156
157
161
167
171
172
166
160
158
161
167
165
158
158
163
166
162
151
146
152
156
152
156
161
164
169
165
162
157
153
153
155
156
156
155
154
153
153
155
151
144
139
142
149
154
155
156
157
158
153
155
157
162
165
165
161
158
156
156
160
166
165
158
154
158
163
163
162
161
161
159
154
153
157
157
161
162
161
159
156
153
153
154
152
149
148
151
157
161
157
150
145
147
150
148
145
147
154
157
156
154
155
160
159
156
154
154
155
156
158
162
162
158
156
158
161
164
166
167
169
164
158
165
160
156
157
159
161
160
157
154
153
154
153
150
148
150
156
161
161
158
157
156
154
150
149
155
167
173
165
154
151
153
156
156
157
157
158
158
156
157
159
160
162
163
163
167
168
169
168
166
162
170
162
155
152
153
157
156
155
154
151
153
154
155
154
153
151
153
157
161
161
157
154
151
158
172
188
186
170
152
143
148
157
162
165
164
161
160
156
154
158
162
168
172
172
170
170
168
166
164
164
169
158
149
143
145
151
153
151
149
144
145
153
162
163
156
149
145
150
155
158
157
153
152
157
167
181
180
165
149
140
147
157
166
167
165
165
164
160
155
156
161
166
168
169
168
169
168
166
163
161
167
154
135
129
141
152
156
149
135
130
139
152
162
165
161
156
152
149
154
157
160
157
153
151
152
158
159
157
152
149
152
156
160
161
163
166
168
164
158
154
154
155
157
156
161
166
170
172
166
157
166
154
136
134
150
162
160
146
133
132
144
155
159
159
161
163
159
154
152
157
161
163
160
157
153
151
150
152
155
158
156
153
150
151
157
163
166
164
156
152
151
153
154
152
155
162
171
172
166
156
164
159
154
157
163
168
158
145
141
153
165
168
162
158
160
165
162
157
153
155
157
160
163
167
168
160
153
150
153
158
158
153
149
148
150
156
163
164
159
155
155
158
159
158
155
156
160
163
160
157
157
162
167
174
169
162
156
155
158
166
170
170
168
164
162
164
162
157
153
152
154
158
158
163
165
161
154
150
152
158
161
158
151
146
147
155
162
164
163
161
163
165
164
161
156
152
150
150
152
157
153
161
167
169
162
154
155
159
162
159
156
159
166
168
160
159
159
158
155
153
154
156
155
153
151
152
153
153
156
160
163
161
154
150
152
160
164
164
161
161
164
167
167
159
154
149
146
145
149
156
151
156
160
163
159
152
153
154
151
143
140
149
156
156
151
149
154
159
158
154
153
156
159
158
154
153
155
158
161
162
161
159
157
158
160
163
162
157
152
154
160
166
163
157
152
151
151
152
155
158
148
150
154
162
165
162
156
147
141
140
141
149
155
152
149
144
151
156
157
153
150
153
161
164
162
158
158
159
160
159
156
156
159
163
164
161
158
153
149
152
156
157
156
154
153
155
157
159
159
162
143
145
155
165
173
171
159
148
146
151
155
157
157
156
155
155
155
156
156
154
151
149
152
156
157
157
157
158
157
156
154
155
159
162
165
161
157
156
159
158
155
151
150
151
155
158
160
160
158
161
144
148
157
166
170
164
159
154
157
162
162
160
157
158
160
162
161
160
158
155
151
147
143
143
147
153
156
157
156
156
156
158
161
163
163
161
159
160
165
162
154
152
152
155
157
159
158
158
157
157
157
158
163
163
156
152
152
155
161
161
156
151
153
156
159
161
162
163
161
158
152
151
152
157
158
156
155
155
155
156
158
160
163
164
162
161
161
161
159
152
149
153
159
159
156
153
152
155
157
156
163
167
166
162
151
144
143
149
155
153
148
148
153
158
157
154
155
160
164
161
155
157
170
178
177
165
156
152
155
155
158
157
159
159
159
161
161
158
149
142
145
156
162
160
153
149
151
157
159
158
159
164
166
163
152
144
137
139
145
150
149
151
158
162
157
149
147
156
165
166
161
163
174
180
181
169
157
155
159
160
160
153
152
154
160
163
161
155
148
148
155
162
163
159
153
153
160
163
161
157
143
154
160
160
154
144
136
135
143
150
153
156
160
164
158
150
146
155
166
172
167
164
163
164
162
158
156
158
164
168
163
155
153
159
167
166
160
154
157
162
168
168
164
158
155
156
162
165
161
154
141
150
153
152
149
142
139
139
145
149
152
153
156
160
159
154
153
155
161
166
165
160
156
152
151
150
152
155
163
166
164
160
164
173
173
165
155
155
163
169
168
164
160
157
154
155
158
160
158
153
155
155
151
143
139
139
144
145
146
145
145
148
151
155
158
158
158
154
149
149
153
155
154
153
154
154
152
151
152
158
162
164
171
177
173
160
150
154
164
166
160
148
146
153
156
157
156
155
156
157
169
168
153
138
132
137
145
147
146
145
151
154
153
151
154
160
162
153
138
136
146
154
155
158
159
161
158
154
153
156
159
162
167
171
166
158
152
153
159
160
154
144
143
151
163
165
160
156
156
159
163
164
150
136
130
133
144
147
149
154
166
166
155
144
148
160
164
154
140
138
149
157
159
160
161
162
162
159
156
158
160
160
161
162
160
160
159
155
153
156
158
162
163
162
164
163
160
157
158
159
148
150
145
136
133
136
143
145
148
158
171
168
154
140
144
157
164
158
155
157
165
168
163
163
162
160
157
155
157
158
159
158
157
157
159
160
161
157
155
158
169
178
177
164
152
147
148
157
162
164
140
143
141
137
137
142
150
149
146
146
151
155
151
146
148
155
159
159
160
166
168
167
165
166
166
161
151
143
146
153
157
156
156
155
155
155
156
156
161
168
172
172
163
154
146
144
148
158
166
170
140
137
137
135
137
143
149
148
141
134
134
143
150
153
155
156
155
153
156
162
164
165
164
167
169
163
150
141
142
150
156
157
156
156
152
148
147
152
162
169
169
157
149
151
156
165
164
160
160
166
145
138
134
134
135
137
136
136
136
136
138
146
151
156
160
161
159
151
146
150
160
165
165
165
164
161
153
147
147
155
159
160
160
158
153
149
146
148
156
164
167
158
152
153
169
182
176
157
145
147
156
142
135
138
143
141
132
126
131
144
155
159
154
155
159
166
166
157
150
152
164
170
170
165
159
156
154
154
159
161
162
160
158
160
159
157
152
149
153
160
169
164
156
153
163
177
171
153
134
131
165
155
146
144
147
145
139
134
139
155
163
164
156
149
150
159
164
164
164
165
168
171
172
165
158
153
152
156
160
161
159
160
162
164
165
162
156
151
153
161
169
165
154
149
155
169
170
155
138
137
164
157
148
146
145
143
147
150
157
162
167
167
159
148
144
143
152
162
170
169
165
160
162
161
157
152
149
151
155
156
156
161
167
168
166
161
156
152
154
161
165
161
152
148
157
168
174
166
156
155
144
139
136
137
141
142
147
152
158
161
164
166
166
161
151
145
148
154
163
164
158
150
151
152
152
150
146
146
149
154
158
161
166
165
161
157
155
154
157
163
162
157
151
149
157
167
170
164
161
164
127
127
132
138
144
147
149
150
152
156
158
161
164
165
166
160
154
152
155
156
152
147
146
146
147
147
144
144
148
151
158
159
156
153
152
156
157
158
158
161
159
156
153
152
154
156
156
159
162
164
155
155
151
147
148
147
144
142
146
152
156
154
151
155
163
167
164
155
149
148
148
152
157
167
171
168
163
160
163
164
160
155
155
158
157
152
149
152
157
158
153
151
152
151
152
155
162
163
161
162
142
142
143
143
148
153
151
145
147
150
154
153
150
155
164
165
159
152
154
160
163
159
157
159
166
167
166
165
166
164
160
153
153
159
162
161
156
152
148
147
150
153
154
156
158
161
163
161
159
160
138
140
138
139
143
149
149
144
145
153
157
160
159
162
165
164
157
155
161
174
176
165
158
156
162
163
163
163
162
161
156
149
146
150
157
163
163
159
154
150
151
154
156
161
165
165
162
156
158
164
149
154
150
141
136
139
141
144
141
149
159
164
165
164
165
163
161
161
164
168
169
166
163
163
162
159
155
153
156
157
154
148
145
146
153
158
163
163
163
162
157
153
153
160
164
162
154
148
156
168
159
158
151
142
137
140
146
150
144
143
149
159
163
163
161
162
165
163
160
158
158
163
167
166
162
155
149
148
151
154
156
155
155
154
154
154
156
160
164
164
161
155
154
160
164
160
152
150
155
165
159
154
146
141
141
155
163
158
148
141
144
152
159
162
159
162
166
164
156
150
151
157
163
163
160
155
153
150
150
153
160
164
164
159
152
151
154
157
161
162
163
161
162
164
165
163
158
155
156
159
151
151
144
141
143
155
161
159
151
147
150
163
169
165
162
162
164
162
154
149
148
151
153
154
156
158
158
154
151
154
163
168
164
154
146
149
158
163
160
159
161
165
168
167
165
163
161
157
156
156
147
152
147
142
141
147
155
158
154
154
161
167
172
167
160
157
158
157
155
150
147
146
143
142
145
152
157
155
153
157
162
162
154
150
151
161
171
169
158
152
154
160
167
166
162
155
151
152
153
159
154
155
148
140
138
144
152
157
158
156
157
156
157
156
155
155
156
155
153
150
149
150
149
146
141
136
141
152
155
156
152
149
149
155
164
173
173
163
153
149
152
158
161
162
161
153
144
142
148
160
172
159
149
143
141
146
152
159
161
158
152
147
147
153
157
160
161
160
153
149
152
163
167
162
149
137
139
152
157
155
149
144
149
158
167
169
162
155
156
165
169
165
160
162
164
160
147
140
147
161
175
161
154
150
147
148
151
157
161
160
156
151
152
157
161
166
168
164
154
148
152
164
171
170
164
156
155
157
159
159
155
153
156
160
164
164
160
161
166
176
179
170
161
163
167
168
158
151
152
162
165
160
158
156
152
149
148
153
158
161
162
161
158
155
155
163
166
161
153
149
152
157
157
159
164
168
167
161
159
160
164
165
161
162
166
174
176
174
171
170
168
163
161
164
167
166
162
162
163
160
162
158
155
153
151
150
151
154
157
162
166
164
157
147
142
148
156
155
150
150
153
153
151
153
165
174
172
158
152
155
161
163
163
165
177
187
186
177
168
158
154
155
159
164
160
155
153
161
165
158
162
161
155
150
151
154
157
156
156
159
163
160
151
140
136
143
153
156
158
156
158
159
160
162
171
176
170
153
142
141
149
158
164
167
174
179
181
174
167
159
155
157
158
160
155
150
151
159
166
164
160
168
165
157
155
158
159
156
153
155
157
156
150
145
147
151
160
166
169
166
164
163
165
171
177
176
171
157
145
141
150
162
168
166
163
162
166
174
176
172
165
158
156
154
154
156
159
166
173
175
150
167
168
162
158
160
158
155
154
156
157
156
152
154
159
163
165
167
168
167
164
165
164
164
165
170
172
172
164
155
161
168
171
163
154
150
161
173
179
174
164
157
155
156
161
168
174
179
177
177
147
155
159
157
157
157
158
155
156
159
160
158
156
156
161
164
161
156
155
157
162
165
161
151
146
156
172
184
182
170
163
168
170
164
156
152
159
168
168
160
155
155
159
164
168
175
179
180
176
169
156
153
152
153
155
155
153
152
154
159
162
161
158
158
157
151
145
142
144
149
159
167
166
155
147
153
168
184
182
169
160
164
170
172
166
163
161
163
158
152
150
155
164
169
170
172
174
174
169
158
165
161
158
156
155
153
150
149
151
154
159
162
161
161
155
150
143
145
148
151
159
168
171
166
158
156
162
167
164
158
159
164
170
174
169
164
161
162
162
156
155
157
163
168
169
169
169
167
162
155
162
160
160
160
158
155
154
152
153
153
154
156
160
162
159
156
157
158
155
156
160
166
165
161
158
156
159
156
151
155
161
165
164
159
157
157
160
163
166
167
160
158
161
165
169
169
167
165
159
154
151
153
155
159
162
160
159
159
158
156
152
150
148
154
159
164
165
164
161
161
163
163
155
150
155
164
166
161
155
157
163
162
154
146
149
157
162
165
167
165
161
158
159
164
169
171
170
167
163
157
149
148
155
160
163
162
158
159
160
159
155
151
148
149
153
158
161
162
162
163
162
159
153
152
161
175
182
175
164
159
161
157
149
145
152
161
165
162
161
162
162
162
161
165
169
173
174
170
165
161
153
152
157
163
162
156
152
153
156
159
158
157
157
156
151
147
146
152
158
159
158
158
157
162
171
183
185
174
162
156
156
157
155
156
161
163
163
155
153
160
168
174
171
167
169
173
171
168
163
163
160
158
158
160
154
150
150
152
156
157
159
166
173
168
155
146
142
150
154
155
155
156
157
160
164
167
170
167
158
152
153
158
165
166
165
162
155
149
150
161
173
177
171
167
168
170
166
159
158
160
165
158
151
147
148
151
155
154
154
156
161
166
172
169
161
156
155
157
157
156
157
156
152
146
142
147
156
161
157
153
155
159
167
170
167
163
157
152
154
160
166
166
163
163
166
167
164
160
156
157
166
159
148
145
152
158
153
149
149
157
164
162
158
156
160
164
166
163
159
157
156
156
153
149
149
150
154
157
158
157
159
161
165
165
164
162
160
158
158
157
154
154
158
161
163
164
165
165
163
158
163
164
165
161
161
156
145
138
147
160
168
162
154
152
157
164
164
159
155
153
153
153
158
166
170
167
160
153
154
159
162
163
161
156
153
153
157
160
159
155
150
150
157
161
160
158
160
163
164
161
157
167
180
177
165
151
144
143
154
162
163
161
159
157
158
157
155
155
153
152
150
151
157
166
172
168
157
152
154
160
164
163
156
148
146
148
152
158
159
157
153
154
157
159
157
153
152
152
156
159
152
163
178
177
164
151
149
156
159
157
153
157
163
162
155
148
150
156
156
155
151
150
152
154
155
153
153
155
159
162
162
159
153
151
152
156
158
158
157
158
158
159
157
155
154
152
148
147
150
157
150
156
163
166
162
153
150
154
155
148
146
153
160
157
147
142
151
161
167
159
152
151
153
154
151
151
155
157
160
160
158
157
158
161
168
169
165
159
152
154
160
163
159
155
154
154
154
151
153
158
151
151
155
162
162
156
148
145
147
150
152
155
156
153
146
144
152
164
166
160
153
152
158
161
162
162
159
158
157
158
157
158
160
163
166
164
160
154
151
153
158
161
159
155
155
155
158
159
158
158
147
147
154
164
164
157
147
141
147
159
163
160
156
153
152
154
156
159
161
160
159
159
163
164
166
166
163
160
159
158
159
160
160
159
154
149
148
153
157
160
158
157
158
158
157
157
160
161
157
155
146
149
159
165
163
159
152
148
156
163
166
162
157
155
157
159
159
158
159
162
167
170
166
164
164
165
165
165
164
160
159
160
162
163
158
150
150
157
163
163
158
156
158
160
159
158
159
158
155
151
154
159
163
162
156
154
154
155
158
159
158
156
155
156
158
161
162
161
159
160
167
170
169
166
163
163
165
168
166
159
154
156
162
167
165
159
157
160
163
160
157
158
161
162
159
157
155
155
155
152
167
168
163
156
150
149
149
151
155
153
151
151
154
156
158
160
162
163
160
157
154
158
168
172
169
165
162
163
160
155
149
150
158
164
164
159
156
154
153
154
156
160
162
161
157
155
156
156
157
156
169
169
161
152
147
146
148
152
152
151
148
150
156
161
159
157
157
161
163
157
154
154
161
168
170
165
160
156
156
153
148
147
152
159
165
161
156
149
147
153
158
162
163
160
157
157
160
162
161
158
160
163
160
154
148
145
145
151
152
151
151
154
163
166
161
153
153
160
168
170
160
154
153
158
158
159
156
156
158
157
154
150
152
164
173
171
161
154
154
158
160
163
162
159
155
157
161
163
162
158
153
159
160
157
148
142
142
146
148
150
154
160
165
165
160
154
155
161
168
169
161
153
149
149
152
153
154
157
163
165
161
155
159
168
176
176
166
160
162
164
164
164
160
157
151
152
155
159
160
156
153
157
157
150
141
139
143
144
144
146
153
161
163
158
155
154
160
161
161
157
151
150
151
152
154
154
154
157
164
169
164
160
159
164
167
163
159
157
161
164
164
163
159
155
151
151
153
156
158
156
155
153
144
135
134
138
145
146
143
146
154
162
159
150
148
154
161
158
145
141
145
152
157
160
159
156
156
157
163
167
163
159
158
160
159
155
150
149
153
159
163
162
159
161
160
161
159
157
156
157
154
150
140
131
131
138
147
146
141
144
156
164
157
145
146
156
161
153
139
137
147
158
162
163
161
159
158
158
161
161
159
158
159
162
160
158
154
150
150
154
156
162
163
164
164
166
162
159
156
158
147
146
140
135
134
142
147
144
136
140
153
162
154
145
147
157
162
154
144
145
158
164
164
164
164
160
158
156
156
158
159
160
161
160
161
162
162
160
156
154
152
157
160
161
161
160
160
160
161
161
142
141
139
140
146
152
150
145
136
135
145
155
153
148
151
159
163
158
156
157
160
163
164
167
169
164
154
146
148
157
163
165
162
159
157
157
161
164
164
157
151
151
154
159
157
153
157
161
166
166
140
139
137
139
146
151
152
147
139
139
145
153
154
154
156
161
164
160
155
154
156
159
163
170
176
166
153
140
143
153
162
166
165
162
157
152
152
154
159
157
153
154
157
164
163
163
158
157
162
163
149
141
136
137
140
141
142
141
141
147
158
164
166
162
163
167
166
159
148
146
153
160
165
170
172
163
154
145
144
148
153
159
164
165
165
158
151
149
150
155
159
163
167
170
172
168
157
149
144
148
158
144
137
138
139
138
133
129
135
150
165
176
172
167
165
169
166
158
149
150
157
167
168
164
158
154
155
154
154
150
147
148
156
162
165
162
155
150
151
160
166
167
162
160
162
166
158
145
134
133
159
145
138
138
141
139
134
127
132
148
164
175
169
159
156
157
161
161
159
164
169
172
166
155
149
150
155
162
163
160
154
151
152
156
162
162
159
155
156
165
170
166
156
152
157
165
167
156
147
146
152
141
133
134
138
140
140
135
139
149
160
163
158
148
143
140
150
163
170
171
168
165
157
147
145
149
157
165
166
165
165
165
166
164
164
163
162
159
159
165
169
165
155
152
160
173
181
174
169
168
149
136
129
129
137
143
143
141
145
153
160
160
156
148
143
141
150
160
164
163
156
150
144
143
145
150
160
165
161
157
162
173
174
170
164
162
163
163
163
167
168
163
156
155
162
173
179
176
174
173
153
139
132
134
143
149
148
146
149
156
161
162
158
154
155
152
151
154
155
153
148
142
139
140
144
151
161
163
155
147
150
161
167
167
164
160
162
164
163
163
159
157
155
155
159
161
164
163
163
162
158
152
147
147
149
149
147
149
161
171
170
158
151
152
160
167
168
167
160
152
143
140
155
168
175
166
152
150
159
168
166
159
153
154
151
145
144
153
160
160
152
149
150
151
149
151
151
155
159
161
155
152
147
148
155
161
158
148
150
156
158
158
156
158
164
164
159
155
155
156
155
152
154
159
160
157
154
157
164
170
168
159
152
150
151
152
155
155
154
149
148
149
149
149
148
151
153
156
157
157
155
155
151
148
155
161
158
149
142
139
147
159
165
171
169
164
158
152
155
161
162
156
153
152
154
157
158
161
165
169
169
161
151
150
155
163
169
166
156
152
150
149
151
152
154
155
159
160
160
159
157
157
152
144
139
144
157
153
146
142
148
160
168
172
169
165
163
161
160
161
160
159
156
157
160
162
163
163
165
168
168
161
153
151
158
169
177
173
168
161
156
152
152
157
159
158
155
157
161
163
155
151
147
140
136
143
159
166
159
152
153
161
169
169
162
159
162
163
161
160
161
164
167
166
163
160
162
164
166
167
165
161
157
157
161
169
172
171
168
164
159
154
153
158
160
158
153
154
163
168
151
144
142
144
151
162
174
174
165
154
154
162
171
169
157
152
150
153
156
155
159
165
169
165
157
155
158
164
166
164
164
164
162
161
162
165
166
165
163
162
160
156
152
154
157
160
160
163
166
167
150
149
148
152
162
174
178
171
158
151
152
163
174
179
171
158
152
152
151
151
153
157
157
154
151
154
158
161
161
162
165
169
166
158
157
161
163
162
160
160
160
159
152
148
152
161
171
173
166
161
153
156
153
151
154
161
165
164
155
148
150
158
167
176
173
173
169
162
158
153
152
150
148
146
150
154
157
158
157
161
168
171
165
157
155
163
166
162
157
156
159
160
155
149
150
159
166
168
161
158
154
158
153
145
141
146
157
161
158
153
150
149
153
159
168
174
176
174
164
156
154
159
161
159
154
153
154
155
157
160
165
165
162
160
164
171
170
161
155
156
161
164
159
154
153
153
151
150
153
160
158
159
156
149
145
148
156
164
165
160
153
149
151
157
164
173
173
163
149
142
151
165
178
174
161
155
155
157
156
154
154
155
160
167
174
176
171
163
162
168
172
168
160
155
154
150
139
137
145
159
162
160
161
160
156
153
155
164
167
163
157
156
159
165
167
171
167
154
135
131
145
164
172
168
163
161
163
161
157
151
149
154
161
166
171
172
168
166
170
177
178
168
158
153
155
152
146
140
143
153
161
158
160
163
159
152
149
154
160
161
160
159
161
162
162
165
163
155
144
140
147
153
155
156
160
165
169
162
157
155
160
162
164
164
166
167
164
163
166
169
169
163
157
157
160
162
160
155
151
150
157
155
155
155
153
150
149
151
155
158
160
160
158
153
151
156
162
162
159
158
155
154
152
154
162
168
166
160
158
166
174
177
171
168
167
166
160
153
153
157
158
160
159
162
164
167
166
166
166
159
156
156
152
149
150
154
156
154
153
154
158
160
157
150
147
150
158
165
169
167
162
160
162
167
170
169
161
153
154
165
176
181
177
174
172
165
157
151
151
155
158
160
161
163
164
160
161
164
171
172
155
162
157
150
151
158
160
157
152
152
157
160
160
158
157
155
158
164
170
170
166
163
168
171
171
166
158
150
147
151
162
171
177
175
169
159
152
154
157
161
162
160
158
158
155
153
153
162
171
173
156
167
168
159
155
158
159
157
156
157
160
159
161
165
166
164
160
160
164
166
165
163
159
157
155
157
159
157
152
148
150
157
165
164
158
152
153
157
161
163
160
158
155
155
157
158
160
162
162
163
158
165
162
160
158
155
154
155
161
167
165
160
157
160
165
166
161
156
155
157
160
160
155
142
137
147
160
175
174
162
154
154
158
159
157
153
157
159
158
155
154
157
158
161
164
169
173
169
163
159
153
151
152
155
156
152
149
150
160
169
169
162
156
155
158
162
161
158
153
151
156
159
156
146
137
142
162
179
183
172
161
157
158
160
163
165
165
160
155
152
153
158
162
166
168
172
175
173
171
167
150
145
147
152
153
148
144
148
156
165
166
162
156
151
150
154
159
161
158
153
156
160
160
154
145
150
163
173
174
165
161
160
159
161
165
167
165
162
156
154
156
160
163
165
166
167
170
171
171
171
151
150
153
153
152
148
147
150
156
160
160
156
150
146
146
152
159
163
161
158
158
161
161
158
157
162
167
167
160
157
160
162
160
156
158
160
163
161
159
157
158
160
162
165
167
165
162
161
162
164
154
152
155
160
161
156
155
157
161
161
156
151
145
143
148
154
160
163
162
162
161
161
157
155
160
169
173
166
159
158
162
161
154
150
154
162
165
164
160
158
158
157
161
165
169
168
163
159
156
153
148
147
157
169
173
166
157
156
159
159
155
151
147
151
153
156
158
162
163
163
162
160
156
155
161
168
171
169
167
169
167
159
150
148
159
174
176
167
158
157
159
158
158
159
166
168
167
160
154
152
141
147
161
173
173
162
151
149
151
153
154
154
158
159
155
152
156
162
163
161
157
158
163
165
168
164
165
168
172
174
170
158
149
150
162
173
168
157
151
157
166
164
155
151
154
163
164
158
153
157
143
156
166
170
159
148
146
148
152
154
157
158
161
159
152
149
155
161
159
154
150
156
167
172
168
160
158
165
170
172
167
159
154
156
162
161
152
143
145
160
171
167
154
147
153
161
159
153
152
161
150
161
165
163
151
147
149
160
170
173
166
158
153
150
149
152
157
161
157
148
144
151
158
162
163
162
162
165
164
163
162
163
165
164
161
153
145
141
150
162
168
162
154
155
162
165
157
152
156
165
153
162
161
158
155
157
158
163
174
178
170
153
142
143
152
161
164
162
156
150
144
146
151
156
162
167
168
161
156
155
159
168
175
170
159
150
146
151
157
161
161
157
156
163
168
166
162
159
165
168
152
159
158
157
159
158
157
157
163
166
159
146
140
145
157
164
163
159
155
151
145
146
152
161
168
168
162
154
152
154
160
167
172
166
154
146
147
155
159
159
154
151
156
162
161
157
157
162
167
166
153
160
163
159
150
146
144
151
154
154
147
145
148
157
160
161
158
156
153
150
145
146
153
162
164
159
154
153
157
161
161
159
155
150
146
142
146
155
159
157
149
145
145
153
155
152
151
155
159
161
156
163
165
158
147
136
141
152
158
155
150
152
158
159
155
151
151
154
153
149
146
146
152
156
158
155
153
156
162
164
159
153
148
147
148
150
154
159
160
157
149
140
139
144
152
152
148
148
153
158
159
160
161
157
149
142
144
153
161
164
161
158
160
156
149
146
151
157
156
152
148
148
152
154
154
154
156
157
158
160
159
158
155
156
161
165
166
166
162
158
155
150
150
152
154
151
146
147
153
159
156
153
153
154
154
152
148
152
161
165
165
159
156
154
150
150
153
159
158
155
153
153
156
159
161
162
158
154
154
157
161
163
163
164
165
164
163
163
162
162
165
170
172
169
159
152
148
151
154
156
151
148
149
151
153
156
153
153
159
163
162
157
154
154
155
156
156
155
155
155
157
160
163
164
163
163
159
156
157
158
161
162
162
163
160
153
150
153
160
164
169
177
183
176
164
155
152
155
155
153
147
149
148
150
153
158
161
159
159
158
158
156
155
154
156
157
156
154
154
157
162
166
166
163
161
160
161
163
164
160
156
156
161
165
163
156
152
157
162
164
166
170
174
174
164
159
159
159
158
158
152
156
155
150
152
158
163
162
161
158
159
157
154
153
154
157
160
160
159
160
163
167
167
161
157
157
161
167
167
160
151
152
161
169
167
159
156
160
165
165
164
164
163
164
163
162
164
166
166
163
157
163
155
147
148
153
157
158
157
157
156
154
153
153
154
159
165
165
161
157
159
164
167
165
157
154
157
162
163
156
148
150
161
167
164
155
152
154
162
165
164
163
162
163
163
164
167
168
165
161
159
159
147
143
146
150
155
157
155
153
150
150
152
155
158
161
165
163
158
153
154
162
169
166
158
153
152
155
154
152
147
149
155
161
161
153
147
149
158
163
163
162
161
162
164
165
165
163
161
158
155
154
146
144
147
150
152
152
150
148
147
150
152
160
161
162
162
159
153
149
152
157
162
161
156
155
153
153
153
153
150
148
150
157
162
161
157
154
157
160
159
159
159
159
159
158
158
160
162
163
149
154
158
156
156
153
149
146
144
146
154
159
163
162
160
160
161
160
154
151
150
153
154
154
156
156
156
157
159
160
158
151
148
154
163
170
167
164
162
161
161
161
159
154
149
147
153
159
166
167
143
153
160
161
157
151
146
140
138
144
155
168
168
159
152
153
160
165
165
157
150
149
150
153
156
157
158
161
165
167
163
157
154
157
160
164
162
160
160
162
165
166
160
152
145
147
154
161
165
162
142
150
158
158
154
150
147
140
136
140
151
164
163
151
144
147
157
165
166
161
155
151
152
154
156
157
159
161
164
165
161
158
158
159
159
155
150
148
151
159
165
166
159
152
151
155
161
161
159
155
145
150
155
155
153
152
151
145
137
136
145
155
156
149
145
149
156
159
161
158
156
154
153
153
155
156
158
159
160
157
153
154
159
163
162
158
152
150
151
155
155
155
149
153
160
167
169
162
155
154
149
152
154
152
152
154
154
146
137
136
144
155
154
150
150
154
156
154
150
152
154
153
150
150
153
155
157
158
158
156
154
155
160
163
163
163
163
163
160
153
143
141
146
155
162
169
170
165
161
157
152
154
152
148
147
148
147
140
134
137
149
158
155
150
150
154
156
155
153
153
153
151
149
150
154
157
156
156
159
164
165
163
164
163
163
163
167
172
167
157
146
147
154
160
160
163
164
168
167
160
155
158
154
148
144
141
137
133
133
141
153
159
154
148
146
150
156
159
158
156
153
153
152
154
158
159
156
155
159
165
167
169
169
168
166
162
163
167
166
161
154
161
167
166
159
153
155
162
164
156
161
162
159
151
143
137
132
131
133
142
152
158
155
148
144
149
157
160
160
157
157
157
155
156
158
157
156
156
157
156
156
160
166
171
168
162
159
161
164
163
163
166
168
168
158
149
145
151
157
157
165
163
159
148
140
135
134
133
135
141
149
157
158
154
152
154
159
159
157
159
161
160
155
149
146
149
155
161
159
152
147
149
157
162
164
159
158
161
166
168
168
165
162
163
161
154
151
150
155
158
161
155
145
140
136
135
136
134
134
140
147
155
158
159
160
162
163
160
157
162
165
164
154
143
138
146
159
168
166
158
151
151
155
156
154
157
160
164
168
170
169
163
157
157
161
165
163
158
159
162
151
148
142
138
137
138
138
134
135
141
149
155
156
156
158
161
164
163
160
160
164
166
159
147
146
154
169
176
170
164
164
165
166
161
155
157
163
167
168
168
168
163
157
156
162
169
169
164
161
163
151
150
146
145
145
147
144
137
139
147
155
158
155
152
150
156
162
165
159
152
152
158
159
158
158
166
179
181
168
159
163
173
177
167
158
158
164
171
172
171
169
164
158
156
162
168
169
164
160
158
161
161
158
154
157
155
151
142
143
153
160
162
159
151
149
153
157
160
156
148
146
151
156
156
159
164
176
177
163
152
153
166
174
167
159
158
164
171
172
168
165
162
160
160
163
165
164
161
157
155
149
146
144
147
151
154
154
152
158
160
159
154
151
153
159
162
166
165
160
155
153
155
161
166
161
151
145
147
158
163
162
158
156
153
147
139
139
152
162
165
162
160
160
158
150
147
146
154
161
164
161
157
154
155
160
159
154
146
148
153
157
156
153
154
160
162
162
159
154
151
153
158
163
163
155
149
148
152
161
165
163
156
150
146
144
141
143
152
159
165
165
163
159
152
146
145
150
158
164
166
168
167
165
162
161
162
159
151
146
145
150
156
157
158
160
162
162
158
152
150
151
156
158
161
157
155
154
158
162
166
168
160
152
149
149
154
156
156
156
157
161
160
155
149
148
152
160
166
165
160
158
157
155
152
153
159
163
164
157
151
153
158
161
160
159
161
162
161
156
152
150
150
152
159
162
164
165
162
164
170
175
175
162
155
159
162
163
158
154
157
157
155
152
151
152
154
157
163
164
159
147
144
145
145
149
155
166
171
167
159
158
163
164
161
154
152
157
162
161
156
153
153
156
162
164
163
164
163
166
171
178
176
166
161
163
167
165
160
159
161
157
153
150
151
150
152
154
163
169
167
148
144
146
152
160
165
167
166
161
158
159
165
167
162
153
145
149
157
159
157
158
163
168
167
160
153
152
160
165
168
166
166
162
162
166
168
165
162
163
164
159
154
147
143
145
151
160
170
174
175
158
156
159
164
170
169
163
158
154
152
154
159
166
165
160
152
150
153
156
155
157
162
165
164
158
151
150
157
162
163
162
159
157
159
163
166
165
163
163
164
163
159
150
141
144
156
169
177
172
167
162
161
160
160
159
158
155
153
150
148
149
153
159
164
165
164
161
160
159
156
155
153
155
159
163
164
163
162
162
163
164
162
158
155
157
162
163
163
163
166
167
164
157
148
151
161
175
176
168
158
151
154
155
151
147
147
149
154
153
149
148
151
155
160
163
165
165
164
161
155
154
156
157
162
168
176
178
170
166
167
170
169
163
158
156
161
161
162
165
169
172
169
164
159
157
161
166
166
163
160
147
150
153
156
154
152
157
160
158
153
151
154
159
162
163
164
164
157
149
146
153
164
166
164
164
172
177
171
167
165
168
171
170
168
169
166
164
163
167
173
174
169
162
158
156
154
152
153
159
161
149
150
157
164
164
158
157
163
160
155
153
157
164
168
165
164
161
152
138
138
153
166
170
163
157
159
165
164
161
158
162
167
172
174
172
168
162
160
164
171
173
165
158
154
154
153
150
148
150
156
152
152
158
164
162
154
150
151
154
152
151
156
162
166
163
161
163
159
154
152
156
164
166
161
159
159
159
158
157
157
161
166
169
165
162
157
150
148
154
163
167
163
157
154
158
162
160
151
147
152
152
152
154
157
155
151
147
148
151
153
155
157
159
160
158
160
167
179
178
169
158
155
159
166
166
163
157
154
159
168
174
170
164
157
153
148
142
138
147
158
163
163
159
159
164
170
168
159
153
155
150
152
151
150
151
153
154
154
155
159
161
161
159
158
157
159
167
178
180
169
158
153
156
164
166
163
154
153
163
173
178
173
164
160
158
153
145
140
145
155
161
163
162
162
163
164
164
162
163
166
152
154
150
146
149
155
159
161
162
165
165
162
162
162
162
160
158
161
165
163
158
157
157
159
157
155
153
154
161
168
169
164
163
166
167
163
156
148
150
155
160
164
165
162
155
151
154
158
163
165
157
160
154
147
149
154
156
158
162
167
164
160
160
163
165
161
156
151
155
158
158
158
159
159
155
152
154
154
156
155
151
151
158
165
167
165
162
161
157
155
157
163
166
164
155
149
150
153
154
156
160
159
156
154
154
153
151
152
160
165
163
158
155
158
164
165
160
156
155
155
155
155
157
160
160
157
156
155
153
150
149
150
154
160
162
166
167
166
161
156
156
161
165
166
162
159
156
153
151
152
155
149
151
155
157
155
149
150
159
165
164
159
153
154
158
165
172
169
161
153
148
148
152
157
160
160
159
157
156
156
157
155
154
156
161
167
170
168
161
157
158
162
165
165
165
165
161
158
159
159
148
144
148
154
156
153
151
154
160
164
164
159
151
145
149
157
169
171
162
151
143
145
150
154
158
160
163
161
160
161
161
160
156
156
161
166
167
162
157
157
160
163
162
162
162
160
160
162
166
168
149
150
155
158
156
152
150
156
160
162
161
155
147
140
141
150
160
164
157
150
147
151
156
158
160
164
165
163
161
160
162
161
158
157
161
163
162
157
155
156
159
160
160
162
162
161
159
161
167
166
155
157
162
165
163
156
152
154
158
158
158
154
150
145
143
148
154
157
155
151
150
155
159
160
161
165
165
161
158
157
160
160
157
156
158
162
161
158
155
156
156
157
157
160
163
164
161
159
159
158
157
155
159
167
174
168
156
152
152
153
154
155
160
159
155
151
152
157
159
157
151
151
153
156
158
159
158
157
157
158
163
158
152
152
159
164
164
160
156
158
157
156
154
155
158
163
163
157
150
149
154
151
159
165
172
166
158
151
149
147
145
151
160
164
160
154
155
160
162
158
151
152
155
158
157
152
151
158
169
175
170
159
151
152
159
167
166
161
158
161
162
157
147
147
153
161
162
156
146
147
152
158
162
162
156
152
153
155
153
147
139
138
147
154
157
155
154
157
156
152
146
152
163
172
168
159
155
164
176
183
176
162
153
152
159
166
163
157
156
163
165
154
142
143
154
164
166
158
150
151
154
165
169
162
152
147
151
162
166
161
145
137
138
142
148
151
149
149
145
139
140
148
162
174
181
178
168
165
167
170
171
166
157
154
158
161
159
154
153
161
164
154
143
146
159
169
169
162
160
162
154
164
169
164
161
160
163
165
168
165
158
147
142
144
150
151
147
146
144
142
142
147
155
166
179
181
171
160
152
155
161
164
159
154
155
155
155
155
157
161
164
155
148
151
159
163
164
163
166
168
153
156
159
161
167
171
168
164
163
160
156
154
155
159
159
159
153
152
152
149
146
148
153
159
164
163
157
152
150
153
157
157
155
152
150
150
151
155
160
163
162
155
151
152
153
152
152
158
164
166
153
151
145
146
152
160
164
160
158
154
152
152
155
162
163
166
164
160
155
150
147
149
155
161
159
153
151
156
163
164
157
147
144
147
148
148
148
156
160
160
154
150
150
153
152
150
149
153
159
161
156
152
144
141
137
142
151
157
161
158
154
151
152
154
159
164
164
159
152
146
145
150
158
165
164
158
155
161
169
168
160
149
143
144
146
147
151
157
160
155
148
143
148
153
156
154
149
151
157
160
159
156
150
147
144
142
149
156
163
165
160
154
149
149
153
155
155
153
148
147
147
151
157
163
166
164
159
157
158
163
165
161
155
149
149
151
159
163
163
158
151
149
153
159
159
154
148
149
157
160
158
156
152
153
157
155
155
157
160
162
158
154
153
154
155
154
151
147
146
149
152
155
155
157
160
161
156
152
152
159
166
168
164
160
159
160
163
165
167
165
164
165
170
171
162
152
146
149
156
159
156
152
149
149
155
159
162
161
158
154
151
152
157
162
161
158
154
148
146
148
150
153
152
151
151
152
153
153
156
159
161
162
162
165
167
164
162
164
169
171
172
175
176
174
164
155
151
153
157
159
154
150
146
144
150
160
170
168
160
152
147
150
156
161
161
158
156
152
149
145
144
148
151
151
150
150
153
157
162
162
157
155
159
165
166
163
159
161
165
168
169
171
173
170
163
159
159
162
163
163
154
155
151
145
148
159
169
169
163
156
152
152
155
155
156
157
159
159
155
148
146
149
154
157
154
152
153
159
164
162
157
155
160
164
162
157
155
158
162
163
164
165
163
164
162
162
166
170
168
166
157
160
154
149
151
155
159
161
161
159
156
153
151
152
154
159
164
164
160
152
153
161
166
164
156
150
151
157
162
161
157
158
162
164
158
151
149
152
156
159
161
162
163
162
163
166
168
168
165
160
155
153
148
147
151
151
149
148
156
159
159
154
152
154
159
165
166
162
151
150
153
164
168
163
154
149
150
154
159
159
156
155
158
160
156
152
148
149
155
159
159
160
161
163
165
167
165
161
160
158
149
140
137
142
150
150
145
142
149
154
158
155
154
158
162
167
163
152
137
135
149
161
165
159
154
153
154
154
156
158
156
151
147
150
155
157
156
154
156
160
160
159
158
159
162
164
161
160
163
167
143
140
138
144
151
149
143
135
138
144
154
157
156
157
158
161
159
150
137
136
148
157
161
159
158
159
159
158
158
161
161
153
144
144
153
164
165
161
159
161
163
163
158
154
150
155
159
164
172
176
144
149
153
150
148
144
137
128
127
135
148
157
155
150
147
150
154
155
153
152
153
155
157
159
161
163
163
162
160
161
162
159
155
153
157
162
163
160
157
160
166
167
159
150
145
148
155
165
171
169
146
153
157
153
145
137
133
129
127
132
142
151
153
147
143
143
151
161
168
165
157
152
152
156
159
163
164
163
160
154
154
158
166
168
163
157
153
150
154
160
163
165
157
150
146
149
154
158
158
156
149
153
156
152
144
137
136
139
140
139
141
148
150
149
145
144
150
161
169
166
154
145
143
149
155
159
162
163
160
152
146
151
162
168
165
158
153
153
156
158
159
157
154
152
153
156
157
154
155
153
155
156
155
149
144
139
140
144
148
149
149
150
150
150
148
147
149
154
155
154
149
140
138
144
151
156
159
162
162
156
149
146
152
160
163
162
162
163
162
157
154
154
156
158
159
162
167
166
163
158
163
164
157
147
141
136
135
138
144
148
152
153
151
148
145
145
147
151
153
153
149
144
141
144
150
156
158
162
166
165
159
151
153
158
162
164
167
167
163
157
156
163
167
165
159
161
171
177
170
156
163
166
160
149
140
133
130
130
134
142
150
154
151
144
139
140
146
156
161
162
158
150
145
145
149
155
158
161
165
165
162
160
161
161
163
162
162
164
163
160
162
166
170
166
157
154
163
171
167
153
161
165
161
151
140
134
131
132
135
139
145
150
149
144
138
138
148
160
169
171
163
154
146
142
143
152
156
159
160
157
155
159
164
165
162
156
156
162
167
167
165
163
164
164
159
153
153
157
161
159
162
164
158
147
137
134
136
139
140
140
143
145
149
148
146
147
152
159
164
165
160
153
143
136
135
145
155
160
159
152
149
154
161
164
158
153
154
163
171
173
166
159
158
163
163
159
155
155
165
173
164
161
153
142
136
136
140
143
142
143
146
149
153
156
157
157
157
156
156
158
159
155
144
134
133
143
155
163
162
153
148
152
160
163
157
153
154
162
168
167
161
156
156
161
164
162
158
159
162
168
153
156
153
145
144
143
143
144
143
147
153
156
158
159
160
163
163
160
155
155
157
162
159
154
147
151
161
167
161
153
150
156
164
165
156
152
152
157
157
157
156
155
155
156
157
159
157
156
154
154
149
156
158
158
157
154
151
147
146
150
157
161
161
157
156
160
166
167
159
152
155
166
175
175
167
164
171
173
161
152
150
161
167
164
153
148
151
155
158
159
160
159
156
154
154
156
158
155
152
150
150
157
159
161
162
160
157
149
145
150
157
162
163
155
152
155
164
167
159
150
152
165
176
174
166
166
176
177
165
154
153
162
166
163
154
151
154
159
163
163
165
164
162
162
163
163
160
158
157
158
149
148
149
152
154
156
157
153
147
143
145
152
158
160
157
155
150
152
154
155
161
165
165
158
151
150
155
160
160
155
154
160
166
167
155
141
138
147
161
167
167
163
162
161
157
157
159
165
169
171
151
152
153
154
153
151
146
144
145
147
151
153
151
151
155
159
162
160
152
150
155
166
170
163
153
151
154
162
161
156
155
159
167
167
159
147
141
144
156
165
168
169
165
160
155
156
159
163
168
169
147
151
154
154
150
145
146
149
154
159
159
154
148
146
152
159
164
162
154
148
150
161
166
164
158
153
151
151
155
156
159
161
161
161
162
159
155
149
152
158
165
166
160
156
154
155
159
163
163
160
145
146
150
149
147
146
151
163
167
165
159
153
149
147
150
155
158
158
154
150
147
149
153
160
164
161
151
144
145
156
164
167
161
158
161
164
158
153
153
155
160
157
152
150
151
155
158
162
161
158
149
146
146
146
148
151
157
162
162
157
154
154
153
152
151
151
152
156
157
153
148
143
149
160
167
163
150
142
144
155
166
170
165
159
157
155
154
155
159
163
162
152
146
144
148
153
159
166
165
164
153
149
147
150
156
160
160
152
147
145
151
155
160
159
156
154
157
160
159
155
151
152
162
168
167
156
147
145
150
158
162
162
161
159
156
152
152
159
165
168
163
155
148
146
148
152
163
173
175
169
153
152
154
160
164
164
159
150
147
148
151
155
160
160
157
157
159
161
159
155
154
160
169
174
167
152
144
150
160
163
158
152
154
158
159
157
158
162
166
166
164
160
156
154
152
154
164
173
170
163
150
151
156
160
161
157
153
149
150
150
151
155
157
158
154
152
154
158
159
156
150
150
156
165
167
162
155
156
163
165
159
150
147
153
160
162
163
165
167
167
166
167
167
163
159
158
162
167
164
157
148
148
152
155
154
150
148
148
148
149
151
155
159
156
150
147
150
155
159
156
146
138
141
154
165
173
170
162
162
163
161
154
152
151
153
155
158
162
168
170
171
171
169
167
160
158
157
160
162
159
148
145
150
156
159
153
150
149
147
148
152
158
163
159
151
148
152
156
153
151
151
149
148
150
159
168
171
164
163
164
167
167
164
158
152
149
150
156
165
170
170
167
164
163
160
155
153
158
163
164
146
144
151
161
164
158
152
150
148
148
152
160
167
165
156
151
155
155
150
149
157
166
167
160
155
156
159
162
163
165
169
171
171
165
161
152
148
151
157
162
164
161
159
159
158
157
155
159
163
166
145
144
151
162
163
155
148
146
147
148
152
161
168
169
160
153
155
156
153
152
157
168
175
172
163
156
155
156
158
161
160
160
164
163
164
158
152
151
154
160
162
160
156
156
159
162
161
159
159
163
144
144
150
156
155
151
146
147
150
153
154
160
165
167
162
156
157
162
163
156
154
158
166
170
168
161
154
152
150
149
147
145
146
154
159
161
158
155
156
161
163
161
157
157
163
169
167
159
154
156
146
146
148
149
151
151
152
155
161
164
161
158
159
161
162
160
162
164
164
155
150
151
155
160
161
158
155
154
153
150
146
143
144
148
158
164
164
158
156
159
162
163
161
159
161
164
165
160
154
153
150
149
148
147
150
154
159
164
173
172
164
156
152
156
162
163
162
160
156
154
152
152
152
154
152
155
159
166
169
169
160
153
149
156
162
166
166
163
159
157
160
166
168
163
154
149
152
157
158
156
154
154
151
149
152
155
157
160
164
166
161
155
151
155
162
163
158
156
156
158
158
158
158
157
158
158
163
170
175
173
166
159
160
165
166
167
168
169
164
158
159
166
171
166
153
140
144
154
160
162
155
155
152
151
154
154
151
148
150
153
156
156
156
159
160
160
158
159
163
165
163
160
161
168
175
173
166
160
159
159
161
160
163
166
165
166
170
172
170
162
160
164
168
166
159
151
148
154
158
160
151
148
148
151
155
155
152
149
145
147
153
158
159
159
157
156
153
155
161
164
162
157
155
163
176
175
165
151
144
149
156
159
162
163
162
164
167
169
169
164
162
162
164
165
164
162
157
154
154
155
146
145
148
153
156
158
161
161
157
149
151
156
159
159
155
152
150
151
153
155
158
157
154
159
166
167
162
152
147
152
159
160
160
160
162
163
161
159
160
163
164
164
163
163
164
165
163
159
156
154
145
149
155
158
156
156
163
166
161
152
149
153
158
159
156
153
154
153
150
152
156
161
166
164
165
163
162
158
159
160
162
159
157
159
163
164
159
155
156
162
164
163
160
159
162
165
168
168
166
159
149
151
156
158
155
151
152
157
157
152
151
155
161
162
157
154
155
158
156
154
154
160
166
168
166
165
160
156
156
155
157
155
153
155
158
159
156
155
158
161
159
158
156
156
158
162
167
170
170
165
156
148
142
145
153
153
151
152
152
152
153
158
164
165
159
152
152
156
158
156
152
150
153
157
160
158
154
152
147
146
152
155
154
153
151
149
154
161
163
162
156
152
153
154
155
157
160
164
164
161
162
152
141
144
153
163
161
158
156
151
150
154
162
166
163
154
146
150
156
158
153
149
147
150
151
149
150
153
155
157
159
161
162
157
154
152
157
166
171
166
159
150
151
154
155
157
158
161
157
153
164
159
154
149
154
164
168
165
159
150
139
140
150
164
166
156
145
144
150
158
159
159
157
154
154
153
155
163
169
173
172
168
165
161
160
163
163
165
166
164
161
151
149
152
160
168
169
166
158
150
165
165
162
157
156
159
160
161
156
148
140
140
151
164
166
157
143
139
146
158
164
163
161
161
167
166
164
163
166
171
174
165
155
151
158
168
166
159
151
157
164
159
149
149
158
171
179
173
163
151
163
164
164
161
160
161
157
150
145
146
149
157
164
166
162
153
144
144
152
161
165
161
158
160
167
169
160
150
150
157
165
157
143
140
153
165
164
155
148
156
169
166
151
140
143
157
167
170
163
156
159
158
158
161
167
168
162
150
144
148
156
168
169
166
161
156
151
156
161
163
162
158
155
156
157
156
152
148
149
154
158
150
144
144
153
161
160
154
153
161
171
167
154
139
137
142
153
157
159
160
151
149
150
156
164
167
164
156
152
153
156
162
161
160
161
162
166
166
165
160
157
154
157
159
155
150
151
158
166
166
158
148
149
154
157
157
153
153
154
160
163
162
158
154
152
151
153
155
159
160
143
142
144
150
155
158
158
159
160
161
156
151
147
148
157
164
167
164
158
154
151
152
159
165
165
158
155
160
169
170
163
156
154
155
156
152
150
150
150
152
152
154
162
169
169
167
163
161
160
158
143
145
149
152
154
155
155
158
161
162
158
150
143
144
155
160
156
151
150
153
154
154
157
163
166
162
154
150
154
162
167
166
162
154
148
148
148
149
150
149
148
151
162
169
170
167
161
159
160
158
154
155
154
156
158
156
155
155
156
157
155
152
151
153
159
158
152
146
148
155
159
158
154
154
156
156
150
145
146
157
166
168
164
156
152
150
149
152
155
155
151
149
152
159
162
159
155
156
160
162
158
157
154
154
156
157
156
154
151
150
150
154
162
167
166
161
155
150
151
155
160
158
155
152
151
151
150
150
154
159
163
161
161
160
158
154
152
154
160
161
156
150
149
154
159
157
153
157
161
163
155
150
149
150
153
157
159
159
155
150
148
153
166
172
168
161
158
156
152
150
147
153
155
159
156
154
153
156
162
164
162
157
158
160
160
156
153
154
159
163
158
155
152
156
158
158
159
162
160
158
152
150
150
151
154
157
164
165
161
154
147
150
156
160
160
159
159
159
153
145
138
144
155
162
162
157
155
158
162
165
162
158
157
158
157
154
153
153
153
155
158
161
165
161
159
160
163
164
158
152
153
155
154
155
157
157
161
164
163
158
151
149
149
153
156
159
161
161
154
145
140
146
154
160
159
155
156
159
162
164
162
159
160
161
159
155
153
150
147
146
155
161
166
165
163
163
164
163
158
154
153
152
151
152
155
152
151
154
159
161
159
154
153
154
158
162
163
161
155
150
152
153
153
151
151
154
158
161
163
164
161
157
157
160
164
163
156
150
146
149
155
159
161
163
165
167
165
161
161
162
153
144
135
139
145
144
140
140
152
162
165
159
156
157
159
161
161
158
153
152
156
158
156
153
153
156
159
160
161
164
162
155
148
151
160
166
161
152
150
156
161
160
158
159
165
169
167
164
166
171
155
143
132
130
136
138
134
131
140
151
158
157
153
150
152
155
157
153
150
151
157
160
161
161
161
162
161
158
157
162
165
157
145
142
153
165
165
157
153
158
165
165
161
158
164
167
168
167
172
177
160
154
138
132
132
133
130
125
126
134
143
146
141
143
145
149
153
153
150
151
154
159
162
161
163
165
164
160
156
156
159
159
154
149
154
161
164
160
155
157
163
167
167
164
164
162
159
164
171
175
159
155
142
132
128
127
125
124
126
130
135
138
139
141
145
148
151
155
155
155
153
152
154
157
162
166
168
165
158
151
151
158
164
164
160
157
157
159
157
158
159
164
169
169
164
154
150
152
160
167
154
141
132
129
127
126
128
133
139
140
140
138
141
145
147
148
150
155
157
156
150
145
149
155
161
163
165
166
161
152
147
152
161
167
162
156
154
159
160
160
160
162
169
170
163
155
150
151
157
160
154
138
129
128
133
133
133
139
148
152
146
142
143
147
148
147
146
151
152
152
147
143
149
158
163
160
160
162
163
159
148
145
149
155
159
159
159
160
160
160
161
166
169
168
160
158
162
165
166
161
159
150
143
141
140
139
135
138
145
149
149
146
147
151
150
146
145
149
150
151
147
146
150
159
163
160
158
160
163
160
150
141
144
152
159
161
160
158
154
155
159
166
170
166
159
161
171
179
174
162
160
155
148
147
143
141
138
141
144
147
150
152
155
155
152
146
147
154
162
163
158
151
150
154
158
159
158
157
156
154
151
148
152
156
159
159
157
152
152
153
154
161
165
163
160
162
168
173
169
158
155
149
146
144
141
139
140
144
148
150
154
156
160
156
152
149
151
161
172
173
164
154
148
148
153
158
158
155
151
149
151
159
161
161
157
154
152
153
156
157
154
152
154
160
162
163
161
158
160
157
152
148
143
141
140
138
139
144
148
152
156
156
153
150
151
151
153
159
163
165
160
152
148
148
150
155
158
156
153
150
150
158
163
164
159
153
152
157
162
162
156
150
150
158
162
163
159
157
161
167
152
148
145
144
142
142
140
141
143
150
157
158
155
152
153
153
152
151
152
153
154
153
152
151
148
147
151
155
158
153
149
154
163
166
162
155
151
155
159
160
157
153
155
159
161
162
160
162
164
170
149
148
146
145
146
149
146
144
143
150
159
165
165
161
158
155
153
153
153
155
157
159
160
156
146
138
140
153
159
156
150
152
162
167
165
154
148
146
148
149
152
156
158
159
157
158
158
161
162
159
147
147
146
145
149
152
152
149
147
150
158
167
168
164
158
157
161
165
164
163
162
165
171
167
153
143
145
154
158
156
150
152
160
164
161
153
149
147
152
153
152
156
159
159
157
155
157
158
160
159
151
148
146
145
151
157
158
153
148
147
152
159
162
159
157
159
167
172
167
161
159
166
172
171
165
162
166
168
162
155
150
152
157
160
160
159
157
157
158
159
160
160
161
160
160
158
157
159
161
162
164
163
157
153
148
150
153
154
150
146
149
156
167
165
155
151
150
154
156
156
156
156
154
152
153
164
173
169
157
145
149
162
175
176
165
154
148
155
165
169
167
162
159
161
164
168
169
168
170
171
153
154
152
146
141
140
142
144
145
147
150
153
154
152
153
157
162
164
159
153
153
157
159
156
154
156
163
164
156
150
152
162
174
177
169
159
151
152
154
156
157
158
161
163
163
163
163
163
164
164
139
145
149
144
132
126
132
145
157
159
156
151
147
146
151
156
162
164
161
159
158
162
162
160
156
151
149
149
154
155
156
156
159
162
166
168
165
157
153
149
150
152
154
155
155
157
158
158
157
158
142
146
148
144
131
127
139
160
169
166
157
147
144
147
153
155
151
151
158
163
163
161
156
158
160
156
148
144
148
154
157
153
149
153
162
170
170
162
157
154
153
146
139
141
148
155
158
159
158
158
156
152
148
142
138
143
155
163
166
160
153
149
151
157
162
159
152
149
154
160
158
152
150
158
164
161
149
144
144
150
155
155
155
157
158
157
159
162
167
168
158
147
137
138
147
155
162
165
162
160
158
152
147
142
146
154
160
158
154
151
153
156
159
161
161
161
156
154
155
154
151
150
156
164
164
156
146
146
151
156
156
159
162
159
156
149
150
161
170
170
160
153
150
151
151
153
161
167
167
161
148
148
150
151
156
161
159
155
150
151
156
159
159
156
152
152
155
156
156
153
150
156
167
171
163
148
140
148
164
168
164
161
161
162
159
155
156
164
172
167
161
159
164
165
153
148
152
162
165
159
141
146
154
157
161
161
157
152
150
153
156
159
158
153
147
141
146
154
159
160
156
160
169
171
164
150
140
148
164
168
162
156
154
160
163
165
166
168
171
166
162
164
168
166
154
145
146
154
159
158
148
147
151
156
159
157
152
149
148
151
156
160
160
156
148
145
147
156
162
165
161
157
156
162
163
159
149
146
149
156
155
150
152
156
161
163
163
165
169
168
166
166
167
163
157
148
145
148
152
158
152
145
147
154
158
153
149
145
145
150
157
162
163
157
150
150
159
161
161
163
161
157
153
156
160
162
156
149
147
152
155
157
158
154
151
148
149
156
163
165
165
164
164
164
160
154
149
149
154
158
148
143
147
156
158
152
147
144
145
150
156
162
163
155
150
151
160
159
154
154
159
164
165
161
158
157
157
156
158
161
161
162
161
157
149
144
145
154
159
161
161
160
161
162
161
158
155
156
161
164
144
145
151
159
158
151
147
146
147
149
152
159
163
160
153
149
146
146
146
148
156
167
174
170
162
155
154
157
159
160
158
156
158
159
158
156
154
157
161
163
160
157
156
158
159
160
161
164
167
168
147
148
154
157
155
150
148
150
152
150
149
154
163
166
161
150
140
137
140
147
156
165
170
170
163
158
156
155
151
143
138
140
149
156
164
167
167
167
166
165
163
159
156
157
161
165
167
167
167
165
150
150
150
152
151
149
151
157
160
157
152
153
160
168
167
159
149
143
145
151
157
161
159
156
155
157
161
158
150
137
134
137
145
153
161
168
172
171
167
162
162
162
161
161
162
166
167
164
160
157
151
150
149
150
151
152
155
161
165
163
156
154
156
162
168
166
162
159
154
156
158
156
151
148
150
157
165
168
164
156
149
148
149
157
161
165
168
170
167
161
160
164
166
163
158
156
161
163
161
159
149
151
153
155
156
156
155
157
158
156
156
156
156
158
162
167
170
173
170
168
164
158
153
149
151
159
166
177
178
175
166
160
161
164
165
164
166
170
170
164
160
163
166
162
153
148
153
164
171
170
149
153
153
154
155
155
153
149
147
147
153
157
158
157
158
161
165
169
176
181
179
165
155
150
154
161
167
172
173
170
164
161
164
168
166
162
162
168
173
169
162
162
164
163
156
151
155
164
172
173
146
147
148
150
154
157
158
153
147
146
151
158
163
162
158
154
145
148
159
175
179
169
155
149
154
161
163
160
157
158
159
161
165
167
164
158
157
160
167
169
166
165
165
165
162
159
158
159
161
158
139
139
143
147
153
158
165
167
159
150
149
157
166
168
162
153
139
132
140
157
171
169
157
151
153
158
158
155
156
158
159
159
162
164
163
159
153
154
160
168
170
169
165
163
162
162
161
159
155
150
137
138
143
148
147
152
164
172
165
152
148
154
165
170
165
158
150
144
145
153
163
167
165
162
160
159
156
158
159
161
161
155
154
159
164
164
160
157
161
169
172
167
161
157
158
163
168
168
163
155
140
139
142
144
140
139
149
160
164
156
151
154
162
166
164
161
161
159
158
158
161
164
166
169
167
165
159
156
159
159
158
153
151
155
162
167
168
167
168
166
161
158
156
156
155
160
170
175
174
164
146
140
138
139
138
138
145
155
163
161
158
158
160
162
162
160
159
159
159
160
160
159
160
162
166
166
161
155
151
149
151
155
158
158
157
160
167
172
171
162
150
149
155
158
154
152
157
170
177
172
155
146
139
140
144
151
153
158
163
166
164
161
161
163
163
159
152
150
153
158
160
158
153
154
156
160
161
158
149
143
148
160
167
165
157
154
159
169
169
161
147
146
155
160
156
150
152
164
174
173
160
154
150
152
158
165
164
161
160
162
162
163
164
167
167
159
148
142
150
161
168
164
156
149
150
155
161
165
161
154
153
159
166
167
162
159
158
161
162
162
160
155
156
157
157
156
159
166
170
168
159
157
153
153
158
163
163
156
148
148
155
162
167
171
170
161
150
149
156
175
184
176
158
151
153
160
163
164
162
162
164
158
152
153
160
166
161
150
146
157
170
169
160
152
152
161
170
171
165
156
159
156
152
152
155
161
160
153
146
143
148
158
166
168
168
163
156
158
166
180
186
175
159
153
157
163
160
153
151
158
166
161
149
146
158
169
166
147
138
153
174
180
163
143
140
156
169
170
161
153
159
156
154
153
157
162
163
157
150
147
147
152
157
161
163
162
163
165
171
175
173
162
157
155
156
156
152
146
147
154
162
163
157
157
160
164
162
151
147
157
172
177
163
143
138
150
163
165
160
157
149
152
158
163
163
163
163
160
157
156
151
149
149
154
159
161
165
168
169
168
161
156
156
159
156
152
151
153
160
161
161
162
165
167
163
158
152
151
152
160
168
170
165
156
153
157
164
165
162
160
134
148
160
166
164
160
157
157
160
161
156
152
149
151
158
160
160
161
163
163
159
153
155
158
156
152
151
155
163
164
164
164
167
165
162
154
149
150
152
157
162
164
164
167
167
167
169
167
163
159
136
145
156
160
156
154
153
154
158
160
158
152
149
153
160
161
154
151
154
160
160
154
151
152
154
152
148
145
150
160
166
167
166
163
158
153
151
149
151
152
155
157
161
162
164
167
167
166
162
158
142
147
152
154
151
151
151
152
154
156
156
153
154
160
167
163
156
150
151
158
161
156
151
151
154
154
149
143
143
155
164
167
166
164
159
154
150
149
151
152
149
148
149
153
159
160
162
162
162
163
145
147
151
153
154
152
150
150
152
153
154
156
160
166
167
164
160
156
156
158
160
161
158
155
155
155
155
154
155
158
161
161
163
164
161
154
147
147
152
155
150
146
146
153
158
161
160
161
163
167
144
143
149
156
159
156
150
152
154
154
153
156
162
163
162
160
160
160
159
157
159
163
164
163
160
159
159
159
161
160
158
157
158
159
159
154
148
149
154
158
155
153
151
156
158
160
161
163
164
161
145
143
149
158
160
156
153
157
159
155
149
147
151
157
156
156
157
160
160
157
156
159
161
160
160
160
161
160
159
158
155
154
154
155
157
157
157
157
154
156
158
161
163
163
159
157
160
164
162
156
150
149
151
155
156
155
157
162
162
154
144
137
143
150
153
154
157
162
163
159
154
153
153
153
158
162
164
164
159
154
151
151
154
157
161
165
163
159
152
148
153
159
165
165
162
161
161
163
162
161
155
154
153
152
149
149
155
159
160
156
147
142
144
151
151
153
159
166
171
167
160
155
152
154
157
164
167
167
164
161
157
155
155
161
168
169
163
156
152
152
156
157
158
161
164
168
166
163
162
168
160
158
152
149
147
147
147
149
154
158
156
156
151
151
150
151
159
167
173
171
164
160
158
161
164
166
165
163
164
166
166
158
152
155
164
167
163
154
152
159
165
161
154
154
164
172
169
162
160
167
167
159
150
146
147
147
143
141
147
155
158
157
152
150
149
152
158
164
167
166
160
160
162
162
164
163
158
156
157
163
167
160
150
146
155
164
163
155
152
158
168
165
158
157
164
169
166
158
158
167
168
158
147
142
144
145
140
136
140
148
154
153
149
149
151
156
158
158
157
154
154
155
156
157
158
159
158
155
153
154
159
160
152
146
151
158
160
157
153
154
159
163
165
167
168
163
154
151
159
169
161
153
144
138
141
141
137
135
136
139
144
144
144
148
155
158
158
157
155
155
153
153
152
153
155
160
163
165
157
151
151
157
160
156
150
151
154
157
157
154
153
159
169
175
170
159
149
149
158
167
153
139
128
133
139
139
137
136
139
140
138
137
139
147
155
159
157
155
154
156
155
158
161
161
162
161
164
167
163
156
152
154
159
157
151
149
152
158
160
159
159
161
170
176
169
159
152
155
161
161
152
134
125
132
142
143
138
136
140
140
138
135
139
149
156
157
154
153
153
153
154
159
170
175
167
160
154
156
159
157
151
149
151
154
154
155
155
158
161
163
164
166
168
166
163
160
161
164
166
161
153
141
134
141
147
146
139
137
139
142
143
144
149
158
160
154
148
150
153
153
151
156
164
173
169
159
150
147
149
150
146
142
145
151
157
159
157
157
158
160
162
164
164
162
159
159
164
172
172
167
155
148
147
147
148
144
139
139
143
147
150
156
167
171
163
152
146
151
158
161
157
155
158
160
160
157
151
146
146
149
150
151
152
152
157
156
154
153
155
155
154
153
156
159
159
159
161
166
167
166
155
151
149
147
146
139
139
142
148
153
158
162
166
167
161
150
147
153
162
167
164
158
157
157
160
159
156
151
149
154
163
166
160
156
155
154
153
153
155
156
154
151
150
157
160
161
158
157
158
159
154
151
149
148
149
143
139
139
146
155
160
157
154
153
153
151
152
153
159
163
162
161
161
166
169
166
159
154
154
160
167
172
164
160
157
158
158
159
160
160
157
153
151
154
158
161
161
161
160
159
150
148
148
152
154
150
143
135
137
149
158
158
152
150
152
153
152
154
155
157
158
160
164
168
168
158
153
153
158
161
162
161
162
163
162
160
159
159
159
159
158
159
159
157
158
162
166
168
165
161
147
145
147
150
152
152
146
136
135
146
157
164
165
163
159
157
156
155
157
160
159
159
162
164
154
139
134
143
157
161
158
153
157
162
163
158
154
154
155
153
154
160
168
170
166
164
166
168
165
159
148
146
145
144
147
149
150
146
144
147
154
163
170
168
163
158
159
161
164
164
162
161
159
157
149
137
131
142
156
162
159
153
153
155
158
154
153
155
155
152
149
157
165
171
167
161
161
163
163
161
156
150
145
143
146
151
155
153
150
149
151
155
159
160
160
160
163
165
165
163
162
161
159
158
154
152
147
149
156
160
159
154
151
149
155
159
163
162
160
155
154
156
157
160
158
155
156
160
162
160
160
159
156
149
143
142
148
156
160
157
153
155
156
156
150
148
151
157
161
158
155
150
151
157
165
171
167
154
142
138
148
164
176
176
168
162
162
166
170
170
161
156
152
153
159
161
159
156
159
162
162
160
157
149
147
148
153
157
156
152
151
152
153
152
152
153
160
163
163
156
151
148
152
156
161
162
158
152
146
145
150
158
164
166
166
165
164
166
162
157
151
152
156
160
159
159
157
156
155
156
155
161
162
159
151
149
153
157
155
152
151
148
147
149
152
155
155
160
164
165
163
158
157
157
158
156
154
155
158
158
154
148
145
149
161
169
174
168
158
148
146
148
154
158
155
156
156
156
157
156
153
160
162
160
151
150
155
161
163
159
153
148
148
156
159
158
151
150
162
173
178
167
157
156
158
156
155
159
163
162
154
144
143
150
164
173
176
168
159
150
146
143
143
146
153
157
160
161
159
158
156
157
153
146
144
149
158
164
167
165
160
157
157
162
168
166
155
152
157
168
173
162
153
155
158
158
158
160
162
159
153
148
154
161
167
169
167
163
161
154
147
144
144
150
157
160
161
162
160
159
158
155
149
141
141
149
157
160
164
165
165
163
159
161
163
161
156
154
155
154
151
149
151
157
158
155
155
159
163
161
157
158
165
170
167
160
158
160
161
155
149
151
159
164
160
155
155
159
160
159
154
154
152
148
150
155
157
156
157
161
163
162
157
151
148
145
151
154
155
152
149
151
156
161
158
150
148
158
168
169
165
163
167
169
165
158
158
164
167
158
152
156
166
169
156
148
147
154
161
160
151
152
155
157
160
161
159
154
153
156
160
160
157
151
147
143
148
155
161
164
164
167
170
167
159
151
148
156
166
167
163
159
163
168
167
165
166
168
170
162
157
158
162
158
152
146
146
152
159
160
152
150
149
155
160
163
159
152
149
152
158
160
160
160
160
160
159
160
165
177
182
177
171
167
161
159
155
155
154
152
150
153
159
165
167
166
165
166
166
164
161
160
158
156
155
153
150
151
153
158
153
147
144
146
153
155
154
151
149
154
159
160
159
158
164
171
171
164
164
171
180
176
167
158
160
163
159
154
149
148
148
152
157
159
159
157
157
161
163
162
162
162
163
162
161
159
153
149
147
151
151
147
146
144
145
148
151
152
153
155
158
155
147
145
154
167
170
164
158
158
165
168
165
161
159
158
157
155
155
157
159
159
158
154
146
144
149
157
162
163
162
161
162
162
161
159
154
150
149
153
148
152
154
151
147
148
152
158
158
154
152
147
144
142
149
154
157
155
153
153
159
168
171
167
159
152
150
153
156
161
162
161
158
153
147
145
149
159
165
166
164
160
157
157
158
158
157
156
160
159
154
159
159
158
154
151
155
160
159
150
143
145
148
155
156
152
148
144
147
154
163
170
171
165
155
152
152
155
155
155
157
160
160
157
153
154
156
161
166
167
165
161
156
157
158
160
162
163
165
164
159
159
160
157
154
152
155
158
157
148
145
152
163
170
166
156
143
140
146
158
167
168
160
153
149
153
159
159
153
149
154
158
161
159
158
160
161
163
165
163
162
161
161
161
162
164
164
165
165
164
155
154
152
151
149
149
153
156
153
149
151
159
169
171
165
159
151
152
156
162
163
159
150
145
146
156
162
163
156
153
154
156
160
163
163
163
162
164
165
162
159
158
160
162
163
165
166
165
165
164
148
150
148
144
145
148
153
153
149
148
152
159
162
159
156
160
163
170
171
168
162
153
148
144
147
158
164
165
163
160
156
154
158
165
166
163
160
163
166
165
158
153
155
160
163
164
164
165
168
168
149
151
150
147
149
154
156
152
148
147
149
153
152
152
155
163
171
173
173
169
166
158
152
146
148
156
164
168
168
165
159
157
161
166
166
161
157
161
168
168
162
159
160
162
163
163
161
162
163
164
149
151
153
155
157
161
162
159
153
148
147
147
147
151
159
167
169
165
158
163
166
163
155
146
147
151
160
164
167
166
161
161
163
166
164
158
155
157
164
167
167
168
167
166
162
158
157
156
156
155
147
149
155
158
157
158
161
164
159
151
147
149
152
155
161
166
164
154
146
152
160
159
155
148
147
147
152
157
163
166
163
160
160
162
162
157
153
155
161
168
171
172
168
163
156
153
155
157
154
150
144
148
156
157
150
145
153
162
162
156
151
155
159
160
161
162
160
154
149
153
157
156
155
154
152
149
149
154
163
167
164
157
156
159
162
162
161
162
165
167
167
164
159
154
152
152
157
161
160
157
145
151
158
157
145
137
146
158
164
161
157
158
160
160
161
162
161
158
157
159
161
161
160
159
161
159
157
158
163
167
164
158
156
160
164
167
170
168
165
162
154
152
155
154
153
153
158
164
167
164
149
153
159
158
148
141
145
155
165
167
165
160
157
157
161
163
160
158
155
160
164
164
162
162
166
168
166
163
162
160
160
160
161
162
162
163
167
166
160
150
144
147
157
160
155
150
154
163
169
168
152
152
156
157
152
147
147
151
160
167
170
166
157
155
158
160
158
153
151
157
161
162
161
162
165
169
169
166
156
148
144
148
155
158
156
156
156
159
157
151
147
150
159
162
156
151
152
161
170
171
152
150
151
154
155
154
152
149
152
162
171
171
162
155
154
157
158
154
155
159
161
160
157
157
159
164
167
165
156
145
135
137
145
152
155
155
154
152
159
163
162
162
158
156
155
154
156
163
169
171
150
150
150
153
156
160
160
154
153
158
166
169
164
158
158
160
162
162
165
166
167
163
155
152
156
160
164
165
159
152
150
146
146
151
158
164
162
153
154
161
172
169
161
155
155
160
163
166
166
167
153
153
153
151
156
162
169
170
163
159
155
154
155
158
164
166
166
167
169
171
171
165
157
154
160
164
163
157
154
157
164
165
160
158
162
172
171
157
148
151
165
172
167
159
159
165
168
167
161
159
157
160
158
156
155
162
172
177
171
160
147
140
148
156
164
165
164
164
166
169
168
163
159
163
167
167
160
151
146
151
162
171
173
168
163
164
165
157
150
147
158
167
168
165
165
169
173
168
160
156
159
165
167
162
157
159
166
176
172
162
150
144
148
156
160
157
155
158
165
167
165
159
159
164
165
162
155
151
148
150
159
167
173
167
155
148
149
154
157
160
161
165
165
166
168
172
174
170
162
159
155
165
171
166
156
154
158
162
165
163
153
150
151
159
162
157
152
155
164
168
164
156
154
156
157
155
154
154
156
155
158
163
167
163
154
144
146
153
162
165
166
162
159
157
160
166
171
170
164
160
149
160
165
160
153
149
151
155
158
158
153
150
154
164
171
166
156
153
159
164
162
154
149
149
152
154
155
156
157
158
159
161
163
162
159
160
163
166
164
163
160
159
154
152
151
157
165
168
165
162
143
151
156
155
151
150
151
152
155
154
153
151
155
165
173
169
160
153
152
155
156
152
150
150
154
156
159
159
158
158
158
159
165
169
175
176
175
170
166
162
159
159
157
156
156
160
165
167
166
164
142
146
152
158
158
156
152
152
154
154
155
155
157
160
162
162
160
154
148
146
149
153
154
153
153
156
161
162
162
158
156
157
165
175
180
176
171
166
167
166
163
161
160
162
165
167
167
167
167
167
144
144
151
162
164
159
150
149
154
156
155
155
152
148
150
153
156
157
154
153
155
161
158
151
148
155
163
165
162
158
154
154
160
165
167
165
159
160
163
168
165
163
160
161
162
164
164
168
170
168
149
144
148
157
158
152
148
151
156
156
152
146
146
147
148
151
155
160
164
167
168
167
160
149
148
156
165
165
159
154
151
152
154
155
156
157
156
158
156
156
159
161
163
162
159
156
159
166
172
171
152
149
147
146
145
145
150
156
158
154
148
144
149
152
152
151
155
164
171
174
173
168
162
154
155
162
168
166
159
152
148
150
153
154
156
159
161
159
153
148
150
157
163
165
161
156
157
164
171
171
152
156
155
152
147
149
155
159
159
154
150
150
155
154
151
151
156
166
172
171
166
163
165
164
165
167
168
167
162
157
154
152
154
155
158
161
163
160
157
154
154
156
157
161
163
165
164
161
161
164
153
161
165
163
162
161
159
156
155
155
155
156
155
152
149
150
157
165
169
164
158
161
165
167
166
165
163
162
164
165
164
158
153
152
158
161
161
158
162
169
168
160
152
151
161
168
165
155
148
151
154
159
161
162
166
164
158
152
152
154
157
156
155
153
153
155
159
164
164
162
157
160
163
163
160
157
153
155
158
162
166
163
157
153
156
158
157
155
160
169
172
163
152
150
156
160
157
148
146
154
153
154
155
155
155
152
148
148
150
154
157
156
156
157
160
161
159
159
160
160
159
160
159
156
153
150
150
151
152
154
159
162
163
159
155
153
152
153
156
161
163
159
154
154
157
156
151
147
151
159
152
153
153
151
147
142
140
141
147
152
155
156
156
159
163
164
160
155
155
159
162
164
160
152
150
149
152
153
152
149
152
158
162
160
154
148
147
151
156
158
157
154
156
160
162
161
154
153
158
162
151
153
153
151
145
140
136
137
141
144
147
148
150
154
161
165
162
156
154
157
164
170
168
163
156
154
156
157
156
152
151
155
159
158
154
149
150
152
157
161
162
161
162
166
167
164
160
162
163
160
152
152
151
150
148
143
138
136
137
139
141
141
143
150
157
162
161
159
157
157
160
168
171
169
164
159
156
154
154
153
153
153
155
158
158
159
155
154
158
164
168
169
168
166
163
160
158
163
166
163
150
152
151
151
148
144
138
135
137
140
141
143
150
154
156
153
153
158
161
159
156
160
166
168
165
158
153
151
153
155
154
154
155
157
160
161
156
156
159
165
167
166
163
163
160
156
154
159
168
169
151
158
159
154
146
136
134
134
138
141
144
152
164
166
159
148
143
149
158
162
159
158
163
164
161
156
151
150
156
162
163
157
153
151
153
153
152
152
161
165
165
161
160
162
160
156
153
156
163
168
156
167
168
159
147
135
129
133
138
143
146
153
162
166
160
148
138
144
155
163
164
163
162
162
160
155
153
152
159
169
174
169
155
147
146
150
153
155
162
166
165
163
162
161
161
160
158
158
159
158
160
169
168
162
153
146
140
137
141
146
149
152
152
154
155
150
146
149
157
163
164
163
162
163
163
160
155
152
156
167
178
174
161
150
152
160
167
169
166
165
165
164
161
158
160
162
165
166
163
159
159
164
163
159
158
155
150
143
141
148
153
155
151
151
151
152
153
156
160
162
161
159
160
165
166
163
153
149
153
159
164
165
161
159
162
167
174
173
166
161
159
162
163
159
160
164
168
170
165
159
154
158
158
157
154
153
152
147
143
147
153
160
162
160
156
156
156
156
158
161
159
157
160
166
166
159
147
147
155
160
161
155
154
156
158
161
163
165
163
156
154
160
166
168
165
165
165
165
159
155
152
156
155
152
149
150
152
151
149
149
152
157
163
165
162
157
154
153
154
159
160
159
159
161
160
151
142
143
156
166
165
157
150
143
144
150
160
163
160
152
149
156
166
172
168
164
162
161
160
156
153
152
149
146
146
150
155
156
156
155
152
150
152
158
158
155
150
150
154
162
164
162
159
154
153
148
139
140
152
166
175
168
151
139
141
156
165
167
162
152
150
154
160
161
159
157
158
161
162
158
134
132
141
150
154
153
155
158
160
158
154
151
150
152
151
146
145
148
154
160
161
160
161
166
168
164
151
136
135
144
156
166
173
173
167
162
159
159
161
162
158
155
151
151
149
146
145
150
156
161
152
150
155
162
169
174
170
163
156
152
151
151
151
153
152
149
147
148
151
153
152
153
157
165
168
164
153
145
146
153
156
160
162
164
165
164
163
162
161
159
158
158
161
161
152
146
144
149
155
158
159
162
166
173
179
180
174
161
151
147
149
151
153
150
149
151
149
149
152
153
153
155
156
160
163
161
159
159
162
163
157
151
147
152
163
170
173
167
162
156
155
159
164
165
157
151
148
153
157
159
155
159
165
169
175
178
171
158
151
152
159
162
158
154
155
156
154
153
156
163
163
157
155
156
160
160
161
165
166
162
154
147
147
154
164
170
173
167
161
154
152
157
162
165
162
160
158
158
159
160
152
154
155
155
157
160
158
157
155
160
167
167
161
161
165
165
160
156
158
163
162
157
154
157
162
163
163
165
165
159
153
153
158
163
166
165
164
161
155
148
148
155
162
168
167
162
160
157
158
160
155
155
154
152
151
150
153
155
159
163
165
162
157
159
166
167
164
160
155
153
149
148
152
160
166
166
166
168
166
162
158
159
166
168
166
159
157
154
149
143
145
155
168
174
167
158
153
152
155
159
158
158
157
156
152
152
153
154
157
161
160
155
153
154
159
164
165
165
159
154
147
143
147
157
161
165
167
170
169
164
161
162
166
168
163
156
155
155
154
146
149
156
165
170
164
156
151
151
155
159
157
156
153
153
156
158
157
153
153
155
156
155
153
154
158
164
166
167
165
164
155
149
148
151
155
163
169
171
166
158
152
155
161
166
162
158
156
160
160
158
154
158
159
159
159
159
160
158
157
160
156
149
143
143
153
161
161
154
151
153
155
155
153
158
165
170
168
164
164
169
171
165
153
148
154
163
173
171
158
147
141
149
158
163
162
161
162
164
161
160
159
161
159
159
161
166
166
160
154
157
157
151
143
140
148
160
161
156
153
154
155
154
150
156
170
176
171
160
156
165
173
169
159
152
155
164
173
170
157
148
146
154
159
159
158
159
163
164
162
160
162
165
165
163
163
166
165
154
148
151
158
156
149
142
144
152
158
160
157
158
158
151
144
147
160
172
172
162
154
157
166
168
163
158
157
159
160
159
159
160
163
162
160
154
149
151
159
162
164
163
164
165
164
162
160
160
156
150
145
148
153
156
153
145
143
148
155
160
160
161
160
153
144
142
152
166
171
168
160
156
160
166
167
166
158
151
146
150
159
167
174
169
161
151
146
148
156
163
166
167
167
164
158
156
157
158
156
152
149
154
152
155
155
153
151
152
157
159
155
156
156
156
152
148
151
158
163
166
160
158
161
165
167
164
156
150
147
151
158
167
175
174
165
158
152
154
157
161
165
168
168
164
157
156
157
159
158
158
156
158
158
157
159
159
158
158
158
156
148
144
149
159
161
155
151
150
150
151
155
159
162
162
159
154
154
154
156
156
157
162
170
173
172
166
164
163
159
158
161
164
166
165
160
158
159
160
160
160
161
163
162
159
157
155
155
156
159
155
144
140
146
159
164
157
147
141
141
147
153
159
159
154
151
152
157
160
161
156
154
157
162
165
167
168
168
165
160
158
160
163
162
161
157
158
161
162
161
163
164
166
159
153
146
140
143
152
157
154
146
142
146
157
161
155
145
140
146
151
154
153
148
149
150
157
165
166
162
157
154
157
158
159
160
165
167
164
160
159
163
165
159
151
148
157
163
164
162
160
162
167
156
150
145
141
146
152
158
154
149
145
146
151
150
152
151
155
158
159
154
145
144
149
155
162
169
168
164
162
160
161
160
159
159
163
163
162
161
162
166
165
158
151
153
160
165
164
158
152
152
154
155
154
156
159
160
160
157
153
149
145
143
141
140
146
157
172
177
167
151
143
145
151
159
163
166
164
162
163
164
165
165
163
161
160
159
159
162
164
164
163
161
163
165
165
162
158
153
150
146
144
157
161
172
173
164
158
153
151
147
144
141
141
140
146
157
170
178
170
157
149
147
152
157
161
160
154
152
157
163
168
167
163
160
158
157
157
159
163
163
162
162
166
167
163
157
155
155
156
152
149
157
164
171
170
160
152
150
151
149
148
151
155
157
154
156
161
166
165
160
156
153
152
155
159
158
151
145
151
163
168
167
162
160
161
160
157
156
160
162
160
157
156
157
156
154
154
157
158
158
157
156
163
168
167
161
153
151
152
152
154
159
162
160
157
157
158
159
157
157
158
158
157
156
157
156
153
154
157
165
169
167
163
162
166
165
158
154
154
155
152
145
146
150
154
155
154
156
157
157
164
154
160
165
166
162
157
151
150
151
154
161
161
157
155
155
156
154
150
151
158
162
161
157
156
157
160
164
165
167
167
163
158
160
165
163
157
152
149
148
147
146
149
156
158
155
154
155
156
155
156
150
153
158
161
158
151
147
146
146
151
159
161
156
152
151
153
153
152
153
157
159
159
157
157
160
163
165
164
162
157
150
145
145
152
154
154
151
148
148
152
158
159
160
159
157
159
160
159
156
154
146
146
151
150
149
146
147
148
147
153
160
162
160
151
149
152
157
162
162
157
154
154
154
157
159
160
158
157
156
153
147
138
137
143
150
155
154
153
158
165
171
166
159
156
159
165
165
162
158
155
146
150
152
152
150
149
154
160
161
160
163
161
159
154
155
159
165
170
166
160
153
151
152
154
155
154
153
152
155
157
157
150
145
145
152
160
164
163
161
165
166
165
160
158
164
165
161
157
158
163
154
160
161
159
155
154
157
163
166
165
164
158
155
156
160
164
167
167
165
161
157
154
154
156
158
159
158
154
155
158
165
164
156
151
154
164
175
172
160
150
151
159
165
172
172
168
159
154
157
162
163
168
167
161
155
154
156
162
165
166
162
158
155
158
159
158
156
157
161
163
161
158
159
165
170
169
163
154
151
151
159
166
166
158
152
157
167
169
160
146
142
154
168
181
182
174
165
158
154
155
171
172
166
157
152
151
157
163
166
165
163
158
159
159
157
152
148
154
162
165
163
159
160
169
172
170
163
155
146
144
153
166
173
163
149
143
150
159
162
160
156
154
160
172
183
184
177
164
153
151
174
173
166
155
152
153
161
168
168
164
155
150
153
159
161
155
153
156
164
167
162
157
156
159
164
166
162
157
148
145
151
162
168
162
153
142
145
154
163
164
161
155
152
156
168
179
177
167
159
157
167
172
167
159
155
157
162
165
161
156
144
140
147
161
168
165
158
158
163
164
160
155
152
154
158
162
163
160
153
148
148
151
155
157
158
161
164
164
164
159
156
155
153
152
154
162
168
168
166
163
155
164
166
164
161
161
161
159
156
152
145
145
152
161
166
163
157
154
156
156
155
152
152
153
156
160
163
163
159
153
148
145
151
160
171
180
185
181
169
158
154
157
158
157
156
160
167
169
167
162
151
155
161
164
164
160
154
152
154
155
156
158
158
158
154
153
154
152
148
146
150
152
153
151
152
157
162
165
163
157
151
152
160
169
178
183
183
180
172
168
163
161
158
159
162
169
169
168
164
159
154
148
152
158
160
154
147
146
151
157
159
160
157
153
150
151
154
153
148
147
151
154
153
146
145
153
161
165
163
159
157
159
165
170
174
170
167
163
166
168
167
163
160
161
166
169
167
165
164
160
156
148
148
150
151
146
144
145
151
156
157
158
158
156
155
154
156
156
157
159
163
163
158
148
146
154
162
163
159
157
160
163
163
163
162
157
155
152
152
155
158
161
164
165
163
159
158
161
166
170
153
150
149
147
145
145
147
151
154
155
158
163
169
169
161
155
153
157
163
168
169
170
165
162
159
159
161
159
157
154
157
160
159
155
154
155
156
152
149
144
150
159
166
167
162
155
155
159
166
168
147
152
153
152
153
155
156
156
157
157
161
167
171
167
155
151
151
156
158
158
162
166
167
165
160
158
157
158
157
155
153
154
153
152
154
157
160
160
154
150
152
157
164
165
161
159
160
159
157
153
142
152
157
157
159
161
161
157
157
158
160
161
159
156
151
152
155
157
154
149
153
160
164
160
155
153
154
158
159
158
155
154
153
153
156
158
159
159
159
159
159
159
159
159
160
163
161
156
149
147
143
151
153
152
154
156
156
156
157
156
156
154
153
154
157
160
160
161
159
156
157
161
164
162
156
151
153
156
158
159
159
160
162
163
164
160
157
157
160
163
164
160
155
154
157
161
159
154
150
153
144
151
151
145
137
139
145
151
156
154
152
149
152
158
165
164
158
158
161
167
170
174
170
165
157
150
149
152
154
155
158
163
170
173
169
160
154
155
160
165
164
155
150
152
159
164
160
159
158
161
147
153
152
145
132
127
138
145
152
152
152
152
154
159
164
162
155
152
155
163
171
176
170
162
151
146
145
148
148
149
154
159
165
170
168
161
154
153
158
165
165
154
150
153
163
167
168
164
163
163
148
158
162
150
137
129
135
140
142
146
152
158
158
156
158
160
157
152
150
156
164
171
165
157
151
151
153
152
149
148
153
156
159
162
168
164
156
149
153
162
167
163
158
159
164
166
166
165
166
164
149
160
160
152
144
141
139
137
136
140
149
156
156
152
151
154
160
162
159
157
158
157
157
155
158
163
166
162
156
155
157
157
157
161
169
168
158
146
144
156
168
172
169
166
164
160
156
160
167
168
151
158
160
152
145
144
142
140
140
140
144
148
150
148
145
146
156
166
170
164
157
154
155
157
162
167
169
166
165
165
163
157
155
158
168
168
158
148
147
155
165
169
169
169
166
159
155
157
164
168
152
164
164
154
142
137
138
139
141
141
140
143
148
151
150
146
148
158
167
165
160
157
158
160
161
159
160
163
169
172
167
155
149
149
156
158
153
150
153
159
163
163
163
166
168
165
160
157
157
159
155
171
172
159
144
134
133
138
142
141
140
145
154
162
159
153
147
151
157
161
160
159
159
160
157
154
153
156
162
169
165
156
145
144
149
152
155
154
158
162
162
161
161
163
165
168
166
160
157
157
160
173
174
163
149
142
142
145
146
145
148
155
162
164
157
151
148
152
157
160
160
158
153
151
154
155
154
151
152
156
162
162
156
149
153
161
166
165
161
159
159
160
160
160
162
165
167
166
166
164
166
170
166
157
150
150
154
153
151
149
153
160
165
158
150
144
147
154
161
161
158
153
150
151
157
159
156
151
148
153
160
162
160
157
159
165
170
168
161
156
155
158
159
159
160
162
164
165
167
166
164
167
160
152
146
149
156
158
155
151
152
158
162
157
149
143
145
152
158
158
157
155
156
162
164
163
159
155
157
159
161
158
155
154
155
161
166
167
160
155
153
156
159
159
161
161
160
159
159
159
158
161
156
148
145
150
158
163
160
154
151
153
157
159
156
150
146
147
152
156
160
162
163
164
163
160
159
161
163
166
166
159
152
145
146
154
165
167
161
154
152
155
159
161
162
162
162
160
159
159
153
155
151
145
146
151
159
164
163
157
151
148
150
155
156
151
143
143
150
159
166
166
163
158
155
154
154
154
160
166
170
166
155
146
149
161
170
170
160
152
151
156
159
160
159
159
162
164
164
163
136
133
144
161
171
169
155
153
154
158
159
157
158
162
159
152
144
143
151
161
165
162
159
160
160
158
149
147
151
159
163
165
168
168
164
157
149
151
156
162
164
163
160
154
149
147
148
154
162
165
142
138
148
161
173
171
161
152
149
150
153
155
156
157
155
151
146
143
148
154
158
157
158
162
163
160
156
155
159
164
166
165
164
167
166
162
157
156
158
162
165
166
165
163
154
146
145
149
157
162
149
144
146
154
164
168
162
151
146
148
153
157
154
147
148
151
152
149
149
150
152
155
156
159
162
162
162
163
165
165
163
161
161
164
165
165
164
164
162
162
162
164
167
168
163
152
145
149
155
160
152
145
143
147
158
164
161
152
146
150
163
166
157
147
146
152
157
154
150
150
152
155
156
160
162
162
163
165
164
160
159
158
159
159
160
160
163
166
165
162
160
161
163
166
166
161
156
155
156
159
150
146
146
150
160
163
161
153
148
151
163
167
160
156
156
158
158
153
150
151
152
156
158
163
167
165
164
163
161
159
158
160
162
157
154
155
160
164
163
160
158
159
160
162
163
161
159
158
158
159
150
148
153
163
166
166
160
153
149
149
151
154
157
162
166
166
160
155
152
152
151
152
157
165
169
169
166
163
160
159
159
162
163
158
154
155
157
158
157
155
156
158
159
161
160
158
157
155
157
159
152
150
156
162
166
162
155
152
151
150
150
152
156
162
166
169
165
163
159
158
152
149
151
154
163
166
165
163
160
158
157
158
160
159
156
155
153
153
153
153
156
159
158
160
160
157
154
152
153
159
153
147
147
150
153
154
152
151
151
153
155
154
156
159
161
166
166
167
165
163
152
144
143
146
152
162
165
162
158
153
152
154
156
157
155
153
153
153
154
156
159
161
160
159
163
163
163
154
152
156
157
147
141
138
148
154
156
154
153
156
157
155
154
156
158
163
164
160
160
159
152
146
141
144
152
162
167
164
156
149
152
155
159
157
154
155
157
159
158
158
161
165
167
165
166
170
168
159
151
151
161
157
149
147
152
161
162
158
157
156
157
155
153
153
158
164
162
155
152
154
153
151
151
149
157
163
169
166
158
154
157
165
165
162
158
161
166
168
163
160
163
169
170
167
165
166
165
157
149
147
163
165
161
158
160
163
163
158
156
158
159
157
153
152
158
166
166
160
154
154
155
157
159
157
157
159
165
167
163
164
169
169
166
163
161
167
174
174
167
164
165
168
165
162
160
162
160
154
150
151
154
157
157
156
157
155
148
142
146
158
170
170
158
151
155
167
170
170
164
158
157
160
165
164
158
153
154
162
168
172
173
170
163
157
161
168
173
170
167
167
167
166
159
156
159
162
160
156
155
159
150
150
151
152
152
148
141
137
140
155
172
174
162
151
153
162
169
171
164
160
158
160
164
164
162
156
155
158
164
170
174
171
164
160
164
168
169
165
163
167
169
166
158
156
159
165
164
160
159
163
155
155
156
157
156
154
151
142
140
146
160
166
161
151
149
155
160
162
159
158
157
157
156
160
167
165
162
158
158
164
170
170
168
168
169
168
165
160
160
164
169
167
160
156
157
161
161
161
161
164
165
163
162
162
164
166
165
157
143
141
146
158
160
153
146
145
148
153
155
154
152
150
151
160
169
170
163
157
155
158
163
166
166
168
168
166
163
161
162
166
167
165
159
154
153
152
155
158
162
166
164
161
159
159
163
168
166
156
146
143
148
157
162
156
146
138
141
148
151
148
146
148
154
163
170
168
161
156
155
158
161
160
160
161
162
162
162
163
166
167
163
155
150
150
151
150
150
153
161
170
157
150
149
153
155
155
154
151
148
149
152
156
159
155
149
143
145
147
147
143
144
151
160
166
170
168
161
159
158
161
164
163
160
157
156
158
162
165
166
163
156
149
146
150
154
152
148
149
156
164
149
149
150
153
152
149
149
149
151
152
153
154
154
155
154
154
155
153
149
145
146
154
162
168
170
168
164
162
162
164
167
167
163
157
154
158
165
167
165
160
156
153
154
156
157
156
154
154
154
156
145
150
156
158
156
154
154
156
154
151
152
154
155
155
156
159
162
161
157
153
150
153
160
167
170
166
162
161
163
165
165
163
162
160
159
159
164
165
164
160
158
159
163
161
159
160
161
159
154
151
146
150
155
157
161
166
168
161
153
149
154
160
161
157
155
157
162
163
160
157
152
151
157
164
168
162
157
159
163
165
161
159
161
165
164
160
158
159
160
159
158
159
161
161
162
164
164
159
152
152
151
147
148
154
164
171
169
156
146
144
154
161
161
157
153
155
157
160
159
158
156
154
155
158
158
155
155
159
164
162
155
154
160
169
170
162
156
153
154
155
154
154
157
160
162
164
161
157
152
154
152
144
145
153
165
169
163
151
140
139
146
152
154
153
152
152
153
154
158
161
160
158
154
153
153
154
157
162
164
159
151
150
159
171
174
168
158
151
151
152
153
155
158
159
158
160
160
158
154
155
145
143
146
152
158
158
155
150
141
139
144
151
156
156
152
149
148
154
162
164
162
158
153
153
154
156
157
160
159
158
155
153
158
166
172
170
161
152
150
155
159
162
158
157
155
159
162
160
156
156
140
144
149
150
148
148
150
155
154
149
149
153
161
162
156
150
150
158
166
165
160
154
153
155
157
154
150
149
156
162
167
160
156
158
164
165
158
149
150
158
166
163
157
154
156
161
162
158
155
156
146
150
155
150
145
142
146
157
160
157
155
155
158
161
160
158
159
163
165
164
159
155
153
156
156
149
142
144
156
166
171
165
153
150
150
154
153
148
149
156
161
159
158
157
160
158
153
148
153
157
154
157
157
154
148
139
137
145
156
160
162
157
156
158
160
161
163
165
165
165
160
157
156
157
155
149
146
151
157
163
164
160
150
144
143
150
157
160
155
151
151
157
163
169
165
156
145
145
152
159
160
159
155
152
150
141
135
135
145
162
169
167
161
157
156
156
158
163
167
166
162
158
158
160
159
159
160
158
156
153
155
156
156
148
143
149
164
169
162
153
151
155
163
172
171
159
150
147
150
155
163
159
151
148
150
148
141
140
151
165
174
172
162
156
154
152
156
162
165
166
162
158
158
159
161
166
166
161
151
146
151
163
168
162
154
154
160
163
163
158
156
154
156
163
174
176
166
154
148
152
166
162
152
149
149
153
155
157
158
164
163
158
154
154
154
156
158
161
162
162
159
157
156
156
160
166
165
159
148
144
152
167
174
172
165
160
156
154
158
160
160
154
152
155
171
181
175
160
150
153
166
164
158
154
155
158
160
159
157
155
149
145
148
152
154
156
158
159
163
162
157
154
153
154
160
166
164
157
148
144
150
157
164
165
166
167
163
156
153
151
153
154
155
156
164
171
171
165
159
158
159
162
159
159
159
160
160
161
155
151
146
146
152
155
152
150
152
157
162
162
157
153
152
155
160
164
161
155
148
146
149
152
154
156
161
167
168
161
152
146
147
152
157
156
155
160
164
166
163
160
150
149
152
157
159
158
157
158
157
156
158
160
162
158
152
148
150
154
158
159
156
154
154
156
158
161
160
155
151
152
154
157
158
157
159
162
164
159
152
147
147
151
154
156
157
159
161
160
158
157
149
145
146
153
154
151
148
147
154
159
164
167
168
163
158
156
155
154
152
150
153
155
155
157
158
157
158
153
153
157
162
167
167
164
164
162
160
156
152
150
151
155
159
164
168
168
159
153
152
157
150
148
149
153
156
151
144
142
148
157
162
168
171
172
169
166
158
155
152
152
154
159
161
161
159
155
152
148
150
157
164
168
169
167
168
166
164
157
154
154
155
159
166
173
175
169
158
150
152
158
151
151
153
156
160
157
149
146
149
155
160
165
172
173
168
159
151
151
154
158
163
165
166
165
160
155
148
143
146
154
160
164
164
164
165
167
166
162
156
152
153
160
166
168
164
160
159
159
158
157
151
150
151
152
157
158
154
152
154
156
158
160
159
157
152
146
145
147
153
160
163
166
165
162
159
155
151
147
147
150
155
158
160
157
158
162
164
161
153
149
151
158
164
163
156
156
163
168
165
155
152
151
148
145
145
148
150
154
156
158
157
153
147
143
145
147
148
151
155
158
159
161
161
159
157
157
157
155
153
151
151
154
158
158
160
160
162
158
150
145
148
159
165
164
159
158
163
167
164
158
156
157
153
143
139
141
146
153
157
158
154
149
147
150
155
159
159
160
161
162
159
159
161
164
166
161
159
158
158
156
155
156
163
168
171
170
164
158
150
146
149
157
164
167
165
163
163
164
162
161
156
161
155
143
134
135
145
154
157
154
149
146
149
156
165
164
160
161
166
168
165
163
163
168
166
156
153
155
158
159
158
158
163
169
175
173
167
160
155
152
152
153
156
164
167
167
165
164
160
161
150
155
152
141
132
134
143
151
152
147
143
143
147
155
161
161
155
155
158
166
167
166
162
159
153
151
149
154
159
159
158
158
159
163
169
169
164
157
157
159
158
153
151
155
164
169
168
166
164
163
145
148
147
140
135
137
143
143
140
139
144
149
151
152
153
155
154
151
151
155
162
163
156
147
146
153
160
161
157
156
157
159
158
159
165
166
159
150
151
158
164
161
154
155
161
164
163
164
167
168
150
150
147
142
141
143
145
139
134
137
148
160
160
152
147
151
158
160
156
155
157
157
150
146
150
163
171
166
158
155
159
159
156
157
165
167
159
147
143
153
164
167
164
161
163
161
158
161
168
171
162
160
152
146
144
147
145
142
141
142
147
155
156
151
146
150
160
171
170
162
157
153
152
154
156
164
168
165
160
160
161
156
152
154
166
169
161
150
145
152
160
162
163
167
169
168
162
159
162
165
165
164
158
150
144
142
144
148
150
149
147
145
147
148
149
152
160
169
171
163
157
154
156
158
156
155
156
158
165
168
162
153
148
154
167
170
163
154
149
152
153
151
151
160
170
173
168
159
153
155
154
163
163
154
143
137
140
145
153
153
150
147
149
151
153
155
158
161
159
158
156
155
156
155
152
149
152
155
162
165
160
153
151
159
166
166
160
153
151
151
148
146
147
154
162
168
165
158
154
156
153
165
168
159
145
137
142
150
153
153
154
160
164
163
155
152
154
157
158
157
156
156
154
152
153
156
160
158
159
157
159
160
160
162
162
160
154
150
150
151
151
150
152
156
158
159
159
160
163
166
163
171
170
158
145
141
152
160
158
151
153
163
170
161
150
145
151
159
162
159
157
155
155
154
157
161
163
159
154
156
161
163
161
157
155
152
150
150
151
154
156
156
158
159
159
159
157
159
164
168
169
170
163
151
144
148
159
166
160
150
148
155
160
157
146
143
150
159
161
157
154
156
160
161
161
160
161
159
157
158
161
161
157
152
151
152
154
154
156
158
159
158
157
157
161
161
158
158
160
164
165
163
155
146
145
151
161
166
161
152
148
150
154
155
149
149
152
156
155
152
153
158
163
162
158
157
162
164
163
161
158
158
156
155
157
159
160
159
158
160
160
158
153
153
158
162
162
160
160
166
156
158
153
148
148
153
158
160
158
154
151
153
156
157
156
153
151
151
150
150
153
162
163
159
156
159
168
170
167
156
153
156
159
162
164
166
164
159
157
159
163
162
158
155
156
161
165
164
164
168
158
155
156
161
164
158
150
144
149
157
160
159
159
160
160
156
154
154
160
166
163
155
148
147
153
156
159
161
164
165
159
155
153
155
156
154
152
156
163
171
174
170
162
156
156
163
165
164
161
160
151
149
151
156
159
156
152
148
148
152
157
158
155
153
153
155
156
160
167
170
165
155
147
143
150
156
159
159
158
155
154
153
155
159
160
160
159
160
164
168
169
166
164
165
167
166
163
159
156
156
149
145
143
142
145
150
153
152
150
153
156
154
147
142
148
155
161
164
167
167
166
161
156
154
156
160
161
160
156
154
153
158
161
162
160
159
160
163
163
163
159
159
162
168
170
166
160
154
152
152
150
144
141
139
142
148
155
154
152
151
152
151
143
140
145
153
159
158
154
160
167
168
166
164
161
162
163
163
161
159
162
164
165
162
156
155
160
164
163
161
157
155
158
161
164
163
161
156
151
150
152
147
146
149
153
159
159
155
148
146
149
150
149
149
147
149
146
146
148
157
166
170
165
164
160
161
161
161
160
162
164
167
165
158
152
154
162
167
166
163
161
157
155
154
158
161
164
162
158
154
151
148
151
159
166
167
162
154
146
143
148
153
160
161
155
149
143
143
150
158
165
166
159
153
153
153
154
154
155
157
160
162
159
153
154
158
165
168
167
166
164
160
155
150
154
158
162
165
164
161
144
145
150
157
164
164
157
152
149
148
153
158
164
167
163
152
146
149
155
162
163
160
155
151
148
146
144
146
152
155
155
154
148
151
155
159
163
162
162
163
165
162
157
154
154
156
156
157
159
162
143
143
146
151
151
150
151
152
156
159
160
160
164
166
162
153
148
152
158
159
159
155
153
154
152
147
142
144
153
160
160
155
150
149
154
155
154
153
153
157
163
165
163
161
160
159
154
150
149
153
154
149
150
152
151
148
151
156
161
164
162
161
162
161
154
148
147
151
154
155
150
149
150
158
160
154
148
147
155
165
174
170
161
154
153
154
156
155
154
157
162
169
171
169
166
164
160
151
143
141
161
158
158
159
158
157
156
158
161
162
162
161
162
159
151
145
147
153
157
155
151
149
149
156
161
159
156
153
156
164
174
180
178
169
164
164
168
168
164
160
162
168
171
169
165
165
162
155
147
144
158
159
160
161
164
163
158
151
151
155
160
162
162
158
152
150
152
160
164
159
156
154
156
158
158
159
162
166
163
163
167
172
176
176
172
174
177
176
171
166
164
165
164
162
160
162
161
157
154
155
153
154
157
160
162
159
147
135
137
148
160
164
164
159
156
158
158
165
167
163
160
160
162
162
158
157
165
171
170
164
162
162
165
164
167
170
173
170
169
168
167
164
157
156
159
162
161
158
159
164
154
155
156
155
154
149
139
131
135
150
163
166
162
161
162
165
163
164
163
161
160
160
161
161
161
162
167
170
168
163
162
161
161
158
159
165
167
165
163
165
167
164
158
156
159
164
163
160
161
165
156
157
159
158
153
149
145
143
147
153
164
168
163
164
167
168
167
163
159
157
155
153
151
156
163
168
168
165
158
157
160
163
164
161
160
163
165
164
161
161
164
164
160
155
155
158
160
159
161
162
149
155
159
161
160
159
157
152
149
153
161
168
168
165
163
163
161
162
158
154
151
148
148
152
159
165
164
161
156
155
158
160
162
159
158
161
164
165
165
163
163
164
160
154
150
147
149
153
158
161
143
146
157
166
170
165
158
150
149
153
158
162
165
160
152
149
152
156
157
154
152
152
154
151
151
151
157
159
158
158
158
158
157
154
153
155
159
164
166
164
163
160
157
152
148
142
143
149
155
160
143
145
153
164
166
159
150
150
153
159
159
157
157
152
147
144
143
149
155
156
159
163
161
152
145
146
154
159
159
159
160
161
159
154
151
153
157
161
163
161
159
154
151
152
152
149
149
151
157
158
143
145
150
154
155
152
153
160
167
166
160
155
152
150
149
148
148
151
155
158
161
164
161
155
150
151
158
161
159
158
159
162
164
162
159
160
163
163
162
160
158
155
153
155
157
159
159
161
162
159
141
142
144
147
151
155
167
174
170
165
160
158
157
154
154
156
157
156
157
155
154
155
155
157
160
160
161
162
161
158
155
158
164
170
171
167
166
164
162
161
161
162
160
157
158
162
165
164
160
156
140
141
141
146
156
168
174
173
164
157
157
164
164
160
155
156
160
161
158
153
148
148
152
161
165
162
160
160
162
159
152
152
159
169
172
168
161
158
159
162
166
169
165
161
159
161
164
161
152
148
149
142
140
149
162
172
173
163
152
149
152
158
160
156
153
154
159
163
162
156
151
151
156
162
161
158
157
159
162
160
150
147
156
166
172
170
161
156
157
161
167
170
169
164
161
161
162
159
151
146
154
144
142
152
163
171
169
160
151
145
143
146
151
153
152
152
156
165
168
164
159
159
159
158
155
154
156
161
161
157
151
149
158
169
176
176
170
161
157
158
162
165
166
163
161
159
159
160
161
158
150
145
146
154
159
164
163
161
156
149
144
147
155
159
155
149
151
161
170
172
165
158
157
157
156
156
157
161
161
160
158
160
165
173
180
181
174
162
153
151
154
160
160
159
156
155
156
160
167
171
143
146
150
152
151
152
154
158
159
154
150
152
161
166
160
150
146
155
166
168
162
154
153
157
159
158
155
156
161
168
172
172
170
173
177
173
161
146
139
144
151
156
156
154
152
150
152
157
165
171
145
147
149
147
145
142
144
150
154
155
152
154
159
165
162
155
149
152
161
164
161
155
155
159
160
156
151
152
161
171
174
172
167
167
164
158
148
138
137
145
153
157
155
152
151
150
152
155
160
160
150
145
143
145
146
143
141
143
149
156
156
154
155
160
161
159
156
156
162
164
164
163
162
162
159
153
151
157
161
163
162
161
159
160
159
157
153
149
147
150
154
158
156
154
153
153
153
156
159
158
151
144
141
144
152
155
150
149
152
160
160
158
156
158
160
161
161
161
163
165
166
169
165
161
154
154
161
163
159
154
151
154
152
155
157
162
165
163
155
151
153
157
157
155
155
154
153
155
159
162
150
145
143
147
153
155
150
150
155
165
168
162
156
155
159
162
162
161
159
161
165
169
163
154
148
154
164
165
156
150
151
156
157
156
160
166
166
159
153
153
156
159
155
155
156
156
154
154
156
165
153
151
147
148
149
147
143
143
154
163
165
159
153
153
157
161
163
161
157
158
162
163
157
147
145
153
161
160
153
152
157
164
164
163
163
166
158
150
149
155
163
164
156
153
156
159
159
155
154
160
161
155
148
145
143
141
138
141
148
155
156
153
152
154
155
158
161
163
164
162
160
155
151
148
152
161
162
157
153
156
164
168
168
167
167
165
156
148
147
159
169
168
160
154
156
161
164
161
157
158
156
149
144
143
142
144
145
151
154
153
150
150
155
158
155
152
155
162
167
165
159
152
149
151
159
168
166
158
152
153
162
166
165
161
161
159
156
150
145
151
160
167
163
156
155
158
163
164
162
162
145
141
144
147
151
157
161
164
161
156
151
150
155
160
155
151
151
157
162
165
159
155
153
157
164
169
165
156
149
151
159
163
158
152
151
154
156
150
141
139
147
156
163
161
159
158
157
158
161
167
144
144
151
159
164
163
161
161
159
158
155
153
153
157
158
156
154
154
156
160
160
160
159
161
164
163
160
152
149
154
160
162
159
152
151
156
161
155
145
139
144
153
164
169
167
161
156
151
155
167
148
152
157
164
170
164
152
146
152
158
160
157
155
158
162
163
157
154
156
158
160
163
162
162
161
155
148
148
151
157
160
161
159
158
161
166
166
164
158
151
151
153
158
166
169
166
159
150
151
158
151
152
155
161
166
160
150
145
150
158
160
158
156
160
163
160
156
153
156
160
161
161
160
160
159
154
148
148
153
155
158
159
160
163
166
165
164
162
160
157
154
152
152
156
161
164
163
160
155
153
155
151
151
154
157
156
153
151
153
157
156
152
148
149
152
148
146
149
156
162
164
163
160
160
162
163
163
159
155
155
158
161
164
164
163
162
160
157
155
155
156
158
158
155
153
158
166
172
169
161
161
155
153
150
150
151
152
154
155
155
152
145
142
140
140
141
143
150
158
163
163
162
160
165
171
173
168
161
158
157
161
165
166
163
162
160
159
156
152
150
153
161
167
165
158
155
164
175
178
172
164
162
158
151
148
148
148
152
154
153
151
148
146
147
148
147
148
157
163
164
154
150
155
167
178
170
160
157
159
160
161
164
165
165
164
163
163
160
153
147
149
158
169
168
163
158
161
167
169
168
161
164
159
150
146
147
149
150
152
150
149
148
149
155
158
158
157
162
169
166
151
141
147
163
167
159
151
154
159
160
158
156
156
161
163
162
164
160
154
149
147
152
158
165
165
161
159
157
158
157
151
153
151
145
144
148
151
150
147
144
144
144
146
152
159
161
158
159
164
166
159
147
143
147
153
156
157
160
160
159
157
155
151
152
154
156
154
154
152
153
155
152
153
158
162
162
158
156
156
155
147
143
139
139
142
147
149
146
141
138
140
144
145
149
153
157
156
154
155
159
162
158
144
137
143
158
169
168
159
154
157
159
154
149
150
152
151
149
152
158
161
158
155
155
158
159
159
162
166
167
157
147
140
139
143
145
145
140
134
137
145
150
153
151
152
156
158
157
150
153
160
164
155
142
144
158
169
165
154
151
158
161
156
153
152
155
155
153
157
161
162
160
154
156
161
162
162
164
169
171
172
161
149
145
145
145
143
140
141
145
149
154
158
155
153
156
160
161
155
154
160
168
165
156
148
152
156
154
151
154
158
158
155
154
156
161
161
160
162
163
159
153
150
156
166
170
165
159
161
165
169
162
153
150
148
145
144
146
150
154
153
151
149
149
150
154
157
160
159
159
162
166
166
160
149
143
142
150
158
165
164
158
156
159
167
167
163
162
163
164
159
152
149
155
166
168
161
150
149
158
151
153
155
153
150
148
147
152
157
159
155
151
146
144
145
147
153
157
157
160
160
161
159
153
148
146
150
157
168
174
172
165
162
166
169
167
160
159
160
164
162
158
156
156
159
157
151
145
149
160
139
152
160
157
150
148
154
163
164
161
156
155
152
149
147
150
156
158
159
158
157
157
155
150
151
158
165
169
172
170
169
165
163
162
160
154
147
149
156
164
166
165
163
159
158
153
148
149
155
162
151
163
167
160
151
151
161
172
168
158
152
153
156
156
151
156
165
168
163
157
154
156
159
157
156
163
168
167
162
159
161
162
160
155
151
142
142
146
156
166
169
166
162
161
161
158
155
155
159
159
163
168
167
158
153
155
165
169
162
152
146
147
152
153
149
155
166
174
165
154
149
154
161
163
161
158
155
151
150
154
158
162
161
155
149
143
142
147
158
168
171
164
157
157
161
162
160
158
157
157
163
164
161
154
152
154
158
158
153
150
148
149
149
146
144
149
160
166
161
149
143
151
159
161
158
151
148
149
149
151
156
162
165
163
159
151
144
146
157
166
170
163
153
151
157
161
160
156
155
159
153
159
161
155
149
149
148
146
145
150
156
159
157
150
147
150
156
157
152
143
141
151
157
156
151
151
159
166
164
157
155
160
166
168
164
154
146
147
154
165
173
170
158
151
154
160
162
160
156
160
160
164
162
158
151
149
147
150
153
158
159
156
151
149
151
156
159
162
162
162
158
151
144
143
147
154
160
164
163
159
156
152
152
154
155
158
158
159
162
167
169
166
159
156
161
173
178
169
158
153
158
161
158
155
152
153
155
157
157
158
158
156
150
147
149
154
160
167
173
173
163
151
140
137
146
158
162
160
151
141
141
146
150
154
157
161
164
163
162
165
165
164
162
165
174
183
180
169
156
152
154
157
157
156
155
156
161
165
164
160
155
147
143
142
150
157
163
169
171
170
165
156
147
147
153
160
162
159
147
141
142
148
153
156
159
162
164
161
158
152
152
156
161
168
176
178
175
163
154
148
153
157
158
158
154
151
156
160
161
156
149
140
136
141
150
157
159
158
158
164
166
164
160
155
155
158
160
160
158
156
157
160
162
162
163
164
165
161
148
142
144
154
160
163
163
164
163
157
148
142
158
160
159
156
150
147
149
151
151
149
147
147
148
147
146
150
151
152
153
159
166
166
161
152
150
153
157
160
159
160
162
165
169
167
165
166
167
164
156
147
153
159
161
159
155
157
160
159
150
146
163
160
155
150
147
147
149
150
148
150
158
164
166
159
148
145
147
150
153
156
160
160
153
147
144
147
151
154
153
154
157
161
163
161
161
164
168
167
164
163
162
163
161
157
154
157
160
163
162
160
151
153
151
147
148
150
154
158
160
162
164
171
173
168
159
149
148
150
152
153
152
152
150
146
143
142
144
148
154
157
156
152
147
149
156
161
165
165
165
167
166
164
162
160
158
157
156
159
164
164
144
149
154
155
153
152
157
166
174
170
164
161
168
173
170
159
147
146
151
152
153
151
149
147
145
143
143
148
160
169
167
154
140
142
153
157
157
155
156
162
165
166
167
166
163
158
153
150
151
156
149
153
161
164
157
151
152
164
174
169
161
158
166
173
168
154
142
144
152
161
163
155
147
146
148
149
147
150
160
173
175
167
154
152
155
157
157
154
154
158
163
170
173
172
167
162
155
149
145
145
155
155
160
161
155
149
149
155
161
162
159
162
169
171
157
140
138
149
163
170
166
157
149
150
152
154
152
152
157
166
172
174
175
171
166
163
164
166
166
164
163
165
168
166
163
162
158
154
148
148
154
151
146
145
148
150
151
150
153
154
156
165
171
169
152
138
140
154
167
168
161
157
156
159
157
157
158
159
159
159
162
171
178
177
171
166
167
172
173
169
164
159
155
156
156
158
156
154
152
153
153
152
145
144
148
155
160
156
152
150
150
156
165
168
160
147
143
151
158
161
158
158
161
163
159
159
164
168
163
154
152
160
166
165
158
154
159
166
169
168
165
159
155
156
157
156
152
149
151
156
156
159
157
154
153
157
163
164
159
151
148
151
160
169
169
161
150
148
151
156
158
156
156
157
158
162
168
171
163
153
151
158
162
158
149
150
156
161
162
162
163
163
161
159
158
156
151
149
151
156
154
159
162
160
155
152
156
162
159
155
154
155
160
166
168
164
158
156
155
156
155
151
147
147
153
163
168
167
158
151
153
161
162
157
151
152
161
164
161
158
160
163
164
161
158
155
153
153
155
160
136
142
154
159
155
147
144
148
153
157
161
162
162
158
156
159
164
165
162
158
155
152
149
147
147
156
163
163
159
155
156
160
161
156
150
153
162
166
164
160
160
163
164
160
155
151
152
154
155
158
127
130
146
160
161
152
144
145
151
160
161
161
157
151
147
150
159
164
163
159
158
160
158
148
140
141
153
161
161
156
155
157
157
152
147
149
157
162
162
161
162
164
163
160
156
151
150
150
147
145
141
142
151
165
170
164
155
153
158
162
158
154
149
146
148
151
156
160
158
158
160
165
160
147
134
135
148
158
159
154
153
156
158
156
153
152
153
156
158
160
162
162
160
160
160
158
155
150
144
139
157
153
154
161
168
168
166
162
161
160
154
146
143
145
150
158
160
159
157
158
160
161
155
146
137
139
148
156
157
154
152
157
162
167
169
164
161
158
158
160
160
159
158
159
162
164
163
160
153
147
157
154
150
149
153
159
165
163
160
155
150
148
146
145
150
158
164
164
160
156
155
152
150
150
149
150
151
156
159
158
155
156
163
172
175
169
163
161
160
162
162
161
159
159
159
163
165
166
165
159
154
150
147
146
150
153
161
161
158
154
153
153
151
148
149
154
162
165
160
153
148
147
152
158
161
159
156
156
160
161
160
158
161
167
169
165
160
158
159
165
172
175
170
162
155
157
163
168
165
161
157
152
150
151
156
159
162
164
163
158
153
153
153
151
148
151
159
163
161
151
145
150
157
163
163
160
159
158
161
161
162
159
159
161
161
162
159
157
159
166
174
179
172
163
155
153
159
162
162
159
163
157
155
157
163
168
170
168
166
160
150
148
152
155
152
150
156
163
164
156
150
154
161
163
160
158
160
163
163
161
158
157
158
159
162
164
165
163
161
164
168
167
164
161
158
156
156
158
163
164
161
158
156
158
163
169
170
168
165
157
146
148
155
160
156
149
151
162
168
164
154
154
157
159
158
158
162
166
167
163
161
159
160
162
166
169
170
167
160
157
155
157
158
160
159
155
154
159
168
172
154
152
151
152
156
159
160
158
156
152
148
151
161
165
160
150
149
157
166
163
155
151
153
158
160
159
160
163
167
168
166
165
164
168
170
170
167
161
156
154
154
156
159
159
156
153
155
162
170
172
149
142
138
143
147
148
146
145
145
147
148
152
160
165
163
154
148
149
156
157
154
153
157
163
164
161
156
158
165
168
167
168
168
172
174
170
165
159
154
154
156
158
157
155
153
156
161
166
167
161
148
142
137
141
148
153
149
142
141
145
147
151
157
163
163
156
149
145
148
151
154
159
165
168
166
163
161
162
164
164
160
162
168
174
174
174
169
163
154
153
156
157
155
152
154
162
169
171
166
157
149
147
147
152
156
159
154
149
147
149
147
149
155
160
162
159
152
146
144
149
160
170
169
165
158
160
165
170
165
158
153
154
157
162
169
174
172
162
149
146
151
156
155
152
156
163
168
170
167
163
152
155
159
159
158
156
152
150
154
160
157
154
154
158
162
163
158
149
144
151
165
174
167
154
145
150
162
166
161
156
152
151
145
144
156
169
168
156
142
142
153
160
157
152
146
150
154
161
167
169
159
160
157
156
151
142
138
143
156
166
164
158
153
157
161
163
162
157
154
158
167
170
161
148
140
147
155
156
155
159
162
155
144
141
149
157
156
146
141
151
164
168
160
150
142
143
150
158
163
165
162
158
152
143
138
135
136
145
156
162
160
155
154
157
160
161
164
166
167
168
165
161
154
147
149
156
158
156
156
161
166
165
158
154
153
154
148
142
148
160
172
170
161
152
146
151
157
161
162
162
157
156
150
141
138
139
143
151
158
156
152
152
157
163
163
162
161
166
170
167
162
154
149
150
159
168
168
161
154
156
163
163
159
160
162
161
154
148
147
155
165
168
164
159
158
160
164
166
165
165
148
155
157
153
148
152
158
164
161
155
148
149
158
168
166
161
156
157
161
165
161
156
152
152
160
169
169
162
153
150
152
153
153
155
160
165
166
154
145
143
151
164
169
168
162
160
163
168
170
170
147
156
162
164
166
165
165
164
159
156
147
142
145
156
160
157
152
152
157
165
172
167
158
152
153
160
164
163
158
154
153
150
149
149
153
161
163
154
145
141
148
158
165
164
160
156
159
167
170
173
149
154
157
162
166
162
156
152
156
158
152
143
139
143
155
156
154
154
158
167
171
166
158
150
150
154
161
168
172
166
157
150
148
151
151
150
149
151
149
150
151
152
154
156
161
161
160
163
165
165
147
149
150
154
158
155
149
147
153
159
158
150
144
148
158
162
160
159
160
162
161
155
149
147
148
153
163
173
177
170
158
150
151
157
157
149
143
142
150
155
154
150
151
157
165
166
163
160
158
161
147
149
153
157
159
155
151
152
155
158
157
156
155
159
161
164
161
160
159
161
161
159
154
149
151
156
164
172
174
170
161
154
157
162
163
156
146
143
150
154
157
157
162
166
166
163
161
162
166
166
151
153
158
162
164
162
161
157
155
153
153
155
157
157
156
154
154
156
160
161
164
164
161
160
159
156
157
160
165
168
166
166
166
165
163
158
156
155
153
154
158
161
165
165
158
155
158
169
174
173
154
156
158
159
159
159
157
154
151
149
150
153
153
153
149
147
147
154
160
159
153
150
156
165
166
157
150
151
159
164
166
169
170
167
160
152
158
161
165
161
155
153
156
155
151
150
156
168
174
172
153
156
156
154
154
153
151
148
148
148
150
150
151
154
155
151
148
155
161
158
146
137
146
161
164
158
151
154
158
160
161
165
169
166
156
148
150
159
166
165
156
151
152
154
155
157
159
163
166
163
153
156
155
153
153
152
148
146
148
152
152
150
149
155
160
158
153
154
160
162
156
143
141
148
155
159
163
163
159
156
155
161
166
163
153
145
145
152
160
165
164
163
163
165
167
164
161
160
161
159
154
156
154
154
154
151
147
145
149
155
153
148
146
151
157
159
156
153
154
160
162
158
144
138
145
158
167
163
154
150
155
162
164
159
152
148
148
151
157
163
166
168
169
169
169
165
162
163
165
166
162
160
154
153
153
149
144
143
149
155
154
149
147
150
156
159
157
151
148
152
162
169
159
143
142
153
161
158
150
147
155
162
162
157
152
152
155
157
161
163
161
159
159
160
164
165
164
166
170
170
171
163
156
153
152
148
142
142
148
154
154
153
157
160
160
159
156
149
144
148
163
178
176
157
146
148
155
155
152
153
157
159
160
156
155
154
157
161
165
165
159
154
150
155
162
164
162
162
165
168
167
163
155
152
154
152
149
149
152
155
155
155
161
163
160
155
151
148
150
155
169
179
180
164
151
149
152
158
161
164
165
161
160
159
157
155
156
161
167
170
167
161
158
160
163
159
154
149
154
165
151
152
151
153
156
161
164
163
161
159
155
153
152
152
151
147
149
151
157
164
170
172
163
155
151
153
156
164
168
174
172
167
162
159
158
156
156
161
167
173
173
174
173
169
163
154
145
142
152
164
137
144
149
152
156
165
175
178
172
163
154
150
148
148
148
149
155
161
162
163
161
156
151
146
148
159
165
167
168
168
167
163
159
158
157
157
158
161
165
170
172
174
175
171
163
155
151
151
156
162
141
148
154
155
157
164
173
180
177
165
152
148
150
152
152
157
163
167
162
156
152
153
150
149
153
161
168
166
162
157
158
158
156
155
155
156
156
160
163
169
170
166
163
163
163
163
162
161
159
158
151
158
163
160
158
160
163
166
166
161
152
150
152
153
154
157
163
166
161
153
148
153
159
162
164
167
167
163
154
155
157
160
160
157
157
154
152
156
161
170
173
165
159
156
160
163
163
161
158
155
159
167
166
158
154
152
152
150
152
157
159
156
151
146
147
152
158
162
163
156
151
152
157
161
161
161
156
156
156
159
163
166
166
164
159
153
150
153
158
168
173
167
158
152
154
157
158
157
156
157
154
164
164
155
148
147
147
145
148
155
162
161
151
140
140
148
155
158
161
158
154
152
151
149
145
144
149
159
167
168
166
164
165
161
157
152
151
155
158
162
165
164
157
152
152
155
158
160
159
159
146
154
160
159
154
152
155
159
158
159
160
157
156
156
157
160
160
157
153
151
151
151
149
146
144
149
155
159
156
154
156
160
163
161
159
159
157
150
149
154
163
165
161
158
162
169
169
165
159
158
152
154
156
153
152
152
154
154
157
159
161
159
158
156
157
157
156
154
152
149
148
147
146
148
153
160
164
161
154
150
153
157
158
157
158
159
158
153
149
152
162
164
162
161
164
170
172
167
160
158
154
154
157
157
156
153
153
156
161
162
160
155
155
155
157
158
155
153
151
148
144
140
141
147
155
162
163
161
157
155
153
150
149
151
157
163
166
158
147
146
150
159
162
163
164
168
169
165
159
156
154
156
161
163
158
151
149
157
164
164
159
152
150
152
155
159
159
156
153
148
144
142
143
146
152
155
157
160
159
157
152
148
149
155
166
174
175
160
143
134
142
155
163
161
156
155
157
159
155
150
158
160
163
161
154
146
145
152
159
162
162
160
157
154
153
157
162
161
154
149
145
146
150
151
152
153
156
158
155
151
150
154
162
167
169
172
171
160
146
139
145
158
164
160
154
151
154
156
154
151
165
164
160
152
146
144
146
152
155
160
165
170
171
162
153
156
162
164
155
146
142
147
154
157
158
158
160
158
153
147
151
161
170
171
164
161
160
161
158
155
154
160
163
162
158
155
155
157
160
157
165
162
157
150
147
150
155
161
162
162
163
168
171
169
159
158
161
163
154
144
139
144
151
157
160
161
163
162
159
158
160
164
165
163
160
157
156
162
167
167
164
163
163
167
164
159
155
154
156
161
156
157
157
156
157
157
163
171
175
168
156
153
161
171
174
166
155
148
150
154
153
150
145
143
148
161
167
167
168
169
166
158
154
154
158
158
158
159
164
168
167
167
170
173
169
161
154
150
153
161
148
151
158
162
163
158
158
167
173
166
153
147
157
173
175
162
146
142
152
168
173
161
141
133
144
162
169
166
164
165
162
155
150
151
156
159
158
159
166
169
169
171
173
172
168
161
156
155
156
163
150
152
156
161
157
147
146
153
160
161
156
161
169
174
164
151
142
147
161
176
177
162
148
139
147
161
165
161
159
161
160
158
158
158
160
159
160
166
173
173
167
165
164
162
158
157
156
158
159
164
154
153
151
146
145
147
148
152
154
155
159
170
177
175
158
145
142
154
164
165
161
156
155
159
160
159
159
158
159
159
158
161
165
166
161
158
162
168
172
170
163
157
154
156
154
153
154
156
156
159
157
159
150
142
144
155
166
169
162
155
155
167
175
175
162
147
142
145
152
154
150
153
159
164
162
158
159
160
159
155
154
158
165
164
158
154
157
164
164
163
159
157
157
162
161
157
152
151
151
152
156
163
159
152
155
164
180
184
171
154
148
153
163
169
163
149
143
142
145
149
150
151
153
156
157
160
164
166
159
150
151
157
164
163
157
155
157
160
158
156
157
161
167
172
168
161
155
151
152
154
152
160
164
163
158
158
165
170
163
152
145
147
154
155
150
145
148
153
157
155
153
151
148
150
154
161
168
168
159
154
155
161
164
162
157
158
162
162
158
154
156
163
169
171
166
162
160
162
164
165
147
147
157
162
157
147
143
148
151
151
147
150
148
142
136
142
156
168
168
160
157
158
157
155
153
158
165
167
164
160
161
164
163
158
154
156
162
164
159
155
157
163
168
165
162
161
163
165
165
164
147
140
148
159
159
151
142
143
150
153
157
158
154
149
143
149
161
168
165
159
157
164
164
160
153
153
161
165
165
161
160
162
160
155
150
152
158
161
159
159
162
165
165
162
161
162
164
161
154
150
157
148
150
160
168
169
161
154
153
155
157
160
160
162
159
159
159
159
156
154
154
158
159
154
148
148
154
160
160
156
155
157
159
157
155
155
157
158
159
160
164
165
162
162
163
166
164
156
146
145
165
159
155
158
169
174
167
156
148
145
151
155
159
163
161
161
159
154
153
153
152
150
149
147
145
146
149
155
158
156
155
154
156
159
161
161
158
158
160
163
164
162
159
162
164
167
166
157
151
148
165
159
154
153
155
159
156
147
138
134
142
148
150
149
152
155
159
160
157
157
155
151
148
148
149
147
148
152
159
164
160
154
154
158
161
158
158
158
161
164
165
162
161
163
164
165
165
166
164
162
157
152
149
148
146
146
148
152
152
145
143
144
143
141
144
150
159
163
161
158
155
154
153
157
158
156
153
153
159
164
165
161
158
159
159
158
157
158
161
165
168
172
170
165
160
158
160
167
170
168
155
149
147
149
150
151
157
165
167
159
149
146
146
146
146
150
158
162
159
153
149
152
157
162
163
162
161
159
159
160
163
164
162
159
159
158
157
158
162
168
172
174
168
163
158
155
155
158
162
165
157
151
150
154
161
166
167
169
168
159
150
149
154
156
152
150
155
159
157
148
143
149
158
161
162
163
166
165
162
158
158
160
160
158
158
158
160
163
166
170
171
164
158
155
157
157
154
152
154
157
162
157
153
156
165
175
174
168
159
152
146
151
159
163
159
152
152
158
160
152
145
149
155
159
159
161
167
169
167
161
157
156
157
157
159
162
165
168
172
171
166
157
153
155
159
160
158
157
159
159
163
155
148
150
158
166
166
160
149
143
143
151
162
169
165
157
154
159
163
161
153
153
157
160
161
160
161
164
165
163
158
155
154
158
162
165
168
173
173
170
165
160
161
162
161
160
162
166
169
165
158
151
144
144
147
147
145
141
136
135
140
150
161
168
166
159
155
156
159
161
157
158
165
169
166
160
155
157
161
160
157
155
154
158
163
167
170
172
168
165
163
164
165
162
158
158
162
166
166
162
154
154
148
146
145
139
131
123
123
130
139
149
157
161
159
153
151
152
153
152
151
155
166
170
167
162
159
158
162
161
156
155
155
158
161
166
169
166
161
158
157
159
160
158
157
160
164
165
163
157
155
161
162
155
150
140
129
123
126
135
147
153
157
157
154
149
149
150
150
147
147
152
159
162
161
159
164
169
166
162
158
154
153
151
155
163
166
160
151
146
149
154
155
155
156
161
165
165
163
157
160
164
166
161
155
146
139
138
146
155
159
161
163
162
157
154
154
153
152
152
154
158
159
155
154
154
161
165
163
161
161
155
150
145
150
159
162
156
145
144
149
156
156
154
154
157
161
165
163
157
163
162
162
160
156
152
149
154
162
167
166
163
165
162
159
158
158
160
160
163
165
166
163
156
155
153
154
152
151
155
159
155
148
146
150
154
154
148
146
150
155
159
159
156
153
154
158
161
162
158
164
161
159
157
155
152
155
161
167
167
161
156
155
157
157
157
158
163
167
168
166
164
161
159
161
160
153
148
147
150
154
153
151
151
153
151
147
145
149
156
156
156
158
160
162
161
160
162
163
160
159
163
163
157
151
149
151
157
161
161
156
153
154
157
159
158
160
163
165
164
161
157
155
155
158
162
156
153
150
149
149
150
153
157
161
158
150
147
148
151
151
153
158
165
166
166
164
164
165
164
154
164
165
157
147
145
148
151
157
157
155
156
160
166
166
163
161
160
160
162
160
158
153
150
150
157
160
159
153
149
146
148
152
159
165
167
159
147
141
142
148
155
159
160
158
157
163
168
169
165
152
158
160
154
149
149
151
152
156
157
155
156
158
163
165
162
157
153
158
164
171
165
155
149
148
154
161
165
159
152
147
146
151
159
162
158
149
141
139
145
152
157
155
149
140
146
159
173
173
165
150
151
148
149
151
152
152
153
155
156
151
144
144
151
159
161
154
153
158
164
166
163
155
149
149
155
162
170
173
163
151
145
149
157
156
146
136
135
143
154
155
154
151
149
147
152
159
168
172
167
145
146
148
150
152
151
150
151
153
154
148
143
143
151
161
165
165
160
159
159
155
154
152
150
148
152
162
172
178
171
155
143
145
155
157
147
138
140
147
156
153
151
154
165
169
165
158
159
165
168
140
146
153
155
154
151
149
150
153
153
153
154
158
162
166
175
176
170
161
157
156
158
158
151
142
138
147
160
169
166
154
144
146
158
162
159
152
149
149
151
149
151
164
177
178
166
155
157
163
169
142
148
155
158
157
155
154
153
153
153
156
160
162
164
165
171
172
168
160
158
164
169
164
153
138
131
137
146
155
156
151
149
153
163
164
161
157
156
154
151
147
150
161
166
163
156
154
162
168
170
149
151
155
156
154
153
154
154
152
153
154
154
157
155
158
158
157
157
156
156
158
163
162
159
150
142
142
150
156
155
152
158
165
167
159
150
151
159
165
162
153
146
145
146
147
150
158
166
173
171
154
156
157
155
152
150
150
151
153
155
154
153
155
158
158
154
148
148
150
153
151
152
158
160
158
154
154
158
160
161
162
169
177
172
157
143
143
158
172
175
162
151
147
150
155
158
162
169
173
171
157
162
161
157
153
148
144
147
154
161
162
157
158
162
163
157
148
145
150
157
157
156
157
157
156
154
153
156
159
162
168
175
180
174
159
147
146
154
166
174
169
167
165
169
171
169
165
165
168
167
157
162
162
160
157
150
142
144
155
166
167
160
157
158
159
156
151
149
153
162
164
164
159
154
151
151
154
152
152
154
165
172
176
171
162
155
153
154
159
164
166
170
174
177
175
169
164
162
164
166
157
160
160
162
160
153
145
145
156
165
162
155
150
150
153
155
154
152
150
155
161
166
162
154
150
152
157
155
149
149
155
161
163
163
162
161
158
156
155
154
157
159
162
165
162
159
161
164
167
167
161
162
161
161
161
155
149
150
157
160
156
153
155
160
159
157
153
150
145
146
156
165
165
158
153
158
162
159
152
150
153
155
158
160
161
160
158
156
154
154
157
159
158
155
156
154
157
164
169
167
165
164
160
160
158
158
158
159
158
158
154
157
168
176
169
158
150
148
147
150
158
164
165
161
159
165
167
163
159
155
156
156
158
159
160
157
155
156
158
163
166
168
166
160
158
153
154
159
166
167
162
157
151
149
153
161
168
167
166
161
155
157
167
172
168
157
150
151
156
163
164
160
156
158
160
165
166
161
159
158
160
161
160
159
158
156
156
159
162
165
166
170
173
169
163
157
153
157
164
167
155
146
138
141
151
162
173
178
173
164
155
151
152
156
156
155
155
159
163
165
161
154
151
151
156
162
163
161
157
157
161
160
160
159
160
164
166
164
161
157
154
158
166
168
166
165
163
163
165
167
149
142
139
147
154
160
164
167
170
164
155
149
151
156
158
156
154
158
158
156
154
153
153
152
154
159
164
163
160
159
157
156
154
156
162
169
169
164
158
155
152
153
157
160
164
167
169
168
166
163
146
153
158
158
156
154
152
152
156
162
160
161
165
167
161
157
150
147
151
151
152
156
160
161
163
165
167
166
164
160
157
152
148
154
162
169
168
162
157
159
164
163
159
156
158
161
164
165
163
160
154
167
168
160
155
152
149
145
147
159
166
168
165
163
159
157
152
149
155
162
161
155
153
155
162
165
166
166
167
164
159
153
150
154
160
167
170
164
160
162
166
166
162
157
153
154
156
160
164
161
163
171
165
151
149
157
162
157
151
157
165
163
150
144
147
154
156
158
166
174
168
153
141
141
145
148
152
161
167
166
161
156
155
155
159
165
173
174
163
150
146
152
156
156
153
152
156
162
167
166
143
149
160
166
167
159
155
153
154
157
159
159
160
163
162
164
159
152
147
146
150
155
155
151
147
150
155
157
155
155
163
168
166
162
160
158
158
152
150
155
163
166
168
167
164
159
155
157
161
166
149
146
149
151
150
143
137
137
145
157
164
169
172
169
163
160
154
148
142
141
145
150
154
153
155
158
160
160
161
162
168
168
164
157
156
156
153
147
148
155
165
167
164
160
160
157
156
157
159
161
151
145
144
143
143
138
134
138
149
161
168
171
171
166
160
157
154
150
146
143
142
143
149
154
158
159
159
162
169
176
171
163
152
149
157
162
161
151
147
151
161
163
161
155
155
157
159
160
157
155
148
145
151
157
157
148
148
158
165
170
170
168
162
156
156
157
157
156
151
145
142
143
149
156
158
157
156
161
171
173
166
150
146
151
159
166
164
154
146
144
150
157
159
156
154
156
161
163
163
160
145
151
160
166
164
160
160
168
173
172
169
166
163
159
156
157
158
157
152
144
143
147
155
159
161
158
158
159
159
154
148
147
152
157
160
159
159
154
145
141
143
151
158
159
157
157
161
166
169
169
156
158
161
163
159
154
155
157
159
159
158
164
167
164
156
155
157
157
151
143
143
152
161
165
166
164
162
159
150
144
147
155
165
168
162
154
153
156
154
150
147
151
158
163
163
160
160
162
165
168
167
163
158
151
150
150
150
146
143
143
149
155
163
163
154
151
153
156
154
151
153
160
167
168
169
170
169
163
157
155
158
168
176
175
166
157
156
162
166
163
158
157
164
169
168
162
156
154
156
160
163
155
151
150
156
156
152
148
145
147
149
150
153
156
153
151
149
153
154
162
166
166
165
164
170
177
178
169
163
161
163
169
175
175
168
162
161
167
174
172
167
166
170
174
171
163
156
153
155
159
150
145
145
154
163
161
155
154
160
163
157
153
153
157
156
155
153
150
152
161
168
166
160
159
170
183
183
170
161
158
160
160
160
163
161
160
160
166
174
174
169
168
170
171
168
162
159
161
166
169
146
148
153
166
169
162
155
156
162
166
165
164
158
159
158
159
156
155
156
161
162
158
155
159
169
180
179
165
158
158
158
156
153
154
156
157
158
164
169
168
164
162
164
163
159
157
159
166
171
171
154
160
169
169
168
162
156
154
156
160
166
172
167
162
158
158
159
161
163
162
158
153
156
161
166
164
161
160
161
164
161
156
154
156
157
158
160
161
162
160
156
157
162
163
160
157
158
163
167
165
160
173
171
166
163
162
164
159
154
157
164
172
172
163
159
157
159
162
163
160
156
156
159
163
162
157
155
159
162
162
159
156
157
160
162
163
164
162
158
154
154
158
165
173
171
166
162
163
164
162
160
171
170
164
161
164
172
170
160
156
159
166
167
160
156
153
159
163
161
158
154
155
158
160
159
159
160
161
159
155
153
155
158
161
164
165
164
161
156
154
156
161
169
175
177
171
165
165
166
164
157
162
166
165
162
160
164
165
160
153
152
157
159
155
146
147
158
167
164
157
152
154
156
154
156
161
166
165
159
154
154
156
158
159
160
162
162
160
154
152
155
161
165
169
167
166
166
167
167
167
156
152
158
163
160
151
145
150
152
149
150
158
161
155
145
147
161
172
168
158
153
156
159
156
155
158
165
168
166
163
162
162
160
157
156
158
161
160
154
152
154
160
160
158
160
164
169
169
165
164
157
148
151
159
159
151
144
145
147
149
154
163
172
167
159
158
164
170
165
157
154
157
161
160
157
158
164
168
170
167
165
164
161
156
154
157
160
161
158
156
158
161
159
158
160
167
171
168
162
161
160
153
151
156
163
165
160
153
148
149
157
168
176
176
168
163
159
159
157
155
153
152
154
157
158
160
163
166
167
165
163
160
157
153
152
155
159
160
161
162
164
164
159
159
163
169
170
165
161
162
160
158
155
155
163
170
166
156
146
143
152
163
173
175
166
157
149
148
150
155
153
150
148
152
156
158
159
158
160
163
159
153
150
148
148
151
153
157
162
166
166
163
159
160
162
166
166
163
161
162
156
157
156
153
156
159
160
156
145
141
146
157
165
166
158
151
148
147
153
156
155
151
148
149
152
152
151
152
158
162
157
149
145
148
148
151
151
155
160
163
162
160
159
161
161
159
158
156
158
159
152
152
154
152
150
149
156
163
161
152
147
151
156
156
153
152
157
158
157
157
156
153
151
150
152
154
155
155
159
160
155
147
146
152
158
160
159
158
161
161
159
158
160
163
162
157
152
153
156
159
150
146
148
151
151
151
157
167
169
161
149
149
150
151
151
156
159
161
160
158
156
154
155
154
158
161
163
161
159
157
153
149
150
156
163
165
163
161
164
165
164
163
160
161
161
159
152
148
151
156
148
146
146
151
157
161
163
163
162
157
149
148
151
152
152
155
156
159
159
156
154
156
159
160
161
164
167
165
158
156
154
154
155
157
158
158
161
162
167
170
170
164
156
156
159
159
154
147
148
153
156
152
147
150
160
172
171
162
154
148
146
150
156
161
159
157
157
157
157
153
153
156
160
163
162
164
165
164
159
155
154
155
156
156
155
157
160
163
168
171
169
162
156
155
158
159
158
156
157
158
164
162
154
150
154
162
164
159
147
142
143
151
162
170
169
166
160
157
155
155
158
162
165
165
162
162
161
160
159
155
150
150
154
160
162
163
162
162
164
164
163
162
162
159
156
156
158
162
168
167
168
169
163
152
145
142
141
140
138
137
142
151
162
169
169
165
160
158
160
162
164
166
168
169
165
161
157
156
156
152
148
145
149
157
162
164
160
159
158
157
159
162
165
162
154
148
150
159
165
165
167
171
165
151
142
130
120
120
126
139
148
154
157
158
156
153
154
163
166
164
160
158
163
168
164
158
152
152
154
154
151
150
148
147
148
151
156
158
157
152
154
158
161
159
153
148
149
152
157
160
164
167
159
149
145
138
128
125
134
149
159
161
156
150
143
145
153
168
172
164
150
146
154
160
160
154
150
152
156
159
160
157
152
145
142
147
154
159
157
152
151
153
155
156
156
156
155
154
155
156
161
159
152
150
151
151
148
146
151
161
169
170
169
158
148
147
157
171
173
164
152
147
154
158
159
156
154
154
156
160
161
163
162
155
151
150
155
157
155
150
149
151
155
158
161
163
164
162
157
154
153
152
153
155
156
158
159
159
162
163
166
172
173
166
155
151
155
163
168
166
160
159
159
161
164
162
159
154
153
154
157
159
162
165
164
159
155
151
151
151
150
152
158
164
167
167
164
161
158
154
149
152
157
160
161
159
158
159
160
161
159
158
161
160
155
151
153
158
162
163
162
162
163
165
167
163
157
152
151
150
151
153
159
165
165
158
150
149
153
153
150
150
159
173
178
172
161
158
158
158
150
155
161
162
160
156
153
153
158
159
156
152
149
149
152
153
157
160
162
160
158
159
161
163
162
157
153
151
152
152
151
152
157
163
162
154
146
146
149
150
148
148
157
171
176
166
159
156
160
162
152
158
162
158
153
149
149
151
156
160
160
155
149
149
153
159
163
164
163
161
158
157
157
158
155
152
151
151
153
154
153
154
158
162
161
151
142
140
142
145
149
150
154
155
154
154
156
161
162
161
154
156
157
152
148
146
146
149
155
161
164
161
158
156
159
162
163
163
161
161
160
157
155
157
154
154
150
149
149
150
150
152
160
164
160
148
138
137
142
152
155
154
149
138
132
141
155
165
164
158
157
153
152
150
148
148
149
151
155
158
158
157
159
162
163
163
161
159
158
158
155
154
156
162
164
158
151
147
149
149
149
149
156
163
160
149
141
143
155
160
159
153
146
138
136
142
154
163
164
160
157
156
153
151
149
148
151
156
156
153
147
147
152
159
163
164
164
161
158
155
152
154
160
167
164
158
147
147
153
158
154
147
150
159
160
156
153
157
161
161
154
146
150
156
159
156
154
157
164
166
151
156
155
151
146
144
148
152
154
154
152
152
152
157
161
166
169
165
160
156
155
159
163
165
157
146
143
146
155
161
155
146
149
159
162
161
159
160
159
152
144
143
155
172
176
167
156
157
164
168
145
151
155
150
144
141
144
149
154
157
158
158
154
152
157
163
167
164
158
156
159
165
165
158
150
146
144
148
154
152
146
146
151
161
162
160
156
155
156
152
145
146
158
168
170
166
162
162
164
167
147
150
155
154
152
147
149
152
156
159
157
155
152
152
155
159
161
156
153
154
159
164
161
156
151
149
153
156
156
150
146
148
157
163
160
153
152
157
163
162
155
150
150
155
159
160
162
164
164
164
155
156
158
157
155
150
150
153
157
159
158
156
155
156
158
157
153
149
150
154
157
161
161
158
152
150
149
155
158
161
160
159
162
161
157
151
151
158
165
167
163
153
149
151
155
158
158
158
160
163
157
158
156
152
148
145
145
147
153
159
162
163
167
168
161
155
150
150
155
160
163
163
164
161
154
143
136
144
156
169
173
170
164
160
156
153
153
155
159
162
160
155
155
159
161
157
153
154
158
161
155
153
149
145
143
140
136
138
146
157
162
166
165
161
157
153
152
156
161
165
166
166
166
165
156
147
140
142
153
165
170
167
161
158
158
158
157
154
154
154
154
155
157
160
161
156
153
155
159
160
153
151
147
147
148
149
144
142
148
154
156
154
152
149
146
150
155
160
162
159
158
160
164
165
164
160
157
152
151
153
156
155
156
158
162
163
160
156
154
155
157
158
158
155
151
150
154
161
163
160
151
156
160
162
160
155
154
155
155
155
151
150
151
150
147
149
153
158
155
148
147
150
155
161
167
170
165
154
147
149
153
153
154
160
166
169
163
155
152
156
162
165
162
151
144
143
154
164
166
161
155
161
165
165
159
155
157
161
161
158
152
154
163
166
162
153
150
149
149
149
146
148
151
159
166
170
164
153
148
151
155
157
158
161
165
166
159
154
152
155
163
168
166
158
149
145
153
160
165
162
160
158
157
154
152
150
153
159
164
162
155
155
165
174
172
158
150
148
153
157
155
152
155
161
166
166
161
154
152
155
160
162
161
161
162
161
158
156
152
152
156
160
163
163
161
158
158
160
164
165
162
152
146
145
148
149
153
161
167
164
156
151
155
165
169
160
155
155
158
161
160
162
166
164
162
160
157
157
158
159
159
160
160
160
162
163
161
157
151
148
147
151
156
161
164
168
168
169
167
168
159
153
151
152
153
152
151
154
163
162
155
150
152
162
167
163
159
157
156
155
155
162
167
165
157
153
151
155
161
161
158
153
152
156
163
167
165
155
149
148
148
152
155
156
160
166
168
167
167
166
149
159
162
161
157
153
147
142
149
157
158
158
162
164
166
162
156
151
151
150
152
156
161
159
154
148
146
151
158
161
156
147
144
150
161
168
166
156
150
151
157
162
160
157
156
158
159
158
158
159
149
164
165
160
157
158
151
141
141
152
163
166
163
163
163
160
155
149
151
153
154
151
148
150
154
152
149
150
153
154
151
146
144
152
160
165
168
164
160
154
157
163
164
163
159
155
154
154
156
159
157
162
154
148
153
166
168
153
142
150
164
165
153
147
152
158
156
153
155
161
159
150
144
149
157
158
157
153
152
151
149
152
160
162
160
161
168
173
165
150
143
150
162
167
164
157
156
157
161
162
151
148
155
168
168
160
150
143
145
151
152
152
153
156
159
155
151
148
150
152
154
155
152
151
152
154
157
159
159
162
167
168
165
161
159
163
167
166
166
166
163
161
165
174
174
164
155
156
162
168
151
145
146
150
153
146
141
137
144
154
158
159
158
158
158
157
153
152
153
155
158
156
151
150
150
154
156
157
161
165
169
167
161
157
159
162
161
159
160
166
167
165
162
163
166
164
158
157
159
162
148
142
141
143
145
145
146
149
156
161
166
166
162
154
150
152
155
159
163
164
162
160
156
157
157
156
154
156
162
169
172
168
163
162
164
161
154
145
150
162
169
166
159
157
161
164
163
159
155
154
142
142
146
154
159
161
163
165
166
167
167
166
161
152
147
150
153
157
158
159
159
161
164
165
163
158
154
156
163
168
171
165
163
164
162
156
145
139
144
156
163
163
159
158
163
168
167
164
158
158
143
149
158
167
166
165
166
170
171
167
161
160
160
157
152
150
146
143
143
144
152
157
161
164
162
158
157
158
161
161
160
157
158
158
157
149
144
141
145
150
154
156
159
161
165
169
169
169
170
169
150
154
159
161
155
149
149
154
157
157
153
154
159
162
157
150
140
137
140
146
152
156
156
154
154
158
160
160
159
155
150
151
155
158
156
152
150
152
155
151
150
153
160
164
165
167
166
168
171
173
156
155
150
146
143
138
134
133
137
143
149
154
160
161
156
150
145
147
155
162
166
168
164
159
156
160
162
161
159
155
153
154
160
166
165
161
159
163
164
160
154
158
164
168
166
163
160
160
159
161
159
150
142
143
145
143
136
132
139
148
158
162
161
154
150
152
159
166
165
161
164
171
177
177
172
167
163
158
158
157
158
163
169
172
170
166
163
165
170
167
161
163
167
170
167
162
158
157
157
154
152
145
146
152
158
158
151
150
158
166
169
164
153
146
148
158
171
170
156
145
145
159
175
182
183
175
165
154
151
156
161
165
169
170
167
161
159
161
163
162
159
161
165
168
167
162
160
161
161
155
146
148
159
169
173
164
158
159
165
172
169
162
147
142
150
161
172
167
154
141
139
149
161
175
180
176
165
155
153
158
161
161
159
159
158
156
154
151
149
148
151
157
163
167
164
162
161
164
166
164
148
157
166
172
172
165
160
157
157
162
166
162
152
147
154
165
170
166
158
156
154
153
159
167
171
168
162
159
163
166
163
157
154
155
158
158
155
148
143
143
149
156
162
167
165
162
160
163
166
167
153
162
167
167
167
164
161
154
152
156
165
168
162
155
160
165
169
166
164
165
165
163
162
164
163
158
158
161
166
169
164
157
153
154
160
162
162
159
153
153
155
158
161
165
164
161
158
159
163
165
153
159
160
162
164
164
163
158
156
158
167
169
164
158
158
162
167
167
164
162
164
164
163
161
159
157
157
159
161
162
158
155
151
151
155
161
162
163
166
166
163
160
159
160
160
157
155
155
159
160
151
146
151
159
164
162
160
159
160
161
164
163
161
156
154
159
167
170
164
157
155
157
158
155
154
157
159
158
155
152
152
153
150
147
149
151
158
160
163
165
164
162
158
156
155
154
152
152
151
149
152
141
148
158
162
156
152
154
158
158
156
162
167
167
159
162
170
172
164
154
151
154
154
150
147
152
158
160
156
154
153
156
155
153
153
154
157
159
158
160
161
161
159
156
155
156
154
153
149
146
156
149
150
157
159
154
148
151
154
156
155
162
170
172
169
167
171
170
164
155
151
152
152
149
149
153
161
166
167
165
162
161
160
157
156
157
160
161
158
157
158
160
159
158
157
161
164
159
154
154
158
157
155
156
158
158
157
157
156
155
156
159
166
168
164
161
161
164
163
158
153
151
149
152
156
160
165
167
170
168
163
159
156
153
152
155
158
160
159
158
158
159
155
157
159
164
168
165
163
164
155
158
157
156
158
160
161
159
157
155
154
158
162
163
159
154
153
158
160
159
154
149
149
156
161
164
160
159
159
158
157
153
151
150
148
149
152
155
159
159
159
156
153
154
156
158
158
158
159
161
153
155
158
157
156
156
159
159
159
156
156
162
168
168
161
155
155
154
155
155
153
151
152
154
157
156
153
151
152
152
148
146
147
154
157
154
151
153
156
156
153
151
151
153
153
150
146
146
150
152
152
156
160
159
155
153
158
164
165
163
163
166
171
173
166
164
161
157
153
153
153
153
152
150
152
155
157
158
161
157
147
139
142
155
164
164
159
155
156
153
148
145
149
154
155
151
146
145
148
152
153
158
161
160
157
152
154
161
168
168
165
164
163
163
161
162
160
158
156
157
159
158
156
153
155
159
163
165
169
167
155
140
138
143
156
161
161
160
159
155
150
148
152
156
158
157
153
152
155
159
153
158
157
157
157
154
151
155
159
161
158
150
147
147
152
156
156
159
159
165
168
168
164
163
162
161
160
160
162
169
165
153
139
138
143
151
157
160
162
161
160
160
159
158
158
158
156
155
161
167
154
155
152
151
154
156
157
156
155
153
151
144
140
142
153
157
159
158
158
159
163
167
168
167
164
160
155
154
157
160
162
156
152
146
148
151
156
158
159
163
166
165
164
159
156
153
153
156
166
172
159
160
156
150
150
156
160
158
152
150
150
149
149
154
161
166
164
157
149
148
154
159
162
164
161
159
157
156
156
155
153
155
159
164
163
161
157
154
153
156
160
163
163
158
151
145
148
158
168
172
166
170
166
155
147
141
142
144
147
151
156
158
159
161
164
166
162
153
150
150
153
155
156
157
159
158
158
158
156
152
150
153
163
171
172
164
159
155
153
155
156
159
160
156
151
146
149
156
166
168
172
173
165
156
147
140
134
136
147
157
162
162
159
160
160
157
153
153
158
162
160
157
156
158
158
156
152
152
152
151
153
156
162
166
164
160
157
158
161
159
156
156
157
158
157
156
155
155
158
163
166
161
152
150
150
151
146
145
154
162
166
161
156
153
151
150
152
159
166
166
161
157
157
160
159
153
147
144
145
152
155
159
160
160
155
153
155
160
162
160
155
154
156
161
166
167
161
156
156
161
154
151
145
146
151
157
156
154
155
159
159
156
153
148
146
147
154
163
168
166
159
156
157
160
159
156
151
151
152
155
157
160
163
161
155
153
153
156
158
157
154
154
158
164
168
167
163
158
158
160
143
147
148
149
151
154
155
154
151
150
153
155
155
151
149
150
154
160
163
162
159
157
156
158
160
162
162
164
166
161
158
157
162
165
162
154
150
150
153
155
154
154
159
163
164
161
160
159
158
158
144
148
153
152
153
152
151
151
152
153
154
155
157
156
155
154
153
156
158
159
160
159
160
161
161
161
163
168
170
165
158
155
160
165
164
153
146
147
153
156
155
154
158
163
164
160
157
158
159
158
150
153
158
159
159
158
156
156
158
158
156
153
153
154
156
156
155
158
161
161
160
161
164
164
162
156
158
161
166
164
158
155
158
161
155
147
142
144
152
157
154
152
156
164
166
162
158
158
159
161
152
157
161
164
164
159
157
156
158
160
158
153
148
151
154
158
161
163
165
162
160
160
163
165
162
155
151
149
154
158
158
157
158
157
149
142
141
149
158
158
154
152
155
162
165
163
162
162
161
160
152
154
158
159
157
153
149
148
153
160
161
158
156
154
159
162
163
164
162
158
155
155
159
166
165
157
148
143
147
154
158
159
162
159
153
146
146
155
163
164
158
156
157
158
157
158
163
164
162
158
154
153
152
151
149
148
148
150
155
160
161
161
162
164
163
162
161
161
159
154
151
152
157
166
168
159
148
141
146
154
160
162
164
163
158
154
152
161
168
168
162
157
156
155
153
154
158
162
162
158
158
155
152
147
145
147
154
164
169
164
158
156
159
161
160
157
155
158
159
157
153
152
159
168
171
164
150
143
149
160
163
164
164
163
160
153
154
160
165
165
158
151
155
159
160
156
156
158
161
163
160
161
156
149
143
146
155
166
172
166
157
154
157
156
153
149
149
154
159
158
156
154
159
167
173
169
160
157
161
165
167
165
164
163
159
150
146
151
158
157
150
148
156
169
173
168
161
158
161
166
155
161
160
154
147
147
151
154
160
162
160
159
156
152
151
148
149
152
155
156
155
153
156
163
171
168
162
159
164
168
167
164
162
162
158
151
147
150
156
155
153
151
160
170
175
173
168
163
159
162
146
153
159
161
159
153
152
152
155
159
161
159
157
152
152
152
154
154
152
153
155
155
155
157
158
160
155
155
160
165
166
159
156
157
158
158
158
156
161
162
162
162
161
162
164
167
166
159
156
157
140
145
154
159
161
157
154
152
153
155
160
160
158
153
153
152
155
156
157
156
159
159
158
157
153
146
140
143
154
164
166
157
149
150
157
163
164
161
159
162
162
160
154
151
152
156
156
154
152
153
145
145
147
151
153
153
151
148
148
150
153
158
161
157
152
151
152
156
162
165
166
164
162
160
155
145
136
139
151
162
166
156
145
145
154
162
164
159
153
153
154
152
148
147
149
154
154
153
153
153
157
152
148
143
145
147
149
147
145
146
150
154
155
154
152
152
155
162
166
167
166
164
165
164
162
157
152
150
154
160
159
154
146
146
153
158
159
157
156
154
153
149
147
150
152
158
158
158
156
154
156
155
152
146
146
150
153
152
150
150
149
150
152
151
151
153
160
163
163
158
155
155
161
164
167
168
164
154
152
155
155
153
150
151
154
156
156
156
157
160
161
159
156
154
155
158
161
161
159
156
147
152
157
157
155
156
157
158
158
155
151
151
152
150
148
150
158
164
162
153
147
149
155
163
170
170
162
149
147
153
159
158
157
156
160
160
156
154
153
160
165
167
165
158
154
155
158
161
160
157
143
152
161
164
158
152
151
156
160
158
153
153
156
157
154
150
152
158
160
155
152
152
158
164
169
166
155
144
145
155
165
166
161
159
164
166
160
153
150
150
158
164
163
160
156
154
155
157
159
157
146
153
163
166
157
147
144
153
161
160
153
151
159
166
167
157
153
153
156
160
162
163
165
166
167
162
155
150
152
159
164
163
159
159
164
165
161
154
148
147
147
153
157
159
161
160
159
156
158
159
153
154
159
160
155
147
146
154
163
162
154
149
155
169
173
168
159
152
155
157
159
163
166
165
162
156
155
159
160
159
156
152
152
158
163
165
160
152
147
148
151
154
154
154
159
165
167
164
159
162
157
158
160
158
153
150
148
154
158
160
154
149
152
161
170
170
165
158
153
151
153
157
161
159
154
149
149
158
161
160
154
150
149
156
162
164
158
151
147
152
161
162
157
151
153
160
163
161
159
163
160
164
161
156
153
152
148
145
146
154
156
151
148
150
159
166
168
163
155
150
149
153
157
157
154
145
143
147
156
163
162
159
156
158
161
162
160
156
154
157
161
163
162
160
157
156
153
151
152
157
155
159
152
149
154
158
154
146
142
151
161
160
150
144
149
158
162
161
156
151
150
151
158
162
160
153
144
145
152
160
163
164
163
161
158
157
160
164
166
162
161
160
165
171
170
162
154
149
149
154
152
148
142
140
152
161
162
151
145
152
166
167
157
146
149
156
158
155
152
149
149
151
160
170
175
166
157
150
149
150
153
161
167
165
156
151
155
167
169
163
159
160
167
177
179
168
158
155
153
155
149
142
145
154
162
159
153
149
150
151
148
147
152
161
165
158
150
150
156
162
158
152
148
148
150
153
154
155
157
160
161
157
151
152
156
160
163
169
171
170
162
155
158
171
177
167
156
157
164
166
150
143
144
153
157
159
157
155
158
155
151
147
147
153
156
155
153
154
161
165
163
156
148
146
148
152
152
151
151
153
155
154
150
154
159
160
159
159
163
170
168
161
158
163
169
167
161
165
169
170
149
144
143
147
154
160
164
165
162
158
156
153
148
142
142
149
154
158
162
166
166
161
154
151
153
154
151
147
145
148
152
156
164
169
169
160
146
142
153
166
169
164
157
156
162
167
164
166
167
169
149
143
144
151
157
161
165
163
159
156
158
158
152
146
142
147
153
155
156
158
162
162
158
156
156
154
151
146
144
148
156
166
174
179
172
157
143
140
150
163
168
163
158
158
164
170
167
164
161
161
152
150
150
157
156
156
153
154
155
156
157
157
152
151
150
150
148
144
144
147
155
154
154
153
154
155
153
150
153
158
162
166
168
168
161
153
146
146
153
161
165
165
161
163
167
169
166
161
156
155
151
150
151
152
150
144
143
149
158
160
155
150
150
155
157
153
144
139
143
151
154
151
145
145
150
155
158
161
166
167
163
160
156
157
155
152
151
152
159
161
164
165
163
162
162
163
163
158
155
154
150
149
144
143
140
139
141
149
160
163
158
151
154
159
160
158
151
150
154
157
159
154
151
149
153
157
160
164
169
167
160
151
150
153
159
158
156
157
159
163
162
163
163
159
156
158
160
161
158
156
155
153
148
144
143
142
145
153
162
166
165
162
159
160
160
163
170
170
163
157
153
157
165
167
162
157
156
158
162
162
158
153
154
161
165
161
157
154
158
159
158
159
161
158
154
154
159
161
160
156
160
159
158
155
150
146
148
155
164
167
166
161
156
152
153
164
177
176
158
142
139
152
167
171
166
157
150
147
152
158
159
159
163
165
165
159
153
148
148
151
153
157
161
160
158
158
159
160
159
154
156
158
159
156
150
145
147
153
159
159
153
149
145
146
152
162
168
166
154
141
137
148
157
167
164
158
152
148
153
158
161
161
163
164
162
158
150
144
143
145
153
158
161
162
163
162
160
157
155
156
150
149
148
147
148
145
148
151
151
150
149
149
145
149
158
164
163
154
152
151
150
152
155
160
161
159
156
159
162
164
165
161
160
159
160
158
153
147
147
151
157
159
158
161
163
163
160
157
156
162
148
146
145
147
149
152
154
152
150
151
153
157
156
162
169
172
164
154
153
158
159
159
158
159
160
158
157
161
167
172
170
163
157
154
156
157
159
159
161
164
163
158
152
149
150
153
154
154
156
162
146
139
142
152
162
162
158
153
154
159
166
166
161
161
166
170
165
157
154
158
161
160
158
158
157
156
155
158
163
168
170
164
155
148
148
152
159
163
168
170
167
159
150
145
145
146
146
150
153
156
142
131
138
155
166
165
157
154
159
166
170
164
157
152
154
158
160
156
154
156
157
159
155
152
151
152
154
154
154
156
157
158
154
148
148
151
158
163
169
171
170
164
159
154
150
148
147
148
147
147
148
134
139
155
164
162
156
156
163
165
163
158
153
152
154
157
157
155
152
153
156
160
156
149
146
149
155
158
154
152
151
154
156
158
158
157
159
163
169
172
173
175
170
163
155
152
152
151
146
144
158
149
149
156
160
158
157
161
166
164
156
151
152
155
157
158
157
156
153
154
156
158
155
151
150
155
161
164
163
156
155
157
160
163
161
159
161
164
167
166
166
170
167
160
156
155
160
159
156
154
159
157
158
159
157
154
156
162
166
163
155
149
150
153
154
155
157
160
160
158
153
150
150
153
159
163
163
162
159
158
157
158
160
160
159
158
158
161
161
157
155
156
152
151
153
155
160
161
160
159
157
158
160
159
155
151
151
156
163
163
158
155
151
150
149
151
157
163
163
158
151
147
149
156
162
161
156
149
147
149
152
154
157
159
159
157
157
157
157
154
151
149
148
150
151
152
154
155
155
157
155
156
159
158
154
148
147
153
160
165
164
163
161
154
153
154
159
164
159
153
150
150
155
158
157
153
149
146
147
147
147
151
155
160
162
158
155
155
155
152
149
148
150
153
153
151
148
148
149
152
156
158
160
160
157
153
153
157
163
169
174
173
171
166
162
162
162
159
154
152
152
156
157
156
154
153
154
157
160
159
154
152
152
157
157
156
153
155
155
150
146
146
149
153
154
154
152
153
154
156
156
161
163
163
161
157
153
157
164
172
174
170
168
166
166
163
158
152
152
156
160
161
159
157
158
159
159
164
172
174
169
157
149
144
144
147
153
157
155
148
143
144
150
154
156
158
160
165
168
167
155
161
163
161
158
154
150
153
158
166
167
159
152
152
159
158
154
150
153
161
165
165
163
163
165
161
156
155
165
177
176
159
147
139
142
148
156
161
159
151
147
149
154
158
157
158
160
167
174
175
153
155
155
153
153
154
153
154
156
161
161
152
145
145
154
160
160
157
154
157
160
161
164
167
167
158
149
147
157
165
165
158
147
142
146
154
161
165
163
158
158
162
165
162
158
153
153
162
170
176
153
152
150
149
151
156
160
157
155
157
158
154
145
143
153
165
169
162
152
146
145
150
157
164
162
157
152
152
156
157
154
154
153
154
156
159
163
167
169
166
166
167
167
163
156
149
151
160
168
173
156
155
154
155
155
159
159
152
150
156
160
157
148
147
155
163
165
157
149
144
142
145
146
151
156
157
158
157
156
154
153
158
164
167
165
162
163
167
170
170
168
163
161
160
159
157
159
165
170
169
160
158
158
159
160
158
151
145
150
159
161
157
151
154
161
161
153
148
149
154
155
153
148
149
155
159
162
159
154
152
156
163
171
173
169
163
161
163
167
168
163
157
156
160
166
170
170
167
167
166
158
157
157
159
158
156
149
150
158
162
159
153
152
159
165
162
152
147
153
162
164
160
156
156
159
162
162
157
151
151
157
163
168
171
166
162
158
158
163
164
161
156
156
164
171
174
167
158
158
164
147
152
157
157
155
153
151
155
156
157
153
148
146
151
157
159
155
152
155
162
164
162
160
160
162
162
161
156
155
156
157
158
158
159
158
157
155
155
159
161
161
159
161
165
168
166
159
155
156
161
144
151
156
152
151
151
152
153
151
151
150
145
143
144
152
157
156
154
154
158
161
160
157
156
157
158
161
164
166
165
161
156
153
153
153
152
150
150
155
159
162
163
162
161
154
155
158
160
160
159
155
157
156
149
147
151
154
156
154
153
152
153
151
152
157
157
154
152
153
157
161
160
156
149
148
152
160
167
174
169
163
157
155
153
151
147
145
145
153
159
162
161
158
151
150
155
163
171
167
158
163
162
157
153
153
157
160
161
160
157
153
153
160
167
164
158
151
149
153
158
161
161
158
153
149
153
157
164
167
163
159
156
155
154
149
146
145
151
159
163
161
157
153
151
153
160
167
171
168
161
157
159
163
165
166
163
161
161
159
155
151
153
163
169
167
158
152
153
155
158
158
160
162
162
160
156
156
158
157
158
155
154
154
152
147
148
155
167
173
167
159
154
155
161
165
165
166
166
164
162
149
152
160
167
168
160
153
149
150
151
152
156
163
168
167
163
160
158
156
154
152
155
162
165
163
160
157
159
161
161
158
157
156
154
151
154
166
178
178
168
158
158
167
173
171
167
165
163
162
160
143
142
150
156
158
155
152
150
151
155
155
159
162
165
164
164
161
159
157
155
155
158
161
162
161
160
160
162
164
166
162
162
163
163
158
156
161
170
170
165
160
162
173
176
171
165
163
164
164
160
145
142
142
145
149
154
159
167
167
162
156
157
160
161
158
151
150
155
159
163
165
161
160
159
160
161
164
163
162
161
162
164
167
167
161
153
148
152
158
161
161
163
169
173
170
164
160
161
164
164
156
155
152
150
149
154
160
170
172
163
156
154
159
160
154
145
143
152
162
167
165
158
158
162
170
172
166
161
159
159
164
166
167
166
159
148
141
146
155
161
157
158
162
170
171
166
160
158
159
164
158
164
163
160
156
156
156
158
160
161
159
160
164
165
157
151
150
157
163
161
156
153
156
163
173
172
161
155
160
167
170
165
159
157
155
149
146
147
152
156
155
156
160
166
170
169
164
156
154
160
152
159
163
164
164
160
156
153
155
159
165
174
175
168
157
155
159
161
161
156
153
153
156
160
162
158
150
148
160
174
175
162
147
146
151
154
152
149
149
153
158
159
159
159
162
165
165
159
155
158
140
145
153
160
163
163
159
154
153
158
165
172
167
156
150
150
156
159
159
157
157
157
157
156
155
150
144
144
157
170
173
157
141
141
152
162
162
155
148
152
158
160
156
149
151
159
165
163
160
160
144
148
152
157
160
162
163
159
156
155
155
154
148
142
141
143
150
153
157
161
162
161
159
159
159
159
153
150
155
161
162
155
145
145
154
165
169
164
157
156
156
156
151
146
149
158
165
166
161
157
163
167
166
161
160
162
168
168
163
155
148
143
142
148
151
155
154
154
155
160
163
163
162
162
165
167
166
161
158
157
157
158
154
152
154
160
166
168
164
162
158
153
151
152
156
164
167
162
155
153
170
173
170
162
159
163
171
172
166
157
149
148
155
165
172
170
163
159
155
155
157
159
160
158
160
165
166
165
159
159
159
161
159
154
151
151
154
158
160
161
160
159
160
164
172
175
168
158
152
151
154
157
158
157
156
158
165
168
161
155
153
160
168
171
170
167
164
164
160
155
151
152
153
153
155
159
159
156
156
162
167
166
160
153
153
153
153
154
154
158
162
165
167
174
177
175
168
160
156
155
140
145
152
156
155
152
152
155
158
155
153
156
164
165
160
157
163
170
173
167
158
155
155
157
159
158
153
150
152
161
169
165
158
155
160
166
164
158
155
156
157
162
165
169
172
170
167
164
163
162
140
147
157
161
156
147
146
153
159
157
151
149
156
164
162
159
163
171
175
171
163
157
157
159
162
162
156
151
151
158
161
158
153
156
164
174
174
165
157
155
155
155
155
156
160
164
166
165
162
161
146
153
159
159
153
146
146
153
160
157
151
149
155
166
169
165
160
155
156
158
157
152
150
155
159
162
162
159
156
153
150
149
150
156
163
167
161
155
153
158
165
162
154
147
150
160
166
165
159
157
154
159
156
150
147
147
148
149
150
152
151
152
155
164
167
163
156
148
147
150
153
150
145
146
152
158
163
163
160
156
151
149
154
157
159
157
152
149
149
158
167
168
160
151
149
156
161
159
157
159
167
162
151
141
144
152
151
146
141
146
152
152
150
147
153
158
159
159
156
156
159
155
154
154
156
155
159
162
164
163
162
162
160
159
156
154
157
158
159
158
162
164
166
165
161
157
155
155
162
169
170
157
142
138
147
156
158
151
146
152
156
154
147
141
146
154
160
164
161
162
163
166
172
172
167
158
154
155
161
165
167
167
163
158
155
155
164
171
170
163
158
159
166
174
174
164
158
159
165
170
160
153
145
143
149
155
159
163
164
163
166
165
159
152
151
154
159
158
155
151
152
163
174
180
177
164
156
151
154
159
163
163
159
156
155
156
162
168
171
166
162
160
164
173
177
169
162
162
166
168
148
146
150
155
160
157
156
157
157
154
148
148
160
177
174
163
154
153
162
170
166
157
150
148
148
149
148
149
151
154
155
151
147
149
153
151
147
150
159
167
162
155
155
162
165
157
151
153
160
164
151
152
154
156
157
154
154
158
161
157
150
146
149
159
161
159
154
152
152
156
159
157
153
151
151
151
149
146
148
150
151
150
149
154
155
149
143
145
159
171
171
161
155
155
158
155
153
161
172
175
155
154
152
150
149
147
149
154
158
156
155
150
147
145
148
153
155
152
149
152
156
157
154
151
153
153
152
149
147
146
147
150
159
167
166
156
146
149
162
170
169
161
153
151
153
155
158
166
175
180
153
145
140
140
144
146
147
148
149
152
157
158
154
147
147
154
157
157
154
154
157
159
154
150
152
152
151
147
145
145
146
153
162
170
169
163
161
163
164
166
160
156
153
155
158
161
164
165
170
171
150
135
128
135
147
151
150
149
148
153
155
155
151
149
154
160
162
160
159
158
159
157
152
151
153
153
150
145
144
148
155
159
163
165
163
163
165
166
165
164
161
158
158
160
163
166
164
157
151
148
146
134
134
141
153
157
156
155
160
159
154
143
137
147
158
163
162
158
158
158
155
151
150
154
158
158
154
149
152
160
165
164
164
160
157
154
154
158
162
167
170
168
163
161
162
164
161
153
141
137
149
146
146
152
158
160
161
163
166
164
154
142
139
150
160
163
157
152
153
154
153
150
150
157
164
163
160
157
160
164
164
162
160
160
155
149
145
148
158
166
170
168
162
157
156
159
161
159
156
153
155
154
156
156
156
157
160
164
166
162
153
148
152
158
160
158
154
150
152
154
154
154
153
157
163
163
163
162
164
164
159
156
157
159
156
148
141
143
153
159
160
160
160
156
155
157
162
166
169
170
159
156
155
152
146
144
148
154
159
154
150
152
157
159
157
155
153
153
156
157
157
157
153
152
156
159
162
163
162
160
157
156
158
158
157
152
146
145
151
155
158
159
159
157
156
157
161
163
164
165
157
154
148
139
135
133
138
144
147
147
148
151
157
159
156
156
154
155
155
155
155
154
151
149
148
154
158
161
158
156
156
157
159
160
160
158
155
153
157
160
163
162
159
157
158
161
160
156
153
155
156
153
146
139
136
134
142
145
146
145
147
151
155
160
162
161
158
152
151
151
151
152
152
151
152
153
156
160
161
159
158
159
160
159
160
160
161
161
164
168
169
165
157
154
157
163
162
158
155
159
155
151
148
143
143
146
148
148
149
151
151
154
156
163
173
172
163
154
151
153
155
155
155
155
156
154
154
159
165
169
169
163
157
153
152
157
160
163
166
170
169
163
154
151
154
159
162
163
162
163
153
147
148
156
157
154
149
146
152
157
163
161
158
162
172
173
164
154
153
158
159
156
155
156
156
154
155
157
163
169
170
165
157
151
151
156
161
161
159
159
161
159
156
154
154
156
159
163
164
160
151
143
148
159
165
158
148
147
155
166
172
166
158
157
161
160
155
151
153
160
163
159
155
152
152
153
156
158
159
161
163
161
159
159
161
165
165
163
157
156
159
161
166
165
159
156
156
159
160
159
156
147
149
157
163
158
152
153
164
171
172
163
154
151
150
145
140
139
149
159
168
170
163
156
153
155
159
162
163
158
155
154
158
161
164
165
167
168
169
169
170
171
172
167
161
158
157
160
161
160
160
153
152
155
158
155
155
163
169
169
163
155
152
152
150
145
139
140
147
159
168
172
168
162
161
163
164
165
163
156
153
153
157
160
161
161
163
167
173
175
173
170
165
159
157
158
162
165
163
161
156
153
155
156
153
148
150
159
164
163
156
152
153
153
151
148
145
147
154
159
159
157
154
159
164
165
162
157
153
153
154
156
160
163
161
158
158
160
163
165
162
158
153
151
151
156
160
162
160
159
155
154
156
156
151
142
141
149
158
160
156
155
156
153
148
147
151
159
159
156
149
145
147
154
158
159
154
147
145
148
153
157
162
164
163
161
160
158
157
154
152
152
152
152
154
156
157
157
156
157
159
156
155
154
151
146
143
150
157
162
164
160
158
153
147
149
154
160
159
152
147
148
152
155
153
147
146
146
150
153
156
159
161
161
159
158
159
160
158
155
154
156
158
161
160
159
159
159
158
158
158
156
154
154
156
157
158
158
160
166
168
165
161
156
157
159
158
158
157
153
153
156
159
158
154
148
149
154
158
160
164
166
165
158
147
145
152
158
158
155
154
158
162
163
162
163
165
165
164
162
152
152
152
156
161
165
162
157
159
163
167
166
164
163
166
163
158
153
153
157
160
158
158
158
159
159
157
158
160
165
172
174
172
162
149
147
151
157
157
151
148
153
158
161
162
164
167
167
165
162
147
148
150
154
158
157
153
152
153
159
165
166
169
170
170
163
154
147
151
160
163
157
154
159
166
166
159
155
159
166
173
174
173
171
165
162
160
162
160
151
143
147
155
160
161
159
161
162
163
162
149
148
147
148
150
153
154
155
156
160
164
168
171
171
165
162
154
151
154
158
157
155
157
164
170
167
157
153
158
164
164
161
162
166
168
168
169
171
168
157
151
154
162
165
161
156
154
158
162
163
151
149
148
148
152
158
163
163
160
159
162
164
162
158
157
159
162
161
157
154
153
154
159
166
168
163
157
156
157
158
154
151
149
148
152
158
164
173
175
171
166
166
168
166
160
155
153
161
166
165
152
152
153
156
161
164
163
159
155
155
156
153
142
140
151
159
165
162
156
151
150
153
156
159
159
161
161
159
157
155
154
153
152
148
149
153
161
168
172
172
171
168
165
163
162
159
163
168
170
167
154
155
159
160
162
160
154
152
153
154
151
141
135
140
153
163
165
159
156
155
156
156
151
150
154
162
166
162
156
154
158
163
165
161
159
157
158
158
160
166
165
162
159
160
164
167
167
166
167
167
147
155
162
161
159
150
151
156
159
159
154
146
146
155
165
170
168
161
159
161
163
162
157
154
159
167
168
161
155
155
161
167
169
166
163
160
156
153
156
161
161
158
157
161
166
166
162
157
158
163
143
155
165
165
159
153
155
160
165
163
159
156
158
164
168
168
164
161
161
164
168
165
164
163
166
167
163
156
154
160
163
163
160
158
159
160
158
157
158
161
162
160
160
163
167
165
159
154
155
159
151
159
165
162
158
156
159
162
162
160
160
158
160
162
165
164
159
156
157
163
168
166
163
162
163
161
158
155
159
164
164
158
151
149
153
156
158
159
160
162
163
164
164
163
163
165
166
164
159
157
162
165
161
152
151
155
160
159
154
153
153
155
159
162
165
162
156
151
151
157
163
162
157
150
149
153
157
162
165
166
163
159
154
150
149
152
155
158
160
162
164
164
161
157
158
166
173
175
168
158
163
162
154
148
150
155
160
159
156
152
148
152
162
168
167
159
151
146
148
152
157
157
152
149
146
152
159
165
165
161
159
158
158
154
149
149
154
159
163
165
164
160
155
150
153
161
168
169
167
162
151
151
154
158
163
161
160
160
159
152
147
151
163
170
166
156
151
149
150
148
147
151
154
156
159
162
166
168
165
160
156
156
157
155
151
151
158
167
173
168
162
158
156
152
152
154
154
155
159
163
144
146
158
168
170
163
158
157
153
149
147
152
162
169
167
162
158
156
153
151
150
155
161
163
163
166
172
180
178
165
157
155
157
158
153
155
164
173
172
163
156
157
162
160
155
153
152
153
159
161
146
149
157
165
168
162
157
152
149
147
149
155
162
167
168
166
161
157
154
155
162
165
164
159
156
161
173
184
182
167
156
154
160
163
160
159
162
163
159
154
152
158
167
167
160
154
156
163
165
162
151
150
152
157
161
160
159
154
152
151
153
158
165
167
165
160
157
154
156
162
168
170
164
156
150
156
166
172
166
156
149
154
164
167
163
156
151
153
155
156
156
159
165
166
162
157
156
164
169
165
153
151
151
155
157
158
158
159
159
156
154
157
165
166
160
155
156
159
162
163
162
163
162
158
155
158
160
152
147
143
148
154
160
162
159
156
154
159
162
163
158
157
158
162
162
159
157
161
164
163
154
156
158
160
160
158
157
158
159
159
156
158
164
163
159
156
162
167
168
162
156
157
161
163
165
160
155
148
146
152
155
154
151
149
151
155
157
159
158
157
154
154
156
159
164
163
160
156
157
159
157
160
159
161
163
161
159
157
158
160
163
169
168
162
157
157
163
166
164
157
153
155
159
160
160
156
153
151
159
166
166
154
140
137
146
151
148
145
142
142
150
156
157
157
161
164
164
161
157
160
156
159
157
158
161
161
159
156
158
161
168
170
165
157
150
154
159
158
155
155
154
154
154
153
152
150
150
158
166
172
168
156
146
142
147
150
148
141
137
142
153
159
159
155
155
161
165
167
165
165
157
161
159
159
159
158
159
159
160
162
159
154
148
145
149
151
152
150
151
154
155
155
154
154
157
157
156
163
165
167
168
164
158
155
153
154
158
158
157
157
158
160
159
155
155
159
164
166
164
165
164
169
170
162
159
159
162
163
164
159
150
143
142
151
161
163
156
150
150
155
160
161
161
160
162
164
165
165
165
165
169
172
172
162
155
156
163
168
168
161
158
158
156
160
161
165
163
158
157
155
172
173
169
163
161
162
167
166
161
153
146
146
154
170
178
173
161
154
153
155
160
164
165
163
161
161
165
169
167
166
170
174
171
159
153
152
158
162
158
157
157
157
159
164
169
170
163
154
148
152
165
158
155
154
157
164
166
161
153
146
147
156
168
177
177
171
164
161
159
156
154
157
156
152
150
154
161
166
168
169
169
168
161
153
152
156
159
160
155
156
159
162
163
166
169
170
165
158
156
157
154
146
143
148
153
157
157
154
152
148
149
155
162
162
157
157
165
173
172
163
150
146
144
144
145
151
157
160
163
165
165
160
150
148
156
165
168
165
161
163
165
164
162
161
162
164
167
169
170
167
150
146
146
147
148
147
149
152
154
151
148
148
149
150
151
154
163
176
177
167
152
142
139
144
152
155
157
155
157
160
161
155
149
151
159
169
172
169
167
170
171
166
157
148
148
157
167
178
179
168
151
152
152
150
146
143
147
151
152
148
147
149
153
158
158
158
157
159
160
160
156
148
143
147
158
165
161
155
155
158
161
161
156
155
156
157
159
161
164
171
174
167
155
143
144
156
166
169
164
157
153
156
153
145
145
149
152
149
141
140
147
158
167
169
165
160
152
147
148
154
159
157
152
152
160
164
164
162
159
158
160
162
161
157
152
149
149
154
160
165
169
167
160
152
151
157
161
159
157
157
157
153
143
137
146
155
158
151
142
140
151
162
168
168
164
157
150
147
152
158
165
165
161
156
158
159
161
161
161
159
157
155
158
157
152
151
155
160
159
157
155
161
167
167
163
157
155
158
167
175
161
153
144
142
149
155
159
158
153
150
153
157
162
163
160
157
155
157
159
162
165
167
166
163
159
155
155
156
158
157
158
153
152
153
156
161
166
167
164
156
153
158
166
172
167
159
156
162
175
185
163
164
162
159
154
153
157
163
165
159
153
153
158
159
156
155
156
158
158
158
161
164
165
163
158
155
153
152
155
161
165
159
153
153
160
166
167
164
159
159
157
157
160
164
165
164
161
164
173
176
150
165
171
168
161
154
155
157
159
156
152
152
159
165
168
161
155
155
160
166
169
164
158
152
150
149
149
148
151
156
159
159
159
163
163
157
149
146
155
163
163
156
154
156
159
157
152
151
155
160
163
169
171
166
156
147
146
154
159
160
155
152
155
161
163
160
158
155
152
153
156
159
160
158
153
151
149
149
153
160
161
162
164
168
165
155
146
148
162
171
168
159
153
153
156
155
152
151
155
159
164
166
164
156
148
135
135
146
156
160
158
155
156
156
158
159
159
155
152
152
156
160
161
160
156
152
153
158
164
164
160
159
163
168
164
156
152
161
167
169
164
158
153
153
153
152
152
154
157
162
151
144
142
142
143
141
142
149
154
158
158
158
156
155
156
159
159
156
156
157
161
163
163
161
157
154
155
161
165
162
156
153
157
160
162
160
166
171
168
159
149
148
152
156
157
157
158
158
159
162
136
123
119
128
141
148
155
155
155
157
156
152
150
152
158
164
163
161
161
161
162
163
164
163
160
155
154
152
150
148
150
151
154
157
159
163
170
172
165
155
146
146
152
158
162
163
164
160
155
151
142
125
124
134
148
157
158
158
157
158
153
146
143
151
161
168
166
163
161
158
157
159
160
164
164
159
152
142
138
139
147
154
159
159
158
157
158
160
161
160
159
156
157
160
164
167
165
160
151
148
152
145
144
151
159
162
159
154
154
156
153
147
145
152
162
164
159
153
150
153
153
154
154
162
165
163
155
145
138
140
150
158
163
161
155
147
143
147
158
164
164
163
162
165
169
170
166
164
160
165
154
149
152
156
162
159
155
150
149
151
153
152
153
156
159
153
142
141
150
156
158
156
149
151
161
166
163
159
153
153
154
158
160
157
152
143
140
146
156
161
160
160
163
168
171
171
167
167
168
175
144
137
141
147
152
155
153
148
149
151
155
157
158
157
155
149
140
142
154
167
169
158
146
144
153
167
173
168
162
156
156
156
155
154
151
150
153
157
161
160
158
157
161
165
168
168
165
164
165
166
145
140
140
145
154
158
158
154
154
157
161
162
160
157
156
155
153
154
157
161
163
156
149
145
151
164
171
170
160
155
154
157
157
155
154
160
165
169
169
166
163
160
159
160
162
163
163
159
156
156
158
159
157
156
157
161
164
162
161
163
166
163
157
154
156
162
162
158
154
151
151
154
154
153
153
159
164
166
162
155
153
155
157
155
155
160
168
173
171
170
169
166
161
159
160
162
164
162
160
160
161
168
167
161
157
155
159
160
162
166
167
160
152
151
159
166
163
156
153
153
155
157
158
158
156
155
159
164
166
163
156
153
152
151
153
158
163
164
163
163
165
167
165
163
162
164
166
170
169
165
158
162
163
160
153
146
142
145
154
166
169
162
154
155
165
168
160
154
154
159
162
159
155
155
156
155
157
162
165
165
159
156
155
155
158
161
163
160
154
150
155
160
166
167
165
162
163
166
165
162
157
159
160
158
152
142
138
141
154
169
175
170
165
163
169
168
158
154
157
163
165
160
154
154
156
157
159
160
161
159
158
159
161
163
167
170
166
162
152
146
148
155
162
167
164
159
154
155
157
158
162
162
160
155
149
142
142
150
162
173
179
176
169
166
164
159
152
151
158
163
166
163
160
160
161
162
162
162
161
158
155
156
157
161
163
165
167
168
167
161
159
158
159
161
161
160
156
155
157
159
160
163
158
153
146
142
146
156
165
170
172
168
167
164
160
154
149
150
157
163
167
165
163
163
165
164
163
163
163
159
155
149
146
149
152
156
160
166
172
174
170
164
158
155
159
162
164
163
160
160
150
151
154
153
147
141
143
152
157
158
158
158
163
164
159
154
150
152
157
160
162
158
155
157
161
163
161
158
158
159
154
150
150
152
154
154
154
156
163
167
167
162
156
153
155
161
165
164
159
156
151
151
152
153
149
143
143
148
152
150
151
154
161
165
162
156
153
156
158
156
153
150
149
151
154
157
156
155
157
159
157
157
161
165
164
161
156
154
154
158
158
157
155
153
155
160
165
164
160
157
161
157
153
151
152
153
156
155
155
152
152
155
160
164
163
159
156
159
159
154
148
149
152
154
152
149
152
157
160
160
161
165
168
165
162
160
159
159
157
157
158
158
159
160
163
164
168
166
164
163
162
159
153
150
156
164
166
161
158
154
156
159
161
164
165
163
160
161
161
157
154
154
158
160
155
150
151
156
158
160
164
169
171
163
154
150
158
161
162
162
163
168
167
167
170
172
172
168
165
164
155
154
151
150
157
165
163
156
152
153
157
162
164
167
169
166
161
160
161
162
161
158
157
159
159
155
155
157
159
160
163
171
177
173
162
154
154
160
163
163
163
167
169
170
169
169
167
163
159
158
153
150
148
148
151
154
153
151
148
151
157
164
171
174
171
164
155
152
158
166
168
160
154
155
162
165
163
160
160
161
164
171
181
187
177
165
159
161
165
161
158
159
164
166
163
157
153
151
151
155
157
153
149
147
147
150
155
158
156
154
156
164
177
179
169
157
146
146
156
170
173
164
157
158
166
169
166
163
163
165
166
169
177
182
176
166
160
162
166
161
156
154
159
163
157
148
145
149
152
156
161
159
155
152
151
155
162
168
165
158
156
161
172
174
165
153
141
146
156
167
171
167
162
163
165
166
164
163
164
165
165
162
160
157
155
155
158
160
163
159
158
160
160
160
154
149
151
155
159
160
156
161
163
160
158
155
160
163
162
158
156
155
154
157
159
158
155
154
156
159
164
164
162
159
159
161
162
163
162
161
159
157
151
145
148
153
157
157
156
157
162
165
164
159
156
155
157
161
163
163
149
159
164
160
153
147
151
155
158
155
153
150
147
149
157
167
172
167
158
153
155
159
160
154
153
157
162
163
159
157
159
161
155
150
152
156
157
153
151
155
162
164
160
158
158
158
158
160
162
163
146
158
163
158
147
146
152
160
162
156
154
152
152
153
157
166
173
173
163
157
156
162
162
157
155
157
159
159
156
158
164
168
165
160
158
157
155
152
154
159
161
160
156
158
161
161
159
156
158
160
152
159
164
162
158
160
170
175
170
161
159
164
169
168
162
159
162
164
165
163
165
167
168
167
166
162
156
152
153
161
168
169
166
160
159
158
156
156
160
162
162
160
158
160
162
164
161
158
157
159
158
163
166
165
164
169
174
173
165
159
160
168
175
174
168
160
156
158
163
168
171
169
169
168
168
163
155
152
156
163
166
163
160
158
159
162
162
162
162
161
161
161
161
163
165
166
166
162
158
159
159
161
158
154
155
159
161
157
151
149
151
156
165
171
170
166
159
158
163
167
169
167
164
164
163
162
161
162
165
165
162
159
158
159
160
162
165
162
160
157
157
159
160
160
165
166
165
160
156
160
150
149
147
147
151
155
157
154
151
150
148
149
157
164
167
165
161
161
160
158
158
159
161
163
163
164
168
171
169
163
158
158
161
162
159
159
159
161
160
158
157
158
158
159
161
161
156
150
154
162
142
141
144
154
160
161
161
163
163
159
152
150
153
155
156
156
157
159
155
151
149
154
161
165
166
169
173
175
171
162
157
159
164
163
157
152
152
158
160
160
160
161
160
157
156
155
151
148
153
163
147
149
159
166
167
163
162
164
164
159
153
151
151
153
151
150
154
155
154
152
153
157
160
162
165
167
173
176
173
165
158
160
163
162
155
152
152
155
157
157
158
160
162
157
154
153
153
154
158
161
156
166
169
168
165
159
155
155
153
152
154
157
163
165
163
160
156
155
155
155
157
160
159
153
151
156
166
176
174
166
160
159
163
164
157
152
151
152
153
153
153
155
156
155
151
150
154
164
166
161
161
167
167
165
160
156
151
149
148
151
159
171
178
178
167
163
161
159
156
151
154
159
160
152
145
149
159
168
168
162
159
160
163
162
158
154
150
154
154
154
153
152
153
152
148
146
154
167
171
164
153
156
159
161
160
157
154
153
154
158
164
171
170
166
159
158
162
164
157
147
147
157
162
157
148
152
158
163
160
155
157
160
161
157
155
157
158
162
163
160
155
153
155
156
153
151
154
166
171
163
146
148
155
160
161
159
158
160
164
163
160
157
153
146
143
150
161
166
158
148
147
158
163
159
152
156
162
163
158
155
157
158
155
150
152
158
163
164
163
158
154
155
158
160
161
161
161
165
165
159
148
150
154
158
159
159
160
161
164
162
156
150
146
145
147
153
160
161
155
152
153
159
159
153
149
154
161
164
163
159
157
156
153
152
152
153
154
156
154
152
153
156
159
161
162
164
165
164
160
159
153
155
155
157
158
157
156
156
157
158
155
151
150
154
160
165
163
160
156
155
154
154
150
146
143
148
155
164
166
164
159
155
159
159
153
148
145
146
151
154
156
159
163
162
161
162
162
161
159
162
156
158
157
158
157
153
147
142
147
153
153
150
151
157
166
169
166
161
158
155
152
149
147
149
147
148
154
163
167
165
161
160
166
165
155
149
146
152
155
156
158
161
166
164
161
159
158
159
162
166
158
159
158
158
154
147
141
140
145
151
150
147
148
157
167
170
161
159
159
156
154
153
155
158
158
154
156
161
164
163
163
165
168
165
156
151
153
156
156
155
157
161
164
166
165
161
158
157
162
168
160
159
156
154
153
149
144
145
147
148
146
146
150
159
165
163
157
154
155
156
157
161
166
168
164
159
160
163
164
163
165
168
166
159
154
156
160
158
153
152
156
159
157
156
160
160
158
155
159
167
164
154
149
150
156
161
157
151
148
146
146
147
152
159
160
158
157
159
159
156
154
160
166
167
164
161
163
166
167
166
165
166
158
152
152
160
163
160
155
156
161
161
153
145
147
154
157
157
157
164
166
150
142
146
154
161
160
153
150
148
149
151
149
149
150
152
157
163
163
159
151
152
153
152
149
154
160
167
168
167
163
157
149
145
150
159
162
160
156
161
166
164
155
147
143
148
158
167
168
166
162
153
147
147
151
153
154
152
151
147
148
149
146
141
142
148
155
162
164
162
155
151
147
143
143
148
154
161
164
166
162
155
147
143
149
154
157
158
161
165
167
165
158
149
146
151
163
175
178
167
157
156
154
151
150
150
153
152
146
141
143
147
153
153
154
155
156
157
156
159
160
162
157
152
151
149
146
150
158
168
172
167
158
153
151
153
157
164
167
169
166
162
157
152
151
155
164
170
166
158
150
155
157
153
151
155
159
156
146
141
148
157
168
169
165
165
162
154
151
153
160
164
164
165
161
155
148
149
157
166
172
171
166
160
155
154
160
169
171
170
164
161
157
154
154
156
158
154
152
154
142
150
150
147
149
156
160
160
157
157
165
171
173
174
169
170
164
159
153
153
154
159
160
162
161
160
158
157
159
160
159
159
163
162
158
154
157
164
164
161
159
161
163
162
155
154
151
148
152
160
144
150
150
149
149
151
153
157
163
165
166
166
169
170
167
166
162
159
160
158
154
152
152
152
154
156
157
156
156
154
154
156
162
164
161
156
153
155
155
156
157
161
167
165
160
153
152
154
160
168
157
163
165
164
157
151
150
151
154
155
150
152
158
164
160
156
155
158
159
161
162
159
153
149
148
153
154
152
153
157
162
165
164
163
162
157
151
148
153
158
160
159
159
159
161
160
160
161
162
164
149
162
168
166
160
155
154
157
158
159
160
160
160
158
159
160
162
159
155
151
154
157
155
152
152
154
155
156
155
157
160
161
162
164
167
169
165
160
158
162
165
162
158
156
164
172
168
160
154
157
158
162
163
161
155
153
154
156
159
159
158
158
160
162
163
164
166
161
154
150
153
158
158
156
154
154
155
157
158
159
162
164
167
170
170
167
162
161
163
164
161
156
156
160
168
173
166
151
142
146
159
161
159
159
153
151
152
157
160
160
157
156
159
161
162
162
162
158
156
156
159
162
164
161
157
154
158
162
169
168
164
163
169
172
165
158
156
160
161
159
154
153
157
165
167
164
155
147
139
145
144
144
145
145
146
148
155
163
166
161
154
150
151
155
157
156
153
153
155
158
161
164
166
164
158
154
157
168
175
171
163
157
157
158
157
156
157
159
159
153
147
150
156
163
162
159
156
152
149
149
134
129
132
134
140
146
156
164
167
163
156
149
149
153
157
154
151
149
150
154
157
164
168
166
159
155
156
163
166
162
156
152
151
154
156
159
163
164
160
154
150
150
153
155
156
159
164
164
164
161
142
136
131
133
139
146
153
158
161
163
163
158
156
158
162
164
158
150
146
148
155
164
169
169
163
158
154
152
148
144
143
148
155
158
157
161
161
162
162
159
156
155
153
151
154
161
166
169
171
167
156
150
145
143
146
148
150
150
155
163
169
166
162
160
163
166
162
152
147
147
155
162
166
165
164
160
155
147
140
137
141
148
156
160
157
155
152
155
160
162
161
160
158
158
160
165
164
165
166
168
158
154
152
152
153
153
150
149
153
164
169
165
158
155
157
159
157
151
150
156
160
159
154
154
157
159
157
156
150
149
149
149
150
153
153
154
156
160
161
160
158
158
162
169
172
169
162
157
156
163
151
150
149
155
162
161
157
155
156
165
168
161
154
150
153
154
153
150
153
159
161
157
149
146
153
161
164
164
160
157
157
154
151
148
152
159
168
171
168
162
156
156
161
170
175
170
161
155
153
155
152
149
153
161
175
180
177
169
168
168
168
161
153
150
153
158
158
157
154
153
153
153
151
152
156
165
169
166
160
158
159
161
157
152
154
162
171
175
171
164
158
159
162
167
165
163
160
159
158
158
158
162
164
166
177
185
184
178
170
171
171
162
151
146
152
162
165
160
153
148
149
154
157
160
162
166
169
167
161
156
157
160
161
158
156
160
165
168
166
162
162
165
166
166
163
160
161
164
165
163
160
165
165
162
162
166
164
163
163
170
172
164
150
142
149
160
161
157
152
152
155
159
159
158
159
161
167
170
168
162
158
156
156
156
157
160
162
163
159
158
159
164
168
169
165
161
162
167
167
164
156
161
161
156
150
145
144
147
153
166
173
167
152
146
153
159
155
150
150
158
162
160
154
152
153
157
163
168
169
164
159
156
157
160
159
161
163
162
159
156
155
159
164
169
166
160
156
158
161
159
155
157
158
153
147
142
142
145
151
162
169
168
163
161
162
164
157
153
154
159
160
155
151
152
156
158
161
162
161
159
160
165
167
164
162
161
163
164
165
162
157
155
157
163
163
158
151
146
148
153
157
161
160
152
144
141
144
151
156
160
165
166
166
166
168
169
170
168
163
159
151
148
151
158
162
161
160
158
158
157
161
169
169
167
161
159
163
166
170
171
163
157
153
155
159
159
154
148
147
150
157
164
162
153
142
139
144
152
158
162
164
164
164
165
168
170
173
174
166
158
149
148
152
158
160
158
156
158
161
161
160
156
153
156
157
158
160
163
168
171
167
160
155
154
157
161
160
157
151
150
153
160
162
156
148
142
144
148
154
161
163
164
162
164
167
170
170
164
160
157
155
153
151
153
153
153
154
158
163
163
155
141
139
150
157
158
154
154
158
166
167
162
157
154
155
159
162
160
156
153
152
155
156
155
154
153
151
152
154
156
158
158
161
166
169
170
165
159
157
157
159
158
155
153
153
155
158
162
165
162
155
146
150
161
164
160
151
148
152
159
160
158
155
154
158
160
164
162
160
160
157
157
153
150
156
161
162
157
153
150
152
155
159
167
170
169
164
162
161
159
159
162
165
167
163
160
160
162
162
160
160
165
171
173
167
161
155
152
155
160
160
157
153
156
165
170
169
164
163
165
160
160
153
148
153
161
162
157
151
149
152
157
162
166
166
165
163
166
167
164
161
162
168
171
163
154
154
156
158
158
161
170
176
173
167
162
160
161
162
167
168
164
160
162
172
177
174
164
162
163
159
159
155
149
150
153
156
153
149
151
156
161
164
165
162
160
161
165
168
168
165
163
164
162
157
149
151
157
162
161
160
161
165
168
165
162
162
164
168
173
175
172
168
167
169
169
165
161
159
161
158
158
156
152
151
153
158
157
157
155
155
161
163
164
161
157
155
158
162
171
173
166
160
156
154
155
159
165
171
170
163
160
163
168
166
161
159
162
169
173
173
171
168
165
160
154
152
155
161
163
160
159
160
158
155
155
161
165
161
153
148
153
164
168
162
152
144
148
157
172
180
171
160
153
156
161
166
169
173
175
172
169
169
168
162
156
154
159
166
168
166
162
161
159
153
145
146
153
161
165
159
160
164
162
158
157
162
166
162
152
144
151
166
175
168
154
142
142
155
169
178
172
161
154
156
161
165
166
170
172
175
171
167
160
155
153
153
156
159
161
161
159
157
155
152
150
151
154
158
164
153
159
165
163
157
153
155
159
160
156
153
156
169
176
173
167
158
153
154
160
165
165
161
154
151
155
160
165
167
168
169
163
156
151
152
155
156
153
153
155
162
162
158
154
155
157
159
158
158
162
148
158
163
159
149
144
148
154
157
156
158
164
168
169
168
172
174
167
156
150
152
160
161
153
148
151
158
163
165
164
163
159
155
150
154
157
157
155
153
157
162
163
158
156
157
160
161
158
157
159
150
160
163
157
147
147
152
156
155
152
157
165
169
163
157
163
172
170
158
146
148
159
163
160
153
152
156
160
160
161
164
165
162
158
158
157
155
156
159
162
163
161
156
156
159
161
160
157
157
158
164
164
165
161
159
161
168
165
157
152
158
168
175
165
155
151
158
162
157
152
153
161
167
168
165
159
155
154
155
161
167
171
171
169
163
157
152
154
160
164
164
161
156
155
157
159
159
158
158
160
161
162
163
162
163
167
170
166
161
156
158
164
170
168
162
154
155
159
162
162
162
164
167
170
169
163
155
153
157
163
165
167
169
171
169
161
156
154
158
161
163
160
155
154
154
157
157
157
158
163
152
152
153
153
155
156
158
161
162
157
152
149
155
163
168
166
162
163
167
171
169
166
168
170
169
162
158
160
164
163
158
157
164
172
175
171
165
161
157
156
153
155
154
153
155
159
156
151
154
162
142
143
146
150
155
155
157
160
164
161
153
145
148
157
167
169
167
168
169
166
165
165
169
170
168
163
161
164
164
159
154
156
164
173
176
172
167
161
155
152
152
154
159
161
164
162
155
149
152
163
146
148
154
161
164
162
161
164
167
165
159
154
154
155
160
160
161
161
157
156
159
163
168
168
165
163
162
161
158
154
154
159
166
172
171
164
158
155
153
154
157
163
166
171
173
171
162
156
157
164
157
164
167
166
162
159
162
166
169
166
161
160
159
156
151
146
147
150
152
155
157
157
155
155
157
158
158
156
153
153
156
162
166
167
162
156
152
150
153
157
160
163
166
168
170
172
172
168
165
162
164
172
169
162
152
147
152
159
161
159
159
160
164
161
151
143
143
149
154
155
154
153
151
149
150
151
153
153
156
160
163
165
164
162
156
152
148
150
155
159
158
158
156
155
158
163
170
172
169
162
158
164
165
160
151
145
147
149
151
152
158
164
165
159
149
144
150
157
157
152
146
151
154
153
150
149
153
156
163
168
172
170
164
157
155
150
150
154
157
158
155
154
153
154
153
152
157
169
171
164
147
153
161
163
161
155
150
150
151
155
160
164
159
152
144
146
156
163
159
148
143
155
161
158
150
153
161
170
171
171
171
169
163
156
156
159
159
158
156
156
154
155
158
161
157
151
156
168
173
165
140
148
157
162
161
157
156
157
161
163
160
156
152
148
145
150
159
161
155
150
152
162
163
154
147
155
169
176
171
164
164
164
162
157
159
162
167
163
157
152
153
156
160
163
162
159
161
168
170
162
140
147
155
158
157
156
157
160
164
160
155
152
154
158
163
162
160
156
156
157
164
166
159
146
143
153
168
175
167
157
152
158
164
163
161
159
160
161
161
157
154
155
157
160
162
163
165
166
165
160
148
150
155
157
157
156
156
156
155
154
152
152
157
167
173
173
165
160
161
163
162
159
150
143
144
152
163
171
167
157
148
152
164
169
162
152
150
158
165
165
159
157
158
160
161
163
163
163
161
161
154
154
157
159
160
157
152
147
149
153
154
154
157
163
169
171
167
166
164
161
154
150
147
150
152
154
160
168
169
158
146
146
160
168
162
152
147
154
163
163
160
160
163
165
163
161
160
161
163
165
155
155
157
159
159
155
146
144
150
157
157
153
153
158
162
160
160
161
162
156
150
148
151
157
156
154
155
164
165
156
146
146
155
163
162
157
154
154
154
157
159
162
166
167
164
161
159
160
166
172
153
154
153
153
155
152
145
147
155
162
159
152
151
156
158
155
153
154
156
154
150
151
159
165
161
153
152
158
159
154
150
151
154
156
159
161
161
155
150
154
161
164
162
157
160
161
160
158
163
173
159
153
146
148
155
159
155
152
157
161
160
153
152
155
156
154
154
157
159
155
151
156
164
170
164
156
155
156
158
157
157
157
154
151
154
161
163
156
153
156
164
166
158
153
156
160
161
158
160
166
170
157
146
147
157
163
160
155
155
157
158
156
155
156
155
154
155
159
161
159
157
162
166
164
159
157
157
161
161
160
158
157
153
149
151
156
157
155
153
155
162
163
160
156
156
160
161
165
164
162
172
163
153
150
157
162
160
154
151
150
153
157
159
159
156
153
153
154
157
160
165
170
167
156
146
146
154
160
161
159
156
153
151
152
154
154
155
154
152
150
149
157
162
169
168
163
163
168
167
161
167
166
161
156
157
159
161
157
151
146
149
154
161
162
161
157
156
153
151
156
164
172
169
158
144
137
140
147
156
161
160
157
158
159
159
163
166
166
162
153
148
153
161
170
171
167
162
160
157
158
160
166
167
161
156
154
159
160
158
156
152
155
155
156
161
165
167
162
154
150
153
161
165
164
158
148
142
145
157
163
164
163
163
163
162
166
172
174
170
165
159
156
157
164
167
165
158
148
145
152
157
165
167
162
154
147
149
157
164
169
166
158
151
150
158
170
180
177
163
150
143
147
155
162
164
165
163
161
160
160
159
160
163
165
162
158
158
159
165
165
165
160
155
154
155
158
156
147
142
150
157
161
162
160
152
144
144
151
165
175
169
159
152
153
162
170
176
177
166
158
151
149
151
155
163
170
171
167
158
154
155
159
165
166
162
153
143
147
153
162
164
161
156
153
153
154
157
156
151
152
157
157
157
158
156
152
146
149
156
162
163
159
157
158
162
164
163
163
163
162
163
161
156
153
153
156
157
155
153
153
155
161
164
163
159
148
141
144
152
159
161
158
157
157
158
158
160
162
159
155
145
144
148
153
157
159
159
157
154
155
158
162
161
158
157
166
173
168
155
146
143
146
148
151
153
158
162
161
159
158
156
151
144
144
153
163
165
162
159
161
165
168
162
156
157
165
166
159
154
157
154
150
148
151
155
159
159
157
154
152
155
158
161
160
159
163
166
160
150
148
154
158
159
154
155
159
162
161
158
156
156
157
156
155
154
157
161
160
158
158
161
164
165
166
168
171
165
153
147
153
154
152
147
148
152
157
159
159
155
153
151
152
153
155
156
157
157
154
152
154
159
163
162
156
155
158
163
165
162
159
158
161
161
158
155
154
155
156
155
154
155
161
165
172
174
172
165
153
146
149
142
144
144
144
147
151
159
165
164
157
150
146
146
148
151
152
152
154
154
156
156
153
156
156
153
153
158
167
171
167
161
155
154
154
153
155
157
159
157
155
155
160
162
165
166
166
164
161
156
152
134
134
138
141
144
150
160
167
168
162
156
151
150
152
154
153
151
153
152
154
152
153
158
162
157
152
155
163
172
171
164
155
152
153
155
160
164
165
165
166
167
165
160
154
153
157
164
170
170
166
140
139
138
139
141
151
159
164
165
164
164
163
160
158
160
160
156
152
148
149
155
167
175
173
165
156
154
158
164
163
161
159
161
162
162
164
165
165
166
171
173
170
160
150
146
152
164
175
178
173
154
151
146
136
135
146
155
162
163
166
166
162
157
153
160
165
162
153
145
148
159
174
181
175
166
158
156
158
159
156
154
155
160
164
165
166
166
163
162
163
169
168
160
153
149
154
161
166
168
165
163
162
153
142
138
144
154
162
167
168
166
155
145
146
156
163
162
153
147
150
160
169
169
164
157
155
158
161
161
158
151
147
147
152
160
167
168
166
161
160
158
159
160
160
161
161
157
154
153
152
163
165
160
154
149
150
158
166
170
170
163
151
145
147
154
159
155
149
147
150
156
160
159
158
155
154
157
163
165
165
159
150
142
145
155
165
171
171
166
162
158
158
161
165
167
164
157
150
149
151
157
160
160
162
165
166
165
168
169
167
161
151
149
151
156
157
153
148
147
149
151
154
156
158
160
161
161
162
162
164
167
164
157
152
154
160
165
166
164
162
158
159
162
165
164
163
160
159
159
158
156
154
152
157
163
167
165
163
162
161
162
156
152
152
154
158
158
155
152
152
152
155
158
162
165
166
164
159
157
158
167
172
171
163
158
159
161
161
160
158
157
159
164
165
163
160
162
166
167
164
155
149
143
144
151
160
159
152
151
158
165
165
157
151
151
157
159
159
157
159
160
158
157
158
162
164
164
162
159
159
164
167
168
164
161
162
164
164
161
156
154
157
164
167
165
161
160
165
165
162
155
150
147
147
152
158
156
149
146
155
168
170
162
152
151
156
157
154
156
161
162
158
154
153
156
159
162
164
167
165
165
162
162
161
160
163
166
172
170
164
159
157
163
167
165
161
157
159
161
159
153
153
154
155
158
160
157
149
146
150
160
165
162
155
155
156
154
152
154
158
157
154
152
152
154
156
159
163
167
169
170
170
167
161
158
158
161
168
172
174
169
160
158
160
161
160
156
156
158
157
153
155
157
156
156
156
155
151
148
145
147
150
154
155
158
160
162
165
162
157
151
151
152
156
156
155
156
160
163
167
171
180
178
171
162
157
159
162
167
171
168
161
154
154
157
158
158
157
155
151
153
159
160
157
153
150
147
149
151
149
150
150
152
154
162
167
174
172
166
159
151
151
154
156
154
152
154
160
164
164
165
167
170
171
170
167
161
158
158
162
163
160
156
155
155
157
157
156
152
147
154
162
164
161
156
152
147
148
154
163
168
163
155
154
162
169
172
166
161
158
157
159
156
152
151
152
157
165
168
163
155
146
152
165
170
170
162
154
154
155
158
160
159
158
155
154
157
155
153
151
153
160
160
159
160
160
155
151
156
169
173
165
156
152
160
167
167
160
157
158
163
164
161
155
154
158
165
170
168
162
153
147
153
164
166
162
153
148
153
158
158
157
157
159
162
161
160
157
157
160
154
157
152
147
153
159
158
151
153
158
163
161
155
152
157
162
163
162
162
162
164
166
166
163
159
161
163
164
160
158
160
166
171
171
166
157
148
146
153
162
162
156
151
158
170
174
167
157
158
164
159
159
152
144
145
149
149
147
144
146
152
159
161
160
157
157
161
168
171
166
163
162
165
163
155
150
150
152
155
156
162
171
174
172
167
160
155
153
160
169
169
160
154
160
171
174
165
156
154
160
158
160
156
151
148
149
150
150
150
150
155
161
164
163
155
154
158
167
169
166
162
161
163
159
149
139
140
152
160
161
160
160
162
164
165
164
161
163
167
174
174
167
162
163
165
164
159
157
160
161
154
158
160
160
158
158
162
165
163
161
156
157
157
156
151
152
154
162
163
163
163
164
164
158
150
144
149
163
172
169
160
151
149
154
161
161
160
163
169
172
172
168
166
165
159
157
160
168
171
166
151
155
161
166
167
165
165
167
161
155
150
151
154
153
150
152
153
156
158
161
167
167
163
157
152
157
162
166
171
168
163
156
154
157
157
156
155
159
164
166
168
165
164
163
161
162
164
168
170
165
155
154
161
165
166
161
160
156
150
145
145
152
158
159
157
156
156
155
155
158
165
164
159
153
152
157
160
161
160
163
163
164
164
158
157
155
153
155
157
162
164
162
158
157
162
166
166
163
159
160
154
153
159
163
163
158
156
155
153
152
154
159
163
165
165
165
165
158
154
152
156
157
152
147
145
148
154
157
158
160
161
162
161
161
159
158
154
154
155
162
163
161
154
154
160
167
165
158
153
158
148
152
159
161
161
156
153
156
156
158
161
162
165
165
165
169
170
165
156
148
149
154
155
151
146
149
155
161
162
161
160
159
158
159
160
159
156
157
162
165
164
159
153
153
158
163
163
158
155
156
146
154
160
161
159
153
150
149
150
153
159
164
166
162
160
165
171
169
159
149
148
156
162
162
159
158
161
163
162
159
158
160
161
164
161
157
154
157
162
165
163
157
152
152
156
161
161
158
155
155
152
158
162
162
160
155
149
144
141
148
156
166
167
161
158
162
167
166
160
151
149
156
166
170
170
167
164
160
158
157
156
160
166
168
164
155
150
150
158
161
161
156
150
148
152
159
161
159
156
156
156
157
160
161
160
155
151
149
153
155
157
159
159
160
161
160
160
161
159
155
151
154
163
170
170
165
158
154
154
155
153
156
164
169
168
158
150
149
154
158
161
157
149
145
148
157
161
160
158
160
152
150
155
158
158
156
155
162
173
172
157
148
149
158
164
163
160
161
161
161
155
152
155
162
164
159
152
150
153
155
152
152
161
169
172
165
160
157
158
161
163
160
155
150
151
159
162
161
160
163
149
149
155
161
162
158
157
162
173
171
156
144
147
159
166
166
162
161
162
162
155
151
151
154
154
149
147
149
153
154
152
154
161
169
173
170
166
162
162
165
167
169
165
161
160
161
161
161
164
166
157
158
162
164
164
160
158
159
161
160
157
156
158
165
166
164
160
156
157
158
156
151
148
147
149
148
149
149
150
151
153
156
162
169
172
169
161
158
158
162
167
169
167
166
163
164
164
165
166
168
168
172
167
160
156
157
161
162
163
161
161
163
168
167
163
156
151
150
154
158
159
153
148
146
150
155
155
150
149
149
153
157
161
163
164
160
155
152
154
157
160
159
156
155
159
164
167
169
169
166
163
168
162
152
148
150
160
167
168
164
160
162
163
162
156
147
145
150
157
161
159
153
150
151
160
161
157
150
150
155
160
159
156
156
157
156
153
153
155
157
156
150
147
151
155
162
166
170
169
166
149
153
156
155
153
154
157
160
160
157
155
154
156
154
149
144
148
158
162
160
153
154
156
158
162
159
155
151
154
162
169
162
154
154
158
163
161
160
158
159
157
154
154
158
158
156
158
166
170
168
138
145
156
162
163
159
154
152
152
152
152
152
153
149
148
149
156
162
161
154
150
155
161
159
156
155
156
157
159
163
165
160
154
156
166
175
172
166
160
157
157
158
163
165
161
156
156
165
171
169
140
150
160
164
163
159
154
152
151
153
154
153
153
153
158
160
160
159
157
155
156
164
162
155
149
154
162
166
161
156
153
152
154
160
168
176
173
165
158
154
153
155
160
162
161
159
160
165
168
163
148
159
164
161
158
156
156
155
153
154
153
154
162
169
170
167
159
156
158
165
172
170
161
152
149
156
166
170
163
152
145
148
154
161
163
163
162
161
160
156
152
151
153
158
160
162
163
165
165
160
154
159
161
158
155
156
157
157
154
153
153
156
164
169
169
167
159
157
162
169
171
166
157
153
155
160
167
171
165
155
145
146
154
161
159
155
153
159
164
165
158
154
155
158
161
163
164
167
166
162
153
156
158
158
157
156
157
160
162
162
160
159
160
163
161
157
154
157
161
162
159
157
155
158
159
162
166
172
171
162
149
145
154
161
161
156
151
158
166
168
164
159
160
162
163
164
164
166
167
166
151
154
156
159
159
157
156
161
169
172
165
158
157
159
158
153
149
152
155
155
152
153
155
159
157
154
161
170
176
168
155
147
152
161
166
162
159
160
163
163
163
163
164
165
166
165
163
162
164
165
155
154
153
155
158
157
156
160
169
174
165
156
154
159
159
153
147
148
153
154
152
152
156
156
149
144
149
162
170
169
160
153
155
160
165
166
165
162
158
158
163
165
166
169
171
170
164
159
160
164
164
155
147
149
157
162
159
156
159
163
162
155
155
159
159
155
151
153
158
158
154
153
156
155
149
143
145
152
157
163
161
159
159
160
162
165
164
159
157
159
165
168
169
172
175
174
168
162
161
162
169
160
148
146
155
163
161
153
151
153
158
159
160
162
160
156
156
158
162
161
158
157
159
160
156
153
151
152
151
151
156
159
163
162
162
160
158
156
156
160
164
167
170
174
175
173
169
166
163
161
169
166
156
150
156
163
164
157
152
152
156
163
168
171
166
158
156
158
160
161
163
163
165
164
161
158
158
156
150
144
146
154
162
164
159
156
155
156
156
155
156
161
168
176
176
172
166
163
161
158
167
169
165
160
161
164
166
164
161
158
158
162
166
166
162
159
157
157
156
158
161
165
169
164
156
153
156
156
153
147
150
156
161
162
158
158
160
161
155
149
148
157
165
175
177
173
168
161
158
157
171
171
169
166
163
160
159
159
163
165
160
155
151
148
151
155
162
164
159
153
152
158
162
161
156
153
155
157
158
159
159
161
161
161
160
162
162
160
154
151
152
157
162
169
175
174
170
161
155
159
175
170
168
166
162
153
145
146
159
164
158
144
131
130
142
157
170
173
164
152
147
150
153
158
161
164
165
162
160
159
158
159
160
162
164
165
161
153
152
153
157
157
154
153
158
168
170
162
154
155
171
166
164
162
160
153
145
148
157
164
158
144
136
139
155
167
172
170
164
156
153
152
154
158
164
169
170
166
158
154
148
148
155
163
166
163
155
149
150
153
154
154
150
145
150
156
164
161
156
153
157
152
149
153
157
158
156
153
158
165
162
157
152
158
167
169
166
161
159
161
161
162
161
161
158
156
156
157
156
152
145
144
153
160
161
159
155
151
150
150
148
152
154
156
154
152
157
160
160
155
147
145
149
152
156
159
160
156
151
150
155
161
161
157
153
162
170
169
158
153
156
160
161
156
154
157
158
160
161
163
162
156
149
149
152
158
160
158
157
159
164
167
162
154
148
147
150
153
155
160
156
156
152
151
152
153
154
152
148
148
153
156
154
150
149
155
160
157
151
153
161
167
162
154
154
159
162
160
157
157
162
165
162
153
151
151
153
155
155
159
167
171
167
159
153
154
155
158
159
161
157
157
153
149
147
147
147
146
147
150
152
151
149
144
146
152
157
155
151
154
159
161
155
148
150
160
167
166
160
157
161
164
162
155
152
154
156
156
154
157
165
171
168
165
165
167
170
167
163
159
144
145
145
146
146
147
146
148
150
152
153
151
149
147
148
152
159
163
162
158
155
152
151
150
151
156
163
167
166
161
158
156
152
150
154
159
165
161
157
157
165
168
166
164
166
169
169
169
166
157
133
135
138
143
146
152
157
156
154
154
155
157
156
155
154
154
159
165
166
161
154
153
158
163
159
154
155
162
168
169
166
161
155
153
159
165
168
167
166
168
170
171
167
164
165
165
164
164
162
158
136
138
139
141
146
156
160
160
155
150
152
157
159
159
159
158
158
159
161
158
157
164
173
175
165
155
153
158
166
171
176
173
168
167
166
166
166
164
166
169
173
172
168
166
166
164
163
163
164
161
145
147
144
134
131
144
158
161
154
148
148
150
150
153
160
161
158
153
149
152
159
169
174
172
163
157
156
160
166
167
167
168
170
169
168
166
165
162
163
163
166
166
165
165
166
165
163
164
163
161
151
152
147
132
129
137
154
162
159
150
146
144
144
150
158
161
157
151
146
150
158
167
169
165
158
158
163
167
168
164
154
151
153
158
163
166
166
163
162
161
161
161
161
163
165
165
162
158
156
154
151
154
153
146
141
143
153
162
164
158
148
144
147
155
159
157
153
148
147
153
159
163
165
163
160
162
166
171
172
166
157
150
146
152
159
164
165
164
164
164
164
161
161
162
165
167
164
159
153
150
153
155
157
158
151
147
150
158
164
161
152
149
154
160
159
152
141
145
151
159
163
164
163
165
165
165
163
163
162
165
165
163
157
155
157
160
162
163
164
164
162
159
158
160
164
168
173
169
163
156
154
151
149
152
151
150
149
152
157
159
155
154
158
161
157
150
142
148
157
164
165
162
161
162
164
164
159
150
152
157
165
170
169
162
159
159
161
163
162
159
154
151
154
159
163
168
176
178
171
163
153
142
137
139
147
153
153
152
150
153
157
161
162
161
157
154
156
160
163
165
163
157
155
159
163
161
154
147
145
155
162
165
167
164
162
162
164
167
165
158
151
150
156
162
163
164
165
168
166
161
153
145
140
145
153
162
163
156
148
150
158
166
164
160
156
157
161
166
166
163
158
155
154
158
161
157
154
153
159
163
164
161
157
159
162
165
168
169
168
164
160
159
162
164
163
160
160
162
165
161
155
154
155
158
164
163
160
153
148
148
155
164
163
159
155
156
158
162
162
162
159
158
159
160
157
154
154
160
169
172
168
162
156
155
159
162
163
164
165
167
167
165
161
160
159
160
162
167
168
164
154
153
158
159
162
159
152
149
147
148
153
157
159
157
156
154
155
157
163
163
165
165
164
159
153
150
154
163
168
169
166
165
163
159
159
159
159
157
155
161
165
162
158
156
157
159
163
167
169
163
150
148
153
158
159
155
147
145
148
151
155
155
156
155
157
155
155
158
162
165
168
167
161
156
151
152
159
168
168
164
162
166
170
171
169
164
160
156
153
152
156
159
158
157
155
154
155
160
162
159
150
151
154
158
160
156
150
147
154
161
165
159
154
151
156
157
157
157
160
163
166
164
158
151
151
158
169
176
172
164
161
165
173
176
173
167
163
156
154
153
156
160
162
160
156
151
152
155
157
158
154
159
156
154
156
157
155
151
156
165
168
161
151
146
152
157
158
157
159
161
162
160
155
148
150
160
171
175
170
163
162
166
169
168
165
159
155
153
155
158
160
160
163
163
164
161
157
154
155
157
160
161
153
145
144
150
153
152
154
158
162
159
154
147
150
153
157
159
160
159
159
156
152
146
146
154
161
161
158
158
163
168
168
162
154
148
144
145
153
161
163
159
158
164
172
171
162
154
152
154
162
163
155
144
141
145
149
148
147
147
152
160
164
162
157
153
156
162
162
159
156
154
151
146
145
148
152
154
154
156
163
170
168
163
158
151
145
146
154
164
166
159
155
161
168
168
161
155
155
157
160
162
159
154
151
150
151
151
150
149
152
159
166
166
158
154
157
165
166
159
154
154
155
152
147
146
149
154
158
158
161
165
165
163
163
161
158
157
161
166
167
160
157
160
162
159
158
160
165
164
153
156
160
162
161
158
156
156
159
157
153
153
152
151
149
153
159
166
165
157
154
158
162
158
150
146
150
157
161
159
156
155
157
160
161
162
162
164
165
164
163
162
161
163
162
162
165
171
172
165
152
153
157
161
161
158
155
154
156
156
156
154
148
139
140
153
164
167
162
154
154
160
164
158
149
147
150
156
158
155
151
150
154
158
158
158
158
160
159
159
160
163
165
166
168
172
173
169
163
154
157
153
153
155
157
156
153
150
149
152
159
161
153
142
142
157
167
165
157
152
153
158
156
149
145
146
150
153
153
152
151
155
161
163
162
158
153
151
152
156
160
163
164
165
167
172
170
158
150
146
159
153
152
157
160
160
157
155
155
157
161
160
155
148
150
159
165
159
154
151
152
154
149
146
144
148
152
153
153
153
154
158
165
173
171
162
154
151
153
158
161
161
159
160
162
163
161
155
149
150
155
150
152
159
163
162
159
161
168
169
163
157
153
153
157
158
160
159
158
155
154
156
156
158
157
157
158
158
160
158
156
158
163
170
171
164
157
156
162
165
162
159
155
156
159
160
160
157
154
153
144
146
151
157
160
156
153
156
163
166
161
154
153
156
159
162
164
165
164
163
159
161
168
172
173
167
162
160
162
159
156
156
159
164
163
159
156
159
163
164
160
154
151
153
157
162
165
162
156
153
141
145
151
156
156
152
143
141
146
152
155
153
153
157
161
165
167
166
164
162
160
162
168
172
173
169
164
159
159
156
153
154
156
158
158
155
155
157
158
156
150
149
146
149
155
163
171
167
158
150
147
149
154
159
158
155
150
145
148
152
154
151
151
158
164
165
163
160
159
160
157
158
156
163
166
166
161
155
153
152
151
153
156
158
157
154
153
154
154
151
149
149
146
146
152
164
172
169
160
153
153
153
156
162
163
160
157
160
165
167
157
152
152
159
163
162
158
156
158
158
153
144
144
152
159
161
156
153
152
152
153
155
157
159
157
155
154
155
156
160
162
162
158
156
155
162
167
165
161
157
157
153
156
162
165
161
156
156
165
165
157
154
155
159
161
159
157
157
161
160
149
138
137
147
154
155
152
152
157
162
161
159
158
157
156
157
158
160
165
175
180
180
170
161
157
159
162
163
165
164
158
153
152
157
161
158
151
147
149
152
155
154
156
160
161
161
160
163
165
161
150
141
138
144
150
152
153
157
163
166
166
161
157
156
156
157
158
159
164
172
178
174
163
153
147
151
157
163
167
168
161
156
150
149
153
155
157
157
155
154
156
157
157
161
162
165
166
167
168
165
159
151
146
148
153
161
165
162
163
163
161
158
155
154
154
155
156
156
157
160
159
153
145
142
144
149
154
160
166
166
155
152
149
147
150
157
166
172
171
167
162
160
160
164
166
169
167
168
170
170
167
158
153
154
161
168
168
162
159
158
157
154
151
153
158
161
159
157
156
153
147
144
141
144
148
151
153
159
164
166
141
144
149
153
157
161
164
168
171
170
167
163
162
165
169
170
167
166
168
167
164
160
157
158
163
163
160
155
154
156
160
155
149
155
164
173
171
163
159
159
157
154
155
159
159
155
154
159
166
169
140
144
153
162
165
163
159
157
163
165
164
157
153
159
164
167
164
163
161
158
155
156
159
161
162
158
154
150
152
155
157
153
150
157
168
178
176
168
164
163
162
161
162
164
162
159
157
161
166
168
149
154
159
164
168
166
159
154
154
156
155
151
146
147
155
160
160
157
156
156
155
157
160
161
159
156
154
152
153
152
150
151
152
159
166
170
170
166
162
159
155
153
156
160
162
162
160
160
162
161
158
162
162
161
163
167
162
155
149
149
149
149
146
145
150
154
154
155
158
163
165
165
162
161
160
160
157
158
157
154
153
151
154
160
163
162
163
162
160
155
150
147
153
158
161
162
160
159
159
157
156
163
162
157
156
160
162
158
151
149
150
153
152
151
152
152
155
156
160
165
168
167
162
160
160
159
156
158
162
165
160
156
155
158
160
159
158
159
160
158
154
153
156
159
160
161
161
163
162
159
151
158
160
155
151
151
156
161
161
159
156
155
158
159
161
159
158
158
158
160
160
163
161
159
156
152
153
158
167
174
173
162
156
157
159
158
156
159
163
166
164
160
159
160
161
163
164
167
167
163
152
156
159
158
151
148
153
162
170
167
159
154
157
162
165
162
159
157
156
156
156
159
160
158
152
147
152
165
176
182
177
165
157
159
162
163
161
162
163
164
162
159
159
161
164
165
165
166
164
163
158
156
156
157
157
158
157
160
164
163
156
152
154
161
163
159
153
154
157
160
159
159
159
156
149
144
152
167
181
183
175
165
161
163
166
166
165
163
160
157
153
154
159
166
169
167
165
163
162
159
164
156
150
150
158
164
162
154
151
152
154
154
154
157
157
154
150
155
160
163
160
156
156
154
147
145
149
158
167
171
167
164
164
166
168
166
164
160
158
156
151
153
160
167
171
166
163
164
163
161
160
159
150
146
153
162
163
155
150
152
158
159
156
154
155
155
155
160
164
161
156
152
155
159
160
156
151
152
151
152
155
159
164
166
164
160
157
155
158
160
161
158
160
162
162
160
160
162
161
158
154
162
159
151
152
160
164
162
161
158
160
161
158
156
158
158
161
166
166
160
151
151
160
169
172
167
160
153
148
142
148
157
163
162
157
151
150
152
154
160
162
161
159
157
154
157
159
160
159
156
156
163
163
162
162
165
166
166
164
162
160
160
161
159
156
156
161
168
167
160
154
154
164
169
171
167
164
160
155
150
153
158
162
157
150
145
148
151
149
149
156
160
161
157
158
161
166
165
162
160
163
158
158
163
169
168
162
160
160
162
158
154
155
153
150
154
159
167
164
160
155
156
159
158
157
157
160
160
159
159
160
163
161
158
154
155
157
153
146
146
153
160
162
159
161
170
176
173
167
165
167
153
149
159
167
164
152
149
155
160
156
148
144
147
151
157
161
163
160
156
154
153
151
148
148
150
153
155
158
161
162
161
159
160
165
168
165
155
146
146
154
160
159
156
157
167
174
171
166
161
162
154
151
157
164
161
150
145
151
156
155
149
146
153
164
164
159
154
152
152
152
153
153
153
154
152
151
152
155
155
155
150
153
160
169
175
166
154
148
147
152
157
157
154
153
157
161
163
160
156
156
157
156
159
162
161
155
150
151
153
153
153
160
168
171
165
157
148
148
152
154
157
160
163
161
153
151
154
158
158
151
147
152
159
162
164
162
154
150
145
148
153
161
162
154
150
151
157
158
156
154
157
160
157
157
157
157
155
151
149
151
158
159
156
152
153
158
159
156
157
162
167
165
161
153
151
151
156
166
172
177
175
174
173
171
165
159
158
159
161
162
162
161
159
156
155
156
158
160
162
157
160
159
153
149
150
154
153
150
149
152
154
151
143
144
150
159
159
156
157
164
164
159
149
147
152
157
159
160
163
173
177
176
171
166
160
155
155
158
162
166
166
161
157
150
155
161
167
170
165
160
162
158
151
148
147
147
147
150
154
161
160
152
146
144
151
157
160
159
159
161
156
148
139
144
157
166
166
159
157
163
171
171
165
160
158
157
156
155
160
167
170
164
154
150
157
168
173
170
164
151
150
151
150
148
145
143
143
149
156
162
162
157
152
150
152
157
161
163
162
159
155
153
150
153
159
166
167
162
157
159
163
162
159
158
163
164
158
152
155
165
170
165
158
157
162
165
166
163
158
144
140
142
141
144
141
142
143
148
153
156
158
158
158
155
153
155
160
164
162
157
155
159
163
161
158
158
162
167
167
167
165
162
159
162
165
165
158
153
153
161
165
167
170
172
168
161
153
148
152
144
143
139
135
132
135
141
144
146
146
151
157
162
164
161
156
152
155
162
161
156
155
157
162
159
153
153
159
167
170
172
170
167
164
164
163
162
159
157
156
156
158
165
176
185
177
161
149
146
154
145
148
144
134
128
134
142
144
141
140
148
160
168
172
165
158
152
151
156
157
157
154
153
150
149
149
154
161
166
164
163
163
165
165
165
162
160
161
163
160
155
154
162
175
183
176
162
156
155
156
144
147
146
140
138
143
148
147
142
140
146
159
168
171
164
159
154
153
155
154
157
156
153
151
154
157
164
167
164
157
152
154
159
163
163
161
160
163
164
164
160
159
162
169
171
170
163
158
158
157
144
143
147
151
151
151
152
153
152
146
147
153
160
165
161
158
156
156
158
157
158
160
162
165
166
170
170
168
162
155
155
155
158
158
160
160
161
164
166
167
166
163
163
164
168
169
166
162
158
154
156
155
156
160
159
154
153
155
160
158
151
150
155
162
158
155
153
156
160
163
165
168
168
169
169
168
164
162
159
159
161
160
157
155
157
159
163
167
169
168
163
159
156
158
165
172
178
174
163
158
164
160
162
163
160
156
154
157
162
159
153
152
158
164
162
154
150
151
158
164
167
166
162
162
162
160
157
155
156
159
161
159
156
156
157
159
163
170
171
164
155
146
144
152
161
170
178
179
171
163
156
155
153
156
157
158
161
163
163
155
151
152
161
167
164
156
152
151
156
160
157
155
153
155
158
156
154
151
154
157
159
158
160
161
161
160
160
161
161
158
152
147
148
154
158
160
163
166
166
163
151
151
150
151
152
156
162
162
161
154
150
152
161
165
163
159
158
162
161
158
153
151
153
158
159
156
153
154
158
160
159
159
160
163
164
163
159
156
156
157
159
160
160
158
157
156
157
161
164
163
154
156
156
155
150
147
150
154
158
157
155
158
160
162
160
159
161
164
164
160
157
159
163
164
160
154
153
159
164
163
159
157
155
158
163
164
164
157
155
158
165
167
163
159
157
160
163
167
168
167
156
156
156
156
151
146
145
148
156
161
162
161
162
163
161
159
158
159
161
161
163
167
168
165
157
152
156
164
164
159
153
151
151
155
158
161
162
159
156
158
163
163
160
157
158
160
164
168
172
172
153
148
150
154
155
152
149
149
156
163
163
163
162
165
164
159
153
153
157
161
163
164
162
159
155
157
166
170
165
156
152
156
162
160
157
156
158
159
157
157
157
159
158
158
156
156
156
161
169
172
150
145
147
151
154
155
153
154
158
162
159
157
158
163
163
159
154
153
157
160
160
157
154
152
154
163
174
175
167
160
164
175
177
170
158
154
156
159
159
160
160
162
161
160
157
152
151
156
162
167
155
156
152
149
147
150
154
158
160
159
153
151
154
160
160
157
155
157
161
162
159
154
149
145
148
155
164
167
164
163
169
179
177
168
157
152
154
157
160
162
164
166
165
163
160
155
155
155
155
154
163
165
158
148
142
145
155
160
160
154
150
154
159
164
162
155
155
158
159
159
157
156
151
144
145
150
154
157
156
160
165
169
166
159
154
151
150
152
156
160
165
164
163
164
164
161
159
156
152
147
165
167
161
152
146
148
156
161
159
152
151
161
174
176
164
156
154
157
156
155
155
157
154
150
150
159
165
159
156
156
162
167
164
160
156
154
149
147
152
157
161
159
159
162
163
162
160
160
159
156
161
164
162
158
155
154
156
159
159
154
152
158
166
167
161
156
157
160
160
156
154
157
158
156
160
170
174
167
158
155
160
168
168
163
162
160
156
154
155
157
157
155
154
158
160
160
160
164
169
168
162
160
160
161
159
156
153
154
159
158
153
148
147
147
149
155
165
171
169
160
156
159
162
159
156
158
162
161
157
154
156
163
165
162
161
163
164
163
160
157
156
154
154
158
160
161
162
166
169
166
162
158
156
156
155
152
149
150
154
157
156
151
144
138
144
158
171
175
168
158
157
161
163
156
145
140
146
156
157
155
155
157
159
157
157
160
164
164
159
155
156
160
162
164
163
163
162
161
156
151
161
156
151
149
149
150
152
150
151
155
162
162
156
149
149
162
171
167
159
155
157
160
158
150
144
141
148
158
162
159
156
158
161
162
159
158
157
156
153
153
157
164
170
169
164
161
158
153
146
145
157
152
149
151
155
156
157
157
159
160
162
161
156
154
156
161
163
159
155
156
160
161
160
156
156
157
161
163
164
162
158
158
165
171
169
161
156
152
153
155
158
163
167
167
162
157
157
154
151
149
158
150
148
155
161
159
158
162
173
174
163
156
153
156
157
154
150
155
160
163
164
165
168
170
169
167
163
162
164
163
159
158
162
170
173
166
159
157
159
158
157
160
163
164
161
159
160
161
158
155
156
147
145
152
158
156
154
160
174
177
164
153
150
156
157
151
146
153
164
167
167
167
171
175
173
164
158
159
164
166
162
158
156
160
164
163
162
163
162
158
154
156
159
163
161
163
166
167
161
156
150
146
143
144
151
153
154
157
162
164
158
151
150
157
161
159
151
153
161
167
167
164
164
165
162
155
154
157
162
166
167
163
158
155
153
156
162
167
163
153
147
151
158
161
160
163
170
172
166
158
148
148
147
147
153
158
162
158
154
150
152
150
152
158
164
165
157
153
158
166
167
160
150
150
153
156
159
157
157
161
166
169
165
157
150
152
158
163
159
149
142
148
156
159
158
161
166
171
167
158
154
152
151
155
161
164
163
156
150
149
153
155
155
158
162
162
157
156
160
163
162
156
148
152
161
169
164
157
154
157
165
168
166
159
152
153
155
157
154
150
148
152
158
161
159
161
162
162
158
155
160
153
151
158
165
162
154
148
147
151
156
157
156
156
155
154
157
162
165
162
155
152
155
167
174
174
168
161
160
164
169
167
162
154
151
154
156
156
155
157
162
162
159
160
162
164
163
159
156
155
159
147
145
155
162
157
146
140
146
153
156
155
153
152
150
153
162
170
172
163
153
153
158
169
172
170
166
164
167
172
174
167
159
150
148
153
157
158
161
165
167
165
160
157
161
164
164
161
159
159
147
141
140
146
154
156
153
150
154
156
155
152
150
151
156
165
173
177
176
169
159
157
158
162
163
164
163
162
165
170
169
166
159
152
150
154
158
162
163
165
164
161
158
159
159
160
160
160
161
161
141
140
140
145
152
159
163
164
164
163
160
156
152
156
164
175
176
175
175
173
170
163
158
155
156
158
160
160
159
157
158
158
158
158
161
162
162
161
160
161
161
161
161
163
159
156
153
156
161
163
144
145
147
150
155
159
161
163
167
169
169
161
156
160
168
174
171
167
167
171
172
166
159
156
154
159
161
159
156
153
154
153
156
162
169
169
163
157
158
161
162
164
165
165
160
155
151
155
161
166
155
153
155
159
162
160
156
157
167
172
171
160
151
156
162
167
163
160
160
164
163
162
160
162
164
164
161
157
154
152
152
154
157
160
163
159
156
155
160
163
162
162
161
162
162
160
156
157
161
165
160
157
158
161
166
165
159
156
162
168
164
154
145
145
154
157
156
156
158
159
156
156
161
166
170
167
158
154
154
153
158
164
164
162
154
148
151
157
161
161
156
153
156
161
163
163
160
157
157
158
155
153
153
156
164
169
165
157
155
156
155
151
146
145
148
150
152
154
157
160
158
158
161
165
167
162
153
152
157
164
171
171
170
166
162
158
160
161
160
154
151
151
156
162
162
160
157
154
153
154
150
152
152
153
158
165
163
157
152
150
151
153
153
152
154
154
154
155
158
160
163
163
161
160
158
151
146
149
160
172
177
174
169
166
168
170
167
162
158
154
154
155
157
159
158
156
155
153
155
156
153
157
159
157
155
154
156
157
156
152
151
153
155
159
162
168
168
168
163
161
163
166
162
157
150
144
142
147
161
173
177
169
158
157
162
167
162
159
158
161
161
158
154
152
153
157
162
166
166
162
156
161
164
162
157
153
153
158
160
156
151
151
155
160
165
173
175
175
170
167
164
164
162
156
150
146
148
153
163
169
167
160
154
155
158
159
158
158
160
162
160
154
151
150
153
159
167
175
174
165
158
158
159
159
159
159
159
160
160
157
152
152
155
159
162
165
171
173
170
168
167
162
161
157
154
154
158
164
169
165
158
154
155
159
161
158
156
156
157
156
149
146
150
156
155
156
162
168
171
164
154
156
153
152
156
161
165
164
162
163
163
159
157
157
158
159
160
162
164
163
161
159
160
159
158
158
161
164
166
161
155
152
155
161
163
160
156
154
154
150
142
142
148
159
155
151
150
158
163
160
151
159
156
150
152
159
164
166
168
170
171
164
157
154
155
157
160
162
161
158
153
155
159
165
166
163
159
156
158
157
153
154
154
157
163
159
154
151
150
148
145
141
144
149
150
149
148
152
157
156
151
161
162
155
153
157
161
164
166
167
165
159
155
152
153
156
161
166
165
158
151
152
163
172
174
165
157
153
154
154
154
154
153
153
157
155
153
150
149
150
150
147
142
142
146
154
157
159
159
157
150
154
158
159
160
160
160
157
157
152
149
152
156
157
155
155
160
168
169
162
155
156
165
173
173
164
158
157
158
156
156
155
155
154
152
153
155
154
151
151
153
156
151
145
146
155
165
167
164
161
152
147
144
153
161
163
160
156
154
149
147
151
159
164
161
158
160
165
169
166
160
158
160
160
157
157
156
159
160
161
159
159
157
156
156
157
160
158
153
152
157
162
161
153
151
159
165
167
164
162
158
148
140
149
159
162
156
153
155
159
158
156
162
167
167
165
162
162
165
165
161
155
150
148
145
148
150
153
159
163
165
162
157
158
161
164
162
157
153
154
161
165
164
159
156
161
164
165
162
157
162
157
152
153
160
159
152
147
151
158
162
162
165
169
171
165
158
155
157
158
156
152
149
149
150
148
147
149
158
167
170
164
156
157
161
164
161
154
151
156
163
169
166
162
160
161
161
161
160
157
160
161
164
162
161
158
154
147
147
152
158
164
168
172
169
161
152
149
152
152
152
153
158
163
163
156
152
155
161
167
168
164
161
159
159
158
157
155
154
158
161
161
162
161
157
158
156
157
158
158
[truncated: 210,001 more chars]
