# Supplementary material for: Evaluating flow modulating treatment response in intracranial aneurysms using black-blood MRI in vitro
Source: Commun Med (Lond). 2026 Mar 27;6:170. doi: 10.1038/s43856-026-01413-z (PMC13031954; doi:10.1038/s43856-026-01413-z)
Supplement: Supplementary file 10 — Supplementary Data 7 [file 43856_2026_1413_MOESM10_ESM.zip › Data_Figure_10a_Sup_Figure_7a/BA model 3/CN11_02_with (IFD7)/4_agar_right_array.txt]

156
160
169
164
143
120
113
126
146
155
153
146
138
135
139
148
152
157
161
162
157
146
139
140
146
147
144
141
142
140
136
132
135
146
157
159
150
141
136
135
143
145
143
135
127
124
126
131
138
146
157
158
165
164
149
131
128
140
157
159
151
144
141
141
142
147
152
156
157
151
143
135
134
141
151
150
143
140
141
141
135
127
131
139
141
134
128
129
136
144
146
146
146
144
139
133
130
127
126
126
154
149
150
153
151
147
148
153
155
150
143
144
148
151
150
152
153
154
149
145
141
137
137
142
147
148
143
146
150
149
142
134
131
131
123
112
108
116
128
136
140
141
145
147
147
148
146
141
130
119
151
148
144
143
147
152
157
154
147
140
140
143
147
149
152
155
153
146
141
142
142
145
144
141
143
146
147
153
162
162
154
140
130
126
121
117
115
115
118
120
127
138
147
152
155
159
161
156
146
138
151
156
149
139
141
152
162
158
148
141
141
143
143
143
148
155
155
147
140
138
142
145
145
145
149
153
153
156
163
165
155
141
126
121
122
131
134
130
122
120
128
141
149
154
156
156
153
146
141
144
152
157
150
137
137
150
161
158
150
144
142
142
138
135
140
152
157
153
148
143
142
141
142
149
156
161
158
154
152
151
147
137
124
118
122
132
141
141
137
138
141
145
147
145
142
137
131
122
121
129
151
148
142
136
134
139
146
149
147
144
142
137
132
130
137
146
150
148
149
148
148
144
141
147
157
162
158
146
137
133
135
133
125
119
121
130
142
147
145
145
144
142
135
127
122
120
120
118
119
127
143
136
139
142
136
131
130
137
146
149
144
133
125
126
136
144
142
136
137
147
155
152
144
142
149
156
154
144
131
125
128
130
127
122
121
128
138
142
140
136
131
128
123
114
111
118
127
136
142
143
141
142
153
159
147
136
134
141
150
155
153
139
128
127
136
147
145
133
130
141
152
152
144
139
139
146
148
140
133
128
127
129
129
124
121
118
126
132
132
131
127
125
122
118
118
126
138
147
151
146
141
155
169
170
161
150
148
149
152
156
156
151
142
136
137
141
143
142
142
143
142
137
135
137
140
140
136
131
132
133
133
132
134
131
123
115
111
118
126
132
135
136
135
132
127
128
134
138
136
130
140
153
163
167
165
164
161
154
151
152
154
159
155
149
139
133
136
148
156
150
135
125
129
139
145
140
129
126
134
141
142
140
140
141
132
116
106
113
127
137
143
145
144
139
133
130
132
133
127
118
136
138
146
159
166
165
157
152
153
153
152
149
150
151
147
139
137
144
153
150
139
131
137
145
146
136
130
133
145
152
151
145
145
147
143
129
117
121
131
139
139
137
139
141
139
136
141
147
140
128
132
133
143
159
164
156
143
143
154
158
147
131
128
139
150
148
138
135
141
148
148
143
139
138
138
136
139
145
154
155
151
148
150
153
150
143
135
133
137
137
130
124
129
138
145
144
144
146
145
136
139
139
148
160
161
152
138
140
150
152
140
122
116
127
141
146
137
134
140
149
152
144
128
123
129
139
149
152
151
145
143
145
154
159
157
151
141
134
135
131
125
120
125
133
143
142
133
125
126
130
140
139
141
147
154
153
151
146
142
138
136
133
133
133
134
133
135
135
142
149
150
143
127
120
126
139
148
149
145
138
134
137
148
155
154
145
134
127
126
125
122
122
125
130
135
132
125
117
116
127
135
132
135
142
153
164
168
157
138
130
137
149
154
145
135
131
133
136
141
146
148
146
135
130
132
137
140
142
141
139
135
133
140
147
145
133
118
111
112
117
121
125
127
129
128
124
123
124
128
134
132
141
150
156
162
169
171
158
139
131
139
153
154
145
142
140
139
135
134
140
148
151
146
142
142
139
137
132
137
142
138
133
134
139
137
124
108
102
106
113
121
125
132
130
127
121
119
127
137
142
146
157
165
163
163
163
161
148
133
129
137
140
139
139
146
153
148
134
128
140
156
162
157
152
151
145
138
128
131
138
137
130
121
124
128
125
114
105
105
112
122
133
139
139
133
123
122
129
140
144
163
162
156
151
151
152
149
138
131
131
136
132
127
132
146
159
152
136
129
143
161
168
160
150
147
146
143
136
134
133
129
119
109
111
122
130
127
118
113
115
125
135
141
142
140
137
137
140
140
135
167
154
143
142
146
150
145
139
141
149
149
140
130
134
148
157
156
147
141
147
154
154
143
133
129
136
146
150
145
137
130
121
113
116
122
130
132
126
125
126
130
134
133
132
138
146
149
143
129
113
154
150
146
150
154
152
145
142
149
158
157
147
142
145
149
151
151
154
152
148
140
134
129
125
125
135
147
156
153
144
137
131
128
127
127
126
127
126
130
135
134
126
121
121
130
143
147
137
120
101
144
151
157
163
166
161
153
146
143
144
144
146
154
158
153
143
141
148
155
147
138
131
136
138
142
142
147
152
150
144
139
134
133
132
129
125
120
122
130
139
139
129
122
121
127
135
135
127
117
108
151
152
154
158
165
168
166
155
139
128
129
143
155
163
154
142
140
145
148
144
140
141
151
156
152
142
136
136
140
145
143
139
135
131
125
119
115
118
129
141
146
142
134
128
124
121
120
118
119
118
156
146
139
140
150
159
167
161
147
135
133
142
152
152
152
148
146
144
141
140
143
148
150
148
141
132
124
125
136
148
154
149
139
132
126
120
114
120
130
143
149
149
143
135
123
116
111
112
114
118
148
135
132
131
132
139
146
152
150
149
146
143
140
139
144
149
149
143
138
142
146
143
135
132
132
133
130
129
137
146
154
152
146
144
140
132
124
125
132
140
141
139
136
135
129
119
109
108
108
112
134
132
135
136
134
131
133
138
147
150
147
138
134
133
143
147
143
136
139
148
148
134
122
125
137
147
145
138
135
137
140
142
145
150
151
147
135
128
128
131
129
125
125
127
128
124
117
111
111
115
133
131
137
148
150
147
139
136
139
143
142
137
136
139
144
145
136
133
141
151
147
132
122
131
148
157
151
138
128
126
128
132
135
141
149
147
139
126
119
123
126
125
117
113
119
125
128
123
119
117
142
132
137
152
162
159
146
136
138
144
145
142
140
141
144
145
138
137
144
151
146
132
128
136
148
151
139
126
120
121
126
131
129
131
136
140
136
126
119
126
133
131
117
107
112
127
135
130
120
114
135
125
133
148
157
151
139
134
138
147
153
150
144
140
144
147
145
145
147
149
149
144
138
136
137
135
128
119
118
128
137
140
133
130
134
139
138
134
131
134
132
126
116
115
122
129
132
128
120
112
111
109
125
142
148
139
132
131
140
148
151
148
146
146
147
151
148
145
144
148
159
160
149
135
127
128
126
126
129
140
149
149
142
137
139
140
140
142
144
137
120
105
112
129
139
129
121
122
131
131
104
108
125
142
146
141
137
137
144
147
148
148
149
154
157
157
151
139
133
137
154
162
151
132
119
121
128
134
140
148
152
151
146
143
140
137
137
138
141
134
114
98
109
131
140
125
114
121
142
151
127
128
134
145
151
151
146
145
147
150
151
151
151
154
156
156
150
139
127
124
133
143
141
130
117
117
127
138
144
146
142
137
134
136
137
133
127
126
128
127
116
105
107
118
122
118
117
128
142
149
142
144
144
145
146
148
144
144
146
150
152
151
145
144
143
145
145
142
134
124
121
126
132
132
128
128
135
141
143
135
122
113
113
120
127
130
125
121
121
123
119
109
99
96
104
118
130
136
132
128
136
142
148
148
143
139
137
136
136
138
139
138
136
135
134
136
142
143
140
134
123
123
129
138
144
143
140
138
131
121
109
103
106
116
126
133
137
133
129
126
121
112
101
98
109
124
133
130
116
108
126
132
144
151
148
142
139
135
132
126
123
123
128
134
137
137
139
141
141
138
133
130
132
140
148
146
133
118
109
112
118
122
123
128
135
143
148
146
140
133
128
126
125
128
129
127
122
114
105
101
124
125
136
147
149
149
147
141
134
128
122
124
132
140
143
140
136
135
141
146
147
144
141
142
144
135
119
104
101
117
136
145
139
132
133
140
146
147
142
133
130
133
143
146
138
123
111
110
112
114
125
126
133
143
149
149
148
145
141
135
131
131
135
139
139
133
131
135
143
150
153
152
154
150
138
125
119
116
121
130
140
143
135
124
116
122
131
139
137
129
121
124
130
136
134
126
120
124
129
127
126
135
143
148
148
149
148
145
140
137
132
129
128
126
123
126
132
142
145
143
139
145
151
147
131
121
128
140
145
137
129
126
122
113
108
109
121
131
133
128
115
110
114
127
140
145
141
134
129
122
131
142
146
145
143
146
149
146
140
135
131
128
122
120
125
133
140
141
136
127
126
134
138
131
118
115
128
145
146
133
121
121
126
125
120
116
121
127
128
123
113
107
112
128
149
158
148
125
112
109
141
141
134
125
127
138
145
146
139
136
134
133
133
134
141
147
144
131
123
124
132
137
128
119
111
117
127
132
131
125
122
127
137
142
139
128
124
125
125
122
115
110
111
124
138
142
129
112
105
110
139
135
124
115
118
128
136
137
136
137
139
142
143
144
147
145
138
129
128
137
145
138
125
116
120
130
135
133
125
123
122
128
136
145
146
136
128
125
129
133
128
118
109
110
111
110
105
105
111
122
126
131
134
135
132
132
130
131
133
137
142
143
141
143
141
136
132
132
138
142
141
135
127
125
133
144
151
148
135
123
116
116
124
135
139
134
127
126
136
147
143
125
110
99
94
92
92
102
112
117
122
138
154
160
156
150
144
142
141
139
136
135
138
142
140
134
127
130
132
132
130
130
130
132
133
139
147
149
138
123
112
111
118
127
131
130
128
127
134
141
142
131
117
103
95
92
94
101
105
104
122
138
151
159
157
155
154
152
144
136
129
130
135
143
144
135
125
116
117
123
130
136
135
130
124
123
128
130
126
121
120
125
130
134
135
134
131
128
124
126
131
131
125
113
104
102
105
105
104
103
125
131
137
137
137
140
141
139
134
132
130
130
130
131
136
134
124
113
114
126
139
140
136
129
126
122
120
117
116
123
131
142
145
143
140
139
135
130
125
126
131
131
125
113
108
110
114
117
115
117
137
136
134
132
130
126
120
113
117
132
142
140
128
118
121
126
124
118
122
130
138
136
129
127
131
132
127
124
125
130
137
140
140
140
134
127
125
129
136
144
145
137
123
110
111
117
120
121
118
119
146
143
139
138
136
130
118
110
116
136
151
149
131
117
119
129
131
125
125
129
130
125
122
128
135
137
136
137
139
135
129
123
123
123
118
108
109
123
142
151
149
135
121
114
116
120
121
116
112
112
140
134
132
132
136
141
142
137
133
136
143
142
136
132
136
141
137
132
129
131
132
132
131
136
135
134
133
137
141
134
121
112
117
119
112
102
105
123
137
135
125
119
115
119
122
121
115
109
109
114
129
122
122
127
135
149
161
161
146
130
125
129
137
140
142
141
138
133
132
133
137
141
143
142
134
124
118
124
133
132
125
121
124
125
119
111
118
129
130
114
98
101
115
124
122
111
104
106
115
127
127
125
130
133
135
141
151
156
143
127
117
120
130
130
127
126
130
133
134
133
133
134
140
141
132
116
107
112
127
136
138
132
126
122
117
119
125
132
123
105
95
104
120
128
121
104
96
104
117
125
156
166
173
164
148
140
148
163
168
164
151
141
132
133
147
159
159
146
139
146
156
156
146
141
145
151
154
151
148
142
139
132
132
138
144
149
151
152
147
140
136
143
148
150
142
132
126
130
138
150
159
166
174
171
159
151
154
167
175
170
157
150
145
147
151
150
141
129
128
142
155
157
148
139
136
134
133
138
146
146
140
127
124
134
146
151
154
155
148
138
131
134
144
147
136
123
116
122
135
147
152
150
152
160
163
164
164
166
164
160
157
160
164
164
157
147
134
128
133
146
156
158
150
140
132
126
125
137
150
153
143
131
131
136
141
143
143
144
141
134
128
130
135
139
135
126
123
126
130
129
148
140
135
140
151
161
163
159
152
150
154
162
167
163
154
148
140
137
140
146
152
156
153
150
143
139
140
148
155
154
144
137
134
136
137
138
137
137
133
127
126
131
137
139
137
136
133
132
128
118
157
154
140
133
136
148
156
156
150
148
151
153
151
147
146
148
150
145
139
138
141
148
152
154
153
151
152
154
152
146
140
136
133
132
134
139
144
141
133
127
127
134
141
145
143
138
137
134
129
119
165
160
148
133
131
139
149
151
150
149
149
146
139
136
141
148
149
143
138
136
136
139
140
143
144
146
146
144
139
135
135
137
132
129
132
141
150
150
143
138
138
141
144
143
140
135
132
129
128
122
156
151
142
138
136
139
143
146
148
150
150
146
140
141
142
147
142
137
137
142
143
138
132
130
133
137
136
132
131
132
138
139
135
131
133
142
153
154
152
150
150
150
145
137
132
129
124
123
123
121
152
146
149
148
144
140
139
144
150
152
152
146
142
143
145
147
141
133
137
145
151
149
141
136
137
138
137
137
139
143
144
142
138
134
135
142
151
155
154
150
149
147
139
128
120
121
124
123
121
120
159
165
171
161
145
135
140
150
155
156
152
145
137
135
139
147
148
139
138
140
149
152
151
149
148
145
146
150
155
157
153
145
138
134
135
141
146
149
142
140
137
138
134
123
118
124
131
134
129
123
163
178
181
165
143
137
147
157
157
152
148
141
132
129
134
146
153
152
147
140
138
138
142
146
146
144
142
144
153
160
156
147
138
134
133
133
131
130
127
129
135
138
133
124
124
130
144
146
138
129
150
163
165
155
148
149
158
159
154
149
144
142
139
134
135
144
154
163
161
146
133
124
127
133
136
131
127
130
138
149
153
147
139
134
133
127
119
116
118
125
134
138
138
131
129
135
145
148
141
130
139
140
145
153
159
161
156
151
151
150
148
142
140
141
144
146
150
157
160
153
142
133
131
132
133
129
127
126
133
139
143
140
137
136
134
127
120
120
127
133
133
133
132
134
132
131
134
139
139
131
141
136
142
158
165
155
142
137
149
158
151
136
129
137
149
149
144
140
145
152
156
154
147
140
137
137
138
138
137
133
131
130
135
139
140
136
132
134
138
139
132
123
125
132
137
134
130
131
135
136
153
142
144
156
159
148
132
134
148
155
147
131
123
134
149
151
141
129
130
144
157
160
149
139
138
140
145
145
138
131
127
131
142
152
153
148
139
133
136
136
132
126
124
134
145
147
141
130
128
131
153
140
137
143
146
146
143
143
148
147
142
136
135
141
149
151
143
130
125
132
146
151
146
139
137
138
139
137
133
131
131
133
149
164
168
156
136
119
120
127
132
132
129
133
147
156
149
130
117
120
137
129
128
132
142
149
155
152
145
138
141
149
151
148
148
148
145
138
131
131
137
142
143
140
138
135
130
126
127
133
134
136
146
161
163
150
126
113
113
121
128
128
129
135
145
151
144
125
112
117
124
130
135
138
143
151
157
154
142
138
144
153
153
145
144
146
148
147
143
141
145
145
143
142
142
140
128
122
127
137
142
138
136
141
142
133
121
113
120
126
128
125
128
135
143
140
131
121
120
129
134
143
146
145
145
152
157
152
144
144
149
150
143
140
145
155
160
156
147
148
152
152
147
144
146
145
136
132
139
149
150
138
126
125
129
129
124
122
124
129
133
132
133
134
131
124
121
124
134
143
151
149
143
139
144
152
156
150
145
147
150
146
139
141
152
167
170
158
146
145
149
151
147
142
142
143
146
151
157
160
151
138
126
126
134
138
134
125
122
128
136
139
133
123
117
117
124
133
136
136
155
144
133
133
143
151
151
144
139
142
144
142
137
141
150
162
165
156
145
141
141
141
137
131
129
135
148
161
165
158
148
139
136
138
140
140
134
125
121
121
131
136
131
121
115
120
129
133
124
112
147
144
140
142
147
150
150
145
141
140
133
132
134
140
143
145
146
147
147
143
135
129
124
123
125
135
149
159
156
146
139
140
141
138
131
124
121
121
120
120
120
123
123
123
124
126
129
124
115
100
141
153
156
155
153
153
158
161
153
137
123
123
134
144
143
139
138
143
147
141
129
119
119
127
137
146
150
147
139
134
137
140
138
129
119
111
111
115
120
122
123
124
124
127
124
122
121
119
114
109
143
153
157
157
154
158
167
169
156
134
119
121
134
145
150
148
146
142
136
127
120
119
126
137
145
147
141
133
131
136
144
143
137
128
119
113
109
111
121
134
142
142
135
126
120
117
116
121
125
125
144
142
141
144
148
155
160
156
143
131
124
128
134
140
148
153
152
138
118
110
119
134
140
139
134
130
129
129
135
144
150
148
139
133
130
122
115
114
124
141
153
150
137
123
114
112
119
129
133
130
142
135
132
138
144
150
148
141
133
134
137
137
132
128
138
146
143
123
106
110
134
152
152
138
125
123
127
134
141
146
148
146
140
137
134
131
124
126
129
138
139
134
125
119
114
114
121
128
131
130
140
136
137
142
149
149
141
129
128
136
140
140
134
132
140
144
133
117
112
129
152
160
153
141
135
136
141
141
138
136
135
135
133
133
134
133
134
133
129
125
122
119
116
114
114
117
122
126
129
129
140
138
143
150
157
155
142
129
125
131
139
140
141
146
153
152
138
125
131
151
160
153
143
141
148
153
149
138
125
116
116
122
127
130
133
133
134
128
120
121
124
125
118
111
111
117
127
129
126
126
140
138
142
151
157
155
142
131
126
132
137
140
141
147
154
154
142
134
142
156
158
145
132
131
140
148
140
122
105
99
103
115
125
130
133
131
125
118
116
127
140
142
125
106
102
118
131
130
123
118
138
136
140
145
147
143
138
134
135
136
138
139
139
139
143
147
139
133
136
147
155
148
131
123
124
131
125
112
102
102
110
122
131
136
135
130
124
120
124
136
145
139
124
111
113
121
128
125
121
118
132
133
137
139
137
134
134
135
137
139
140
139
138
139
143
146
139
129
126
136
152
153
139
124
118
123
126
123
121
126
134
139
142
144
146
141
134
132
135
139
133
122
122
130
138
131
120
114
119
125
124
124
130
137
137
137
133
133
137
140
143
143
144
148
153
154
146
132
125
129
146
151
142
129
123
128
132
134
139
146
151
148
142
142
145
143
138
134
137
136
124
114
123
144
152
134
113
106
118
131
125
122
126
138
147
148
136
131
135
142
148
148
145
147
153
156
150
139
132
133
138
139
133
126
126
129
132
136
141
147
148
140
130
128
131
133
126
121
124
130
130
124
124
130
132
122
112
109
117
127
130
132
138
145
150
148
137
131
135
144
149
145
140
139
145
148
146
140
138
138
136
130
127
125
127
129
129
129
134
140
139
133
124
120
124
124
116
107
111
127
138
132
114
102
104
111
118
120
118
116
140
145
147
146
138
133
131
133
136
140
140
136
132
135
139
143
140
137
135
138
136
133
133
135
136
133
126
123
126
131
135
133
127
125
125
125
119
110
110
121
130
124
106
96
103
118
126
125
116
109
146
147
146
138
124
121
131
136
137
135
132
130
131
135
138
138
136
135
135
138
138
142
148
151
147
136
124
115
116
125
134
138
135
129
127
126
123
120
115
115
115
115
114
118
129
135
131
122
112
109
137
135
135
133
125
128
134
138
137
132
129
130
133
137
140
136
133
135
138
141
142
146
152
155
152
136
124
113
113
123
131
136
133
128
125
125
125
126
124
117
113
115
125
137
145
142
132
125
123
122
126
126
131
135
137
136
136
136
136
136
132
131
134
137
135
130
129
136
144
146
141
138
143
147
143
131
125
125
125
127
126
129
128
126
123
121
123
128
131
128
123
121
123
130
136
136
133
135
139
136
126
131
135
138
136
132
126
127
132
138
137
136
136
134
131
129
129
137
141
137
130
130
133
132
124
119
124
136
141
133
125
123
127
125
122
118
121
128
134
136
131
120
116
117
125
133
135
137
138
133
138
139
134
129
124
123
125
130
139
144
145
142
137
133
131
134
136
133
129
123
125
129
129
121
112
110
121
134
142
138
132
131
132
127
122
122
128
134
135
129
123
116
111
114
124
134
136
127
117
113
147
139
128
118
121
130
139
143
147
151
152
146
137
130
131
139
139
130
120
120
132
138
132
122
115
117
121
124
129
137
145
146
137
128
125
133
141
142
134
122
114
109
109
112
122
131
129
115
102
105
146
138
128
123
128
140
141
140
138
145
150
146
137
130
133
140
139
129
121
124
135
139
132
125
129
136
130
122
118
127
140
143
136
127
130
137
142
140
134
124
119
114
110
112
112
113
113
110
107
111
135
139
141
138
137
137
130
121
119
128
138
139
136
133
135
139
137
130
126
124
127
129
129
131
139
143
141
132
120
118
120
122
123
126
129
132
132
133
135
137
132
125
119
115
107
99
99
108
116
119
130
141
149
147
139
134
128
121
117
120
127
130
133
139
142
141
138
132
127
122
123
125
129
129
130
135
144
144
132
119
109
109
116
124
122
120
121
128
134
137
134
129
126
123
116
106
104
110
116
118
127
135
139
137
134
134
134
134
130
126
127
128
130
137
142
142
139
134
131
130
132
132
130
124
120
125
137
141
134
122
115
118
124
125
122
119
120
124
126
125
124
126
128
125
120
118
118
116
115
108
127
128
128
129
130
135
139
136
133
134
134
130
124
125
132
138
139
136
138
142
144
138
132
126
123
124
126
125
124
124
128
134
136
136
131
126
124
122
118
117
121
122
122
115
112
118
124
124
115
103
131
129
132
135
140
144
141
135
132
135
140
133
119
111
118
126
130
128
130
135
139
135
129
130
132
126
116
110
114
122
131
134
135
137
135
130
124
121
118
119
120
116
111
104
104
110
120
122
116
108
135
134
138
142
147
150
146
139
134
136
137
131
117
109
116
125
125
118
117
124
132
133
131
134
135
127
115
114
121
128
126
123
124
128
128
121
117
123
128
125
118
110
106
108
110
110
111
115
115
117
131
132
135
137
140
147
154
154
146
137
133
130
127
124
129
134
133
127
127
135
142
141
136
137
134
130
127
130
136
136
124
116
119
122
117
109
114
132
143
133
112
103
110
125
127
118
109
109
116
120
129
131
134
134
133
138
148
156
152
139
130
129
134
139
139
138
138
141
146
150
148
139
131
130
131
129
129
134
140
138
129
117
115
118
115
112
118
136
144
130
107
102
116
130
130
117
108
110
118
118
136
135
137
139
135
130
133
140
140
130
122
121
127
133
133
132
137
142
148
147
135
123
118
122
125
121
119
123
135
139
130
118
110
114
119
122
125
128
125
114
105
106
119
123
119
109
108
117
119
113
148
159
162
151
143
152
167
174
166
155
146
140
136
139
155
167
160
142
126
132
144
148
142
137
142
148
150
142
142
144
145
143
140
134
127
129
136
148
152
146
142
143
148
148
144
139
135
131
128
130
152
159
159
153
150
158
166
172
168
159
150
143
143
147
157
159
142
122
121
137
156
158
144
132
130
133
132
137
145
153
149
140
132
133
141
151
161
163
152
134
120
125
136
143
136
127
122
124
132
142
156
152
151
156
160
163
162
160
158
156
153
153
154
159
157
150
133
122
129
148
161
160
148
136
128
123
123
134
146
154
148
140
135
141
146
155
160
160
149
131
118
120
129
137
134
124
117
118
126
133
157
151
150
157
160
160
155
154
156
156
154
153
151
149
147
145
143
142
142
147
149
151
152
147
140
131
130
136
142
142
139
142
146
146
141
139
143
148
147
138
131
133
135
136
132
125
118
116
117
118
160
159
154
155
152
150
149
151
154
155
150
141
133
130
135
146
152
149
140
132
134
145
152
153
147
142
143
143
138
132
134
147
156
150
138
131
133
144
147
143
138
135
135
134
131
125
127
129
130
122
162
159
151
146
145
145
148
147
150
149
146
138
130
132
140
148
148
137
126
123
130
140
146
145
143
142
144
142
134
133
139
152
159
152
139
131
132
140
144
143
139
134
132
130
129
131
135
145
148
140
159
150
142
139
144
149
151
148
148
147
148
147
149
154
155
150
139
128
126
132
135
134
131
132
134
135
133
132
134
143
152
161
159
151
139
132
130
131
135
140
144
143
140
136
135
134
136
142
142
139
156
155
149
145
141
144
149
151
153
152
151
154
159
162
158
148
140
137
141
145
144
137
132
135
137
135
130
132
141
154
159
159
155
147
141
134
132
133
136
142
149
154
152
143
135
133
130
128
126
129
161
170
167
153
135
132
141
157
161
158
152
149
147
146
146
148
150
150
149
146
147
146
147
147
148
145
142
146
156
161
157
148
142
142
143
145
146
145
141
138
140
146
147
140
133
133
132
129
127
130
159
170
169
149
129
129
146
160
164
159
151
145
136
132
138
150
162
160
149
142
145
149
149
148
146
147
151
156
160
160
152
142
137
139
147
159
160
149
134
124
126
129
128
126
131
141
149
146
141
141
157
158
152
139
131
137
151
155
154
153
151
147
137
133
142
156
165
161
148
140
140
142
140
136
137
139
145
145
145
146
147
142
136
136
147
159
159
142
123
112
114
117
117
119
130
148
157
153
143
140
159
152
141
138
140
147
149
145
146
152
154
148
143
140
145
152
156
152
145
141
143
144
139
134
130
131
131
130
128
132
136
138
135
134
139
148
147
139
125
120
116
115
116
122
132
142
144
137
132
132
161
150
143
145
149
149
142
137
145
152
155
148
142
143
146
146
143
139
139
141
150
153
150
142
136
132
130
130
128
127
129
131
132
131
131
133
136
138
140
136
128
120
122
132
138
139
134
130
129
129
154
144
140
146
152
146
140
140
148
154
153
148
146
148
152
150
142
135
131
138
148
155
154
145
139
135
134
136
137
135
131
131
132
132
132
131
132
137
144
144
137
129
129
134
141
146
143
139
133
131
142
132
130
137
143
145
146
148
151
153
151
151
150
153
160
163
156
143
130
129
137
144
144
140
137
134
131
132
133
137
137
135
136
142
148
149
143
136
135
137
136
138
135
133
140
149
152
141
125
117
139
129
123
124
132
140
145
147
145
147
149
150
151
151
159
166
166
154
140
131
132
132
133
134
137
134
126
117
117
126
134
137
137
142
150
156
147
136
130
131
133
134
129
129
138
149
148
131
110
105
140
131
122
117
122
135
143
146
145
146
148
148
145
142
148
154
160
157
152
147
142
138
134
137
142
142
129
116
111
122
135
136
132
130
138
143
144
138
136
133
127
116
110
120
137
148
144
126
110
113
141
131
124
121
126
141
156
161
159
155
150
146
141
140
144
151
158
161
160
155
149
141
138
142
147
148
141
132
130
139
144
142
131
127
132
138
142
143
147
143
128
109
99
110
128
141
137
127
118
120
137
129
124
126
139
157
173
177
170
159
150
145
142
144
149
156
163
164
159
147
141
139
139
142
143
144
145
149
153
157
155
151
147
145
147
146
146
145
148
144
133
118
106
108
118
126
130
127
118
112
137
130
125
130
143
161
171
169
160
150
145
144
143
145
148
153
158
157
150
140
134
136
139
140
136
134
139
147
153
152
150
152
157
158
152
143
138
140
137
133
129
125
122
122
120
125
128
125
117
110
151
146
138
136
139
150
158
160
149
139
132
136
142
144
144
143
145
147
147
145
142
139
138
135
131
127
128
131
132
131
136
144
152
147
135
125
124
128
126
120
116
123
133
136
132
125
123
122
121
118
161
161
153
143
136
141
155
164
158
139
127
126
132
140
141
141
142
146
151
154
150
140
131
128
130
130
127
119
115
118
129
135
139
132
123
117
119
124
120
114
112
119
131
138
131
124
119
121
125
124
154
155
154
146
138
141
153
162
159
142
131
126
130
133
137
145
148
146
144
142
140
136
127
127
132
137
133
125
121
123
130
132
130
129
132
132
129
124
119
119
119
121
126
127
126
124
124
130
130
125
140
141
144
149
152
152
150
143
137
138
138
137
129
126
131
145
150
142
125
118
128
138
139
134
133
138
143
142
138
134
133
132
131
133
139
142
136
127
121
123
125
122
117
116
121
127
136
143
142
129
139
139
145
158
172
170
151
130
120
132
146
149
138
127
130
145
149
135
114
109
129
154
162
150
137
136
145
149
145
141
138
137
135
132
131
133
134
132
126
124
121
115
112
113
119
128
139
146
145
136
147
149
154
165
176
176
157
133
122
132
148
155
147
138
139
147
149
137
121
121
142
164
171
160
145
137
138
141
139
137
140
143
138
129
121
123
134
139
134
122
115
113
117
118
119
124
133
138
137
131
144
149
152
155
160
162
155
141
131
136
147
153
149
148
154
157
149
137
128
133
145
156
159
156
147
135
130
128
125
126
131
139
140
131
123
127
138
143
137
126
121
124
128
123
119
121
124
128
125
117
135
139
142
141
140
143
146
145
141
141
142
144
146
149
156
157
141
125
120
130
141
145
141
140
138
136
130
122
116
113
115
125
133
137
134
131
133
134
133
134
138
141
132
117
109
111
121
124
122
117
136
137
136
135
132
135
144
149
149
142
137
136
138
143
149
150
136
117
112
124
139
144
136
129
129
132
134
127
116
108
106
117
130
139
138
131
122
122
129
139
147
140
125
109
104
109
117
122
124
128
147
145
141
137
136
140
145
150
148
141
134
134
136
140
146
149
142
130
122
128
139
142
134
127
125
130
133
131
123
118
115
124
135
142
140
131
121
120
127
137
139
130
120
116
116
115
113
113
119
126
147
144
140
138
139
139
138
137
137
139
139
141
140
141
146
151
154
149
141
138
139
137
134
128
128
129
128
125
124
126
132
136
136
136
136
132
124
121
127
134
135
127
125
130
132
124
114
108
111
116
138
135
135
138
139
135
126
121
128
140
147
146
139
138
143
152
151
149
144
141
140
135
133
132
133
134
126
116
116
127
140
142
132
125
125
125
122
117
120
131
139
135
130
129
129
126
119
113
113
115
136
135
138
141
139
134
128
126
135
145
149
142
130
129
138
145
140
134
133
142
149
145
140
137
141
142
131
116
114
128
145
148
136
124
122
122
114
104
107
125
140
138
127
117
118
123
124
123
126
128
140
143
144
140
135
133
133
138
144
147
144
134
124
126
133
137
131
125
127
140
152
154
150
146
147
144
134
123
121
133
144
149
140
130
125
123
115
105
104
115
126
127
117
111
116
124
128
126
128
133
138
140
138
132
123
125
133
137
140
139
138
134
132
131
135
134
131
129
127
133
141
148
152
151
145
138
134
130
130
135
139
139
135
129
126
125
123
118
116
115
115
112
110
114
124
131
127
121
120
125
131
133
132
129
126
128
132
134
135
134
134
136
135
134
132
130
131
129
128
126
124
130
140
148
142
136
132
137
141
139
134
128
127
127
127
129
129
129
129
127
120
115
113
119
131
131
124
116
115
122
132
132
136
138
139
138
136
135
136
137
136
136
134
133
132
128
126
128
128
123
117
118
128
137
137
133
133
140
145
140
132
126
128
130
134
131
129
130
135
138
136
129
121
120
123
122
116
116
124
135
142
141
139
139
138
134
133
136
143
143
142
139
139
141
141
136
130
126
125
123
119
120
125
127
127
125
128
134
138
133
129
128
132
135
135
131
128
129
135
138
141
136
126
115
111
110
113
121
134
138
152
144
136
130
129
125
130
135
143
145
142
140
141
144
148
150
148
138
127
122
125
130
130
124
119
122
126
126
127
126
130
134
132
126
122
128
135
139
137
133
131
127
121
111
107
111
123
130
129
123
152
142
133
129
131
133
133
135
137
140
142
140
134
132
140
155
160
148
128
120
126
134
132
124
118
124
126
123
121
127
140
144
134
114
109
121
139
148
141
128
120
116
113
110
110
121
135
137
122
105
152
145
141
142
144
144
139
133
133
139
142
140
128
121
130
146
153
141
122
117
123
131
128
122
119
122
122
117
117
127
138
141
128
114
110
120
131
136
132
124
118
118
121
122
122
128
135
133
119
102
151
152
147
144
144
144
138
132
131
139
146
141
133
129
131
140
140
132
121
116
121
127
128
120
116
115
117
117
117
119
122
123
122
121
120
120
119
118
118
121
121
127
138
144
139
128
122
121
118
112
144
146
138
130
130
132
133
132
131
136
142
142
139
137
138
139
138
134
129
127
128
130
130
126
118
120
128
131
128
120
110
109
114
119
120
117
116
114
117
121
122
129
142
149
141
127
114
114
118
120
141
139
127
120
118
126
134
133
132
134
139
141
137
134
137
140
144
147
145
141
135
134
133
132
132
138
145
145
135
122
113
113
113
113
112
114
118
124
126
121
120
125
133
140
139
128
120
117
117
117
140
141
134
129
130
138
143
142
137
138
142
140
133
126
128
137
142
147
149
143
135
130
131
137
141
143
139
131
124
119
119
123
123
117
115
115
118
123
123
121
119
121
126
127
127
128
129
126
117
107
139
141
143
143
148
155
160
158
149
142
140
136
131
128
134
138
139
132
131
127
126
127
130
138
141
129
113
104
105
115
122
127
130
129
126
123
117
114
113
113
115
116
117
113
113
117
126
128
121
112
128
131
139
144
152
159
166
165
155
141
134
130
131
137
145
147
138
123
118
123
129
133
135
137
130
115
99
97
107
120
124
126
130
133
133
125
117
115
115
112
108
104
107
108
110
111
117
122
121
118
126
129
135
139
140
141
145
148
145
138
131
129
132
137
142
144
139
130
129
137
144
144
136
130
125
121
119
122
129
133
130
129
129
132
127
120
117
123
128
119
104
98
109
120
125
117
113
111
109
107
135
138
139
138
130
119
113
115
124
131
134
129
129
131
129
128
131
134
140
144
140
132
124
127
134
138
140
139
141
138
136
128
125
125
122
120
121
126
131
121
106
101
113
128
132
123
115
111
103
96
147
145
142
139
132
117
101
98
110
124
131
128
123
122
121
121
124
130
133
129
121
112
115
131
146
148
139
130
127
130
129
120
113
116
122
125
125
123
120
113
106
106
115
117
115
113
119
123
117
104
152
156
150
137
136
144
154
153
147
144
146
145
141
139
148
156
158
151
146
148
145
138
129
131
139
145
141
138
141
149
155
153
144
136
130
126
130
135
138
139
143
148
148
145
140
139
138
132
122
118
159
157
140
128
134
146
154
152
145
144
145
141
138
144
156
163
157
145
145
151
154
141
130
127
133
138
137
137
144
156
160
152
141
136
135
139
143
142
139
134
134
141
147
148
145
140
135
130
127
132
167
160
146
138
137
141
141
140
143
144
145
142
139
145
154
159
153
144
146
151
151
140
131
130
135
138
136
138
144
151
151
146
140
136
136
140
143
142
140
134
133
140
144
148
146
142
136
132
132
141
165
163
163
159
149
137
132
136
145
150
146
141
138
139
144
149
153
154
150
144
137
133
134
139
143
143
142
142
141
138
137
141
142
137
129
126
131
138
142
140
138
142
145
147
146
141
137
135
136
142
155
159
169
171
161
145
138
143
151
152
146
137
130
127
132
142
151
156
152
142
134
136
143
147
146
146
150
150
142
133
134
143
153
146
130
122
125
138
144
146
143
143
143
143
139
137
136
139
145
147
150
150
155
164
163
157
149
148
149
147
141
133
128
129
135
142
145
146
142
140
141
145
150
150
147
147
150
151
149
144
147
153
157
150
134
122
120
130
142
147
145
142
139
134
130
129
133
141
150
152
151
148
143
147
154
157
154
150
148
143
138
134
137
147
154
150
143
139
140
141
141
140
142
146
149
148
143
141
146
152
157
159
157
148
131
114
105
111
128
142
146
144
139
131
129
130
133
142
149
150
152
151
142
135
136
140
145
152
153
146
140
136
144
155
159
152
144
144
146
145
139
134
134
144
152
151
142
135
136
144
149
151
149
144
128
109
100
108
124
138
144
146
141
137
136
134
132
137
140
142
148
151
150
139
129
129
142
154
160
154
143
140
143
148
149
147
144
145
146
146
144
140
141
146
152
154
152
146
140
136
134
137
143
143
136
124
120
126
133
136
133
135
136
137
137
138
135
130
132
139
144
148
150
145
140
141
149
155
155
153
152
149
148
146
146
146
146
139
136
141
148
153
150
144
145
154
163
161
151
139
134
135
138
142
147
151
151
144
132
123
121
120
120
124
134
141
141
132
128
134
152
147
143
142
147
154
155
148
144
145
153
157
152
146
147
151
149
138
129
135
150
158
150
138
138
147
159
158
149
142
140
141
137
140
153
168
167
146
122
111
114
117
115
115
126
140
144
135
128
131
162
154
137
131
136
148
150
141
136
140
149
150
145
138
141
146
147
140
132
134
144
152
149
138
134
137
143
143
136
134
137
140
137
138
150
165
164
144
122
115
121
123
121
119
125
136
141
137
131
133
159
153
138
130
133
139
144
143
139
139
138
137
135
132
132
136
142
144
142
140
142
147
148
143
137
135
137
138
134
131
132
132
133
133
137
144
147
143
133
128
123
121
121
122
125
131
137
140
141
138
141
144
143
142
142
143
146
148
144
140
137
137
139
137
135
136
142
147
145
142
143
145
147
144
139
137
137
142
143
142
138
133
129
125
126
130
138
144
144
137
123
117
117
121
123
128
135
143
142
133
129
137
143
146
147
147
147
149
147
145
147
151
149
144
144
148
153
154
149
145
145
144
144
141
138
136
134
133
136
141
146
143
134
128
129
141
153
158
150
138
129
127
126
122
121
127
137
141
133
118
140
140
136
133
135
140
143
146
151
158
161
158
151
143
147
156
161
156
149
148
147
144
141
137
138
135
124
112
110
124
141
146
138
129
136
153
166
161
148
138
138
141
136
124
123
131
140
136
120
108
155
141
125
118
122
132
143
150
159
166
164
154
144
139
145
150
151
146
146
149
150
146
142
141
142
141
129
109
100
112
133
141
132
124
129
145
156
150
138
132
134
129
122
121
130
144
146
132
117
113
149
134
123
119
125
139
154
165
169
165
155
144
139
140
141
138
139
143
148
149
148
144
141
143
146
146
140
128
119
125
136
141
133
125
129
142
147
145
140
134
124
108
101
112
134
148
143
129
117
113
132
125
127
133
140
151
163
173
171
164
152
145
144
145
140
135
137
145
149
143
135
133
139
144
145
145
144
141
139
141
143
144
145
141
140
141
145
150
151
143
124
107
104
119
137
143
138
126
115
111
134
132
135
139
145
152
161
166
168
164
161
159
156
150
141
136
139
144
146
140
130
130
138
145
146
140
136
136
137
137
138
144
151
152
145
137
139
147
151
144
130
122
126
137
140
140
134
128
122
119
156
150
146
140
141
150
160
165
166
164
167
169
164
154
145
142
141
145
145
144
143
144
146
147
144
135
126
121
121
126
131
141
147
146
135
125
124
134
139
135
129
130
138
143
140
135
131
131
134
135
172
163
151
141
138
149
162
171
168
163
164
167
162
156
148
145
145
143
148
156
162
161
152
147
141
135
122
118
122
129
135
137
136
133
128
125
123
128
128
125
122
126
131
137
134
130
126
132
138
137
166
158
152
145
145
153
164
169
165
160
162
163
157
149
143
143
143
141
145
155
164
162
151
141
140
138
135
133
135
139
138
135
132
132
136
141
139
134
126
119
114
113
119
127
133
131
131
134
133
128
151
147
145
150
158
161
158
151
150
156
161
161
151
139
135
139
144
142
140
144
149
152
148
141
142
148
152
150
142
136
134
134
134
136
141
147
145
137
124
118
114
111
115
125
134
140
142
139
135
123
148
142
142
152
168
169
156
138
135
144
158
158
148
137
135
145
154
154
145
137
138
146
149
146
146
151
156
152
139
127
129
136
138
135
131
134
137
136
127
121
116
116
118
123
130
134
139
140
138
132
150
148
145
150
162
167
158
143
135
142
152
154
146
135
135
145
161
165
150
133
127
136
147
150
144
139
138
135
129
127
130
138
140
131
124
127
137
143
138
126
117
118
123
122
121
119
120
126
131
130
147
151
147
141
143
151
158
157
152
150
152
151
144
135
134
143
153
152
137
118
114
125
143
149
139
126
120
123
129
133
135
137
137
132
131
137
152
160
152
132
118
119
128
128
118
108
105
110
115
115
138
144
145
136
130
137
150
160
160
154
151
148
143
140
140
144
143
130
114
105
111
126
141
148
144
134
128
130
137
138
133
129
130
131
132
141
151
156
150
136
122
124
130
131
126
117
111
111
113
113
134
133
138
136
136
140
149
159
158
151
142
140
143
145
148
145
138
123
114
115
125
139
149
153
150
148
146
146
142
134
126
124
128
133
129
129
129
132
135
133
127
126
127
128
126
125
124
125
123
122
136
132
133
139
149
154
156
157
151
142
134
136
142
145
145
141
141
141
141
139
139
143
146
147
146
144
144
142
134
124
123
128
137
138
132
122
117
119
124
127
126
124
122
116
116
118
122
127
130
126
141
136
134
139
147
150
148
146
141
137
137
142
148
145
139
139
146
157
159
151
141
134
133
130
130
129
127
123
120
121
128
138
144
142
136
129
124
123
121
124
124
122
115
107
104
108
119
127
130
124
138
137
137
136
133
131
129
130
134
140
147
152
150
143
140
145
150
151
148
144
139
133
129
128
130
132
127
121
118
122
135
143
141
135
134
134
134
126
121
121
124
123
116
109
108
115
123
129
131
126
134
136
139
137
131
130
130
132
138
146
152
149
141
139
145
152
149
137
133
139
146
146
144
142
147
157
152
134
119
121
135
141
137
128
130
135
135
126
116
117
125
131
129
126
128
132
132
130
131
133
127
131
135
138
143
148
151
147
144
145
143
137
131
136
145
153
145
132
129
139
151
152
149
147
156
166
164
144
121
116
125
136
136
129
130
136
138
128
119
117
124
131
138
142
143
139
130
122
123
130
125
125
128
139
152
160
159
148
140
137
139
138
136
136
142
143
140
134
129
135
138
136
134
134
141
148
149
137
122
115
122
130
132
131
132
138
141
139
132
126
124
126
130
134
137
132
122
114
114
121
132
132
136
146
154
159
150
139
133
133
136
140
139
137
135
134
133
131
127
121
118
118
120
123
125
127
131
134
132
127
123
124
126
129
133
137
141
140
137
134
129
123
119
118
123
120
111
105
108
120
142
143
149
155
154
151
147
140
136
137
138
138
134
131
130
129
126
124
120
117
116
118
121
127
129
129
133
137
142
137
129
122
119
124
131
134
129
125
127
131
132
128
119
115
114
110
104
103
114
131
150
147
151
154
151
146
145
150
152
147
139
130
127
130
132
133
129
125
123
125
127
130
127
126
130
138
144
141
134
127
122
121
121
124
129
131
127
120
115
122
131
134
129
120
113
108
109
114
125
135
149
142
144
147
145
140
144
151
156
148
136
129
128
132
141
149
150
144
137
135
134
132
124
117
122
139
149
141
123
113
116
126
131
128
125
128
130
128
123
122
126
131
129
121
114
116
126
135
135
123
143
141
141
145
146
142
140
140
140
137
133
131
133
136
148
164
170
161
145
134
132
130
121
111
116
133
146
140
125
116
122
132
133
125
118
120
127
134
133
130
126
124
123
118
117
127
144
150
138
116
145
142
139
144
147
146
143
139
134
131
132
133
136
139
148
160
162
151
134
125
129
131
129
119
114
119
126
129
128
126
125
127
127
120
116
116
118
121
125
126
125
122
123
122
125
133
142
142
128
113
146
142
135
134
141
150
155
150
141
133
130
130
134
139
143
143
141
132
125
122
130
138
138
128
116
110
111
117
122
125
122
116
114
118
123
123
116
112
111
116
119
126
132
134
131
124
120
116
112
111
144
136
124
119
131
149
159
155
143
134
131
129
132
135
138
138
138
135
132
131
130
134
136
132
126
121
124
127
129
127
121
114
112
116
124
130
125
117
114
117
120
127
134
135
126
111
100
99
106
114
143
137
124
117
128
147
153
146
134
133
135
137
133
129
129
134
137
140
138
133
125
121
123
128
132
138
142
140
135
128
124
122
120
117
123
128
131
130
125
121
122
125
130
132
124
110
100
100
108
116
149
150
140
131
137
146
149
140
130
133
143
148
142
131
127
130
131
132
131
125
117
115
118
126
133
137
136
130
124
121
124
129
130
126
124
127
128
129
127
124
124
125
129
132
128
120
115
110
110
111
145
149
148
143
141
144
146
144
138
135
140
147
150
148
144
138
131
125
120
119
118
122
129
136
135
128
116
107
108
114
123
130
133
134
131
128
125
123
124
126
127
126
125
124
122
120
120
122
119
114
133
134
140
142
142
140
142
145
145
137
131
134
144
155
158
152
141
131
127
126
130
134
137
139
134
123
110
106
110
118
126
129
130
132
131
130
125
124
126
128
128
122
115
107
108
113
120
124
122
117
129
128
131
136
136
130
126
129
134
134
128
125
127
133
140
140
139
135
134
134
134
133
134
133
131
128
123
122
124
128
130
129
125
124
124
126
127
129
132
130
123
115
109
107
111
115
116
113
109
103
136
132
127
126
127
118
106
101
110
127
133
128
115
110
110
116
124
128
130
129
127
125
127
132
140
139
136
130
128
134
136
135
128
124
123
126
130
133
131
123
112
108
111
114
118
118
118
111
99
91
145
135
124
118
122
119
104
91
99
121
137
133
117
108
104
110
116
121
124
125
123
127
136
147
155
147
132
120
119
128
140
141
136
129
127
132
135
135
128
113
107
108
112
112
110
113
121
123
113
103
160
154
143
143
149
156
152
143
138
145
151
151
146
143
144
142
146
153
159
156
145
133
133
138
145
146
144
145
147
150
147
145
143
144
147
146
140
131
124
127
132
137
137
131
129
131
131
130
120
120
164
156
142
136
147
160
158
143
135
140
150
149
144
145
153
159
158
155
157
156
150
140
135
138
141
143
143
143
145
148
147
144
142
147
150
150
141
132
128
136
146
151
148
141
139
137
132
124
120
122
162
157
146
137
137
142
142
140
137
144
149
149
142
143
150
158
158
154
152
148
145
138
134
138
144
146
146
144
144
146
146
144
142
145
146
149
144
135
130
135
147
153
150
145
142
143
139
133
130
132
154
156
155
148
135
125
125
132
140
144
147
148
149
145
142
140
145
152
154
150
137
129
129
140
148
155
155
151
145
141
140
143
139
137
138
144
146
140
134
134
139
146
149
146
144
144
145
141
139
138
146
148
158
160
150
135
130
135
143
143
143
147
152
146
134
123
130
150
165
164
148
134
132
139
149
155
156
153
148
143
137
135
135
134
133
139
141
142
139
138
139
144
148
148
143
136
133
130
129
132
146
146
155
164
165
156
150
147
147
145
142
145
146
144
135
126
131
150
169
175
165
150
142
144
148
147
145
148
148
146
140
134
134
136
136
135
132
136
144
148
148
147
148
146
137
126
116
114
118
127
152
149
150
157
162
160
155
154
158
154
145
137
136
143
148
148
146
154
160
163
159
153
152
153
151
145
137
138
142
145
141
136
136
140
139
127
117
126
142
157
156
148
141
135
128
122
119
123
130
134
154
153
150
147
146
146
147
155
163
160
146
136
135
146
156
156
154
151
145
142
142
145
151
158
161
154
143
138
135
134
133
136
144
148
138
119
109
119
139
150
147
138
130
125
126
131
134
140
144
141
150
150
150
148
144
142
144
151
156
154
145
140
145
154
155
151
144
138
135
136
139
141
145
151
157
160
156
147
137
128
128
135
145
149
139
122
116
123
135
138
132
124
122
125
131
134
136
137
137
135
145
145
150
156
160
159
152
146
141
139
143
150
156
159
155
145
134
129
131
139
148
150
145
140
144
151
157
153
146
137
138
140
143
142
138
134
133
133
130
130
130
128
128
127
129
129
126
122
121
123
147
144
143
152
164
170
161
144
130
130
141
152
155
155
152
147
135
129
129
140
153
156
148
138
133
140
147
149
146
146
148
145
140
138
142
150
149
138
127
129
141
147
142
130
122
119
120
120
120
125
153
147
137
134
144
156
157
148
137
133
136
139
141
140
142
143
142
139
135
139
146
151
148
141
136
136
143
143
138
139
140
142
138
138
147
160
157
139
125
128
147
157
150
131
121
120
126
131
135
139
152
154
143
130
128
139
153
157
150
136
127
124
125
128
131
134
141
146
144
139
140
143
146
143
140
142
143
142
135
129
128
132
135
140
148
152
148
136
124
124
131
135
133
128
121
123
130
139
146
148
146
159
158
144
134
139
152
162
155
138
125
124
127
129
129
132
140
150
151
146
142
143
145
143
142
142
144
142
137
132
129
129
133
137
140
140
139
137
134
125
116
111
112
117
119
123
133
141
143
140
141
156
161
153
142
140
147
153
150
143
141
141
140
136
134
138
148
153
153
151
152
151
147
143
140
138
137
133
132
135
143
144
139
132
129
136
148
155
151
137
125
119
118
117
117
121
134
144
142
132
141
146
148
142
138
137
140
147
152
161
165
157
147
140
140
147
152
147
144
149
153
154
151
143
139
136
130
121
120
133
150
157
145
127
122
137
158
164
155
146
144
148
144
130
121
124
139
145
138
123
146
143
136
133
134
135
138
147
161
174
175
164
149
145
147
150
145
137
132
137
149
155
152
143
140
137
132
122
117
127
144
152
140
121
120
137
151
148
138
137
149
160
153
139
133
138
142
137
127
118
145
140
137
136
138
136
138
148
160
168
167
160
156
154
150
143
134
129
132
136
142
147
147
142
139
138
139
133
127
131
139
143
133
123
125
136
141
135
126
130
138
146
144
140
142
142
137
124
118
118
139
142
147
149
143
138
136
140
151
159
161
163
162
158
144
133
130
137
143
141
137
136
137
140
139
137
137
136
134
135
137
137
135
132
133
135
137
136
135
134
132
132
135
141
141
135
124
117
119
121
142
149
154
155
147
139
136
141
151
163
172
173
163
149
135
130
135
143
147
142
134
131
134
140
143
138
134
130
129
129
131
135
140
141
138
133
130
137
140
140
133
131
135
139
138
130
120
118
122
124
149
151
151
149
144
144
146
151
161
172
182
180
161
142
132
137
142
143
141
138
132
132
136
145
151
146
135
128
127
130
130
133
140
143
135
126
123
130
141
144
140
135
134
135
134
128
124
124
125
127
150
147
146
142
144
153
160
163
163
168
178
178
166
150
143
143
142
137
131
132
136
141
147
152
154
153
144
140
143
145
143
139
138
139
134
126
122
128
139
143
141
133
129
131
133
131
127
126
128
130
150
149
147
144
147
157
167
168
164
165
168
173
169
161
154
146
138
128
127
133
144
148
149
151
154
156
155
153
157
159
157
152
148
142
138
133
130
131
135
138
132
124
122
128
133
133
129
127
128
129
151
150
146
146
150
154
158
161
162
162
162
162
160
158
153
143
135
128
131
140
146
147
144
144
150
155
159
154
149
148
153
157
156
151
142
136
132
131
131
128
124
122
124
126
131
132
130
129
128
123
150
143
137
141
148
148
146
146
150
154
150
145
143
142
141
139
138
142
145
148
145
139
138
141
145
152
153
146
133
126
130
142
150
148
141
132
128
126
127
127
129
130
127
125
123
124
126
127
130
127
148
138
130
132
140
145
146
147
146
142
137
134
129
126
125
128
139
153
154
144
129
124
128
137
141
142
140
136
127
119
115
120
130
136
138
137
134
135
135
133
131
131
127
121
116
111
113
122
132
135
149
144
137
130
131
140
154
162
156
144
137
134
130
121
116
124
142
154
149
129
114
112
125
135
135
130
128
131
134
131
122
114
117
129
138
147
154
157
151
136
123
120
126
128
120
108
104
111
125
134
149
150
146
136
130
137
152
162
160
150
145
144
142
131
129
136
150
154
146
125
113
117
131
140
138
133
130
135
146
147
138
124
118
125
135
147
156
159
150
131
116
114
126
135
133
121
111
110
118
124
144
144
140
139
138
140
147
151
152
149
146
146
146
144
141
142
148
152
148
136
130
134
144
150
149
144
142
141
144
144
140
134
130
127
125
131
137
140
133
125
117
120
130
140
141
132
124
118
118
120
135
129
131
140
151
153
150
149
143
140
136
139
146
147
139
128
132
144
153
150
143
143
149
153
150
145
141
139
130
128
131
139
139
130
121
119
124
127
124
118
117
125
133
133
129
124
124
128
129
121
137
128
132
140
151
155
153
149
139
133
133
141
151
147
131
118
122
139
150
150
143
141
143
145
141
138
136
134
128
125
128
139
144
137
129
127
134
133
123
114
116
125
125
118
109
111
122
135
138
131
138
139
140
139
141
144
147
146
137
132
136
149
157
151
142
138
139
141
143
141
140
138
136
135
136
140
144
146
139
133
132
138
140
139
138
143
147
139
124
115
118
125
123
112
106
111
123
134
136
130
132
135
136
136
135
142
147
146
138
134
140
151
154
154
160
164
160
147
136
138
141
139
136
135
144
159
170
164
147
132
127
132
133
131
136
145
149
141
126
119
125
134
134
128
123
121
121
118
119
120
125
123
125
131
142
154
159
150
140
135
137
142
144
151
164
169
160
144
134
137
139
134
129
130
145
166
177
162
134
116
116
126
129
128
132
141
147
144
133
128
130
139
147
146
138
126
114
107
108
115
137
129
124
133
150
165
165
153
140
134
134
133
137
145
153
154
148
140
135
136
136
125
117
118
133
149
152
136
113
103
111
125
134
133
133
138
145
145
138
128
125
130
140
142
137
128
117
115
120
123
154
146
139
143
152
158
154
143
136
133
135
136
136
139
141
142
140
135
133
133
133
125
118
116
121
126
124
116
109
109
117
124
127
131
133
135
135
132
128
122
120
118
119
122
125
128
126
128
135
138
153
152
150
149
146
144
139
137
136
137
138
137
133
131
134
138
138
134
128
133
138
138
130
124
123
124
124
120
120
120
118
116
112
116
124
128
121
112
109
113
119
117
113
114
117
122
124
128
134
139
139
140
144
147
145
139
139
144
150
147
140
133
127
125
128
132
136
136
135
139
146
143
132
122
126
138
143
134
122
118
117
117
114
117
124
128
120
107
102
111
122
128
125
119
118
118
120
122
123
123
130
128
137
145
144
140
141
150
158
155
145
135
128
124
123
129
136
143
148
149
144
134
119
112
124
147
158
144
120
109
116
129
133
131
132
129
123
113
109
117
128
135
134
126
119
119
121
122
120
111
132
129
134
144
146
142
140
144
148
148
146
143
139
132
127
131
139
149
154
149
137
123
112
112
127
147
155
143
124
113
121
136
145
142
130
122
116
113
115
122
129
132
131
126
122
125
128
127
122
115
136
130
131
136
142
143
143
142
137
134
135
140
144
141
137
134
136
141
140
137
133
130
129
131
137
141
140
135
129
128
131
131
131
129
126
121
114
111
113
119
122
121
117
116
121
125
124
118
116
118
139
129
121
121
132
144
152
148
134
121
115
121
133
139
139
135
132
129
129
131
134
141
147
152
148
141
133
127
131
138
135
124
113
114
124
129
125
115
112
112
115
111
107
107
113
113
108
99
99
110
142
130
119
117
129
147
154
147
131
118
110
110
118
130
136
135
133
133
133
133
131
136
143
148
148
142
138
132
133
140
141
129
115
114
126
137
137
127
117
116
117
116
111
108
104
100
95
91
97
107
144
138
128
127
139
152
155
143
129
123
125
124
123
124
128
133
134
135
132
128
120
118
121
125
130
135
138
136
133
134
138
135
127
124
128
136
137
131
124
121
122
124
124
120
108
98
93
94
101
107
140
141
139
139
146
156
156
143
134
133
141
144
139
130
126
126
126
125
121
117
113
113
113
112
114
121
128
129
126
123
128
132
133
130
130
130
129
128
126
124
124
126
130
132
122
108
97
95
100
102
135
139
141
141
139
140
141
138
133
133
137
143
141
136
128
125
125
124
123
122
122
124
127
127
123
121
121
121
122
122
126
131
132
131
129
130
128
126
125
126
125
124
125
125
120
110
104
101
103
103
133
135
139
138
130
120
118
125
131
130
125
124
127
132
128
125
129
136
138
134
129
129
136
142
142
134
127
122
123
126
130
131
127
122
125
130
133
129
128
131
132
127
114
104
105
109
113
117
118
115
137
133
135
137
129
119
112
120
129
129
123
115
114
118
120
123
129
136
138
132
122
120
126
137
144
142
135
126
121
124
127
128
118
113
116
127
135
134
130
131
131
125
108
95
96
109
118
124
120
116
134
130
122
125
129
129
122
118
122
130
131
127
118
115
117
122
126
129
128
122
120
120
125
129
134
134
129
122
120
122
130
134
130
124
121
126
136
137
132
127
125
122
112
102
101
109
117
116
111
106
130
124
113
114
124
136
133
122
115
121
130
134
129
124
123
127
131
131
127
128
131
136
140
136
130
120
116
115
119
128
140
151
151
143
133
129
134
138
132
122
116
118
117
113
106
106
113
115
110
104
157
150
146
154
165
167
157
144
140
147
154
155
153
153
149
142
142
148
152
146
137
135
144
152
149
146
146
149
146
136
127
129
141
154
159
159
150
140
133
133
135
136
130
125
127
131
133
130
129
128
154
152
153
157
166
170
160
142
135
145
159
164
159
154
150
150
149
149
149
145
144
146
154
155
151
146
148
152
147
135
124
124
136
150
159
156
145
131
126
134
141
138
128
122
124
128
126
122
122
126
142
150
154
156
154
156
152
148
146
151
159
158
152
147
146
145
148
148
147
146
145
148
153
152
148
147
148
151
148
144
138
136
136
142
151
154
146
133
126
131
141
142
134
126
126
130
131
128
126
125
139
147
151
149
143
139
142
148
148
148
146
150
152
149
141
130
130
137
146
149
147
140
139
142
148
150
149
148
146
150
152
148
137
133
138
149
152
141
130
128
133
137
136
132
130
133
138
136
129
123
144
144
148
150
145
141
144
146
145
139
139
150
165
163
145
123
118
135
158
168
157
137
128
136
149
157
150
140
139
145
149
143
133
130
134
144
146
142
135
133
130
136
139
143
137
132
130
127
121
118
150
146
148
152
153
153
152
152
148
144
144
155
168
167
151
132
128
146
170
181
170
147
134
139
150
153
144
136
135
139
137
129
129
136
142
141
135
135
141
144
141
138
143
146
141
128
120
117
117
121
152
149
149
154
156
157
154
155
160
161
159
156
157
157
154
151
151
160
166
168
163
157
155
153
152
144
137
135
137
137
133
126
131
145
154
148
136
138
149
157
152
141
137
137
134
129
128
129
133
135
155
155
157
155
157
152
150
154
165
170
163
154
146
146
152
157
161
160
150
144
145
154
162
162
153
144
138
139
143
141
134
129
133
146
153
148
140
142
149
151
145
136
129
126
126
129
136
143
145
140
158
159
160
160
161
157
151
151
155
159
156
151
148
149
150
151
154
154
147
139
139
143
149
152
149
146
144
144
146
144
138
134
133
136
138
139
141
140
140
136
131
130
129
129
124
121
126
135
139
133
153
153
155
158
161
159
151
145
142
142
146
151
153
155
153
151
148
150
151
150
148
145
143
141
140
142
143
144
145
147
146
139
131
126
126
131
137
138
136
133
134
139
141
135
124
114
112
120
130
130
143
142
143
147
153
157
152
146
140
139
144
148
154
156
152
149
145
147
151
153
154
154
148
142
138
136
135
138
144
151
153
146
132
124
125
132
140
141
140
143
150
156
154
142
128
116
116
124
133
137
146
145
142
141
144
148
153
154
151
146
141
142
145
149
147
140
139
142
144
146
149
151
153
150
144
139
135
138
144
147
152
149
141
134
132
138
141
140
140
144
153
160
157
144
132
128
129
131
135
138
157
162
157
145
138
141
153
165
164
153
140
137
140
142
139
132
130
134
137
139
140
143
148
152
148
145
142
137
135
134
139
146
147
146
144
140
135
130
128
131
139
144
143
140
140
139
135
130
128
132
165
175
172
154
137
138
151
167
164
152
138
135
137
137
136
134
133
135
138
139
140
141
145
146
145
143
139
135
130
126
129
138
144
150
147
137
128
124
125
125
124
123
126
132
139
140
133
127
124
131
159
168
167
153
139
138
144
152
151
143
140
139
139
138
141
145
147
143
139
140
140
142
142
141
140
139
137
135
133
133
137
139
140
136
130
127
131
136
135
133
126
122
121
122
127
131
136
139
141
141
142
145
148
146
141
138
136
137
139
143
147
149
146
145
150
156
156
147
137
133
137
141
142
141
139
140
144
143
143
143
146
147
137
120
112
122
138
148
146
137
137
137
132
123
118
127
140
152
151
141
129
130
135
138
142
139
133
131
139
150
158
159
158
160
160
159
154
143
133
129
133
140
145
142
141
147
152
152
144
141
142
144
134
118
113
126
140
143
136
135
145
154
147
132
124
130
140
144
139
127
131
136
137
139
142
140
133
131
138
150
160
167
171
172
165
154
145
138
135
135
140
147
150
146
143
146
150
148
142
138
138
138
132
124
125
134
139
131
125
132
149
161
153
138
131
134
136
133
128
127
145
151
149
144
143
141
136
132
138
151
161
170
171
165
156
146
143
144
146
149
152
155
153
148
143
138
137
134
136
137
138
136
136
135
136
137
135
128
126
135
147
155
150
140
133
130
129
130
134
137
156
162
160
154
148
143
139
138
144
153
162
164
153
141
137
144
151
156
156
156
152
150
147
145
143
136
128
127
131
136
138
139
140
143
143
138
131
130
131
135
141
140
138
133
127
125
124
128
131
134
149
155
158
154
147
140
137
138
145
155
161
154
136
123
126
143
152
154
148
143
137
133
135
141
144
143
139
135
135
135
132
134
139
144
141
134
128
131
137
138
136
131
131
128
127
125
124
119
118
121
134
141
146
142
134
129
128
132
139
149
152
150
136
131
135
145
144
136
128
124
124
125
131
141
151
155
152
149
145
139
132
132
137
141
136
127
126
135
146
148
142
131
126
129
134
132
126
119
116
122
133
139
141
134
124
123
129
139
146
148
149
146
144
146
148
145
133
120
115
119
124
127
133
143
153
158
157
155
153
150
146
145
147
142
135
125
126
136
147
148
142
132
129
129
132
130
125
121
120
127
141
145
145
138
130
128
137
151
161
159
148
141
141
144
145
137
127
119
122
129
134
136
137
144
152
157
157
154
150
149
153
156
157
152
141
129
127
131
137
136
132
130
126
126
121
119
121
122
124
124
142
142
145
150
147
140
141
149
158
157
146
135
132
132
131
126
124
130
140
144
145
141
140
145
151
155
155
151
145
139
138
142
147
151
146
137
128
125
126
129
130
127
122
117
115
116
120
124
126
122
142
140
144
150
154
149
143
146
148
143
136
132
131
128
121
119
124
137
150
151
144
139
142
146
152
152
151
147
141
133
122
117
125
138
145
143
132
127
128
132
129
124
120
119
122
126
130
132
135
133
149
145
143
141
143
146
151
153
147
135
127
130
134
134
128
128
135
147
153
149
139
135
136
142
143
141
140
140
140
135
124
113
115
128
140
144
140
136
135
133
128
121
122
128
134
137
137
138
144
148
157
154
144
136
132
139
150
153
148
138
130
132
137
139
140
144
152
161
159
147
135
126
127
128
130
127
129
132
137
139
136
127
124
128
138
144
141
137
130
126
123
121
125
131
136
131
130
132
141
148
155
148
141
136
136
137
139
142
143
141
137
137
140
142
143
147
156
162
159
146
134
128
126
123
121
124
128
128
130
133
137
138
134
131
133
139
140
135
125
121
122
126
127
131
125
117
115
119
129
136
151
139
133
136
141
141
137
137
138
140
139
140
145
146
141
136
140
146
147
140
134
135
136
136
132
132
132
131
126
125
133
139
137
125
119
127
138
140
132
125
125
132
136
132
123
114
113
119
129
132
151
142
135
137
143
148
147
145
136
132
132
142
150
149
141
129
130
134
139
139
140
143
150
152
146
141
138
136
130
126
129
137
136
126
118
125
139
146
139
129
130
139
145
140
130
123
123
129
134
129
152
149
144
140
141
148
155
152
140
130
129
138
146
145
142
139
139
140
139
141
141
144
149
149
146
143
142
143
141
132
129
134
138
134
131
133
141
143
136
131
136
145
146
138
128
125
127
129
125
119
141
136
135
133
137
146
154
153
141
132
131
136
139
141
144
148
146
141
138
137
136
134
132
131
132
138
144
148
142
135
128
126
130
131
131
133
135
133
132
133
139
145
140
126
115
113
116
115
112
110
133
126
123
125
130
139
145
146
143
138
134
130
132
137
144
146
142
135
132
134
129
123
117
118
127
139
146
146
138
129
125
126
127
126
122
122
125
130
131
133
136
137
132
120
109
105
107
111
117
118
149
142
131
127
129
132
140
145
145
142
134
126
124
133
141
143
138
132
134
138
134
125
120
124
135
145
144
135
126
124
128
134
135
131
125
123
127
131
130
125
123
123
125
124
119
116
118
127
135
136
170
163
147
131
128
130
134
142
142
140
136
130
126
131
138
142
141
138
136
139
144
138
134
133
137
140
134
124
121
124
130
135
134
134
134
135
134
134
128
122
114
113
117
122
127
130
132
139
145
141
164
155
143
134
130
129
130
135
137
138
140
139
135
134
137
142
143
139
135
140
147
147
140
132
132
130
124
118
118
124
129
126
121
126
135
140
137
130
126
123
119
111
108
113
124
131
131
129
128
126
140
130
129
132
133
132
133
138
142
145
145
146
143
140
139
139
142
142
141
143
147
145
136
127
127
130
127
119
115
120
126
126
121
122
130
135
132
124
121
125
125
121
114
113
120
122
123
115
112
111
126
118
124
133
137
139
140
144
150
151
150
149
145
139
128
123
129
139
149
150
143
130
123
124
135
143
138
119
106
111
128
139
135
130
124
122
118
113
114
121
128
133
131
124
121
119
118
113
110
108
133
128
132
141
144
142
141
144
147
151
151
150
144
127
111
104
114
135
149
148
133
116
113
127
148
154
139
118
106
115
137
151
146
133
120
113
106
101
102
114
127
136
135
127
122
119
116
111
110
113
139
137
136
140
143
142
141
139
139
144
147
147
141
127
111
105
114
130
139
137
125
115
118
137
153
154
137
117
116
130
147
149
135
121
116
116
113
105
102
110
120
122
119
116
119
121
111
100
99
110
140
133
131
131
132
134
134
135
134
136
137
140
138
133
126
123
124
129
133
133
129
127
134
146
154
150
136
123
125
141
152
145
123
110
114
126
130
122
112
110
112
107
101
104
115
119
107
91
88
102
139
133
127
124
125
124
124
126
131
134
134
132
132
133
135
132
131
132
135
140
141
143
148
150
151
146
137
130
130
141
148
142
124
112
116
129
137
129
117
114
115
110
105
105
114
117
109
97
90
95
137
133
129
130
131
133
132
134
138
141
139
132
129
129
130
131
132
135
137
139
142
145
149
147
144
140
138
133
130
130
135
135
126
117
118
125
129
127
121
119
119
121
122
121
117
115
110
105
97
94
132
132
132
137
143
150
154
153
150
148
143
135
127
126
127
129
134
136
136
136
134
138
143
138
131
128
130
129
127
124
122
121
118
118
119
123
127
126
125
123
120
124
131
133
122
111
103
101
99
95
127
133
136
138
140
143
149
151
146
141
133
127
123
120
119
126
135
143
141
135
130
131
135
136
130
124
124
125
125
124
124
121
118
118
121
125
128
127
125
124
120
120
125
126
119
108
99
99
103
102
131
134
138
137
128
121
121
127
133
129
120
116
116
118
118
124
133
145
148
141
129
125
130
136
136
133
128
124
124
126
132
133
126
120
121
128
128
123
119
121
125
124
116
108
108
110
113
114
116
114
134
134
138
137
129
117
111
116
122
124
118
116
120
126
126
125
129
137
143
138
128
123
126
132
141
142
136
129
124
125
132
137
130
122
119
126
127
120
115
120
130
132
117
103
104
117
126
125
121
120
126
130
138
143
142
136
128
124
125
126
127
129
132
137
137
133
127
127
128
128
124
122
124
127
132
136
138
136
131
127
131
139
138
128
117
117
119
117
115
119
128
133
125
112
110
116
119
116
113
114
117
132
141
144
144
146
144
136
126
124
129
133
137
138
137
136
133
130
127
124
121
123
125
122
117
119
128
137
136
130
130
141
150
144
123
108
107
114
116
116
117
123
126
122
113
108
104
101
100
102
155
157
158
156
156
154
149
146
145
154
158
157
154
154
150
148
150
152
149
143
135
136
148
152
147
143
145
147
139
124
118
128
145
156
157
154
149
145
145
149
151
152
146
140
139
140
139
136
137
136
147
157
165
165
156
151
145
144
145
155
165
169
164
156
147
143
149
156
156
147
138
143
152
158
151
146
150
155
147
130
118
121
134
142
145
142
136
133
134
144
149
145
133
126
130
132
130
130
132
137
145
156
164
164
155
149
148
153
156
157
159
157
154
149
144
144
150
156
157
150
145
150
155
155
148
144
148
155
153
144
137
134
129
127
127
131
133
133
135
141
142
134
124
120
126
130
131
129
129
129
146
152
155
155
152
150
153
160
161
154
145
139
143
149
151
148
147
148
148
150
149
149
146
145
144
144
142
143
144
149
152
146
132
123
121
128
136
142
141
138
134
126
122
123
125
131
135
134
128
121
151
151
151
152
153
155
160
162
161
151
140
143
153
163
166
158
146
140
144
152
154
144
132
136
149
155
148
136
132
142
148
145
134
132
130
131
132
136
140
138
131
128
129
134
134
132
137
138
133
126
147
148
151
153
155
156
158
158
157
150
149
156
169
175
171
160
150
146
148
153
153
143
134
138
152
162
155
140
132
135
136
132
134
142
145
136
125
125
136
139
137
133
136
144
144
140
139
141
144
143
141
142
145
150
153
152
147
144
145
149
155
164
167
163
157
154
155
156
155
151
148
148
148
147
147
147
144
142
141
139
134
124
127
142
153
148
137
133
140
144
140
137
138
144
145
143
141
144
147
148
144
143
143
146
152
151
146
139
141
148
156
160
152
143
138
146
158
165
159
146
143
148
153
148
136
129
129
139
145
148
141
128
122
130
141
153
155
150
145
140
137
138
138
138
133
129
129
135
139
140
154
152
149
149
154
156
151
145
145
150
156
155
147
138
137
146
160
169
163
151
142
143
144
142
135
128
129
137
144
149
146
136
124
122
130
147
157
154
140
128
127
135
142
138
124
112
112
122
133
136
150
151
148
148
149
150
149
148
150
154
155
153
149
145
148
153
163
169
164
158
149
146
146
144
142
138
137
139
143
147
146
139
129
125
128
137
143
142
134
124
124
133
143
143
131
119
117
125
137
140
138
141
145
146
143
140
140
147
152
156
154
151
151
150
151
150
153
158
162
158
157
154
155
154
149
145
143
142
146
148
146
142
136
131
126
127
132
138
136
131
126
131
139
145
146
142
140
144
145
142
140
141
148
152
147
141
141
150
155
157
152
152
153
152
145
138
135
141
148
153
152
153
156
156
153
147
145
148
153
155
154
149
140
129
122
124
131
141
143
138
130
130
134
141
148
151
150
147
142
134
153
155
158
157
151
145
147
152
156
156
151
150
151
147
139
129
125
134
145
148
146
144
145
150
150
147
144
145
150
154
155
153
145
133
126
126
130
138
141
137
131
130
132
138
144
144
140
130
123
121
163
167
167
159
149
144
145
149
150
151
147
144
142
138
138
137
137
139
143
145
141
139
141
144
144
143
140
138
142
144
147
148
145
144
137
130
128
127
127
128
130
129
131
137
143
140
129
115
110
120
162
163
164
156
149
142
140
139
139
138
140
138
137
138
143
152
153
146
140
136
135
136
139
142
140
139
137
139
142
142
138
136
138
138
136
130
129
126
126
126
125
125
126
132
138
138
132
123
122
134
148
144
147
150
149
146
140
134
132
131
134
139
144
148
151
157
156
147
138
129
127
129
137
140
142
144
149
152
151
141
133
129
128
126
125
130
133
135
129
125
122
123
121
120
123
130
137
140
140
143
130
128
131
140
148
150
146
139
134
132
137
148
161
164
160
152
148
146
142
135
130
130
137
145
151
156
161
161
151
137
129
129
130
127
128
134
141
138
129
124
126
129
122
113
113
124
137
144
142
139
128
126
123
130
143
152
151
144
136
134
141
156
169
170
159
147
141
144
146
146
143
144
147
154
156
158
157
152
142
134
129
130
136
138
140
143
140
132
126
131
141
145
132
116
114
127
140
144
140
136
144
140
131
130
142
152
153
145
138
137
146
157
160
159
153
148
147
147
146
151
158
164
165
162
156
147
141
138
138
139
138
137
139
145
148
145
139
130
130
139
150
150
137
126
124
136
146
149
145
145
162
158
147
140
143
149
150
146
142
145
149
151
147
146
152
158
159
156
150
153
163
171
169
163
154
145
137
136
141
147
143
140
140
146
147
141
137
134
133
134
138
137
135
135
137
140
145
146
142
141
161
163
157
147
140
135
134
137
144
148
150
147
142
143
151
160
159
154
149
152
158
160
158
153
150
146
145
146
147
143
139
135
135
140
139
134
136
139
137
129
122
123
130
136
138
138
136
130
123
122
149
153
151
143
128
115
112
123
137
148
147
142
139
142
149
149
142
136
139
145
146
144
143
143
146
147
147
149
144
136
127
125
128
129
126
127
134
143
143
132
123
121
127
132
134
133
126
118
112
113
141
144
145
136
119
107
110
125
141
147
141
133
130
136
139
137
133
129
132
135
134
132
134
141
145
146
146
145
142
135
129
126
129
129
124
125
134
146
147
139
130
126
127
129
129
127
121
115
112
118
139
143
145
140
128
121
127
143
155
154
145
133
126
125
126
131
136
139
140
136
131
128
133
141
147
148
147
147
145
141
137
132
130
133
134
136
142
148
147
139
129
125
125
127
125
122
119
116
116
121
136
142
151
154
148
142
144
152
161
163
159
150
139
128
122
126
136
148
152
145
138
135
139
144
150
155
155
156
154
147
139
129
128
136
144
148
145
146
141
135
126
117
117
120
124
127
121
118
119
122
142
146
152
158
157
151
144
147
152
157
161
164
158
147
134
129
134
145
152
149
145
145
147
152
157
159
160
159
156
148
137
126
124
132
144
147
142
136
134
134
126
116
113
120
132
138
135
126
123
122
157
154
150
150
149
146
142
140
138
140
143
150
158
160
154
145
137
135
139
142
145
146
150
153
155
152
149
146
143
141
137
130
127
130
134
133
126
121
123
127
126
122
121
128
138
146
143
138
134
133
164
155
147
141
140
141
141
140
137
131
126
127
138
152
159
156
145
136
132
132
139
144
145
142
139
137
134
130
128
129
132
130
128
127
127
126
118
109
107
115
126
127
128
130
133
138
141
141
142
143
155
149
142
138
139
142
139
139
136
132
127
123
129
142
153
156
152
143
132
129
133
139
137
127
120
122
126
124
121
120
124
128
124
123
124
128
124
113
105
110
121
127
126
124
122
125
127
135
143
144
151
142
136
136
139
139
134
132
134
135
141
141
143
147
153
155
154
145
133
127
133
140
137
125
117
121
128
131
127
124
127
132
127
122
120
128
136
133
126
122
121
121
122
123
126
125
125
127
137
141
155
146
135
130
135
138
136
133
135
140
150
157
156
155
154
156
153
146
139
133
138
144
143
135
130
128
130
133
131
129
132
137
136
127
121
126
136
145
144
138
129
125
128
134
138
134
128
127
129
133
154
147
136
128
130
136
143
146
144
142
145
148
146
145
145
149
150
146
141
138
139
140
139
138
133
128
123
125
128
128
129
134
137
135
125
122
127
135
143
141
142
140
138
137
134
134
131
129
125
120
145
139
134
130
130
135
142
149
149
145
134
128
125
126
131
135
135
136
136
136
133
128
127
127
124
118
114
117
124
126
125
126
130
132
124
114
113
121
131
140
145
142
132
121
116
122
129
131
123
116
134
134
136
139
134
131
134
144
152
150
135
120
115
123
129
128
125
125
130
133
130
125
123
126
126
120
116
122
130
133
131
127
128
126
118
111
110
118
131
137
138
133
121
109
105
112
125
131
128
119
142
145
147
143
135
129
131
145
159
159
144
128
125
130
136
135
133
132
134
135
135
134
138
144
146
140
133
134
140
145
142
138
135
132
126
123
125
130
133
134
129
125
120
116
116
118
123
129
130
125
158
156
151
143
135
130
132
144
155
154
145
138
136
136
139
142
144
142
139
136
136
139
146
154
156
149
137
134
140
146
146
138
134
136
139
143
146
147
145
135
125
119
117
123
127
127
123
120
121
120
159
149
141
136
135
133
133
137
141
142
142
142
142
137
136
141
144
143
137
132
131
133
136
141
142
135
127
124
132
142
140
129
123
128
140
149
152
153
150
141
124
109
103
112
126
130
122
108
104
109
145
129
126
132
136
138
136
136
137
138
140
144
146
144
141
138
136
139
139
136
133
130
126
128
130
126
119
115
122
132
140
130
121
122
128
136
138
141
144
139
123
107
102
112
123
129
122
110
102
106
134
124
123
131
140
142
142
143
143
141
140
143
146
146
141
132
129
135
142
144
140
133
129
131
136
133
124
113
113
127
142
142
134
124
118
119
121
123
125
126
125
121
120
122
124
124
122
118
113
112
135
136
137
141
145
148
150
148
145
140
139
140
139
137
130
126
127
132
140
142
140
133
134
142
146
142
127
112
111
125
145
151
139
124
116
117
120
117
112
114
125
135
136
126
117
114
115
116
114
111
138
147
150
148
148
148
148
144
141
139
141
141
138
131
126
128
134
140
139
134
129
127
131
141
146
141
124
111
111
128
148
152
135
118
115
127
134
127
113
112
123
133
130
120
114
112
107
102
104
107
135
139
145
144
141
138
135
135
139
145
150
149
142
134
132
135
139
142
140
135
127
125
126
130
133
129
120
112
116
132
148
148
132
112
113
128
139
132
117
113
117
120
117
114
120
119
109
93
90
99
126
128
132
134
132
125
124
132
143
155
155
149
141
135
133
132
134
137
140
140
139
136
136
132
130
125
120
117
122
130
141
143
131
115
113
120
125
122
113
112
114
112
111
114
122
126
115
96
83
84
124
121
124
125
124
123
126
138
150
155
149
141
134
132
131
130
130
135
141
144
144
147
150
147
138
129
125
125
127
128
130
131
125
117
116
119
119
116
114
114
115
115
117
119
121
121
117
107
90
81
125
122
124
123
123
127
135
143
146
143
136
130
129
130
131
134
137
144
147
141
139
143
151
154
144
135
129
129
129
126
121
117
115
118
122
126
129
129
125
123
118
118
123
125
120
113
109
112
106
96
130
129
127
125
124
128
136
141
137
129
122
124
127
130
134
140
146
152
147
138
128
130
140
147
142
134
128
127
127
126
121
116
114
118
127
133
137
136
135
131
126
123
125
126
121
111
109
114
117
113
135
130
128
127
126
127
129
130
126
119
115
120
127
134
136
138
142
146
142
135
129
130
134
136
135
131
127
125
124
125
127
127
127
127
129
129
129
126
126
132
135
134
128
121
118
118
120
122
121
118
131
125
127
131
132
129
122
118
115
114
115
121
129
136
137
134
129
131
133
135
135
135
136
134
133
134
134
130
126
127
131
137
136
129
125
123
119
113
114
122
135
138
128
117
119
126
128
124
117
115
120
125
138
148
148
139
126
119
117
122
128
132
132
131
127
124
119
122
126
132
133
135
137
141
142
140
143
142
137
129
129
135
137
128
114
105
106
107
108
114
121
128
126
122
121
123
120
111
104
107
119
134
155
162
154
144
132
128
128
136
141
139
129
118
112
116
122
127
127
124
121
125
134
141
141
141
142
143
137
125
119
125
134
127
106
89
90
100
105
105
105
111
122
126
123
116
104
94
92
100
159
171
174
162
149
143
145
149
154
159
161
159
152
148
149
152
157
158
155
147
139
137
140
144
145
147
147
141
131
122
127
140
151
153
149
147
146
139
137
139
149
158
159
155
150
144
137
132
130
129
161
170
173
163
148
143
150
157
160
162
163
163
159
150
143
142
152
162
162
148
134
132
143
153
152
147
145
138
129
123
127
137
141
139
131
131
133
136
140
148
153
155
153
151
152
147
138
131
133
138
163
161
160
156
151
151
157
164
163
157
151
151
154
151
148
146
157
167
164
152
140
142
152
157
151
145
143
142
138
135
137
141
138
130
122
125
133
142
150
152
147
136
132
134
140
138
130
127
130
133
162
152
146
148
152
155
159
165
163
156
143
137
142
151
163
168
170
166
159
155
157
158
156
149
144
143
145
147
146
144
143
143
140
137
133
135
143
152
159
153
136
122
118
125
129
129
128
126
128
126
154
152
150
150
152
152
152
157
161
156
146
139
140
154
172
180
172
157
144
147
156
158
149
141
144
152
155
152
145
142
142
141
140
147
152
148
145
149
151
145
133
122
123
132
134
132
134
137
139
136
147
153
162
163
157
149
144
145
151
154
150
148
150
153
162
167
161
146
133
132
142
147
142
136
142
154
157
151
143
139
138
134
137
145
154
151
143
137
138
136
132
132
138
146
148
143
140
143
148
146
140
151
163
170
167
154
140
133
134
141
148
155
153
146
141
144
148
145
138
133
137
143
142
134
130
136
142
143
141
143
142
132
127
130
142
147
146
138
135
135
137
141
147
154
152
146
139
137
139
139
141
144
151
158
164
161
148
135
129
133
145
152
150
139
130
133
145
153
151
144
141
145
144
134
124
124
130
138
140
145
147
141
129
122
130
144
154
151
142
136
136
141
146
144
137
131
127
125
127
129
147
144
141
141
152
157
155
146
139
142
147
150
146
140
137
143
151
157
155
150
147
147
148
144
137
136
138
139
137
138
146
151
147
137
132
138
147
147
140
131
130
135
139
137
127
119
120
125
132
138
147
145
141
138
140
144
148
147
149
151
152
149
144
145
149
153
157
155
152
149
148
152
154
154
156
154
153
147
136
132
138
153
162
159
146
135
130
130
128
125
122
126
136
141
140
136
135
135
139
140
140
144
149
150
145
140
139
143
148
152
152
149
147
147
150
150
150
149
148
149
151
153
155
156
156
155
155
152
144
135
136
144
155
156
144
131
122
124
123
121
113
117
131
144
153
152
148
145
140
134
137
142
152
161
158
149
145
146
147
149
150
151
151
146
143
138
137
143
152
157
153
145
144
144
147
149
150
154
154
147
138
135
131
129
127
129
133
138
132
121
111
114
125
134
138
138
140
144
142
136
141
141
148
159
161
157
150
146
147
147
149
151
149
143
138
135
142
154
165
163
151
135
128
132
139
145
148
152
156
156
146
134
120
114
119
131
143
147
137
122
113
117
124
125
121
118
123
133
139
137
145
143
147
152
153
149
145
140
141
143
146
144
138
137
140
149
158
164
166
159
144
132
128
134
140
142
144
148
155
154
145
136
128
127
130
135
142
141
134
125
121
124
131
131
129
123
120
120
126
135
147
144
146
148
147
142
140
137
139
143
141
135
131
133
147
157
164
158
149
141
140
139
144
144
142
138
136
141
147
146
140
136
140
146
148
145
141
136
132
128
129
130
134
139
143
139
129
117
118
129
146
146
144
144
144
144
146
147
147
143
139
136
139
143
148
150
149
146
141
138
139
145
152
151
145
136
134
140
144
140
135
135
142
150
153
148
142
136
131
128
128
133
135
136
138
137
134
127
125
131
151
146
140
141
146
149
154
158
154
143
139
145
158
162
152
138
136
146
154
152
147
143
147
150
149
145
140
141
142
138
133
134
143
151
153
149
141
133
123
119
125
135
134
125
122
125
133
137
136
136
151
142
137
142
150
152
153
149
146
140
143
156
170
169
153
138
137
147
158
158
149
140
140
148
151
147
142
142
142
138
132
132
140
150
153
147
138
128
119
119
129
136
134
124
119
124
134
138
135
134
148
138
135
144
152
150
141
133
131
138
146
158
165
163
154
147
144
145
147
148
149
148
148
150
150
146
142
142
146
142
133
129
136
146
151
145
138
132
129
129
129
134
134
134
136
139
140
136
128
128
149
141
135
139
143
140
133
128
130
139
148
155
158
161
161
157
149
140
136
143
157
165
164
158
150
145
144
148
151
146
138
130
133
140
142
140
140
141
138
130
125
126
135
148
153
151
145
133
123
121
153
148
140
139
138
135
132
137
144
148
149
152
158
166
165
155
143
137
140
152
165
172
168
159
149
146
147
152
156
152
142
134
131
131
132
132
139
145
139
123
114
120
136
147
150
146
140
129
118
113
156
155
150
146
142
135
133
140
150
154
151
149
155
163
160
146
135
133
144
156
161
159
156
149
145
139
139
143
148
148
140
132
127
125
123
128
140
143
135
122
117
121
132
136
135
132
129
123
113
106
155
155
154
153
143
135
133
140
148
150
143
140
142
147
147
145
143
146
150
148
143
139
142
144
143
137
130
132
136
139
137
130
126
124
126
132
141
144
138
130
125
125
130
129
130
128
125
119
113
113
149
152
153
152
142
136
137
144
148
146
142
138
138
136
137
145
156
164
154
139
129
127
134
142
144
140
133
132
135
137
136
129
125
126
133
139
147
152
148
139
129
126
128
130
133
132
126
121
118
126
144
147
149
145
140
138
144
148
152
150
153
156
153
143
136
143
156
163
153
138
130
130
135
139
143
144
145
144
143
140
137
128
124
130
139
146
148
151
150
143
134
126
127
133
140
140
131
122
123
133
147
147
145
142
141
140
141
141
143
151
164
172
170
159
144
141
141
142
140
138
137
138
139
140
143
145
146
147
146
142
138
133
130
134
144
146
144
140
139
138
134
127
126
129
133
132
126
119
117
123
156
151
144
142
142
137
130
125
128
140
154
162
167
165
159
147
135
126
127
131
137
143
148
149
149
146
143
140
136
133
134
133
133
136
139
137
130
124
122
124
126
128
125
124
121
119
113
108
108
111
155
149
143
142
143
141
131
127
128
130
133
137
148
163
168
158
143
127
123
129
137
149
155
154
151
146
139
132
125
121
122
125
128
129
127
126
121
115
111
115
121
128
130
128
123
121
118
116
114
113
145
141
140
142
146
146
140
136
134
132
129
132
140
152
159
158
148
136
128
130
144
154
155
148
142
139
137
132
125
119
119
120
120
119
120
125
124
120
115
113
116
120
128
138
140
141
137
132
129
126
142
137
137
141
144
141
136
129
133
139
148
150
148
146
144
145
146
139
133
135
146
154
148
135
126
129
136
139
135
132
130
129
126
123
127
134
136
132
126
118
109
103
114
135
151
150
139
132
130
130
141
139
137
134
136
135
132
129
135
146
160
163
155
144
141
145
147
142
137
135
142
144
138
125
121
127
134
140
142
141
139
137
136
137
137
134
133
128
127
122
110
97
104
124
143
142
129
125
128
133
148
147
139
132
129
132
133
140
145
149
153
152
148
147
150
152
148
143
137
135
136
131
126
123
123
127
131
137
139
135
132
132
136
140
135
125
115
115
121
123
117
112
113
122
129
131
127
127
133
136
152
151
149
142
134
130
133
142
150
146
135
127
131
145
154
152
142
134
134
136
134
127
123
125
126
126
127
129
131
129
126
126
132
134
126
114
108
112
121
125
129
127
123
122
121
131
137
140
138
131
146
148
153
152
144
132
130
140
150
149
133
120
125
145
154
149
134
126
129
135
136
134
132
133
130
125
122
127
133
135
131
127
127
130
125
119
119
124
132
133
130
128
125
123
125
130
138
139
131
115
137
139
148
151
146
137
135
146
159
158
145
133
135
146
153
150
143
137
134
132
134
140
149
152
143
126
118
125
140
147
139
132
130
131
133
134
133
137
136
133
130
128
125
124
125
129
129
125
118
107
132
130
136
144
144
140
141
149
156
155
147
143
146
147
150
152
156
153
140
128
126
137
150
158
149
128
115
121
137
147
141
129
122
127
135
139
139
138
136
133
127
123
120
122
124
125
122
115
110
111
131
128
130
139
141
140
138
141
143
142
139
142
145
144
142
143
150
154
147
132
123
123
132
142
140
128
117
119
133
144
140
124
114
116
124
130
131
133
135
133
124
112
106
113
125
132
128
116
110
113
135
127
128
135
139
138
133
134
136
138
138
141
142
142
139
132
134
138
142
138
130
121
120
128
133
130
128
131
138
143
141
130
119
116
118
118
121
128
133
132
122
107
103
115
129
139
136
123
113
111
134
129
129
132
136
139
140
141
141
140
138
137
139
142
140
134
127
127
132
139
140
136
131
128
128
131
135
141
146
147
144
139
134
127
124
123
124
127
129
127
122
119
118
122
124
127
128
124
118
109
129
134
134
130
133
142
152
152
145
138
130
132
135
141
147
147
139
132
131
138
149
155
152
141
128
125
132
138
140
138
137
140
138
134
131
138
143
138
126
118
123
133
135
125
113
109
112
118
118
111
128
138
139
133
130
138
150
151
144
134
130
131
134
139
147
154
155
148
139
135
142
154
157
148
132
124
121
122
123
126
135
138
133
125
127
144
157
150
128
115
122
138
139
124
108
101
104
109
113
113
128
138
140
138
135
138
143
144
145
141
140
139
135
135
139
147
153
151
145
138
134
138
143
141
133
123
116
113
115
126
137
140
130
114
115
130
148
145
129
120
123
131
130
120
115
110
105
98
99
100
127
130
135
142
143
146
146
147
150
150
146
138
133
131
131
132
136
141
140
135
126
124
128
131
127
118
114
114
121
130
139
140
131
118
114
118
122
122
119
122
126
125
120
114
114
113
106
97
89
88
124
122
127
136
142
146
145
143
141
139
137
134
132
130
129
126
127
133
136
130
121
119
126
129
123
113
113
120
129
133
133
132
131
130
126
121
112
109
113
123
126
122
114
109
106
104
104
102
95
90
123
120
122
125
126
128
129
127
123
122
126
130
134
133
131
129
129
133
133
126
117
117
129
137
132
122
119
125
130
133
130
127
129
135
140
136
127
121
124
128
127
120
118
115
109
104
105
112
112
107
130
122
121
120
120
123
127
125
123
121
125
135
143
141
137
135
131
132
128
122
117
122
134
144
144
137
130
129
128
129
127
126
129
136
144
144
138
136
138
139
133
125
123
123
121
116
117
121
123
118
136
122
116
118
126
135
140
138
132
130
134
141
143
140
136
133
127
121
118
120
125
132
139
143
144
143
137
131
126
124
122
124
132
137
140
136
130
129
134
141
141
136
129
124
123
123
124
122
119
115
133
119
115
122
137
146
146
139
129
129
134
138
135
129
127
124
120
116
116
122
132
140
143
142
139
134
131
129
124
120
116
120
129
130
128
122
119
119
122
129
134
131
122
116
116
119
119
112
106
107
127
120
125
136
146
150
140
129
122
128
135
135
124
115
114
116
117
118
123
131
136
140
146
150
143
132
123
120
118
111
110
116
122
121
113
108
112
117
118
114
112
113
110
110
114
116
113
107
102
107
133
131
142
151
150
142
131
124
128
138
143
137
120
106
104
112
120
124
127
128
130
138
148
155
148
132
120
114
111
108
108
114
120
114
103
99
108
118
117
106
96
97
108
115
122
123
120
114
109
108
152
163
168
159
150
149
153
157
156
155
157
155
149
147
147
153
157
152
146
143
140
136
132
136
145
154
152
140
130
132
141
149
151
147
142
144
145
138
127
122
128
139
148
152
148
142
136
131
124
123
159
161
160
152
148
153
162
166
160
154
150
150
150
148
143
141
148
152
148
134
124
126
138
149
153
151
139
122
112
120
138
150
151
142
136
138
142
142
138
135
136
139
148
154
155
148
137
131
133
136
165
152
145
145
154
167
174
171
160
147
142
150
158
158
148
142
146
152
150
141
137
142
152
158
154
145
137
126
120
124
137
149
152
149
144
144
146
147
149
146
140
137
140
145
144
135
125
126
136
142
158
146
138
142
154
164
168
167
159
148
142
148
156
161
156
154
155
158
158
155
159
165
163
151
144
143
148
150
147
142
141
144
152
161
164
162
156
153
152
149
140
132
132
137
136
126
119
124
137
143
153
148
143
142
142
140
141
148
154
150
145
141
144
148
151
156
157
155
152
153
162
167
159
146
140
148
159
165
161
151
144
143
152
165
175
173
166
157
152
143
132
123
126
132
135
131
129
135
145
145
152
155
160
156
144
128
122
131
143
149
147
142
139
137
139
146
149
144
137
135
144
152
148
138
136
145
154
153
147
146
146
146
145
151
161
168
167
158
147
135
125
123
128
137
142
140
137
140
143
141
152
164
178
179
167
147
135
134
141
148
150
149
147
141
138
139
140
136
130
130
141
147
143
131
124
132
138
135
132
138
149
152
145
134
139
153
160
153
140
131
130
134
141
146
147
143
139
136
131
127
152
163
173
177
175
165
156
150
147
148
151
150
150
148
143
141
141
139
139
143
150
152
146
131
124
131
140
140
132
134
147
157
151
136
131
140
149
146
140
136
139
143
145
143
139
137
137
134
130
125
153
154
151
148
151
157
159
155
150
148
144
142
143
148
149
147
145
142
145
149
152
154
149
145
144
152
161
157
139
130
140
159
169
158
139
130
132
138
142
145
144
139
136
132
130
136
140
142
142
139
155
152
142
135
136
142
150
148
146
145
142
137
138
145
152
153
149
142
141
144
146
149
151
154
157
164
169
162
144
130
135
157
177
174
150
128
120
129
140
146
140
131
130
132
136
139
144
144
140
140
153
152
150
148
146
149
150
147
146
145
146
144
142
144
148
150
145
139
135
140
143
144
146
148
152
153
152
148
139
132
133
145
160
162
150
134
128
132
136
134
129
128
134
138
136
132
131
129
128
130
149
151
155
161
162
161
160
155
151
152
155
153
149
144
142
142
139
138
142
149
151
142
135
134
138
140
139
137
136
133
130
129
129
134
140
145
148
146
134
119
115
126
137
136
121
107
108
120
128
134
149
147
151
157
161
162
161
155
154
155
156
154
151
144
142
144
146
151
159
162
155
139
127
126
134
140
141
141
142
137
128
118
113
117
132
149
160
155
134
116
113
126
138
134
117
104
108
124
141
148
150
142
139
143
147
147
148
149
150
149
149
147
145
145
149
156
160
161
163
162
154
140
131
130
134
141
147
148
144
139
130
124
124
130
137
147
152
149
140
126
124
130
138
141
134
128
127
131
140
148
142
137
134
134
134
136
140
145
149
149
144
136
135
142
152
161
160
156
152
151
152
153
151
143
135
131
135
143
143
140
136
137
144
152
151
147
144
141
141
141
141
140
141
142
144
142
135
130
131
136
141
141
136
131
128
130
137
148
155
149
139
132
135
144
149
151
148
145
143
146
155
163
163
153
136
124
122
131
140
145
143
147
154
160
156
146
138
135
136
141
145
149
146
139
134
132
131
130
129
130
158
154
146
138
132
128
135
147
152
148
139
138
148
157
151
144
138
143
150
151
153
152
151
147
137
125
120
129
142
150
148
147
148
154
152
142
134
129
124
127
138
149
149
140
126
123
131
138
138
133
163
156
155
158
151
138
133
135
143
145
148
156
166
168
159
147
142
148
155
152
143
133
130
135
136
129
126
134
149
152
143
135
136
142
142
137
130
124
121
120
127
141
149
145
137
135
137
139
134
128
144
141
154
170
167
147
125
121
132
143
154
162
168
168
160
150
144
145
146
145
140
131
126
129
132
130
132
143
152
148
133
125
129
138
139
134
131
132
132
127
124
128
140
150
154
149
139
126
115
113
132
127
139
155
156
142
122
117
127
139
147
153
156
156
150
142
135
133
137
143
148
149
144
136
131
131
137
149
154
146
134
128
131
134
134
133
137
145
145
134
121
119
133
149
152
146
131
115
104
102
135
129
132
140
145
141
132
130
135
139
139
143
151
153
145
131
125
132
140
149
157
160
155
143
134
131
136
145
152
151
144
138
135
135
134
136
144
150
148
133
121
122
135
146
144
136
128
122
114
106
146
143
142
146
152
152
150
149
148
146
142
144
152
155
147
134
131
140
149
152
152
150
148
144
139
133
129
136
145
153
151
144
138
137
141
144
145
143
135
130
131
135
142
144
140
137
138
136
128
116
150
152
153
156
157
155
153
152
149
145
143
149
155
156
152
147
145
150
151
146
139
137
142
147
146
137
128
127
136
146
148
143
139
139
141
141
135
126
123
128
136
141
138
134
135
140
147
145
134
127
152
155
156
153
147
147
148
149
144
136
137
143
151
153
152
151
151
150
142
132
131
138
144
149
148
140
133
126
129
138
144
143
140
138
136
129
123
120
123
132
140
139
131
125
130
142
149
145
138
134
155
157
154
145
140
142
146
147
142
134
136
141
149
149
149
149
148
141
130
124
131
141
145
141
139
139
136
133
131
134
139
142
141
138
130
123
120
123
133
141
144
140
134
132
136
144
147
144
138
138
152
152
148
144
144
146
145
138
130
130
138
145
149
148
144
140
137
133
128
127
133
138
138
134
130
131
137
138
135
132
134
136
138
138
135
129
125
127
135
144
146
140
135
134
134
132
133
131
131
128
146
142
139
143
148
147
136
123
118
125
138
147
149
150
145
138
135
135
140
141
139
136
135
135
132
131
135
138
135
128
124
125
134
141
143
140
137
133
135
137
137
135
132
127
120
112
108
109
111
111
144
139
136
141
147
144
134
124
123
128
135
142
150
155
154
148
143
148
157
157
150
140
137
139
143
142
140
138
135
127
123
127
135
142
145
147
149
150
143
132
125
126
130
129
119
110
104
104
107
109
143
139
138
140
140
140
136
137
139
138
139
143
150
156
153
148
144
151
161
163
157
148
141
141
148
149
145
142
138
136
134
134
136
140
144
150
159
165
158
137
118
118
131
144
141
128
118
115
117
119
143
140
142
143
140
135
131
135
142
145
149
151
148
142
131
126
130
139
148
153
155
151
143
142
143
147
147
146
146
147
143
137
133
138
145
152
157
160
156
138
118
110
126
149
156
142
126
118
122
124
140
143
148
148
142
134
129
135
141
146
150
148
141
130
122
122
128
131
135
137
142
143
140
136
138
144
146
150
153
149
142
131
129
138
146
148
137
129
128
125
116
110
118
138
147
137
120
116
123
129
143
154
157
150
138
131
131
139
143
141
136
130
133
139
142
143
140
134
131
133
133
130
128
128
134
141
147
151
151
145
135
129
130
137
141
132
117
107
106
113
117
116
120
126
133
129
118
118
132
143
153
164
164
151
136
128
129
140
148
140
126
120
132
155
167
160
143
132
131
136
134
127
123
125
133
142
149
151
148
139
134
131
135
137
133
124
117
114
116
114
118
119
121
124
125
128
127
132
142
148
157
157
156
150
139
130
129
139
147
143
130
123
135
157
167
156
137
125
126
134
138
136
132
130
131
134
140
143
145
141
138
134
133
134
129
127
129
133
132
122
117
120
122
125
126
126
130
133
136
133
143
137
139
141
140
138
139
146
152
149
138
132
136
146
151
149
139
129
124
127
132
141
146
142
129
117
118
129
143
147
141
129
123
126
127
131
133
132
127
118
116
120
123
124
123
123
124
122
120
115
124
120
127
137
142
144
148
153
153
146
138
136
139
144
147
149
151
147
135
127
129
139
149
145
130
108
103
116
136
144
137
123
115
118
123
125
120
114
108
113
118
123
122
118
118
123
124
118
112
114
117
118
129
140
145
144
145
145
145
140
136
139
144
146
145
147
150
152
148
138
132
134
138
138
131
119
114
119
131
137
135
124
116
115
115
115
110
105
106
114
125
125
121
117
120
132
135
127
120
122
126
126
132
139
141
139
135
135
137
139
140
144
145
147
143
136
134
139
144
142
138
130
127
131
132
134
136
137
140
139
136
131
127
121
117
113
113
114
119
124
126
125
120
121
125
134
137
130
124
118
127
126
128
130
130
133
134
135
137
139
141
141
141
139
138
132
127
124
129
133
137
135
131
127
127
133
143
152
153
144
137
135
136
132
128
125
124
124
122
124
124
125
125
124
123
123
125
124
122
115
126
125
124
118
116
126
137
146
143
137
132
131
131
133
136
137
136
130
125
125
136
143
142
132
118
119
133
146
146
135
127
132
137
138
135
134
134
129
123
118
122
132
135
127
113
107
110
119
124
121
127
132
130
115
108
116
135
147
146
138
130
126
128
131
136
141
145
141
133
132
138
146
152
143
129
120
123
130
128
124
126
132
134
127
122
127
136
138
127
117
122
134
137
126
112
102
105
111
117
116
140
140
136
126
118
122
134
142
145
143
138
133
131
131
133
136
138
141
142
139
140
143
150
153
145
135
124
122
123
128
135
137
131
114
107
117
134
142
136
130
130
134
132
123
113
107
104
102
102
100
141
138
135
138
143
148
147
142
141
141
142
138
134
132
132
131
131
133
137
137
131
130
137
143
142
133
124
123
130
137
140
138
130
118
114
120
126
131
132
136
140
136
127
118
111
106
104
100
101
98
126
125
130
141
158
165
157
139
126
126
133
133
133
130
129
129
127
129
131
127
118
117
123
128
125
120
119
124
132
135
134
131
132
134
136
130
118
110
116
131
141
136
123
115
110
105
103
107
114
117
122
120
129
139
151
155
146
129
116
116
125
131
133
130
127
124
122
124
123
118
114
114
121
126
123
120
120
126
130
131
129
129
134
141
146
137
119
106
112
125
131
127
121
117
113
109
107
113
119
123
135
130
132
135
139
140
139
133
130
132
138
141
140
132
125
120
117
112
110
111
114
120
129
135
140
140
134
130
127
129
130
132
136
139
141
136
124
118
122
128
127
123
120
121
122
120
118
118
117
114
148
137
131
132
137
144
148
148
148
151
154
152
143
130
122
119
114
108
107
111
123
130
136
143
151
150
141
133
128
128
128
129
131
134
134
130
127
127
131
132
127
121
118
120
121
121
117
113
108
103
138
132
129
132
144
153
157
153
144
145
149
148
136
123
117
119
119
117
119
125
132
134
136
139
142
137
131
129
126
120
115
117
125
131
129
122
118
123
126
128
123
118
115
113
114
113
110
103
99
102
133
129
129
133
142
152
155
147
135
130
129
127
122
117
120
123
122
122
129
134
137
136
136
137
129
118
109
109
110
106
105
109
124
130
127
120
117
121
118
115
111
110
111
109
112
113
113
110
109
114
144
138
137
137
137
138
139
138
133
127
119
113
113
120
127
130
124
118
122
131
137
139
140
137
126
112
99
97
100
103
107
115
123
125
123
123
128
129
120
108
105
108
112
115
122
127
134
134
130
124
145
143
143
142
145
151
157
158
156
153
152
149
143
142
144
151
156
152
146
144
144
138
132
132
145
155
156
148
143
146
154
154
146
138
135
138
143
144
138
131
129
131
135
139
139
141
143
141
138
132
148
142
140
139
143
153
161
159
151
145
142
145
145
146
144
147
151
153
148
141
132
130
133
139
149
152
146
136
131
141
154
158
152
145
142
144
147
148
144
136
134
133
135
139
139
136
134
136
139
140
151
145
141
142
153
164
170
164
150
141
142
153
161
158
145
137
140
145
147
141
139
143
147
148
147
144
141
133
129
138
149
155
150
149
149
151
147
139
136
138
144
147
149
148
139
126
122
128
144
152
154
151
149
149
156
163
167
164
155
144
146
159
169
161
141
128
132
143
150
151
154
158
156
149
144
144
150
151
147
143
142
144
146
150
157
156
147
133
128
136
149
159
159
152
140
125
121
131
146
153
156
153
148
144
142
141
146
152
151
145
142
147
154
147
135
127
134
148
155
153
153
154
151
148
148
155
160
160
154
144
139
141
144
150
156
156
149
144
141
142
144
144
143
140
135
130
130
135
145
143
156
154
150
142
131
127
131
142
145
143
139
138
143
143
139
138
143
147
147
146
144
146
146
146
149
155
155
147
137
134
143
150
151
145
144
150
157
159
154
143
132
123
122
125
130
132
135
137
138
135
157
161
163
159
145
134
134
142
149
149
145
145
150
156
156
151
144
138
136
141
148
150
145
138
136
142
144
136
126
132
149
162
156
143
135
145
156
156
143
132
125
124
128
131
135
137
138
137
136
132
156
164
171
166
154
143
141
149
154
156
152
148
152
160
163
156
146
138
138
149
159
158
146
130
124
133
146
141
134
132
147
159
158
143
137
142
147
141
131
128
131
136
139
137
139
140
140
140
139
133
156
160
157
149
141
142
145
150
154
152
146
136
137
146
155
153
148
148
151
157
156
151
140
132
130
141
158
158
148
135
137
148
156
152
141
134
134
137
140
143
142
140
136
133
134
138
142
143
141
134
157
156
144
134
135
146
152
153
150
145
138
130
129
138
148
151
148
149
150
151
145
140
137
140
143
150
158
160
152
142
136
145
155
154
142
129
130
143
155
157
146
137
131
130
130
131
134
139
139
138
157
156
145
140
146
158
164
159
154
151
150
144
140
141
146
148
143
137
136
140
141
139
142
147
150
148
144
144
145
144
144
146
150
149
141
137
142
153
156
153
143
138
138
136
128
122
124
130
134
139
153
157
153
151
153
162
164
161
162
165
169
164
152
144
143
145
135
125
127
138
151
153
149
150
149
145
134
128
132
138
140
139
139
143
148
152
158
159
152
142
137
140
146
143
130
119
117
122
126
133
154
160
163
159
154
153
155
156
160
165
170
165
155
148
145
144
134
127
131
150
165
162
151
144
145
147
141
133
130
128
127
127
132
142
151
160
163
160
149
140
136
140
145
143
138
133
128
128
125
130
161
161
160
156
151
147
144
146
148
151
150
149
149
150
151
146
136
131
142
158
169
164
152
139
139
146
150
147
135
125
122
125
137
144
150
150
148
147
145
140
139
139
136
138
140
142
141
138
134
136
157
153
148
147
146
143
140
139
141
140
138
138
142
147
151
145
139
140
144
157
166
164
154
140
134
138
143
145
137
131
128
135
143
148
144
136
130
130
135
139
144
139
133
126
125
130
134
139
144
146
145
141
137
136
135
132
130
133
138
139
137
134
137
144
146
142
139
139
142
148
157
159
155
143
132
126
128
133
138
139
139
140
142
145
140
131
125
125
128
138
142
141
133
117
106
107
120
138
149
146
140
139
136
132
127
122
123
131
137
136
132
132
139
147
148
144
140
137
134
135
142
146
145
141
134
125
121
129
141
150
146
138
135
134
131
129
129
133
138
140
141
139
134
122
112
113
129
144
148
136
136
139
144
145
137
131
130
137
139
135
129
131
143
157
160
155
142
135
131
132
133
134
136
139
136
129
126
137
152
158
149
136
129
130
129
126
128
139
148
149
142
138
136
136
138
144
151
151
140
127
134
137
150
159
155
146
141
145
145
138
132
134
143
153
156
150
141
133
131
132
134
136
137
138
135
131
133
147
162
163
150
137
133
133
129
125
127
141
153
152
141
134
135
139
148
152
152
144
130
122
136
136
147
159
159
151
141
138
142
141
137
136
137
133
131
131
132
133
132
134
143
146
146
138
132
130
135
150
158
155
147
141
140
136
131
126
130
147
156
150
137
125
126
131
134
132
129
125
124
122
140
139
144
151
154
149
140
137
140
142
142
139
136
129
121
123
133
140
141
141
146
151
148
139
130
130
136
145
150
147
144
141
139
138
135
135
140
148
151
144
134
127
129
131
128
120
120
124
130
128
142
143
144
147
150
151
150
150
147
144
144
146
149
143
137
136
139
148
150
149
147
148
147
144
139
136
137
138
142
148
144
140
138
141
146
145
139
134
133
135
138
141
143
142
139
138
144
150
146
135
144
145
143
143
146
150
152
153
148
143
144
151
156
153
145
138
136
140
143
148
151
153
152
151
148
145
139
135
138
144
144
140
137
140
147
141
126
110
110
125
142
152
146
140
140
154
168
167
151
135
149
147
142
139
139
145
148
147
143
142
143
146
147
143
136
130
126
124
127
134
150
159
158
150
147
146
142
136
134
139
142
143
140
137
133
123
110
100
105
123
142
146
136
123
125
144
163
161
145
128
158
157
151
147
147
148
146
140
140
140
140
135
131
133
137
136
131
124
119
124
136
147
148
140
136
139
144
144
139
139
141
145
142
132
117
108
106
111
124
137
142
140
131
120
123
133
142
143
134
124
161
157
157
160
162
158
150
138
133
135
134
130
128
134
140
143
142
138
132
129
127
129
132
131
130
134
145
150
148
141
139
137
133
124
112
106
111
127
145
155
150
139
133
133
134
134
133
131
128
120
149
147
150
157
164
163
149
133
125
127
131
130
132
136
141
141
142
147
154
150
137
125
123
129
133
138
144
151
150
142
131
126
124
124
121
119
125
139
152
156
148
138
135
140
140
135
129
124
122
120
145
142
140
143
149
152
146
137
131
129
129
131
135
138
140
140
140
151
168
171
153
131
122
129
138
142
142
145
149
143
137
134
134
137
138
139
145
155
155
144
131
129
134
140
137
128
123
121
123
127
151
147
143
141
138
138
141
147
149
141
133
132
138
144
143
141
140
150
166
171
158
138
123
129
142
146
142
142
148
151
151
147
147
149
149
151
158
164
157
135
118
118
133
142
134
119
113
121
132
138
153
151
152
150
140
133
135
147
154
147
140
139
148
153
148
140
137
142
148
152
147
138
134
138
149
150
143
141
148
154
155
147
142
143
146
149
152
157
154
140
122
123
137
147
138
120
113
123
137
141
147
148
155
155
142
130
130
140
150
145
138
136
143
147
143
138
137
135
132
130
130
131
134
143
149
147
141
139
145
152
146
135
128
129
135
137
135
134
139
141
140
137
139
146
144
132
120
121
132
135
138
148
155
151
137
124
126
138
146
141
129
122
124
133
138
139
137
135
132
126
121
123
128
136
138
138
136
139
141
143
141
134
128
126
129
130
126
123
129
138
144
141
137
135
137
132
121
115
123
134
138
152
155
147
135
127
129
141
149
143
128
118
120
131
138
139
136
136
136
135
131
127
125
128
134
138
142
142
141
141
141
142
141
137
131
129
128
130
131
134
135
133
126
125
124
121
113
111
121
139
144
153
152
145
138
135
139
146
152
148
138
130
130
138
140
135
129
128
132
138
140
135
131
130
135
143
148
150
148
144
142
140
140
137
132
129
132
136
135
130
126
124
123
118
114
109
108
111
121
135
145
143
141
140
141
145
147
152
153
149
140
135
137
139
138
130
124
120
123
131
138
141
138
136
133
138
143
147
150
147
140
130
124
124
126
127
127
128
124
122
123
124
124
120
113
109
109
110
113
118
137
133
134
138
145
151
155
155
151
145
137
136
137
137
133
128
126
125
125
128
136
140
140
136
130
127
129
136
143
143
136
125
117
118
123
124
122
115
110
112
122
131
131
124
120
119
116
110
103
107
133
132
137
145
151
153
154
150
144
139
135
135
139
140
138
134
130
133
134
136
137
139
138
132
128
123
123
128
130
130
130
131
128
127
126
125
123
115
109
112
123
131
132
126
125
127
119
111
105
111
136
136
141
147
150
149
147
142
137
136
136
141
145
147
141
135
132
134
138
138
137
137
137
132
128
127
127
125
122
119
125
132
136
132
128
127
126
123
118
117
123
130
130
126
123
122
118
113
113
120
137
134
135
138
140
139
137
137
135
136
139
142
145
144
139
136
131
130
128
127
129
133
136
135
130
129
131
128
123
118
123
131
135
132
128
126
126
123
120
120
126
128
128
123
118
115
116
116
121
122
135
130
129
126
124
127
134
138
140
139
138
138
137
136
136
136
133
127
120
116
119
128
135
133
130
130
133
133
127
122
124
130
136
134
127
120
117
117
121
127
132
133
128
118
110
109
111
117
121
120
143
138
132
124
118
120
131
143
148
146
138
129
127
130
134
134
130
127
123
124
126
129
135
136
133
132
133
131
128
126
131
138
140
128
116
109
112
119
128
133
136
135
125
113
104
104
107
111
110
106
152
145
137
131
123
124
131
141
147
148
141
133
128
131
136
135
129
125
130
139
139
135
136
139
142
138
133
128
128
133
139
141
131
116
105
106
119
132
138
137
136
131
124
114
109
106
104
102
99
92
143
138
132
131
137
142
140
137
137
144
147
143
135
133
138
137
130
125
130
139
141
136
135
137
141
138
132
128
133
136
139
135
125
116
114
121
131
134
133
132
129
128
124
123
122
117
111
103
103
102
124
120
123
134
148
155
148
136
127
132
144
142
134
129
129
133
130
127
130
135
138
135
131
128
129
130
133
132
132
135
132
129
126
128
133
136
130
121
115
119
124
125
124
127
130
125
116
111
116
123
126
128
131
141
151
155
148
135
126
126
134
135
132
125
124
122
125
124
127
132
135
134
130
124
124
131
137
135
129
124
124
127
131
133
136
134
122
108
105
113
120
121
120
122
125
122
117
114
121
128
152
153
152
150
149
147
144
135
132
132
132
130
130
127
124
122
118
115
116
122
131
133
130
128
135
141
141
135
125
121
124
128
128
125
124
125
122
117
116
120
120
117
114
115
116
116
114
114
117
120
161
162
158
151
145
142
142
139
138
137
133
131
130
129
129
129
122
114
113
120
129
130
130
136
143
147
139
132
129
128
127
126
121
117
116
117
124
131
133
131
121
115
114
116
116
115
113
110
109
112
138
144
147
143
139
140
145
146
140
133
131
130
128
128
128
131
128
126
130
134
134
129
127
129
135
134
130
130
137
137
131
127
125
126
122
116
117
126
134
130
125
118
118
119
119
116
110
106
105
113
127
135
140
132
127
132
147
155
146
129
118
117
120
124
128
127
125
128
138
147
143
129
118
118
122
124
120
126
133
134
130
130
137
141
136
122
113
113
116
117
121
122
122
122
122
119
116
109
109
117
146
151
147
131
117
121
138
149
144
126
110
106
116
128
136
132
120
113
123
136
141
131
123
121
123
124
119
118
120
122
127
130
137
142
142
138
127
113
105
106
116
124
126
123
123
126
126
123
119
118
151
143
139
140
146
151
157
161
162
158
154
152
147
142
141
146
156
163
161
156
155
149
143
137
142
146
149
148
152
154
152
147
141
139
137
137
140
144
148
148
141
137
137
139
136
138
140
145
144
139
146
145
145
146
148
154
163
167
163
155
150
151
152
149
146
150
161
172
172
165
155
146
136
135
142
149
152
156
158
165
165
159
150
148
148
149
149
147
151
152
152
147
140
135
131
129
131
133
140
141
143
153
155
150
146
149
157
162
158
148
146
154
159
156
146
143
149
159
164
162
158
152
146
142
144
150
152
151
152
158
165
159
148
143
147
152
147
135
135
143
158
163
155
140
133
125
126
131
138
142
150
158
158
150
143
142
149
151
149
143
144
154
159
150
137
131
138
148
154
153
153
154
149
148
149
153
153
151
146
144
145
143
136
135
142
148
141
126
120
135
159
174
169
153
139
131
131
132
136
133
157
160
157
150
146
145
149
150
147
140
137
145
151
146
137
134
141
148
153
149
144
143
146
151
158
159
158
151
142
134
131
134
135
135
136
139
138
135
135
144
158
168
165
152
141
133
133
134
130
121
159
158
155
151
148
152
158
160
153
141
135
137
145
150
151
149
149
152
152
148
142
140
143
150
155
156
152
145
138
133
137
143
145
141
133
130
137
145
152
154
152
150
147
140
136
133
133
134
133
129
157
156
155
151
147
148
151
156
154
144
137
139
150
159
162
157
146
141
142
147
148
148
143
142
141
141
139
135
137
143
150
157
154
142
135
135
141
144
143
139
136
134
135
138
138
135
133
135
142
147
150
154
156
150
140
135
134
139
144
146
148
149
154
157
158
151
143
137
139
148
153
152
141
131
125
126
133
137
137
143
150
155
148
140
140
143
148
140
130
123
123
124
129
136
142
141
137
135
142
147
147
152
152
145
139
135
130
132
138
146
151
150
147
148
148
146
144
145
149
151
148
143
137
129
124
127
136
141
142
143
140
142
143
142
143
147
150
145
137
129
124
125
129
134
137
136
130
131
134
133
150
151
146
143
147
150
149
145
143
146
148
142
139
142
147
147
145
148
150
148
144
138
137
139
141
141
141
147
150
147
142
143
146
148
145
140
144
151
151
144
134
130
132
133
130
124
124
131
137
135
149
150
144
142
149
159
165
161
156
154
152
145
138
140
146
148
144
139
138
141
142
142
148
154
155
149
143
145
152
154
150
150
153
155
148
140
140
149
154
149
141
138
141
139
131
124
125
136
143
143
141
150
149
145
144
150
156
158
160
164
165
157
145
140
145
149
145
134
133
139
148
152
154
156
157
152
143
141
145
147
145
147
152
159
156
146
142
147
152
151
145
141
143
143
141
139
139
138
133
131
141
153
160
154
151
144
144
144
148
155
160
156
149
145
148
151
144
132
132
143
158
162
156
150
150
154
151
144
135
127
126
130
139
151
155
151
144
146
150
152
147
139
134
134
140
149
150
138
123
114
152
161
166
168
164
154
144
136
136
138
141
143
146
152
151
147
138
131
133
144
159
162
154
145
144
153
158
150
131
116
114
121
131
141
144
142
139
142
146
151
147
137
123
115
120
133
143
140
128
121
162
162
163
167
170
162
148
136
132
136
141
143
146
148
140
132
126
130
134
142
149
151
146
140
142
150
155
147
132
122
122
128
133
134
134
133
130
130
133
137
142
136
123
107
101
107
122
139
147
148
153
151
151
156
161
156
143
134
136
144
153
154
148
142
131
126
126
132
135
139
140
140
138
139
140
142
141
135
131
132
135
137
133
131
129
129
127
128
128
131
132
130
123
112
100
97
113
137
154
156
133
138
141
142
140
140
140
139
141
144
148
150
149
148
144
141
138
134
133
136
140
142
143
143
141
138
131
129
133
141
142
137
131
128
127
127
133
141
147
142
130
123
121
123
122
120
127
138
145
139
129
137
140
133
126
132
145
153
147
132
121
127
143
156
162
157
145
133
128
133
146
153
156
156
153
145
139
143
152
158
151
138
132
129
128
128
134
150
163
160
141
126
120
126
139
144
146
145
135
127
140
146
142
134
129
138
157
164
152
127
110
114
131
148
156
153
141
128
123
128
141
154
160
158
154
149
150
159
171
171
159
145
137
135
133
128
130
143
159
163
154
137
126
126
134
140
143
141
135
131
155
156
152
147
147
154
161
163
154
141
132
128
126
125
130
139
142
134
122
119
131
145
153
150
144
143
149
160
166
162
154
146
141
136
130
125
127
138
151
155
149
139
128
122
120
122
125
129
135
141
158
158
159
158
158
160
158
156
153
153
153
146
132
120
122
139
151
148
130
121
128
142
148
141
135
135
142
147
147
143
138
137
137
133
129
125
127
135
142
144
139
133
129
124
119
118
121
129
136
136
152
159
157
152
151
152
154
155
150
149
148
146
142
138
140
149
154
148
139
138
146
156
155
146
141
141
143
142
139
135
133
129
127
128
131
130
130
129
131
134
135
136
136
133
128
130
137
142
138
128
152
150
143
136
138
142
148
149
145
142
142
145
148
150
148
146
143
139
141
150
167
174
165
153
149
149
149
141
139
137
134
126
121
125
133
140
134
125
120
125
134
144
142
135
132
138
149
150
137
123
156
146
134
132
140
142
139
137
138
143
147
149
143
139
135
132
131
134
138
147
163
167
159
148
142
145
147
145
142
141
135
129
123
124
131
137
134
126
121
123
131
140
137
130
124
130
140
138
129
122
164
153
142
145
153
151
139
129
136
148
150
143
131
127
129
133
137
139
139
136
136
138
139
134
131
135
144
150
148
145
142
140
134
125
119
120
126
132
132
129
127
127
127
124
122
120
122
119
119
120
163
157
152
154
160
157
146
138
139
147
147
134
127
133
141
144
145
145
141
131
120
118
126
134
137
139
145
152
153
153
150
143
134
121
108
105
116
133
147
146
134
122
123
128
134
130
121
116
115
117
155
154
150
147
150
155
153
147
144
145
138
132
130
140
149
148
142
138
139
138
129
122
129
144
152
152
147
147
152
154
152
139
126
115
107
105
113
130
150
154
142
127
127
138
148
146
135
124
117
119
150
151
144
141
141
148
152
153
149
143
136
132
133
140
147
146
137
129
136
145
144
136
134
144
153
150
140
136
143
151
148
136
127
122
119
117
120
129
138
140
133
129
133
141
146
144
139
129
122
123
152
151
149
148
146
147
149
152
151
144
135
134
140
150
157
154
139
129
132
143
146
140
133
135
140
139
132
131
139
144
144
136
133
135
132
125
122
124
123
120
117
126
137
141
134
129
129
134
134
132
151
150
153
155
151
145
145
151
151
140
135
141
156
171
175
165
146
131
128
132
136
134
130
132
137
135
131
130
136
142
141
136
136
136
130
121
119
119
121
119
120
129
139
141
131
122
127
140
147
144
141
136
141
145
138
132
136
146
150
143
138
142
158
170
170
160
146
135
126
124
121
123
128
134
137
133
128
128
134
141
142
138
132
124
117
116
117
124
132
136
137
137
136
137
136
133
135
139
143
141
129
125
128
129
124
120
126
140
150
150
144
139
135
136
136
139
142
139
134
124
118
120
128
135
136
130
120
119
128
139
145
142
131
118
112
116
126
133
139
145
147
140
132
127
133
136
132
120
116
123
131
136
139
138
133
129
132
142
152
153
147
137
123
118
119
130
141
148
146
139
131
131
135
139
137
131
124
126
130
139
142
141
131
125
121
124
129
132
137
142
147
141
130
121
123
122
113
97
96
114
145
155
155
151
147
145
145
147
151
151
148
142
139
137
136
135
140
144
148
147
143
140
141
144
146
147
142
141
141
140
134
130
128
128
131
128
127
126
132
138
143
141
132
123
116
108
100
94
99
116
149
156
149
145
143
149
152
150
149
148
148
152
156
158
151
138
131
131
136
142
142
138
134
137
148
156
156
148
140
136
130
123
119
122
127
128
126
127
129
133
138
138
133
128
122
116
112
110
109
115
142
141
135
132
138
145
149
147
145
145
146
152
155
152
142
130
122
122
129
134
135
132
128
131
138
150
151
145
135
131
129
127
123
123
126
129
130
130
128
127
130
132
133
131
131
130
124
115
109
110
140
140
139
139
143
147
147
143
140
140
143
142
141
135
128
123
124
131
133
133
134
135
131
128
128
131
135
133
125
121
127
134
135
132
129
130
133
133
127
119
118
124
133
138
138
130
115
102
100
110
153
150
151
152
152
149
145
141
136
135
136
139
138
133
129
131
136
142
141
138
135
138
138
131
125
121
122
119
111
108
117
130
136
134
129
130
135
134
127
116
114
124
133
140
137
126
109
98
100
114
158
152
150
150
150
147
143
140
137
137
140
147
149
148
144
139
137
136
133
131
133
138
140
138
131
126
122
115
108
107
116
126
130
129
127
132
136
133
128
124
124
128
130
130
127
121
113
106
107
111
146
139
137
139
144
144
144
145
146
148
149
150
154
155
151
142
129
121
118
124
129
136
140
140
140
140
135
130
123
123
127
131
130
128
129
132
134
130
131
135
140
134
121
111
109
113
111
107
105
101
138
131
131
134
142
144
145
148
154
154
149
139
138
145
150
144
127
112
114
126
135
135
133
132
139
145
148
145
138
134
135
136
132
127
125
125
126
130
135
143
147
135
114
98
95
101
106
105
101
97
143
137
135
138
142
145
146
149
152
151
142
128
120
129
145
148
132
115
117
132
141
135
126
121
130
140
145
141
137
136
133
130
124
116
115
116
123
130
137
141
137
126
114
105
100
102
103
101
100
101
147
141
136
136
141
145
146
143
146
148
143
131
118
121
135
148
138
123
120
130
139
134
126
121
127
133
133
131
132
135
135
126
117
112
112
121
128
130
129
124
119
116
117
121
121
118
111
105
103
107
141
137
132
133
136
142
141
138
138
145
147
141
130
122
127
132
132
124
124
131
138
135
130
122
124
130
130
128
130
135
140
138
126
119
119
129
131
128
117
112
112
114
119
126
132
130
120
111
106
106
139
139
137
133
136
139
139
136
133
135
137
137
133
127
124
121
120
122
132
142
146
141
132
122
123
130
138
137
131
132
139
146
141
131
124
129
131
126
120
119
120
120
119
120
124
122
117
113
111
111
153
155
149
142
138
138
138
134
128
123
121
123
130
133
134
128
121
120
128
138
145
140
132
125
129
137
141
138
127
124
126
134
133
127
124
127
131
132
131
129
127
122
120
118
117
113
112
112
118
122
156
157
151
143
138
137
140
136
127
118
112
114
123
133
143
141
131
121
120
124
131
134
131
128
132
134
134
131
129
124
121
118
116
116
118
122
127
135
137
132
126
122
122
123
119
116
113
113
121
128
137
140
139
133
128
131
140
142
140
128
121
120
124
129
137
138
134
128
124
127
129
128
128
127
128
126
124
128
137
138
129
120
121
123
121
116
117
125
133
132
126
123
123
126
125
122
117
114
117
126
127
133
137
126
114
115
133
147
151
142
134
132
131
129
128
127
124
128
137
139
132
118
112
118
128
127
123
126
135
141
140
138
138
137
131
117
110
112
120
125
125
124
123
124
124
123
120
112
109
115
139
149
148
129
113
113
129
143
146
140
136
137
138
136
131
125
119
122
131
135
127
112
107
121
137
142
132
121
123
132
138
141
141
138
138
130
121
112
110
112
121
124
121
119
121
123
118
107
100
107
156
153
155
160
163
159
154
154
154
152
153
160
163
157
146
144
154
162
158
148
145
148
148
146
141
139
139
146
148
147
140
137
138
143
146
143
139
142
146
147
144
143
145
150
147
140
133
133
136
138
144
153
164
169
165
160
161
166
164
153
149
156
165
164
154
149
156
164
166
158
152
151
147
141
140
141
147
151
154
158
153
148
146
151
156
156
149
145
146
149
150
149
145
140
135
134
131
129
131
133
138
151
163
160
149
143
148
161
160
147
143
146
155
156
150
146
150
155
158
159
159
155
149
143
141
146
150
151
153
158
163
157
147
146
154
160
156
143
137
142
150
152
141
132
129
133
134
131
126
123
147
152
154
148
139
136
142
149
147
140
140
145
148
147
147
147
147
145
142
145
152
154
151
147
148
149
151
149
147
149
152
150
143
142
150
160
159
144
132
134
147
153
146
136
133
137
137
133
122
111
158
159
156
153
153
154
153
150
146
143
144
146
148
147
151
156
153
144
138
138
142
148
151
152
151
149
149
149
148
145
139
135
134
140
146
151
148
141
134
136
147
158
159
151
142
136
135
134
123
111
160
162
163
165
168
171
171
166
159
152
147
146
147
150
158
160
155
145
140
141
144
149
153
155
152
141
137
144
152
152
141
132
134
140
142
137
134
133
138
146
155
162
164
157
145
133
130
132
134
129
153
155
156
157
160
165
169
168
160
152
148
145
146
148
152
151
146
141
141
144
149
152
154
155
146
130
123
133
148
153
149
140
136
140
142
139
135
133
141
146
151
150
150
148
143
134
129
132
143
150
143
143
143
145
148
149
148
144
143
144
150
154
151
147
145
143
141
139
139
142
147
150
153
150
141
129
124
129
139
151
151
146
139
138
143
148
147
142
140
137
134
130
130
137
144
143
137
134
141
151
142
140
142
147
149
148
135
125
127
144
159
165
158
152
146
144
143
141
141
140
141
145
147
146
140
137
136
138
141
144
147
148
144
142
146
150
153
149
144
134
124
120
126
136
142
142
136
133
137
140
148
147
147
153
155
151
142
134
137
151
159
160
157
154
153
149
145
142
141
141
143
145
147
150
147
142
143
147
149
147
145
148
152
155
150
144
143
146
144
138
128
130
136
142
135
124
121
128
137
136
151
149
149
150
149
149
149
152
155
158
154
149
146
148
152
151
147
144
143
144
145
146
149
151
148
142
142
148
153
151
147
150
162
168
159
140
127
130
137
140
137
141
146
145
132
115
111
123
135
141
147
149
149
144
139
140
147
155
158
156
152
148
146
147
153
160
162
156
150
143
142
144
147
145
144
142
143
151
153
151
145
147
159
170
163
141
122
121
129
136
137
139
142
143
135
128
124
127
130
130
141
147
148
145
142
142
143
145
146
146
149
150
153
156
164
173
174
163
149
140
139
145
147
144
143
148
152
154
147
135
127
130
139
151
151
141
128
123
129
136
137
134
126
123
126
136
141
137
125
114
143
147
149
153
156
156
148
141
136
138
144
150
155
163
169
171
167
155
139
131
137
148
152
150
149
155
161
153
138
121
113
116
121
127
133
137
133
135
137
144
144
136
123
110
107
121
135
141
133
118
149
149
151
161
172
171
156
141
138
145
154
157
156
153
149
147
146
144
136
130
129
137
144
147
152
156
159
148
132
122
121
124
123
122
127
132
138
143
144
147
146
142
133
119
107
105
119
135
143
139
151
155
159
166
172
171
159
143
141
153
167
171
158
144
130
129
138
144
140
132
126
126
131
140
148
151
145
136
129
131
139
141
137
131
128
131
135
141
143
139
136
135
138
140
130
119
117
130
144
151
151
164
167
164
162
160
157
150
144
150
162
169
164
153
142
142
148
150
148
145
140
136
136
139
144
144
136
131
129
139
148
150
143
136
131
129
132
138
142
137
124
119
128
145
151
139
127
126
138
144
153
166
167
153
140
144
153
155
147
139
141
152
162
166
164
158
151
145
147
152
157
157
152
150
151
152
149
147
149
154
152
144
135
133
132
131
134
139
144
139
128
119
124
138
148
138
123
120
126
137
157
165
160
145
136
139
153
159
151
138
131
139
149
157
163
159
152
142
140
148
156
159
156
154
156
160
164
169
171
166
152
138
131
132
134
137
135
137
143
144
141
134
129
134
134
123
109
108
120
136
163
164
160
153
151
155
162
159
153
145
143
141
136
134
143
154
159
150
140
135
138
145
147
144
143
148
157
165
165
158
147
138
136
135
133
130
128
132
141
147
147
142
134
130
125
118
111
110
117
129
165
165
162
160
161
164
165
157
149
148
148
143
131
122
134
156
167
158
138
128
130
140
142
134
129
132
139
144
144
139
141
145
144
135
123
115
117
126
137
142
143
138
132
126
123
125
128
125
117
115
165
167
162
155
151
153
153
152
145
139
137
134
132
136
146
162
165
151
132
134
146
158
154
141
134
135
137
136
134
137
145
146
140
126
115
113
122
130
134
135
136
135
129
121
115
122
131
130
118
111
165
165
157
148
142
141
141
140
138
136
135
136
143
150
157
160
156
146
139
144
160
170
163
153
149
149
148
144
141
144
147
141
128
118
117
130
144
148
143
134
133
135
133
122
112
112
118
120
119
121
166
158
149
150
153
148
136
128
131
141
147
150
151
151
151
150
150
153
150
149
152
155
155
152
149
148
150
149
148
146
141
134
126
123
130
143
158
158
148
135
132
133
137
132
124
115
112
113
120
134
166
154
146
151
163
160
142
128
131
144
152
150
145
141
140
140
146
153
153
143
134
135
141
147
144
138
139
145
146
144
136
134
136
137
138
142
146
146
140
130
123
128
137
143
140
127
119
117
126
137
159
154
141
140
150
156
153
144
141
145
144
139
135
140
141
138
136
138
138
136
127
128
139
149
147
140
137
136
141
146
145
142
141
139
134
129
126
129
130
125
119
117
127
140
145
139
134
129
128
132
150
148
139
129
132
146
157
156
153
148
142
136
136
145
150
144
130
119
120
130
133
136
146
158
163
155
139
132
137
151
158
147
135
128
127
125
122
122
129
130
124
117
121
128
138
141
139
132
123
120
141
144
141
136
138
143
150
152
151
152
150
146
145
150
157
154
137
120
118
130
142
146
149
158
163
153
136
127
134
148
155
144
131
128
130
130
125
124
129
135
135
130
125
127
133
138
139
130
116
109
143
143
148
151
154
150
146
140
140
144
150
153
154
155
160
161
148
130
123
129
141
146
146
145
144
137
128
124
131
135
134
130
133
138
141
133
124
120
122
131
135
139
138
135
132
133
136
132
120
112
144
142
143
150
152
150
147
141
137
137
141
150
157
158
159
156
144
130
125
129
136
137
135
133
130
128
128
131
132
128
122
126
136
144
139
126
113
110
113
117
125
134
138
136
131
129
134
136
132
125
138
131
124
123
127
135
145
149
146
141
142
148
151
151
148
143
135
130
128
131
132
133
132
131
130
130
129
130
134
134
131
135
137
133
122
113
112
114
115
115
114
119
123
125
127
130
133
133
133
131
136
124
113
109
115
124
137
146
153
157
158
154
145
135
131
132
136
138
137
133
131
132
135
138
137
131
125
128
135
141
145
142
134
120
112
113
121
125
124
121
119
118
118
122
129
134
131
121
115
119
148
138
131
129
132
134
136
144
153
162
163
155
144
134
132
138
146
149
145
139
134
138
143
147
143
132
125
128
136
146
143
133
123
120
121
125
125
125
124
128
134
138
135
134
136
130
117
99
97
114
164
160
151
145
146
146
146
146
150
153
154
156
155
155
156
154
149
148
144
140
136
135
140
143
142
137
131
130
136
138
132
120
117
125
135
135
127
118
120
128
141
149
149
146
139
128
114
103
106
120
163
160
146
135
135
143
147
147
144
146
151
157
168
174
172
158
147
141
142
139
135
128
126
130
137
140
136
129
124
126
126
121
122
128
138
139
130
124
121
127
134
136
136
138
140
137
134
131
131
131
147
146
134
124
124
130
135
137
140
143
149
156
160
162
158
150
145
142
141
138
133
126
120
123
131
139
137
129
120
124
130
135
135
131
130
132
132
130
129
124
120
117
121
128
138
141
145
144
137
131
142
144
142
138
131
128
129
130
135
140
146
147
141
135
132
140
151
157
149
139
133
133
131
130
130
134
134
128
122
122
129
138
140
132
123
121
124
130
130
123
116
115
123
134
139
136
130
125
123
125
150
155
158
155
146
137
132
133
135
135
138
141
135
130
128
139
155
163
154
141
135
136
137
132
127
126
128
127
121
117
119
128
132
129
122
118
122
130
131
127
120
122
132
143
142
131
115
108
110
115
151
153
155
155
152
146
143
142
139
138
140
143
148
147
143
144
145
148
145
139
138
137
133
129
125
123
124
123
119
117
118
125
128
127
125
129
134
133
130
125
122
124
129
138
138
132
119
108
107
105
132
130
135
142
148
148
145
145
146
148
147
149
155
158
152
140
128
122
128
133
138
136
129
125
125
128
131
131
128
128
130
130
127
128
132
142
143
133
122
118
123
124
123
123
125
126
120
109
104
100
119
118
124
134
144
147
146
147
150
151
148
144
142
146
146
136
119
109
113
129
138
135
127
123
127
138
145
146
144
138
133
129
124
127
133
141
141
131
123
121
125
123
119
115
112
115
112
105
101
105
132
133
133
136
140
144
147
148
150
148
140
130
123
127
136
141
130
117
113
124
134
132
127
123
130
140
149
148
143
136
129
120
113
115
120
126
128
127
127
127
126
122
117
113
109
107
105
102
104
115
152
153
146
141
138
141
146
148
148
145
139
129
120
123
131
144
143
132
120
121
125
130
131
131
134
136
137
135
134
135
132
122
108
103
106
112
119
126
129
129
127
121
117
115
111
111
112
107
106
112
155
153
146
138
135
135
140
144
145
144
140
137
132
128
129
135
136
133
129
123
124
128
135
138
135
130
123
120
125
134
145
141
125
110
104
111
120
126
128
130
129
124
119
114
115
118
120
113
108
102
144
144
138
134
131
132
136
137
138
137
135
136
137
135
127
120
120
126
131
131
128
129
135
137
132
125
119
118
123
133
148
156
149
132
118
117
123
129
133
135
135
131
123
120
118
119
118
115
111
100
136
137
135
130
129
132
135
135
130
126
123
127
132
133
129
123
121
128
132
133
128
129
133
132
129
127
126
127
126
128
136
147
149
143
133
128
125
128
132
133
133
130
129
129
126
119
113
112
118
114
142
140
135
130
131
138
144
141
133
125
122
125
128
128
129
132
133
131
127
125
127
132
135
133
129
125
127
132
130
126
125
124
131
136
137
130
123
119
119
119
120
125
131
136
131
122
115
116
123
126
148
145
138
134
134
139
146
145
141
138
136
135
131
126
126
133
135
132
124
122
130
139
144
139
129
125
123
126
129
125
117
113
120
133
138
130
118
110
108
112
118
124
128
128
128
123
120
121
123
125
141
139
138
137
135
135
136
137
140
147
151
150
141
131
126
129
133
133
131
132
131
133
134
137
136
130
118
116
119
121
120
120
123
131
132
125
117
112
113
117
120
123
122
118
120
123
125
123
120
118
133
133
138
138
138
137
136
134
136
141
151
153
148
137
128
130
133
135
139
136
121
110
111
127
141
138
121
109
112
122
128
130
125
121
121
120
122
124
126
126
122
118
113
115
120
123
123
119
115
115
150
155
161
168
169
158
144
139
142
144
150
161
167
164
153
145
150
154
143
128
124
135
148
150
149
146
146
149
148
144
139
137
140
148
147
142
135
138
146
150
148
143
146
154
159
151
135
125
126
134
136
150
167
174
163
148
141
142
145
145
148
157
164
164
154
145
146
147
139
131
133
145
151
149
142
138
139
141
140
135
131
131
139
147
153
151
146
142
142
141
139
139
140
142
144
138
133
126
124
127
134
147
162
166
152
142
141
147
148
144
143
149
153
155
152
144
141
137
135
136
144
154
153
144
138
135
139
141
140
137
138
142
145
148
152
157
155
147
140
134
130
128
126
127
131
135
136
132
128
124
147
146
150
152
152
153
155
155
149
146
147
151
153
152
152
150
145
133
130
135
144
152
152
144
139
138
142
148
150
149
149
149
146
144
148
156
159
153
140
133
129
127
124
122
127
135
139
139
133
128
159
152
147
149
158
165
167
164
159
157
161
160
154
154
158
160
151
136
130
134
144
147
152
151
149
143
142
151
160
161
151
143
140
140
144
147
146
142
138
133
132
132
133
132
129
129
132
138
141
136
161
158
152
153
157
165
170
171
170
169
167
159
151
152
159
162
153
141
137
141
146
151
159
164
159
144
136
144
157
158
143
127
129
140
145
139
129
127
132
135
136
140
140
139
133
123
123
132
141
139
151
151
150
151
155
162
170
173
170
165
159
152
146
146
152
154
154
146
144
143
147
156
166
171
163
143
131
133
143
145
133
120
125
139
149
143
131
129
137
147
149
142
138
138
140
134
128
130
136
139
146
144
147
152
158
163
162
157
152
153
156
152
145
142
143
152
156
151
145
141
142
153
163
167
160
148
138
138
141
142
138
132
131
139
146
149
144
141
147
155
152
142
131
137
146
151
145
136
136
138
145
143
149
160
166
162
148
136
138
152
165
164
154
146
144
152
158
155
147
140
141
150
156
156
153
149
150
148
149
148
149
146
141
139
140
143
146
149
152
152
148
141
136
138
146
149
145
139
139
139
150
146
152
161
164
152
139
134
143
160
172
172
163
155
151
149
150
149
148
146
146
151
152
149
143
145
148
151
152
150
147
145
144
143
139
135
136
144
148
147
143
143
149
147
141
126
119
126
138
144
152
147
150
153
148
139
138
144
155
162
163
164
164
161
156
151
148
149
151
149
149
150
150
145
136
133
139
148
152
146
139
139
146
151
144
131
125
129
137
141
139
145
153
154
136
113
102
111
129
141
155
148
146
143
137
134
140
151
154
151
148
151
160
163
162
161
163
161
154
146
141
143
147
142
134
129
139
150
154
151
145
145
149
153
148
135
124
124
125
130
134
139
145
146
137
125
115
116
122
128
158
152
143
135
133
136
144
146
146
145
145
151
161
166
170
175
176
168
152
136
134
141
149
145
138
137
145
153
155
152
148
147
146
145
142
137
133
127
124
125
130
134
135
134
130
131
135
134
126
115
158
150
141
134
140
144
145
142
142
147
154
161
166
169
171
172
171
163
150
136
137
147
158
156
150
147
149
153
151
144
140
137
134
129
130
135
140
141
137
136
135
137
135
129
124
125
132
140
131
113
149
150
144
145
155
158
151
139
137
146
159
163
164
160
158
159
162
161
152
144
139
147
158
160
158
153
151
149
142
135
130
130
129
130
129
132
140
147
151
149
143
141
143
142
135
126
126
133
139
128
143
152
155
160
166
170
158
139
129
135
152
161
155
146
140
147
161
167
158
145
137
137
143
146
149
151
147
140
135
133
135
138
140
140
134
130
132
139
148
149
139
135
142
152
153
139
125
129
139
146
151
163
169
170
172
172
162
145
133
133
145
156
154
144
139
144
159
165
156
144
134
129
130
133
137
140
138
134
135
139
145
149
146
144
136
129
123
126
133
135
127
123
130
145
150
139
122
123
139
156
157
170
176
170
164
160
157
154
146
147
149
155
153
149
148
147
149
149
152
147
141
134
129
130
136
142
142
142
143
148
149
143
136
133
133
132
128
124
123
124
122
121
127
138
139
123
106
110
134
155
157
165
173
168
160
149
148
151
155
158
157
155
152
149
152
152
149
146
152
158
155
145
137
136
143
147
149
152
152
151
142
130
124
125
132
136
135
133
132
131
130
131
134
140
136
115
95
99
123
147
153
154
161
164
159
154
148
145
147
152
157
154
145
140
148
158
161
160
161
163
156
148
140
136
139
143
146
150
150
145
139
135
133
133
131
131
134
136
143
145
145
140
136
135
133
122
109
105
114
129
157
153
152
153
155
154
147
139
135
139
145
145
138
134
143
157
163
161
156
154
153
149
142
136
132
133
135
138
142
145
151
157
155
142
128
122
126
137
143
148
147
141
130
119
120
128
131
122
111
113
166
161
154
148
146
145
143
140
137
138
141
144
140
139
144
148
148
144
136
140
149
155
151
142
138
136
138
137
142
153
169
175
162
140
121
122
130
139
141
139
140
138
125
109
105
118
130
127
113
115
168
171
167
159
151
144
138
139
142
144
145
146
149
149
147
143
138
134
130
134
144
152
154
153
152
151
150
148
149
161
172
172
155
132
120
125
140
150
148
142
139
135
125
112
105
109
116
115
115
127
163
170
170
170
166
156
142
137
139
145
149
152
152
152
148
141
139
142
140
137
135
138
147
153
155
155
153
151
152
154
154
152
146
137
132
135
145
153
156
152
142
135
133
130
127
120
115
115
125
140
158
159
157
160
166
165
152
138
136
143
147
150
151
150
147
140
139
142
144
140
134
134
142
150
148
143
143
145
146
143
134
132
141
148
151
145
140
142
148
150
145
143
146
151
149
143
137
138
144
145
151
148
140
141
148
159
159
153
144
143
143
145
148
151
149
139
133
131
135
140
141
142
145
150
146
140
136
136
139
140
134
128
134
145
152
147
137
128
128
132
135
140
145
149
149
147
153
156
152
138
140
141
138
134
139
150
157
158
152
148
145
145
148
153
155
146
134
127
131
140
146
148
149
151
153
148
139
134
138
146
145
136
130
134
145
147
137
125
122
124
128
130
130
129
131
135
146
151
144
129
132
136
141
145
147
148
145
143
143
148
153
154
153
153
153
152
146
141
139
141
144
146
147
151
155
150
140
132
137
148
151
142
133
135
147
151
143
134
133
138
138
130
120
118
123
132
140
141
134
125
139
139
146
152
155
148
138
129
130
140
152
155
148
140
137
143
150
152
149
142
138
139
142
148
148
144
137
132
136
140
140
140
144
152
161
155
143
135
139
148
151
140
126
122
125
133
137
137
130
125
152
151
144
142
144
146
142
138
134
136
143
145
138
125
120
127
137
147
148
145
140
140
140
142
140
137
136
138
139
135
127
132
146
161
161
149
134
126
128
134
138
137
131
125
125
127
127
126
124
125
157
153
136
125
127
138
148
149
144
139
142
143
134
123
119
124
132
137
142
146
147
143
138
138
138
137
136
140
141
138
132
135
141
147
142
131
126
124
123
117
115
120
123
120
121
118
119
120
120
122
158
150
132
120
124
137
146
150
148
148
146
145
139
132
133
139
138
136
138
143
144
141
138
139
142
137
134
137
142
145
145
141
139
133
126
126
129
132
126
117
110
115
122
127
128
122
120
116
117
121
161
149
134
129
133
139
144
146
150
154
154
149
143
142
147
151
145
136
132
131
132
133
134
138
140
136
131
133
141
148
149
141
136
132
134
134
132
131
125
122
121
127
138
146
147
136
120
111
115
128
168
152
136
132
137
144
146
147
150
154
153
151
149
151
153
151
144
134
127
124
122
124
125
129
131
129
127
129
136
140
141
137
135
141
146
144
134
124
120
122
128
137
146
155
155
139
122
112
121
132
166
153
136
130
134
142
147
148
149
147
148
148
152
157
159
153
144
135
129
128
125
123
121
119
120
124
127
126
124
130
138
141
141
143
147
146
137
127
120
119
120
124
129
137
142
140
135
134
136
133
155
153
141
132
129
131
136
140
139
140
141
143
144
150
156
157
153
146
139
131
131
132
128
123
123
126
127
124
122
127
136
142
142
137
136
135
136
131
125
119
114
111
114
121
129
138
144
151
146
131
148
153
152
143
132
125
126
130
132
134
135
135
134
136
144
155
162
157
143
132
131
135
137
134
131
133
133
131
129
131
133
134
133
127
124
121
123
126
127
123
118
116
119
122
128
131
138
143
141
129
143
151
158
154
143
134
132
134
134
133
132
133
132
131
136
148
159
159
148
134
130
133
135
137
137
134
133
130
129
128
126
126
128
127
120
112
110
119
128
130
126
119
122
126
129
128
128
129
130
128
134
144
153
155
152
148
145
143
137
133
131
135
140
140
140
140
147
151
150
141
134
127
126
128
130
131
130
125
123
125
127
130
131
128
122
114
112
117
123
125
121
117
119
125
131
131
128
125
127
127
123
133
143
151
150
147
145
144
139
136
134
138
144
145
141
133
132
138
144
142
133
125
121
121
123
124
124
124
127
129
132
132
132
129
128
126
123
115
109
105
106
115
124
131
137
136
129
124
124
127
124
135
143
142
137
135
136
137
139
137
140
141
142
138
130
122
122
128
134
135
131
126
124
124
123
126
126
130
135
136
133
130
128
129
131
131
125
114
100
95
102
115
127
137
137
131
122
114
114
122
139
147
144
137
127
128
133
138
139
138
140
143
140
132
120
117
121
130
133
133
127
128
132
135
134
132
134
135
137
136
130
122
117
120
122
124
120
116
109
106
108
115
122
127
126
121
112
104
105
114
149
152
144
135
128
129
138
141
140
136
137
142
146
139
128
125
132
142
141
131
126
128
138
147
145
137
132
128
130
133
129
121
112
107
108
113
119
122
122
122
121
119
114
112
113
115
115
108
107
105
145
144
141
136
134
134
139
146
145
139
133
139
146
147
141
138
140
144
141
127
119
127
143
152
145
132
118
115
120
125
129
128
122
112
110
115
121
127
128
131
129
122
114
106
107
116
122
122
112
104
131
135
137
136
132
132
135
145
149
144
138
135
141
143
140
134
134
137
133
117
110
124
144
153
141
120
107
109
116
124
131
137
138
133
126
121
121
125
128
130
128
123
117
111
111
117
120
120
115
108
122
125
129
130
129
129
134
139
142
139
136
134
133
130
128
128
135
139
132
115
109
120
138
143
132
118
112
117
123
130
136
143
149
146
138
125
118
116
121
122
119
116
120
124
123
118
113
115
118
115
132
132
129
127
128
130
135
133
129
129
135
139
136
127
121
130
144
149
139
124
121
130
138
136
129
122
125
130
132
136
138
139
142
144
141
128
116
111
110
111
111
115
124
129
127
121
117
118
124
122
153
148
141
137
140
143
137
126
123
131
142
146
140
129
126
134
145
149
139
136
140
149
150
142
132
128
129
134
133
130
126
125
129
138
143
135
122
108
101
103
114
124
130
129
125
122
122
124
125
118
157
149
145
150
154
151
138
124
124
137
146
148
142
137
136
139
143
141
138
141
149
156
154
149
140
136
132
129
126
121
114
112
118
131
139
136
127
115
108
109
118
129
132
127
122
123
125
128
126
118
142
131
133
144
152
151
139
130
129
135
142
140
138
137
139
140
141
139
139
142
141
136
134
139
142
138
130
124
125
124
119
113
115
119
123
125
123
126
126
125
123
124
125
125
123
122
122
127
126
122
155
156
153
152
151
144
136
137
146
156
160
158
156
154
151
152
156
157
150
138
135
141
151
155
159
159
158
152
146
143
140
143
148
153
147
134
125
134
149
163
159
147
139
143
148
145
133
121
123
134
150
159
164
163
153
139
130
133
146
156
161
159
152
145
143
149
156
154
146
139
143
152
155
151
143
146
150
151
139
126
119
126
139
149
147
140
135
139
145
149
143
138
137
141
144
140
132
127
128
131
152
161
169
171
160
150
142
141
147
155
161
161
153
144
141
145
148
149
144
143
146
154
153
142
135
136
148
152
141
123
116
127
143
148
144
145
147
148
144
135
130
128
131
133
134
134
133
135
136
133
157
156
159
162
164
165
163
160
156
156
162
164
162
154
146
145
143
145
145
146
146
148
147
143
140
141
149
153
151
141
135
141
147
145
137
136
144
150
148
142
136
134
131
130
129
129
133
137
143
143
161
150
145
145
152
163
168
167
165
165
167
167
162
156
153
148
145
147
153
153
145
139
143
151
159
155
151
152
158
158
151
147
147
141
132
126
130
138
147
147
141
135
131
130
125
121
124
133
145
150
161
156
143
136
139
150
161
166
167
166
162
159
154
153
154
153
150
151
156
155
145
137
142
159
172
166
153
147
151
151
144
136
139
142
139
130
123
128
138
141
136
129
128
132
130
125
123
130
137
141
161
159
151
145
145
152
162
165
163
155
150
147
147
150
154
154
154
153
151
148
142
140
147
160
169
164
153
146
143
135
127
124
133
145
150
145
131
129
136
143
139
130
127
136
146
147
140
133
132
131
157
157
158
161
163
163
163
160
155
151
147
144
141
142
147
154
159
155
146
140
139
146
153
157
158
155
152
148
141
136
132
130
134
143
150
149
141
137
142
150
151
144
134
137
148
156
148
135
130
128
149
148
156
167
170
163
154
149
150
158
160
155
145
138
142
152
161
158
148
141
144
154
161
158
154
149
149
149
150
150
150
144
136
136
140
144
146
145
146
152
154
153
145
138
135
136
135
132
133
139
139
139
150
164
166
156
144
140
150
161
169
169
161
149
144
147
152
156
152
149
154
162
164
159
149
142
140
146
151
154
151
143
133
129
132
137
143
147
150
148
150
151
151
143
131
120
120
129
140
146
136
135
143
153
156
149
142
140
144
150
157
167
171
164
154
149
148
155
154
151
152
159
161
155
142
134
137
146
148
146
140
133
131
127
126
129
137
144
146
144
141
144
151
151
141
130
126
131
141
143
141
140
143
145
144
140
141
142
141
136
138
149
160
163
157
155
157
158
153
146
142
146
150
146
138
132
139
146
148
144
141
139
132
126
121
125
134
143
143
139
138
140
145
149
149
145
141
135
133
128
156
153
149
142
136
134
138
141
141
137
136
140
147
151
152
152
158
160
155
143
137
137
141
141
137
135
138
146
153
158
158
154
141
125
119
126
138
145
141
137
133
137
139
138
139
139
138
135
125
114
165
164
154
144
137
135
136
138
141
143
145
146
147
147
145
143
149
158
160
155
146
140
143
145
141
138
138
146
152
161
163
157
144
131
128
135
143
148
142
135
130
132
135
136
134
129
131
132
129
112
155
160
156
149
149
149
144
136
132
136
144
148
147
146
143
142
148
158
164
164
156
153
155
155
151
144
144
148
149
148
143
141
141
143
141
137
138
143
148
141
130
127
133
143
145
138
130
132
136
130
139
149
151
153
160
166
159
142
125
124
133
142
144
141
140
146
156
164
160
155
153
155
157
156
149
148
148
152
146
136
126
128
140
152
147
133
126
132
144
146
136
126
129
143
150
143
133
132
142
148
134
141
147
154
165
174
168
152
137
133
133
134
132
132
135
144
155
159
150
141
137
141
145
143
138
140
143
148
145
139
134
134
140
148
144
132
123
123
132
140
138
130
126
130
133
130
124
126
140
155
142
144
153
159
163
164
162
160
157
154
145
136
130
132
139
143
143
143
143
137
132
128
131
135
135
133
131
133
137
141
143
140
137
135
137
135
127
121
120
128
132
131
128
128
126
119
112
118
137
150
146
151
160
163
159
150
147
150
158
161
151
140
134
141
149
147
141
139
144
145
138
131
131
138
142
135
124
121
127
138
141
136
130
128
131
132
129
126
125
128
130
132
134
138
139
126
112
115
134
146
146
148
155
159
154
143
133
135
143
150
151
144
142
145
152
153
143
140
145
152
149
141
140
147
149
141
130
125
130
136
137
133
132
128
128
129
133
139
144
144
139
137
137
139
138
132
121
121
129
139
147
141
142
148
148
144
135
132
137
149
155
153
147
143
145
146
142
139
142
148
149
149
150
152
152
146
141
141
143
147
147
145
140
135
133
140
148
152
151
149
148
143
136
125
120
121
121
118
118
127
155
150
147
149
152
150
146
145
150
159
163
160
151
142
138
131
128
128
135
139
145
150
152
154
153
150
149
148
151
159
163
161
150
142
144
154
160
155
142
137
141
142
133
115
106
109
112
108
104
116
158
163
164
163
158
152
149
151
157
160
159
153
148
142
135
127
123
126
129
133
136
141
143
145
146
147
148
145
147
156
163
164
157
147
145
149
150
147
140
136
135
134
127
117
113
114
112
106
103
113
150
163
168
169
159
150
141
142
147
149
144
140
141
143
139
133
129
129
132
131
131
129
130
132
136
140
141
142
143
146
149
155
155
150
142
132
129
137
148
151
144
133
124
122
126
127
123
120
119
121
146
154
156
157
153
147
141
138
138
140
138
139
142
146
146
141
136
133
135
137
136
132
127
129
130
133
137
142
146
145
139
136
142
148
145
133
126
134
152
162
156
144
132
130
129
130
133
139
139
129
148
151
150
146
146
145
144
144
145
144
147
149
154
157
155
148
143
139
140
142
145
144
138
134
132
133
137
143
149
148
134
123
125
137
147
147
139
135
141
149
151
150
143
132
124
122
133
145
145
135
148
151
153
151
147
144
144
148
152
151
154
156
157
158
156
153
152
153
152
148
148
148
146
142
140
139
139
142
146
145
134
120
117
127
144
150
144
135
131
133
136
138
134
129
124
122
129
140
144
138
143
149
153
155
149
143
139
144
146
146
147
147
147
146
142
144
153
164
162
149
141
139
143
145
146
143
141
141
143
143
136
125
119
125
137
143
139
131
131
135
134
124
118
117
125
130
133
138
142
140
142
147
151
149
147
142
139
139
136
137
138
138
136
129
122
127
144
161
163
148
134
130
138
145
148
143
139
140
144
143
138
131
130
133
139
139
129
123
132
146
146
129
113
113
124
133
136
138
140
138
157
159
151
142
140
141
144
142
137
135
137
138
134
124
116
121
137
151
157
148
137
132
137
145
147
142
138
142
143
141
136
134
138
146
147
138
127
124
132
147
152
141
127
117
123
129
132
131
131
131
172
173
160
145
142
147
151
149
141
136
136
137
134
130
132
136
141
141
145
148
145
140
137
143
145
140
136
139
141
140
134
134
142
149
146
139
134
136
141
143
143
143
138
129
122
122
126
127
129
125
170
169
158
149
147
152
153
147
139
133
130
130
131
137
148
153
147
137
135
141
144
139
133
133
139
138
134
134
139
143
144
142
144
144
140
136
136
145
146
138
127
128
133
133
128
124
124
128
126
124
157
152
145
142
144
148
148
145
141
137
133
129
129
136
151
155
146
133
126
130
132
127
124
125
133
136
136
135
139
147
151
152
150
144
136
131
133
136
137
127
113
112
121
132
135
128
122
120
123
124
151
141
133
133
138
143
145
145
147
146
144
137
133
133
139
142
138
132
125
123
125
125
122
122
127
136
141
140
137
140
148
156
155
146
136
130
129
127
127
121
112
110
117
129
135
127
115
110
116
124
150
141
135
135
141
145
148
149
148
147
147
143
141
139
140
140
138
134
128
128
132
134
128
123
125
136
145
143
134
130
139
149
148
140
131
131
134
131
128
126
121
115
115
120
124
125
118
116
118
121
150
147
143
140
140
142
144
143
139
138
137
138
141
147
150
150
144
134
128
128
135
141
138
130
127
135
144
142
133
128
129
132
129
125
126
132
138
136
132
128
124
121
120
120
122
125
129
132
130
120
148
148
145
139
133
134
137
138
136
133
132
134
138
146
152
151
141
128
119
119
129
136
140
138
138
139
140
138
134
131
125
120
117
117
122
128
129
129
126
123
123
123
124
127
128
133
139
140
134
122
146
147
146
138
134
136
141
142
138
134
132
135
140
142
141
140
135
128
124
121
122
125
133
144
153
148
137
130
129
132
130
125
120
121
121
116
113
118
125
129
125
121
121
124
130
136
140
137
132
125
142
148
148
144
141
142
146
145
140
134
133
139
143
141
135
133
134
140
141
136
127
124
130
147
156
149
135
125
125
130
132
131
131
127
121
111
110
118
131
137
133
122
114
118
126
135
139
136
133
135
138
152
157
151
142
140
144
143
139
132
130
135
142
141
136
133
141
151
154
146
135
133
139
149
151
142
131
127
128
131
132
132
131
128
123
116
115
119
128
131
129
123
118
119
126
133
137
136
135
142
139
153
157
150
138
134
139
142
141
134
131
135
141
140
134
130
137
150
154
147
140
140
147
150
141
129
126
128
135
135
131
129
130
131
127
123
118
114
111
110
113
120
123
127
130
131
127
122
122
130
141
150
149
141
131
131
138
143
142
136
133
138
145
140
126
116
123
142
153
149
139
135
139
143
136
126
123
126
132
132
130
129
130
131
127
122
116
107
101
97
99
107
118
127
132
129
118
106
103
108
141
142
138
133
129
130
136
140
138
130
128
135
143
141
123
110
120
140
153
146
132
122
126
133
132
124
120
118
120
123
127
129
130
130
129
127
124
119
109
101
98
103
109
117
125
125
119
107
99
97
136
138
138
136
133
129
133
140
142
136
129
132
139
142
133
125
129
139
143
134
123
123
127
133
128
120
116
117
118
119
119
121
126
132
136
141
141
133
122
111
106
104
105
108
113
119
122
116
109
103
126
132
140
143
135
128
131
147
160
154
140
133
136
141
143
140
140
138
126
115
118
135
148
144
126
111
114
125
131
127
120
117
127
142
150
150
143
132
124
115
108
105
105
105
105
110
114
114
113
110
120
124
134
138
132
125
128
144
153
150
140
135
137
138
139
141
142
138
124
113
120
142
155
147
127
112
117
130
140
142
137
131
135
143
144
138
130
126
124
118
111
104
105
109
110
110
111
114
117
117
126
122
125
127
125
125
126
127
126
125
129
137
140
138
130
134
143
147
137
126
126
135
140
136
128
123
123
131
136
147
152
148
140
133
126
122
122
126
130
125
115
108
109
116
119
119
120
122
124
118
142
135
127
125
128
129
125
118
114
119
130
140
143
140
135
137
144
149
144
137
131
127
124
125
130
134
132
131
133
141
147
145
136
126
121
121
128
132
129
123
119
121
121
122
121
122
124
125
123
114
154
146
136
135
137
133
125
120
123
134
139
141
142
145
148
147
144
139
136
138
136
131
127
131
138
142
142
139
137
133
129
127
125
126
129
134
134
130
122
117
121
131
134
131
124
120
118
119
116
107
154
146
137
136
136
132
127
127
133
139
138
131
134
146
153
149
136
128
130
137
140
140
140
142
144
145
144
144
142
133
120
115
122
131
136
133
126
120
115
117
120
130
137
137
129
118
111
114
116
111
172
167
150
139
138
139
139
144
152
162
164
156
148
145
149
153
157
161
161
160
161
160
154
151
151
152
150
143
139
136
137
140
148
157
157
144
128
131
147
163
165
152
140
136
137
132
124
121
128
140
174
177
163
154
150
151
148
148
155
162
166
159
146
140
142
154
165
165
160
159
161
163
155
144
140
147
158
159
149
132
125
131
144
154
154
145
137
141
148
155
155
148
143
140
139
135
132
132
138
142
173
179
176
171
164
163
161
157
155
160
163
162
152
141
141
150
161
165
161
157
156
154
151
139
135
146
161
167
153
131
120
130
146
151
146
143
145
148
146
141
140
144
146
143
138
136
136
141
141
139
164
167
168
166
165
164
164
161
156
158
161
162
156
148
139
139
147
154
160
156
147
145
145
145
145
148
155
156
150
137
132
144
151
148
138
130
135
142
143
140
142
149
150
146
139
134
134
136
138
138
161
157
153
150
149
149
150
153
156
159
161
161
155
149
139
135
139
151
163
159
143
132
139
152
160
158
150
144
144
146
146
149
151
144
132
123
126
136
142
145
147
149
151
147
141
132
126
127
136
140
163
161
154
145
140
139
141
145
149
152
152
153
153
150
142
137
142
156
167
161
140
125
129
149
164
162
152
145
145
148
148
149
148
144
139
132
132
136
145
146
145
140
142
146
148
141
133
131
135
140
169
168
161
154
148
147
148
146
144
138
138
144
151
151
145
140
143
153
158
153
138
128
127
138
152
160
158
151
146
144
144
145
147
150
150
149
145
143
142
143
137
130
132
143
154
157
148
138
133
134
163
162
157
154
151
151
152
154
148
138
134
139
146
150
145
140
142
145
145
142
139
142
142
142
147
151
155
149
143
142
142
143
144
148
152
156
151
143
137
137
138
137
136
137
143
147
143
134
130
132
147
143
141
146
147
148
152
157
155
152
148
147
147
145
140
140
143
145
141
141
147
159
164
163
157
148
143
139
143
148
148
142
134
136
147
152
148
140
134
138
144
150
145
134
122
118
121
125
131
141
134
131
136
147
154
153
151
148
148
151
154
156
157
149
143
143
147
150
148
148
153
166
176
175
163
146
137
139
149
155
152
141
133
133
138
146
148
144
142
140
144
149
148
135
119
113
121
133
140
144
131
133
140
155
162
161
152
141
133
133
144
155
162
157
151
149
154
155
153
148
152
160
166
164
154
144
140
145
148
148
143
139
133
131
133
137
141
146
148
144
142
142
143
138
133
134
143
148
144
137
135
141
149
156
157
155
147
140
131
129
135
144
152
156
153
155
158
159
155
147
143
143
143
143
142
141
144
142
137
132
132
134
132
126
121
126
136
145
146
143
140
142
142
141
143
148
152
148
136
125
143
150
156
158
152
145
142
143
144
141
135
132
135
142
148
151
157
163
165
157
141
127
122
129
138
142
141
135
132
137
142
142
131
121
117
126
138
143
139
137
138
142
144
141
140
139
136
132
126
117
147
156
164
162
156
149
146
147
149
146
136
130
130
135
140
142
148
160
173
170
147
125
118
129
140
141
136
135
141
154
160
155
140
126
124
133
141
143
138
130
127
132
138
138
136
130
127
126
127
123
144
155
160
161
160
159
155
148
142
137
134
129
130
136
139
138
141
151
162
162
150
138
136
141
144
140
134
138
145
153
151
146
142
140
135
133
134
141
140
131
120
118
127
137
142
137
132
133
133
135
140
148
148
150
155
163
161
153
143
138
136
135
136
137
139
137
139
141
141
142
147
153
156
153
147
140
140
145
147
140
130
129
135
141
138
131
126
133
142
137
128
120
121
129
139
140
138
134
137
138
141
146
142
141
149
159
163
162
158
156
149
140
137
140
144
145
146
142
139
138
145
156
163
156
147
142
146
151
148
140
128
126
130
136
138
134
128
128
132
139
137
130
123
121
129
137
135
128
126
130
149
149
148
149
151
154
157
161
164
161
149
138
139
151
160
157
151
147
147
146
145
147
153
153
149
142
138
137
140
141
141
138
134
135
138
138
130
124
122
130
137
135
128
125
131
136
133
121
120
122
151
151
156
157
155
147
145
148
151
146
135
130
140
162
172
164
148
144
147
145
139
136
139
151
152
142
127
121
126
138
142
142
137
137
134
134
129
123
120
125
131
133
134
136
141
141
132
123
123
127
149
150
154
157
155
147
138
136
140
142
136
132
140
154
162
158
145
136
137
137
132
132
140
152
156
146
130
124
129
136
136
133
129
127
128
129
130
131
130
128
132
136
139
142
139
133
126
125
127
132
147
149
152
157
157
154
146
140
143
151
152
144
138
139
145
149
144
135
132
132
133
136
147
157
157
148
139
139
144
144
135
121
114
118
128
143
148
143
132
129
132
141
146
142
129
116
110
109
115
123
152
152
154
159
163
162
156
151
152
157
154
143
133
134
142
149
146
141
136
134
136
141
149
152
147
141
137
139
145
145
136
123
116
122
144
164
165
148
129
121
130
141
147
144
131
115
102
94
97
110
151
151
155
158
157
153
152
153
154
155
144
133
130
140
152
159
155
146
138
134
137
139
137
133
129
126
125
126
128
132
135
134
134
142
153
164
159
147
132
127
129
134
138
142
140
128
111
99
97
105
140
145
152
152
146
140
140
145
148
142
132
125
129
142
155
161
156
146
136
135
137
135
125
118
118
121
122
120
121
127
133
142
147
150
150
143
137
136
143
146
140
131
126
128
131
129
119
114
110
112
138
145
152
154
146
139
135
137
140
138
133
130
134
142
151
153
148
141
137
139
142
137
129
124
127
130
130
130
133
137
140
140
144
145
141
131
126
135
145
151
146
134
123
115
111
112
113
117
120
119
154
159
162
161
152
140
136
138
144
144
144
141
141
143
144
145
146
145
145
146
149
147
144
143
142
140
139
139
143
143
137
130
131
136
141
138
135
135
140
143
140
136
127
117
109
104
106
114
122
130
169
169
167
161
148
137
136
144
153
152
147
144
142
142
140
144
154
158
155
148
145
149
153
151
145
140
138
139
140
134
124
117
120
131
140
142
140
136
137
135
133
127
126
127
124
116
108
112
125
139
163
164
162
151
141
136
139
150
154
146
138
136
140
140
135
140
153
163
157
143
136
139
143
141
134
133
137
142
141
133
123
113
112
119
127
132
131
130
130
134
127
119
116
126
133
129
118
115
128
138
147
151
149
143
139
140
145
151
147
137
130
133
139
139
135
134
145
154
152
139
129
127
133
132
131
131
138
145
147
142
134
123
113
111
116
120
117
115
123
134
135
123
115
119
127
130
123
123
129
130
146
148
146
143
144
146
147
145
141
136
136
141
146
146
139
136
139
144
145
139
131
128
132
137
137
137
138
140
144
143
139
132
127
125
125
123
118
115
123
139
147
141
130
122
126
132
136
137
132
125
158
154
153
152
151
149
146
141
139
137
139
141
143
147
150
149
145
139
138
139
138
135
134
139
143
138
134
132
134
135
133
134
141
147
145
137
133
133
139
147
150
147
140
129
126
132
142
146
137
122
164
159
155
153
153
150
145
141
140
138
133
130
132
140
154
158
148
135
130
135
139
135
131
132
136
135
131
133
133
134
132
135
143
149
147
139
138
146
151
145
136
130
128
125
123
127
136
141
132
117
157
154
149
144
143
143
144
142
140
139
134
128
128
137
152
157
148
134
126
129
134
133
129
125
128
133
135
137
138
140
141
144
145
139
129
124
128
138
140
130
114
108
109
114
119
123
123
122
115
107
147
146
141
136
136
142
143
142
141
141
142
141
137
138
143
147
147
140
133
132
135
136
131
125
127
135
144
144
139
139
145
152
145
130
116
114
119
125
125
120
111
103
102
111
118
120
115
108
105
108
142
142
140
139
141
145
146
141
140
142
145
149
147
141
139
143
146
146
144
142
143
143
138
127
126
136
148
147
136
126
131
140
139
124
112
115
124
129
130
131
127
120
113
112
118
119
114
109
112
119
141
140
140
143
146
148
145
143
141
143
146
150
150
150
147
144
140
136
137
141
144
143
138
128
128
137
147
146
133
120
117
121
120
116
116
123
132
137
137
136
135
129
125
121
121
121
118
115
115
121
143
140
139
137
142
144
145
144
144
144
147
150
153
156
153
141
126
117
120
127
132
130
129
134
140
144
143
136
132
128
122
116
112
113
119
124
130
130
128
126
125
124
125
127
130
129
124
117
112
112
149
146
138
131
131
136
145
148
146
149
152
156
159
156
145
130
117
114
119
124
122
119
126
141
156
155
141
130
131
134
133
127
121
121
123
124
124
126
128
127
124
120
121
128
136
139
135
120
108
108
153
150
139
127
122
127
138
142
144
144
147
152
153
144
132
124
126
133
139
134
127
122
132
150
163
159
143
133
133
135
135
130
127
124
126
126
129
135
142
141
134
122
114
115
126
139
143
131
117
118
147
148
139
128
120
122
132
138
137
135
132
136
137
136
132
133
140
150
152
146
139
140
146
151
154
149
143
140
137
133
126
122
121
124
126
129
137
143
147
146
138
125
108
102
112
129
142
137
127
125
135
135
138
135
130
130
139
146
145
137
129
127
133
141
144
143
144
147
151
150
150
152
152
147
135
131
134
140
141
131
122
118
121
126
127
126
128
129
131
132
132
126
114
109
116
127
132
125
119
119
130
132
137
140
141
143
149
155
155
143
129
124
132
143
145
137
132
134
144
147
143
139
137
132
125
121
125
130
130
127
122
126
131
135
129
120
111
108
109
114
120
125
125
128
131
132
122
108
102
106
141
141
142
143
142
139
141
144
146
137
122
115
123
133
132
120
118
128
137
136
125
119
119
122
123
120
122
121
120
118
122
130
138
139
134
126
117
111
107
106
110
117
125
131
134
129
118
106
101
106
145
148
149
146
137
128
125
133
139
135
122
111
114
121
122
120
121
128
128
122
118
121
124
125
123
123
127
127
125
120
118
123
133
140
145
144
142
134
122
110
105
111
118
121
122
117
116
114
112
112
136
140
149
150
141
128
125
138
152
148
134
122
121
126
129
131
130
124
116
116
132
150
150
134
121
119
130
142
142
135
124
119
128
140
153
156
155
146
132
119
111
111
118
117
114
113
116
119
116
112
126
126
137
144
142
130
134
148
158
150
137
131
135
137
133
129
124
118
112
121
147
166
163
142
123
119
128
141
149
149
141
134
133
139
145
146
145
142
139
131
123
120
119
120
120
120
121
122
116
111
127
121
126
131
132
131
137
144
145
136
128
132
139
139
127
118
114
118
121
127
138
143
139
132
128
125
125
127
134
146
153
149
138
128
124
124
130
139
143
138
130
124
120
121
122
123
125
124
121
111
133
128
124
123
123
124
130
134
133
129
127
132
135
134
127
120
121
128
130
127
114
101
101
115
131
137
126
116
119
134
148
147
134
118
113
117
127
135
138
133
128
124
121
118
116
117
116
116
111
104
142
140
133
126
123
121
119
123
131
137
136
132
134
136
139
138
132
130
130
121
105
93
96
116
136
140
131
120
120
130
138
139
132
124
121
124
128
130
126
120
119
123
123
121
118
112
105
100
96
95
152
146
139
136
129
123
116
120
131
139
137
132
134
143
150
142
130
121
120
120
120
120
126
135
141
141
137
134
134
133
133
136
140
138
136
133
127
120
115
111
113
122
128
131
125
114
103
96
97
100
174
171
156
145
150
157
157
154
150
151
154
154
153
151
146
141
139
142
149
160
164
159
148
138
139
142
143
142
141
139
137
136
141
158
170
164
151
139
140
145
150
150
148
145
144
137
128
124
131
143
178
174
157
146
151
162
165
160
148
145
147
152
153
152
152
152
150
148
150
155
158
156
148
139
135
141
146
151
150
142
136
134
142
154
163
161
150
144
142
147
153
153
151
147
144
142
138
133
137
144
167
171
162
155
156
165
168
164
154
146
147
151
154
152
152
155
159
156
151
151
151
152
149
142
137
141
149
157
153
144
137
140
148
151
152
150
149
149
142
140
147
153
155
149
145
145
148
144
138
138
156
162
164
162
159
159
160
160
157
155
151
152
152
149
145
147
148
148
148
143
144
146
150
149
143
142
147
153
152
145
143
147
152
150
145
143
145
142
131
126
134
150
157
153
148
145
145
142
137
134
155
159
161
158
153
146
141
146
156
163
161
156
150
145
138
136
141
144
145
140
134
139
147
153
152
145
141
143
147
149
149
149
144
143
139
140
142
137
128
124
131
144
155
155
148
141
135
134
136
137
156
161
160
157
151
142
132
135
145
157
162
159
152
144
136
134
142
152
151
141
130
129
140
150
150
147
142
142
148
152
153
148
141
137
139
146
149
147
142
138
138
139
144
145
144
139
134
136
138
140
156
159
158
156
153
145
139
138
140
143
150
158
159
150
136
132
141
156
155
144
133
130
131
136
140
148
152
152
151
153
155
154
147
142
146
155
161
158
152
145
140
136
135
134
135
138
141
143
140
136
153
149
145
143
144
145
149
150
149
143
143
153
159
152
138
129
132
145
150
146
144
138
134
132
139
151
159
155
150
150
153
151
146
143
149
156
157
150
141
137
139
140
139
136
133
136
142
143
140
138
154
144
135
131
134
141
154
162
159
151
145
147
152
150
141
131
132
138
143
148
149
149
148
146
150
152
155
150
147
147
146
139
135
137
146
149
143
134
126
129
138
148
149
143
134
129
133
136
140
144
159
148
138
139
145
153
159
159
155
148
145
145
146
147
144
144
144
144
146
148
151
154
156
156
152
147
146
148
152
155
148
141
135
139
144
145
136
131
130
132
139
146
148
143
132
126
130
135
137
143
155
153
151
156
161
165
159
151
144
143
145
146
147
146
148
155
156
153
150
148
150
153
151
147
142
138
139
145
150
154
149
146
147
150
149
144
139
138
141
141
142
141
139
132
127
127
133
135
130
128
145
150
156
158
160
158
153
148
144
145
150
150
148
151
154
158
157
155
155
156
155
150
142
138
137
139
137
135
133
135
140
144
147
149
146
142
138
137
137
139
143
145
143
136
130
129
133
132
126
123
135
143
154
159
156
151
153
153
153
152
150
148
149
154
159
161
158
159
164
168
160
145
135
139
149
148
139
128
122
130
138
142
138
137
140
140
139
131
124
127
138
149
153
149
143
138
132
128
127
127
132
141
155
163
164
161
159
156
154
148
143
142
147
156
161
161
159
161
168
170
156
138
132
143
158
156
142
130
133
143
150
146
137
128
128
135
139
134
126
123
128
140
153
155
152
143
136
131
129
133
135
139
150
161
167
167
162
155
148
142
138
140
145
153
160
159
153
150
151
149
142
134
135
142
149
146
136
133
141
150
153
148
138
127
121
125
134
142
139
129
124
128
138
146
147
144
140
134
131
127
145
146
145
148
152
154
151
149
148
149
147
141
143
148
154
152
146
138
133
132
134
138
140
140
135
131
132
136
141
145
145
143
135
126
120
121
131
141
142
132
126
125
127
130
135
137
138
132
124
116
160
159
149
141
139
140
141
147
156
161
158
147
144
151
158
155
149
144
141
141
143
145
143
139
134
134
137
140
141
142
141
138
131
124
124
130
132
132
132
131
134
132
128
125
130
137
137
125
112
109
163
163
157
149
147
142
143
148
154
155
151
146
152
166
172
167
158
157
159
158
154
147
142
141
143
143
143
140
139
142
144
140
132
128
132
137
134
126
123
129
138
141
134
131
137
145
141
125
110
111
154
155
157
160
162
157
150
147
143
139
138
143
156
171
176
169
159
158
162
160
153
144
140
143
147
149
145
140
136
139
142
143
139
136
136
135
132
126
122
128
136
140
137
135
136
141
140
128
116
115
148
148
152
161
165
164
152
143
137
135
138
143
149
155
158
156
157
156
156
150
141
138
139
146
150
150
148
144
142
138
136
135
136
136
133
133
130
124
123
125
130
137
140
137
129
124
124
124
119
117
153
155
155
158
163
163
152
140
136
139
143
140
136
136
143
153
157
155
148
138
134
135
144
149
148
143
140
144
146
142
132
122
121
126
133
135
130
123
115
116
122
133
143
146
134
118
111
112
116
116
161
161
159
157
157
155
149
142
137
138
137
128
124
132
149
164
166
153
140
132
134
143
147
147
138
128
123
130
138
141
134
121
116
122
133
139
133
121
115
117
123
132
145
158
155
137
120
111
113
116
155
151
152
149
145
143
144
144
144
139
129
120
121
138
162
178
173
153
136
132
142
150
149
141
133
123
120
122
130
137
134
128
121
125
134
138
135
130
129
134
137
136
143
157
161
151
135
124
121
122
142
140
147
149
144
140
144
152
154
146
133
124
126
139
160
171
167
150
136
136
146
151
145
136
134
133
131
128
129
133
133
130
128
129
133
134
133
136
140
146
144
141
138
140
141
139
134
128
126
127
139
142
155
162
160
154
153
155
156
150
141
135
132
136
142
149
151
146
144
144
149
147
141
141
146
147
142
135
132
133
133
131
129
130
131
129
129
133
134
136
136
135
132
128
125
124
119
117
117
119
149
154
162
170
165
155
151
154
155
150
146
141
137
134
131
135
142
149
152
149
147
144
144
149
153
151
144
136
134
132
131
128
131
133
133
129
126
127
129
131
130
130
130
131
132
127
116
107
110
121
160
160
158
156
148
140
141
148
153
150
143
141
140
135
133
136
147
153
150
142
139
142
147
148
147
144
141
138
134
130
125
126
134
140
139
133
130
132
138
141
135
130
131
139
146
136
116
107
117
134
162
160
154
145
139
138
144
151
153
145
138
139
141
142
139
143
151
155
146
135
132
139
142
137
132
136
144
146
140
131
129
132
135
138
138
136
136
138
143
145
139
133
133
139
143
130
112
108
123
141
152
153
150
146
147
151
155
154
147
138
135
139
146
148
145
145
149
149
142
133
131
135
134
127
125
135
147
148
141
137
139
140
136
130
131
136
136
131
128
132
134
135
135
136
131
119
110
111
123
133
143
138
144
148
154
152
149
145
140
138
140
147
152
151
149
146
147
143
139
137
135
136
133
127
127
133
140
140
138
137
139
140
138
134
135
137
133
122
115
119
128
133
134
132
128
125
124
125
127
123
144
132
136
145
145
137
129
130
137
144
147
146
145
149
152
151
146
138
135
138
139
138
136
134
133
132
131
133
135
132
133
136
144
150
149
140
131
126
124
125
126
129
127
125
124
130
136
139
131
118
157
144
139
139
134
126
121
129
141
151
148
141
136
142
153
156
147
136
129
135
140
140
139
135
132
131
129
135
140
136
131
133
143
151
149
139
134
138
141
137
129
123
118
116
116
121
131
135
126
111
165
159
148
138
130
128
132
139
147
150
148
143
141
144
152
153
146
135
131
133
138
141
141
137
133
132
134
140
145
144
139
134
133
134
131
130
132
140
141
133
124
119
119
117
117
119
121
120
112
102
162
163
154
140
135
139
146
149
148
149
151
151
149
145
144
146
149
144
139
137
138
142
142
137
134
133
135
140
142
143
144
139
130
117
114
121
130
130
124
119
119
122
126
128
128
126
121
116
109
108
153
159
155
147
143
146
149
150
149
151
155
156
150
139
135
141
152
155
152
145
141
141
140
134
128
128
133
137
137
135
139
139
130
118
116
125
131
126
116
115
120
127
128
130
131
127
122
116
119
131
151
155
156
157
154
150
146
145
148
154
159
157
150
140
137
140
144
149
152
150
144
136
132
127
126
127
132
135
135
132
131
131
128
126
125
128
131
128
124
122
123
125
124
123
124
122
114
110
118
131
150
153
157
160
160
154
146
142
146
153
158
156
152
151
144
134
127
130
141
148
143
130
123
126
131
133
133
133
135
134
130
128
126
127
127
127
130
131
130
128
124
116
114
115
121
119
110
99
96
107
149
149
149
149
150
149
146
143
145
150
153
153
153
151
141
128
119
123
137
141
133
121
120
130
141
141
135
133
136
138
134
129
126
126
126
127
130
134
137
134
123
114
109
113
121
127
119
102
93
99
150
145
137
130
130
133
137
140
141
141
140
140
139
132
126
122
127
135
141
137
126
122
124
132
141
142
138
136
136
135
135
131
125
125
128
134
141
142
139
129
120
111
107
112
122
131
133
121
110
114
149
141
134
127
122
123
130
137
137
135
132
129
124
121
120
127
138
145
143
136
131
129
129
129
129
135
138
139
134
130
127
124
124
123
128
136
141
139
131
122
117
113
110
109
118
130
136
132
120
117
140
132
133
133
132
131
133
137
139
137
132
127
127
131
136
140
139
137
135
137
142
141
131
119
114
123
135
137
132
123
118
121
124
124
124
125
127
124
124
127
128
128
122
118
123
129
131
122
111
106
131
129
135
142
143
142
141
143
145
142
133
127
131
145
154
150
137
126
127
136
144
141
131
119
114
121
128
131
124
118
115
121
127
130
124
116
111
111
121
134
145
146
139
134
132
129
120
108
101
104
139
140
144
145
144
139
137
140
144
140
129
119
122
135
147
143
135
126
124
125
126
127
129
129
128
126
128
126
122
117
117
123
132
133
128
118
112
112
121
131
141
145
143
138
131
121
112
107
110
116
148
147
145
145
141
133
129
131
138
136
126
112
109
117
127
132
135
132
121
113
115
123
134
136
137
133
132
128
125
122
122
125
130
132
133
128
126
124
122
119
120
126
134
135
128
119
116
119
125
128
144
139
140
144
143
135
129
132
139
137
132
122
118
118
120
127
129
124
114
114
124
137
140
132
132
136
136
132
129
131
132
131
130
128
130
133
137
137
131
120
113
118
131
136
134
129
130
133
131
125
137
127
132
143
147
142
137
143
146
139
135
135
138
137
127
117
111
107
109
121
139
148
141
130
132
138
137
132
132
138
142
139
130
127
125
127
134
141
142
134
127
129
137
138
136
134
135
134
126
116
132
129
131
139
142
139
141
146
147
138
129
134
142
142
127
110
100
103
115
128
139
136
130
130
137
141
135
128
129
138
141
136
128
125
123
122
124
132
137
138
139
141
139
132
122
118
117
120
119
114
133
135
134
133
129
129
132
137
136
129
122
123
126
126
120
112
110
116
127
132
126
117
116
129
142
141
130
122
125
133
135
130
125
126
128
124
117
114
116
122
131
137
132
121
109
105
104
105
107
111
137
140
137
133
128
126
124
125
126
128
125
121
118
121
122
125
127
128
132
131
123
114
117
129
136
134
123
117
121
130
134
133
133
132
134
128
117
107
104
109
118
124
123
119
114
109
102
97
98
104
140
138
137
137
135
129
123
123
132
136
138
131
128
131
133
134
128
126
126
125
125
126
129
133
132
128
124
121
122
130
140
149
146
137
127
124
124
121
116
112
114
117
119
121
125
119
109
98
98
107
169
167
160
157
165
173
175
166
153
144
140
146
151
150
143
137
135
142
149
157
154
147
140
139
143
148
154
156
157
153
144
137
139
150
160
164
155
145
140
136
136
141
149
155
160
154
141
127
122
127
171
163
148
143
150
161
167
161
148
136
135
144
154
159
155
149
145
145
148
150
149
149
149
150
146
143
141
143
149
149
142
134
134
142
152
156
154
148
143
140
142
149
152
153
154
152
144
132
121
126
156
153
147
141
142
148
155
155
148
140
137
145
153
159
157
153
150
147
146
144
146
151
155
152
143
135
133
137
144
146
140
140
143
148
153
156
155
152
144
141
146
153
154
151
147
149
150
143
130
128
149
155
157
153
149
146
150
153
155
152
147
147
151
152
155
152
149
147
141
139
142
151
154
149
141
137
140
147
153
152
150
151
150
153
155
156
154
145
136
131
135
148
153
149
146
146
148
144
138
133
156
162
161
158
154
147
146
150
156
162
158
151
150
149
151
153
153
147
138
132
136
146
152
152
146
145
148
153
158
159
154
150
143
143
148
153
152
140
130
125
128
138
144
145
140
134
134
137
139
136
155
156
154
151
153
147
142
143
153
161
164
159
151
147
148
154
160
157
143
131
129
140
151
152
149
146
148
150
153
156
154
146
132
129
137
148
151
144
137
135
135
138
137
132
121
118
125
135
140
134
141
141
145
151
155
151
146
146
152
161
164
164
157
146
140
145
158
163
154
140
133
138
144
143
142
146
150
151
151
152
155
151
139
132
134
144
150
149
148
148
147
143
137
126
117
118
133
145
142
132
138
140
147
156
160
157
157
158
160
161
162
163
158
145
136
134
145
158
159
153
147
139
132
127
132
146
159
161
153
150
153
154
150
142
140
141
143
143
143
146
148
148
145
137
131
135
146
153
149
136
154
157
160
159
161
161
163
165
164
160
156
154
151
144
140
139
143
149
155
156
153
141
127
123
134
151
164
162
154
150
149
150
150
151
147
140
131
129
129
134
140
146
150
153
150
147
149
150
148
146
172
169
162
157
157
161
165
165
162
158
151
142
136
137
142
150
151
148
146
150
151
143
133
129
137
147
151
152
153
150
146
142
146
151
150
140
129
125
128
132
135
136
142
147
148
144
141
139
140
143
166
166
159
153
151
156
159
160
156
156
150
139
128
130
142
156
157
150
150
155
158
155
145
138
134
131
131
136
150
156
153
147
147
153
154
146
137
135
138
138
137
135
135
135
134
130
129
127
128
130
150
154
155
150
146
151
156
158
156
155
154
146
137
136
144
151
154
151
157
170
176
170
155
144
137
130
125
128
144
158
162
157
152
153
154
150
144
140
140
139
143
144
143
139
131
128
124
122
123
129
139
146
153
151
148
153
159
158
152
149
153
156
155
150
149
148
146
147
160
174
179
170
155
151
150
144
134
131
139
152
159
155
149
145
146
145
143
139
134
137
143
152
155
153
146
141
136
130
128
136
137
142
151
155
159
163
164
156
143
138
147
160
168
163
157
150
148
147
151
159
160
155
150
153
159
156
144
135
138
143
147
145
139
135
135
137
140
138
136
136
139
147
152
155
157
155
152
144
138
137
143
140
146
158
167
169
161
147
135
135
148
162
170
168
164
162
157
150
145
144
143
144
145
149
151
147
143
137
137
137
138
140
139
136
131
132
138
144
147
141
137
138
142
146
149
150
149
144
134
126
149
141
143
150
160
159
147
136
134
143
151
155
157
161
165
165
161
154
147
144
140
134
131
131
132
133
134
136
137
139
142
148
146
138
132
132
138
145
146
140
137
136
139
138
134
133
134
129
122
115
154
148
143
144
147
146
138
136
142
150
149
143
140
147
156
158
155
153
156
152
141
127
118
117
124
129
134
135
138
144
151
150
143
135
132
133
135
134
133
134
139
143
140
135
129
128
127
122
118
115
153
151
148
148
152
152
147
146
151
154
149
143
140
145
149
148
148
151
154
154
144
130
120
119
129
139
139
136
137
144
149
148
139
130
130
132
130
125
122
128
140
147
142
132
128
132
138
132
122
123
147
147
149
157
166
168
159
153
148
150
156
158
156
151
146
145
148
151
154
154
149
144
136
134
140
148
149
144
136
137
142
143
138
134
132
132
128
125
124
131
141
146
140
129
125
130
141
141
132
124
146
143
143
152
165
168
160
146
140
144
158
169
166
153
144
144
150
159
161
158
154
149
145
143
147
153
158
154
144
136
135
141
148
148
143
135
130
129
129
133
135
136
136
129
120
120
127
133
131
125
154
146
142
142
149
155
148
138
133
139
154
164
163
152
144
145
151
159
158
154
147
144
143
143
144
146
152
155
148
141
135
139
151
159
152
138
126
125
130
137
133
131
132
133
130
120
115
120
126
125
158
156
149
141
139
143
144
138
134
135
142
149
150
147
147
148
149
145
141
140
141
145
146
145
142
139
140
145
150
148
144
139
143
150
149
131
116
116
132
145
143
133
130
137
145
139
129
124
127
124
155
154
152
146
140
140
143
145
141
140
137
137
138
141
146
150
145
132
124
131
144
157
156
153
149
146
146
149
154
155
145
135
126
127
128
122
114
117
135
153
155
141
131
136
147
152
152
146
138
131
146
148
154
157
150
145
148
154
153
148
142
137
136
134
139
141
143
135
132
138
151
158
155
152
151
156
159
160
160
154
142
124
112
109
114
119
123
128
136
145
148
144
137
135
136
145
155
155
144
133
136
142
160
168
163
155
156
159
161
159
153
149
145
136
134
137
144
150
152
151
151
145
137
136
142
149
153
154
154
147
135
122
112
110
114
121
125
129
130
130
133
137
137
136
136
143
144
139
129
125
131
138
156
166
164
156
154
158
162
160
159
160
157
148
139
140
149
159
158
150
142
131
125
126
130
134
135
139
143
144
136
129
126
127
126
124
124
128
131
132
132
133
135
140
149
150
136
119
111
117
136
140
145
150
148
143
145
150
154
155
156
160
159
153
148
148
154
156
147
138
134
132
131
129
131
133
135
137
138
141
145
146
146
143
135
127
125
131
142
152
151
142
137
144
155
151
132
114
112
124
148
149
149
145
141
141
144
148
149
146
147
150
150
148
145
146
152
147
137
130
133
138
140
137
141
150
152
140
131
132
147
162
161
150
139
134
134
140
148
157
156
151
147
146
146
136
123
119
129
139
155
155
154
151
149
152
153
151
146
143
144
147
146
140
137
142
148
145
137
134
136
140
140
136
143
156
160
141
120
120
140
162
162
150
139
139
142
140
135
134
138
145
148
145
131
119
116
121
134
143
148
146
151
155
157
154
150
146
143
144
146
147
146
144
141
144
148
146
143
140
144
145
139
133
132
140
142
137
124
122
134
148
149
145
140
138
139
131
121
117
120
132
138
135
125
118
116
121
127
130
143
138
143
153
153
141
132
133
142
148
148
145
144
145
150
152
148
143
140
140
144
144
140
132
124
122
123
131
137
139
137
137
143
147
144
135
130
127
124
122
118
120
124
125
124
125
123
121
120
121
155
148
148
150
143
129
121
126
140
149
148
142
139
144
149
150
146
137
136
138
140
142
140
135
128
124
126
136
149
150
142
139
143
149
145
133
129
131
138
135
125
121
120
123
126
124
122
121
120
120
165
166
160
152
144
137
134
136
142
146
147
145
142
141
141
137
136
138
139
140
139
139
141
145
144
140
139
144
151
153
146
141
140
138
133
129
131
136
139
134
128
127
130
132
127
121
119
119
119
117
163
170
163
151
146
149
151
150
148
145
148
151
147
138
128
127
135
144
145
139
136
138
143
147
147
144
143
142
146
148
146
141
132
124
122
126
132
131
122
117
120
133
145
144
133
120
116
117
121
120
160
165
159
149
147
151
153
153
150
151
151
149
139
128
122
128
141
146
142
132
130
135
143
146
139
134
132
134
141
145
146
143
133
123
123
130
133
123
107
102
114
132
147
147
134
121
113
115
125
135
158
161
160
157
154
152
146
144
148
153
153
146
135
127
126
134
140
141
139
136
133
136
139
137
132
126
125
130
139
143
145
142
137
134
134
135
131
121
112
110
117
127
135
137
133
124
114
113
124
137
155
156
160
165
163
155
144
137
139
147
150
143
134
134
136
134
131
134
145
151
146
139
134
134
131
127
126
133
141
141
135
133
136
140
141
135
131
127
129
130
126
119
117
121
127
128
119
113
113
120
146
145
151
156
159
153
145
137
136
139
139
134
133
136
136
132
129
135
148
153
146
134
130
131
131
127
128
135
139
135
127
126
133
137
137
134
133
137
141
136
126
112
104
108
121
128
125
116
113
114
149
143
144
146
149
149
146
146
144
141
137
132
130
130
129
130
133
140
143
139
131
126
129
130
127
125
127
130
132
131
129
132
135
133
131
132
135
136
132
124
116
111
110
113
119
124
125
123
125
128
160
154
151
149
148
146
145
150
152
149
143
137
132
129
129
133
139
141
136
127
122
126
129
126
122
123
125
125
122
126
138
145
138
128
122
124
127
123
116
111
114
121
129
129
123
117
116
120
127
130
160
159
156
153
149
143
141
140
142
145
145
141
136
134
134
137
138
134
131
132
134
135
130
121
119
124
130
125
118
123
137
145
138
124
118
119
120
117
113
116
125
133
138
133
124
113
110
111
116
117
143
147
148
148
144
141
133
128
128
132
136
136
134
137
142
141
137
127
128
137
146
144
132
119
118
127
131
126
120
119
125
131
129
125
124
126
126
123
123
129
136
136
131
126
120
115
110
105
104
103
133
135
136
139
143
141
135
130
128
133
135
132
127
132
140
143
139
132
128
134
141
142
136
127
122
122
126
126
124
122
122
124
126
129
132
135
132
128
125
129
133
132
129
126
123
120
114
107
104
107
142
135
132
137
143
145
139
133
133
137
137
132
125
124
129
138
139
136
128
123
126
132
135
133
129
125
122
120
123
128
133
134
132
133
133
134
131
122
118
114
113
119
126
135
134
128
119
117
117
119
153
136
131
137
147
148
140
133
131
135
138
140
135
129
128
134
136
133
124
120
121
125
126
128
135
138
131
121
120
130
140
144
136
128
125
122
124
124
118
106
97
103
123
138
141
130
123
119
124
125
151
137
132
140
149
148
140
129
125
128
135
146
153
151
143
134
129
123
119
120
123
120
116
124
141
152
144
128
121
129
138
135
127
117
112
113
122
134
134
122
105
105
121
132
130
120
114
116
122
124
142
135
135
140
143
142
136
131
126
125
129
143
158
162
155
139
125
118
120
126
131
126
121
129
144
151
144
134
131
131
127
117
112
114
116
117
123
133
138
132
125
124
129
124
114
105
104
111
119
124
135
137
137
136
133
133
132
133
131
128
127
132
140
145
143
136
127
122
129
141
149
147
141
140
142
140
137
137
144
139
124
108
110
126
136
129
118
113
115
122
131
134
130
122
113
109
106
110
115
124
137
141
139
134
130
129
133
134
135
136
131
128
123
124
127
129
128
129
136
150
161
162
155
145
135
127
128
135
142
138
125
119
124
137
143
133
116
103
102
112
127
132
129
124
124
122
117
113
115
124
140
139
136
134
134
132
133
135
141
145
143
135
127
122
124
129
130
129
133
141
149
151
145
135
127
125
126
129
127
126
126
134
135
129
122
120
123
123
122
122
123
124
125
124
128
127
121
114
115
122
162
158
154
157
164
171
175
173
163
150
140
138
143
148
152
151
157
164
165
159
150
145
146
150
157
160
163
165
161
152
144
139
142
144
140
135
136
142
148
148
144
141
143
148
153
149
141
130
122
122
166
155
147
148
153
163
168
170
163
150
141
141
149
157
160
161
163
166
164
157
148
149
158
165
164
156
151
153
151
147
139
136
137
140
140
141
145
152
150
143
136
137
142
147
147
144
140
131
121
121
161
152
146
142
141
144
150
156
155
151
144
146
151
155
155
154
157
159
157
152
147
148
157
160
155
144
139
139
142
143
139
141
146
153
157
156
153
154
149
142
135
138
142
140
139
138
140
136
131
128
161
162
156
148
140
138
139
144
148
147
146
147
151
154
153
150
148
147
147
149
150
151
147
144
143
143
145
145
146
146
151
154
159
166
166
158
150
144
142
142
142
143
143
142
140
138
139
141
139
133
166
167
160
149
145
144
145
147
147
146
146
149
153
158
160
158
153
147
145
148
152
154
147
141
142
149
152
149
146
148
153
156
152
153
155
150
140
133
137
144
147
146
146
145
139
135
135
140
142
136
163
156
150
143
147
152
156
155
152
148
147
149
154
158
164
167
165
158
150
149
154
157
154
147
142
148
148
142
138
141
146
146
137
135
137
140
137
131
134
144
149
148
145
141
135
130
134
140
142
135
148
140
142
147
156
159
161
160
159
158
155
151
147
146
151
157
164
165
159
155
155
158
155
145
139
142
146
143
139
140
145
147
139
136
134
137
135
133
137
146
150
148
143
137
130
128
135
140
138
132
140
144
157
169
174
170
164
162
163
166
162
153
145
139
139
146
157
163
163
160
157
153
146
138
136
143
150
149
144
145
153
160
160
154
145
137
133
134
142
149
150
148
140
134
130
130
134
137
137
132
149
165
179
184
182
173
164
158
160
164
161
154
145
141
145
150
156
157
156
155
154
150
142
135
139
148
152
150
147
147
154
162
166
165
155
142
133
135
143
149
148
139
131
130
130
131
133
136
138
139
157
171
176
171
166
163
160
157
154
153
152
144
135
137
146
159
158
151
145
147
151
150
145
144
149
148
144
139
142
146
147
148
153
158
156
146
136
134
142
145
139
131
126
129
133
136
135
137
142
145
158
163
159
150
146
152
158
157
152
150
144
133
123
126
142
155
157
152
147
154
159
159
154
152
152
142
131
131
143
153
149
141
140
146
152
149
142
141
142
141
136
131
130
136
138
139
137
137
138
140
155
159
157
147
142
150
160
159
152
147
142
134
128
127
134
146
154
158
166
171
171
162
154
151
146
136
127
133
152
167
164
153
142
142
145
147
148
151
150
146
141
140
142
145
146
141
135
129
129
134
153
156
156
147
145
154
164
160
147
138
141
147
144
134
129
132
144
154
164
169
164
153
142
138
137
133
132
137
152
164
165
156
143
139
138
141
145
149
151
152
150
147
145
145
144
142
138
130
128
136
153
152
149
146
149
160
167
155
135
128
142
160
160
144
130
130
138
144
148
147
146
142
137
133
134
134
135
135
138
139
140
140
142
140
138
137
138
141
150
153
152
145
135
133
135
143
145
141
137
138
153
150
148
152
162
172
167
149
131
130
151
170
171
156
144
142
144
145
143
143
142
143
141
139
136
136
138
136
130
121
120
129
142
150
148
138
138
140
150
154
150
141
129
124
128
135
142
143
138
132
152
147
147
157
169
174
164
145
134
142
155
164
162
156
153
152
153
155
158
156
151
144
139
138
140
142
143
141
138
131
129
133
145
154
154
144
137
139
147
150
145
136
131
127
126
127
131
133
132
125
143
137
139
151
163
168
160
146
143
149
151
148
143
143
147
149
151
155
163
161
148
134
127
132
142
146
146
146
148
150
147
143
143
145
146
139
133
131
134
136
137
135
133
132
127
124
127
132
134
131
140
134
136
147
159
166
161
154
152
155
156
147
137
133
135
138
141
142
144
143
138
130
128
133
143
148
147
144
146
150
152
143
136
133
134
131
124
119
121
127
134
137
136
131
125
127
137
145
145
135
145
140
141
150
163
168
164
157
156
159
167
163
152
141
133
135
136
133
129
130
138
145
145
144
145
149
146
141
136
139
142
142
139
137
136
132
125
123
124
130
134
137
135
129
121
127
142
154
148
135
150
144
142
149
162
166
159
149
144
153
168
176
171
154
141
136
138
139
141
144
151
154
153
146
146
148
147
143
134
132
135
141
151
153
147
136
131
133
136
136
132
132
133
130
123
121
129
142
145
134
149
143
135
138
148
157
156
145
138
144
159
175
176
164
147
139
141
151
159
160
155
149
141
138
140
142
147
148
143
139
136
142
157
165
159
144
133
137
149
152
141
130
128
130
130
122
119
124
132
132
148
143
137
135
138
150
155
154
144
139
149
163
169
161
148
139
142
149
155
154
148
139
133
133
135
140
148
155
154
146
137
137
150
162
161
144
131
134
153
168
161
140
126
123
129
128
125
123
126
129
145
149
149
144
141
147
155
155
147
139
142
151
156
150
142
138
137
137
138
140
140
140
138
138
142
149
158
164
162
151
135
128
132
143
149
140
130
130
146
164
165
148
127
116
120
132
141
139
131
122
139
148
159
159
149
144
143
145
140
139
141
150
152
145
139
137
138
139
138
138
141
142
139
140
145
152
160
166
162
151
134
123
122
127
134
135
132
130
133
140
144
140
128
116
118
134
151
153
137
122
128
140
155
161
153
142
136
137
138
141
149
156
158
149
143
143
150
154
154
150
145
140
133
129
130
133
140
149
155
150
139
128
125
127
131
134
134
132
128
126
126
128
127
125
129
139
149
146
133
123
124
135
148
154
151
144
140
141
145
148
152
158
159
155
151
153
158
160
157
150
145
138
131
124
116
111
114
126
145
151
150
142
135
134
133
135
135
134
133
132
130
126
124
127
139
144
138
126
119
122
136
143
149
152
150
146
146
150
151
149
151
152
153
152
154
156
156
150
140
136
140
141
138
132
126
120
115
119
132
150
160
158
146
135
132
134
135
137
140
144
143
134
124
125
137
144
135
120
114
116
153
158
158
153
144
140
142
147
148
147
148
149
144
140
140
143
145
136
128
129
136
140
139
140
146
148
138
121
116
129
150
161
151
135
125
125
132
136
138
143
144
137
127
123
130
139
144
138
129
124
158
160
161
151
137
132
137
144
146
147
148
148
144
134
128
130
135
136
134
136
140
139
138
140
152
160
151
127
106
111
134
153
151
135
123
122
129
135
136
134
135
136
135
129
124
130
144
151
145
134
149
150
154
153
147
142
144
150
153
150
148
147
145
139
133
133
138
142
144
146
148
147
142
138
141
141
139
128
119
120
131
141
143
135
125
122
128
134
136
134
132
134
136
132
121
119
129
134
133
128
143
143
153
161
161
158
155
154
155
151
143
138
140
141
144
142
139
140
142
145
148
147
145
137
130
122
121
127
136
140
139
136
135
136
130
124
125
133
139
137
131
128
132
136
133
125
116
111
113
123
145
151
161
170
171
165
155
150
147
144
139
134
134
138
139
139
136
136
139
142
141
138
136
135
133
127
123
128
141
147
142
137
136
138
134
124
120
125
136
135
127
121
127
141
149
140
122
110
114
129
147
157
166
170
168
162
152
143
139
139
140
141
140
134
128
124
127
138
147
147
139
128
128
135
143
144
140
139
142
144
143
143
145
141
130
118
112
119
128
126
120
119
129
141
147
137
124
119
124
132
148
156
155
154
153
152
146
140
135
133
140
146
144
132
119
115
125
139
146
147
139
132
131
137
142
146
145
142
139
138
143
148
148
138
123
111
113
119
123
121
118
126
134
134
126
115
113
117
125
128
150
147
139
135
139
143
143
139
132
129
133
137
136
129
121
121
126
128
129
130
138
142
144
140
139
136
135
131
128
133
141
148
147
135
121
114
117
122
124
122
125
135
143
133
115
102
102
115
124
127
149
141
134
132
138
143
144
140
136
133
132
128
125
128
133
135
133
125
119
126
137
146
150
147
141
136
131
127
126
132
139
144
141
135
128
123
121
122
125
130
136
141
144
140
129
117
111
115
126
130
144
137
135
137
141
143
142
140
140
143
140
130
125
130
140
144
140
134
135
139
143
144
147
148
147
143
139
135
137
136
135
135
137
140
138
133
124
121
127
137
139
137
135
138
141
140
131
128
129
133
143
140
139
139
141
141
140
138
141
146
145
138
134
137
143
144
141
143
148
149
144
141
144
145
145
141
140
142
140
133
127
128
136
144
146
137
128
124
130
134
131
123
118
123
135
142
140
138
141
136
153
150
146
142
141
140
140
143
145
148
149
147
146
148
148
144
141
144
145
141
135
139
144
144
135
127
128
131
132
128
127
133
142
144
141
134
127
124
128
131
128
121
115
116
120
122
124
136
148
142
166
162
155
151
148
145
146
151
155
156
154
154
155
155
152
145
141
139
136
133
133
140
143
141
131
124
120
120
121
127
140
149
147
135
129
122
121
120
121
125
128
135
137
130
116
102
105
123
144
143
165
164
159
152
148
144
144
147
152
153
152
149
145
143
145
144
139
133
131
134
141
142
140
135
130
129
128
123
120
133
149
155
141
127
121
125
126
122
116
116
125
133
139
132
114
97
95
111
128
132
147
151
149
148
147
143
137
132
135
140
142
137
127
126
131
135
134
126
127
137
147
144
132
121
123
133
135
129
126
134
145
142
130
122
126
138
140
129
116
110
112
117
119
119
114
110
108
109
114
113
136
136
138
146
150
151
142
131
127
135
140
136
127
121
126
132
130
124
123
134
146
145
131
117
116
126
132
132
131
134
137
134
127
126
134
147
147
134
119
113
112
113
112
117
125
131
127
114
103
99
146
141
141
148
159
160
148
135
128
136
145
145
134
127
128
132
131
127
127
134
144
145
136
127
124
127
131
132
133
136
139
137
133
135
141
143
139
129
119
115
116
116
120
127
137
138
129
113
103
102
163
154
146
148
156
159
149
136
129
135
143
148
145
136
132
134
137
135
135
136
141
142
136
134
140
142
139
134
133
137
139
138
136
136
136
133
130
124
119
113
106
108
120
131
135
124
109
101
105
114
165
155
144
142
146
150
147
137
129
130
140
149
154
152
147
143
138
133
130
131
133
129
125
132
143
147
142
132
130
131
130
128
125
126
127
128
130
135
132
115
97
96
113
129
126
108
93
94
104
116
152
145
137
133
136
144
146
139
133
131
138
149
160
164
161
152
138
125
120
123
128
128
125
127
134
135
131
127
127
124
118
110
112
121
126
126
132
142
141
125
105
99
112
129
127
115
99
94
100
109
140
139
136
134
133
137
144
150
149
145
143
145
152
157
158
152
138
125
123
131
142
144
140
136
134
130
127
128
131
125
113
104
110
126
133
127
123
129
134
130
118
109
113
124
133
129
117
101
95
105
136
141
139
136
131
133
142
151
157
153
144
139
135
137
139
138
136
132
133
141
152
156
152
145
138
132
130
135
134
126
113
109
116
129
132
124
117
121
126
129
126
118
114
121
131
134
125
107
99
108
142
140
138
135
132
134
139
145
148
148
142
137
129
128
126
129
129
130
134
138
143
146
143
137
132
133
138
137
130
119
114
118
124
121
118
118
124
130
134
131
127
124
120
121
126
126
123
116
113
116
145
141
144
154
163
165
163
163
162
157
148
145
151
160
164
162
160
161
161
156
148
143
147
152
155
153
154
154
148
138
132
140
150
150
136
123
126
142
155
155
144
134
129
129
129
128
130
133
138
141
154
146
147
155
164
165
167
166
163
157
148
144
148
158
165
167
167
166
164
157
149
144
146
148
149
149
155
159
156
145
136
139
147
151
144
139
145
154
158
146
133
127
131
134
132
128
129
133
139
141
164
156
148
148
151
155
158
161
162
157
150
148
151
158
159
158
160
159
159
154
149
144
141
143
147
150
153
154
152
148
148
149
156
158
153
148
148
151
150
141
129
125
133
136
134
128
129
132
139
140
165
159
150
142
136
140
148
154
155
153
152
154
159
160
158
150
143
142
146
151
151
146
141
140
146
151
150
142
137
143
152
157
159
158
153
141
136
138
145
147
143
136
136
140
140
135
132
135
139
139
161
160
151
141
136
142
152
156
155
153
153
157
164
167
164
152
140
132
136
150
161
160
149
141
142
146
140
126
118
127
142
147
148
147
146
140
132
131
144
156
159
153
148
152
154
149
144
143
144
139
156
154
149
143
145
154
165
166
160
152
150
154
160
166
164
154
143
135
141
158
174
175
160
144
138
136
132
119
111
116
127
132
131
135
145
148
142
135
141
154
162
159
156
158
160
156
148
144
143
139
156
149
147
146
154
160
166
164
156
147
142
142
147
151
154
152
147
146
152
163
175
175
162
148
139
137
135
130
123
124
128
131
133
139
151
155
148
139
138
147
153
152
148
152
155
149
138
131
131
136
158
155
154
155
157
160
157
152
147
144
139
137
140
147
151
152
152
155
160
162
165
164
160
152
146
144
145
141
138
140
142
144
147
150
154
152
146
141
143
150
151
143
134
134
135
132
123
115
117
127
157
165
165
161
157
157
154
148
145
146
146
144
147
151
159
161
160
156
154
152
153
154
156
154
151
147
143
140
140
145
150
152
151
152
151
147
141
142
151
159
155
140
123
117
120
123
122
118
118
125
154
166
167
156
152
156
158
156
150
149
152
150
147
150
159
166
160
151
142
142
148
154
155
157
156
148
137
133
141
148
148
146
144
145
148
142
138
141
149
158
154
139
124
119
123
129
133
135
135
133
154
163
161
152
148
158
166
164
154
149
151
150
145
143
148
157
155
148
141
141
144
146
149
157
159
149
136
135
146
153
148
139
135
142
146
145
140
141
146
147
143
136
133
134
139
144
145
143
140
139
159
160
159
151
149
158
166
163
152
145
146
147
144
139
141
145
152
155
151
143
136
133
138
152
155
148
139
142
152
157
151
139
137
142
149
149
146
143
143
142
138
138
139
145
150
152
145
137
132
135
159
156
150
142
140
149
160
159
150
141
142
145
146
140
137
141
150
157
154
144
132
126
128
134
140
139
139
141
146
150
145
140
140
143
146
146
144
141
139
139
139
139
141
144
149
148
142
129
125
132
159
153
142
131
133
146
160
159
147
139
144
151
149
140
134
136
142
147
147
142
137
134
130
130
126
128
131
133
135
133
134
137
142
145
143
139
134
130
137
141
143
139
134
132
134
137
134
129
126
130
164
161
149
141
148
162
170
159
146
143
153
160
155
141
135
132
132
136
141
145
147
146
144
138
132
129
130
131
132
131
133
137
143
149
147
139
132
129
140
149
147
135
121
116
118
122
128
130
128
126
161
160
156
156
168
177
173
157
145
148
159
164
158
147
138
135
135
139
147
154
151
147
147
149
149
145
139
140
145
147
143
137
140
146
145
137
130
133
145
150
140
120
111
112
117
121
127
131
131
121
148
144
147
155
169
176
167
152
145
150
159
161
155
151
149
149
149
152
157
156
147
138
143
151
160
158
152
153
158
159
147
133
127
133
136
132
126
131
137
136
123
110
111
123
131
131
134
140
141
130
140
132
135
146
160
166
164
155
154
156
159
155
150
149
150
156
154
152
148
145
140
138
144
152
159
160
154
153
159
158
146
131
124
129
135
131
125
125
128
128
121
118
124
132
136
133
136
143
146
136
147
140
140
148
158
166
163
157
157
157
155
151
145
144
146
147
144
138
131
133
141
148
153
153
151
148
143
140
143
147
145
137
135
139
142
137
130
128
128
130
129
129
134
135
130
125
132
140
142
132
156
154
152
155
163
166
161
152
147
146
148
149
147
145
142
138
133
130
132
141
152
156
153
147
141
138
131
130
135
140
143
144
144
143
139
135
133
137
138
135
130
129
133
134
126
122
126
132
133
126
154
153
151
152
158
163
161
149
139
137
142
150
155
152
144
138
138
143
154
160
158
148
138
132
131
131
131
134
140
142
142
143
141
135
128
125
128
140
146
144
133
129
131
133
134
131
129
130
133
130
148
144
144
144
148
156
161
156
144
135
140
152
160
158
151
149
153
162
169
166
153
136
127
123
126
131
140
148
152
148
138
136
134
134
129
127
128
136
146
151
148
140
134
133
135
137
137
136
134
135
142
144
146
145
143
150
160
159
149
137
139
152
162
160
154
153
158
163
160
153
142
132
128
129
132
137
145
151
150
139
132
132
136
146
146
142
136
133
137
147
150
147
135
126
124
130
138
138
133
129
136
146
153
152
147
146
148
147
140
136
140
149
158
156
154
156
157
155
147
137
133
133
137
139
141
140
141
141
135
129
126
132
146
157
159
151
140
133
129
132
135
139
134
126
121
124
134
137
129
120
128
138
144
146
146
143
139
135
132
133
136
143
147
150
152
158
160
155
145
136
132
135
142
146
143
137
133
129
130
127
128
135
145
151
151
145
141
134
130
128
128
131
133
127
126
127
133
137
134
125
131
134
137
141
145
148
146
142
137
134
131
130
131
136
148
159
160
152
142
135
138
143
149
147
141
131
123
123
129
135
138
135
131
129
132
138
140
137
134
132
131
130
129
128
132
132
132
131
132
130
150
153
154
152
152
155
155
154
148
136
128
121
120
128
141
151
150
139
130
130
141
149
151
148
140
131
121
119
125
136
140
133
120
112
120
136
142
139
133
132
133
127
119
116
123
132
133
127
122
120
166
173
173
163
150
143
145
150
147
136
128
128
127
129
137
140
135
127
124
130
140
143
141
140
142
136
127
118
119
128
134
130
117
110
117
126
135
134
130
129
128
124
111
105
114
133
146
142
129
114
162
170
172
158
136
124
128
137
141
138
138
143
144
139
134
130
129
130
134
140
143
138
134
138
143
142
132
124
119
124
130
131
126
121
118
117
120
125
127
126
126
123
116
109
110
128
151
157
140
118
149
153
155
149
137
129
133
141
145
145
143
144
145
140
136
132
132
139
145
149
149
146
145
147
147
140
131
125
129
135
136
134
134
134
127
117
116
121
125
126
125
126
127
121
114
118
132
140
133
122
140
142
144
148
150
151
153
157
157
150
140
132
134
137
139
138
135
140
146
150
151
149
150
150
146
136
125
122
130
140
139
134
133
135
130
124
119
120
126
127
122
123
129
135
133
124
117
112
116
125
139
142
148
152
159
163
164
163
159
151
140
129
127
133
138
136
134
138
142
147
143
138
135
139
142
135
121
117
122
129
131
128
130
133
130
122
116
119
128
129
118
112
123
142
156
146
124
109
114
129
138
142
150
153
152
153
152
154
153
152
148
142
138
134
132
132
132
137
142
146
141
131
126
130
136
134
126
121
123
125
129
134
139
141
132
118
113
120
132
133
121
114
120
138
151
148
131
122
124
132
139
139
141
143
141
140
139
139
141
144
149
153
151
141
131
128
130
134
142
149
152
146
135
131
132
133
133
129
124
123
132
146
160
156
138
119
116
126
142
143
131
122
121
122
126
127
127
128
128
127
146
138
130
130
137
141
140
137
131
129
135
143
149
146
139
131
128
131
137
151
163
160
147
132
130
135
137
128
118
119
134
154
167
160
139
121
120
134
146
145
137
129
122
118
113
117
125
130
127
117
145
137
129
129
135
143
146
144
138
130
126
127
133
142
146
144
136
130
133
146
158
156
146
137
137
144
141
127
116
118
135
146
152
143
131
123
122
131
139
141
136
130
125
122
120
122
125
128
127
117
142
140
137
133
135
140
146
150
150
146
136
125
123
132
147
153
148
141
134
136
140
140
143
145
151
153
146
134
126
129
134
136
134
128
126
124
121
119
123
132
135
130
126
126
130
128
125
126
129
131
149
150
147
140
136
137
140
146
150
154
148
135
127
131
144
151
151
146
142
137
132
134
141
151
153
151
146
141
138
132
130
131
133
137
137
131
120
112
114
124
132
127
120
122
125
126
126
132
143
145
154
155
153
146
139
135
131
132
135
140
144
143
142
142
145
145
144
145
145
142
137
140
146
150
145
139
138
136
133
128
126
133
143
150
147
136
122
113
118
126
131
125
117
116
118
118
123
137
150
144
151
149
146
144
140
133
127
126
128
134
140
145
149
152
149
146
140
140
143
144
144
145
145
144
135
129
128
128
125
125
128
137
146
147
144
136
125
122
126
131
131
129
123
119
115
109
113
132
145
136
146
140
136
136
133
130
126
132
144
151
149
142
140
145
150
147
139
132
131
136
142
142
136
130
129
127
129
126
126
130
137
140
137
132
133
137
135
130
125
124
125
127
126
123
114
105
108
122
133
128
143
137
135
137
136
132
131
139
156
167
163
143
128
131
143
147
137
123
115
124
137
136
127
118
122
131
137
133
132
136
142
138
128
124
129
141
142
131
117
114
117
121
121
118
117
115
118
122
124
122
143
141
144
151
155
151
141
138
148
161
161
144
128
128
138
143
134
115
108
121
137
138
128
118
126
142
150
145
136
135
139
135
128
125
133
139
138
128
117
118
125
124
118
112
119
133
140
133
120
115
149
153
158
164
168
165
150
137
134
142
147
144
135
132
137
140
133
124
121
131
145
146
137
133
139
152
159
152
141
134
131
127
126
127
131
134
132
127
127
134
141
135
120
110
120
137
145
135
118
112
158
166
163
157
155
157
153
143
136
138
142
143
135
132
132
138
137
135
135
139
144
146
144
145
145
149
153
151
145
135
128
121
121
126
132
132
131
133
136
141
141
133
123
118
121
125
126
122
117
114
160
167
156
140
135
143
154
157
151
147
144
142
137
130
128
132
134
132
129
131
136
142
142
138
133
129
130
135
138
131
121
117
119
131
137
137
135
139
139
133
124
120
125
131
131
120
111
109
114
115
156
156
147
133
126
138
152
161
159
150
143
140
137
133
131
133
129
121
116
118
125
134
136
131
122
113
112
115
119
117
113
115
125
137
138
131
126
130
130
121
110
109
124
141
142
128
111
99
98
101
150
148
144
139
134
137
147
157
157
145
136
133
136
140
143
141
133
126
122
121
125
128
132
136
132
125
116
113
111
110
110
113
124
132
128
115
110
116
124
122
111
103
112
129
141
134
113
88
76
86
140
141
144
142
138
137
143
147
146
136
127
127
132
140
142
142
139
138
137
133
128
127
134
143
146
142
132
124
119
116
113
113
113
115
112
105
106
118
130
127
115
102
102
111
123
126
112
88
76
87
132
133
138
139
138
137
143
143
138
132
126
126
130
132
134
134
135
137
140
137
130
128
132
139
144
142
135
131
128
124
121
117
114
110
111
115
125
135
136
129
119
108
105
108
113
117
117
113
107
107
137
132
141
156
164
160
149
145
148
152
152
154
160
167
165
155
148
147
153
153
149
143
144
148
149
145
144
144
140
131
131
143
154
154
146
137
140
151
155
144
132
122
120
121
124
125
127
134
144
149
147
145
151
161
167
163
157
153
153
154
152
148
150
156
158
153
146
144
150
155
151
143
135
130
131
138
146
154
154
146
138
142
149
153
147
143
146
153
150
140
129
126
132
135
135
130
129
135
144
149
157
153
151
151
156
160
163
164
160
156
154
151
152
155
157
151
145
142
147
153
152
146
136
132
136
145
152
154
153
152
151
149
146
141
135
136
139
147
147
139
133
130
135
142
140
133
130
131
137
143
154
147
139
137
140
150
162
167
168
162
158
157
160
161
158
150
142
138
141
150
152
150
147
145
149
153
150
141
138
148
156
152
140
130
127
129
135
142
149
147
139
135
135
142
144
139
133
132
136
140
135
138
139
135
135
143
158
168
172
170
167
162
161
161
157
149
139
134
136
146
155
154
150
148
150
149
139
129
126
136
145
143
134
130
134
140
142
145
151
153
149
142
137
143
147
145
140
134
135
138
132
139
147
146
144
148
159
166
167
165
160
158
158
158
155
146
136
131
137
150
160
159
150
144
141
140
137
130
127
133
134
130
129
137
150
158
152
145
144
150
151
147
145
148
153
149
140
132
132
137
152
153
152
150
151
156
159
155
146
139
138
146
153
158
155
145
136
134
142
154
160
158
150
144
141
143
145
142
139
137
134
128
127
138
156
166
157
141
134
140
149
148
146
150
156
152
140
125
126
137
170
162
149
142
145
154
155
145
132
123
125
137
153
166
164
155
145
145
149
153
152
149
148
149
150
152
154
149
145
143
139
131
127
134
149
157
150
138
132
138
146
144
140
145
153
154
143
128
126
137
168
163
147
133
136
148
155
150
142
138
139
149
159
167
168
163
155
153
152
152
150
146
146
146
149
151
150
148
147
146
144
134
129
131
136
143
140
136
139
146
148
141
135
136
145
154
150
141
132
132
157
160
149
134
136
151
164
166
161
160
164
169
168
165
164
159
153
148
146
149
152
150
146
144
144
143
143
144
150
153
149
139
132
132
133
132
130
134
142
149
148
142
135
135
139
145
149
144
138
131
153
156
151
143
146
159
172
172
164
164
171
177
170
160
150
147
141
135
136
141
149
150
147
146
146
142
139
144
153
157
150
141
139
141
142
135
129
132
140
146
145
139
135
135
138
143
143
141
139
136
154
152
152
150
152
159
166
161
155
154
160
165
163
154
145
141
136
132
130
132
134
140
147
155
156
150
144
148
152
154
146
139
142
152
156
148
139
131
130
133
135
135
136
139
145
149
145
138
134
137
157
150
144
141
142
146
150
153
155
153
151
149
150
152
151
146
141
138
136
133
133
138
147
154
156
151
149
149
148
143
136
136
141
150
158
157
145
129
120
121
128
136
138
145
153
155
147
135
128
131
160
153
142
133
131
136
147
156
162
161
152
147
146
149
153
150
142
140
141
147
149
149
150
151
147
146
148
147
146
143
142
139
139
140
148
152
145
131
119
121
129
137
144
149
151
146
135
125
120
124
165
163
151
140
141
149
158
160
162
162
159
152
146
145
146
143
135
134
140
149
155
156
153
152
148
145
141
143
149
157
162
155
141
134
135
140
141
133
133
133
134
134
139
142
138
129
120
119
121
122
163
163
157
152
157
165
163
155
148
152
160
160
149
145
145
143
137
135
140
147
149
148
152
155
158
149
140
141
156
170
174
159
142
131
129
129
131
135
142
142
130
119
119
131
135
126
118
121
128
124
150
151
149
154
162
166
160
148
142
150
159
160
156
154
155
156
154
151
154
152
146
140
143
154
159
153
142
142
156
167
165
150
136
131
127
122
123
132
140
138
121
106
113
132
141
135
127
128
134
130
142
138
138
146
156
161
159
156
156
157
155
154
154
158
163
166
165
165
163
155
146
137
139
147
152
146
138
139
149
157
155
144
137
135
130
122
118
125
131
130
121
115
124
140
144
135
127
126
130
131
148
142
139
144
153
160
165
167
165
156
145
140
144
150
157
157
154
153
153
153
150
147
142
144
144
138
130
128
140
153
156
150
145
143
136
126
120
124
130
132
130
129
134
138
131
122
115
113
117
123
164
164
156
152
154
160
160
157
150
140
132
130
133
140
146
145
138
134
139
151
157
155
147
143
140
133
128
129
137
151
156
155
149
140
130
122
121
130
137
136
133
131
132
128
120
116
114
115
117
116
169
170
166
157
153
150
145
137
131
128
129
131
132
135
138
138
133
132
142
154
162
158
149
143
140
140
139
142
146
151
154
151
140
124
110
109
120
134
138
135
128
125
125
125
123
125
130
130
128
124
158
159
159
154
148
143
140
136
134
133
138
142
144
143
138
138
138
143
151
160
161
158
151
146
143
143
147
151
153
153
150
149
136
120
107
110
119
128
131
127
128
130
132
133
134
137
143
143
141
137
148
148
151
148
145
143
147
153
150
147
149
155
158
154
145
141
144
149
154
157
157
154
152
149
146
144
143
144
142
142
146
148
145
135
127
125
125
126
123
124
129
137
142
142
140
139
140
141
142
139
141
144
146
145
144
147
155
158
156
151
150
152
156
153
150
150
152
153
151
148
142
141
147
149
149
144
137
130
127
128
137
148
154
152
143
134
131
129
128
128
133
139
146
144
138
130
131
135
137
133
136
136
133
134
143
150
155
154
152
149
146
137
134
138
152
164
167
160
146
133
123
124
133
146
153
152
143
132
124
123
128
140
147
144
136
131
131
134
139
139
141
144
149
146
137
127
126
135
141
134
133
128
126
133
146
155
156
152
148
144
135
122
115
124
146
165
170
157
141
126
119
120
129
143
153
156
151
141
132
124
125
127
127
122
119
126
134
138
140
140
142
145
149
146
138
129
131
139
142
136
141
141
144
150
156
160
159
154
147
136
126
120
119
125
138
150
150
141
133
129
131
135
138
141
144
148
145
139
133
127
123
118
113
112
118
135
142
141
134
133
137
142
140
135
132
133
135
138
134
128
155
162
171
169
162
156
156
152
141
126
123
129
137
140
138
137
132
130
131
138
144
146
142
139
138
133
131
131
133
131
125
117
111
115
128
140
145
141
134
133
135
135
127
118
116
126
135
136
127
118
161
169
173
166
153
145
145
142
134
125
127
140
150
149
144
138
133
133
137
145
148
147
145
142
141
132
128
130
137
138
130
119
119
130
140
138
133
131
131
132
134
132
125
113
106
112
126
133
127
116
157
156
154
150
144
138
136
137
136
138
139
144
146
148
146
146
143
142
144
146
146
145
147
153
153
141
131
130
140
144
138
131
134
143
144
135
121
115
117
120
125
129
127
122
111
109
119
127
129
126
155
147
141
137
137
136
135
138
142
147
145
139
138
141
145
149
148
149
149
150
146
143
145
154
157
148
133
128
132
140
141
139
140
144
142
130
116
109
111
114
115
117
123
126
126
123
124
125
130
134
158
155
148
140
137
135
135
139
145
149
145
138
132
134
143
148
148
148
149
149
147
142
141
145
148
142
128
118
120
129
136
137
135
136
131
122
117
120
128
130
120
111
112
122
134
135
132
129
131
135
156
156
156
149
138
133
135
142
148
151
150
141
135
132
138
145
146
141
141
143
148
147
147
146
143
133
121
116
118
126
130
132
135
137
132
127
126
136
150
152
138
121
113
120
131
136
132
129
130
131
146
149
154
154
147
140
140
145
149
150
152
152
147
142
140
143
142
139
138
144
153
158
154
146
140
134
129
125
124
125
130
137
146
152
148
142
138
144
152
152
141
129
121
126
133
137
135
133
130
125
144
142
146
152
153
149
146
145
145
143
145
149
153
154
151
145
142
141
147
156
162
155
141
132
136
144
144
135
124
125
132
146
156
160
158
152
146
143
141
137
128
120
118
126
141
153
154
147
132
117
149
145
144
146
149
148
144
145
144
138
133
134
144
155
155
150
143
142
149
156
155
142
127
120
131
146
145
133
121
125
136
144
144
143
144
146
144
139
129
124
116
106
105
115
134
149
153
147
132
116
155
155
152
145
141
138
143
146
147
143
131
121
123
133
144
146
143
141
140
140
135
131
127
129
135
140
135
125
120
128
138
137
125
117
122
132
135
130
122
121
118
112
106
107
114
121
124
127
129
128
156
163
162
154
146
142
144
147
149
146
137
123
114
116
126
138
142
140
136
133
129
131
139
145
142
137
130
125
127
132
137
135
125
118
121
129
127
121
117
120
125
127
121
116
112
107
105
112
128
141
145
153
162
165
160
153
143
137
134
138
139
134
124
119
123
131
138
143
142
138
135
137
143
149
144
137
134
132
133
132
133
135
139
137
136
131
124
119
115
120
125
127
128
129
127
120
114
119
129
137
127
133
146
159
160
149
132
121
121
131
140
141
138
135
133
131
134
139
143
142
137
134
134
139
140
137
135
132
130
124
123
128
138
144
141
133
125
122
125
126
123
118
120
127
133
131
124
126
130
125
126
122
128
138
140
131
120
121
135
151
156
149
142
143
146
141
134
132
133
135
134
130
129
131
133
132
132
128
124
119
119
122
128
131
133
134
130
132
133
134
125
119
116
118
124
122
122
126
128
118
139
129
126
129
129
124
122
136
159
176
171
149
136
137
148
150
139
125
119
127
134
136
134
130
132
136
136
129
124
121
122
123
126
126
132
136
136
135
133
136
137
133
122
111
110
114
122
127
128
123
148
142
140
142
141
137
135
140
156
167
161
143
131
134
145
148
137
124
117
126
138
141
137
134
139
148
148
141
128
123
126
130
131
133
134
137
136
131
131
138
149
145
125
105
102
117
133
136
130
128
150
153
153
151
150
149
143
139
135
138
138
133
130
132
138
140
135
127
125
129
136
136
136
139
144
151
154
146
136
127
127
128
130
130
131
132
132
133
138
148
154
145
119
97
102
124
144
145
132
124
149
162
158
144
136
140
145
142
137
134
133
134
132
130
131
134
135
134
130
127
125
128
135
140
139
138
139
141
140
133
125
120
120
121
122
124
129
137
146
155
152
137
114
101
106
124
141
142
133
122
147
163
158
138
124
131
146
156
155
151
146
143
135
130
128
132
135
134
128
120
119
129
141
140
130
116
115
124
131
129
120
118
120
123
126
126
128
132
139
144
143
133
121
116
117
122
132
137
134
124
149
160
157
142
131
133
147
159
159
154
148
142
136
133
131
133
134
133
123
119
120
131
143
141
125
113
112
118
123
122
120
124
133
138
135
126
118
115
117
124
128
132
132
127
122
121
124
127
128
123
155
154
151
147
140
139
140
144
142
134
128
129
134
139
139
137
136
135
133
128
124
128
136
141
134
129
125
126
125
124
124
127
134
134
131
116
105
100
105
114
124
132
134
130
123
118
113
109
110
113
151
142
141
142
141
138
135
129
124
118
114
120
132
141
143
138
139
144
147
140
129
126
130
138
141
139
133
130
133
136
134
127
120
116
117
113
106
104
107
114
120
123
124
123
120
116
109
103
101
103
137
135
134
136
139
137
135
133
129
124
120
123
130
136
137
135
140
146
150
144
132
126
129
138
137
130
123
123
132
139
137
125
113
111
119
126
127
124
121
119
118
114
114
114
114
119
120
121
116
109
147
140
146
156
160
156
148
146
148
153
152
151
152
157
158
153
152
156
163
164
157
150
147
150
151
149
147
148
148
150
151
153
149
145
142
144
149
153
148
142
133
129
131
138
144
141
136
134
139
143
150
153
158
158
157
154
148
149
154
159
159
153
150
149
150
148
143
142
148
154
154
150
148
148
143
141
144
150
152
153
151
148
144
140
140
143
143
140
137
137
135
135
135
140
143
141
137
135
137
140
153
158
159
156
156
159
159
158
157
159
160
157
152
147
146
143
140
140
144
151
155
156
154
149
144
141
140
140
142
147
150
147
137
127
127
135
140
139
136
140
142
143
144
146
144
141
136
134
135
138
151
150
149
153
156
163
166
162
160
158
158
155
151
148
147
148
147
149
151
152
153
153
153
152
149
148
142
136
139
147
153
147
135
125
127
138
147
148
147
145
142
140
139
139
142
139
135
132
132
136
136
141
149
153
155
156
158
161
162
162
161
155
150
148
148
150
154
156
156
153
146
141
142
148
154
156
155
151
153
158
159
150
140
135
139
147
150
150
147
143
132
126
124
126
130
131
129
128
129
133
134
144
158
160
155
149
152
157
159
159
158
155
152
147
148
150
153
155
154
151
143
134
134
143
152
159
162
164
167
166
159
152
147
147
149
150
145
139
136
133
131
125
122
124
129
129
126
123
124
128
150
157
161
158
154
156
159
155
148
144
145
152
156
157
154
148
146
148
152
150
143
135
134
138
145
152
158
159
160
159
156
151
147
146
149
149
143
132
127
131
136
136
135
137
141
140
133
127
129
137
162
161
153
146
152
161
165
154
143
135
140
152
160
163
158
149
146
148
151
151
143
136
133
134
138
145
151
149
146
145
147
143
138
137
144
148
143
132
126
129
138
143
142
147
152
156
152
147
148
153
160
154
140
133
141
154
160
154
150
149
154
162
165
162
155
148
146
151
154
153
148
138
133
130
135
143
148
148
146
144
144
141
137
134
138
141
140
132
128
128
132
137
139
146
152
158
161
162
162
159
152
151
140
132
134
146
155
158
160
166
173
176
170
161
152
144
144
149
154
160
161
151
137
131
135
140
145
148
150
151
149
142
138
140
138
136
134
131
132
131
131
133
137
142
144
146
150
155
158
155
150
151
147
141
141
148
154
157
157
164
172
175
169
158
148
141
135
136
146
161
173
169
154
140
136
137
138
145
152
155
152
148
149
149
142
131
126
129
134
138
137
136
138
140
139
135
135
140
143
143
154
153
152
151
152
153
153
150
150
155
159
161
156
150
145
139
128
124
136
155
172
174
165
153
145
139
139
145
152
152
149
148
150
152
147
135
127
125
130
137
141
142
139
137
136
136
134
135
134
135
160
155
153
154
154
149
145
148
157
161
157
149
145
148
145
137
126
125
138
153
163
165
161
155
148
147
150
154
154
149
144
141
142
146
148
148
140
130
126
130
139
142
140
136
137
139
138
133
132
130
163
157
152
152
151
146
145
157
172
177
166
151
144
148
151
144
135
134
145
152
156
154
153
154
151
156
161
161
156
152
146
140
133
131
143
156
158
145
131
128
135
141
144
148
147
141
133
129
131
132
157
155
152
150
153
155
155
161
170
176
168
154
145
149
156
156
148
143
145
149
150
151
152
156
158
159
159
155
156
162
163
152
136
125
133
150
158
147
136
130
133
139
156
166
161
142
124
122
133
142
151
152
150
152
159
162
159
154
153
159
161
153
143
144
155
163
158
148
143
147
148
149
153
158
161
154
146
144
152
166
176
168
148
133
132
137
141
142
139
135
131
137
154
169
165
142
122
121
137
151
150
150
149
152
155
156
151
147
148
154
157
150
141
141
147
155
154
151
151
150
147
141
141
146
150
144
134
133
145
162
175
172
162
146
133
125
125
134
139
136
130
128
140
154
155
140
123
120
134
145
145
141
141
145
149
148
151
155
161
159
152
144
143
144
145
141
143
151
157
155
145
132
125
129
134
131
122
122
136
152
168
171
166
154
133
116
111
119
130
131
126
125
130
138
141
135
124
119
121
130
148
141
138
140
143
150
161
169
168
157
143
140
144
150
149
142
140
146
153
154
145
133
126
128
131
131
124
120
129
147
161
166
164
152
131
110
100
108
122
128
130
129
130
131
131
129
124
118
117
120
160
157
149
143
143
150
158
158
153
143
136
136
142
148
155
156
151
144
145
151
155
152
144
141
140
141
141
140
139
146
155
159
157
145
127
109
105
118
130
136
134
132
131
126
123
124
125
124
119
119
170
171
163
153
145
142
139
136
134
136
140
139
136
139
148
157
153
140
139
149
164
170
162
155
151
155
160
159
151
144
144
149
150
140
127
120
125
135
140
137
135
134
130
124
120
123
127
126
122
120
164
165
162
156
146
138
130
132
137
148
153
149
140
135
137
137
133
129
135
150
168
175
169
159
155
160
165
161
151
141
141
145
142
136
129
133
139
140
136
133
133
134
131
127
125
125
127
123
122
121
149
149
150
148
145
139
139
144
152
158
158
156
152
144
132
121
119
127
144
160
170
169
161
153
153
155
154
147
142
138
143
146
139
132
128
133
135
129
124
124
131
137
138
137
136
134
132
129
130
129
140
139
142
144
145
146
150
154
157
159
158
155
153
150
141
134
134
144
155
163
161
150
141
141
144
149
145
139
137
141
146
149
140
129
119
119
122
123
125
130
136
141
140
139
136
133
134
138
143
137
135
138
142
147
149
150
150
150
154
157
156
147
139
142
151
160
162
161
156
150
138
127
124
130
142
150
150
145
143
142
146
149
142
127
113
109
118
132
139
141
136
137
140
140
135
129
131
142
149
140
132
134
143
155
159
153
142
138
144
154
153
144
134
138
152
166
169
162
148
135
124
118
120
129
142
151
156
152
145
139
143
148
145
133
120
121
131
141
144
138
133
134
139
141
136
129
130
139
144
136
128
132
145
159
164
156
145
136
134
140
143
145
146
143
141
145
148
147
143
137
133
132
133
138
144
148
150
146
141
136
138
145
145
140
136
140
145
146
140
133
131
134
137
141
137
136
134
137
138
133
137
143
151
158
161
161
156
144
132
125
131
145
152
145
135
129
130
135
141
143
148
149
147
142
139
137
135
134
136
136
135
135
136
139
146
153
154
151
147
143
140
138
136
132
129
129
130
132
133
128
150
153
154
153
156
160
160
152
136
126
129
141
145
144
137
135
135
136
139
145
151
152
148
142
136
132
130
132
138
140
133
126
128
139
149
152
151
153
155
152
150
144
135
123
116
115
119
122
124
123
156
155
152
150
152
152
151
147
142
142
144
146
145
147
149
151
149
144
142
143
143
143
142
142
142
140
136
138
142
142
134
128
130
141
147
146
142
142
144
148
148
145
137
127
118
116
119
121
122
124
159
153
151
151
151
144
135
130
134
148
157
159
153
150
151
153
152
151
148
145
140
136
137
144
149
149
144
139
139
141
140
140
142
144
140
135
129
129
132
138
142
139
130
125
122
127
134
136
136
135
160
161
158
157
153
142
128
119
123
139
154
159
152
143
140
143
149
150
150
149
147
144
144
147
149
147
141
135
135
139
143
147
146
142
132
124
123
128
137
143
139
128
119
116
118
129
141
148
147
139
157
163
168
164
153
141
129
124
125
135
143
146
139
132
131
138
146
147
145
145
149
155
157
154
148
139
131
130
135
140
143
140
134
129
127
125
129
135
143
144
137
125
118
117
119
124
131
136
138
131
143
154
167
171
159
145
138
137
139
139
137
137
133
131
134
142
148
146
142
140
145
151
154
151
146
140
133
131
136
142
142
131
121
125
134
143
142
138
135
132
130
129
128
132
136
135
130
123
123
124
136
140
155
167
163
150
139
139
142
139
137
138
140
143
146
149
149
146
143
140
136
133
130
134
143
146
141
134
137
142
141
131
121
128
146
157
150
134
123
123
126
128
129
138
151
154
147
133
125
126
143
137
144
152
155
145
134
132
135
136
135
140
148
154
148
142
139
142
142
139
132
119
117
122
135
143
139
130
128
137
140
132
121
125
142
154
148
132
121
121
125
121
120
128
142
154
153
145
135
129
154
147
143
142
141
136
129
130
132
133
135
137
144
146
140
131
129
134
137
135
130
126
125
127
128
128
123
119
121
132
139
132
119
113
123
138
143
134
122
121
122
120
119
120
123
131
133
134
132
128
154
152
151
146
143
139
138
136
138
140
138
136
136
136
133
130
131
137
137
136
135
138
140
137
130
122
119
118
125
135
140
137
123
112
117
131
142
139
127
119
121
128
132
131
125
117
111
110
115
127
132
141
154
159
159
155
148
144
143
145
147
142
137
136
133
133
136
140
141
138
136
135
139
140
135
128
125
130
136
139
141
140
134
126
125
132
139
140
127
119
119
129
140
145
140
127
111
104
110
127
118
132
151
165
167
161
150
142
139
145
150
149
145
138
134
132
132
139
140
135
126
124
131
139
142
137
132
135
138
138
135
133
135
134
131
130
131
134
134
128
121
119
127
137
141
133
121
114
116
121
127
133
145
155
155
151
140
135
136
143
149
150
146
140
134
129
128
133
137
133
126
125
133
143
147
140
133
132
132
128
124
122
126
128
127
127
129
135
140
138
127
119
115
119
124
124
123
123
122
116
145
142
142
140
140
138
137
136
138
140
141
142
141
139
134
127
125
129
136
139
137
136
144
149
148
143
133
130
129
126
121
121
124
125
127
129
136
142
143
140
137
131
123
115
109
111
117
121
120
116
151
147
141
137
136
137
137
139
137
130
126
130
137
139
134
125
122
128
136
141
142
141
145
147
142
136
132
129
129
127
127
131
135
136
137
141
144
147
144
141
144
143
131
115
108
109
118
120
118
118
149
147
141
132
130
133
136
136
131
121
118
126
136
139
133
124
121
126
132
133
131
130
135
139
134
127
125
127
132
133
135
140
144
144
142
140
139
138
140
141
142
140
127
115
110
116
121
120
117
119
147
150
144
131
122
126
132
133
128
123
128
136
143
140
132
125
123
127
129
124
118
121
132
139
132
120
117
124
131
134
135
138
141
136
131
126
126
129
135
136
134
125
116
108
111
118
122
120
118
117
144
154
154
141
129
130
134
135
135
138
145
152
153
149
142
137
134
135
129
123
119
125
139
142
134
121
117
122
129
130
128
129
132
128
124
122
120
123
126
130
131
122
109
101
103
114
124
127
126
123
141
151
158
156
147
143
143
142
141
144
149
153
154
153
151
144
142
139
137
129
126
132
141
142
135
129
129
132
134
131
128
130
133
130
129
130
129
126
122
126
131
131
120
104
101
113
128
138
138
132
148
144
146
149
153
148
142
136
133
134
137
140
146
150
147
141
136
139
140
137
131
134
139
139
134
132
136
140
145
143
140
138
135
134
136
139
134
126
119
124
137
146
139
125
115
118
130
140
139
128
151
137
133
137
144
141
132
126
126
127
131
134
139
142
138
132
130
137
141
142
137
136
136
133
127
126
130
138
146
152
148
140
129
128
136
140
131
116
108
118
135
149
151
141
130
122
127
132
129
115
149
141
136
135
134
130
125
124
128
134
136
137
138
139
135
132
131
135
139
142
139
137
135
132
125
118
118
123
135
143
142
129
120
124
138
142
127
107
102
114
130
141
144
139
131
121
119
117
114
105
157
154
149
148
148
153
153
153
156
158
158
156
150
149
149
153
156
159
160
160
155
151
149
150
151
150
148
150
158
166
163
151
133
129
137
148
152
148
143
144
147
145
143
147
149
146
139
136
140
144
157
155
154
150
147
148
149
151
155
164
166
160
152
148
150
155
158
157
155
150
149
151
157
161
156
149
148
151
157
164
164
154
143
136
141
147
145
136
131
139
147
146
140
136
137
139
138
137
139
141
162
164
161
158
158
159
157
151
152
157
165
162
154
148
148
152
156
158
155
150
149
154
162
160
147
140
136
139
142
149
156
157
151
145
143
147
144
136
131
140
148
152
145
137
135
137
139
137
137
138
164
166
168
167
170
170
163
149
139
143
153
158
155
149
146
148
154
159
159
152
147
147
151
151
147
138
133
132
135
141
147
151
151
147
144
147
147
143
140
141
146
148
143
137
134
136
138
136
135
135
164
168
173
175
172
167
156
146
138
140
147
155
154
151
148
147
151
159
162
155
145
134
137
148
154
153
148
146
148
148
147
149
148
148
144
141
143
144
143
139
131
129
127
126
126
130
134
134
133
133
163
170
176
172
162
158
154
152
148
148
149
156
157
153
149
150
153
159
162
157
146
134
136
148
160
165
164
161
158
155
152
151
154
151
143
136
136
143
144
138
128
120
116
118
123
127
130
130
131
134
157
163
165
160
156
157
164
166
162
158
158
159
156
152
148
150
155
159
160
155
148
145
142
144
149
153
157
152
147
145
151
160
164
158
147
141
143
150
151
147
139
133
127
125
127
127
127
127
132
137
149
152
150
148
151
160
166
166
161
159
161
162
154
142
136
141
149
157
158
154
149
147
140
132
129
134
141
137
131
131
145
159
163
157
150
148
151
151
149
147
146
144
140
136
131
127
126
129
137
143
148
147
143
143
148
152
152
149
151
156
163
162
153
140
130
132
143
153
158
156
148
140
131
123
123
130
136
137
135
137
143
150
152
152
149
149
148
143
137
133
134
137
140
138
132
126
126
135
149
152
151
149
146
145
147
143
139
139
145
154
161
161
154
146
138
140
147
156
162
161
156
144
133
127
131
135
137
140
146
150
151
151
149
148
146
145
141
140
136
131
127
129
137
141
135
128
129
139
152
153
157
157
155
153
149
145
140
140
144
150
156
157
154
153
153
154
151
149
155
166
174
166
149
138
135
135
136
138
147
155
156
153
151
149
143
139
135
138
142
142
139
139
143
145
142
135
131
137
143
144
162
165
163
159
156
150
144
142
146
152
156
156
152
155
155
152
139
132
145
167
184
179
160
143
135
135
137
140
145
148
150
152
153
150
139
130
128
133
141
149
153
153
149
146
140
133
132
134
134
132
164
166
164
162
161
155
147
147
156
166
166
158
151
146
142
132
123
127
145
163
172
165
152
139
134
137
144
148
148
145
144
149
149
145
137
131
129
133
139
146
152
152
147
138
133
132
132
135
135
134
157
158
157
159
161
158
154
159
172
182
178
163
150
143
134
129
132
142
153
157
151
145
140
138
138
142
151
155
150
147
146
146
143
136
136
140
143
141
138
140
141
142
142
141
139
135
135
138
145
145
146
146
150
155
164
167
167
168
176
182
178
164
149
141
145
154
158
159
155
148
142
141
145
149
151
152
152
148
147
147
148
145
137
133
137
144
148
142
135
133
138
140
153
161
159
149
136
138
151
157
145
144
147
152
160
164
164
163
166
170
169
157
140
139
152
168
171
160
147
145
147
149
151
152
152
149
143
138
140
147
152
150
145
139
140
144
143
140
136
134
135
145
161
172
170
151
137
136
149
160
151
150
150
151
150
145
145
149
155
162
158
147
137
134
141
151
152
146
145
148
149
145
141
138
138
135
132
133
138
148
160
163
161
152
144
139
136
138
138
135
134
139
149
157
157
149
140
137
142
151
149
148
148
146
140
130
131
141
153
154
146
140
138
137
132
125
126
137
146
147
140
129
123
124
129
132
132
132
137
144
158
164
165
156
144
133
129
132
133
132
128
129
131
135
140
146
143
139
137
135
142
139
140
141
139
136
141
150
154
146
137
138
147
149
141
131
132
141
148
144
135
126
125
128
136
140
140
137
135
139
146
153
156
149
134
122
117
122
128
131
130
131
130
130
136
146
153
147
135
127
140
138
139
144
146
151
156
158
152
144
140
142
146
149
155
162
165
159
151
144
146
148
147
142
142
147
152
149
141
135
135
142
146
142
129
116
114
123
134
141
143
143
141
140
145
153
160
155
141
131
150
149
147
151
157
160
159
154
150
151
155
150
144
145
161
180
184
167
149
147
157
166
161
148
140
147
156
157
147
134
131
136
142
140
133
127
128
136
145
149
150
147
144
144
145
150
150
144
134
127
155
150
148
153
160
160
152
147
150
158
160
154
141
143
154
166
168
158
150
151
160
161
153
143
139
149
157
156
145
132
129
133
136
138
141
147
147
142
141
143
146
146
142
138
137
135
130
122
114
114
146
142
143
151
156
152
146
143
147
152
151
149
144
143
144
143
141
147
156
162
161
151
138
133
140
151
155
148
140
132
130
130
126
127
136
144
142
130
125
130
140
141
137
131
131
132
127
119
115
115
136
139
145
152
155
150
145
142
143
143
142
145
147
147
143
136
135
143
159
170
165
148
133
131
141
149
150
143
140
138
139
135
124
117
116
120
122
120
121
127
135
136
130
125
127
132
134
134
133
130
135
145
161
168
164
152
143
140
142
145
148
148
148
150
149
143
139
143
151
160
160
152
142
138
141
146
147
145
145
146
149
146
137
120
109
108
118
128
134
131
125
119
117
119
123
128
132
139
140
133
139
153
169
177
166
150
136
131
138
149
155
155
153
151
148
143
139
140
141
146
149
151
152
150
148
147
145
144
145
145
150
155
150
135
121
121
132
145
146
134
118
108
110
117
122
124
125
128
130
126
142
148
156
164
160
150
137
131
134
141
149
155
154
149
139
132
134
140
143
142
144
149
155
156
154
150
144
140
138
142
149
154
152
145
138
140
145
150
147
134
120
111
114
124
130
129
125
125
127
127
144
141
140
143
151
156
154
145
135
133
138
144
143
135
126
124
131
138
143
143
146
148
148
146
144
142
138
134
133
139
147
151
148
146
145
145
147
148
147
139
129
119
118
127
136
134
131
132
137
136
145
143
140
138
145
156
162
156
146
138
137
137
130
127
126
132
138
138
141
143
150
146
137
128
128
134
134
134
133
139
142
143
141
140
142
143
146
152
156
150
138
125
119
123
130
135
137
135
136
135
144
150
151
150
151
153
153
151
147
148
147
143
137
135
139
142
142
142
144
146
150
144
132
124
125
133
140
142
142
139
135
133
133
137
140
143
148
154
157
156
150
136
124
120
126
137
141
132
121
120
137
147
156
163
163
154
145
138
139
148
156
161
156
148
140
139
139
144
148
148
147
142
136
133
136
140
145
145
143
136
131
132
135
138
140
140
144
148
152
152
150
142
130
120
123
136
144
135
118
111
134
139
153
166
172
163
147
133
129
141
157
168
165
150
136
130
135
143
146
145
144
142
142
140
138
139
143
143
138
134
133
136
140
138
135
132
136
137
137
133
134
135
130
125
124
134
144
140
126
114
135
142
153
162
163
157
145
133
130
135
147
156
152
141
131
131
139
144
143
140
142
143
142
137
132
132
136
140
142
142
143
139
135
130
129
132
137
133
123
114
113
120
128
133
133
134
137
134
126
115
138
144
154
158
149
139
132
133
135
138
138
138
133
131
132
140
147
145
141
138
140
141
138
131
129
130
131
134
144
153
152
139
123
120
129
143
143
134
121
115
116
122
129
136
138
132
124
115
114
117
139
138
146
150
144
133
129
133
139
140
136
133
131
131
133
137
141
143
140
137
135
136
135
135
135
133
126
128
140
155
155
138
119
118
131
146
142
131
128
138
144
142
134
129
127
123
115
108
112
124
144
136
138
142
143
136
129
131
137
140
143
147
150
146
134
127
128
135
138
134
131
130
133
140
141
134
125
121
131
146
148
136
121
121
131
135
126
119
126
146
156
151
136
126
122
120
117
117
123
131
155
141
135
135
139
137
130
130
134
140
150
162
170
164
145
127
124
133
138
136
132
130
133
136
135
132
127
124
127
136
138
132
122
119
122
123
123
119
121
126
132
135
134
130
127
127
125
126
126
127
148
140
137
136
138
137
133
133
135
143
150
161
171
173
158
140
134
139
145
144
140
137
133
129
126
126
128
131
132
135
137
132
124
118
120
129
137
136
126
113
108
116
124
129
129
127
123
116
113
119
132
137
144
145
141
139
141
144
146
145
145
149
156
162
158
148
144
146
148
145
138
134
134
130
125
123
128
136
140
144
140
137
131
126
129
140
150
151
136
120
110
114
121
123
119
117
110
104
105
119
130
145
155
154
146
145
150
152
147
140
135
137
142
144
142
139
137
142
143
135
125
125
132
138
134
125
127
140
151
153
146
140
138
138
138
142
146
145
140
131
126
125
123
120
116
111
108
107
113
119
142
157
163
158
151
152
152
146
131
121
123
134
143
140
129
123
127
135
139
130
121
122
134
145
143
133
129
139
151
154
146
140
140
140
136
134
135
137
135
133
130
129
127
128
124
120
119
120
121
118
150
158
160
156
153
152
150
137
118
104
113
138
154
148
130
116
116
130
139
137
129
126
135
145
144
135
128
135
146
149
143
137
135
131
127
128
134
140
136
124
118
123
133
137
135
130
127
124
119
114
150
152
151
150
148
147
145
136
118
105
112
138
160
157
138
119
115
129
139
140
134
129
135
143
141
132
125
132
141
141
137
134
133
127
123
126
134
140
135
122
116
122
131
136
133
127
121
118
116
117
147
145
143
137
135
136
139
139
130
120
120
135
154
157
141
124
118
128
136
135
130
129
136
143
140
129
123
130
137
137
134
133
135
134
130
125
124
126
126
119
117
123
130
132
128
118
111
107
114
123
146
144
140
133
127
128
135
138
137
133
132
139
146
148
140
127
121
123
128
127
128
130
137
143
139
128
124
129
135
136
133
133
137
139
133
124
115
111
111
115
117
122
127
128
124
115
106
105
113
125
142
141
142
140
137
137
134
131
133
140
144
143
143
143
139
130
123
124
128
133
131
131
136
141
137
132
132
135
136
135
133
133
134
134
131
128
124
120
116
115
118
120
120
119
119
117
113
110
113
123
138
137
141
150
154
150
141
132
130
137
142
141
138
138
137
130
125
127
136
141
133
131
133
134
135
136
137
137
136
135
135
136
133
127
128
138
145
142
133
127
126
122
115
111
117
123
127
125
121
119
136
132
136
147
156
155
143
133
130
135
136
135
133
134
133
128
126
130
138
140
137
132
134
134
135
137
140
136
134
138
143
144
136
128
130
143
154
151
140
133
129
127
122
119
123
131
139
136
123
109
139
132
132
140
147
147
137
129
131
136
138
137
135
134
131
127
125
129
133
134
137
139
140
138
136
137
135
132
132
137
145
144
134
130
134
143
142
131
122
124
130
136
137
135
134
131
130
126
115
100
143
142
138
138
137
133
125
122
130
140
149
150
145
139
132
126
121
120
126
128
137
141
142
140
137
136
133
131
131
135
137
132
125
126
135
139
128
110
104
113
129
138
144
142
132
120
107
100
98
96
164
160
150
146
146
153
155
151
147
152
161
164
158
147
142
140
142
142
144
147
149
149
147
144
145
144
144
147
153
157
152
134
123
134
156
169
161
145
139
145
150
145
138
135
136
135
133
136
144
145
164
157
146
143
147
155
156
150
145
152
162
165
159
152
149
152
156
160
158
153
149
152
153
153
149
146
150
154
155
156
154
147
143
148
158
167
158
143
135
140
146
145
137
132
131
135
139
141
149
147
164
159
153
152
157
161
158
149
143
151
160
163
160
156
157
163
170
174
166
152
146
148
155
154
147
143
148
153
152
151
154
160
163
163
158
156
149
143
138
141
147
147
138
128
128
134
142
147
150
145
163
162
162
162
161
164
159
148
141
143
153
159
161
159
157
159
162
165
163
151
143
141
148
151
146
139
140
141
143
143
145
153
162
162
156
150
145
144
144
146
149
150
145
135
131
134
140
143
140
138
168
171
170
164
160
156
153
146
139
140
147
157
163
161
154
146
142
147
153
153
144
137
141
150
153
145
137
135
137
136
134
137
144
149
148
143
142
148
153
151
148
145
144
141
140
141
144
143
134
132
169
172
170
163
156
153
151
149
145
144
149
159
164
162
152
143
140
144
151
153
148
144
145
150
157
152
146
141
139
136
132
133
140
146
144
141
145
157
163
156
146
140
138
138
141
144
146
144
139
135
159
159
160
157
154
156
160
159
156
155
159
162
163
153
148
148
153
154
150
150
148
150
150
147
148
153
158
154
142
134
134
144
152
153
149
147
152
162
166
160
151
144
140
136
135
138
143
143
139
137
152
150
152
154
156
157
159
158
155
155
160
161
153
141
136
145
155
156
151
145
146
149
145
136
135
145
158
156
142
131
135
148
159
157
150
149
155
159
160
157
151
148
143
139
134
129
128
129
128
129
156
154
154
155
157
153
148
143
143
147
152
154
150
139
132
134
145
155
154
149
147
143
138
131
133
139
146
148
143
141
143
147
148
149
148
148
149
148
147
145
142
141
143
142
135
127
120
120
122
121
160
158
158
160
158
153
145
142
142
144
147
151
149
145
141
142
147
155
158
155
151
144
140
139
139
138
137
143
151
157
157
148
143
141
144
148
149
147
146
142
139
137
143
145
142
134
128
126
124
121
162
158
158
160
160
156
152
149
149
149
150
153
154
155
157
157
152
150
152
154
158
155
150
149
149
145
139
140
150
160
161
154
145
142
144
148
150
153
153
148
144
142
144
147
147
144
140
136
132
125
161
160
158
160
160
158
152
151
152
157
161
162
162
162
162
155
143
134
137
151
160
161
154
150
149
147
143
140
142
145
149
152
152
149
145
145
147
151
151
151
148
146
146
149
150
147
143
138
134
129
159
161
159
159
158
156
148
146
153
162
168
166
161
156
148
138
130
130
139
151
156
153
149
142
139
141
144
142
136
133
142
153
157
151
139
132
133
140
147
147
143
142
145
149
150
148
145
143
141
136
152
155
154
155
157
156
152
150
157
169
175
170
159
144
133
130
137
147
153
150
147
145
144
140
137
136
141
144
143
141
145
155
157
148
134
122
123
129
138
142
140
137
135
142
148
148
146
149
152
146
145
146
147
150
156
161
163
162
165
172
178
174
158
140
133
142
156
162
157
148
144
145
147
146
140
137
139
144
145
144
145
149
148
143
135
124
121
125
131
138
139
134
133
135
140
141
141
145
149
147
146
142
142
143
150
158
164
165
166
171
177
175
157
141
145
157
164
161
150
145
147
151
151
149
143
137
137
138
141
141
140
139
140
143
142
137
130
129
131
134
135
132
132
136
140
140
139
141
142
142
152
148
144
142
142
141
146
150
156
162
165
163
155
151
153
157
159
154
149
150
152
151
148
144
142
137
134
137
141
141
139
138
142
147
146
144
142
141
138
133
128
129
135
141
147
149
148
142
138
135
151
150
149
147
139
128
126
135
144
147
144
145
152
155
154
150
150
156
159
155
148
142
139
140
141
142
143
145
143
139
137
136
140
146
146
146
148
148
143
134
128
131
141
148
153
154
153
145
135
126
142
141
148
151
143
131
128
135
141
137
132
137
150
155
152
148
155
165
162
151
141
138
141
142
143
147
151
151
142
134
129
132
138
142
140
141
143
144
143
141
140
142
148
150
152
156
156
146
132
122
132
130
139
150
152
149
147
148
149
145
143
147
149
149
148
156
168
169
157
142
138
145
150
147
142
144
150
150
142
132
127
131
138
139
133
131
133
139
143
147
150
150
151
153
156
157
158
153
141
130
135
130
135
149
161
166
164
157
152
155
157
157
149
143
148
166
177
171
154
141
140
147
150
145
137
139
143
145
142
136
136
140
139
137
132
131
131
135
142
149
150
146
145
149
153
157
156
152
144
134
144
137
137
151
167
174
164
151
147
151
156
153
144
143
153
168
177
171
158
145
139
137
138
137
138
143
145
146
144
143
144
141
138
134
137
139
136
131
133
141
143
141
136
140
147
148
142
136
132
126
145
142
145
157
170
169
156
143
137
138
139
138
139
141
150
159
166
166
161
152
142
134
131
133
141
149
151
148
142
142
142
137
130
128
133
137
131
124
125
133
140
139
132
131
134
136
129
124
121
122
143
147
152
158
163
158
153
145
139
134
132
134
139
143
144
143
144
148
152
156
154
145
138
138
141
147
148
145
140
136
134
130
125
122
123
125
122
119
120
127
134
133
127
124
128
132
132
129
128
130
143
151
155
156
153
150
152
155
152
145
141
145
150
149
141
130
125
130
142
152
156
155
150
146
143
144
144
142
138
135
132
130
126
122
119
118
120
122
122
122
122
117
113
115
124
132
136
136
134
132
151
156
156
152
144
144
151
157
156
153
148
152
156
151
139
123
117
126
138
147
152
154
154
153
149
144
142
141
139
135
133
129
126
122
121
125
132
136
136
130
119
109
105
108
119
126
128
125
122
123
160
156
149
145
144
146
152
157
156
153
146
145
145
144
138
130
130
137
143
143
143
144
150
152
152
148
145
140
137
136
135
131
125
125
128
131
136
138
140
141
133
122
114
114
119
118
112
109
112
117
159
150
141
142
148
157
162
161
157
151
142
137
133
137
142
147
152
151
145
140
142
142
140
141
144
147
143
134
132
137
144
143
137
135
135
133
128
128
134
138
137
126
124
127
129
123
110
108
117
127
149
149
147
145
151
158
163
161
156
151
145
138
133
136
146
156
159
153
146
143
144
142
133
130
133
141
140
135
133
138
148
152
150
148
141
134
125
123
127
131
129
126
125
133
142
141
131
123
126
134
140
150
154
152
149
148
148
151
152
150
147
139
135
137
142
146
148
147
147
150
149
142
133
128
132
136
141
141
142
141
142
144
145
146
144
141
137
137
135
134
130
125
125
129
142
153
150
135
120
118
130
145
156
160
155
147
145
146
149
146
141
137
136
138
140
137
138
143
147
149
146
142
139
137
133
133
135
140
144
137
131
131
136
142
145
144
149
149
141
133
129
128
126
125
133
148
152
134
110
99
129
136
150
160
164
162
156
155
150
145
139
136
139
144
146
144
143
143
141
139
137
141
142
138
131
128
130
136
136
131
129
134
140
141
138
141
148
146
131
113
111
121
129
128
131
140
144
133
113
102
140
138
145
152
158
161
161
157
153
146
142
140
143
148
150
152
150
144
136
132
135
139
138
128
124
129
137
141
137
133
133
141
146
141
138
139
145
137
118
98
96
111
128
137
140
141
140
133
122
114
152
147
144
139
136
139
145
150
154
149
145
145
144
140
140
141
144
141
135
132
139
142
137
127
124
133
143
145
144
143
145
149
147
140
137
142
144
134
121
112
112
119
127
131
135
134
130
123
117
117
155
150
143
131
120
121
132
149
154
152
147
144
140
132
125
124
131
137
138
140
146
150
147
141
136
135
135
135
142
151
156
152
143
138
138
142
137
133
135
143
146
139
127
118
112
109
107
106
112
121
159
154
143
130
123
126
135
148
154
154
150
147
145
138
128
122
128
137
142
144
145
149
151
150
143
136
128
126
137
147
153
146
138
134
134
129
122
123
136
149
154
142
126
112
103
97
96
101
112
127
160
154
145
137
139
143
146
149
152
154
154
157
160
158
147
137
135
141
145
145
142
140
141
141
139
137
136
132
134
137
137
131
127
128
129
121
118
120
127
130
127
121
119
119
117
113
111
114
120
130
153
152
147
147
151
153
149
150
151
152
152
155
161
163
156
143
138
143
147
147
142
136
132
130
132
136
143
142
135
131
126
122
120
120
124
127
129
131
127
117
108
106
111
118
124
129
129
127
122
123
148
152
155
154
150
146
147
151
152
146
141
137
143
148
145
139
138
143
146
143
136
132
132
130
130
131
139
144
142
134
125
122
121
122
129
138
142
140
130
123
119
118
113
111
111
120
127
125
120
118
151
161
163
153
140
136
144
152
149
138
124
123
129
135
136
136
139
142
140
131
122
124
133
138
131
125
127
140
148
145
134
127
128
133
139
142
137
133
129
131
135
137
128
115
109
111
117
121
120
117
150
161
162
152
141
137
143
144
137
124
122
130
140
142
138
137
138
138
135
126
119
122
130
136
131
122
120
134
145
146
140
137
138
142
143
139
134
130
128
128
132
138
138
137
130
124
120
122
121
116
142
150
157
154
148
146
142
132
120
115
127
148
160
157
144
135
133
134
134
134
129
125
127
131
130
123
120
127
136
140
139
138
138
138
134
132
134
137
132
120
115
122
135
147
149
142
133
127
123
119
141
147
154
154
152
148
142
133
123
122
137
156
166
159
144
135
130
135
140
141
135
128
128
131
133
132
128
128
131
131
131
130
128
124
119
119
128
136
131
116
107
112
126
139
143
137
130
128
130
127
146
149
152
151
144
141
143
146
146
143
140
143
148
150
143
138
136
136
138
136
132
129
131
138
140
138
134
133
134
131
125
121
121
122
119
116
115
117
116
112
109
115
124
129
126
118
117
123
132
136
145
146
147
143
139
138
144
154
161
158
144
131
128
138
145
142
135
128
129
128
128
129
133
138
139
134
134
137
141
136
128
120
123
129
132
124
112
106
105
109
118
126
133
131
125
115
112
115
124
131
135
132
134
139
143
143
141
141
148
155
145
128
118
124
136
135
123
119
125
132
134
129
128
129
129
129
130
135
140
139
133
128
127
128
131
130
124
118
115
116
120
126
133
136
132
124
117
114
114
119
131
124
129
140
149
147
134
124
127
140
140
129
117
120
126
123
115
116
131
142
139
130
126
126
128
127
127
127
132
137
141
141
133
124
122
129
137
139
132
126
121
120
120
125
129
130
125
115
109
112
134
130
132
140
148
145
132
122
123
129
133
125
120
121
127
126
123
127
134
140
138
131
129
133
136
140
134
126
120
129
143
150
141
126
121
129
137
141
135
129
120
111
107
111
121
128
126
116
108
108
137
140
140
141
145
145
138
130
131
135
135
133
130
130
129
128
129
129
128
129
129
132
137
142
148
153
145
128
119
125
140
147
140
128
124
131
134
132
128
123
117
110
108
115
123
125
121
112
107
109
138
142
142
142
146
148
143
136
134
139
147
150
147
138
130
125
123
124
122
125
127
132
137
142
150
155
150
138
130
132
139
139
129
119
123
133
139
135
128
123
117
114
120
127
127
123
115
109
108
113
164
159
151
149
159
166
162
149
138
139
148
154
154
148
141
137
136
139
146
154
157
152
145
143
146
147
146
145
144
145
142
133
134
147
165
172
160
144
140
151
151
144
137
138
139
135
133
136
140
139
164
157
148
149
159
168
163
150
138
139
149
155
156
152
145
143
148
156
161
161
157
153
149
145
144
146
149
148
144
143
141
142
146
154
162
165
156
146
142
142
141
135
134
135
138
140
144
149
152
146
158
155
153
155
159
163
159
151
145
146
151
154
155
154
156
160
167
172
166
154
145
145
147
147
146
149
157
158
152
143
145
152
160
159
155
154
152
150
145
142
138
134
129
126
129
137
146
156
158
152
150
154
155
154
154
155
157
158
158
157
155
153
154
155
158
161
164
166
164
152
144
141
146
151
152
153
158
158
152
144
142
151
160
162
157
152
151
153
153
150
148
143
137
130
129
133
139
143
142
140
150
154
156
153
147
146
152
158
160
158
154
153
155
154
151
148
145
149
158
157
153
147
150
152
154
148
144
144
145
143
137
137
145
154
157
152
150
153
154
153
150
148
146
143
141
140
137
135
128
126
153
153
156
154
150
145
147
148
150
151
152
155
156
155
148
142
140
143
149
153
153
149
148
149
148
142
138
139
145
147
139
134
136
147
153
150
146
146
147
145
143
144
145
147
146
147
150
145
132
127
156
151
156
164
163
158
150
143
138
140
149
158
162
157
151
151
151
148
142
138
139
142
142
139
141
150
160
163
160
154
147
143
143
148
150
148
143
142
140
139
140
141
141
138
139
145
153
154
143
134
162
157
163
172
173
167
157
145
136
136
145
156
162
158
156
156
156
150
140
131
132
136
136
136
143
163
179
181
168
155
148
149
151
149
148
147
143
141
140
140
141
141
139
137
136
143
148
149
141
132
169
168
170
171
171
165
158
149
139
135
139
148
156
157
152
148
149
148
143
141
142
145
145
147
153
164
172
171
161
150
143
144
145
146
146
146
145
145
147
146
144
141
138
138
143
147
145
137
127
120
169
167
163
161
160
159
157
153
147
141
141
149
156
151
143
136
138
145
149
151
154
160
164
166
164
158
154
155
154
152
145
141
138
139
143
146
147
148
149
148
144
138
137
140
146
149
144
136
124
117
159
152
149
151
156
158
160
157
153
151
152
157
157
151
140
132
132
140
146
150
155
163
171
172
165
154
143
146
152
155
151
143
138
141
144
151
153
150
147
143
139
135
134
134
138
143
143
138
129
120
152
148
147
151
159
162
162
160
156
155
156
159
159
155
147
139
136
137
141
144
148
156
162
164
162
151
144
142
146
147
148
145
145
148
153
156
154
150
146
140
135
133
132
135
140
142
143
138
133
131
152
153
154
156
160
159
157
153
150
152
153
155
157
157
156
153
148
146
144
145
146
148
149
152
152
149
145
142
139
139
144
151
154
154
151
148
147
147
146
141
134
131
133
142
150
150
147
142
138
138
152
154
151
153
153
151
145
140
140
145
154
156
157
156
156
159
162
160
154
150
147
147
147
147
145
146
146
146
143
141
148
158
163
156
140
128
128
137
147
147
139
132
132
139
150
153
150
147
145
141
147
146
142
140
142
144
144
141
139
144
156
167
164
153
145
151
160
159
153
148
147
149
148
146
144
144
147
152
151
150
149
157
159
150
134
117
114
125
139
145
142
132
125
126
134
140
140
138
138
136
146
139
131
128
136
148
156
153
146
148
163
176
170
153
141
143
149
150
146
146
149
150
150
148
145
142
142
147
150
149
145
144
146
146
138
124
118
122
134
137
136
130
122
123
128
130
127
125
126
128
149
139
131
130
139
152
161
160
154
153
161
170
167
156
148
147
148
149
149
151
153
153
153
154
151
141
135
136
142
142
136
133
138
146
144
137
132
135
136
133
126
126
136
146
147
142
134
125
122
122
151
145
142
146
150
151
152
154
153
152
151
152
158
161
158
156
157
160
161
158
155
153
154
155
149
140
135
136
140
138
133
129
135
146
147
144
144
146
144
133
125
132
152
166
165
153
139
127
118
113
150
145
151
156
154
142
138
142
150
149
143
143
156
160
160
156
159
164
163
154
148
149
151
149
144
140
138
141
140
135
133
135
140
147
146
144
145
146
142
135
134
142
157
165
160
146
133
122
114
111
145
141
146
150
144
136
134
141
148
148
146
151
158
157
150
147
153
159
155
146
141
144
150
146
142
140
141
140
137
134
136
142
148
150
149
150
147
139
132
133
136
143
148
149
141
132
125
121
120
120
144
140
139
138
138
140
146
147
147
149
157
161
158
150
141
141
149
157
152
140
133
136
142
147
147
144
142
135
133
136
143
149
150
150
151
154
144
133
127
130
132
132
132
135
135
129
124
129
132
132
146
144
142
141
147
154
155
149
143
145
153
155
148
141
138
143
155
159
152
140
131
127
134
145
151
150
144
140
142
146
151
152
149
147
147
145
138
130
131
136
134
130
125
129
134
134
129
128
134
135
149
151
150
152
158
161
156
146
139
139
142
143
139
138
139
149
157
158
152
141
133
130
136
144
148
148
147
149
151
153
152
147
143
137
133
131
128
132
140
144
139
130
124
128
132
134
128
126
129
132
152
152
150
148
152
155
156
151
143
139
139
142
141
142
142
144
148
150
144
142
140
142
143
143
141
142
146
151
153
148
142
138
137
135
130
127
129
133
137
135
135
130
126
126
128
132
130
127
127
133
153
150
140
132
132
142
156
165
158
147
142
145
149
148
141
135
134
141
145
146
144
142
143
140
140
140
142
144
143
136
131
131
134
136
140
138
132
125
120
121
124
126
124
123
128
136
140
137
132
135
153
148
137
125
122
137
157
171
171
156
144
142
144
144
137
128
128
138
148
150
142
134
133
136
139
142
142
142
138
133
126
122
126
133
140
141
135
124
117
121
127
128
123
121
128
139
143
138
130
128
151
146
139
135
135
144
158
170
172
161
143
131
132
138
141
140
138
141
146
145
140
133
130
132
137
144
147
143
138
134
128
122
119
124
131
133
128
122
125
138
146
143
131
124
127
130
127
118
115
120
151
147
146
147
151
156
162
166
167
158
143
131
132
144
157
162
159
150
143
140
140
141
137
134
139
148
148
142
135
136
136
133
129
132
134
130
119
115
125
142
155
152
145
138
132
120
106
98
105
118
150
150
150
151
154
159
162
162
161
157
149
143
144
151
163
169
165
153
141
135
137
140
140
144
148
150
146
140
134
136
141
143
144
148
147
136
119
109
114
128
141
146
149
151
145
129
111
102
108
120
148
150
152
150
149
150
152
157
159
155
150
145
142
146
152
157
154
149
140
132
127
130
139
148
151
147
143
140
142
143
142
139
144
152
156
147
130
118
113
117
123
133
141
149
151
147
137
127
119
118
145
150
155
156
151
145
146
156
159
153
137
123
124
137
150
155
151
144
138
131
126
129
139
148
147
136
133
139
149
151
143
137
142
148
148
146
142
137
127
116
113
120
128
134
141
149
152
143
129
118
146
149
155
158
156
153
153
158
159
145
123
106
112
137
160
167
157
143
134
130
133
138
142
145
138
132
130
138
143
144
142
147
151
149
139
135
141
144
131
114
108
116
126
127
128
133
143
143
135
129
150
149
148
148
151
156
161
163
158
144
125
115
121
140
157
163
155
142
131
129
134
140
138
134
134
141
148
147
138
129
135
151
162
152
132
123
129
136
128
114
111
120
129
130
124
125
132
136
135
136
155
151
144
134
134
142
154
160
156
145
139
138
140
140
139
139
142
138
133
128
131
136
134
131
138
153
166
158
137
125
133
152
163
154
137
126
126
127
124
120
121
127
131
131
129
127
129
128
130
128
159
157
144
129
120
128
143
157
155
146
141
145
146
141
131
128
135
141
136
130
133
138
141
139
143
152
158
155
145
140
142
150
156
153
146
140
134
129
130
129
128
127
129
128
127
124
122
120
119
120
164
163
148
133
124
130
145
157
157
149
140
136
137
139
140
140
144
145
142
139
140
144
145
144
141
140
138
141
144
146
145
139
141
147
152
149
144
139
136
133
126
122
120
125
123
116
111
110
116
123
164
162
149
142
142
150
156
157
159
152
140
131
128
137
146
149
147
144
144
142
143
143
139
138
137
137
134
133
135
137
135
128
127
135
147
149
146
141
137
130
121
116
119
125
124
117
113
114
120
129
156
156
151
151
156
160
158
155
153
153
144
133
126
128
135
136
137
136
137
138
137
135
134
134
136
141
142
138
135
130
124
119
119
127
136
143
144
140
136
131
125
123
128
134
137
135
132
132
134
131
155
157
155
154
152
148
147
147
150
150
142
134
127
124
124
125
129
134
133
130
125
126
133
139
141
140
143
143
141
133
126
119
118
121
126
133
134
132
132
134
136
139
138
137
140
144
146
145
137
129
158
161
159
152
141
133
135
144
151
148
139
131
128
129
132
135
138
140
133
125
118
123
133
138
139
134
135
139
140
136
127
120
119
121
124
126
125
123
125
132
138
140
139
138
135
136
136
136
133
125
154
153
153
148
140
132
134
140
149
147
140
133
130
135
141
149
148
140
131
126
126
129
131
131
128
123
122
123
125
124
120
120
121
127
129
127
125
127
128
132
133
135
135
137
135
132
127
123
123
124
141
138
144
148
146
139
135
135
140
146
148
144
133
130
138
147
146
136
130
133
139
137
128
122
121
121
118
113
111
112
116
121
128
133
133
133
133
135
137
134
128
128
131
135
138
135
127
124
124
126
139
139
145
149
146
141
135
134
138
146
151
149
135
125
127
136
142
137
134
138
142
136
126
121
124
128
126
119
112
113
121
128
131
131
130
130
134
141
139
132
125
125
128
131
133
129
127
128
132
136
146
151
154
149
143
137
136
140
143
147
146
141
131
127
130
138
142
140
136
135
133
129
126
125
131
134
134
130
128
127
127
128
128
130
129
129
127
129
126
122
122
124
127
125
119
117
118
126
135
135
144
150
153
150
145
142
142
145
151
152
143
128
125
133
146
151
146
134
129
127
128
127
128
129
131
131
131
133
136
135
129
122
123
129
135
130
123
115
112
113
119
122
125
123
116
114
115
120
122
119
137
139
146
152
155
151
142
140
145
152
145
128
121
134
150
152
136
123
124
131
135
132
130
130
128
121
118
122
131
136
133
120
118
124
130
131
125
119
115
115
117
119
122
123
122
121
120
118
113
107
136
136
144
150
154
147
135
126
131
143
145
133
125
131
145
141
126
118
127
140
143
136
132
131
128
121
111
113
123
134
137
131
123
121
122
126
128
127
123
122
119
116
116
118
122
124
123
116
112
112
148
149
145
142
142
139
130
123
127
136
139
132
128
130
136
134
127
124
129
138
139
133
131
131
132
130
124
118
120
131
140
142
132
124
125
129
131
127
125
125
120
113
107
109
117
119
116
112
115
127
150
152
145
140
141
143
139
133
133
135
137
134
132
131
131
129
129
129
129
130
129
130
130
132
136
141
138
127
121
128
138
142
137
131
132
136
137
132
127
123
118
112
108
113
120
121
119
115
123
136
139
141
139
141
149
158
158
147
137
135
137
141
140
137
129
127
129
130
130
127
125
128
129
133
138
143
139
132
125
128
136
136
132
126
126
134
145
149
139
124
114
113
120
129
133
133
129
129
132
136
155
153
151
157
163
167
165
159
151
144
138
139
145
152
155
152
147
148
154
161
162
154
143
142
147
150
149
145
145
154
157
153
147
145
142
140
136
139
147
157
156
149
147
149
151
146
141
136
137
139
155
157
156
157
162
166
164
157
150
141
137
139
145
150
150
148
150
151
152
149
148
146
145
146
148
152
151
146
142
143
153
155
152
145
138
135
136
144
151
155
149
141
137
145
150
151
149
148
145
141
154
158
160
158
156
155
155
156
152
150
149
148
147
144
144
149
154
156
151
139
134
137
143
147
150
156
158
153
143
137
141
148
150
145
140
141
148
152
152
146
138
133
132
135
139
145
148
149
145
138
152
158
162
161
156
153
157
160
162
160
157
153
148
146
146
150
154
157
155
151
145
144
145
148
151
155
160
159
149
139
134
140
149
156
155
153
152
151
146
141
137
135
134
133
133
135
137
140
140
136
151
156
161
162
159
156
159
163
166
164
156
152
147
147
149
150
151
154
160
166
165
158
152
150
147
147
147
147
146
142
137
137
148
161
163
155
145
137
134
134
135
136
137
136
135
135
136
135
132
131
151
152
159
164
163
156
154
157
160
160
152
146
145
146
147
149
150
151
156
161
166
162
156
150
144
140
136
137
144
149
150
146
148
155
158
150
135
125
120
122
125
128
132
133
134
137
139
137
130
125
154
152
161
170
167
158
148
147
148
148
148
146
147
147
149
150
151
150
147
146
151
152
150
145
145
147
145
145
151
159
163
159
153
150
149
146
136
126
121
120
123
123
122
120
120
127
136
138
132
130
164
161
168
172
170
162
155
149
146
144
145
147
151
154
155
155
156
150
144
140
141
142
142
144
152
161
166
162
158
158
161
159
155
151
149
148
145
140
136
134
134
132
124
118
117
124
133
137
137
138
167
168
168
167
164
163
161
156
150
144
144
148
152
154
154
157
155
150
145
143
145
147
148
153
162
170
172
162
151
143
142
146
150
151
150
149
149
151
153
152
148
141
131
126
129
135
139
140
142
143
168
165
158
152
151
152
156
155
149
145
145
151
152
148
141
140
143
146
147
148
154
162
168
169
166
165
160
155
144
132
128
136
145
148
145
142
144
148
151
152
146
138
128
127
133
141
145
145
143
143
164
157
148
144
146
150
152
152
149
145
146
152
152
142
130
125
133
145
150
151
155
166
175
172
161
147
143
145
146
140
131
132
139
143
143
139
136
134
134
134
132
129
125
122
125
130
137
139
141
140
155
150
146
149
156
160
159
157
152
147
145
147
150
145
136
134
142
153
159
154
152
154
161
160
151
140
134
142
150
150
146
139
140
147
149
147
138
129
124
126
132
133
131
126
122
120
125
131
135
140
150
149
152
157
161
160
157
157
153
148
144
146
149
154
158
162
165
165
162
154
149
146
148
151
154
149
144
144
146
149
147
144
148
153
159
157
146
135
133
135
140
142
139
134
130
128
129
131
136
142
148
149
151
151
152
149
144
144
144
144
145
150
154
160
171
177
176
166
155
149
148
147
146
150
158
163
158
148
141
140
144
153
159
160
157
150
145
144
149
148
145
139
133
135
142
147
144
140
140
143
146
143
140
140
139
142
142
140
136
134
143
154
159
158
160
162
158
149
144
146
149
148
146
147
156
163
161
154
146
143
149
160
165
158
145
132
132
141
151
151
143
133
129
135
147
152
148
139
136
137
146
140
133
131
138
150
157
150
137
131
139
153
155
149
139
136
134
132
135
144
148
146
143
145
153
152
148
147
148
151
152
156
157
150
135
120
121
132
144
145
136
132
136
145
150
146
136
128
126
129
148
143
134
134
146
162
168
159
145
139
145
152
151
141
130
125
125
129
136
144
147
146
145
150
151
143
134
134
141
147
147
143
144
145
136
124
121
133
143
139
131
133
148
161
159
143
128
122
123
124
151
146
144
148
158
164
162
156
150
151
152
152
149
145
139
133
133
136
141
146
149
151
149
150
146
138
128
128
137
139
137
135
139
147
143
136
134
142
145
136
127
131
148
162
158
144
132
127
125
125
149
147
151
158
158
150
144
144
150
152
151
151
154
158
153
143
137
141
146
150
152
151
147
142
136
133
135
136
137
136
137
142
147
150
150
147
145
144
135
127
121
128
139
147
144
139
135
133
128
126
149
150
151
149
140
131
132
141
148
149
147
150
160
165
158
145
140
143
150
150
147
145
143
140
138
139
139
138
134
137
142
148
151
152
156
161
154
137
119
113
119
127
134
136
134
133
129
129
127
126
151
154
148
132
121
123
138
151
154
150
149
151
156
157
150
144
142
147
151
148
143
137
139
144
147
145
142
133
129
133
142
146
148
151
159
164
152
131
114
115
123
131
136
136
136
129
121
120
125
128
153
158
147
125
116
131
153
164
162
154
154
152
147
141
139
144
146
148
150
146
140
136
139
144
149
147
143
137
135
135
138
140
144
147
152
150
143
137
135
138
138
135
134
134
133
129
121
120
126
134
151
153
144
132
130
142
153
157
154
151
154
152
144
138
140
145
150
148
143
141
140
142
142
143
142
142
144
149
151
146
140
137
141
143
137
133
139
149
158
156
145
133
127
129
129
131
129
126
129
135
152
149
143
137
139
144
147
143
139
140
146
151
148
143
143
144
148
146
142
139
140
143
147
144
141
138
143
153
155
149
142
140
142
144
139
134
139
151
155
147
136
130
126
127
127
131
130
127
126
128
155
151
144
139
140
144
146
144
141
141
142
144
144
144
144
145
147
148
149
144
141
142
147
146
143
140
140
143
143
139
138
142
150
156
154
150
145
139
132
127
127
132
132
132
130
132
132
129
125
121
148
147
144
142
141
143
149
156
159
154
142
131
130
138
142
144
145
148
151
149
144
139
138
142
143
142
141
139
135
134
136
141
148
152
153
152
144
131
121
120
126
133
136
135
139
145
147
139
128
122
133
137
144
146
145
145
149
159
167
161
141
123
120
132
140
144
141
140
143
147
148
142
135
133
137
143
145
143
139
136
138
139
136
134
133
134
132
130
129
132
131
132
131
135
143
156
159
147
131
126
133
138
145
147
147
147
150
154
157
154
141
131
132
139
145
143
138
134
135
142
147
148
143
137
140
146
150
146
138
137
137
135
132
127
130
129
131
130
135
138
139
135
132
134
141
145
145
139
129
124
151
148
147
146
147
149
151
149
147
147
147
148
150
150
147
145
141
137
134
132
136
142
145
151
153
152
150
144
134
134
131
128
131
140
146
146
133
123
124
133
137
139
140
138
135
128
125
124
123
121
157
153
149
148
149
151
153
153
152
152
153
153
151
149
149
150
150
143
133
124
121
129
142
154
156
152
146
144
143
141
133
126
130
147
158
154
134
119
114
119
125
131
134
138
134
127
125
126
125
121
155
154
154
155
155
153
152
153
156
154
147
137
135
142
155
161
153
140
131
124
122
129
140
151
152
147
143
148
157
155
145
134
136
146
149
140
132
126
122
118
116
121
128
133
132
132
135
138
137
131
152
153
156
158
157
155
152
153
154
148
134
121
121
138
155
158
145
132
129
134
140
142
142
142
144
143
145
151
156
154
149
148
152
148
135
124
126
138
138
126
121
126
132
130
124
122
130
141
142
140
150
152
150
150
151
155
155
153
150
143
134
125
127
134
141
141
136
135
137
142
145
141
135
134
138
147
155
152
141
133
138
153
165
157
132
115
120
136
142
137
134
139
141
131
117
112
119
131
136
138
150
150
145
139
140
147
152
150
144
140
136
142
143
139
133
131
139
146
146
138
130
126
126
128
138
150
160
155
139
125
131
148
165
160
139
123
120
129
138
136
135
138
140
135
127
120
124
126
126
125
152
153
147
138
135
138
141
141
135
133
135
143
148
146
144
145
151
152
144
129
120
119
127
133
139
149
156
157
149
139
136
142
151
155
149
140
133
132
135
131
126
124
132
140
144
141
137
129
121
115
152
152
149
146
142
139
140
139
136
135
132
131
136
144
153
158
156
147
139
131
128
130
133
137
138
139
141
145
147
145
139
131
134
144
151
152
146
140
135
129
123
122
134
145
147
143
136
128
122
113
149
145
143
146
150
151
148
145
146
146
138
127
123
130
145
151
147
138
136
134
139
139
137
137
137
136
130
129
134
136
133
124
124
135
148
153
149
141
135
132
131
137
146
147
140
129
122
123
126
124
146
142
138
141
149
152
148
145
147
150
147
135
123
124
132
136
135
133
130
131
135
135
137
139
140
136
133
131
135
136
134
129
128
134
144
152
148
142
137
137
139
145
150
148
140
126
117
121
131
135
148
145
140
139
140
143
140
138
141
145
146
142
135
132
131
134
136
134
132
127
124
128
135
141
143
141
140
142
147
146
141
136
131
133
138
142
141
140
138
137
137
138
141
147
148
138
129
129
135
140
158
154
147
144
142
141
140
141
144
145
141
136
134
138
140
144
145
143
139
134
131
131
136
137
137
138
138
141
142
142
138
133
129
126
127
129
130
132
137
137
131
127
131
142
147
143
134
130
133
136
159
154
151
152
153
151
150
154
156
154
141
125
119
125
139
150
150
142
135
136
142
142
134
130
127
128
127
126
127
126
124
122
122
124
125
124
125
127
135
136
132
128
129
136
140
139
133
129
129
131
154
146
146
152
156
153
153
155
160
156
144
126
110
111
126
144
146
135
126
129
141
142
132
123
122
123
121
116
116
119
121
122
123
125
128
130
129
133
137
139
137
132
132
133
134
132
128
126
128
130
145
143
143
145
145
142
142
146
148
148
145
139
124
116
123
136
142
133
124
126
134
137
128
123
123
126
125
121
121
124
128
131
132
131
130
131
134
138
140
137
137
137
136
132
127
123
124
127
128
129
143
144
142
137
135
136
138
135
132
132
140
144
143
136
134
137
141
137
130
127
129
130
128
126
128
131
132
129
128
129
134
137
137
134
132
132
134
135
136
133
132
133
131
127
118
115
118
123
125
123
142
144
144
144
145
143
139
131
127
129
137
141
143
148
149
147
141
137
133
131
133
131
130
130
132
132
131
129
128
128
130
130
133
137
140
137
131
126
124
123
124
123
124
119
114
113
118
121
119
113
145
148
153
156
157
151
142
133
132
137
138
134
136
146
156
153
139
128
131
137
138
135
135
137
136
130
123
119
122
126
124
120
121
132
141
139
131
121
119
121
121
118
116
115
116
118
122
121
116
108
149
154
159
158
152
143
135
133
137
144
141
133
132
142
153
149
132
123
127
137
139
133
133
137
136
127
117
113
120
126
126
117
114
122
134
140
135
127
121
122
119
114
113
116
119
124
125
121
116
113
153
156
153
147
139
133
132
133
139
142
141
133
130
135
140
136
130
126
128
134
135
131
128
129
128
124
118
116
122
128
127
120
114
120
133
142
141
132
125
123
124
119
115
117
121
125
122
116
115
121
147
144
141
139
140
141
139
135
134
135
136
134
133
133
133
132
132
131
131
132
133
132
130
128
126
124
121
119
122
127
127
127
123
126
135
143
144
138
127
122
124
127
127
126
124
121
113
112
118
129
137
132
133
140
148
151
150
141
133
131
131
133
134
137
135
133
134
134
133
133
133
136
135
133
127
124
121
120
119
119
124
127
133
134
136
138
140
136
126
118
117
128
139
141
131
117
110
115
125
134
152
154
158
157
154
151
153
163
165
156
144
139
149
160
165
158
149
145
145
148
150
146
140
138
142
145
148
146
148
156
163
161
151
142
130
126
129
140
152
156
150
141
141
146
149
148
146
144
142
145
154
160
161
157
150
148
153
159
160
151
140
137
143
150
154
155
153
148
137
130
131
135
140
146
152
159
160
153
148
154
163
162
150
137
127
125
133
147
161
167
159
147
139
145
150
153
149
139
131
131
156
162
162
154
147
145
152
158
158
153
151
149
146
143
141
144
151
147
138
127
127
135
143
148
154
161
162
154
146
144
146
146
140
135
134
140
148
152
153
152
150
146
144
147
150
150
144
135
125
123
163
165
164
160
156
156
158
158
155
154
157
160
156
147
142
142
144
143
140
141
143
144
145
144
146
149
152
148
142
134
132
133
138
143
148
152
150
141
135
134
137
142
146
148
148
147
143
140
140
136
165
165
165
165
164
166
162
159
154
153
154
152
155
154
153
150
147
145
148
154
158
155
149
142
138
139
141
141
139
135
136
141
149
156
156
152
141
131
127
130
135
137
141
145
146
147
150
149
149
144
164
164
164
163
160
156
156
158
162
159
150
140
142
150
157
158
152
149
151
159
168
168
162
151
144
139
135
133
136
141
151
157
160
158
152
147
138
133
134
136
135
133
131
135
141
146
147
142
136
132
157
161
162
157
146
139
145
158
169
167
152
138
133
138
147
150
151
151
153
159
168
172
170
163
158
149
139
131
133
143
157
161
154
148
144
144
145
143
143
139
135
131
130
129
132
132
131
127
124
131
154
157
161
156
145
139
146
159
169
167
157
144
135
135
140
148
152
153
154
156
161
162
161
160
159
157
147
135
134
141
151
152
147
142
142
143
148
151
149
147
145
144
141
137
132
129
127
126
133
144
154
156
157
154
148
151
156
159
162
159
156
151
144
140
145
157
162
158
153
150
151
149
147
147
152
154
150
143
136
135
139
144
146
146
143
143
146
151
156
159
160
157
151
144
139
137
137
143
149
159
158
156
152
148
147
151
156
155
153
154
155
152
148
147
153
161
164
157
151
147
149
150
149
148
143
145
145
143
135
129
129
138
149
151
144
139
139
146
153
156
153
146
140
137
138
139
145
149
156
156
163
157
151
149
150
151
151
151
151
151
150
149
149
150
153
157
157
157
152
149
152
155
154
148
140
134
137
141
139
133
130
139
147
149
143
135
134
135
139
137
135
133
131
130
131
131
135
140
144
144
159
156
155
157
161
159
155
154
153
151
146
147
151
154
153
153
155
157
158
155
152
152
150
147
139
133
135
142
149
148
144
142
144
147
146
140
131
124
123
129
139
143
141
137
131
128
128
131
135
141
153
152
155
160
165
162
157
154
155
153
154
156
159
159
158
156
157
159
158
154
150
147
147
148
151
148
144
146
148
149
145
140
142
151
155
152
138
124
122
132
147
154
149
137
130
130
132
135
136
145
146
145
147
153
154
150
150
154
158
162
163
165
163
159
156
155
153
150
148
149
150
150
151
156
166
168
157
147
139
137
139
145
151
159
164
161
150
137
134
137
144
141
133
125
128
140
147
144
139
144
143
141
145
147
146
147
152
157
161
160
159
158
154
149
148
144
139
133
136
147
152
151
148
152
165
168
157
143
136
137
145
156
162
164
159
155
152
149
148
144
135
126
118
124
139
157
159
150
139
137
147
150
151
150
150
152
157
159
154
147
142
141
138
137
137
136
129
126
133
146
149
144
138
142
153
155
145
138
141
148
155
162
163
156
144
136
138
146
151
146
134
126
128
142
155
158
152
143
137
134
158
163
161
160
158
157
154
145
137
136
137
137
135
134
134
135
132
129
135
145
148
140
133
137
144
145
138
136
143
150
151
150
147
144
133
120
120
132
147
145
136
134
145
156
157
146
138
135
137
136
156
159
160
162
162
157
147
135
134
139
146
147
144
142
142
142
141
139
139
146
149
146
139
135
139
142
140
140
140
140
139
137
139
140
134
124
122
134
144
145
137
135
138
143
141
138
141
147
147
143
143
146
151
158
159
153
143
140
144
148
151
151
150
154
153
149
144
143
147
152
154
150
142
136
135
140
147
145
139
136
136
137
138
139
139
142
142
141
140
135
132
128
125
124
130
143
158
163
155
141
140
145
149
150
147
144
146
152
155
151
146
143
147
155
156
150
145
145
150
152
148
145
140
136
137
140
145
144
140
140
142
142
138
136
140
147
149
138
128
124
125
127
126
125
136
153
163
160
147
133
148
155
152
139
130
137
153
165
164
154
143
136
138
146
152
152
147
144
148
148
145
140
140
141
144
142
141
141
143
146
147
144
138
134
138
146
142
132
122
126
132
137
136
140
147
151
149
140
132
132
151
154
147
127
120
135
158
172
169
159
149
143
136
138
147
153
148
141
141
146
151
153
150
149
147
143
140
142
147
147
143
140
141
142
142
140
138
136
139
143
145
143
142
141
140
139
136
129
129
135
147
145
136
124
121
135
150
154
153
151
152
149
142
139
146
152
150
141
139
146
156
161
159
151
145
141
142
148
150
143
137
137
143
146
142
136
137
147
153
152
146
141
136
133
130
135
138
136
133
132
146
141
138
136
138
138
136
130
130
139
147
149
145
143
145
150
148
144
141
143
149
154
156
152
145
140
141
146
144
136
133
137
144
146
139
136
139
146
149
143
138
137
136
134
130
134
137
136
126
119
149
149
151
153
155
148
136
128
131
140
146
143
138
141
146
149
148
143
141
139
140
144
150
153
147
140
138
137
134
131
132
139
146
145
139
136
140
145
141
134
131
136
142
142
137
132
126
119
111
106
143
147
154
160
160
152
146
147
154
156
147
134
128
135
145
151
148
143
141
141
140
142
147
149
147
142
139
135
133
134
137
146
144
136
129
130
139
146
143
134
124
128
137
143
143
138
130
119
109
108
132
135
145
154
155
151
151
159
167
163
148
132
127
134
143
146
143
140
142
146
148
145
141
140
141
143
143
140
138
140
146
146
140
121
111
117
138
155
153
134
117
110
118
132
144
153
153
140
126
121
135
136
142
146
148
148
150
151
153
150
146
143
143
143
137
131
131
136
142
148
149
148
144
140
142
146
147
141
135
135
141
143
135
123
117
127
144
155
151
134
116
109
112
122
136
153
162
158
140
123
150
147
145
146
147
149
148
137
130
133
145
158
160
151
137
129
131
139
142
144
145
147
146
146
146
147
147
141
133
130
130
130
131
132
143
150
149
145
136
129
126
125
124
123
125
131
141
144
137
122
157
153
149
147
149
151
147
136
128
132
146
158
158
151
144
142
146
142
141
141
142
146
144
144
144
145
147
144
143
139
131
125
128
140
155
154
145
132
129
131
133
135
133
129
123
115
117
122
127
124
157
156
152
151
151
151
147
142
140
141
145
147
145
144
148
150
146
140
139
144
149
149
143
139
141
142
147
153
157
151
137
126
130
142
146
140
133
131
134
133
130
132
134
135
129
120
115
120
128
131
157
157
155
154
152
152
149
146
147
146
145
142
140
141
142
141
134
131
137
149
156
154
144
140
141
141
145
150
153
148
137
134
142
150
143
131
130
141
146
137
127
127
134
137
134
125
123
127
129
128
156
157
155
155
157
156
154
152
151
151
152
151
148
142
138
132
128
134
145
151
152
147
141
142
142
138
136
138
140
137
136
142
157
164
153
137
136
146
152
140
128
126
131
131
126
124
126
130
128
125
154
156
154
154
155
154
150
146
145
150
155
157
155
149
141
138
141
148
152
147
138
132
134
139
140
136
133
135
139
137
135
142
156
166
158
146
139
146
150
143
128
123
122
127
126
128
130
130
125
119
151
154
152
151
148
143
133
129
132
141
147
150
150
151
152
151
155
155
151
141
130
125
130
137
140
138
139
146
149
144
135
131
138
148
149
142
136
138
144
140
126
116
119
130
141
146
144
137
124
113
141
145
148
150
148
136
125
120
128
139
145
140
141
145
151
154
150
146
146
140
133
128
131
137
140
140
143
144
147
142
133
125
125
133
135
130
124
127
134
136
129
126
130
139
145
150
152
145
129
109
135
136
142
149
148
140
130
128
137
146
149
140
134
136
142
142
139
136
139
141
138
135
135
139
141
138
132
131
135
136
133
130
130
133
131
127
121
123
131
135
139
144
145
140
133
130
134
135
131
117
139
138
140
145
146
143
137
136
142
150
151
141
134
131
133
135
133
132
136
139
138
138
141
144
141
134
127
130
137
142
141
139
137
140
139
134
128
128
131
135
139
145
145
136
123
110
106
114
126
132
149
148
144
142
145
147
148
145
144
142
141
137
135
137
136
136
137
139
141
140
139
140
142
143
139
132
130
138
145
146
141
139
140
141
140
137
134
136
138
135
131
127
127
132
125
111
99
103
123
139
156
153
147
144
150
159
163
158
147
136
128
128
133
138
141
143
145
146
149
147
143
140
136
132
131
131
137
140
140
137
136
135
137
138
137
133
131
134
138
137
131
122
122
130
134
128
118
116
122
131
154
149
145
146
155
163
170
169
159
143
128
123
126
132
138
145
146
145
143
144
145
141
134
127
126
130
134
134
135
135
134
135
134
135
134
129
125
126
132
136
134
129
127
130
134
136
135
134
129
121
148
143
141
143
148
152
161
167
166
152
138
131
130
131
137
143
143
135
130
129
137
143
138
132
128
127
127
128
135
142
142
136
131
131
130
129
128
126
131
134
135
133
131
129
125
127
133
138
131
122
142
140
138
136
135
138
147
155
155
147
142
146
147
145
143
142
140
131
124
124
132
141
142
138
130
124
122
125
135
141
140
135
127
124
125
128
133
134
135
132
129
133
132
126
119
117
123
130
129
124
139
137
135
134
135
140
144
143
138
135
142
152
159
156
147
140
138
134
131
130
134
139
139
136
130
126
126
127
128
131
132
131
130
127
127
129
132
137
141
137
132
130
131
123
114
112
118
124
126
123
140
137
135
136
140
145
143
138
133
134
140
146
151
150
145
139
136
135
135
137
136
133
130
128
131
133
133
128
121
123
128
133
137
141
140
137
132
132
138
146
146
139
131
123
116
115
120
123
125
123
144
144
145
144
141
137
135
135
139
141
140
135
134
138
142
140
134
131
133
135
131
125
125
130
135
138
136
129
122
123
126
130
134
143
147
141
133
126
133
143
146
138
127
120
118
119
124
128
125
125
145
150
153
148
135
125
125
132
142
146
139
129
127
132
139
138
132
127
128
129
125
121
125
133
138
138
133
127
124
125
123
117
116
124
135
139
135
127
128
130
132
129
121
119
120
124
128
125
120
119
139
144
147
144
135
127
127
135
141
141
137
130
131
132
133
133
131
129
130
130
125
123
127
133
137
134
128
125
126
127
123
112
105
108
121
134
138
134
128
126
126
126
123
123
123
127
124
116
113
112
134
133
137
142
143
140
135
134
133
130
130
131
133
135
134
134
134
135
135
133
133
134
136
137
135
129
125
125
128
128
123
114
109
111
120
132
137
134
126
120
121
126
129
128
123
116
108
103
106
115
137
135
138
144
146
140
133
131
132
131
127
128
133
139
143
143
140
138
135
133
132
137
143
141
134
126
122
125
129
128
123
121
124
128
132
133
132
127
117
113
116
124
131
130
116
99
90
96
111
129
160
161
163
161
155
147
149
156
160
156
151
150
151
152
152
149
147
142
138
135
138
144
146
145
149
152
154
151
145
143
143
145
149
150
150
147
146
145
148
145
138
133
131
133
138
144
149
151
148
147
160
163
162
156
146
142
145
155
157
154
150
149
152
151
153
154
155
155
145
135
135
139
143
146
152
162
165
159
150
147
148
147
145
146
148
149
150
149
154
154
150
141
132
131
138
144
144
137
130
131
158
158
155
152
144
145
151
156
155
153
153
156
154
150
148
152
157
157
149
142
142
145
147
149
156
164
164
157
150
148
149
145
141
140
146
153
153
150
146
147
147
144
141
138
137
138
134
125
121
124
158
157
153
151
153
158
160
157
152
151
154
158
157
153
148
148
148
147
144
144
144
145
146
148
150
154
153
147
144
144
145
141
136
136
144
153
153
144
134
134
139
143
142
140
139
138
135
137
139
141
166
162
154
149
152
158
160
154
148
146
149
152
156
157
155
152
148
145
143
144
144
146
146
146
144
145
146
147
148
151
154
154
148
147
149
153
153
147
141
144
147
146
145
144
148
148
150
148
150
145
167
164
154
142
137
140
146
151
155
154
150
147
150
156
160
158
151
148
146
149
150
154
153
148
143
143
150
154
155
159
164
167
163
156
150
150
152
156
159
162
161
155
150
150
155
159
154
145
137
134
159
162
156
142
129
127
138
154
167
168
157
147
142
145
149
152
151
153
155
157
159
162
161
156
150
148
150
152
152
151
155
158
155
148
141
140
147
155
158
156
153
152
154
155
159
158
149
138
133
134
148
154
157
153
143
140
147
159
167
165
157
149
143
141
142
146
152
154
156
157
159
160
159
156
152
148
148
148
149
147
144
141
138
133
131
130
136
142
145
143
144
150
160
165
161
157
150
145
145
153
142
148
155
156
158
159
159
157
154
152
153
151
146
145
148
155
156
154
153
153
153
151
149
148
150
145
143
144
148
152
148
141
136
135
132
131
133
137
140
144
150
156
163
164
161
156
151
153
157
159
145
148
152
153
157
160
158
152
149
149
152
152
150
156
166
172
164
151
146
149
151
151
148
147
144
142
138
138
141
145
146
148
147
144
140
138
137
140
143
146
149
151
152
151
149
148
149
150
152
148
152
152
152
154
157
155
152
151
152
157
155
151
150
161
175
179
165
147
141
145
154
155
151
146
143
142
139
135
131
131
139
148
151
150
145
143
145
149
149
145
142
140
141
144
145
145
141
139
137
134
155
154
159
166
169
165
155
152
156
161
159
155
155
163
172
170
157
143
139
144
151
153
150
146
143
144
147
144
139
135
140
144
148
148
146
147
147
150
150
148
145
143
146
149
150
150
146
141
134
130
153
153
158
168
174
169
158
154
156
162
164
166
166
161
156
148
142
139
140
143
147
150
150
148
145
144
148
150
151
148
142
141
143
147
148
148
145
141
140
143
148
148
143
137
139
149
155
151
137
129
147
147
152
157
159
157
156
157
160
167
172
174
168
157
141
130
130
137
144
151
151
152
152
151
150
149
145
145
147
146
142
140
142
149
157
155
145
136
128
132
142
140
125
110
113
137
156
154
137
129
143
146
154
156
151
147
151
160
170
173
170
163
156
147
140
132
131
137
148
160
162
153
148
151
154
154
144
136
137
138
141
143
147
153
161
160
152
141
131
132
135
129
115
104
112
135
148
147
136
130
148
159
169
169
159
150
147
157
167
168
158
149
139
142
148
149
144
141
148
160
161
148
137
140
152
155
147
138
136
138
142
145
147
150
150
147
144
142
138
136
133
128
124
125
132
139
141
136
135
134
159
170
178
176
164
153
145
144
149
153
150
143
138
145
156
163
157
148
146
153
157
147
134
133
143
153
154
147
143
143
143
144
143
141
133
126
124
130
135
138
134
133
135
140
145
142
137
135
137
140
155
161
166
166
161
156
148
143
146
151
152
151
149
152
160
165
163
155
149
154
157
155
145
138
141
152
156
151
144
140
139
141
142
139
131
122
119
126
137
143
142
138
135
134
136
139
143
145
141
137
141
144
147
151
155
156
157
155
157
159
159
155
151
152
156
162
162
159
157
156
158
159
154
147
147
150
153
149
139
138
139
143
142
140
137
135
135
138
144
151
151
141
129
119
124
139
154
155
141
125
138
143
147
148
152
154
161
164
165
162
156
148
141
144
149
155
158
161
159
153
149
146
145
146
145
145
143
140
138
142
145
145
141
138
136
139
141
140
142
148
148
138
124
118
127
145
155
151
136
122
144
152
153
152
150
152
158
160
158
153
147
141
135
137
145
153
154
150
149
145
141
138
141
145
144
140
137
140
147
155
155
149
142
137
136
134
132
131
132
137
139
134
129
127
136
144
143
134
126
123
145
149
152
150
148
149
151
150
144
145
146
143
138
141
149
155
150
141
138
144
149
152
154
154
150
143
139
143
154
161
159
154
152
149
144
133
128
129
131
131
136
139
138
136
136
136
135
127
126
125
143
141
141
140
140
141
140
137
134
140
146
146
144
145
150
155
149
140
139
150
160
166
164
157
152
147
146
149
151
150
148
150
154
154
147
137
133
133
132
132
139
148
150
141
133
134
139
137
127
123
141
139
138
138
138
138
134
129
132
141
148
148
143
144
150
154
149
143
143
148
153
157
157
152
147
144
145
146
142
136
134
140
147
146
139
133
133
135
132
132
142
151
155
145
137
138
144
143
128
114
142
144
145
146
143
139
135
134
142
152
155
150
143
143
149
153
150
146
142
141
142
144
147
147
143
139
139
138
133
128
130
137
139
135
127
127
131
137
135
135
136
143
151
147
142
140
136
131
120
115
144
143
147
148
148
146
149
152
158
161
156
146
139
139
146
151
149
145
141
139
138
138
141
142
142
140
137
135
133
133
136
137
135
123
111
113
128
141
146
138
129
126
136
143
142
135
125
118
114
118
146
141
141
145
150
154
161
164
166
161
152
143
142
141
144
146
145
147
146
144
141
139
139
140
142
144
142
138
134
136
141
144
134
116
103
109
131
151
154
136
121
115
123
132
138
136
130
121
115
118
150
140
139
144
152
160
165
161
153
147
148
154
158
155
147
142
144
150
153
150
146
141
139
140
143
147
146
138
131
136
145
150
139
123
117
128
148
156
148
128
116
114
119
126
131
137
143
137
125
116
150
145
145
146
152
161
158
145
131
131
145
164
171
164
149
143
146
151
154
152
146
144
140
138
140
143
144
139
133
137
146
149
142
135
140
151
160
155
139
129
126
129
131
130
129
131
135
135
127
123
148
150
148
146
146
150
146
135
125
126
144
160
163
154
145
145
148
150
151
151
150
147
141
132
130
136
141
141
142
142
143
140
134
136
145
154
156
152
146
145
147
149
148
142
131
118
110
114
126
135
149
152
149
141
135
138
140
136
132
134
142
147
146
142
139
142
145
146
147
152
157
153
143
132
131
135
139
141
144
142
135
128
129
138
141
141
143
149
155
156
152
148
148
146
136
117
104
107
124
137
158
159
152
145
137
138
140
143
143
144
144
145
142
143
142
144
142
142
143
152
157
154
150
147
145
139
135
135
139
140
132
131
139
149
148
138
134
144
151
145
133
128
129
133
136
131
125
124
125
127
158
160
159
159
157
154
149
148
150
150
148
146
148
155
159
157
149
143
140
143
145
149
155
162
158
140
124
123
135
142
140
140
151
165
162
147
137
139
140
130
115
106
108
116
126
134
140
137
128
122
155
158
158
166
167
161
148
144
147
152
151
148
150
159
167
163
153
146
141
138
137
139
148
160
157
138
121
122
137
145
141
138
144
157
161
150
138
137
138
130
117
106
105
112
123
135
138
135
126
122
151
153
154
152
151
146
138
134
141
149
151
147
146
151
156
154
149
147
149
143
135
130
136
147
150
140
133
134
140
139
127
120
126
138
144
142
135
134
139
138
128
116
116
123
131
137
138
135
128
120
143
148
145
139
134
132
128
128
135
144
148
144
141
143
144
142
139
143
148
147
136
127
129
140
149
149
146
142
138
131
120
116
122
130
133
130
125
130
138
141
132
123
120
127
134
141
145
143
131
115
141
144
144
140
134
129
128
131
137
144
143
139
136
139
139
137
132
132
141
144
137
131
133
142
147
146
140
138
137
135
132
132
136
139
132
122
116
123
131
135
132
125
122
119
123
131
138
141
131
116
145
150
155
150
141
135
135
143
147
147
139
131
129
132
135
133
129
129
136
142
140
141
143
149
144
132
124
129
138
142
140
141
143
142
130
118
114
119
123
126
127
128
125
118
112
112
117
122
126
125
152
157
160
156
148
146
152
156
153
144
133
128
126
128
129
130
130
136
140
141
139
141
142
145
135
122
117
125
134
136
132
132
136
137
128
117
114
117
121
123
127
129
127
122
114
106
103
106
118
128
150
149
146
145
149
159
165
163
152
138
129
131
133
134
130
130
134
144
146
141
133
128
130
132
131
127
128
129
129
125
122
124
131
134
128
119
114
117
124
132
132
130
124
119
118
116
115
115
118
119
134
128
123
127
137
150
160
160
152
138
130
135
142
141
136
133
136
143
142
135
129
126
127
130
136
141
145
140
136
132
131
133
136
138
134
128
121
121
128
136
135
130
122
117
116
121
132
134
124
108
121
117
117
119
123
130
141
154
154
145
137
141
147
148
140
134
133
134
134
134
138
142
143
141
141
141
142
142
142
141
141
139
134
134
134
133
131
129
130
134
134
133
128
117
112
116
131
140
129
109
130
130
132
131
126
127
136
150
154
149
141
144
150
151
141
131
128
129
135
142
151
158
157
151
140
129
124
126
132
137
135
128
123
124
127
132
134
132
131
131
132
134
133
124
114
113
124
134
130
117
141
146
149
147
141
137
140
146
150
148
143
143
146
144
137
129
126
129
136
145
150
152
149
141
132
124
117
114
119
124
126
122
120
124
127
129
131
133
136
141
141
140
135
127
118
115
121
127
128
124
146
150
152
150
145
140
139
138
146
150
146
138
135
134
134
131
129
130
132
135
136
133
131
129
130
132
129
122
119
124
129
132
131
133
136
135
130
132
142
153
156
146
135
126
120
120
122
124
125
126
145
149
150
147
141
132
128
134
147
155
150
137
128
130
133
134
133
129
126
126
125
125
125
127
131
138
140
133
126
127
132
134
133
133
134
134
128
127
136
148
152
143
131
123
120
121
124
124
124
123
138
143
148
149
141
132
128
135
148
155
150
139
135
133
133
132
131
129
127
128
126
128
129
131
136
138
140
137
131
128
126
123
119
116
118
119
122
124
127
133
137
136
127
123
120
121
121
121
121
120
129
132
145
150
150
143
140
143
143
142
141
140
140
135
128
125
128
132
134
132
133
134
134
137
139
138
137
136
134
129
126
120
112
107
104
108
118
125
128
129
131
130
127
124
121
119
117
116
116
117
133
133
143
150
150
145
142
141
136
131
128
129
133
136
131
128
132
137
137
135
134
135
136
139
139
137
135
137
138
136
130
123
115
110
109
113
121
126
128
126
127
126
123
119
116
116
114
110
109
114
148
149
151
149
142
133
130
134
138
133
127
124
129
138
141
141
139
139
138
132
129
130
134
139
137
132
129
135
141
143
136
126
120
120
126
129
131
125
120
117
117
116
112
109
112
113
111
109
108
115
160
161
161
162
166
167
163
158
153
149
152
153
148
142
141
144
150
151
146
142
142
147
152
158
165
169
165
155
144
135
134
138
146
153
158
155
151
147
147
146
143
140
136
133
133
137
144
148
149
143
161
159
158
159
157
156
154
153
152
151
154
158
156
149
142
143
152
155
155
151
148
149
150
148
150
157
160
156
145
138
136
141
148
156
162
163
156
146
140
141
144
140
133
126
127
134
141
142
139
138
157
153
152
155
156
154
151
151
150
151
153
157
157
156
152
154
158
161
160
158
155
153
151
150
150
153
154
149
147
147
149
151
152
154
161
163
156
145
137
139
143
140
132
122
121
123
127
130
132
135
151
150
151
154
156
158
158
154
151
150
151
152
155
156
157
155
155
157
156
156
153
151
152
157
160
160
153
147
146
150
154
153
143
139
145
154
156
147
142
138
140
137
127
119
116
120
125
131
139
143
149
150
150
150
153
158
159
156
154
152
151
151
154
156
154
152
151
155
155
150
144
143
152
160
163
163
160
156
155
159
161
157
145
137
141
153
159
156
149
147
150
145
134
123
123
128
133
137
141
145
147
151
151
147
144
147
153
156
158
160
159
157
157
155
151
149
151
158
158
151
142
141
146
151
152
155
162
165
163
160
161
160
156
148
146
155
161
160
154
156
159
159
149
140
140
143
143
139
135
135
147
153
154
148
144
146
152
159
165
164
160
158
156
154
147
146
150
157
157
150
143
141
140
138
135
140
153
164
162
149
144
147
154
155
148
146
150
152
152
150
150
151
153
150
149
148
147
142
135
135
150
152
157
158
158
158
160
159
157
152
152
152
154
153
148
144
143
147
150
149
146
143
142
139
135
137
149
159
160
150
136
133
140
144
139
136
137
143
146
140
135
138
147
152
152
149
149
146
144
142
156
154
156
159
165
168
163
153
140
134
137
144
151
155
153
146
141
139
146
152
153
153
153
154
152
146
146
153
162
162
149
136
133
136
138
136
136
139
138
136
135
138
147
151
151
148
148
146
146
144
159
156
153
153
157
162
157
145
135
134
138
143
147
154
158
155
143
136
139
152
157
157
158
160
160
154
143
139
144
152
153
148
139
139
142
144
139
133
129
132
138
144
146
149
149
146
144
143
143
141
152
152
151
152
157
157
152
146
145
151
153
148
142
148
163
166
153
137
134
145
157
158
156
154
158
157
147
135
126
132
145
151
149
147
145
148
147
142
138
139
143
144
145
147
148
145
143
141
138
134
140
143
149
158
164
161
153
151
156
166
165
156
147
151
164
170
160
140
133
138
149
154
152
146
150
158
161
152
139
132
138
146
149
148
146
149
156
161
160
156
150
144
144
143
147
152
154
147
134
119
137
135
144
156
163
159
154
153
156
162
163
161
158
157
156
156
150
142
134
136
143
150
150
144
141
147
160
166
161
150
142
141
144
145
145
146
153
162
164
158
149
140
133
128
135
150
161
155
134
114
144
143
145
150
151
150
149
149
148
151
155
163
166
159
149
141
140
142
145
145
147
147
147
144
139
139
147
156
162
157
147
140
141
146
149
146
144
143
141
141
143
139
126
111
114
133
149
148
131
116
152
157
162
161
152
147
145
149
150
151
154
158
158
157
154
150
148
151
158
161
159
150
145
146
150
149
145
143
145
145
141
139
141
150
156
153
142
131
124
128
137
141
131
115
110
120
132
133
127
126
151
163
175
174
162
149
145
150
157
160
155
151
149
153
162
166
162
158
159
163
162
149
138
140
149
158
154
142
137
134
134
137
141
147
148
148
138
129
121
126
134
141
140
132
127
125
124
122
126
133
148
156
164
166
160
152
149
154
160
162
157
149
146
151
162
169
164
152
146
151
154
147
136
132
140
151
155
151
142
137
138
141
142
138
132
130
129
128
125
126
131
134
137
140
141
138
133
126
127
136
143
144
145
146
151
156
160
162
162
162
158
153
151
153
155
155
152
145
140
147
153
155
149
140
140
148
153
151
144
143
147
154
150
140
133
131
133
135
135
136
136
134
132
132
136
141
139
130
126
129
140
140
139
141
149
158
167
168
165
162
160
158
153
150
147
148
150
151
149
152
155
161
161
156
152
149
147
144
141
144
153
158
158
154
149
148
148
149
151
152
150
140
128
121
126
132
136
130
121
118
142
148
150
150
151
156
161
161
161
162
161
157
150
145
144
150
157
162
160
154
150
147
151
152
151
146
141
136
135
142
148
154
156
155
153
152
151
151
156
158
153
139
126
118
121
126
126
120
114
113
144
153
160
163
157
152
148
144
147
152
157
156
149
143
146
151
157
160
158
152
142
134
133
137
140
138
134
133
137
143
144
144
148
152
152
145
140
140
144
144
138
131
126
126
128
127
123
117
112
113
144
149
158
162
158
150
141
132
132
141
152
157
156
152
151
151
149
147
147
150
147
138
132
136
139
139
137
139
144
144
142
142
147
152
149
141
135
130
127
123
124
131
137
139
136
130
127
120
116
115
144
146
151
154
153
148
140
132
132
140
151
156
156
156
152
149
141
139
144
152
153
148
141
139
141
145
147
149
149
143
139
143
149
148
142
137
132
127
117
115
127
144
153
146
135
129
131
128
121
116
145
147
149
146
144
144
143
141
144
150
153
155
152
148
150
149
145
143
145
149
151
149
144
141
140
144
149
152
146
137
136
143
146
139
130
127
129
126
119
121
135
153
156
141
130
130
137
139
130
122
145
148
148
141
138
140
147
149
152
154
154
153
148
143
146
151
153
150
146
143
143
145
146
142
140
141
143
145
140
134
136
143
144
135
125
122
123
123
122
128
138
146
144
134
129
132
143
147
141
134
147
148
147
139
134
140
151
156
155
151
152
150
145
141
141
145
148
147
143
140
140
142
144
144
141
139
139
139
136
135
135
137
135
130
122
119
120
122
126
132
135
137
136
133
131
134
139
143
140
140
153
148
144
140
140
147
158
161
155
148
145
146
145
142
137
135
136
139
141
143
143
142
141
140
143
145
143
141
138
138
140
135
130
125
123
124
126
126
129
131
132
135
136
134
132
129
129
129
130
133
157
147
142
143
150
158
164
160
151
143
144
150
154
153
147
140
138
140
147
150
148
142
138
137
142
146
147
142
140
144
149
147
137
131
131
138
142
139
132
127
126
129
133
133
133
131
130
127
123
123
150
147
146
147
153
161
162
156
144
140
144
153
161
161
155
150
148
150
153
149
145
140
137
133
134
140
145
143
142
147
158
158
147
136
138
149
155
151
137
129
123
125
127
131
134
135
135
130
125
123
141
150
151
148
145
149
153
150
141
139
144
152
157
153
145
145
150
153
151
146
140
137
136
132
130
137
142
143
144
147
153
150
141
132
133
142
151
151
148
144
140
137
135
137
137
132
123
119
126
137
140
151
153
144
133
134
143
147
146
144
146
150
149
142
137
140
147
150
148
144
139
138
137
136
139
140
140
140
140
141
139
138
135
133
133
133
137
144
151
158
155
149
143
138
134
123
112
113
126
140
141
149
150
145
135
130
134
144
149
149
149
147
146
146
147
150
148
146
144
142
141
139
141
147
154
148
136
131
135
139
137
136
139
143
142
131
123
130
142
149
149
143
133
128
126
123
120
119
124
132
142
143
148
154
151
139
130
133
143
147
140
135
141
154
168
168
155
143
136
138
139
138
141
154
162
150
133
124
133
143
145
144
146
150
145
132
121
120
125
131
132
126
118
114
118
123
129
125
122
123
142
142
145
154
156
146
133
130
138
141
135
127
134
153
170
170
156
145
140
139
138
134
137
152
158
149
131
123
134
144
145
140
137
140
143
135
124
119
119
123
126
125
119
115
117
120
123
123
122
123
144
145
140
138
142
146
145
142
141
142
138
134
135
146
154
153
148
148
151
150
138
130
131
145
155
150
138
131
133
136
133
129
127
132
141
142
134
128
128
132
134
133
131
129
125
121
118
121
124
127
149
148
135
124
127
143
152
150
142
139
138
139
141
144
143
138
136
140
148
147
136
127
130
144
155
154
148
140
136
132
128
128
133
142
149
149
140
136
136
138
135
131
130
132
133
129
123
122
122
125
149
150
141
129
128
140
150
150
142
134
131
133
139
144
146
139
130
127
129
133
132
130
136
150
156
154
147
141
138
138
135
137
144
150
149
145
138
134
130
126
122
119
121
126
132
136
132
125
120
118
146
153
155
147
137
136
142
151
149
142
132
130
135
140
146
143
131
125
125
129
131
134
142
152
152
142
130
132
138
142
141
141
142
141
136
129
127
123
114
108
112
122
126
126
125
127
132
125
118
117
147
153
160
156
145
137
142
151
153
147
139
135
135
136
136
136
133
136
137
134
130
133
141
148
144
130
119
123
132
137
137
135
132
128
122
118
120
120
110
107
118
134
137
127
118
119
124
124
120
118
146
144
145
145
146
143
143
146
145
142
139
141
139
136
129
130
134
142
142
132
120
121
132
141
143
135
129
128
129
128
129
129
130
125
122
120
121
123
123
123
129
133
128
117
112
116
124
127
125
119
134
124
123
129
137
141
141
140
138
137
136
141
143
140
135
131
133
140
137
126
118
119
128
137
144
149
149
144
136
129
128
130
131
132
130
130
130
133
136
136
132
127
118
110
109
115
126
129
123
114
123
114
118
125
133
133
136
140
142
140
137
140
144
146
141
131
131
132
134
135
136
134
133
136
142
150
153
146
136
129
129
129
130
131
132
133
135
135
135
134
135
132
127
121
114
115
124
127
122
110
128
130
137
143
139
132
132
140
149
147
141
138
141
145
140
128
121
126
137
150
154
150
139
134
138
137
134
129
124
125
126
125
123
128
133
136
132
127
127
131
140
147
146
137
126
123
126
128
123
112
145
153
160
157
146
135
132
138
147
148
142
136
136
138
135
126
120
125
134
146
151
145
137
133
135
134
124
116
117
124
129
125
122
127
135
137
130
125
128
140
149
152
148
139
129
127
128
129
123
116
157
164
166
161
151
139
132
134
144
150
144
136
131
133
135
134
130
126
124
126
130
133
133
132
135
139
137
126
125
129
135
132
124
126
134
137
131
129
133
144
146
140
132
128
126
126
125
122
120
116
154
158
159
160
155
146
138
137
145
154
150
138
131
133
137
141
138
129
119
119
126
133
135
130
132
138
144
139
132
130
131
128
122
119
122
129
129
127
128
130
129
124
121
122
124
122
120
116
116
114
141
143
150
160
164
158
147
143
148
155
153
147
140
135
135
135
138
136
132
134
139
145
140
129
124
128
138
142
136
130
127
124
118
111
108
110
113
116
119
118
119
122
126
127
124
120
116
115
116
115
131
132
145
161
168
165
156
150
144
142
142
145
146
139
130
128
136
143
146
146
146
146
139
131
126
126
134
140
140
135
131
128
125
115
104
97
102
114
121
126
129
132
132
131
124
121
116
116
118
118
135
137
148
155
158
156
154
149
140
132
129
135
142
140
133
130
135
142
143
141
137
137
136
133
130
129
132
137
140
137
135
134
134
127
116
107
109
117
126
133
136
132
126
121
120
123
126
122
112
105
149
152
152
147
140
137
139
142
141
135
129
129
133
138
139
136
135
134
133
130
127
129
132
133
133
131
129
128
130
134
135
133
128
130
131
129
124
119
118
121
126
125
113
109
119
131
136
123
105
92
160
156
151
149
155
161
164
159
151
149
147
146
145
145
149
153
150
150
153
158
155
149
147
151
160
166
163
154
149
149
152
153
149
143
141
141
142
145
149
155
154
149
142
137
132
131
131
137
141
137
156
151
151
157
160
161
160
156
154
152
152
149
149
146
141
141
143
149
152
156
157
155
152
148
148
149
151
149
145
144
148
151
152
151
153
154
152
145
140
142
150
150
145
137
131
132
137
140
140
139
159
155
157
161
163
159
153
150
151
152
152
152
153
153
152
149
148
150
154
156
155
155
155
153
150
147
145
146
147
149
151
153
154
156
158
159
154
146
143
146
152
151
144
136
133
134
139
142
137
136
157
156
159
163
162
156
151
150
151
151
150
150
153
157
158
155
151
150
152
152
152
153
156
161
162
159
153
150
149
147
147
145
141
138
140
145
147
147
146
149
151
144
136
128
126
132
137
141
143
138
142
148
159
164
164
161
159
155
154
153
151
149
153
156
156
152
150
152
154
152
149
150
157
164
168
167
163
156
149
144
142
143
135
128
127
139
146
148
144
141
142
139
130
120
118
123
132
140
146
145
129
143
158
165
165
166
166
165
164
160
159
155
153
153
148
147
149
154
157
151
146
147
153
158
159
162
162
155
143
133
136
142
145
141
140
148
155
151
140
134
136
138
135
125
120
124
131
139
144
144
135
146
158
163
163
161
164
167
165
161
156
153
152
149
146
146
148
152
152
149
144
144
144
143
142
146
151
149
137
125
125
138
152
156
155
155
158
156
149
139
136
139
141
136
130
128
131
135
134
133
157
156
159
159
155
152
154
156
157
152
148
146
152
156
154
146
144
143
147
148
145
144
143
140
137
141
147
151
146
130
122
127
144
155
156
152
154
161
165
154
142
135
140
141
137
132
132
131
126
124
178
168
159
155
153
151
149
144
141
140
141
145
154
159
157
147
140
140
148
153
154
150
148
149
148
147
148
155
156
147
132
127
135
145
149
149
150
158
161
154
141
136
139
142
142
137
134
131
127
125
181
170
156
151
153
155
150
142
135
137
143
145
147
147
146
144
140
141
146
152
154
152
149
151
151
148
144
144
146
149
144
139
137
139
147
149
148
140
137
136
137
139
142
144
144
142
138
134
136
135
162
159
151
148
152
158
155
148
145
148
152
148
137
132
138
151
154
148
144
144
148
151
149
147
150
151
149
142
139
142
149
153
148
145
148
150
145
132
123
128
138
147
146
145
144
143
142
141
138
134
138
140
142
147
151
156
155
155
156
161
163
157
144
138
147
161
167
158
144
137
143
152
154
150
152
161
166
162
151
144
147
151
152
148
147
148
146
143
140
142
146
146
143
138
140
143
145
142
134
127
129
131
135
140
144
147
150
154
156
158
159
159
155
152
156
164
165
158
143
135
139
148
153
152
155
162
172
173
163
149
140
140
144
147
144
142
144
152
157
155
148
142
133
131
136
143
146
141
129
117
140
139
140
140
140
142
146
147
144
139
143
151
157
159
159
158
157
154
143
138
140
144
148
150
154
156
157
158
155
147
139
137
141
146
145
141
141
144
147
145
141
137
133
132
136
140
142
137
125
119
153
156
157
153
148
147
147
146
139
136
139
149
156
160
164
166
163
154
150
148
149
147
144
146
152
153
149
144
144
143
143
143
148
151
150
145
138
134
131
130
130
136
138
140
138
135
135
131
127
124
154
160
162
160
155
151
149
150
147
146
147
149
152
155
163
170
166
156
151
151
152
148
141
137
144
151
150
145
140
138
144
151
152
147
142
138
134
130
124
122
127
137
145
145
141
136
132
132
131
132
146
147
146
146
149
151
153
155
154
153
150
148
149
150
153
155
153
146
144
142
142
141
137
131
134
141
147
145
142
139
146
154
151
138
127
129
132
133
127
124
131
137
140
141
140
137
134
132
133
140
144
139
133
134
144
155
160
158
154
152
151
151
151
150
143
135
135
138
138
139
139
140
140
137
136
140
146
145
143
144
152
158
152
140
136
143
148
145
136
129
131
135
135
135
136
136
133
131
133
142
147
146
139
138
146
158
164
158
152
151
153
156
153
149
141
133
133
139
142
146
146
147
147
145
147
147
148
145
143
148
155
158
156
155
157
164
167
158
147
137
134
134
132
132
133
133
131
129
130
134
148
155
156
153
152
156
160
155
151
153
155
156
152
147
144
141
142
146
150
150
149
145
141
141
144
144
141
139
140
144
146
148
152
154
158
159
160
159
156
150
141
135
132
131
132
130
129
128
126
128
147
154
159
158
152
148
148
149
151
156
155
156
151
149
149
147
146
147
151
153
148
139
132
132
137
136
133
132
132
132
130
131
137
144
147
145
145
150
156
152
141
133
132
138
139
136
135
132
128
125
146
148
152
153
151
145
142
143
148
152
154
156
159
158
153
146
142
143
151
154
150
140
132
131
134
135
135
133
131
125
119
121
130
140
144
142
142
142
142
135
128
128
135
144
147
145
141
138
132
127
148
147
151
152
150
145
142
143
147
148
152
157
161
159
151
140
134
138
149
154
151
141
133
131
135
142
145
144
138
127
124
129
135
138
135
134
138
132
120
113
114
124
133
137
137
137
139
139
135
130
150
152
154
151
148
148
149
149
146
146
149
153
154
149
143
139
140
143
148
150
148
142
137
134
137
144
152
151
141
132
134
143
144
136
122
120
124
122
110
105
114
127
131
123
116
124
133
140
139
135
151
157
156
149
145
149
157
157
148
142
145
149
147
140
137
142
149
151
149
144
143
145
149
148
144
145
148
147
139
133
136
146
148
136
126
121
122
119
116
119
129
139
132
118
110
121
138
146
142
135
153
155
152
144
139
145
157
157
146
135
137
145
144
137
134
138
147
147
143
140
143
152
157
155
149
145
143
141
138
136
137
137
137
134
133
131
125
120
121
133
145
149
139
124
118
123
137
145
141
134
156
153
148
142
138
143
150
151
145
135
137
141
143
140
137
133
131
130
133
142
151
154
153
147
145
145
145
145
145
146
141
133
127
131
138
141
133
122
123
132
143
148
142
131
124
123
127
134
138
134
155
154
146
145
146
147
149
150
148
143
141
140
142
147
144
136
128
128
137
149
155
153
143
138
141
146
150
152
153
155
150
143
136
134
141
145
137
130
127
128
131
131
130
130
131
129
127
127
129
132
150
152
153
150
153
154
153
156
155
150
144
139
139
146
146
143
140
141
149
150
147
143
139
138
140
145
152
155
154
152
151
150
149
143
142
140
136
134
132
130
121
112
111
122
138
148
143
134
127
125
145
157
161
156
152
154
159
158
155
150
144
138
138
138
140
142
148
152
151
144
136
135
140
142
142
146
152
157
155
149
146
148
149
143
135
130
128
129
132
132
124
111
107
119
141
157
153
137
126
123
138
151
160
156
149
146
152
155
154
150
145
144
145
140
136
138
146
150
148
142
134
134
138
143
147
148
150
153
152
148
145
142
141
140
136
129
122
123
130
140
139
130
121
121
133
144
139
128
123
124
134
140
149
155
149
141
138
143
148
150
150
148
145
143
142
141
143
143
145
145
144
135
132
136
146
151
147
143
144
145
145
140
137
138
140
134
126
124
132
145
152
150
140
128
125
123
118
114
115
122
134
134
145
156
153
137
125
128
141
147
143
135
135
141
150
148
141
139
142
150
147
134
122
126
145
151
145
132
132
140
145
143
136
136
139
138
137
133
133
139
148
153
145
132
122
113
111
111
113
123
136
135
142
152
151
139
127
129
139
142
136
128
128
140
148
147
141
141
148
153
148
132
120
125
142
148
142
130
130
139
146
144
135
131
133
141
141
135
129
129
139
146
142
130
120
114
113
114
121
126
140
142
138
135
138
143
145
143
140
139
137
136
137
140
139
138
138
145
155
158
147
134
128
132
141
145
141
135
137
146
154
153
144
137
139
144
143
135
129
132
140
142
138
127
122
116
114
116
124
131
148
143
132
123
131
147
158
152
140
135
138
143
144
141
136
131
130
136
144
147
144
137
137
141
142
145
142
137
138
145
153
154
149
148
151
151
144
135
132
136
139
139
136
133
133
126
115
113
122
133
149
143
137
129
136
150
158
151
140
136
139
145
145
143
142
136
128
122
124
130
134
136
139
145
150
149
142
136
137
141
144
145
144
145
149
149
145
135
127
125
129
134
139
143
146
138
122
111
112
123
142
142
146
146
143
144
148
148
147
146
146
148
149
150
152
149
136
126
122
127
133
136
138
147
153
152
142
137
139
141
143
139
131
129
134
142
145
135
116
106
120
138
146
143
139
137
132
122
113
116
137
140
148
151
145
138
138
143
152
153
151
151
149
149
149
149
144
136
134
134
132
134
140
148
154
150
141
138
141
145
146
138
127
119
122
137
146
137
115
105
121
144
147
132
120
126
135
135
125
119
142
139
143
147
145
138
134
137
144
148
149
145
141
138
139
142
142
141
140
134
129
131
139
147
151
146
139
136
137
139
139
136
127
122
125
136
146
144
129
122
129
138
135
120
112
121
131
136
129
125
147
138
138
144
150
146
137
135
136
141
141
139
138
137
140
142
140
138
136
133
129
130
135
140
143
143
142
138
131
126
126
128
128
129
128
134
140
141
139
135
130
129
125
120
119
122
123
120
119
125
144
137
140
149
155
151
143
139
137
139
139
141
144
149
151
147
139
133
133
137
137
133
125
123
128
139
141
137
127
122
122
124
127
128
129
130
129
128
131
129
129
126
127
129
128
125
117
110
110
118
140
139
144
153
154
150
145
143
143
141
140
144
150
155
153
144
133
128
133
143
146
135
119
114
124
135
139
132
126
127
130
128
127
128
131
130
125
119
121
128
132
133
134
133
131
128
122
118
113
114
144
143
143
146
147
145
145
144
143
141
140
143
149
151
148
140
131
128
132
139
143
134
123
122
133
141
140
131
129
133
138
136
131
130
135
134
126
118
122
134
141
138
135
133
130
130
131
127
120
113
153
147
141
142
147
147
146
143
141
140
139
139
142
143
143
139
137
132
129
128
131
132
132
132
141
149
148
139
133
133
137
136
131
130
132
131
126
125
130
138
140
135
131
129
127
127
127
125
121
116
153
145
141
144
151
153
148
142
141
142
140
136
134
135
138
140
141
139
131
127
129
132
131
128
131
139
147
143
136
130
128
128
123
122
124
124
125
125
125
126
122
121
122
125
126
122
116
116
121
121
145
143
142
147
154
154
147
142
143
144
142
137
134
134
135
139
144
145
142
137
137
135
127
115
112
121
134
139
139
131
127
124
120
120
120
118
117
118
117
113
111
114
123
129
127
120
113
115
123
124
142
141
143
149
153
151
147
144
143
140
141
143
145
141
136
139
146
150
147
143
139
136
130
117
110
112
126
135
140
138
133
132
132
132
122
113
110
116
121
121
120
123
131
133
129
123
115
117
118
122
142
141
144
147
149
148
146
144
141
135
136
147
153
150
143
141
145
145
140
133
132
134
133
129
121
121
125
129
130
130
132
135
144
144
132
115
109
115
125
128
131
132
132
132
129
126
124
118
113
110
141
143
143
144
145
146
145
140
134
132
137
143
148
146
143
140
135
131
123
122
126
133
134
133
132
132
129
125
116
115
123
134
142
142
134
123
116
115
119
122
129
129
126
123
125
128
127
119
107
100
166
160
149
137
136
142
148
151
151
150
146
141
142
151
159
157
148
146
154
164
164
151
139
136
140
147
150
151
153
159
164
161
152
143
137
139
141
143
145
147
146
142
138
137
133
131
126
133
143
148
153
150
149
151
154
154
154
156
158
158
152
144
143
147
154
154
150
150
154
159
157
151
147
142
144
145
149
152
152
154
159
159
155
148
144
147
149
147
141
138
141
143
141
139
139
137
135
135
139
140
158
156
158
159
159
156
154
156
158
159
154
148
148
152
155
155
153
151
151
151
150
153
156
156
157
154
153
154
153
151
147
147
148
147
147
149
148
148
145
146
151
151
151
150
151
153
151
143
138
136
164
161
159
160
155
150
149
149
151
152
150
147
150
156
158
157
151
148
144
144
147
153
159
160
157
153
155
158
157
148
140
138
137
136
133
134
135
142
148
154
156
155
153
151
151
153
152
150
144
138
153
154
159
163
158
154
153
152
152
152
150
147
151
156
158
156
149
140
137
140
147
155
158
153
149
151
157
157
152
142
139
139
139
132
125
126
134
142
144
141
139
139
141
142
142
141
140
145
151
147
135
144
158
166
166
163
162
161
161
158
152
147
148
152
156
155
147
137
134
140
151
161
159
154
150
153
156
151
141
134
139
149
151
142
134
138
146
149
139
124
119
124
134
143
141
135
133
137
146
147
134
144
157
160
158
155
159
161
164
158
150
144
144
151
157
158
150
140
135
141
150
159
158
155
158
161
159
147
133
130
138
149
153
152
149
149
153
151
143
132
125
130
141
147
145
138
134
133
134
133
157
160
160
157
148
142
145
152
159
157
151
147
151
159
162
160
154
150
147
149
152
150
151
153
157
163
161
153
140
131
131
139
149
155
155
149
149
153
158
155
147
145
150
153
150
142
137
133
127
126
175
173
169
162
153
143
139
143
155
158
158
156
159
163
163
158
155
156
157
155
151
147
144
144
147
151
158
158
150
139
131
133
144
151
151
148
148
158
166
165
154
146
146
151
150
144
139
135
134
131
175
171
164
160
158
154
149
149
152
157
160
159
155
149
145
147
154
158
155
149
147
149
146
139
133
135
145
154
156
151
145
142
142
144
148
151
156
159
158
152
143
138
141
145
146
143
139
137
137
141
164
162
155
149
150
156
158
156
153
156
160
158
149
136
132
142
157
161
151
140
141
149
151
142
133
132
143
152
158
160
161
157
148
142
146
154
159
151
139
133
133
137
139
141
141
141
138
136
137
141
155
155
150
143
143
149
157
159
155
155
157
158
154
142
138
151
166
169
154
138
138
149
155
152
148
151
157
160
157
156
157
157
152
147
146
148
146
139
132
132
134
138
136
135
138
139
137
132
132
135
145
148
150
145
145
147
155
156
155
150
150
153
157
154
151
157
166
167
156
142
139
146
154
160
162
164
163
158
147
138
136
139
143
146
144
139
136
136
140
142
144
139
136
136
140
140
136
128
126
129
138
141
145
147
148
149
151
153
148
141
141
146
153
156
155
157
158
156
148
143
143
146
152
157
159
158
150
144
134
128
123
125
133
139
141
137
136
138
147
147
141
135
136
144
147
143
134
127
123
125
138
140
144
144
147
148
147
147
145
142
145
150
154
154
157
159
156
150
143
143
150
152
149
147
146
146
144
142
138
137
137
138
140
140
136
134
135
142
144
137
129
128
138
149
151
143
135
133
131
127
145
146
144
142
142
144
145
146
146
149
155
157
156
156
155
156
155
148
144
144
149
151
149
143
140
142
146
146
145
148
153
157
153
143
128
126
132
138
136
129
124
129
142
146
143
135
135
141
143
135
156
151
144
142
145
148
149
151
152
153
154
154
154
152
147
146
147
147
146
142
138
141
145
145
143
142
145
146
145
147
153
159
154
138
124
125
133
135
131
126
130
140
144
141
135
131
132
140
147
145
159
153
144
143
151
157
157
152
152
152
152
151
150
149
143
139
141
148
149
143
133
132
140
147
149
147
146
143
141
142
146
151
148
141
138
143
144
136
126
123
131
142
144
141
135
131
129
131
138
144
156
153
143
142
152
161
161
152
147
150
153
151
147
147
144
142
142
146
148
144
138
133
134
140
146
148
146
142
140
142
145
144
145
146
154
157
152
137
123
120
129
140
143
142
137
131
128
129
132
138
152
151
143
142
149
157
158
150
145
148
151
149
146
147
149
146
139
134
136
143
146
140
135
132
137
141
141
139
139
142
146
143
142
143
145
144
141
136
132
130
132
138
141
141
136
133
135
138
138
136
151
149
144
143
147
150
153
151
150
152
149
146
146
150
153
145
136
126
129
142
151
153
148
143
140
138
134
131
134
139
142
139
136
134
132
131
132
141
149
149
141
137
137
140
138
138
145
148
146
138
151
146
143
144
146
145
144
151
158
156
148
144
146
154
153
143
135
134
138
147
152
160
163
161
155
144
135
130
132
134
135
134
134
136
136
135
140
147
151
149
136
128
130
137
145
148
150
151
148
141
148
143
144
146
145
141
139
146
153
151
146
142
145
147
144
138
137
143
152
153
151
154
157
158
154
147
142
139
133
131
132
139
145
144
140
141
141
139
131
120
110
109
118
130
142
146
149
149
148
143
144
145
148
149
145
141
141
144
146
143
142
142
142
139
136
134
141
151
156
154
148
144
142
141
142
146
151
148
136
130
133
148
156
147
136
131
133
129
113
100
98
107
117
125
127
135
141
145
143
139
148
153
154
150
147
150
155
152
144
137
139
146
146
138
132
137
146
151
151
147
145
144
140
140
140
145
149
148
137
131
135
146
151
145
135
131
134
132
123
115
119
127
130
126
122
124
129
130
128
127
155
157
154
147
144
151
160
158
145
135
140
149
149
144
139
142
150
150
146
143
144
150
150
147
144
144
144
141
136
134
137
138
138
141
144
145
144
141
137
134
141
143
138
130
122
118
119
119
117
115
155
155
150
144
141
147
151
151
146
140
142
146
148
148
148
150
148
144
142
143
149
150
149
145
143
143
142
140
141
143
143
135
132
141
149
154
145
135
131
134
138
140
136
132
127
119
115
117
117
119
150
152
148
146
146
145
146
147
149
150
146
140
138
144
150
151
147
144
146
149
151
147
141
142
144
146
149
150
152
152
147
142
141
144
149
143
131
124
126
129
131
128
128
133
136
130
123
120
127
131
148
152
153
152
155
152
151
152
158
158
149
136
128
135
143
147
147
149
150
150
146
144
142
144
146
148
155
161
159
152
147
146
152
153
146
130
120
123
131
138
133
123
120
131
147
151
142
133
130
135
149
155
157
157
157
159
161
159
159
155
147
134
126
127
136
142
148
150
149
144
142
144
150
150
146
146
151
161
161
149
139
144
154
157
148
131
122
125
137
145
137
121
111
124
151
170
164
145
128
122
146
149
154
157
158
159
159
158
150
143
138
133
132
131
134
139
144
147
146
144
144
149
151
148
142
140
147
157
160
154
145
144
148
155
154
146
136
133
136
141
137
125
112
119
143
164
163
142
121
111
143
142
150
157
160
157
152
147
143
140
136
133
132
134
138
138
139
139
142
151
153
150
142
137
139
142
146
149
153
154
150
144
140
144
153
157
152
142
134
135
137
132
128
127
135
142
140
127
118
114
145
147
154
163
163
154
146
141
144
144
138
131
130
132
136
136
133
131
138
148
152
142
130
127
137
144
146
141
139
142
146
143
134
133
143
156
161
151
134
127
134
141
143
140
135
131
126
123
124
127
147
153
161
164
161
149
142
143
147
148
144
136
133
132
133
131
128
128
136
145
146
139
127
125
133
144
145
139
134
137
143
145
136
129
137
152
162
154
137
129
134
142
143
136
132
129
130
129
135
140
145
148
151
151
149
145
142
142
143
145
148
149
148
139
130
125
128
133
138
143
145
141
133
125
126
132
143
141
141
146
156
158
147
136
135
147
154
152
144
141
142
140
130
124
125
129
129
135
141
144
142
141
139
138
142
142
140
135
135
141
148
152
148
139
129
126
130
134
138
141
145
144
135
126
123
129
135
140
142
149
158
159
148
136
134
138
143
144
144
148
145
138
127
127
131
133
128
127
134
141
145
140
139
140
144
144
141
134
134
143
149
147
137
131
131
135
135
131
131
137
144
143
134
127
126
131
134
132
134
139
144
144
134
125
126
133
139
137
137
139
143
141
140
142
144
138
127
119
126
138
143
142
147
150
150
146
143
141
144
150
151
145
136
134
139
144
139
130
128
137
146
144
135
130
137
146
146
141
137
137
141
134
123
115
120
132
140
135
124
124
138
153
154
145
136
133
132
128
126
132
142
142
149
152
147
142
141
145
152
157
153
144
137
135
140
146
141
133
131
138
145
144
138
137
147
154
155
150
146
143
142
133
122
114
120
138
147
139
120
118
137
157
155
132
118
124
138
141
130
124
143
142
143
146
143
137
136
142
153
157
153
142
133
133
140
145
141
135
134
139
142
141
138
140
146
149
146
143
141
139
136
129
123
121
127
137
145
139
127
125
134
146
143
125
117
125
140
140
126
117
153
147
144
144
142
139
137
139
149
154
151
141
133
135
142
146
142
136
137
139
141
138
136
137
139
138
135
132
127
124
124
125
125
128
127
130
133
132
131
129
131
130
130
129
129
133
130
121
112
116
154
153
150
149
149
150
147
145
146
146
147
144
143
147
150
147
139
133
135
142
146
142
135
125
124
127
129
129
126
122
122
122
127
128
126
123
121
122
128
130
125
120
119
124
128
128
118
107
107
122
149
151
152
151
150
154
158
154
146
138
140
147
154
156
150
144
135
128
133
141
150
147
135
121
117
120
129
134
134
134
135
133
130
127
125
122
117
119
125
129
124
113
109
112
116
117
113
110
115
122
141
137
136
140
147
155
161
157
146
137
137
146
153
153
144
139
135
133
133
138
145
147
138
128
124
128
135
138
137
140
144
142
134
129
125
120
118
118
125
129
126
116
113
115
115
115
116
120
123
122
140
126
120
126
142
154
160
154
144
135
135
142
146
144
139
139
141
143
141
137
139
140
138
135
137
141
143
141
136
134
138
140
138
132
124
117
112
116
124
130
133
131
131
130
127
121
116
121
125
124
140
129
122
126
138
146
147
143
138
134
134
135
136
136
138
139
144
145
143
139
137
131
128
129
135
140
140
137
132
128
127
130
131
131
124
118
114
117
125
130
130
132
133
132
126
118
113
117
126
129
144
143
138
133
130
130
130
133
137
137
136
135
135
136
138
139
139
138
137
137
134
126
118
115
119
124
128
129
130
130
127
127
127
131
132
128
126
126
128
126
124
123
124
121
113
108
109
118
130
133
155
154
145
134
126
121
126
136
144
146
144
145
145
142
141
136
136
134
129
127
125
123
119
116
116
117
122
126
130
131
128
128
135
144
143
136
131
132
130
127
119
119
123
122
115
109
107
117
127
132
157
153
144
135
130
129
133
139
144
146
148
154
156
149
137
132
133
132
126
120
119
123
129
128
126
124
127
128
128
126
123
130
144
151
143
128
120
124
127
124
118
120
128
133
128
112
105
108
118
125
148
145
142
143
145
145
141
134
129
130
138
150
152
144
132
129
130
131
127
122
125
130
133
131
131
134
136
135
127
119
120
128
138
140
127
112
109
116
121
120
117
120
129
136
129
115
104
102
109
118
168
165
156
149
148
151
151
150
152
157
156
150
146
149
151
151
149
149
153
154
150
145
141
139
137
138
143
150
153
156
157
158
154
150
146
146
148
144
141
137
137
136
134
136
137
135
135
140
151
159
152
154
155
152
152
153
153
155
159
160
157
151
148
153
161
164
160
157
155
154
147
141
138
139
144
148
155
154
154
154
158
160
157
150
143
143
145
144
139
132
129
129
131
137
141
143
141
136
141
149
144
151
156
154
153
153
153
155
157
159
156
152
151
154
163
166
168
161
155
149
147
146
150
153
155
155
156
156
155
152
151
150
151
150
144
141
138
137
136
137
139
139
138
139
145
152
149
143
139
146
153
155
155
149
148
147
150
151
151
153
154
154
153
156
161
165
163
156
149
143
146
152
158
155
148
144
150
155
156
150
146
146
149
149
143
137
135
137
140
146
148
148
147
148
149
149
146
144
143
147
160
158
157
155
150
149
149
150
151
151
153
154
153
154
158
157
153
143
135
139
151
163
162
148
133
131
143
153
154
149
147
152
156
150
139
133
137
147
152
147
140
137
143
150
153
146
134
133
142
148
153
153
158
161
157
154
153
154
156
156
154
154
147
149
157
156
146
133
128
140
159
171
163
147
136
139
147
151
149
147
154
159
158
148
135
135
144
153
153
141
127
123
135
150
154
144
129
124
132
140
146
145
152
154
154
153
153
154
155
155
156
155
152
153
160
161
153
139
134
143
160
166
161
153
155
159
159
150
143
146
154
157
152
143
138
139
141
143
141
138
132
130
140
150
154
145
134
127
128
132
148
149
153
153
151
150
151
152
154
155
157
160
162
161
165
164
160
154
147
147
151
152
150
152
160
168
164
152
143
144
153
157
153
151
150
142
133
128
136
144
148
146
149
152
151
147
143
141
138
135
149
156
163
166
160
154
152
154
156
156
159
163
165
163
160
158
160
159
154
147
144
145
146
146
148
153
157
154
150
148
154
159
161
158
152
142
135
137
148
153
152
147
148
151
150
146
145
147
148
147
150
158
165
169
162
156
153
157
158
158
158
159
157
150
141
142
151
157
150
140
141
150
154
147
137
136
147
155
159
158
160
162
159
149
142
142
150
161
162
153
142
138
141
147
146
142
139
141
146
149
155
159
161
156
149
148
150
152
153
151
154
157
152
140
130
132
148
158
150
138
141
154
161
150
137
133
143
154
159
160
161
159
149
136
133
146
161
167
158
140
131
129
134
139
140
138
136
134
138
144
161
159
154
146
137
139
147
150
146
142
146
156
157
148
135
137
153
164
159
147
143
147
151
147
140
141
143
146
146
148
153
153
145
139
140
149
157
152
143
131
129
130
131
133
136
137
134
131
133
140
154
154
152
148
145
147
153
154
147
140
139
148
155
157
149
150
159
168
167
157
148
143
140
143
143
143
141
135
132
136
141
144
143
142
143
146
144
140
139
140
139
134
132
132
138
138
133
127
130
139
136
139
149
154
157
156
155
155
148
141
137
142
151
156
157
156
159
162
160
158
153
147
144
141
142
142
139
134
133
134
136
136
135
136
136
138
138
140
145
148
147
142
142
143
144
139
130
125
131
139
129
132
141
148
150
147
146
147
147
148
150
153
156
156
157
156
156
152
149
149
154
152
148
141
138
141
144
144
144
142
141
139
137
134
133
132
135
143
147
146
143
144
151
156
147
133
126
132
143
146
143
141
141
141
141
137
136
139
145
154
163
167
166
159
153
151
147
145
142
143
148
151
151
146
142
144
150
154
154
150
150
150
147
140
132
131
134
138
142
139
140
145
155
158
145
131
129
141
154
150
159
153
150
149
150
146
142
143
152
159
164
163
159
154
148
143
141
144
144
143
141
147
155
160
156
149
148
147
150
152
153
154
150
143
134
136
136
136
136
134
138
146
152
150
143
134
134
142
148
144
162
155
150
153
158
159
155
150
155
162
160
151
146
145
145
144
143
146
148
144
137
140
152
162
160
148
136
135
138
143
144
143
141
138
139
141
140
134
130
132
138
145
145
144
142
141
135
132
131
133
155
148
138
141
153
161
156
146
144
154
156
149
142
144
150
152
150
147
146
145
143
139
142
147
147
140
130
126
129
135
135
133
131
135
138
139
134
124
119
124
134
142
141
140
139
139
133
125
122
127
152
141
126
127
142
154
149
135
130
140
150
149
147
150
157
159
149
141
138
144
152
148
142
136
136
136
132
127
131
138
143
140
136
135
135
130
123
117
118
122
132
140
142
137
132
131
131
131
130
129
156
143
129
129
140
146
145
137
134
140
147
148
151
158
162
158
146
135
132
141
153
158
154
148
144
140
134
131
137
148
154
151
143
136
133
126
122
123
128
134
142
145
142
136
129
127
132
134
133
132
157
145
141
143
148
146
142
149
153
154
149
143
146
154
155
151
145
138
138
140
148
159
170
171
161
146
135
133
139
148
153
150
144
139
136
135
134
136
138
142
145
143
141
139
138
136
134
134
134
133
147
143
147
154
153
144
140
148
159
158
146
136
134
139
140
141
145
150
152
149
149
156
168
172
163
148
137
133
136
136
139
145
147
144
142
141
143
142
134
128
127
131
136
141
147
146
140
135
134
135
138
140
148
153
151
142
138
144
150
150
143
136
132
131
133
135
143
152
160
159
154
152
151
149
146
144
143
143
136
130
131
143
151
149
143
142
144
140
126
110
106
117
131
140
144
142
137
133
134
137
145
148
152
152
149
149
149
150
147
146
147
151
152
145
140
140
144
150
154
155
153
147
138
132
133
141
148
150
143
135
135
142
148
147
144
143
146
145
131
118
111
119
132
139
138
131
122
116
119
127
154
157
155
149
147
152
159
158
150
147
152
164
167
162
153
150
147
149
149
145
143
138
134
129
130
136
143
143
141
137
136
137
140
146
149
152
151
148
142
133
126
127
133
140
140
130
115
104
103
113
152
156
151
144
143
151
158
158
153
150
154
160
161
159
156
155
156
153
148
143
136
134
133
135
135
136
134
132
132
135
137
136
138
145
152
152
148
143
137
134
129
128
134
144
150
142
125
112
109
115
147
147
147
146
149
152
152
149
149
154
154
148
140
140
145
153
156
156
153
146
138
133
136
142
144
141
137
139
142
144
143
139
140
143
144
140
132
128
128
129
128
128
136
148
154
149
136
127
127
131
147
145
146
151
157
157
151
147
149
155
154
144
127
125
136
150
156
155
152
146
141
140
143
145
145
143
144
151
155
153
146
140
141
143
137
130
124
127
131
136
136
136
136
143
147
144
133
130
136
144
153
147
145
152
158
163
158
153
151
153
152
142
131
129
137
146
151
149
146
144
142
147
151
147
137
131
138
149
153
146
137
137
143
148
148
142
137
140
146
149
147
138
131
131
139
143
135
130
132
141
150
145
143
148
157
165
166
159
151
144
145
140
141
141
143
146
145
143
140
140
143
151
154
148
136
129
132
142
147
141
135
135
146
156
162
159
154
152
153
153
146
132
122
124
137
146
146
137
128
129
148
143
142
147
156
166
170
162
147
138
135
136
140
142
142
139
134
130
131
137
144
151
152
148
142
138
139
145
151
149
145
141
144
152
157
158
153
145
138
137
134
127
122
129
140
149
150
142
131
123
155
153
149
149
155
161
164
157
147
141
135
132
131
133
134
132
128
121
120
126
138
148
149
145
142
141
145
147
149
147
145
141
137
135
141
145
144
134
120
117
122
128
131
135
141
147
146
138
129
124
161
160
155
154
155
153
150
147
145
143
141
138
136
133
132
132
129
124
119
123
136
146
147
141
135
137
144
146
140
137
139
141
137
131
132
143
146
138
124
121
129
134
133
134
136
139
135
131
127
130
149
149
152
156
155
147
140
136
139
143
149
150
150
148
143
139
139
135
129
129
137
146
145
137
131
135
144
147
140
135
139
144
144
136
134
144
154
155
148
144
142
136
128
126
129
133
131
130
134
139
139
138
142
152
152
145
135
133
138
145
150
147
146
147
149
152
151
145
137
135
138
142
140
134
129
135
144
148
143
139
139
146
144
138
134
135
145
155
158
155
144
129
119
120
128
132
130
131
141
148
145
142
144
150
150
144
137
138
145
150
145
130
123
131
146
155
154
144
135
136
138
139
133
126
126
134
144
147
142
137
137
138
137
131
126
124
129
137
144
146
139
129
121
122
127
129
129
129
137
147
155
154
154
153
149
145
142
143
149
149
138
119
110
118
135
147
144
134
130
137
148
146
136
125
125
135
144
145
140
135
136
137
135
129
126
128
129
130
130
135
140
142
137
125
119
120
123
126
131
136
155
156
158
153
146
140
140
143
148
148
139
126
117
120
131
140
138
131
130
140
152
153
139
127
128
138
145
144
140
135
137
138
136
134
134
138
140
134
128
132
142
153
147
127
114
115
126
130
125
118
153
154
151
146
141
133
132
137
148
153
149
138
129
127
135
142
141
134
135
142
148
145
138
133
138
145
147
144
140
139
138
138
136
134
134
138
139
135
130
132
134
142
138
128
123
129
138
134
120
104
152
152
145
138
135
134
136
142
151
158
154
143
133
131
136
141
139
135
138
142
141
135
134
138
146
149
147
142
139
136
134
136
137
136
132
126
122
125
132
136
132
126
125
128
133
139
141
132
113
100
153
157
151
143
138
142
148
153
154
154
149
143
137
136
135
133
130
130
136
142
143
141
140
140
140
138
137
138
138
135
133
135
137
136
127
119
117
124
135
140
134
125
119
121
125
129
129
122
116
110
147
158
162
154
146
146
152
155
148
144
142
145
146
143
136
133
130
132
133
137
145
154
154
140
125
119
124
135
137
139
135
134
133
130
122
118
120
129
138
142
135
124
117
113
107
106
107
117
124
127
144
152
159
156
149
148
152
154
146
138
139
147
151
145
137
136
141
141
134
131
140
155
157
143
122
115
121
132
136
135
134
131
127
123
119
117
123
130
136
132
128
124
119
117
112
100
100
114
130
137
143
142
144
147
148
150
152
152
145
137
136
143
146
143
138
140
147
148
139
132
135
145
151
144
136
130
129
132
131
130
128
128
127
126
122
119
122
125
128
127
125
124
131
132
126
116
107
114
125
131
142
139
139
145
146
147
145
141
137
132
132
136
138
139
139
140
140
138
137
138
140
142
140
141
144
142
136
130
129
129
127
126
128
130
131
128
125
126
129
130
130
132
133
133
127
119
116
118
122
122
142
146
147
145
143
138
135
134
136
134
133
134
136
139
140
137
127
123
128
138
145
141
136
137
141
139
132
128
130
131
129
128
130
134
139
139
137
137
136
135
132
130
125
120
110
108
115
126
129
127
151
157
155
145
133
129
133
141
146
147
144
143
142
140
135
126
119
119
123
131
136
136
133
135
135
134
130
129
131
131
130
129
134
139
142
140
138
137
134
128
123
122
122
117
106
103
112
130
141
137
157
159
152
143
131
129
137
146
152
151
148
149
145
136
118
107
113
128
133
131
127
128
131
134
133
132
135
138
134
129
122
122
133
141
138
127
122
126
126
121
115
117
127
131
123
111
108
120
133
136
155
153
150
142
137
136
137
138
137
133
136
141
142
129
108
101
115
137
146
142
133
130
131
132
131
132
137
140
139
130
120
119
128
133
125
115
111
118
123
118
111
116
130
139
134
117
106
107
115
122
163
159
156
158
160
159
155
149
150
158
163
162
154
147
138
142
148
154
152
144
141
146
155
155
147
140
143
150
152
150
149
152
156
153
149
147
149
150
149
146
144
143
140
141
142
143
143
146
150
150
153
155
156
157
158
158
156
153
152
157
160
159
154
152
150
147
146
146
148
148
146
146
148
151
153
155
156
155
153
151
154
157
156
151
141
136
137
142
147
148
147
143
138
138
143
148
147
146
145
148
143
152
156
157
157
159
157
156
155
156
159
158
154
153
152
151
150
148
148
150
153
154
154
153
154
155
155
153
152
152
155
158
158
153
148
140
135
132
134
140
147
144
136
130
133
144
148
146
143
145
145
152
155
156
158
160
159
157
154
155
158
160
158
151
149
151
156
156
153
151
155
159
160
154
147
142
143
146
149
151
152
157
159
161
159
152
143
135
133
138
145
145
136
131
132
139
142
141
139
143
155
155
156
158
158
158
156
152
150
151
155
158
153
147
146
151
157
159
155
153
156
160
158
149
138
134
138
144
148
147
149
155
161
161
154
147
143
146
149
147
143
137
133
131
135
137
133
128
131
142
161
161
161
160
156
152
148
145
142
147
153
156
149
146
148
154
158
157
155
156
161
160
153
143
138
138
145
147
147
146
148
152
153
147
140
133
137
150
159
156
144
130
124
129
136
136
130
124
128
135
156
158
158
157
154
153
149
141
140
146
158
166
160
153
151
155
160
156
154
159
162
159
150
143
144
150
150
147
146
147
150
149
141
137
138
137
138
140
149
153
146
134
126
129
136
136
133
131
131
133
145
145
145
145
149
154
154
148
141
146
159
173
172
162
153
153
155
157
154
153
153
151
148
146
149
153
151
145
143
149
156
152
145
143
148
150
140
133
136
145
150
144
136
132
135
138
137
139
139
136
133
136
140
143
148
154
160
157
151
144
149
162
167
160
149
146
149
152
147
140
138
143
148
148
148
150
150
144
142
150
160
167
162
156
151
148
140
135
137
144
148
144
142
143
142
140
138
141
142
141
133
138
148
151
149
150
156
159
154
145
143
148
153
151
138
137
145
151
146
136
135
144
152
154
152
152
151
144
139
144
159
170
165
151
138
133
138
147
149
144
141
141
145
149
144
141
140
142
146
144
143
149
156
158
150
146
147
150
149
144
143
146
148
143
135
135
147
154
151
144
143
150
155
155
155
154
152
143
136
138
148
156
152
137
127
132
147
155
149
138
133
141
146
145
141
138
141
147
147
143
147
148
152
150
148
144
142
142
142
142
142
148
153
151
144
141
150
158
160
156
153
151
148
146
147
151
150
142
136
136
144
148
144
135
136
145
158
153
142
131
134
143
146
142
135
136
139
145
145
142
145
141
142
144
144
144
146
148
147
142
138
144
152
159
157
155
155
161
165
165
157
148
139
136
139
144
144
140
138
143
152
153
145
141
144
152
157
150
143
141
145
148
148
142
138
137
136
137
141
143
143
140
143
145
146
147
152
158
156
146
137
140
153
165
168
162
158
162
165
164
158
147
138
134
138
145
145
143
142
149
157
159
153
145
144
146
149
148
149
154
155
153
150
147
145
139
132
132
142
153
148
148
150
151
150
148
151
154
152
147
145
150
159
166
167
161
157
159
159
157
153
149
141
137
138
147
153
151
147
146
149
151
151
147
144
143
139
142
146
152
151
150
153
155
147
135
129
135
153
165
158
153
153
155
154
148
143
143
144
146
149
157
163
162
158
155
152
150
149
147
148
150
150
146
143
148
154
156
154
148
143
146
148
149
147
144
138
136
137
140
143
147
154
154
146
134
132
142
156
159
160
152
152
157
157
149
141
139
142
147
150
151
152
153
153
150
143
142
143
142
144
150
158
161
156
147
144
147
153
156
153
151
147
145
146
144
140
136
136
139
141
142
143
144
146
144
142
142
144
139
157
150
149
153
156
151
143
138
144
151
153
147
144
147
150
149
142
139
142
145
145
148
157
162
154
140
128
131
146
154
153
144
135
130
133
137
140
143
146
147
141
134
128
136
149
159
152
138
129
127
155
149
142
142
147
150
142
135
137
150
158
153
149
151
154
154
148
145
146
152
151
148
148
147
140
130
123
125
135
143
142
130
122
118
124
131
137
143
147
146
136
127
123
135
151
160
151
133
124
130
155
147
134
129
139
144
138
126
126
140
153
159
157
158
161
159
154
150
151
154
156
153
143
137
135
133
132
132
137
143
142
132
125
126
131
134
135
135
136
136
134
131
130
136
143
149
143
133
127
131
155
147
134
131
138
144
141
134
132
140
147
152
155
158
160
157
152
150
149
152
153
151
145
140
138
139
140
143
149
154
152
145
136
134
137
139
136
128
126
131
142
148
146
139
133
132
133
130
125
123
151
148
146
148
150
150
151
152
155
154
148
145
149
152
150
145
145
146
147
143
142
145
150
152
146
141
140
143
149
152
151
144
135
131
134
139
140
133
130
137
153
162
157
144
133
128
128
125
124
120
145
149
155
163
163
157
153
159
163
161
149
142
142
144
139
135
135
142
147
145
144
146
157
163
155
142
134
134
137
138
137
132
129
127
129
138
144
145
139
138
145
154
153
143
135
132
129
127
128
129
145
149
158
165
164
155
148
149
155
157
150
147
145
145
143
136
136
140
146
151
152
154
158
160
156
144
138
136
136
132
130
130
132
132
134
140
147
149
140
129
126
131
137
136
133
130
128
128
130
137
154
155
158
160
158
153
148
149
151
155
154
156
156
155
153
147
140
139
144
151
152
151
147
144
142
142
146
150
152
146
138
137
139
141
140
141
144
144
137
124
116
118
125
131
135
129
126
124
125
129
156
158
157
152
150
153
157
159
158
158
159
164
166
164
159
151
144
142
143
144
143
138
132
128
130
136
144
153
155
151
142
137
139
142
144
142
139
140
138
132
124
119
124
135
143
141
131
121
118
125
151
157
154
147
146
154
162
164
161
158
160
164
163
156
148
144
143
144
144
142
139
135
131
131
129
130
136
141
142
141
136
134
136
141
144
141
139
140
140
138
128
127
133
148
159
159
144
131
125
130
148
152
151
147
149
156
159
155
151
154
159
159
148
136
130
134
140
144
146
145
140
140
142
141
137
134
135
138
143
144
139
134
132
133
137
141
141
141
137
131
128
131
141
152
161
158
144
133
131
135
153
151
151
152
156
157
151
143
139
147
157
154
137
125
126
135
141
143
145
144
144
144
147
147
140
136
136
146
154
153
149
136
129
126
133
142
146
141
131
124
128
134
140
144
141
132
121
122
130
137
157
151
150
154
157
159
151
142
141
146
154
154
143
136
140
148
150
148
143
141
140
141
143
146
141
137
138
146
152
150
143
135
130
131
137
146
148
144
137
134
135
138
137
130
120
108
102
112
131
145
152
150
148
150
155
161
162
157
151
148
152
154
155
151
149
149
147
145
139
136
132
135
142
146
146
142
141
142
143
138
134
134
141
148
149
146
142
143
148
151
147
141
135
129
122
115
114
124
139
153
151
149
145
142
149
161
173
170
155
146
147
153
155
151
141
133
131
130
131
130
132
136
144
149
148
145
146
148
148
141
136
137
148
155
150
137
128
132
141
149
149
141
134
132
137
138
140
139
141
140
163
154
141
134
141
156
168
164
150
144
142
145
145
140
129
121
120
120
121
126
134
143
148
147
142
140
146
151
151
145
137
139
143
145
139
127
119
119
123
131
136
136
132
134
139
148
145
132
119
112
166
153
140
135
141
149
150
146
142
142
142
141
139
137
135
133
131
128
124
127
137
148
151
145
136
137
145
149
144
137
134
137
137
135
130
127
126
125
122
125
130
132
128
128
132
135
126
112
101
100
150
141
139
145
151
147
138
134
138
143
145
140
140
147
153
157
155
148
139
134
137
146
152
152
148
146
146
146
138
127
125
136
144
143
136
136
140
143
141
138
135
130
126
126
126
122
113
109
114
122
140
136
141
152
156
148
139
138
147
152
146
137
139
152
166
171
165
156
145
135
130
136
144
153
156
155
156
154
143
131
127
137
154
160
150
139
136
145
149
146
135
126
122
122
122
118
116
123
136
143
147
143
144
151
153
151
149
153
160
157
143
127
127
144
158
161
153
144
139
133
128
130
137
144
146
147
153
158
152
139
132
139
156
163
153
134
127
133
139
139
132
123
115
111
111
114
120
127
135
137
157
153
147
148
148
149
152
156
158
154
138
123
121
130
141
141
136
130
131
133
139
142
141
136
129
130
138
144
142
135
133
142
156
160
152
140
135
134
139
138
132
126
118
110
106
111
117
121
121
122
155
157
155
149
146
147
145
144
143
141
136
131
128
131
138
141
138
132
133
139
148
153
146
134
123
123
128
131
128
126
133
146
155
154
149
148
149
148
146
139
131
129
128
122
117
115
114
117
115
111
149
158
156
151
149
148
142
137
134
137
140
141
141
141
146
151
148
140
138
142
148
147
142
135
134
137
138
135
130
132
139
150
154
150
144
140
140
142
143
138
129
127
130
136
137
132
127
122
113
103
146
149
147
147
150
151
148
143
141
143
144
142
141
142
146
147
143
140
141
142
138
132
133
140
150
154
149
143
141
143
147
151
152
149
140
130
125
127
136
137
130
125
130
140
146
145
141
132
115
97
141
143
145
147
150
151
150
148
149
150
146
141
135
135
136
136
134
137
141
142
134
129
135
146
154
151
143
140
141
143
143
148
149
145
134
124
121
127
138
144
142
137
135
135
133
132
134
131
119
104
136
146
158
158
149
140
138
143
147
148
147
143
140
136
134
136
142
147
143
135
130
134
145
148
141
129
125
130
133
136
135
137
135
130
123
121
127
139
147
150
150
148
143
132
116
109
115
126
133
128
143
161
174
167
148
134
131
137
144
143
143
148
147
140
139
144
156
158
143
127
121
134
147
147
132
119
118
124
130
130
126
122
120
118
119
125
139
145
147
144
145
146
142
131
115
103
103
120
137
144
159
168
170
164
150
140
139
144
145
139
139
143
143
140
138
144
155
153
137
122
120
132
141
143
136
130
128
129
130
129
123
116
115
121
128
137
143
144
140
133
130
130
133
132
126
116
110
116
126
134
159
157
156
159
156
153
153
149
143
134
131
134
137
138
139
140
140
134
128
129
135
138
137
137
138
140
140
138
138
134
129
125
126
132
139
142
142
141
136
127
123
124
127
131
129
128
123
118
116
118
143
145
153
159
164
162
156
147
138
133
131
133
136
139
141
138
129
123
128
143
152
149
139
136
138
140
142
141
140
139
137
137
135
135
135
136
138
137
135
130
126
128
127
125
121
121
125
128
126
117
136
146
158
164
164
160
155
149
142
139
137
137
137
138
135
129
124
129
138
147
152
149
143
139
138
137
137
138
139
137
135
135
135
132
128
126
127
129
128
123
123
126
128
123
115
115
126
139
142
130
142
151
158
157
152
148
150
152
150
147
142
140
137
131
118
109
118
137
149
149
141
136
138
143
139
135
136
138
139
134
125
122
125
128
126
121
122
123
122
120
118
124
130
130
124
120
126
139
142
134
147
149
149
144
139
137
146
154
154
143
134
132
133
127
111
101
112
136
150
147
138
131
134
138
137
134
135
139
140
135
122
117
124
133
134
128
123
122
119
117
114
122
131
138
134
127
126
127
126
124
150
145
148
155
158
159
155
151
149
153
158
165
162
153
144
138
144
152
155
152
152
157
162
159
148
143
146
151
151
148
146
150
155
154
151
147
147
149
150
149
147
149
150
151
152
152
150
147
144
139
152
150
151
155
159
160
157
152
151
151
153
154
154
152
145
137
133
139
147
155
158
160
161
161
159
157
155
153
151
149
149
152
154
153
147
142
139
143
149
158
161
158
151
147
145
147
149
149
148
141
154
154
156
158
160
163
162
160
158
155
153
153
152
149
144
139
134
136
146
156
159
158
156
155
156
157
154
150
149
151
154
153
150
148
148
150
146
140
140
148
157
155
144
133
132
139
147
148
141
130
154
151
155
162
168
173
172
166
160
156
156
156
154
147
142
141
147
153
158
157
156
153
150
151
153
154
152
149
148
151
152
150
147
148
156
163
157
141
133
136
147
152
142
128
126
138
149
146
131
120
154
151
154
159
164
167
163
159
152
149
150
152
152
146
142
148
159
167
169
159
149
143
144
149
152
153
151
149
147
146
144
147
150
154
154
151
145
138
135
137
148
148
138
126
126
139
151
146
131
124
160
162
160
158
155
153
149
144
143
144
147
150
148
147
150
156
162
168
167
160
150
142
142
144
149
152
151
151
148
143
143
146
152
154
145
133
128
135
142
148
147
141
129
124
128
139
150
153
145
140
163
170
169
160
153
148
145
143
142
147
157
160
157
154
152
156
158
160
162
159
156
150
142
141
141
146
151
152
151
150
149
146
142
144
142
139
136
138
145
148
146
134
127
125
132
141
148
154
154
147
154
162
161
155
151
152
152
146
143
148
159
169
167
158
152
151
150
151
153
157
157
153
147
141
140
145
151
152
153
153
152
145
137
138
147
157
157
150
147
146
144
135
130
133
141
144
143
143
143
140
143
146
147
145
144
151
156
155
146
142
148
159
164
158
149
144
147
150
152
148
146
146
145
144
148
153
154
148
141
143
152
153
147
144
149
157
156
149
145
145
143
140
136
140
143
142
140
134
133
132
142
143
146
146
146
152
160
161
156
144
141
147
154
154
152
152
155
157
154
146
140
138
141
148
158
165
156
136
121
126
146
163
166
157
147
141
138
139
142
141
141
144
147
146
144
141
141
143
140
135
141
143
153
159
162
160
158
159
157
154
149
146
150
153
156
160
164
161
156
150
146
144
146
154
166
168
156
135
118
124
146
163
165
154
141
132
133
136
133
130
136
148
157
153
143
138
148
159
157
143
141
141
151
163
169
161
152
149
154
155
153
150
151
157
161
163
161
159
158
158
159
156
156
157
162
164
156
146
137
138
147
152
149
142
138
140
145
144
133
130
137
157
168
161
143
137
144
157
157
143
144
143
146
149
153
149
148
151
155
154
146
144
152
163
169
164
156
156
160
163
162
157
152
152
155
159
157
153
148
147
150
150
143
134
138
147
157
153
144
140
147
160
166
158
146
138
137
141
140
139
156
152
147
139
136
141
151
163
166
154
140
140
154
170
171
161
155
158
165
165
157
147
140
140
147
156
157
150
139
141
149
155
151
143
142
149
155
155
151
151
150
150
147
146
146
142
136
133
135
142
162
159
153
145
141
147
157
165
161
151
143
145
156
166
163
155
154
159
163
162
153
146
138
134
139
150
154
148
137
135
140
149
151
149
147
148
148
143
141
143
141
135
130
133
142
144
139
137
144
155
159
154
153
156
159
160
157
154
145
139
142
147
153
155
155
153
154
157
155
152
151
149
146
141
139
145
148
148
145
140
141
143
144
147
148
147
139
131
127
132
135
131
127
127
132
138
140
141
148
152
157
151
152
160
165
162
154
143
135
134
139
144
147
149
154
154
153
150
147
145
147
149
150
149
146
143
141
145
150
152
152
148
144
143
144
141
132
124
125
133
138
133
127
127
130
136
140
139
137
133
155
150
152
155
156
153
146
142
138
140
146
150
153
156
157
155
152
149
148
149
148
146
144
146
142
139
137
140
149
156
155
148
141
134
133
135
135
136
140
144
140
131
124
130
140
146
142
134
125
124
153
152
151
146
145
144
142
141
145
154
161
165
163
162
157
153
150
151
154
157
153
146
138
135
135
137
138
143
149
154
147
138
130
129
130
134
143
151
154
147
134
120
120
137
156
163
152
134
127
135
151
152
149
142
138
140
140
143
152
160
165
163
160
159
155
150
148
149
154
158
156
148
140
137
137
140
144
148
151
152
144
132
126
127
134
139
144
150
151
143
132
123
125
141
159
164
153
136
132
142
150
152
149
145
143
146
151
155
156
155
150
147
146
147
146
142
142
145
149
151
152
149
145
143
144
142
145
148
151
152
148
136
128
126
132
138
142
140
139
139
140
141
139
141
143
148
145
137
130
131
148
152
152
151
152
158
164
165
159
147
138
138
144
147
144
135
133
137
144
147
147
146
146
147
146
143
143
147
149
149
148
139
131
125
125
133
141
140
135
139
149
153
143
129
123
129
137
139
132
123
149
152
154
155
157
161
163
161
154
146
141
146
156
159
149
138
130
133
140
144
145
146
150
156
154
146
142
140
139
138
140
140
134
126
122
131
144
148
144
140
144
145
136
118
111
120
136
144
142
133
154
152
154
158
159
155
151
149
149
150
151
156
163
167
161
150
136
134
138
142
144
148
154
162
162
153
143
136
136
136
139
141
137
131
127
133
146
152
148
140
133
132
126
116
113
124
139
149
147
140
156
154
156
160
159
153
146
149
154
157
155
153
156
161
163
156
145
137
136
140
145
150
153
157
156
150
144
143
146
148
147
142
139
137
136
135
139
143
144
139
134
128
124
121
125
135
145
149
142
132
154
156
157
157
155
154
155
158
161
159
154
149
148
151
152
149
145
140
141
143
149
151
148
143
140
140
144
150
155
156
149
142
139
138
134
129
126
133
142
142
138
131
128
132
138
145
146
144
139
133
150
159
157
151
150
154
162
163
160
155
155
153
152
148
142
138
140
141
144
149
154
154
147
136
132
136
146
152
152
149
142
140
138
136
132
125
126
136
143
144
137
132
132
139
145
144
141
140
141
148
151
159
157
148
145
152
157
155
149
147
155
162
160
149
139
133
132
138
145
151
155
155
150
144
141
142
145
148
147
144
139
139
137
135
136
140
144
145
142
136
132
132
139
143
143
135
127
127
136
146
155
159
158
151
148
151
151
146
142
144
154
158
154
147
142
139
138
137
143
148
151
150
149
150
151
151
146
144
147
147
148
146
138
134
140
153
158
148
135
126
128
136
141
141
136
124
114
115
122
127
156
159
160
156
154
152
151
148
145
147
152
153
149
144
145
149
150
147
145
144
140
135
138
147
153
154
149
145
148
154
154
149
141
136
136
146
148
142
135
132
132
138
140
139
128
117
111
115
125
129
154
158
160
156
152
151
154
155
152
148
150
151
146
139
137
143
148
151
150
141
131
125
131
143
154
155
152
149
148
151
149
148
147
144
135
129
128
133
141
145
143
140
140
137
130
121
119
130
142
146
155
157
156
149
143
149
156
158
153
147
150
153
150
139
125
125
135
145
147
141
132
127
132
142
146
152
151
150
148
143
139
144
150
151
140
125
120
132
147
154
150
142
138
134
135
132
134
137
142
143
158
155
147
141
143
149
154
153
148
145
150
156
155
142
126
119
124
136
144
142
141
138
139
140
142
144
147
152
148
140
136
142
149
146
139
129
131
139
147
151
146
139
131
130
133
140
140
131
120
115
155
146
139
141
148
150
148
143
143
149
151
151
146
142
138
134
131
135
141
142
143
141
141
139
139
141
147
148
145
137
134
140
145
139
130
130
134
144
145
142
136
128
121
124
129
133
129
115
106
103
147
139
137
143
149
146
138
136
147
153
149
136
131
137
148
151
147
144
142
142
137
135
140
147
150
148
146
144
138
130
130
138
146
145
135
130
132
140
140
134
128
122
120
123
125
122
116
113
116
121
146
140
143
149
150
143
136
138
150
156
147
132
130
140
148
148
146
144
147
143
131
127
138
151
158
151
144
143
140
132
127
137
156
164
153
133
124
128
134
134
129
128
127
125
121
116
116
123
132
136
151
145
143
148
149
148
143
143
150
153
147
140
141
147
142
130
125
133
146
144
133
127
139
151
154
144
141
143
148
139
133
140
159
174
164
141
128
130
137
138
136
135
130
123
116
117
126
133
133
128
151
145
140
141
147
151
150
145
146
149
149
148
149
148
139
124
119
130
142
142
135
134
143
148
143
135
133
139
139
135
132
141
157
163
157
146
145
149
152
146
135
127
121
117
116
122
132
138
130
117
145
145
139
139
146
152
152
144
137
137
143
149
152
151
147
141
137
140
139
137
138
143
147
144
136
131
129
127
124
121
129
141
148
147
142
143
151
157
157
144
128
118
119
125
132
131
130
128
124
117
144
146
141
142
149
155
154
143
130
125
131
142
152
156
161
159
154
148
141
138
139
143
144
140
136
132
128
124
120
120
130
141
146
143
140
139
139
139
139
133
126
121
131
146
150
139
125
116
115
113
144
143
140
145
155
159
154
142
132
127
128
137
145
154
159
157
153
149
144
142
137
135
136
140
143
141
135
128
128
131
138
142
145
146
144
138
130
124
125
126
127
132
143
155
154
139
123
114
109
105
140
130
133
148
158
157
147
140
140
144
145
142
142
145
149
149
149
150
148
144
133
123
128
141
148
144
133
128
130
137
140
142
144
143
139
135
132
130
128
128
131
139
143
144
137
131
124
122
117
108
131
130
142
155
155
146
133
133
146
158
160
152
146
143
145
149
155
158
154
141
124
118
128
142
145
137
126
123
129
134
139
139
136
130
127
128
136
139
138
138
142
143
140
129
119
120
125
131
130
124
139
147
158
159
150
137
130
135
146
155
157
152
147
141
140
145
156
158
149
130
116
116
128
141
140
133
123
123
128
132
131
129
125
122
123
127
135
138
139
142
146
146
138
127
118
120
124
130
134
136
158
161
160
154
143
136
140
147
146
142
141
143
141
133
131
135
143
144
135
123
118
120
127
131
136
135
134
135
134
132
127
123
123
126
130
132
135
136
138
140
140
138
133
129
127
125
123
121
124
129
160
156
150
145
142
146
154
154
146
134
130
134
136
135
132
133
134
128
127
129
134
132
126
120
125
136
145
147
141
133
128
127
132
133
131
130
132
135
136
131
128
128
129
132
132
128
121
116
117
118
145
142
141
144
150
156
157
152
144
136
135
136
140
141
141
142
137
132
133
140
149
144
129
118
121
131
141
142
138
134
134
139
139
133
124
122
129
134
133
126
120
123
129
130
129
125
123
121
121
116
137
139
145
153
158
160
154
145
139
141
144
145
141
140
141
142
142
141
144
146
147
144
139
132
128
128
128
128
131
133
136
139
137
128
122
121
128
133
129
123
121
125
129
127
125
124
130
132
131
122
138
141
146
153
156
157
151
143
140
144
144
141
136
133
134
135
138
141
145
142
137
137
140
142
139
130
125
127
134
135
133
130
126
125
124
129
132
133
128
122
122
126
129
128
126
127
133
134
129
123
140
138
139
142
145
147
150
151
151
145
134
125
126
134
134
132
129
131
133
132
132
133
136
141
141
137
134
135
138
137
133
124
123
124
127
129
131
130
126
120
118
122
129
129
126
127
129
124
120
119
146
144
150
157
161
161
157
153
152
152
151
152
154
156
155
151
148
150
158
161
162
158
152
148
147
147
150
151
151
150
150
150
151
154
154
150
143
137
135
136
140
146
151
155
157
154
149
144
142
145
153
150
150
156
157
159
159
158
155
151
147
147
153
158
158
154
151
154
160
163
162
158
156
157
157
154
151
148
148
149
151
152
153
155
156
151
143
135
134
141
148
153
153
150
145
141
140
144
145
146
159
153
151
152
154
157
161
163
161
154
146
145
152
158
160
157
156
157
161
158
152
145
142
146
152
154
151
147
147
150
152
151
145
143
148
155
154
146
137
139
145
150
147
139
133
133
139
141
134
129
157
149
150
156
160
164
165
166
161
154
148
147
153
158
160
159
161
167
165
156
143
134
132
141
151
156
154
150
150
152
150
141
132
132
145
158
163
149
135
128
139
147
146
137
131
139
150
149
133
114
157
149
152
157
162
165
164
164
160
155
150
150
154
158
160
159
163
167
165
154
142
134
139
149
157
159
157
154
151
149
145
143
141
142
147
153
152
141
130
128
140
153
153
140
133
143
159
160
142
121
160
156
154
155
154
154
158
160
161
158
154
150
152
159
162
160
158
155
154
150
145
144
148
155
158
157
155
155
150
146
145
151
156
157
151
141
135
132
133
133
142
153
153
144
139
145
156
163
157
145
162
165
163
156
150
149
152
158
163
165
158
150
148
156
162
159
149
140
141
147
149
147
148
147
145
147
152
155
156
150
148
152
155
155
149
143
140
139
138
136
135
138
143
144
144
145
147
155
159
156
158
167
172
168
160
154
152
155
160
162
158
152
150
154
159
154
144
138
141
148
153
150
142
138
136
145
154
161
159
152
147
144
142
143
147
154
156
151
145
139
131
127
129
140
146
145
143
142
145
145
158
168
175
174
169
163
157
155
156
156
155
155
155
157
157
154
150
148
153
156
157
149
142
137
143
153
160
158
150
145
145
146
145
144
148
155
156
151
148
144
138
132
131
135
142
143
139
135
134
135
159
166
171
170
168
166
162
159
158
157
159
160
160
162
164
164
162
159
157
158
157
149
146
148
156
162
157
145
132
136
146
159
165
161
152
144
138
138
141
143
141
141
141
141
141
138
137
137
138
135
156
155
156
161
166
167
162
159
161
165
164
158
156
162
171
175
169
161
157
157
158
155
154
157
162
159
147
134
129
138
153
166
172
166
149
133
126
128
133
134
137
144
154
152
144
137
139
147
149
142
147
145
152
156
166
165
158
151
155
159
157
151
151
161
171
173
167
159
158
160
162
158
157
159
159
155
144
141
143
147
152
154
154
150
140
131
132
135
136
133
133
144
158
161
150
140
138
146
149
142
154
152
153
157
159
158
155
154
155
152
145
142
149
161
167
163
156
157
162
164
157
151
151
153
155
155
152
149
146
145
143
139
137
133
131
134
142
144
143
136
134
140
148
151
147
139
134
134
134
132
165
162
155
148
143
148
156
162
161
152
141
141
150
162
161
152
148
156
165
165
153
142
139
144
151
155
156
148
137
133
135
138
136
133
133
139
147
145
141
135
134
132
131
135
136
136
131
125
122
125
158
156
149
141
140
146
154
161
159
151
145
145
150
155
149
143
146
157
165
163
153
144
138
136
140
149
150
147
138
136
139
140
135
133
138
148
148
140
131
132
134
131
127
127
133
137
137
132
132
134
147
144
144
148
152
158
158
156
149
147
148
150
149
145
142
143
150
158
159
157
154
149
139
132
133
139
146
145
144
145
146
141
133
131
140
148
146
133
125
131
141
143
137
132
133
139
139
140
138
140
150
148
151
155
164
169
168
161
149
148
152
155
154
146
143
150
155
156
153
151
151
148
137
132
136
143
147
145
141
141
143
143
139
138
142
145
136
125
122
134
149
154
147
138
132
130
129
131
130
129
152
150
153
154
158
163
167
165
158
155
160
165
164
157
153
151
154
155
155
152
149
143
133
130
136
147
153
148
139
137
140
146
150
151
148
141
133
126
127
136
147
150
146
139
133
128
122
122
121
123
145
148
149
146
143
145
153
160
164
166
167
169
167
162
157
151
149
150
151
152
146
141
135
132
136
145
150
150
146
142
143
147
152
154
151
141
136
133
134
136
138
135
137
142
140
136
129
126
128
136
144
148
149
144
138
137
142
156
166
171
166
160
155
155
154
149
145
144
147
149
146
146
145
146
147
146
144
146
147
148
146
144
144
146
142
137
132
132
135
136
134
132
134
140
145
144
137
133
136
149
149
155
154
149
144
145
150
157
160
158
151
147
144
147
147
145
140
139
142
146
150
152
154
157
155
148
142
138
140
143
145
145
142
137
129
121
122
127
131
136
138
136
132
132
139
143
139
134
131
141
157
158
156
152
151
156
160
158
149
140
137
141
147
152
151
143
136
135
140
147
152
154
152
151
151
149
146
142
136
136
141
148
150
137
123
118
123
132
136
137
136
134
126
120
125
135
140
137
130
130
157
154
149
145
147
154
156
151
143
135
138
148
158
165
162
154
145
139
140
143
146
146
145
145
146
150
156
152
142
138
145
158
158
144
127
125
137
148
147
138
131
126
120
112
114
127
143
147
142
133
154
147
143
144
146
146
146
147
149
149
151
153
159
168
172
167
157
146
140
138
140
141
143
147
148
150
151
149
147
148
152
158
156
143
133
135
146
152
149
141
135
131
125
118
118
131
148
158
153
139
150
146
148
152
153
147
144
150
158
160
154
149
150
160
166
166
157
148
140
139
144
149
149
149
148
142
135
134
137
147
153
154
148
141
136
134
138
142
143
144
145
145
142
137
135
141
152
158
149
134
149
151
156
159
157
153
153
156
160
157
151
148
148
152
153
150
146
140
140
146
155
158
150
145
141
137
133
132
135
145
150
152
148
140
130
124
123
128
141
147
150
151
151
149
148
145
147
149
145
134
151
154
156
152
150
153
155
154
152
147
147
149
155
156
152
145
139
140
143
152
161
157
148
140
141
147
148
147
140
142
146
151
149
141
128
119
120
130
141
145
144
140
141
143
143
137
133
137
145
152
151
155
152
142
139
146
154
153
147
142
146
153
161
166
162
155
148
145
147
154
155
150
146
145
155
162
160
147
137
133
140
149
150
143
137
134
133
136
142
141
135
129
127
131
134
130
127
132
146
159
151
154
151
142
141
146
155
155
149
146
147
153
160
165
166
161
155
149
151
150
147
143
144
154
165
166
152
133
124
129
139
149
150
145
145
151
148
145
143
141
135
128
125
128
135
134
131
132
139
144
152
155
157
154
150
152
157
159
157
152
151
152
151
150
151
151
151
150
149
147
143
137
140
151
159
157
142
129
126
137
151
157
151
145
142
144
146
148
149
148
138
129
128
136
141
141
137
135
134
130
153
157
161
158
151
149
153
157
157
151
149
146
139
130
130
136
148
150
149
143
137
133
136
143
149
149
142
135
136
144
155
158
153
145
133
128
131
142
150
148
137
129
130
136
139
138
136
138
137
130
151
157
160
156
145
139
141
145
148
146
147
146
138
128
124
132
145
150
148
140
133
131
134
141
145
148
147
143
140
141
146
150
152
145
133
123
128
141
149
145
136
130
130
134
132
129
131
134
138
135
148
153
157
156
150
144
138
135
138
143
153
157
153
143
137
137
142
147
147
141
134
131
134
140
144
148
148
145
143
140
141
146
148
144
133
132
141
153
155
149
143
136
130
128
127
128
130
133
134
131
148
150
154
156
158
152
141
135
138
149
156
158
155
151
148
144
139
141
144
141
136
130
132
136
140
141
144
143
144
142
143
146
146
138
133
134
145
159
162
154
144
135
128
125
127
130
131
131
129
126
156
156
154
155
154
149
139
137
146
155
155
144
137
140
147
145
137
133
136
141
136
130
130
135
137
135
133
135
141
141
140
142
144
139
131
130
135
145
148
144
135
127
124
125
128
129
130
127
125
126
160
160
156
151
148
141
135
135
144
151
148
138
132
135
138
132
126
129
138
145
140
131
132
139
142
133
128
131
138
141
138
138
143
146
139
129
124
126
131
133
133
133
133
131
129
128
128
128
125
123
152
151
149
148
147
142
135
129
133
142
147
149
149
145
134
119
115
131
151
156
143
132
138
150
150
138
129
130
138
140
137
137
143
148
146
136
131
130
133
134
139
143
145
136
130
131
136
138
130
119
143
139
137
141
147
145
137
127
128
139
149
155
158
151
137
122
122
140
158
155
136
128
139
152
155
146
139
138
139
137
135
137
140
141
139
140
146
149
150
144
139
139
134
131
130
135
144
146
135
122
143
138
135
136
143
145
141
132
130
133
142
147
151
151
146
139
138
147
150
142
132
128
140
149
150
146
142
138
136
133
131
134
131
129
130
136
143
147
149
144
137
126
123
126
132
136
139
139
136
128
154
148
138
137
141
145
145
141
132
127
129
136
145
150
153
152
151
148
143
137
133
137
143
144
140
138
134
134
133
131
129
127
127
128
131
133
131
127
128
133
135
132
129
132
135
130
124
121
125
128
165
151
140
142
146
149
146
141
135
129
128
133
141
148
152
152
153
151
146
141
138
137
140
140
136
133
131
130
132
132
130
127
127
130
139
141
132
123
116
124
133
139
140
139
134
123
114
112
119
124
160
141
136
145
154
154
144
139
142
147
146
143
143
147
149
149
150
152
149
144
135
128
129
135
137
135
130
128
130
134
136
134
130
133
141
147
144
133
123
119
124
129
130
129
126
123
120
119
118
118
144
131
132
147
158
156
145
142
151
165
167
158
149
145
146
146
144
144
145
141
132
125
128
135
140
137
130
127
129
134
136
138
136
135
137
138
138
132
123
120
120
117
114
113
119
133
137
128
117
112
135
133
138
148
153
152
148
148
154
161
164
155
148
143
141
137
134
131
133
132
130
126
130
135
141
137
133
128
131
134
135
136
136
137
134
128
121
117
120
125
129
124
114
111
123
138
142
130
115
113
143
146
149
148
147
145
148
149
147
145
144
146
144
140
132
125
125
124
127
131
134
134
134
133
136
138
138
138
137
134
131
131
134
136
132
122
116
117
124
134
139
137
130
126
128
133
130
123
116
117
148
154
154
148
140
137
143
147
143
134
133
141
145
143
135
131
130
127
127
134
144
145
138
129
129
133
141
140
132
123
121
127
131
130
122
118
121
130
134
133
132
136
138
137
132
124
117
117
120
120
149
150
148
141
136
135
142
144
143
139
141
147
150
148
144
144
140
134
132
136
145
148
141
130
125
126
129
127
120
115
119
129
132
125
115
117
131
142
139
126
119
124
133
138
133
125
116
119
123
122
151
144
137
134
136
142
143
139
141
147
155
154
147
143
144
146
145
140
135
133
138
142
142
140
132
124
118
116
117
122
131
139
138
128
123
129
141
145
138
124
118
119
126
130
133
132
128
126
124
121
152
141
131
131
142
148
144
136
137
147
152
145
136
135
143
148
145
136
132
130
131
136
141
142
135
127
121
119
128
135
139
140
134
127
126
135
142
143
135
125
121
121
123
126
132
133
134
124
113
113
151
139
132
136
145
149
142
137
139
143
139
129
128
137
149
151
142
129
122
124
132
136
137
135
132
129
132
134
134
137
137
131
124
115
116
122
133
136
130
121
117
120
125
128
131
131
124
109
98
102
156
157
163
166
165
161
155
153
154
153
149
146
145
148
153
159
159
156
152
152
150
145
139
139
146
151
153
151
151
154
154
150
147
151
153
153
149
143
140
141
143
147
151
153
151
147
143
139
135
138
162
163
162
159
155
155
156
158
157
152
148
144
147
152
161
167
169
167
161
155
151
148
151
152
153
152
148
143
145
151
155
155
153
153
156
153
147
143
140
145
148
151
153
152
146
139
136
133
133
138
158
155
151
146
142
144
151
158
157
150
142
143
151
161
166
168
169
167
164
154
147
143
146
148
150
147
143
142
145
150
154
154
152
150
149
151
154
151
144
141
141
145
151
151
146
141
138
140
141
141
151
146
147
148
149
150
151
155
155
146
141
144
155
166
170
168
168
168
163
153
141
138
140
143
145
143
142
144
150
153
152
148
142
137
140
149
157
152
139
125
125
135
144
147
142
142
150
157
157
146
153
150
153
158
161
161
159
156
155
153
150
151
157
167
169
167
165
163
161
152
141
140
144
149
147
145
143
147
151
153
152
149
142
137
138
149
157
152
136
120
122
137
149
147
138
140
150
162
161
150
160
154
155
156
160
160
160
162
163
165
157
151
152
160
166
165
160
154
152
150
148
150
155
157
153
149
147
148
146
144
145
150
153
150
148
149
153
149
138
128
133
148
159
156
143
137
137
146
149
150
159
153
152
151
151
151
154
160
168
169
157
142
139
149
161
161
150
140
140
147
150
153
155
154
151
150
151
151
144
135
135
146
155
157
152
147
148
145
137
133
135
145
155
156
148
138
132
133
138
145
151
150
155
160
159
154
150
155
164
167
157
143
138
147
158
157
145
134
138
147
151
150
145
142
142
146
153
153
144
135
132
140
148
150
148
144
143
141
139
137
132
133
138
145
146
143
138
135
138
142
152
159
171
177
176
166
153
150
156
164
163
157
152
155
158
155
144
138
143
150
153
151
146
142
144
149
153
153
148
142
141
141
141
142
139
139
138
140
144
143
137
131
130
135
140
142
141
143
144
143
166
171
174
175
174
167
154
147
151
161
168
167
161
160
160
157
148
143
145
154
162
160
156
153
153
152
153
152
152
154
150
146
144
140
135
131
130
139
147
148
142
138
136
138
138
136
136
139
143
142
168
169
162
158
157
155
151
146
148
157
162
159
157
160
163
160
152
146
151
158
164
165
162
159
157
150
146
149
155
155
151
147
148
149
141
130
129
139
149
150
143
139
144
148
145
138
133
133
139
141
158
155
149
146
147
153
152
150
147
148
146
145
150
158
163
160
154
154
158
164
162
156
155
155
151
144
139
146
153
154
145
140
149
157
153
140
136
143
152
147
137
133
141
150
151
143
134
133
136
142
156
154
150
151
154
158
160
155
149
142
137
139
148
158
158
154
149
155
164
163
153
141
140
147
151
148
143
147
151
149
143
142
148
155
152
141
137
141
143
138
129
125
131
141
146
140
133
130
134
136
158
158
155
154
157
158
158
156
150
144
141
142
148
155
150
143
142
153
161
159
145
136
139
149
155
155
151
150
152
154
154
151
147
143
140
139
139
135
132
125
125
127
132
134
134
130
128
129
131
132
150
153
152
151
151
150
151
151
150
149
147
145
146
145
140
139
143
153
161
160
153
144
142
145
150
150
150
151
158
167
170
159
143
133
136
144
146
135
125
124
130
140
145
142
135
131
133
137
138
137
143
146
149
148
148
148
150
152
153
152
152
149
145
139
136
141
149
158
164
165
163
152
141
135
138
145
147
148
154
163
166
153
139
134
142
156
155
143
131
133
143
152
157
155
149
143
140
142
144
143
146
149
151
153
149
155
162
164
162
158
159
158
152
143
140
144
152
158
162
164
162
151
134
127
134
146
151
147
141
143
144
142
138
142
150
156
151
141
137
141
151
156
159
156
152
145
139
134
136
141
149
151
151
150
149
155
164
167
165
162
165
166
162
153
146
147
149
152
151
152
149
143
134
128
135
147
154
149
137
128
129
137
145
149
151
146
141
136
136
142
151
154
152
146
142
136
131
130
132
132
148
146
144
144
141
145
151
155
156
157
159
161
161
157
153
149
148
145
140
140
141
143
143
140
137
139
145
146
143
138
139
145
150
153
149
143
133
128
131
138
144
147
142
137
130
128
131
135
136
133
150
149
146
141
137
136
138
140
146
151
151
151
151
154
158
158
150
145
142
144
144
146
150
148
141
135
129
133
143
148
152
155
156
156
147
136
124
121
127
134
140
141
136
131
127
128
132
135
138
137
157
157
154
148
141
136
134
135
139
146
149
148
150
154
160
160
152
145
142
148
149
148
147
145
141
135
128
129
135
142
149
156
159
155
143
126
117
118
126
133
135
133
130
127
131
134
132
128
130
137
156
157
154
150
146
144
140
137
137
142
149
153
153
155
159
160
151
142
139
145
150
150
143
137
138
142
143
141
136
132
138
151
159
153
136
123
122
130
136
135
130
124
122
127
135
139
134
124
122
130
156
151
150
148
148
147
146
142
145
149
152
151
148
149
159
164
160
145
137
135
143
147
141
131
129
142
156
161
150
139
140
152
157
149
135
130
137
148
151
143
134
127
125
128
135
139
138
133
130
130
154
151
150
150
151
149
150
153
157
159
152
144
141
148
161
173
171
155
138
134
140
146
143
133
127
134
148
157
156
151
152
155
153
144
136
136
145
152
151
146
141
140
138
137
135
138
140
144
141
135
154
155
157
158
155
151
152
159
162
158
150
147
150
157
162
166
162
150
139
138
145
149
145
135
129
129
131
134
141
149
156
156
150
141
137
134
136
133
133
137
145
153
156
151
143
138
139
144
143
138
155
155
157
158
157
152
153
157
157
152
151
157
166
167
160
150
140
137
137
144
152
152
144
136
134
135
130
125
129
141
152
156
152
144
139
132
124
121
125
134
145
154
160
160
151
140
133
133
136
135
154
151
148
150
150
152
154
154
151
148
150
156
163
165
161
147
136
131
137
148
153
147
137
135
144
150
146
136
130
137
148
156
154
150
141
133
126
127
136
144
145
145
147
151
150
144
135
131
135
134
152
148
142
142
145
152
155
153
148
146
144
144
149
159
163
159
150
144
146
149
147
137
136
144
156
162
152
138
129
132
141
148
152
148
142
136
132
134
143
148
144
132
123
129
142
148
145
144
145
143
151
150
147
145
147
153
155
154
150
146
143
142
145
155
162
162
159
157
153
150
144
135
141
154
163
159
140
124
118
123
132
139
142
142
142
140
138
138
148
153
144
126
111
118
136
148
152
152
153
150
151
154
155
153
152
153
155
155
151
149
151
153
155
152
150
151
152
153
152
148
143
142
147
153
155
146
132
121
118
125
137
143
144
144
142
144
143
147
154
156
144
128
120
125
136
143
143
142
141
140
151
155
160
156
151
149
152
157
155
150
151
156
153
146
141
142
144
142
139
140
141
143
145
144
146
142
139
133
131
137
146
154
155
150
140
137
141
148
156
153
141
132
132
136
134
130
127
127
126
127
146
151
158
157
151
147
147
151
151
147
149
150
147
145
145
147
147
140
133
129
135
138
140
141
144
148
148
144
141
143
149
154
154
148
137
131
133
141
145
143
138
134
137
136
130
122
120
123
128
129
144
149
156
160
158
151
143
140
140
144
150
153
151
151
151
153
150
145
137
131
129
132
138
143
148
146
145
143
143
144
146
147
145
141
134
131
134
139
141
139
139
143
141
137
127
122
124
133
139
139
154
157
161
161
162
153
141
129
129
140
152
160
158
154
150
148
147
143
140
136
133
134
139
143
142
138
134
137
144
146
144
140
134
134
133
133
138
143
146
146
147
145
142
136
127
126
130
136
138
139
167
169
161
155
155
153
144
133
130
139
151
157
155
151
150
146
139
133
134
140
143
142
140
138
134
127
128
136
145
148
143
138
133
132
131
131
134
141
146
149
146
142
135
130
128
130
135
132
129
126
163
166
159
149
146
151
149
141
136
140
148
152
152
152
151
147
138
132
137
145
151
149
144
140
136
132
130
136
145
147
144
139
134
132
129
128
128
132
135
138
138
139
133
129
129
133
137
130
121
116
142
147
149
149
148
149
149
143
140
141
148
150
153
154
152
146
140
143
149
153
150
147
144
149
148
142
137
136
138
141
141
139
132
129
130
135
135
131
127
127
134
139
140
135
131
134
137
134
123
115
135
140
148
151
149
145
139
136
139
143
146
148
151
150
148
141
142
149
158
154
141
133
140
151
157
151
144
137
136
136
136
134
126
125
131
142
148
141
130
129
134
140
142
137
134
132
132
128
124
119
147
149
153
154
150
142
136
135
139
143
143
140
141
141
141
136
136
144
151
147
134
127
137
149
154
150
145
145
144
143
137
131
121
120
129
140
144
139
134
137
140
139
134
128
130
128
127
125
126
127
164
160
159
157
152
143
139
140
143
144
140
137
137
138
139
138
137
139
144
142
136
136
142
146
148
145
144
147
153
153
146
134
124
119
125
131
130
126
126
136
142
138
124
115
118
125
126
127
134
138
172
163
157
156
152
146
142
144
146
148
143
139
137
139
140
143
147
148
147
142
141
142
143
143
141
140
142
146
150
150
145
134
128
123
127
131
130
124
123
131
140
136
121
110
112
121
129
130
136
138
169
154
146
146
151
151
146
145
151
151
148
140
139
140
143
147
151
152
146
142
139
141
143
141
138
137
140
141
136
134
132
133
131
133
138
142
141
133
128
127
130
126
117
111
118
125
129
128
123
123
157
145
136
141
152
156
153
151
154
155
152
144
141
142
145
145
141
135
131
134
137
144
144
141
138
137
138
137
132
128
127
131
137
144
147
143
140
133
128
126
123
115
109
111
124
138
136
122
111
107
146
141
139
143
152
159
159
157
155
156
154
150
145
144
145
141
130
122
120
131
142
148
146
141
139
138
138
139
138
136
134
135
142
149
149
140
129
124
125
127
125
118
111
115
131
142
139
125
111
108
145
151
154
154
151
151
150
149
147
148
150
151
150
147
145
141
134
128
126
134
144
150
147
140
137
138
140
143
143
141
137
135
139
145
143
136
129
127
129
134
137
135
130
128
130
134
132
126
122
121
149
161
170
165
151
140
138
140
139
136
139
144
149
148
145
143
142
139
135
135
144
150
148
140
134
133
136
138
134
131
129
130
131
130
130
133
139
143
140
134
134
139
145
141
132
124
119
122
126
125
150
162
167
159
145
135
135
138
137
133
134
138
144
144
143
143
142
139
133
132
137
145
149
143
136
129
124
122
121
122
126
130
130
123
119
131
142
148
140
126
121
127
138
141
134
123
116
119
124
123
151
149
144
137
136
141
143
144
143
145
146
146
142
140
141
141
139
135
132
130
133
139
146
147
140
129
119
116
120
128
137
140
136
128
125
131
139
142
132
120
113
115
123
129
134
130
125
123
123
122
156
143
127
123
134
146
150
146
143
150
156
153
143
140
143
146
141
133
126
127
132
137
141
141
135
127
125
126
130
135
140
143
142
137
133
133
134
132
128
121
116
113
115
123
135
141
136
124
119
119
156
143
133
133
142
148
144
140
140
148
151
147
143
143
149
149
142
129
121
124
133
138
137
128
122
123
130
134
134
130
130
132
136
135
134
132
132
132
131
124
122
121
123
127
136
142
136
120
106
104
161
165
170
168
163
155
151
150
151
154
157
155
148
142
145
158
167
163
148
142
143
144
139
138
143
152
156
154
152
155
158
154
148
147
151
155
162
164
163
157
153
149
149
146
143
147
149
143
135
129
166
168
166
161
156
154
154
156
154
151
154
153
147
140
143
157
167
164
151
144
149
155
156
151
149
151
154
152
148
149
151
150
147
149
149
150
155
161
163
163
158
153
152
152
151
148
146
139
130
130
157
156
151
148
145
148
154
155
151
146
146
145
145
141
142
148
156
160
156
154
158
164
167
160
150
147
149
151
150
148
146
147
148
149
147
143
145
151
155
154
148
150
155
159
159
154
150
150
149
149
149
148
148
149
150
151
154
154
150
144
141
143
146
148
147
148
152
158
160
157
156
160
162
158
148
139
141
149
156
156
152
150
148
144
138
139
144
149
146
136
132
139
149
156
152
147
150
161
170
166
147
150
156
161
163
161
157
154
150
147
143
145
149
157
158
157
157
160
160
154
147
145
148
147
142
138
141
148
156
159
158
154
146
136
132
143
155
158
145
129
124
132
142
146
140
135
140
152
163
162
152
153
160
162
162
160
158
155
153
153
150
147
150
156
159
160
161
161
160
154
147
141
141
143
145
146
148
149
149
151
152
152
146
139
140
150
164
164
148
133
128
137
144
144
137
131
130
134
139
143
154
153
155
155
153
151
150
151
155
157
155
148
145
149
156
161
160
158
158
158
154
151
148
148
152
154
154
150
143
136
138
144
149
151
151
151
152
150
143
138
141
146
151
151
145
139
131
127
128
133
150
145
149
153
153
149
145
145
153
158
157
151
145
148
156
158
156
153
154
157
158
157
156
155
155
153
152
146
138
134
135
143
149
154
151
144
137
134
136
142
144
146
149
151
149
145
141
139
138
136
147
147
152
160
163
157
146
140
143
150
155
156
154
156
158
155
151
144
143
149
152
154
154
154
151
147
143
141
143
145
145
140
139
140
138
134
133
137
141
144
143
143
145
146
146
145
145
148
146
142
156
159
159
159
159
156
146
136
134
140
150
158
160
159
156
151
143
137
137
141
148
152
154
153
149
146
146
152
160
159
149
137
128
125
127
132
139
148
152
151
144
141
143
144
144
142
142
145
145
141
167
170
161
151
148
149
146
140
134
135
143
150
157
158
153
146
140
140
145
151
156
156
154
154
153
149
152
160
167
160
142
128
129
137
141
141
142
150
157
154
144
139
141
144
145
141
137
137
139
141
166
168
162
152
149
152
155
153
148
142
141
144
152
157
155
147
140
145
157
164
161
154
154
156
157
150
148
153
158
150
134
129
144
163
167
154
142
143
148
149
140
137
139
145
147
144
137
134
139
144
159
161
161
160
160
164
165
162
155
151
148
147
153
157
156
146
141
146
156
159
152
142
147
156
161
154
146
148
155
153
147
146
158
172
171
155
138
134
134
136
136
136
140
147
148
143
140
140
142
145
155
156
158
161
165
167
164
158
152
151
151
152
153
154
152
148
144
146
150
149
143
138
145
157
162
156
149
150
162
174
174
169
161
156
151
143
137
135
133
132
132
137
146
149
146
141
143
146
147
143
149
153
155
156
158
158
157
153
152
150
149
147
148
149
147
147
148
153
159
161
157
151
149
154
156
153
148
148
159
176
183
174
157
142
135
135
140
143
141
135
130
135
144
148
146
142
146
152
149
140
146
153
156
152
148
146
149
155
157
154
148
145
143
143
144
147
151
160
171
179
175
162
149
145
147
147
146
143
146
158
165
160
151
144
140
141
145
149
148
140
131
126
134
146
148
147
147
145
144
140
148
157
161
154
147
140
146
155
162
160
153
148
145
143
144
147
150
156
163
170
168
154
142
137
141
146
146
143
142
144
143
141
140
145
147
149
149
149
147
142
132
126
132
144
154
151
142
135
136
140
153
156
158
155
150
147
147
149
151
155
157
156
151
146
143
146
147
147
146
146
146
144
142
140
142
144
148
148
148
143
139
135
135
137
143
147
149
145
144
140
135
129
134
141
149
149
143
136
135
137
158
153
148
146
148
151
147
138
135
141
150
156
154
150
148
148
149
147
142
138
138
143
149
147
140
137
138
143
147
147
144
139
137
138
140
144
142
141
140
140
139
138
134
135
137
142
145
146
138
131
160
153
145
139
140
143
142
134
128
133
142
147
148
150
153
155
157
155
152
150
145
143
145
143
137
128
124
130
140
145
148
149
152
152
151
145
139
138
139
142
140
137
132
132
135
140
147
147
138
126
151
152
149
141
137
136
136
132
132
138
144
147
148
150
156
160
158
155
153
153
148
140
132
130
130
127
121
123
132
139
143
149
156
163
158
146
138
138
142
142
137
130
128
131
136
139
138
134
131
129
140
149
153
152
146
141
137
136
143
151
157
156
150
148
155
160
157
146
141
142
143
139
132
127
128
129
132
135
137
137
136
141
148
156
152
144
139
144
150
147
137
126
127
133
139
136
129
125
128
132
140
148
155
158
153
148
146
146
154
161
163
154
144
140
148
160
159
148
133
133
140
147
143
133
128
131
143
152
150
144
140
140
145
144
143
143
147
155
161
157
147
137
136
137
137
134
130
127
130
131
151
155
160
161
158
155
154
158
160
157
152
144
138
139
148
159
164
154
139
135
144
154
152
142
130
132
143
154
156
152
150
149
147
144
142
144
146
150
152
153
152
151
146
141
137
133
131
133
136
133
158
163
163
162
159
159
159
161
156
146
142
145
151
154
154
154
155
152
140
138
144
151
151
145
139
136
138
143
147
152
154
151
149
150
150
144
135
126
125
133
144
150
150
143
137
130
129
134
139
141
157
158
158
157
157
157
157
155
148
140
143
155
166
167
157
148
139
135
134
141
145
147
147
146
148
146
139
135
139
148
151
150
149
153
154
147
128
113
111
122
136
143
146
141
135
126
121
123
132
137
155
149
146
148
153
156
155
153
149
149
152
154
160
160
155
146
134
127
133
143
149
146
143
145
152
153
143
137
139
147
149
147
147
154
157
150
135
124
126
137
143
143
141
139
137
132
127
123
122
120
152
148
145
147
152
157
155
154
154
157
154
145
140
144
152
152
144
138
140
145
146
138
139
144
152
151
141
138
142
148
147
144
142
149
154
151
141
135
139
149
153
148
141
138
141
144
144
138
128
118
153
155
153
155
156
156
153
152
151
153
149
141
136
139
147
151
154
151
151
145
139
134
139
147
151
144
137
138
144
146
142
138
139
146
152
148
141
136
141
150
154
150
142
138
140
145
147
146
141
131
154
159
160
158
153
151
150
146
144
143
145
151
152
150
146
147
151
153
151
143
139
138
146
150
147
139
136
139
145
145
140
139
144
149
152
147
142
140
145
152
154
150
143
138
134
131
130
133
137
137
149
155
158
155
149
149
152
154
148
140
142
153
162
162
155
149
146
143
140
140
142
144
145
144
142
142
145
148
150
147
147
149
154
154
151
145
143
146
154
158
154
148
143
136
129
120
115
118
125
130
141
148
155
155
152
154
161
166
158
145
140
145
155
163
163
158
145
135
131
137
143
144
140
138
141
146
150
151
153
151
151
154
155
152
149
143
139
142
149
153
152
147
143
138
131
125
120
121
126
131
141
146
153
158
161
159
158
158
152
146
142
144
148
154
157
153
145
139
136
137
140
144
144
145
148
146
142
140
145
148
147
146
144
147
146
142
134
129
131
137
141
145
144
141
138
131
130
133
138
137
147
148
150
152
155
155
148
138
132
136
144
152
149
145
140
142
144
142
139
138
141
148
153
155
150
141
133
135
141
145
137
130
130
139
144
141
132
124
124
131
138
145
146
144
137
132
134
140
144
141
149
148
141
138
145
152
148
134
122
127
143
154
152
143
138
140
143
143
138
138
145
153
155
152
143
139
138
144
149
147
137
130
127
134
136
134
129
129
133
139
144
143
140
134
131
131
137
141
141
133
140
140
137
134
142
153
157
145
132
130
144
153
153
149
148
151
153
147
141
142
149
155
152
143
135
140
147
152
152
149
145
140
136
131
131
131
133
135
139
142
143
140
131
123
124
131
138
140
131
125
134
140
144
147
149
154
160
157
150
144
147
150
153
151
155
158
158
153
148
147
149
152
147
140
137
142
146
145
142
141
145
142
136
129
132
143
146
139
131
131
134
137
132
126
125
130
134
130
123
120
143
151
159
159
151
149
152
158
157
152
148
145
145
149
152
150
149
146
148
148
146
143
142
144
142
142
138
136
133
135
137
135
126
125
137
156
158
142
123
122
132
139
142
137
134
128
122
116
116
118
154
159
165
163
153
146
143
149
156
153
146
139
138
142
143
141
130
130
140
147
147
142
141
145
147
142
139
137
139
140
140
134
122
120
134
150
151
138
124
124
131
138
138
135
133
129
121
115
119
127
151
153
162
165
158
148
142
145
154
157
149
140
137
139
140
136
128
127
138
147
147
145
144
146
148
148
145
146
148
152
154
148
136
126
124
130
131
127
122
126
130
128
122
117
124
132
134
131
132
138
147
144
151
157
156
149
140
143
153
158
150
143
138
139
141
143
144
144
145
144
144
146
147
147
146
148
149
147
147
147
152
155
150
136
125
120
121
124
125
129
131
127
115
108
117
133
142
138
134
137
150
146
145
148
150
148
144
146
152
152
145
141
139
140
143
147
152
152
145
138
138
147
152
148
143
143
146
144
135
129
133
142
147
142
134
128
129
130
132
136
139
135
125
119
124
131
133
126
121
122
158
156
148
146
150
153
152
150
147
140
136
135
138
140
145
146
147
142
130
130
138
151
155
148
141
137
143
143
135
127
124
130
136
140
139
137
138
137
142
142
140
135
130
130
134
134
126
118
116
120
159
160
153
148
150
156
155
151
145
140
140
140
142
143
147
149
142
130
122
130
145
155
156
148
140
139
141
144
143
139
134
130
132
137
140
140
139
140
143
143
139
133
129
132
137
135
130
125
127
131
157
160
157
151
149
149
147
145
145
149
152
151
147
146
149
151
148
137
130
135
144
151
146
139
138
140
143
146
148
149
144
137
134
136
140
142
143
142
141
139
137
135
132
133
132
132
133
134
137
134
153
159
160
156
147
140
139
143
147
152
152
147
144
142
145
151
152
150
140
134
136
137
136
136
136
137
138
140
144
146
145
138
132
133
137
144
146
145
138
132
134
140
141
137
130
126
128
132
132
127
144
154
159
156
147
138
138
144
147
146
141
136
133
132
134
139
144
148
141
132
127
128
135
137
136
132
127
129
134
141
143
138
131
127
130
136
140
139
131
123
123
132
137
136
128
123
120
122
125
121
141
144
146
144
141
140
144
149
147
144
141
136
133
131
132
135
137
137
135
131
129
131
139
144
140
129
120
119
128
137
142
140
134
130
129
131
129
126
122
119
117
120
124
125
126
122
121
122
123
122
140
139
135
131
133
140
149
149
146
144
145
147
144
141
140
139
136
131
130
131
136
140
144
141
135
128
124
126
129
132
134
136
140
145
139
132
122
119
123
124
123
120
117
120
125
129
129
131
132
132
141
139
136
133
135
145
149
150
145
145
147
150
148
142
140
141
140
131
126
128
136
142
140
131
124
127
132
135
132
126
124
131
144
154
154
142
130
126
130
134
135
128
121
121
128
137
140
138
137
133
157
162
168
168
162
156
156
155
149
147
152
160
160
150
145
151
162
160
149
149
157
161
150
138
137
150
159
159
153
151
156
158
159
157
157
158
163
165
160
152
144
141
138
136
135
140
150
155
153
145
154
156
160
163
161
160
159
155
148
146
157
165
160
146
137
148
157
158
147
144
154
162
155
140
135
147
159
160
150
145
143
147
148
153
152
151
153
155
155
150
142
137
136
138
140
143
148
151
148
145
152
149
151
151
156
160
160
156
148
148
157
163
153
136
128
138
153
161
157
155
162
167
163
150
142
148
158
162
156
146
137
140
146
151
147
141
134
136
141
143
144
146
150
152
150
147
150
153
151
149
152
150
150
151
153
159
161
158
153
150
150
152
147
140
135
139
149
159
166
167
167
167
165
158
152
151
157
163
164
159
152
150
152
149
143
136
132
135
139
144
148
154
158
156
152
145
148
149
153
149
148
153
157
157
157
160
160
159
154
147
144
148
154
157
153
148
147
152
160
163
159
154
150
149
150
151
155
160
164
165
164
160
153
145
140
144
151
154
150
145
147
151
151
148
142
138
139
141
141
139
146
154
161
161
159
159
160
159
153
146
147
155
165
167
160
150
145
146
150
152
148
143
138
137
142
150
154
157
159
161
163
160
151
142
141
150
163
165
155
145
141
139
137
137
137
138
138
136
131
130
148
155
161
160
158
158
159
157
153
151
154
162
166
162
156
153
151
151
153
154
152
149
145
145
148
152
154
153
152
156
158
156
152
149
150
150
151
150
149
145
141
137
136
138
140
142
142
141
138
135
152
156
160
162
161
160
158
155
153
152
156
159
158
157
155
159
162
161
159
160
160
159
159
159
160
159
154
148
146
150
153
151
151
153
154
148
138
134
137
144
147
145
146
147
146
143
144
146
145
142
152
155
159
162
164
161
157
152
144
140
144
150
155
156
158
164
165
161
156
152
155
158
162
162
162
157
150
143
143
148
149
146
144
147
152
150
141
136
138
144
147
148
150
150
146
143
143
144
145
141
151
153
156
156
157
158
155
148
136
127
132
145
155
159
160
160
156
152
147
145
149
153
154
152
150
147
147
147
149
149
147
140
139
141
150
153
155
151
148
144
145
147
150
148
145
143
142
144
145
140
153
155
155
152
149
151
150
149
139
133
139
148
157
157
152
147
145
147
148
152
153
151
150
149
147
143
147
150
152
149
142
139
142
149
154
155
153
151
146
142
141
142
143
144
144
143
141
142
143
141
157
163
164
161
157
156
156
155
155
153
156
158
157
155
150
144
141
147
156
161
158
153
153
158
158
153
148
148
151
150
142
142
152
161
159
151
140
134
134
134
136
140
140
141
144
143
142
142
142
144
156
164
168
169
170
166
162
158
159
164
168
163
156
154
153
151
149
150
155
158
153
146
150
161
169
162
150
146
150
154
153
150
154
158
157
147
135
127
127
132
137
141
145
145
144
143
145
148
146
145
153
156
162
165
168
169
164
158
155
158
159
158
154
153
155
159
155
152
151
150
147
145
146
154
161
156
149
146
150
159
162
158
151
147
142
136
134
140
144
142
140
143
145
148
146
147
154
159
152
141
151
152
153
153
156
160
161
159
153
150
149
150
151
152
153
154
153
153
157
160
159
154
150
151
150
147
140
139
142
150
157
157
151
143
131
122
131
150
163
156
138
128
131
140
144
148
154
157
148
133
149
151
152
151
147
147
153
158
160
154
148
146
148
149
147
146
145
150
162
169
169
162
153
150
149
145
136
132
132
137
142
146
148
148
133
120
123
143
159
153
131
114
116
130
142
141
141
139
132
125
148
155
160
157
149
143
146
154
163
161
153
147
145
146
146
146
144
147
153
159
157
150
147
150
152
147
138
137
139
141
138
137
141
145
142
133
129
135
141
136
123
114
118
132
141
138
127
122
124
128
154
157
161
164
162
158
149
146
147
153
155
152
145
144
146
149
150
150
148
145
140
138
141
149
151
146
142
144
149
150
144
136
134
137
142
145
144
136
130
124
123
124
130
139
142
137
126
123
129
137
160
157
152
155
163
166
156
139
130
135
146
150
147
142
144
149
155
159
156
146
137
136
143
149
152
147
142
142
144
145
144
140
139
138
142
147
147
144
135
129
126
128
133
137
140
140
136
134
136
137
157
153
143
138
144
153
152
139
128
129
139
144
143
140
142
149
156
160
162
152
143
138
144
152
156
149
141
136
133
131
133
139
147
151
149
147
144
144
146
142
137
130
130
135
145
146
142
137
133
134
146
152
150
141
135
139
145
145
141
139
141
144
142
142
146
151
156
158
156
151
142
138
142
153
158
152
138
129
127
128
129
134
147
159
159
149
141
143
150
151
141
132
131
138
146
144
138
133
132
133
140
152
160
156
147
145
149
153
155
153
153
152
149
148
151
153
156
156
153
148
141
139
143
152
155
145
133
128
136
142
138
136
144
156
159
150
144
144
151
151
143
136
139
143
141
133
129
131
138
137
142
154
164
166
159
156
156
159
158
155
154
155
155
154
153
153
155
157
154
151
146
146
148
152
151
142
133
136
146
153
152
146
146
150
152
151
147
147
148
147
143
141
144
145
140
132
130
135
141
134
148
154
158
160
157
157
157
158
153
147
144
151
157
155
152
150
154
160
159
152
148
148
149
152
149
144
141
141
147
151
153
152
152
152
153
151
144
139
138
141
144
145
149
144
140
135
133
137
138
132
152
153
150
150
152
152
154
151
145
138
139
148
154
153
150
147
153
158
156
149
142
141
147
154
156
153
146
144
143
144
146
147
152
159
160
152
136
127
124
133
140
145
143
140
139
137
133
131
134
137
154
150
149
150
154
155
151
144
140
138
144
150
153
153
150
149
146
147
145
142
139
140
147
155
158
153
144
139
140
142
141
139
145
156
161
153
136
121
119
130
138
139
134
128
128
128
126
125
132
142
153
150
148
154
158
157
152
145
146
150
153
151
147
149
153
152
144
137
137
143
146
147
149
155
157
149
140
137
142
145
142
137
139
149
157
154
142
127
124
133
144
146
140
127
122
123
126
126
129
134
151
151
152
156
158
158
153
153
155
160
157
147
141
143
152
155
148
139
140
144
148
146
147
149
150
143
138
141
150
154
149
143
141
147
153
154
149
138
132
138
151
161
159
145
132
128
129
132
131
129
152
155
155
153
151
150
151
155
159
158
154
144
138
141
149
155
155
151
147
143
137
137
142
146
144
139
138
148
158
157
151
145
146
150
153
153
148
141
136
139
150
166
172
164
146
132
131
135
136
131
154
159
157
151
144
141
147
151
150
146
140
140
143
147
148
151
153
154
150
140
133
134
142
147
141
134
137
148
157
157
148
144
147
151
152
149
144
143
141
143
148
156
160
156
143
132
131
135
139
134
153
156
156
150
145
145
151
156
150
138
129
136
148
156
155
152
148
146
147
143
140
140
142
142
138
134
137
146
155
154
148
143
143
149
150
146
142
145
151
154
154
144
138
136
133
132
131
134
137
135
148
152
155
154
151
152
160
165
158
142
130
134
149
163
165
156
144
139
143
150
150
145
139
136
138
139
140
142
146
148
149
146
146
146
149
147
142
143
151
158
155
142
130
129
134
137
135
134
134
135
141
147
153
157
155
153
158
163
159
148
141
140
147
156
159
154
144
140
141
148
150
147
143
142
147
147
139
136
136
141
144
144
145
149
155
149
141
137
141
144
143
139
136
141
145
143
135
132
133
136
137
139
144
147
146
146
146
148
147
145
144
145
144
141
141
143
147
146
143
140
143
149
154
156
154
149
141
136
136
139
138
137
140
148
154
148
136
128
129
131
132
135
139
147
147
139
135
136
142
143
134
131
130
132
137
142
144
139
134
134
142
145
140
128
127
139
152
155
145
138
140
149
156
156
150
147
147
148
147
142
137
133
136
143
144
139
131
128
130
136
133
135
135
138
138
134
137
144
152
146
133
130
131
134
140
147
149
142
134
133
140
145
138
128
129
142
155
158
149
141
142
149
149
144
140
142
149
152
148
143
140
137
136
136
137
139
139
139
140
142
141
135
128
126
128
133
138
144
147
141
145
145
148
148
148
150
153
152
146
143
146
148
146
139
138
145
153
153
149
146
146
147
142
133
129
137
141
143
137
139
141
140
135
129
134
147
152
145
138
138
140
138
131
128
128
134
137
135
130
128
159
161
161
152
147
149
157
163
161
154
150
148
147
147
148
146
142
140
142
148
153
148
141
135
131
134
137
135
132
133
139
139
129
123
136
155
159
143
128
128
135
141
141
135
135
133
131
127
126
125
160
159
155
151
147
150
157
163
163
156
149
143
141
145
150
144
132
125
133
148
157
155
144
138
138
143
140
136
129
129
136
137
132
129
135
150
150
136
124
121
127
135
137
134
133
132
130
128
131
130
144
141
143
150
156
156
155
153
156
156
151
142
138
144
150
146
134
124
131
146
157
154
145
141
145
150
149
139
127
124
134
146
151
146
140
138
137
132
125
121
123
125
124
125
128
134
134
130
130
133
133
129
137
149
156
151
145
144
150
156
154
148
145
147
150
149
144
140
138
141
145
146
143
140
142
147
147
138
126
122
134
153
166
159
143
134
132
130
130
126
128
127
125
125
130
137
136
126
119
124
140
139
147
150
149
141
137
141
148
153
152
150
151
149
147
148
150
152
145
138
136
139
142
139
137
137
139
137
130
128
136
149
156
151
139
131
130
129
131
135
140
141
139
135
135
135
129
117
112
123
154
159
158
154
149
146
143
144
143
141
142
145
148
146
143
145
146
149
142
137
139
142
143
140
135
134
138
140
139
138
138
137
133
129
126
128
129
132
135
139
142
143
140
139
138
132
123
118
124
134
156
162
160
157
156
157
154
145
136
133
136
142
144
143
142
143
141
136
132
137
144
148
146
141
139
141
142
143
142
140
136
128
120
118
121
126
129
132
137
138
138
134
132
135
135
130
124
126
137
141
154
154
150
150
153
159
156
146
139
143
149
149
146
143
143
143
141
133
130
135
143
144
140
140
141
147
144
142
139
138
135
129
124
123
126
130
131
133
134
133
130
129
128
130
131
130
129
134
136
130
150
147
141
140
145
149
150
150
153
161
163
155
147
139
140
143
144
142
136
135
131
129
130
133
139
142
142
141
140
141
139
135
128
129
132
134
133
131
125
125
125
127
127
129
128
129
132
134
129
119
144
146
142
139
138
136
140
150
161
166
161
149
141
135
135
140
145
148
144
136
129
122
126
133
137
136
134
136
141
147
145
135
129
129
133
136
132
128
123
120
122
124
125
126
126
127
131
132
127
119
137
142
149
144
135
128
132
143
148
150
145
138
135
132
133
136
139
143
144
138
134
132
136
141
140
132
126
128
134
142
139
133
130
132
135
135
131
126
124
124
127
129
127
126
123
123
124
129
127
125
134
145
151
145
134
127
131
135
131
128
129
134
135
133
131
135
137
138
137
137
141
142
145
142
139
131
124
126
129
132
130
131
134
139
139
134
130
127
131
136
138
136
132
126
122
120
123
130
135
134
133
144
149
142
134
133
137
138
130
127
131
137
137
133
132
137
144
141
135
132
138
145
144
139
134
131
130
128
125
128
130
134
138
138
137
133
129
129
133
138
141
137
130
124
120
119
123
130
138
142
155
158
165
166
163
164
166
165
151
139
140
155
165
160
152
149
154
153
147
152
164
172
163
148
144
150
158
155
150
150
156
163
165
164
158
152
149
143
139
136
133
135
136
131
126
124
132
146
160
162
147
150
160
165
167
165
163
156
144
140
155
172
175
160
146
148
154
154
146
145
154
157
147
133
133
148
159
159
152
150
155
161
163
161
157
152
145
140
136
134
132
133
135
134
129
126
131
143
154
156
149
148
152
156
159
161
160
155
149
153
168
179
173
156
145
150
159
162
158
153
151
147
141
135
140
153
162
163
158
155
155
159
162
160
154
143
133
129
130
134
140
144
146
143
140
136
138
143
147
146
156
155
154
154
154
157
159
158
159
161
167
170
165
156
152
152
158
165
167
165
160
154
149
151
158
164
165
164
163
162
162
166
168
163
154
144
133
129
134
143
154
160
157
151
147
147
148
145
141
141
158
159
161
159
157
157
160
161
158
154
155
161
168
167
160
151
145
149
158
165
167
161
157
158
161
164
163
160
161
161
165
167
168
162
155
148
144
145
148
156
161
163
154
147
146
151
152
147
140
139
154
159
162
161
160
162
164
162
154
146
149
163
177
176
161
143
132
133
142
153
159
157
152
150
150
153
154
153
155
158
163
164
158
153
150
149
153
156
158
157
158
150
143
136
141
148
151
149
144
140
146
152
160
163
163
167
171
167
156
147
154
169
176
169
154
143
137
136
140
145
149
149
145
143
146
150
148
148
150
155
159
157
153
150
149
148
148
149
153
154
147
138
133
134
138
141
144
148
148
146
148
155
162
164
166
168
171
170
159
151
156
162
163
157
152
153
155
154
149
147
148
148
149
152
159
160
154
148
145
150
153
150
149
150
151
147
140
137
143
146
145
136
133
135
135
134
136
142
148
149
154
160
168
171
167
167
169
167
156
147
145
150
155
155
155
162
166
164
157
153
155
158
160
160
165
167
161
148
140
139
143
144
145
150
154
154
142
136
137
144
147
144
141
137
135
133
135
141
146
148
152
159
167
169
166
164
165
162
152
141
139
147
156
156
157
160
165
162
157
156
160
164
163
157
153
154
150
141
133
134
142
145
149
152
156
157
154
143
138
141
146
150
150
145
142
141
141
145
147
147
141
148
156
160
157
156
156
156
153
149
150
157
158
155
150
149
153
155
154
156
159
161
158
150
144
140
138
137
135
140
148
156
158
156
155
154
152
145
137
136
141
148
150
149
145
144
145
145
146
142
139
141
148
152
153
151
148
149
155
162
170
166
156
147
143
144
148
151
156
156
155
152
151
151
152
151
146
143
145
150
158
162
160
154
146
143
140
137
133
133
138
142
142
142
143
144
145
143
140
137
146
146
147
151
155
153
147
145
151
164
172
166
152
144
144
151
157
158
159
158
155
147
144
150
161
163
157
149
147
151
157
158
154
148
144
141
139
137
136
139
140
142
139
135
136
142
149
149
140
135
160
154
151
151
155
158
156
149
146
150
156
155
150
147
153
161
164
162
159
159
157
150
145
145
151
155
151
145
140
141
146
150
150
148
146
141
139
143
147
147
144
141
137
135
137
143
150
153
144
135
163
157
151
150
154
159
160
156
149
143
144
148
151
152
153
156
158
155
153
153
155
155
150
146
143
139
137
136
134
137
137
142
149
154
149
140
138
144
151
149
140
135
134
138
140
143
146
147
142
136
155
149
147
148
149
151
156
160
159
154
149
149
151
150
148
145
145
146
146
147
149
152
156
155
150
139
133
136
140
142
138
138
147
155
151
138
129
136
147
147
135
130
134
142
142
139
133
134
137
138
145
142
145
148
149
149
153
161
165
163
159
154
150
148
147
145
145
146
149
148
145
146
153
162
162
150
140
140
144
146
142
137
144
151
150
139
131
134
138
138
135
135
141
144
141
131
124
128
139
146
149
148
149
154
161
162
160
157
156
155
154
151
147
146
147
148
151
155
158
155
147
141
145
154
159
154
144
140
143
144
142
138
138
142
146
146
146
140
135
132
132
135
140
141
140
131
126
130
142
152
160
157
153
155
165
169
164
148
136
137
143
146
144
143
145
149
152
157
159
155
145
138
139
145
152
153
147
140
136
135
136
137
139
138
141
143
144
142
136
133
129
128
132
136
140
137
132
130
139
151
162
162
152
147
148
153
151
140
129
130
139
143
142
139
143
146
150
152
152
146
139
137
142
153
161
162
157
149
138
131
132
137
143
147
142
135
131
136
142
142
135
129
127
135
143
141
132
127
131
143
160
163
158
144
136
135
140
143
143
143
145
146
144
142
143
146
151
153
153
146
138
138
148
166
176
172
162
151
145
139
135
136
143
154
151
136
127
131
142
149
144
137
139
146
151
142
130
125
130
137
160
164
165
156
147
142
150
157
158
154
149
152
154
155
153
150
154
163
167
160
146
140
149
168
178
168
149
141
146
151
147
138
141
152
156
148
136
132
137
140
137
142
152
161
155
142
133
135
141
136
158
158
161
163
160
158
163
167
162
150
143
152
166
171
164
153
154
165
175
170
153
141
146
161
167
153
135
129
140
152
150
143
140
147
153
150
142
134
127
124
124
135
152
163
158
146
141
145
147
133
151
149
149
151
156
159
161
161
155
143
140
150
165
171
165
153
153
163
171
167
150
138
138
149
154
149
136
131
135
143
146
146
145
147
150
147
139
131
124
120
122
132
145
157
157
150
143
141
138
132
151
145
140
140
145
149
148
148
145
145
146
150
155
156
153
152
155
161
165
153
140
127
128
138
148
148
146
140
139
140
140
145
151
154
151
146
138
136
134
132
135
137
141
147
153
149
141
133
132
136
153
150
147
145
148
148
143
138
142
151
155
150
146
143
148
154
156
158
158
150
137
128
127
134
141
142
143
143
144
142
141
143
149
152
152
146
144
143
143
144
146
146
141
137
137
139
137
132
134
143
152
154
157
159
160
157
151
145
146
154
157
149
142
143
151
156
154
148
148
149
146
141
138
138
139
137
136
138
142
143
142
143
143
142
141
144
150
149
146
145
150
152
146
132
126
129
136
141
144
148
146
152
159
163
162
159
156
155
155
154
152
145
143
148
156
158
153
146
144
147
151
152
151
146
142
137
137
138
142
142
142
144
144
139
136
141
152
155
149
144
148
156
154
141
128
127
136
144
148
148
145
149
153
152
148
148
153
160
160
157
147
141
143
148
154
157
155
150
143
142
145
148
153
152
146
141
139
140
143
143
142
145
145
142
135
137
147
155
149
140
139
149
156
152
141
133
136
143
148
146
153
151
148
141
136
138
148
157
159
155
144
139
141
145
149
154
155
153
146
140
135
138
148
152
148
139
136
140
146
147
146
144
143
141
137
136
139
145
142
135
131
132
141
148
149
146
143
147
148
140
155
153
150
146
142
141
146
152
152
147
140
137
142
149
154
154
151
150
149
144
137
136
142
149
148
138
131
133
143
149
147
142
140
140
142
139
137
136
138
137
132
127
126
134
146
150
151
150
148
139
150
153
155
153
150
144
144
149
149
145
139
139
148
159
162
157
149
144
147
149
145
141
140
143
147
142
134
130
133
139
142
141
142
144
150
148
142
139
142
147
148
136
128
130
143
149
147
141
139
141
142
147
157
160
153
142
142
149
154
149
146
148
156
164
166
160
149
143
143
147
148
142
139
140
147
150
143
133
127
132
138
142
144
147
150
149
144
143
145
149
148
141
138
141
146
144
132
125
132
144
143
145
153
154
145
138
139
150
156
152
150
151
155
155
155
154
154
151
144
142
143
142
143
145
147
149
145
137
133
135
138
140
143
144
146
144
142
142
144
140
135
134
139
147
147
136
121
121
134
148
152
148
149
148
143
139
142
148
151
149
149
149
145
139
138
146
155
160
151
141
140
144
148
150
147
145
141
139
139
141
139
139
140
142
143
142
140
140
141
136
127
123
131
139
141
130
122
128
144
151
159
153
151
150
150
147
145
144
143
143
144
146
142
135
132
140
154
158
151
145
143
145
147
149
147
140
138
137
137
138
138
137
135
137
140
142
143
143
140
136
130
122
125
131
137
131
127
130
140
143
161
156
153
153
152
150
148
146
145
144
145
145
143
142
141
143
145
146
147
148
147
145
141
139
140
140
139
136
133
136
139
137
133
128
131
141
144
142
136
137
137
133
130
131
137
138
136
130
131
131
161
153
147
144
146
150
155
158
158
154
150
148
146
146
149
147
140
135
140
148
151
148
139
133
135
142
142
138
132
134
141
142
130
121
123
138
143
136
129
131
138
141
140
137
138
138
137
137
137
130
156
150
141
139
148
160
165
165
161
157
152
144
140
144
150
149
141
132
134
146
157
155
142
132
135
146
149
141
130
126
134
141
138
133
134
141
143
135
128
130
138
143
140
134
133
131
135
139
141
135
153
146
143
148
159
170
168
158
150
149
149
144
140
144
150
151
145
135
133
145
156
154
141
132
135
148
149
141
120
110
118
135
149
154
153
152
152
146
140
137
138
141
138
130
127
127
125
125
124
124
151
148
149
154
159
160
153
145
142
146
150
149
147
148
152
151
145
141
140
145
150
146
137
129
134
139
141
132
119
112
120
136
152
160
158
155
154
152
147
141
138
137
134
130
130
129
123
112
106
114
151
150
152
152
147
140
135
141
147
153
153
154
154
152
149
147
144
148
150
150
144
135
126
124
126
130
129
129
131
137
141
143
143
144
145
146
144
139
135
135
135
134
131
130
132
134
127
117
112
122
150
153
154
153
146
139
141
146
153
153
152
150
150
146
143
142
143
149
152
150
142
132
123
122
124
131
135
138
144
153
152
143
131
128
132
137
132
122
120
125
130
131
128
128
129
131
128
124
127
133
144
150
155
159
157
159
156
154
149
146
147
144
144
140
136
135
136
140
143
147
143
134
125
124
132
139
141
139
140
140
138
131
123
124
131
133
129
120
119
125
131
129
126
127
128
126
122
124
130
131
145
147
152
159
167
172
168
156
147
145
148
147
145
141
137
134
133
131
133
138
141
137
134
134
140
143
140
131
125
121
122
124
123
126
130
130
128
127
127
127
129
127
127
128
129
127
123
124
124
121
151
149
148
150
157
162
159
152
149
152
157
155
152
147
141
139
134
133
135
139
141
140
138
139
141
141
137
129
126
127
130
128
127
129
130
128
128
130
129
126
122
117
121
126
129
129
128
128
127
121
149
150
147
144
142
140
140
144
150
155
158
153
152
149
146
142
141
141
143
145
145
142
140
140
140
140
139
140
142
143
141
132
129
131
133
133
132
131
128
123
116
112
115
122
126
127
130
131
130
125
143
149
154
150
139
129
128
133
140
142
142
142
142
143
142
141
141
141
144
145
145
141
137
139
143
146
145
146
146
146
139
132
129
133
137
139
140
135
131
126
122
122
125
126
125
125
128
129
126
121
141
153
164
159
142
128
126
128
129
126
127
132
135
131
131
135
140
141
143
142
141
140
137
140
143
145
140
133
131
133
134
132
130
133
139
144
146
142
135
130
131
137
138
135
126
122
123
126
124
118
147
159
166
158
142
130
130
132
129
128
132
137
135
128
126
134
144
146
141
138
139
140
138
138
140
138
130
121
121
129
140
142
137
127
124
131
137
140
135
130
130
133
136
133
123
117
117
123
126
126
156
156
159
163
162
164
166
165
156
148
148
155
161
158
152
150
152
150
144
147
157
166
167
165
164
161
152
145
148
159
167
165
157
148
142
139
134
132
134
138
143
147
149
147
139
131
129
138
152
161
155
156
162
166
165
163
163
157
149
143
149
162
168
161
151
151
152
150
146
147
152
154
151
150
156
160
160
156
154
161
169
167
159
147
142
141
140
142
143
143
146
150
152
148
143
134
129
137
148
155
155
156
160
159
157
155
155
155
150
150
158
168
171
166
160
157
155
155
150
147
146
144
142
147
159
168
169
163
160
161
168
168
162
151
146
145
148
151
150
148
146
145
146
146
145
140
137
138
140
143
159
161
161
158
154
151
152
154
156
157
163
166
169
166
163
157
156
154
152
151
149
149
148
155
167
172
168
160
157
157
163
167
165
160
151
147
148
150
150
148
145
142
139
139
147
154
152
143
140
145
167
167
166
162
157
153
154
154
154
155
158
159
161
161
157
154
153
154
156
158
158
157
157
161
169
170
164
154
149
149
154
163
164
161
153
147
142
143
146
151
152
148
141
139
148
158
160
155
150
156
166
166
168
167
162
161
159
157
152
148
151
158
160
157
151
150
153
156
158
159
158
156
152
153
157
160
157
149
147
148
152
158
160
159
153
146
143
143
148
153
158
154
148
142
145
151
156
157
157
159
157
159
161
161
162
162
163
161
155
151
154
160
160
155
149
149
154
157
154
150
147
144
140
143
147
151
149
146
144
146
151
153
154
154
151
147
145
144
149
151
151
146
144
142
143
142
144
148
151
153
148
152
157
159
157
156
162
160
159
154
157
162
160
154
149
151
155
156
151
144
141
139
137
141
148
152
151
146
141
143
149
150
149
149
149
146
144
144
149
150
143
136
134
138
141
138
137
138
144
147
150
156
163
165
159
155
155
158
157
155
155
158
159
153
150
152
157
157
153
150
150
149
148
150
156
160
157
146
137
139
147
150
147
146
145
145
142
140
144
146
143
135
132
135
140
141
139
139
144
146
153
162
172
174
165
156
156
158
157
155
153
156
158
154
151
153
158
160
157
156
158
160
160
157
158
158
152
141
134
137
148
153
150
145
144
144
142
141
141
143
144
143
140
139
143
145
148
149
152
150
149
158
169
170
162
155
156
161
162
160
156
156
157
153
149
150
154
156
154
153
156
160
160
157
155
153
148
140
135
142
152
157
152
144
143
145
148
146
141
141
141
144
144
145
146
147
153
157
158
147
144
145
151
151
148
145
150
157
161
163
160
156
151
145
144
146
148
147
147
149
151
152
151
152
153
154
154
148
144
147
154
157
154
146
142
145
151
153
148
144
141
143
142
142
142
145
152
152
146
135
154
144
139
139
140
142
145
148
152
156
157
154
148
143
143
146
147
148
150
156
156
152
146
145
152
158
159
149
142
140
147
155
158
153
148
148
152
154
151
150
148
145
140
135
136
142
148
144
136
127
169
156
144
140
144
151
148
146
142
146
148
151
150
147
147
152
157
157
158
160
161
156
147
143
146
151
150
141
133
133
143
154
160
162
160
157
154
146
145
146
146
147
142
138
138
142
144
139
132
132
171
157
150
148
151
153
156
151
146
142
146
151
153
151
152
158
163
161
155
152
153
155
152
148
144
139
137
138
140
141
143
148
153
162
167
165
155
146
135
131
136
144
151
153
149
144
139
134
136
143
156
147
147
150
150
151
154
157
155
152
151
153
154
151
152
155
161
159
151
144
144
152
160
162
156
144
141
145
155
155
148
142
147
159
166
164
155
147
140
133
132
142
153
160
152
143
136
136
143
155
144
141
142
144
147
149
154
160
162
160
157
155
153
149
149
151
156
158
158
153
151
155
162
173
174
162
151
150
157
157
148
142
147
157
160
156
152
154
154
151
147
147
152
154
148
141
138
144
150
156
149
148
144
142
146
150
155
159
157
155
153
150
148
148
149
149
149
153
159
165
163
157
157
165
171
165
154
147
146
146
144
141
144
151
152
147
150
155
159
157
149
141
139
138
139
142
145
148
149
147
163
162
155
147
150
155
155
150
146
144
145
145
144
147
151
149
145
141
149
158
162
156
147
145
147
149
148
145
142
140
138
138
140
142
141
139
143
146
148
144
135
129
125
128
138
144
148
146
140
137
174
174
165
158
154
154
149
142
140
144
148
145
144
147
151
149
145
139
139
146
150
148
137
129
129
138
150
156
155
147
141
140
141
141
139
136
132
135
137
139
136
130
126
131
140
145
146
140
139
139
175
171
167
160
153
145
141
141
146
153
155
150
147
145
146
146
145
146
149
150
147
139
133
129
134
144
155
163
164
156
147
141
141
144
145
139
131
132
138
145
147
144
144
146
148
144
138
136
139
140
167
161
159
155
149
144
145
153
159
158
155
150
151
149
147
144
147
155
165
164
151
140
135
144
151
153
150
150
154
153
146
135
134
144
150
149
143
139
140
144
146
150
156
161
156
145
137
136
139
137
159
148
149
150
151
152
156
164
163
157
146
147
155
162
161
153
151
155
165
163
152
142
144
155
159
151
137
132
137
142
138
127
126
137
148
149
144
143
139
136
133
139
151
160
157
148
141
137
135
130
150
140
140
150
156
159
162
164
160
153
144
146
156
169
169
163
155
153
153
151
146
140
144
151
154
145
136
132
138
141
138
131
132
136
141
142
141
142
139
134
126
128
139
148
154
149
142
136
132
131
154
148
146
152
158
159
156
154
155
157
155
150
151
156
160
159
154
153
152
151
143
136
129
132
139
144
148
148
150
149
148
147
147
146
142
141
144
150
150
141
131
130
136
144
149
147
141
136
133
141
159
157
155
154
157
156
153
147
151
157
157
149
144
144
149
153
152
153
160
160
149
131
118
119
129
143
152
161
161
159
157
160
159
152
143
145
155
164
161
149
140
140
142
141
142
142
142
139
140
144
153
158
162
161
158
156
153
149
149
151
149
145
142
146
150
152
150
151
158
159
152
140
129
125
129
135
145
155
159
157
156
160
158
148
140
143
159
168
163
153
148
148
146
138
132
138
145
150
148
144
146
155
165
166
163
160
158
157
153
144
140
140
144
150
153
153
150
146
146
150
156
158
152
142
133
133
140
147
147
145
145
149
150
142
132
135
150
161
162
154
150
148
140
129
127
136
146
153
150
146
145
152
158
162
160
158
159
161
158
151
147
144
147
147
148
150
149
143
138
140
154
164
163
154
144
140
142
146
146
144
144
147
147
139
129
126
138
148
155
150
144
139
132
129
132
139
145
148
150
148
153
148
148
147
148
151
154
157
159
159
157
153
148
145
144
148
149
146
142
140
144
150
150
152
152
149
146
146
149
150
150
149
146
140
134
131
134
136
137
135
131
127
129
137
144
148
144
143
145
147
153
146
140
141
145
146
143
145
151
156
159
154
149
148
151
154
154
153
150
146
141
140
143
152
155
152
146
144
147
150
152
149
149
150
152
148
138
129
124
125
126
126
129
139
150
152
145
140
139
140
145
143
146
149
149
145
139
137
141
147
148
148
152
158
164
163
159
154
150
150
148
146
148
153
154
152
145
142
138
141
142
145
150
157
163
158
144
130
123
127
135
136
136
139
147
149
143
137
135
141
143
145
155
160
155
145
139
138
144
142
144
148
156
164
165
159
153
144
143
145
148
151
150
150
150
152
151
144
136
133
136
141
143
146
149
147
144
138
136
140
143
143
141
141
145
143
135
129
134
149
151
154
161
163
155
147
146
150
153
150
150
154
161
160
152
143
141
141
141
140
141
143
143
144
145
147
146
141
133
133
137
140
138
133
133
138
143
145
145
140
139
138
139
142
141
133
123
124
136
152
165
164
163
160
154
150
151
154
155
154
154
160
164
157
142
134
137
147
150
143
138
135
139
142
143
138
131
127
131
137
139
140
137
134
134
138
142
143
143
137
130
128
131
137
134
125
117
124
138
149
172
166
159
157
154
151
152
149
148
146
149
155
159
155
146
138
136
145
152
152
144
139
139
145
145
138
128
125
133
142
144
141
138
137
139
140
141
140
139
135
129
123
124
130
131
126
120
124
134
137
163
155
152
154
153
151
147
143
145
145
144
145
147
153
153
146
137
136
147
153
152
143
139
143
147
147
142
139
142
146
148
143
135
128
128
133
134
135
135
135
132
129
129
133
138
136
129
127
132
135
150
141
143
149
153
152
147
147
152
155
150
142
138
144
151
150
141
134
140
149
150
145
138
139
143
148
149
144
143
146
149
144
131
119
119
125
131
130
129
133
138
139
139
141
143
140
136
136
144
147
144
142
143
149
159
161
156
150
152
156
156
146
137
135
142
149
148
138
137
141
147
146
139
130
133
142
146
142
136
138
142
143
134
125
125
131
133
130
128
133
140
147
147
143
136
132
130
137
147
148
151
154
153
156
162
169
163
148
140
145
150
151
143
138
140
145
148
144
141
146
151
150
138
127
126
135
142
141
135
131
130
133
134
137
139
143
144
141
137
136
139
142
139
132
127
123
121
124
127
127
163
164
158
154
156
160
156
143
133
134
144
149
151
149
146
145
144
144
149
159
162
153
136
125
127
133
139
140
138
135
132
130
129
135
142
146
149
147
143
138
135
129
125
121
122
126
125
118
111
113
159
156
151
146
144
143
145
148
145
144
145
148
151
152
151
147
142
143
152
161
160
146
130
124
129
136
138
139
145
149
144
130
123
126
138
147
146
141
135
131
129
121
115
117
124
134
135
127
118
121
142
141
145
146
143
140
146
156
162
160
151
145
143
146
148
146
143
142
145
149
144
131
119
119
128
135
138
140
149
154
150
138
123
126
140
147
138
124
119
124
130
127
122
120
126
133
135
134
131
130
135
137
149
157
153
150
156
166
173
167
153
144
139
140
141
140
142
143
142
140
134
125
119
119
126
133
137
138
141
144
144
137
132
136
143
146
135
120
115
126
133
137
130
128
126
123
123
126
129
124
143
149
159
163
160
156
159
165
167
158
149
142
141
141
137
134
137
142
145
141
139
137
136
135
134
132
130
128
129
132
136
136
136
137
141
137
132
129
128
130
131
131
131
130
128
118
115
122
129
127
153
156
158
159
158
154
151
150
147
143
142
143
146
145
140
134
134
136
143
147
150
153
152
149
140
134
129
125
126
130
133
137
139
138
132
128
127
133
138
133
125
119
123
130
130
124
119
124
135
138
152
151
149
150
150
145
141
134
130
134
141
149
153
153
148
139
132
128
133
143
150
154
151
148
143
144
140
138
138
136
137
138
141
139
133
126
127
133
137
132
123
116
121
129
130
127
122
125
133
139
149
147
147
147
144
141
137
134
133
137
143
150
153
154
151
144
132
125
128
136
143
141
136
138
145
154
153
146
140
136
138
142
143
142
138
137
137
137
135
129
124
123
126
128
128
125
122
119
118
120
148
149
155
154
146
141
141
145
146
146
144
146
144
141
140
138
134
133
138
142
140
131
126
133
144
152
144
133
126
131
138
144
145
144
144
148
153
147
136
125
121
127
130
128
124
123
123
120
109
102
156
160
163
159
146
142
147
154
155
149
147
142
134
127
125
129
135
143
147
146
139
131
130
135
141
139
129
119
119
128
136
144
145
144
144
146
151
148
137
123
116
120
126
126
122
123
127
129
119
105
154
153
157
162
159
157
155
154
159
166
169
165
156
149
148
150
151
150
150
155
158
158
161
167
170
161
149
141
149
159
163
156
144
136
135
137
137
139
145
152
159
160
159
161
161
156
145
142
149
160
156
156
160
159
155
151
152
155
157
156
154
153
153
153
155
159
159
155
153
155
156
155
153
160
165
165
160
154
154
159
162
153
142
133
132
137
146
151
154
156
158
155
156
158
160
156
148
144
149
155
158
160
161
158
152
149
151
154
152
148
147
152
159
164
165
163
158
154
151
153
153
154
154
156
162
164
164
163
159
156
154
149
142
134
135
145
158
168
167
158
147
140
140
146
154
157
149
141
139
143
160
161
162
159
154
150
149
152
153
151
151
157
162
168
167
162
157
153
150
150
153
156
157
159
162
163
161
156
151
145
143
145
143
138
140
147
160
169
167
154
142
131
132
143
154
160
152
140
132
136
162
162
162
162
158
151
150
152
156
158
159
157
153
152
155
160
164
165
161
158
156
155
155
156
159
159
156
149
142
140
140
145
145
147
144
145
147
149
149
146
142
140
140
145
152
158
154
143
140
145
166
165
163
160
156
151
153
157
162
166
162
154
144
138
144
158
174
180
175
164
156
151
148
148
151
153
152
148
142
141
145
148
152
152
147
143
137
135
135
137
143
147
150
149
148
149
149
149
150
155
167
167
164
158
153
150
155
163
165
168
165
159
147
141
145
156
172
175
169
159
153
150
147
145
146
148
150
148
147
147
149
151
151
150
148
145
143
142
139
139
142
147
150
150
145
142
143
146
149
155
159
162
162
159
154
150
154
160
164
166
164
162
158
151
148
152
158
160
158
155
152
151
148
147
146
148
148
146
145
148
151
152
150
147
146
147
148
149
149
148
144
142
143
148
150
148
141
136
137
145
154
156
160
160
155
150
150
151
155
159
160
160
157
153
149
150
155
159
160
157
153
151
148
148
149
149
147
141
141
149
158
161
152
145
142
145
146
148
150
150
144
138
138
146
153
155
147
138
132
134
156
159
163
162
155
149
151
158
162
161
157
155
153
151
148
149
155
162
162
160
153
149
148
151
156
157
150
143
143
155
166
165
154
145
142
145
145
146
146
146
141
135
136
143
151
154
152
150
145
139
164
170
170
161
152
148
159
172
173
163
152
147
148
150
150
151
154
159
158
155
152
151
152
157
162
161
155
148
146
155
160
157
149
144
144
147
148
148
146
142
137
136
137
140
142
145
153
161
162
149
166
169
168
157
147
147
158
172
173
159
145
140
146
152
154
153
150
147
149
153
158
161
161
160
160
157
153
147
143
141
141
143
143
145
147
148
151
151
148
145
142
143
142
140
138
141
149
159
162
149
167
165
160
153
148
147
155
160
158
151
144
143
149
155
155
150
145
142
148
157
164
166
161
154
150
149
145
140
132
131
134
143
149
147
148
149
151
150
148
149
150
149
144
141
138
142
145
146
143
138
164
157
150
149
149
149
152
150
149
147
148
152
156
156
154
149
148
150
155
160
163
160
152
147
144
143
142
138
133
136
144
152
153
148
147
151
151
150
144
142
145
148
145
143
145
145
143
133
129
129
153
148
147
147
150
150
151
150
149
149
153
158
160
156
154
155
159
160
158
159
156
154
151
149
148
145
143
144
146
151
151
149
143
142
147
155
160
153
142
135
135
140
145
151
152
149
141
130
126
132
143
145
151
154
152
151
152
153
150
151
154
159
158
157
156
157
160
159
154
151
152
154
155
158
158
153
150
151
156
157
149
141
138
142
150
156
161
161
153
142
137
140
145
152
152
147
142
133
130
134
145
152
159
161
156
152
153
155
152
150
151
155
156
154
151
152
152
152
152
151
153
155
158
165
169
162
153
149
151
152
148
145
148
156
157
154
153
161
164
161
152
146
144
144
143
144
144
138
132
132
150
157
158
152
150
150
152
154
151
149
150
149
148
148
150
148
144
144
149
156
160
159
159
165
168
162
152
146
146
148
147
148
155
162
160
153
149
156
163
163
152
141
134
135
138
144
148
142
131
120
159
160
153
146
145
148
149
149
149
151
150
144
140
144
152
154
148
143
147
159
168
166
157
152
150
150
150
151
152
149
143
140
142
152
155
153
148
147
147
144
138
130
128
131
139
148
152
146
133
120
167
164
158
160
161
159
150
143
148
155
155
146
143
149
160
163
155
146
150
161
169
164
148
132
125
131
145
155
155
148
140
136
136
142
149
151
147
139
135
136
137
138
136
139
144
148
153
148
143
134
167
163
163
172
175
166
154
147
154
161
157
147
144
149
155
154
151
147
152
161
162
150
133
119
116
127
140
148
147
142
139
136
137
141
147
150
147
140
138
144
152
155
152
146
143
142
142
142
143
143
161
152
153
162
166
160
156
156
165
169
158
146
140
143
146
145
142
145
151
154
150
141
131
128
129
134
138
138
138
139
138
136
137
142
146
149
147
146
149
156
162
161
154
147
140
134
130
127
131
136
151
140
141
149
153
152
155
162
170
170
159
145
141
145
150
153
150
145
143
143
143
144
145
147
147
143
137
135
138
141
137
133
135
141
144
144
141
143
151
160
161
153
143
135
133
133
128
123
124
129
146
140
146
152
156
156
155
159
164
167
159
150
148
154
161
164
158
146
142
142
148
155
155
152
150
145
142
145
149
148
139
131
132
138
142
139
137
143
152
159
155
142
131
127
130
135
135
130
127
132
148
153
160
166
169
164
159
157
158
162
160
153
151
153
156
155
149
143
144
153
158
154
143
139
142
147
151
157
159
154
148
141
140
141
141
141
146
153
155
151
143
135
131
130
136
139
139
138
138
141
150
159
164
166
163
160
156
155
152
151
147
147
147
150
148
141
136
140
151
160
154
139
126
125
136
147
154
157
155
153
149
151
150
145
143
147
162
168
160
144
132
130
133
136
137
139
141
141
139
140
149
157
158
155
150
150
153
152
148
139
133
134
143
149
150
145
140
142
150
152
145
135
129
130
136
144
148
152
153
150
147
150
150
147
144
149
161
166
157
143
135
135
134
134
133
138
142
142
139
133
153
156
157
155
152
154
157
158
151
138
134
138
146
152
154
153
150
144
139
139
147
153
152
144
135
133
141
151
153
151
146
147
149
148
144
141
144
145
144
144
145
144
135
128
131
140
144
144
139
134
159
158
160
161
162
162
163
162
158
151
151
153
152
148
147
150
150
143
135
137
157
169
162
146
134
132
142
153
158
154
149
147
148
148
144
139
133
129
133
143
151
147
137
130
134
143
143
140
138
144
160
153
150
154
158
161
161
161
161
162
165
163
154
143
140
145
149
145
142
146
157
161
151
139
136
141
148
154
157
156
152
148
148
149
151
149
138
130
129
138
146
146
140
139
141
141
134
129
134
145
152
144
138
141
147
154
156
155
157
159
162
159
152
144
143
146
151
153
151
153
154
150
145
140
140
142
145
145
148
150
150
148
149
155
162
159
147
132
125
130
136
138
139
140
144
142
131
126
130
138
147
143
139
140
146
152
154
151
149
148
148
147
147
148
149
151
153
151
150
148
152
156
159
154
145
141
139
141
142
142
142
143
149
157
162
156
144
131
126
130
136
137
137
139
143
146
140
134
133
136
152
149
149
150
153
153
153
150
145
141
138
141
145
146
145
144
142
140
136
139
146
162
171
164
149
142
141
143
139
135
137
141
147
147
146
141
139
135
132
133
137
137
137
139
142
148
150
146
143
142
155
157
159
159
155
153
153
151
146
143
145
151
154
145
134
127
125
132
133
133
138
149
158
157
149
143
140
137
130
130
137
141
142
135
131
132
139
142
139
136
139
141
139
136
136
139
145
146
147
144
158
161
161
157
152
152
153
152
146
146
152
165
168
155
134
118
120
133
143
142
136
131
135
142
144
138
128
123
126
135
142
144
142
135
132
134
138
141
138
137
140
143
139
130
120
123
130
142
145
141
158
160
155
151
149
152
155
153
148
146
151
161
167
161
145
129
122
135
152
154
143
130
127
136
142
138
130
131
140
149
151
147
143
140
138
137
137
137
138
137
139
138
132
124
117
117
123
134
139
133
156
154
153
153
155
154
151
149
147
147
147
147
149
155
154
143
132
135
150
161
153
139
133
139
144
145
146
149
157
160
154
146
138
136
137
136
135
137
140
140
136
128
129
133
133
127
124
130
140
141
147
147
154
164
165
154
142
139
149
155
153
144
139
145
152
151
144
140
146
151
149
143
139
141
144
143
144
146
149
152
150
141
132
126
129
133
134
136
137
140
136
132
137
144
147
136
123
126
144
159
141
144
155
164
164
152
139
138
146
156
159
152
143
137
141
149
151
146
140
138
138
142
140
139
137
136
136
136
140
145
147
141
131
122
123
129
130
130
128
130
134
136
142
146
144
131
120
125
144
161
148
153
152
150
150
151
147
141
138
146
157
160
153
143
137
142
149
146
138
136
141
148
143
135
130
132
140
145
150
155
154
145
132
126
125
127
127
123
120
121
124
128
130
133
130
125
122
125
134
140
163
162
149
138
139
151
157
149
138
137
150
161
165
157
149
145
144
141
139
147
154
153
141
132
131
138
148
155
161
161
153
141
131
127
128
128
128
125
121
121
119
119
118
121
126
131
134
130
125
120
159
155
147
139
142
153
158
156
147
145
151
158
166
168
164
154
143
132
136
147
152
147
132
129
135
142
147
150
153
151
141
129
122
125
131
133
131
127
126
127
127
125
122
123
132
139
142
137
128
120
134
136
145
149
152
152
155
159
159
157
154
153
157
164
165
159
147
136
131
132
135
133
130
129
134
137
139
139
142
143
137
129
123
126
135
138
133
125
125
130
137
138
136
134
134
135
137
140
137
130
126
134
150
156
150
143
148
163
171
163
151
144
149
152
154
151
149
146
138
131
128
132
134
135
133
131
132
135
142
144
144
141
137
137
138
140
136
129
127
129
134
138
140
135
129
123
126
136
141
135
143
150
161
160
147
136
146
163
170
156
140
138
143
147
142
137
142
151
154
145
140
143
148
145
137
132
132
138
144
149
149
149
147
144
139
138
138
139
137
132
125
123
128
130
126
116
117
130
142
138
157
159
159
155
147
141
145
153
152
142
136
139
144
145
137
131
132
141
148
149
148
150
153
151
144
141
139
140
141
140
140
143
147
146
139
134
134
142
145
139
126
118
122
131
132
126
123
131
143
147
154
150
146
146
149
147
144
138
136
137
144
150
150
149
144
137
130
125
127
133
139
144
147
148
145
146
144
138
132
127
132
141
149
148
138
129
127
132
140
142
136
129
130
138
142
138
131
131
141
147
150
140
137
138
141
146
144
139
139
147
156
160
157
156
154
149
137
125
121
128
135
135
134
137
141
143
138
132
124
125
136
148
155
150
139
130
129
132
138
140
138
137
136
139
142
137
130
127
128
132
150
144
141
142
141
144
148
152
156
157
157
156
150
150
152
152
144
140
141
144
142
133
128
134
138
132
123
118
120
126
138
150
156
156
147
141
141
141
138
134
129
128
130
129
128
127
127
124
117
109
151
149
149
149
147
149
159
166
163
154
143
135
134
133
134
134
139
148
155
153
141
131
132
139
139
127
114
115
122
124
124
132
147
158
158
148
144
144
139
129
119
116
117
117
116
123
132
131
116
101
148
154
163
165
157
143
135
139
154
168
174
167
155
147
147
148
147
148
156
166
165
157
152
157
165
164
154
148
148
148
147
145
146
148
150
150
148
148
153
[truncated: 209,844 more chars]
