# Supplementary material for: Evaluating flow modulating treatment response in intracranial aneurysms using black-blood MRI in vitro
Source: Commun Med (Lond). 2026 Mar 27;6:170. doi: 10.1038/s43856-026-01413-z (PMC13031954; doi:10.1038/s43856-026-01413-z)
Supplement: Supplementary file 10 — Supplementary Data 7 [file 43856_2026_1413_MOESM10_ESM.zip › Data_Figure_10a_Sup_Figure_7a/BA model 3/CN11_02_wo (without device)/1_aneurysm_array.txt]

9
17
9
11
16
12
8
24
1
15
11
10
18
21
19
21
23
29
29
3
16
12
7
21
35
25
23
24
24
14
12
15
10
15
12
6
19
34
26
15
15
15
10
19
7
3
13
10
9
13
22
32
24
15
9
8
9
12
21
8
1
0
2
7
10
16
17
18
11
0
1
2
18
14
8
6
4
5
7
8
6
10
15
8
1
1
4
14
5
6
7
5
10
16
5
3
14
26
17
7
1
3
6
3
9
4
6
19
10
0
1
3
10
12
4
1
4
12
5
2
1
2
0
1
14
28
13
4
3
2
2
17
29
21
4
1
1
1
1
6
18
19
4
2
2
6
21
38
8
1
2
2
3
2
0
15
1
1
3
15
14
39
19
2
2
3
3
2
2
1
1
1
14
14
28
21
11
1
1
11
3
3
1
5
14
13
2
2
1
4
7
8
10
11
1
4
4
9
16
2
17
15
5
17
25
15
6
8
28
23
5
5
7
19
32
29
13
13
23
5
29
43
5
8
11
15
35
45
27
17
25
30
6
4
24
33
3
17
20
12
27
40
28
16
14
20
22
2
13
13
12
8
12
12
12
25
31
23
17
7
5
9
3
1
13
8
0
3
1
5
14
22
17
17
16
0
0
0
1
7
9
7
5
4
12
22
19
9
5
7
5
0
1
2
4
8
8
7
9
12
2
3
16
7
0
9
16
12
4
1
2
4
9
5
8
20
1
2
8
2
3
6
9
10
4
2
2
6
3
10
1
4
11
2
4
2
1
10
18
9
5
3
2
2
11
17
5
2
5
7
4
2
3
15
12
1
7
5
5
10
35
24
1
0
6
6
3
2
1
11
0
3
6
7
7
39
12
1
1
7
11
3
1
2
1
1
8
7
27
10
2
2
5
8
2
2
2
3
10
18
9
4
2
0
5
6
4
8
23
14
0
4
15
15
0
7
19
14
13
1
21
10
5
28
33
21
7
8
16
18
22
4
5
9
28
38
31
14
6
20
29
12
2
24
47
4
10
19
19
37
45
25
13
23
34
4
2
27
47
3
16
29
20
35
45
27
14
13
22
21
12
2
8
19
23
1
11
21
22
30
31
21
14
6
5
7
2
3
10
9
0
1
1
7
17
24
17
15
12
1
1
1
0
1
2
10
9
6
5
13
24
22
13
5
2
0
0
2
5
8
3
7
8
17
19
4
3
13
11
1
3
6
7
4
1
1
8
11
7
18
25
1
3
14
1
4
9
5
4
4
2
1
11
1
9
1
12
20
3
1
3
2
8
8
4
2
2
5
4
6
1
16
4
1
2
14
19
9
1
3
12
2
0
12
16
9
6
22
9
1
3
17
16
8
1
2
2
1
8
14
5
4
38
29
7
0
3
17
17
5
1
2
1
1
3
2
42
23
1
1
2
14
8
2
3
1
1
4
8
26
9
5
3
1
2
9
5
3
3
10
15
18
8
0
3
15
3
12
12
3
2
9
7
1
14
22
19
16
33
17
6
17
9
14
38
37
25
18
16
20
18
15
16
20
9
12
18
27
33
27
15
2
20
36
16
1
17
40
4
18
27
14
24
31
18
5
18
37
40
35
9
0
16
41
4
18
35
22
31
39
25
13
13
21
21
19
3
6
14
26
1
12
22
26
31
32
20
10
5
7
6
2
21
3
2
16
11
2
1
0
7
17
19
18
13
4
0
5
9
2
8
1
3
14
13
4
2
8
12
12
10
7
1
1
1
5
11
15
1
5
11
12
17
13
1
3
6
6
3
2
3
6
3
2
0
8
6
11
12
20
18
0
1
17
4
3
2
2
8
4
1
4
7
1
14
5
3
11
15
3
3
6
2
4
4
9
1
0
10
6
4
3
15
11
1
2
5
13
16
7
2
3
2
1
2
11
15
13
11
15
9
1
0
10
9
8
7
2
2
1
2
11
14
6
9
17
17
15
9
0
10
16
18
7
1
1
1
1
2
2
33
34
15
0
3
7
12
10
1
1
0
0
1
11
40
21
2
3
5
2
8
11
2
1
0
3
16
17
13
10
5
1
4
17
18
8
5
11
13
8
8
18
7
8
4
7
19
21
19
19
12
21
16
12
12
8
19
37
35
29
24
17
32
18
11
17
21
13
17
23
21
24
19
11
2
18
46
37
19
2
18
29
5
25
28
5
12
17
10
1
5
33
46
48
36
16
2
7
25
3
23
32
15
23
30
22
12
9
16
23
45
26
10
4
3
14
2
10
19
22
29
31
23
14
7
12
11
7
23
10
7
19
7
2
3
2
9
15
15
16
16
4
3
10
14
8
4
3
11
19
14
3
4
3
2
1
2
8
8
1
1
6
10
14
1
2
11
15
15
11
2
2
2
10
13
2
0
8
0
2
9
0
7
3
12
14
12
6
2
3
11
10
5
1
1
12
1
1
12
3
1
12
2
1
4
4
4
7
6
2
2
2
5
1
1
5
4
4
2
22
10
1
1
1
5
9
10
3
1
3
4
3
6
9
12
18
11
15
9
3
2
4
8
2
2
7
7
4
3
5
8
9
8
18
10
3
4
13
2
9
13
14
10
3
2
3
5
6
10
19
30
21
14
7
2
10
8
10
11
1
3
7
1
1
16
33
27
7
1
7
6
6
11
4
1
1
1
2
16
16
17
6
5
6
2
5
21
24
21
6
10
17
1
0
18
20
21
25
21
8
5
7
9
11
13
7
16
9
5
5
12
22
21
14
13
18
13
6
14
13
13
11
20
32
34
31
27
4
33
28
14
5
19
18
17
18
17
13
21
24
14
1
9
48
37
32
16
3
22
24
13
30
24
3
11
19
15
1
1
23
50
41
28
15
3
11
20
10
24
25
11
21
28
21
14
10
19
32
11
35
21
12
3
2
20
8
7
16
21
31
33
27
18
14
16
24
20
2
20
14
8
15
4
1
2
1
12
16
16
16
16
14
3
10
16
13
1
5
6
4
12
10
4
4
5
11
3
1
6
15
7
1
3
9
13
0
1
5
9
8
2
2
2
5
17
19
1
0
6
1
4
7
0
7
2
6
12
12
4
2
3
8
12
15
16
3
2
9
6
2
9
1
2
6
9
0
2
2
2
9
10
0
1
1
2
2
1
1
1
2
3
1
14
22
11
5
2
1
2
2
9
2
1
3
4
2
1
2
5
20
5
12
2
1
2
5
7
1
1
4
7
7
6
4
5
8
12
23
16
9
1
2
13
3
8
10
11
12
9
6
5
7
11
14
18
40
9
1
6
7
11
10
9
7
3
9
11
1
4
15
35
10
2
0
9
9
9
7
2
2
1
3
7
22
11
10
10
3
9
9
2
5
19
25
29
26
15
2
10
18
4
1
19
17
21
22
22
22
14
25
17
7
5
4
4
15
18
17
11
5
11
6
7
7
15
25
21
10
3
12
22
11
1
13
12
14
12
13
24
35
38
31
1
27
27
25
10
3
18
13
17
18
5
8
27
38
34
1
1
43
31
24
10
5
23
16
16
29
17
3
16
27
27
1
0
16
50
27
30
16
9
4
19
22
17
20
21
16
24
30
25
16
16
26
46
7
20
12
6
3
6
21
11
6
16
26
32
33
27
19
17
24
37
21
2
13
9
4
7
2
1
2
1
11
20
18
16
18
19
10
9
12
13
8
4
11
8
2
3
5
4
5
19
17
3
2
6
16
11
0
2
4
12
4
6
5
5
3
2
3
2
1
11
22
19
8
0
7
8
4
4
1
9
3
5
4
17
15
2
4
11
12
15
21
20
5
2
7
7
2
2
3
8
3
2
6
1
2
5
14
13
9
4
2
1
2
2
1
1
1
8
8
10
14
9
10
8
3
2
2
2
1
1
2
2
2
1
1
3
14
8
14
8
5
3
2
2
2
1
1
2
3
4
2
1
1
3
7
18
10
5
1
0
17
3
5
5
4
6
6
5
1
5
11
11
12
23
30
2
3
13
5
12
13
3
2
4
9
1
4
10
13
57
25
2
2
0
6
16
14
2
1
1
1
7
14
14
46
26
8
3
3
10
15
7
2
3
8
18
18
46
36
18
12
7
9
11
10
11
22
15
31
44
39
24
13
15
23
20
19
33
15
19
9
7
8
0
1
17
22
15
12
8
12
2
10
11
13
23
22
11
2
15
23
11
3
13
6
20
17
10
21
36
42
31
1
22
29
23
8
4
20
4
18
17
0
6
35
45
28
1
1
38
38
26
17
4
7
24
7
13
21
7
6
26
33
25
1
1
21
44
27
21
6
3
6
22
14
8
17
20
22
28
34
26
15
14
25
48
16
12
12
3
1
4
16
14
5
9
19
30
32
34
28
20
15
22
37
29
20
11
10
6
1
2
3
4
2
2
10
22
18
15
17
20
16
15
16
5
11
11
15
8
1
1
3
3
7
22
16
1
2
9
14
8
2
1
1
6
14
20
13
1
2
2
4
4
4
5
15
12
17
4
4
4
4
2
2
3
10
14
2
13
16
2
3
9
7
14
21
13
2
1
3
4
3
2
7
9
2
10
2
10
7
2
4
9
15
16
4
2
3
3
3
2
2
2
16
21
4
5
4
4
7
7
4
5
4
2
1
3
10
7
7
1
1
3
19
23
15
6
7
7
2
2
1
1
1
2
4
5
2
1
2
2
6
17
16
7
3
1
1
8
4
3
4
2
2
2
1
2
6
6
8
11
9
13
4
5
4
1
5
10
2
1
1
2
5
9
9
10
10
29
11
3
2
1
7
16
8
1
3
3
3
8
14
15
42
40
19
3
1
2
9
11
8
5
3
1
10
19
50
24
6
7
9
7
6
8
18
20
20
43
23
20
35
38
32
33
36
9
10
14
24
12
12
38
40
13
14
15
7
6
8
1
1
20
30
20
18
15
12
16
2
11
16
14
22
26
15
9
21
30
28
15
3
17
3
22
24
13
21
34
34
26
2
19
30
28
9
2
20
3
17
16
3
11
38
36
17
1
2
27
43
28
14
2
2
23
4
13
16
8
13
30
34
21
3
11
24
34
40
27
7
0
2
22
5
3
16
22
26
29
35
33
24
20
22
38
18
22
15
0
1
4
18
7
2
13
25
33
29
31
30
26
21
20
30
28
15
10
5
0
2
7
13
10
1
2
12
21
14
12
15
17
17
16
17
0
16
11
7
1
3
8
6
7
14
16
5
2
1
10
6
3
2
4
4
4
23
22
6
1
4
10
3
9
15
3
2
2
12
7
3
4
4
3
2
2
14
13
2
3
14
3
2
6
0
5
9
4
3
1
1
4
3
3
9
5
4
3
2
12
11
2
2
5
17
15
1
1
9
8
3
3
2
3
23
21
2
2
0
1
2
2
2
5
15
8
1
13
17
5
4
3
3
11
28
28
20
18
5
4
4
1
1
3
4
0
0
13
2
2
2
2
4
11
19
25
10
1
2
1
3
8
5
9
7
0
1
2
4
2
1
3
4
14
14
11
8
7
1
4
2
7
4
1
1
5
14
5
1
14
5
5
6
7
7
4
2
6
7
1
4
13
12
8
7
11
13
22
16
6
6
6
2
3
9
15
18
7
0
3
20
41
31
5
1
3
5
4
2
4
16
19
17
31
18
20
23
20
20
36
44
39
12
14
4
10
14
19
24
10
5
29
38
13
14
17
14
6
4
2
2
19
33
26
23
19
10
17
4
9
21
21
22
23
17
13
26
28
37
21
2
17
6
22
28
20
23
29
21
13
2
17
32
30
31
14
1
18
10
18
18
7
20
34
27
10
4
3
18
51
32
15
1
1
20
10
11
11
11
22
34
33
18
5
11
12
18
34
59
36
7
0
1
19
7
6
18
23
26
27
36
39
31
20
18
21
23
35
21
1
0
1
17
5
4
17
29
31
22
24
35
34
22
19
17
19
16
6
0
0
2
15
19
5
2
4
17
20
10
8
16
19
17
13
10
3
18
4
2
1
13
25
18
13
11
3
1
2
2
3
2
1
2
10
8
6
29
12
0
2
16
17
13
19
13
2
2
4
7
5
2
9
13
5
3
3
20
6
1
4
12
4
6
12
1
2
2
5
7
3
1
8
4
2
8
7
3
1
1
7
8
3
1
4
18
15
2
3
14
5
3
5
3
7
19
16
3
1
2
5
5
1
1
12
23
13
2
11
14
2
3
6
10
16
20
19
17
16
9
0
2
1
2
6
8
3
1
6
2
1
2
5
10
14
15
27
11
1
1
1
2
4
4
4
4
1
1
3
4
1
0
9
1
14
12
4
1
1
2
4
2
3
2
1
3
10
10
1
1
21
8
9
7
11
12
9
5
3
2
1
10
20
9
7
2
4
14
6
4
3
19
20
4
1
4
15
19
1
0
3
23
16
8
0
2
1
2
9
1
1
5
13
16
22
20
17
16
13
11
14
30
31
28
13
14
9
17
22
22
21
14
7
19
28
19
15
20
23
11
1
2
4
16
26
25
33
25
5
11
3
6
21
23
21
16
13
13
23
23
46
26
2
20
17
20
25
24
24
22
14
6
0
13
26
26
35
15
1
22
23
21
14
11
26
33
22
12
5
1
10
54
30
14
3
1
21
21
16
11
13
26
35
34
22
5
4
2
36
64
33
2
0
3
18
16
15
19
21
23
25
38
46
29
11
3
5
22
38
23
0
0
3
12
5
11
20
24
23
15
23
43
39
21
8
2
19
10
2
0
1
10
13
3
2
9
18
19
8
7
17
24
18
7
1
6
18
7
2
2
13
27
18
7
2
1
6
13
3
1
2
2
2
3
2
4
29
6
2
7
16
17
19
15
3
1
0
4
7
7
8
10
12
4
2
6
27
3
1
9
7
2
11
13
2
2
5
9
6
3
5
6
3
3
10
8
12
1
1
7
5
2
4
2
8
5
4
3
8
5
8
9
6
8
12
16
13
0
4
16
17
3
1
9
13
5
3
3
6
2
7
12
14
7
6
18
9
9
11
1
1
1
3
6
6
5
3
3
2
1
3
9
13
11
5
21
12
3
1
1
1
3
5
5
3
2
3
3
2
1
1
12
9
13
4
6
8
10
9
6
4
3
2
3
11
6
7
1
1
11
17
2
4
7
12
18
13
3
0
1
4
13
2
8
2
0
12
3
3
2
12
15
5
1
2
5
9
2
3
8
21
3
4
4
4
1
1
2
2
1
1
3
19
27
14
19
19
15
9
6
17
25
14
11
24
22
31
9
10
15
22
31
20
13
18
19
17
16
26
16
19
27
15
2
4
13
10
10
17
32
29
4
5
8
6
14
24
15
6
6
12
11
14
41
29
2
25
26
20
20
21
20
17
15
15
0
9
25
23
35
19
2
28
32
23
16
15
25
25
22
23
6
0
2
45
24
16
7
1
19
25
22
15
18
24
28
28
29
19
7
1
27
46
20
1
4
14
13
18
22
20
21
22
22
33
45
30
12
5
2
22
29
16
2
1
10
8
7
11
16
17
17
16
25
39
36
18
4
1
26
20
13
7
3
2
1
1
2
7
12
18
13
9
14
22
18
2
1
8
22
17
11
15
15
19
7
2
2
1
7
16
11
1
1
3
5
1
0
7
23
10
4
6
12
14
14
3
2
1
3
13
12
8
6
6
7
3
2
9
22
3
1
15
3
3
12
10
2
2
14
14
2
2
9
5
2
6
9
7
7
2
0
1
1
1
7
9
5
4
9
4
1
3
10
12
5
4
7
13
16
0
5
12
10
7
3
4
5
6
3
3
4
2
5
8
8
1
3
16
12
3
11
8
2
1
1
3
6
7
7
8
4
2
2
4
6
5
2
8
11
8
2
0
0
4
9
11
11
8
5
2
1
1
1
10
17
5
4
14
16
13
10
7
6
7
7
6
7
4
5
3
1
3
28
2
15
24
15
14
11
3
2
2
2
5
7
8
2
0
9
14
20
12
3
5
4
3
2
2
2
5
7
10
16
9
20
17
2
1
0
2
2
2
1
6
19
21
12
25
22
16
10
6
18
19
3
5
24
23
23
19
30
15
2
21
36
18
23
18
15
22
15
1
11
21
4
2
13
16
23
12
6
16
6
10
21
12
1
10
14
2
9
27
24
5
20
24
17
16
23
23
15
20
27
3
3
28
24
33
22
5
23
28
21
19
19
21
16
18
28
15
1
34
27
24
15
2
18
22
22
21
22
19
13
17
27
27
15
2
20
25
18
7
14
14
11
18
19
20
22
19
12
21
30
25
14
3
3
20
14
10
6
3
12
9
9
10
9
12
15
17
24
29
27
17
5
2
32
16
18
20
3
2
1
2
1
0
1
11
18
14
12
18
19
5
1
19
14
15
24
17
3
1
2
2
1
1
10
19
8
0
1
6
3
1
11
17
13
9
7
9
9
5
2
2
1
8
17
15
6
2
1
3
1
4
14
26
8
1
10
5
3
6
7
4
2
9
15
4
1
4
4
2
4
7
6
10
7
3
2
1
2
3
13
8
3
5
4
2
2
4
5
2
2
7
12
9
1
11
15
4
3
6
9
7
2
2
3
3
4
5
2
1
2
9
16
4
8
17
5
2
1
6
7
4
4
13
11
4
3
1
0
2
2
8
7
8
5
1
1
2
6
11
13
12
7
3
1
0
1
9
21
4
5
14
11
2
2
1
3
8
9
6
5
7
6
3
1
9
6
21
18
1
1
4
3
1
1
2
3
9
11
6
3
9
22
26
17
0
1
17
6
3
3
2
4
7
10
11
20
30
19
1
1
1
7
6
2
2
5
12
27
18
13
8
4
10
13
3
6
13
11
7
21
10
2
20
39
18
17
13
15
9
2
13
27
7
2
6
1
14
22
14
11
6
6
22
16
2
11
25
3
11
16
16
16
18
16
13
26
32
18
22
27
4
31
30
20
4
15
19
20
18
24
20
14
13
23
17
2
31
39
36
20
3
12
16
17
22
26
12
0
4
13
20
15
5
19
28
22
13
4
10
15
9
17
31
19
4
5
10
12
11
15
21
10
18
9
2
5
8
11
5
3
14
19
16
17
18
17
17
20
14
30
11
19
25
3
2
4
10
9
3
3
3
16
18
13
15
18
13
2
14
9
19
28
16
1
1
2
7
4
1
3
9
10
2
1
10
7
6
13
17
11
10
9
8
2
2
4
2
3
12
8
1
1
2
3
4
9
22
19
4
2
3
2
1
8
5
2
2
10
7
1
2
5
2
2
7
12
18
4
5
4
2
3
7
6
7
4
2
3
2
3
3
2
4
10
2
2
10
11
8
8
8
6
1
1
4
2
1
7
17
12
6
7
13
6
5
15
14
4
4
4
2
1
3
12
10
7
8
0
0
0
1
10
5
7
6
2
2
2
3
9
10
9
6
4
1
0
0
14
27
7
8
3
2
3
3
1
8
10
2
1
7
13
11
4
16
7
9
2
1
3
17
8
1
2
1
2
10
15
9
7
12
12
12
9
1
6
14
3
3
4
3
2
3
4
5
22
27
11
1
2
1
6
4
3
2
2
3
23
9
8
7
1
2
12
4
5
8
8
1
12
27
12
11
8
4
1
13
25
13
2
6
29
20
2
5
5
17
23
3
2
7
3
12
32
17
11
12
11
28
38
19
14
18
4
40
28
19
10
12
16
19
16
22
20
14
13
20
11
2
51
44
24
2
3
12
15
20
26
7
1
1
12
13
3
31
39
32
13
1
10
9
0
17
36
20
0
0
2
2
4
11
22
28
14
1
2
9
8
3
1
20
26
15
13
13
12
14
16
14
14
22
22
2
2
5
10
10
2
1
7
16
19
17
15
14
13
5
8
9
21
29
14
5
1
2
12
6
2
1
4
7
7
9
11
11
8
6
17
17
16
15
6
2
1
7
3
2
4
2
1
2
8
9
6
9
10
25
5
3
9
4
3
8
4
2
2
4
5
2
3
10
3
2
6
11
4
17
11
3
6
4
2
12
4
6
2
2
5
2
2
8
14
1
4
7
9
10
6
2
1
1
14
13
3
2
10
10
12
12
13
7
1
12
13
4
0
1
1
2
6
12
11
2
3
0
2
6
2
5
12
7
1
3
2
3
9
8
3
2
2
2
4
5
20
10
7
2
2
7
7
3
7
8
1
1
2
12
15
10
18
2
2
4
11
16
6
2
1
1
1
3
9
11
5
5
8
3
14
4
2
8
11
3
3
5
5
3
13
5
2
2
5
16
4
6
7
5
4
2
4
8
2
3
9
3
6
4
5
6
7
16
9
20
18
1
8
4
9
21
10
0
7
12
30
14
12
15
7
15
35
21
7
12
2
20
18
17
9
23
27
16
12
17
20
21
20
15
48
31
17
3
2
19
21
21
21
7
6
15
19
25
16
44
29
12
1
0
1
2
13
34
22
3
7
12
13
14
1
38
33
16
1
1
2
1
1
5
30
32
13
13
16
12
6
4
18
20
12
2
2
5
12
3
1
9
19
21
21
18
10
5
2
3
19
18
6
4
3
3
2
2
2
7
11
13
11
6
6
2
3
11
19
13
7
4
3
3
2
1
0
1
1
1
7
12
6
2
5
14
2
2
8
7
7
8
2
1
2
10
8
1
3
12
3
0
9
5
14
18
12
9
8
7
3
1
9
14
4
1
3
4
4
8
12
5
9
5
6
8
5
3
2
0
7
18
13
5
4
7
13
11
6
1
13
10
0
0
1
3
7
5
9
12
5
3
1
0
15
5
17
9
1
11
4
4
13
8
1
1
1
4
9
11
20
9
1
1
9
10
9
9
5
2
1
1
5
12
12
15
1
0
9
10
12
11
4
1
1
1
2
5
8
8
6
8
3
4
2
2
8
9
2
3
5
10
5
5
5
7
9
2
4
3
5
6
10
3
5
3
2
6
10
8
6
8
4
17
3
0
16
14
7
9
12
3
17
24
5
4
23
21
10
15
11
12
4
22
40
23
5
12
23
25
25
23
11
10
8
4
18
27
28
18
7
16
28
26
27
33
40
18
7
4
2
0
0
11
27
19
11
18
20
21
31
33
16
3
2
2
2
0
3
29
30
12
15
18
15
9
2
23
13
1
1
4
5
2
2
20
28
17
19
16
6
3
2
8
11
1
3
6
7
3
1
5
14
13
12
6
2
4
5
6
9
3
3
6
9
5
1
2
0
4
4
3
4
4
2
2
2
2
9
12
8
5
2
2
4
14
13
1
1
7
4
2
12
11
7
6
6
7
7
5
6
8
3
2
4
7
6
4
12
4
5
4
3
4
6
5
3
6
8
6
5
6
8
6
4
12
9
2
1
1
3
6
3
2
5
6
5
5
7
12
11
9
1
6
3
1
8
3
1
1
2
10
12
10
14
6
4
3
6
12
11
9
3
0
0
1
5
10
10
2
3
3
6
14
11
4
1
1
1
2
9
2
5
4
2
3
3
3
2
1
6
5
6
5
3
5
2
2
20
25
7
0
12
17
8
3
26
31
9
3
17
19
12
7
8
2
24
41
29
12
11
19
22
29
6
10
2
12
29
34
17
11
19
31
28
27
9
12
12
4
1
3
10
17
15
14
23
21
16
20
17
13
7
3
0
1
0
18
22
9
11
11
8
5
17
18
5
2
2
3
5
1
14
22
8
9
8
7
8
3
8
3
6
13
10
9
4
1
4
4
3
2
2
4
4
3
2
5
18
18
6
3
2
4
12
14
7
5
2
1
8
7
1
8
15
4
3
2
2
5
18
22
5
2
3
3
5
10
7
4
2
3
3
8
10
10
10
5
1
2
6
9
3
8
3
3
2
3
7
11
4
1
0
1
3
8
14
8
12
7
2
1
1
1
2
2
1
1
3
7
9
12
11
3
1
1
2
2
1
0
1
6
15
12
9
6
8
4
7
6
5
1
1
1
4
6
4
4
3
2
11
17
4
0
1
2
6
5
4
4
10
7
2
1
2
5
4
6
6
25
23
11
11
25
21
10
9
23
27
24
22
22
14
11
7
3
8
25
30
22
16
18
22
23
20
15
5
1
7
13
17
17
17
19
18
8
23
16
3
2
1
1
12
21
10
8
7
4
17
12
5
2
10
20
4
0
14
3
2
2
3
3
3
1
6
10
11
17
10
2
2
2
2
3
4
1
3
5
17
18
3
1
1
4
11
10
6
7
3
1
2
6
13
2
2
8
4
2
9
11
5
1
2
3
5
2
1
4
7
8
5
4
8
5
1
1
4
13
8
2
1
3
4
3
9
5
1
1
1
2
8
15
3
1
1
2
4
13
5
1
1
3
6
9
5
2
1
2
4
11
4
0
1
6
10
6
4
2
2
6
12
3
1
3
6
5
2
2
6
9
3
1
4
7
9
9
5
2
16
12
15
29
32
13
1
5
18
27
29
21
14
14
7
0
2
10
18
27
25
16
15
11
7
0
3
4
2
16
26
15
6
6
11
3
1
15
26
5
1
14
12
2
4
7
1
2
6
13
22
14
1
1
1
2
8
9
1
6
10
3
3
1
5
9
3
2
9
6
3
8
2
5
26
10
2
5
2
3
1
1
3
2
2
15
28
13
6
5
3
1
0
2
2
2
2
15
18
5
0
2
1
0
0
6
3
2
2
15
18
8
1
0
1
2
5
7
15
19
10
1
0
2
2
3
7
14
2
2
5
2
4
6
7
10
23
30
2
10
18
28
28
14
4
9
11
5
19
32
22
4
5
2
16
20
3
5
19
13
2
7
2
1
11
16
10
5
5
2
2
4
3
3
8
7
6
21
23
8
7
9
5
2
5
11
4
16
12
9
9
6
7
1
11
20
9
1
3
4
3
2
3
14
23
13
1
3
5
2
1
7
6
12
17
11
1
1
1
13
13
19
19
10
4
8
9
13
28
6
9
5
10
22
11
5
10
17
25
23
14
12
20
40
80
69
30
19
15
17
47
90
67
26
20
1
2
19
39
25
3
12
13
3
1
