# Supplementary material for: Evaluating flow modulating treatment response in intracranial aneurysms using black-blood MRI in vitro
Source: Commun Med (Lond). 2026 Mar 27;6:170. doi: 10.1038/s43856-026-01413-z (PMC13031954; doi:10.1038/s43856-026-01413-z)
Supplement: Supplementary file 10 — Supplementary Data 7 [file 43856_2026_1413_MOESM10_ESM.zip › Data_Figure_10a_Sup_Figure_7a/BA model 3/CN11_02_wo (without device)/2_vessel_array.txt]

293
328
345
343
326
341
360
298
289
287
277
338
259
158
141
135
134
275
163
86
80
88
114
270
194
107
66
78
122
292
295
182
95
92
114
337
299
237
225
222
321
330
313
303
320
297
325
344
357
344
350
366
300
291
304
306
341
344
347
260
162
154
155
160
224
327
338
281
158
87
96
110
134
126
158
263
273
192
108
74
91
131
89
82
213
294
304
189
98
92
113
126
203
292
348
315
246
222
214
265
358
332
331
342
319
299
317
306
296
323
337
358
354
351
364
303
297
313
324
360
352
350
256
174
177
173
181
247
347
353
283
156
97
119
129
146
135
170
279
275
193
107
81
102
138
90
89
229
298
312
189
93
93
118
133
215
306
352
318
248
227
222
276
370
340
333
350
333
310
320
308
304
332
337
356
357
352
369
319
310
317
333
373
356
355
257
189
198
183
190
263
361
359
292
158
103
134
137
148
140
182
291
291
202
106
83
107
140
88
95
241
317
326
187
90
101
129
139
221
316
361
317
251
242
241
288
376
344
334
358
352
329
331
310
320
352
345
357
357
364
388
344
322
318
337
380
359
369
268
201
205
182
195
275
368
359
311
163
105
138
139
150
147
194
300
318
213
106
88
115
144
89
99
246
343
342
190
97
115
140
142
225
322
372
320
258
259
255
294
378
342
343
370
365
340
340
314
341
372
358
363
359
381
414
362
325
320
345
384
359
386
283
204
200
184
207
287
375
363
303
332
168
103
142
148
161
157
206
310
337
218
110
105
134
152
94
108
255
358
350
199
117
136
149
146
235
329
382
329
272
272
262
301
386
343
355
382
368
343
347
318
358
384
365
370
364
396
435
369
321
327
361
386
355
300
400
297
204
197
194
224
295
381
375
319
342
170
107
155
163
171
163
217
328
339
215
122
132
156
159
98
122
272
356
347
209
142
156
156
154
251
342
386
339
287
282
268
311
400
347
365
391
370
346
355
323
368
389
366
379
374
405
451
371
320
344
382
391
350
311
410
310
215
206
210
238
298
388
391
330
345
176
126
177
178
173
160
226
350
336
214
138
157
170
160
98
136
293
354
345
218
159
169
166
167
267
358
390
346
296
291
282
330
415
351
368
396
377
357
368
328
367
389
367
388
389
407
456
378
330
362
404
403
348
323
415
321
235
229
227
247
303
396
399
339
346
184
146
199
189
171
159
237
366
338
219
149
170
178
164
102
149
310
366
352
225
165
178
182
183
277
372
399
354
304
301
299
346
425
358
371
399
385
367
375
328
360
389
372
398
403
406
457
390
347
375
418
420
352
332
420
328
252
249
238
252
318
412
397
345
350
191
155
209
198
178
172
254
369
349
227
150
166
184
179
116
160
321
384
367
230
162
184
201
198
283
383
411
364
309
308
311
355
431
370
374
402
390
367
371
327
361
396
386
407
406
409
459
403
365
381
420
432
359
339
425
329
257
260
243
260
343
434
389
348
356
191
151
210
207
195
195
276
369
361
234
146
162
195
200
133
175
331
397
382
238
165
193
218
211
296
397
423
380
321
316
319
361
440
384
384
412
394
365
366
331
378
414
403
412
396
424
466
414
381
386
418
438
366
349
433
323
252
265
251
272
368
457
388
352
360
188
145
211
216
208
216
300
382
367
239
148
166
204
209
143
192
349
402
390
247
175
204
226
218
311
414
428
392
336
330
327
369
451
393
394
426
408
371
368
337
402
429
414
414
385
444
474
420
394
402
426
441
370
367
442
317
249
276
269
289
387
474
396
362
363
186
152
223
223
210
225
320
401
299
366
246
165
182
204
200
142
208
372
404
394
258
188
209
225
225
329
426
431
398
349
346
340
384
464
394
400
437
426
388
378
343
415
431
411
419
390
460
481
418
401
422
448
454
374
391
453
316
254
292
292
308
400
482
405
380
367
189
168
242
230
209
227
330
418
306
368
256
189
199
202
190
142
222
387
411
401
269
200
214
227
238
345
429
437
398
354
358
357
402
475
389
398
438
437
404
391
348
415
423
403
422
407
471
489
417
402
437
471
470
408
463
328
266
303
307
326
410
488
408
399
372
198
187
256
238
215
233
339
428
322
376
266
206
212
206
192
152
236
398
427
413
278
209
221
238
259
363
433
446
400
356
365
372
424
489
388
394
432
438
413
399
351
408
415
398
426
419
481
503
420
398
441
483
482
415
477
350
276
302
312
339
420
490
402
414
379
211
195
256
244
227
242
345
427
342
389
272
207
215
216
205
165
250
405
448
424
284
217
232
253
281
382
440
458
408
361
370
384
443
504
394
290
396
427
433
415
409
356
406
419
408
432
414
498
523
432
404
447
489
487
421
497
378
287
299
318
355
435
494
391
425
395
227
197
250
253
243
254
353
427
363
404
277
203
217
229
217
172
263
416
467
432
290
229
247
265
293
399
454
466
420
376
380
394
458
514
400
291
405
433
434
419
419
360
404
429
430
443
400
512
534
445
422
466
500
489
430
516
398
296
304
334
379
456
500
379
430
409
243
200
248
263
258
266
364
428
373
414
283
204
221
241
223
174
273
426
477
434
295
242
261
273
296
408
465
358
468
429
391
391
403
468
517
398
292
414
442
437
422
426
358
401
437
451
461
395
513
532
452
446
497
521
493
439
525
404
303
320
359
405
481
511
432
419
254
209
260
274
270
283
380
432
376
421
292
215
235
252
228
180
287
433
484
438
304
258
276
282
300
413
470
366
469
436
404
402
413
475
515
390
294
418
448
435
423
429
350
398
436
451
469
398
509
527
452
458
515
536
500
447
525
400
310
337
374
422
502
524
436
420
257
223
276
280
277
304
400
435
380
424
299
233
253
260
233
193
305
437
491
447
316
272
290
295
311
419
469
375
476
442
411
411
425
482
515
383
298
420
450
433
419
427
343
412
433
437
462
401
516
537
459
463
518
540
502
459
531
402
324
353
377
426
517
537
456
421
255
240
296
283
278
322
421
441
398
429
303
249
270
266
237
208
323
442
502
461
330
283
301
311
328
432
473
389
493
453
416
420
438
493
521
381
307
426
453
434
422
427
340
430
431
422
445
388
534
553
470
466
513
533
496
478
541
409
340
371
382
429
527
547
481
422
252
254
318
292
284
336
435
447
418
431
302
260
285
275
243
219
341
451
511
475
341
293
315
326
344
451
482
402
517
466
420
430
455
510
534
386
323
434
460
446
432
430
339
429
427
421
440
372
548
558
478
482
522
532
492
496
555
415
355
394
402
443
541
553
507
435
254
264
337
314
303
348
446
456
436
439
306
265
298
295
258
231
356
468
520
488
350
303
331
342
359
471
494
412
537
479
429
442
469
525
548
390
337
446
470
457
442
432
339
406
420
437
451
362
545
544
478
505
542
539
495
509
565
418
362
412
425
464
556
557
527
459
267
266
344
335
326
362
457
466
452
459
320
263
299
312
275
241
372
489
533
499
353
309
344
351
367
488
507
419
549
486
437
450
474
531
553
388
345
451
474
460
442
431
337
383
415
454
467
366
533
530
481
525
561
549
505
511
572
425
370
424
441
480
570
564
539
485
290
271
342
345
341
376
471
476
467
489
342
263
293
319
288
252
393
511
551
512
356
311
350
357
374
501
516
425
554
494
448
456
471
532
558
383
347
454
476
459
436
430
338
377
415
460
474
375
528
538
497
538
571
559
515
507
577
445
393
440
448
489
579
570
542
499
312
288
350
348
344
385
491
493
479
508
358
270
297
324
291
260
415
534
566
523
363
317
358
362
384
518
528
431
560
502
460
465
474
537
566
382
348
459
480
460
432
431
342
388
419
453
473
381
532
561
518
545
578
570
519
504
579
467
424
460
459
497
584
574
537
493
322
316
375
358
343
390
509
513
482
503
360
288
319
335
291
265
435
551
570
529
375
332
371
372
399
535
543
436
567
512
470
476
488
553
580
352
465
489
465
436
438
347
399
422
447
473
386
533
578
532
548
586
583
519
507
577
480
445
474
474
513
596
580
538
479
320
338
404
377
349
399
525
528
479
487
353
310
355
358
297
273
454
564
567
532
393
356
392
389
418
554
554
440
574
522
480
488
508
576
593
355
470
492
467
444
450
350
400
426
453
482
391
527
581
535
549
594
594
521
518
580
480
444
475
484
531
613
591
554
478
316
344
420
393
363
415
541
537
485
485
352
324
383
381
306
282
468
573
570
537
410
381
412
401
430
566
558
450
584
534
489
498
524
590
599
357
476
491
467
454
461
351
400
435
468
493
392
526
585
540
551
597
600
524
530
590
484
438
464
482
545
634
608
576
496
322
340
416
398
376
434
560
543
505
504
360
330
395
393
310
291
483
579
590
548
421
401
426
405
435
573
558
466
593
545
499
503
529
596
597
362
483
491
466
462
464
342
406
447
480
495
388
537
599
554
558
594
600
531
534
605
497
443
459
477
552
653
624
588
514
337
341
409
395
385
451
580
551
526
528
375
337
401
398
313
302
498
587
614
559
432
419
438
409
444
586
559
483
604
559
516
512
532
601
595
373
493
496
472
468
461
329
418
459
479
481
379
552
615
569
564
587
596
534
531
615
512
457
468
479
556
663
630
583
520
353
356
419
401
390
459
591
557
534
538
387
350
415
409
320
316
514
594
628
565
443
440
455
420
463
603
559
492
609
568
535
529
544
613
595
383
501
504
479
471
450
310
426
463
468
460
370
560
616
570
563
581
595
532
532
617
517
469
483
491
563
665
623
574
515
363
375
438
417
399
464
592
555
531
535
398
369
432
423
332
331
528
597
631
571
456
457
470
435
483
617
554
496
612
574
548
542
556
622
592
391
504
507
483
470
436
292
428
468
463
446
365
557
604
564
565
584
599
529
545
617
509
468
495
507
579
672
613
580
516
367
385
450
431
417
478
593
547
533
533
407
381
439
430
344
345
541
599
635
578
461
459
475
445
493
622
552
500
615
573
548
546
564
625
585
393
501
504
481
471
434
284
248
426
476
473
449
364
550
594
565
574
593
603
522
563
620
502
465
497
517
597
684
604
601
525
370
386
447
435
437
501
600
535
549
543
414
384
433
429
353
359
554
601
646
587
463
453
475
449
493
626
558
509
622
573
542
546
570
626
582
396
505
502
480
478
447
244
425
486
492
464
367
552
599
577
589
605
604
516
579
628
508
469
497
520
608
695
603
623
533
372
386
440
432
450
526
613
527
569
551
414
383
432
428
358
372
569
607
654
591
462
455
480
452
494
633
571
522
634
575
541
551
581
639
591
405
511
502
481
492
472
247
422
490
507
478
369
333
562
614
588
598
611
601
506
587
640
524
480
497
518
607
695
600
637
536
377
395
445
431
450
532
621
521
587
554
412
391
447
438
359
378
584
609
658
592
468
469
496
458
500
648
576
535
642
580
547
561
594
658
608
417
515
502
483
508
497
257
417
483
507
481
365
335
575
625
588
597
613
598
494
589
650
538
489
503
524
602
681
591
643
537
381
406
460
442
444
524
621
521
599
553
408
401
469
452
356
379
592
610
658
589
474
486
506
461
510
662
574
545
645
582
552
565
601
675
627
420
512
500
481
515
512
266
418
474
499
472
355
336
584
628
582
594
619
599
485
591
655
542
489
514
544
604
666
583
649
539
381
409
479
464
447
515
622
527
610
557
409
408
485
467
358
382
604
612
664
589
477
495
512
464
523
675
570
551
644
580
553
562
599
683
639
417
505
498
479
512
518
275
427
477
496
464
345
335
587
628
583
601
629
600
477
592
651
533
484
528
565
609
659
578
659
546
376
404
491
486
453
513
630
532
624
568
410
403
488
477
365
393
616
613
674
588
473
495
514
469
534
685
568
552
636
576
555
561
595
686
642
408
503
503
478
500
512
278
439
490
506
466
345
333
581
626
595
616
636
600
475
594
641
522
485
539
572
608
659
577
673
549
371
400
496
494
455
522
643
530
643
582
410
397
490
484
375
408
633
617
684
583
466
495
520
480
547
690
566
553
627
574
561
568
599
687
638
404
511
515
482
494
503
268
440
500
518
479
357
332
568
621
607
627
635
600
484
599
629
515
492
543
559
599
663
582
683
545
368
406
499
486
448
532
655
523
657
585
407
398
496
489
377
419
645
617
545
689
576
463
502
531
490
558
692
557
557
625
574
569
575
606
687
628
407
517
520
486
490
494
253
431
499
526
492
371
337
560
614
614
635
636
605
495
614
626
516
506
545
548
597
676
583
691
533
372
424
504
475
441
543
661
510
669
574
403
413
507
487
372
427
653
610
566
693
573
468
512
535
493
569
697
542
578
638
578
571
578
607
687
618
423
518
514
480
486
484
245
423
495
532
504
379
350
560
607
612
639
644
615
502
631
622
512
512
546
545
608
688
571
694
513
372
441
506
463
442
555
652
482
678
553
399
434
517
477
367
444
658
586
591
698
572
480
525
532
492
584
705
519
608
653
581
569
575
603
684
609
438
511
500
471
478
467
260
431
502
542
513
375
369
569
606
610
646
657
622
492
639
611
503
514
546
551
622
688
540
686
485
368
452
501
452
450
568
631
682
532
397
455
521
463
369
473
659
543
615
702
572
492
536
531
495
603
709
634
660
577
568
576
600
674
589
447
497
487
466
467
438
288
447
514
549
509
348
384
577
609
614
650
658
605
456
629
590
496
515
542
549
622
668
493
667
454
365
462
492
438
455
574
596
683
515
397
470
519
444
374
501
646
637
702
568
502
545
528
498
613
687
648
651
565
566
579
597
651
543
443
479
476
461
452
396
307
454
519
542
483
298
388
578
613
619
645
637
564
400
609
570
500
524
539
541
611
633
437
548
643
431
371
477
485
423
458
574
559
684
503
400
484
514
425
378
515
612
661
704
564
510
547
520
499
605
637
660
642
556
564
580
594
617
474
440
466
465
456
436
355
301
437
505
511
430
382
566
606
617
631
604
512
339
376
585
554
508
537
540
539
602
599
551
617
413
381
492
482
422
470
574
516
537
679
484
397
493
505
408
383
519
563
685
701
554
512
541
506
498
590
573
676
637
551
559
574
590
579
400
446
455
452
449
421
322
271
401
474
462
357
370
537
584
600
611
566
458
371
562
534
507
544
544
551
606
567
549
587
393
383
498
483
435
495
577
472
554
662
456
389
499
497
398
399
523
513
702
689
537
512
537
496
503
582
511
457
690
634
549
555
567
588
546
456
452
439
440
409
235
355
430
403
279
351
494
547
577
585
520
400
359
533
510
495
539
548
569
607
523
536
547
372
384
497
483
455
527
576
421
556
630
422
377
497
486
398
423
535
472
706
661
513
509
532
489
513
577
455
501
695
622
541
552
565
581
509
381
469
450
433
434
394
191
303
374
344
319
443
503
548
552
471
337
331
494
487
483
530
548
575
587
462
501
507
356
389
499
481
470
547
565
544
586
390
368
491
470
389
443
547
443
694
619
485
505
524
480
515
562
530
688
597
527
550
565
564
458
407
472
445
433
434
374
246
311
276
271
393
460
512
508
412
270
283
451
471
489
534
549
569
545
388
452
465
356
410
507
479
476
550
535
515
537
364
371
486
443
374
458
548
666
575
461
496
503
462
507
533
548
673
574
515
546
562
533
397
427
470
437
433
435
348
195
248
212
223
355
425
474
458
352
228
410
460
498
541
553
554
488
304
402
427
361
430
512
481
481
538
485
484
491
345
376
478
416
366
470
534
636
540
446
482
476
443
496
498
555
657
557
505
537
551
499
338
442
464
422
431
426
323
193
330
399
437
406
297
189
374
444
495
538
550
532
424
355
386
355
438
510
484
492
521
417
450
442
327
380
462
394
378
489
502
603
508
442
472
449
436
498
463
562
642
546
496
519
529
468
293
457
459
411
419
403
290
183
311
376
404
362
245
170
343
418
473
522
540
504
358
313
342
337
431
499
486
505
498
341
416
393
307
383
448
382
397
504
455
418
563
472
437
468
431
439
502
425
573
619
529
487
502
504
440
472
453
401
404
371
255
179
290
347
372
322
200
162
319
386
441
498
525
469
298
278
304
322
422
485
483
508
464
273
379
341
290
390
436
370
412
506
403
428
511
428
432
462
413
434
492
378
584
583
503
478
485
476
403
485
448
394
388
338
171
262
316
341
286
301
359
413
474
499
422
240
254
279
317
420
473
470
492
422
345
292
280
403
429
356
412
489
351
435
453
380
426
456
392
423
467
322
583
538
474
470
471
448
361
426
495
436
390
379
316
160
236
285
311
254
156
287
334
388
451
466
375
193
242
262
314
420
464
454
466
382
316
249
274
417
423
344
413
470
430
393
340
423
444
374
418
443
389
566
494
449
461
459
431
322
465
496
423
387
375
305
253
216
155
218
257
281
228
155
272
305
361
430
436
333
232
239
300
415
455
441
445
350
287
207
269
425
411
337
423
456
408
337
312
418
420
357
424
429
401
532
453
425
442
444
424
294
471
481
407
382
373
298
267
267
231
162
211
237
254
208
155
257
274
334
410
414
304
218
208
277
404
447
434
431
325
256
169
262
424
393
334
436
446
376
293
297
411
392
340
433
419
389
493
420
402
418
426
418
274
450
455
390
375
369
291
264
274
245
183
169
209
223
232
187
149
244
250
312
393
392
280
196
175
255
392
433
424
416
301
221
139
255
416
372
327
442
430
347
264
287
400
365
325
432
403
373
464
394
382
396
408
404
251
422
426
371
367
360
279
246
270
251
187
170
206
216
218
146
237
242
301
376
367
253
183
157
244
381
415
408
399
276
201
121
245
403
354
320
440
409
336
251
277
386
349
316
423
382
361
452
379
368
383
392
382
223
401
405
357
359
349
260
225
259
249
185
166
202
210
209
146
238
245
297
358
337
225
180
153
237
369
395
387
378
252
200
111
228
385
341
315
434
392
336
248
261
365
336
309
413
361
355
447
371
356
372
376
357
195
392
397
352
351
341
238
217
253
248
187
156
197
200
198
141
240
244
289
338
311
204
187
155
228
352
378
371
362
235
210
110
208
364
331
312
429
382
341
249
243
341
322
304
406
347
345
444
367
345
358
361
339
178
387
400
355
349
339
222
258
253
195
142
184
182
178
125
227
231
270
314
290
189
181
151
213
334
365
361
348
217
214
110
190
343
324
309
422
364
335
245
228
318
305
294
400
337
329
435
362
335
343
347
330
166
385
407
361
352
343
212
235
272
265
213
119
166
161
154
96
202
210
249
289
268
171
160
143
198
316
355
351
329
188
208
112
177
325
319
303
407
335
319
240
218
301
290
282
390
325
311
422
359
329
332
335
324
155
384
414
370
362
348
203
253
294
291
232
92
146
143
133
60
176
194
230
261
241
143
134
139
187
296
339
335
305
148
198
116
165
307
311
294
388
303
298
233
210
288
278
268
377
311
291
404
356
327
325
322
315
142
379
418
385
378
355
194
268
320
328
253
129
135
126
35
156
188
216
234
220
121
116
145
181
273
317
314
288
117
191
123
153
287
298
283
371
282
277
225
202
277
266
251
363
299
261
379
348
327
321
311
303
130
357
415
397
393
364
190
273
341
367
272
106
132
128
23
133
181
203
219
217
128
99
149
175
249
290
296
286
113
183
128
143
265
278
263
357
282
250
212
196
269
255
232
346
295
215
346
335
323
317
302
296
122
317
397
397
393
374
192
253
342
379
292
81
120
129
99
164
189
212
226
161
70
137
162
225
261
277
286
130
162
127
135
245
251
234
338
296
215
197
192
263
243
212
327
300
160
310
322
319
310
295
294
123
259
367
375
375
371
208
211
310
353
296
58
98
121
55
140
169
199
227
183
42
106
148
205
234
251
274
148
131
122
131
228
226
201
310
306
175
189
190
260
234
195
308
307
109
278
312
313
299
287
293
129
201
333
344
342
354
228
156
252
298
279
130
74
101
20
113
147
174
201
175
24
74
136
186
209
217
247
149
103
117
131
211
207
172
273
302
143
187
185
248
226
179
282
308
72
248
301
302
281
271
287
139
153
295
314
307
330
253
50
198
244
258
169
9
89
127
139
157
148
51
126
167
185
183
217
137
81
113
131
194
196
152
234
285
121
187
174
227
213
162
247
305
52
217
283
284
258
247
276
164
117
256
284
279
309
282
80
159
206
245
206
65
101
103
115
126
33
111
147
164
154
190
122
102
126
174
184
133
191
262
174
159
201
195
138
201
304
186
255
258
228
217
258
203
85
217
255
256
290
311
118
130
182
242
242
35
77
77
91
116
27
79
129
145
132
169
107
79
113
155
169
110
145
239
83
150
145
177
172
107
152
304
135
158
227
233
201
184
237
243
68
63
187
229
233
270
331
165
103
163
238
281
57
63
73
107
46
107
125
110
150
97
56
91
134
149
87
101
214
85
122
130
156
150
75
100
294
148
133
204
215
179
150
204
267
91
163
208
210
245
327
215
82
142
223
304
46
56
51
92
29
82
105
88
136
93
45
65
110
128
77
71
182
81
101
112
136
136
57
54
262
145
117
184
201
167
122
160
262
101
144
195
194
216
300
242
71
126
206
305
206
37
48
28
70
21
57
85
69
126
95
41
48
76
110
77
62
140
74
87
85
114
131
59
21
210
123
101
158
185
164
106
114
234
100
123
184
186
192
262
250
67
65
120
189
292
235
25
47
17
52
8
37
69
57
113
104
26
51
94
83
68
101
65
72
63
92
133
72
9
156
101
90
126
166
167
104
78
205
98
99
169
182
177
227
253
91
58
117
180
279
258
50
29
42
6
30
64
52
95
113
18
40
79
84
75
80
52
50
71
128
84
8
112
82
95
140
164
104
55
174
97
74
142
167
164
194
251
108
41
103
164
262
273
62
50
45
9
38
76
57
81
110
14
40
66
75
73
82
59
36
49
108
86
13
77
66
71
108
150
99
37
138
93
57
111
145
143
161
241
120
21
78
141
238
280
79
70
53
94
66
71
102
10
45
64
56
71
82
78
15
30
75
83
20
43
49
56
79
129
86
20
98
90
45
84
123
117
124
217
139
10
53
112
206
287
133
51
161
83
77
59
103
70
63
90
6
46
66
47
63
90
83
11
14
44
76
27
27
29
45
61
111
74
1
62
83
36
68
106
91
87
181
177
5
32
77
167
286
185
7
30
145
210
75
81
48
100
76
62
82
7
40
69
47
62
89
82
9
6
29
67
44
22
42
106
38
54
98
76
12
41
63
124
35
57
92
72
56
148
204
124
2
17
46
124
275
251
8
17
124
240
58
82
30
91
83
68
73
7
34
72
53
64
81
76
7
10
29
63
54
25
42
90
33
44
88
76
2
16
51
111
45
55
81
59
31
113
203
163
2
5
20
80
248
302
5
10
96
250
15
79
78
66
62
28
70
52
60
10
15
34
59
22
25
70
57
59
71
33
