# Supplementary material for: Evaluating flow modulating treatment response in intracranial aneurysms using black-blood MRI in vitro
Source: Commun Med (Lond). 2026 Mar 27;6:170. doi: 10.1038/s43856-026-01413-z (PMC13031954; doi:10.1038/s43856-026-01413-z)
Supplement: Supplementary file 10 — Supplementary Data 7 [file 43856_2026_1413_MOESM10_ESM.zip › Data_Figure_10a_Sup_Figure_7a/BA model 3/CN11_02_wo (without device)/4_agar_right_array.txt]

171
166
156
150
145
142
142
147
155
162
162
158
150
141
135
144
156
165
163
156
151
151
153
157
155
151
149
154
155
155
152
150
152
159
160
152
144
140
147
154
157
155
149
144
144
152
163
169
158
145
149
151
149
149
150
152
158
163
164
164
167
167
162
150
140
144
156
163
160
153
151
156
158
159
156
158
160
161
154
143
135
137
150
160
162
151
141
138
146
152
154
151
146
145
149
156
161
158
152
148
138
145
150
154
152
153
158
163
160
156
155
158
160
158
152
147
147
150
152
151
151
154
157
155
153
150
152
157
157
147
137
138
154
169
165
148
136
136
145
152
150
145
144
150
159
161
154
142
143
152
150
154
160
160
154
147
145
147
150
149
149
146
146
150
152
149
143
141
145
147
146
148
149
149
143
139
145
155
160
156
150
151
165
171
164
144
134
138
147
152
148
146
150
155
159
156
147
139
143
154
164
165
162
157
154
150
146
141
142
147
150
147
141
143
152
156
151
145
146
145
144
143
145
146
143
140
146
156
160
155
149
154
165
168
154
143
142
151
154
153
152
156
159
157
150
143
140
139
143
145
163
162
155
150
155
165
166
154
141
139
148
155
154
153
160
167
166
158
150
149
152
154
153
151
147
145
150
155
153
148
148
154
163
163
153
149
155
159
160
157
156
158
158
153
146
141
141
138
135
132
157
154
147
144
152
166
174
166
150
140
146
159
166
167
165
164
163
158
152
151
157
160
159
152
147
146
150
152
148
146
150
156
162
164
162
161
159
160
159
160
157
154
152
152
155
153
145
135
131
130
160
155
148
147
151
156
161
163
161
158
156
160
164
160
153
149
149
153
152
152
155
160
157
150
144
146
150
149
145
148
152
158
163
166
166
163
157
154
154
160
161
161
157
160
165
160
147
136
132
140
163
157
155
156
157
155
155
158
165
167
166
161
156
148
141
142
149
156
156
156
158
159
155
149
143
145
148
150
149
150
151
153
154
155
158
158
155
148
149
156
166
173
169
166
161
155
146
140
139
142
162
158
157
161
167
169
162
154
153
157
161
161
157
150
145
148
155
162
166
164
161
159
156
151
148
146
149
153
155
152
149
147
145
141
146
152
155
150
146
151
164
177
172
159
146
144
148
144
136
138
158
156
156
159
166
169
163
152
142
143
151
162
169
167
158
151
148
156
163
162
157
150
149
153
155
151
153
157
162
161
159
155
150
142
140
149
159
162
151
145
150
163
160
146
137
145
151
144
132
133
153
155
157
159
155
153
153
153
152
153
157
168
176
177
166
150
141
142
150
153
150
143
140
145
154
156
158
160
163
163
162
159
158
153
147
150
160
167
158
145
143
145
148
144
141
149
152
143
129
135
151
152
158
157
151
142
147
160
172
176
171
167
166
166
164
157
148
142
141
144
148
144
141
144
155
167
167
160
155
155
155
156
157
156
153
153
157
162
162
152
142
141
145
153
156
153
145
133
132
141
154
150
152
154
151
149
153
162
170
173
167
155
147
149
156
163
164
152
142
142
148
149
147
151
165
177
170
156
146
151
153
148
146
147
153
154
154
155
155
152
145
141
147
158
162
154
137
129
135
153
158
156
151
153
156
160
159
157
155
156
155
151
145
144
149
159
166
157
146
143
148
154
156
159
169
176
167
151
144
151
154
147
138
142
151
155
152
143
141
141
144
145
148
158
166
160
141
128
132
153
170
166
158
153
158
163
164
158
154
156
161
163
158
150
146
148
153
154
149
147
149
153
153
153
158
161
158
151
147
150
153
149
140
141
151
155
150
137
129
134
143
147
148
155
166
170
156
135
128
140
173
171
159
151
156
165
168
166
165
166
168
164
157
149
145
146
149
151
150
149
148
148
143
137
138
148
158
156
152
150
152
151
146
142
149
155
150
139
130
133
142
143
144
151
164
173
166
148
135
139
172
163
152
146
152
163
173
172
169
166
162
153
141
139
146
157
159
155
150
149
147
145
137
131
134
146
160
160
155
150
155
156
151
146
145
148
148
141
139
136
137
138
139
147
155
160
152
144
142
141
164
159
151
146
150
159
166
166
163
160
159
151
137
135
150
164
167
159
151
150
147
145
138
138
144
151
157
156
152
148
149
155
157
151
143
138
138
141
145
141
138
138
140
148
147
138
128
124
128
133
158
158
161
160
156
158
156
154
151
150
156
158
154
152
157
163
164
157
152
151
151
149
151
153
151
148
145
146
145
141
138
142
152
155
145
132
134
140
146
145
142
141
147
152
149
137
122
115
116
123
157
159
166
166
162
158
154
147
140
137
147
160
171
172
169
161
153
150
154
157
158
159
162
161
155
141
135
139
142
137
127
127
140
150
150
142
139
141
145
144
142
142
145
149
154
150
143
134
129
130
163
160
159
155
155
159
153
144
134
131
144
160
173
175
166
154
145
146
155
164
166
159
156
153
153
148
142
142
142
139
130
124
132
145
153
151
145
142
141
139
138
136
137
141
145
151
153
152
148
145
164
158
146
138
141
150
151
142
137
141
152
158
159
155
151
147
144
145
154
166
168
157
145
145
156
163
157
147
140
140
138
136
138
145
150
151
146
143
143
141
139
136
133
135
134
137
141
146
149
147
153
147
141
140
146
152
149
142
146
157
162
155
141
135
139
146
149
149
152
160
162
155
146
148
160
169
163
147
137
137
147
149
149
149
148
146
145
147
153
156
153
148
146
146
144
136
129
133
139
146
142
141
148
157
163
158
146
141
147
158
159
149
137
133
138
146
151
151
150
149
151
152
153
154
161
167
162
150
139
140
147
153
153
151
149
146
147
148
155
159
159
158
161
167
167
155
137
132
135
145
143
144
153
164
168
158
146
144
149
157
155
150
145
142
139
142
148
153
153
145
140
143
148
151
153
155
155
154
150
147
145
145
144
148
153
156
152
146
142
143
149
154
162
171
175
168
149
136
138
146
150
149
152
156
159
157
155
160
164
164
162
159
155
148
137
132
139
154
161
152
141
136
140
146
152
151
147
149
150
150
142
135
134
145
155
159
157
150
142
140
140
144
150
159
164
156
142
134
137
146
154
153
151
149
150
154
160
168
171
168
164
159
153
143
134
130
139
154
163
162
149
138
141
148
154
151
145
139
142
144
139
133
135
144
150
156
155
155
152
149
141
135
140
149
154
148
135
129
136
147
156
160
162
157
149
143
145
151
154
153
154
152
146
136
134
136
143
155
163
163
154
147
144
150
156
156
151
146
145
146
143
144
146
146
146
143
143
151
155
153
144
134
140
152
161
154
139
131
137
148
152
164
173
167
149
134
129
131
139
144
149
154
152
143
136
137
144
154
158
158
150
145
143
147
153
156
160
165
164
161
156
149
146
146
146
144
145
148
151
150
146
145
154
161
162
153
143
134
137
145
147
157
163
158
146
133
130
137
146
154
158
162
163
157
145
140
144
151
151
147
138
136
142
144
144
148
157
167
174
171
159
147
144
146
155
159
160
158
154
150
147
155
160
163
157
149
142
136
132
132
150
145
140
138
142
140
143
151
160
165
161
157
160
163
160
154
147
143
140
133
131
136
145
150
148
141
140
148
157
156
150
143
145
153
160
164
164
163
158
151
141
140
145
149
151
150
148
144
135
129
155
139
128
134
145
147
142
143
156
164
156
143
146
161
173
170
155
142
135
130
132
139
151
158
154
143
133
130
136
135
136
138
146
151
146
140
138
150
157
151
137
125
123
129
138
149
159
160
149
137
155
142
136
145
152
145
127
125
142
160
157
144
142
157
174
172
156
143
140
141
140
141
151
161
163
153
141
136
135
133
136
137
139
132
120
110
115
134
149
153
143
129
118
115
122
137
155
161
152
138
150
143
143
146
146
137
125
127
142
159
161
156
153
160
166
157
146
144
152
156
147
142
149
160
167
160
150
145
144
146
147
147
138
127
117
116
127
139
149
155
149
144
132
123
120
127
139
144
138
132
151
147
144
142
138
137
139
145
151
157
161
161
162
161
157
148
142
147
156
159
149
143
147
156
163
158
149
144
144
148
154
155
147
136
136
145
155
156
149
147
148
147
147
143
136
131
130
127
123
124
158
152
147
147
146
146
148
149
149
151
155
157
159
155
152
154
156
158
157
153
147
145
146
149
148
146
143
138
135
139
146
150
146
143
147
157
161
154
140
139
145
148
149
149
149
143
138
134
132
136
162
158
157
159
159
152
145
141
141
149
155
152
147
146
150
162
169
167
156
149
146
148
146
142
137
140
142
138
133
135
141
144
143
141
142
144
144
139
136
140
144
146
145
146
149
152
152
154
155
155
157
160
159
159
157
149
140
138
145
157
158
151
144
145
153
163
167
161
151
148
147
151
147
141
138
144
151
150
144
140
141
143
142
141
138
134
136
140
143
145
142
139
141
145
149
149
154
166
170
164
151
158
158
154
151
148
144
146
151
157
154
148
150
156
163
163
156
150
147
148
153
154
152
146
142
149
159
162
156
145
138
139
141
141
141
139
144
151
153
146
136
134
141
149
148
147
149
158
162
159
148
155
157
155
153
156
158
157
156
149
143
144
153
166
169
159
145
140
141
147
154
155
154
150
146
150
158
163
160
148
135
129
130
140
146
152
156
160
154
141
130
129
138
145
144
146
147
152
151
148
147
150
155
157
161
164
163
161
156
146
141
143
153
161
159
148
137
130
134
142
149
153
155
151
149
147
146
151
156
152
139
129
128
138
146
153
157
158
154
143
132
126
125
129
140
148
158
160
152
146
145
147
152
156
160
161
155
151
148
145
143
144
146
147
146
140
136
132
134
143
149
153
156
156
154
146
140
138
145
152
148
141
139
142
144
143
143
151
158
158
147
132
123
125
140
157
172
173
161
147
146
146
151
155
154
148
141
138
139
146
151
150
147
143
144
146
148
147
146
148
154
157
158
157
153
146
141
137
141
147
149
155
156
153
143
133
134
147
159
162
153
138
136
136
145
157
170
172
164
150
149
152
153
154
149
142
136
135
142
154
164
163
155
150
152
159
164
158
155
151
154
157
158
151
145
144
144
144
142
146
150
157
159
152
143
136
139
147
149
144
136
136
143
147
146
144
146
155
157
152
160
162
160
152
145
138
138
145
156
165
167
164
155
149
153
160
166
162
155
151
154
159
159
150
139
134
136
138
143
150
152
151
147
141
141
144
148
149
145
134
126
131
141
144
140
137
138
146
156
159
170
169
157
143
137
139
148
157
164
165
161
150
140
137
141
150
157
156
151
149
153
162
160
152
141
130
129
134
147
157
156
147
137
135
140
146
147
149
149
145
137
134
135
137
137
141
148
157
162
167
163
161
150
140
136
143
152
158
158
156
151
140
133
133
140
149
155
150
143
140
143
150
155
150
143
140
144
151
159
164
158
147
141
139
143
144
144
147
153
158
153
140
131
129
135
145
157
161
161
163
149
149
149
147
147
145
147
146
145
145
145
147
147
151
154
158
158
149
138
128
129
134
139
137
141
153
165
169
165
161
156
154
151
150
148
147
144
145
150
154
150
139
130
129
133
144
154
156
150
146
147
148
151
153
149
140
134
135
138
142
150
156
162
164
164
162
159
147
137
130
134
137
137
131
136
150
164
162
151
146
153
159
160
153
149
148
146
145
143
142
141
140
135
131
134
142
145
146
137
133
176
172
163
159
162
162
157
152
151
154
158
155
153
149
153
161
164
159
151
145
145
155
162
162
157
154
152
158
161
159
155
153
153
155
152
149
143
145
151
154
156
155
155
154
150
149
159
169
171
159
180
172
161
153
161
172
175
167
159
156
165
168
161
147
141
150
162
165
158
148
146
152
154
155
155
158
162
160
153
142
136
140
152
160
157
149
141
141
146
150
150
151
152
152
152
153
160
164
160
148
167
158
151
151
160
170
172
163
152
151
159
165
162
149
140
143
153
162
158
148
141
138
144
149
155
156
156
155
152
143
137
140
152
162
160
149
140
141
145
145
144
143
149
154
156
157
159
161
159
153
156
150
148
152
158
161
158
149
144
146
152
155
154
149
150
150
152
153
149
139
130
129
140
151
153
151
150
155
157
151
143
146
158
165
158
145
135
138
144
147
144
148
157
159
157
154
154
158
167
165
161
158
156
154
156
161
159
151
145
146
151
151
146
147
152
158
156
150
145
138
137
139
146
151
152
150
152
160
160
151
142
149
162
164
153
133
128
136
146
151
156
161
165
161
152
146
146
155
163
164
161
167
161
152
153
164
171
165
152
146
148
151
149
147
150
151
150
146
145
150
155
156
155
153
152
155
162
166
159
147
143
151
160
162
152
141
138
144
152
154
160
165
162
154
145
143
146
146
144
143
149
157
156
150
150
161
171
169
160
149
148
154
158
155
147
139
137
140
144
152
160
163
158
153
152
160
167
165
154
147
147
153
157
159
160
162
160
155
151
152
157
159
157
150
148
151
149
143
132
129
139
142
146
150
152
154
159
161
162
159
158
160
163
157
144
137
138
140
141
144
148
153
152
149
151
160
166
155
148
145
152
154
154
158
168
176
172
156
146
144
153
160
162
159
157
155
148
143
136
135
145
140
144
153
159
155
150
151
160
167
168
161
155
146
141
143
151
151
147
142
142
145
147
149
151
155
153
144
140
144
149
152
151
154
164
173
169
156
147
149
157
166
170
164
156
149
145
146
145
139
154
149
150
158
166
165
157
151
152
159
162
158
148
137
138
143
153
159
157
153
151
148
148
149
152
148
145
137
142
148
152
154
147
143
149
156
163
157
149
152
161
173
171
158
147
143
145
147
142
139
156
156
157
159
163
165
162
157
151
147
149
151
149
146
142
141
147
153
158
160
155
152
149
151
150
147
145
148
158
163
163
157
151
142
141
146
159
159
147
144
153
170
170
155
142
141
145
145
139
140
157
159
159
156
151
151
155
162
161
152
145
145
149
158
158
153
149
148
149
151
152
155
154
152
151
149
154
159
165
164
159
158
160
156
149
149
154
155
142
134
140
154
163
155
144
141
145
142
138
141
163
158
154
150
146
146
152
164
169
165
153
144
146
159
171
174
164
152
143
145
152
161
161
156
154
157
161
159
151
145
145
152
168
173
164
154
152
149
145
138
138
145
152
152
146
146
147
146
141
140
162
153
144
148
155
162
163
164
163
161
153
145
144
154
170
180
174
156
144
147
159
166
164
161
165
171
166
153
143
137
141
149
162
170
164
156
152
155
159
155
149
145
147
147
150
154
158
155
146
140
156
149
142
149
165
176
171
156
148
148
152
155
153
154
158
163
163
155
149
152
161
163
160
158
165
172
165
152
144
147
152
149
150
154
155
155
151
153
161
164
161
152
146
145
152
162
165
159
148
142
164
156
147
150
162
170
165
153
145
149
159
165
163
155
149
147
148
150
151
154
160
158
153
145
149
156
159
154
153
158
157
151
145
147
153
156
148
138
138
147
154
152
147
145
153
164
164
154
146
145
179
172
160
154
158
164
164
161
158
159
163
165
161
155
150
146
143
141
146
152
161
159
147
135
136
145
155
156
157
159
157
152
143
144
153
158
147
130
121
128
138
144
147
152
161
166
159
148
144
146
182
182
170
159
158
165
170
167
163
161
163
162
155
152
155
154
146
138
141
152
164
164
151
139
136
145
155
158
155
154
154
152
146
145
152
156
150
139
128
128
136
141
147
156
161
158
149
143
143
144
169
178
172
162
158
164
167
159
152
154
163
165
159
155
157
159
154
145
147
155
166
166
158
153
149
153
156
158
153
147
146
147
149
151
151
149
149
146
144
144
143
143
145
148
145
139
133
139
141
140
153
165
165
158
155
157
157
147
141
147
163
170
164
156
155
157
157
154
153
155
158
162
163
162
155
149
145
152
153
146
138
141
153
158
154
144
140
143
148
149
146
140
135
133
133
134
133
136
135
133
149
158
158
154
155
157
157
149
144
149
161
166
162
157
154
154
155
158
156
153
155
158
163
164
152
138
135
146
154
150
140
137
146
157
156
144
138
139
145
147
144
136
127
127
135
144
147
140
133
130
155
160
159
155
157
165
166
161
157
157
162
162
158
156
155
155
153
154
156
160
156
154
154
153
147
141
139
145
154
152
143
136
139
149
152
148
142
140
143
145
146
140
135
136
144
152
156
150
138
134
164
164
157
154
161
172
174
168
164
164
164
160
152
153
155
157
153
150
155
163
162
154
143
142
146
150
153
154
151
146
139
135
140
148
152
149
144
143
150
156
160
156
151
148
144
142
145
146
145
143
166
158
147
150
164
176
174
166
162
165
164
152
142
141
150
155
152
146
146
155
158
153
143
139
145
155
162
157
148
137
132
136
146
157
157
148
142
144
156
164
165
162
158
154
146
136
132
132
137
139
156
145
139
150
167
173
164
156
157
162
160
150
138
136
138
144
145
140
136
138
141
143
142
142
147
156
162
162
155
145
143
146
152
158
156
147
140
138
147
154
154
152
154
160
161
153
139
131
131
135
145
141
144
156
166
165
155
147
151
158
158
152
143
139
134
131
134
137
138
135
134
134
140
146
149
155
160
162
164
165
161
158
154
155
154
148
143
140
140
142
143
146
153
163
171
166
152
143
140
143
143
142
149
158
164
161
153
148
150
156
157
156
148
142
132
125
130
143
153
152
144
138
140
149
155
154
151
153
162
170
169
160
155
153
154
157
155
151
147
146
147
148
152
158
158
151
142
143
149
154
143
141
145
155
162
162
158
153
152
154
155
152
151
144
139
134
135
146
159
163
152
141
144
153
160
156
149
149
152
155
153
150
154
160
161
157
156
157
160
156
150
146
148
152
146
136
127
135
150
157
141
138
145
154
162
162
159
155
152
149
149
150
152
150
150
144
142
147
153
151
142
137
144
158
166
162
154
148
144
143
140
142
152
159
154
145
144
150
155
149
138
136
145
156
157
147
136
138
149
154
140
147
159
166
165
160
154
151
151
150
149
153
157
158
153
143
141
144
147
140
133
135
146
160
168
162
151
145
142
146
146
148
150
144
137
130
133
142
141
137
133
140
154
167
164
156
148
145
147
150
146
160
170
172
165
152
145
145
152
156
158
161
164
160
149
136
134
140
145
142
135
136
147
159
163
153
141
133
139
150
160
160
151
140
133
134
140
143
140
138
144
156
166
165
157
150
147
145
143
144
152
155
154
153
153
149
143
144
154
164
168
164
162
161
153
142
135
138
143
142
137
138
147
154
156
145
132
128
135
148
157
158
153
150
148
151
153
155
152
150
153
155
157
153
146
143
142
139
139
140
153
140
129
133
145
148
143
144
157
170
171
162
158
163
166
160
150
142
142
141
138
139
148
155
153
144
137
134
138
144
145
146
151
153
152
153
154
158
163
159
148
139
132
132
137
140
142
142
140
139
151
139
129
133
143
147
144
147
162
174
171
159
153
162
174
173
159
151
148
147
143
144
153
160
159
151
146
148
148
147
143
141
144
140
134
134
142
155
160
154
140
127
121
122
127
134
140
145
143
140
149
150
145
141
137
136
142
152
165
171
165
154
149
156
165
165
159
156
160
161
156
149
156
162
162
156
152
150
148
148
149
152
149
139
128
129
139
149
150
144
140
135
133
129
125
125
130
140
141
138
151
154
153
144
134
131
141
152
159
160
157
152
149
147
151
152
154
157
161
161
157
150
149
156
157
156
152
146
141
143
151
159
157
145
139
139
140
138
136
137
143
148
148
146
137
128
128
132
136
139
157
154
152
151
148
145
142
141
144
150
157
159
153
146
146
152
157
157
153
150
146
141
140
142
146
151
149
143
136
137
146
151
149
144
141
139
136
128
126
136
145
150
151
150
151
146
138
136
142
149
160
154
154
160
165
160
144
135
137
151
164
165
157
150
152
159
163
158
148
141
138
141
142
143
145
149
148
143
141
144
149
148
142
135
134
135
132
131
133
140
144
140
141
148
153
153
148
148
154
161
155
157
157
162
164
157
145
140
148
160
166
163
157
155
161
166
166
162
151
144
142
147
153
153
152
151
150
148
148
149
155
151
146
138
133
132
138
143
148
148
140
135
139
146
148
149
147
150
158
158
149
157
159
157
150
146
145
150
159
166
162
158
159
166
171
170
166
159
153
150
149
152
155
156
152
151
154
152
149
143
141
145
147
146
141
137
143
154
160
152
142
137
141
145
145
144
144
150
152
149
143
152
155
154
150
151
152
155
158
156
154
154
160
165
166
162
155
151
152
153
153
154
153
150
146
149
154
159
153
139
128
129
136
145
144
143
150
157
160
150
139
135
139
144
145
146
146
148
146
143
145
147
150
153
159
163
160
153
148
146
148
153
155
154
148
143
140
143
152
157
160
158
154
149
146
149
155
160
158
148
135
128
133
138
144
149
154
158
156
144
131
124
128
136
144
150
151
145
138
135
146
145
143
144
158
162
158
145
137
135
142
150
152
146
136
133
136
146
155
165
165
161
156
152
151
154
156
161
161
157
148
140
135
138
141
142
146
150
150
143
132
123
125
133
141
147
145
140
135
132
150
147
142
141
143
148
150
143
135
132
139
149
153
151
145
145
150
157
159
163
163
161
158
154
152
155
157
160
160
156
148
144
145
146
144
136
134
138
145
147
144
139
135
137
136
138
139
138
141
142
157
158
153
147
143
144
151
150
145
141
144
151
155
154
154
159
163
163
156
151
154
160
162
153
146
143
147
157
157
156
150
146
147
149
146
141
137
138
143
147
147
143
144
145
144
142
142
149
156
156
165
165
158
148
146
148
152
157
155
153
152
149
147
144
149
157
160
156
148
143
152
162
164
153
135
122
126
140
154
159
155
150
146
142
143
146
146
147
144
137
132
130
135
142
146
146
147
152
160
163
160
158
147
136
136
142
151
153
154
154
152
145
136
133
138
148
154
151
147
145
151
162
164
152
135
117
114
126
146
162
165
157
145
137
139
145
148
149
146
134
122
117
121
131
137
138
138
141
148
153
149
148
138
130
133
141
147
148
144
142
144
142
139
136
141
149
155
157
151
145
147
151
155
151
143
134
129
135
148
162
162
156
145
139
140
145
147
148
148
143
135
128
127
126
126
129
130
137
141
146
146
146
146
143
146
147
149
146
142
141
143
146
149
149
150
157
165
163
152
141
137
139
143
148
151
154
156
154
153
155
153
149
146
149
154
157
151
148
151
157
157
149
138
130
127
132
139
148
152
150
146
147
150
151
148
145
146
151
150
150
152
154
153
150
149
156
161
155
141
133
135
139
141
140
148
157
162
159
150
145
144
146
149
152
161
161
153
148
151
158
163
157
145
134
131
136
149
159
163
157
160
154
150
158
167
172
169
163
155
151
151
153
157
163
168
167
158
147
140
143
149
156
160
158
153
150
151
156
157
154
155
156
159
159
156
153
154
156
157
153
151
154
158
158
154
151
159
168
171
168
190
176
157
151
159
167
169
159
151
153
158
158
152
148
150
160
164
159
152
147
148
151
148
146
145
149
151
156
156
157
156
157
161
161
157
151
150
151
153
153
153
155
158
157
153
154
162
170
167
154
190
171
153
150
159
167
165
153
145
148
161
165
157
148
144
150
160
165
160
150
143
139
141
146
151
152
152
153
154
157
155
152
151
151
152
151
149
148
145
142
143
151
159
158
152
152
159
165
162
147
160
147
142
149
159
164
159
148
145
149
162
168
164
158
154
155
161
165
160
150
139
137
145
154
156
154
151
153
153
150
145
142
146
149
151
150
146
142
136
132
138
151
164
162
156
150
150
156
158
152
144
141
144
149
152
153
151
149
152
157
163
166
161
158
159
161
162
164
158
150
142
144
152
157
156
154
153
156
154
145
139
142
150
154
153
149
144
141
139
142
147
157
164
163
157
150
148
152
155
156
149
156
158
152
147
147
153
158
161
161
162
159
153
150
150
152
155
157
156
153
151
151
155
156
157
157
159
160
156
148
145
151
153
155
153
151
151
150
150
151
158
162
162
160
158
159
156
152
146
144
150
159
163
157
149
149
155
162
163
162
161
158
156
150
146
144
148
154
153
152
149
149
149
152
159
169
169
163
155
153
154
155
151
147
150
155
158
155
149
151
158
167
165
161
160
163
163
154
142
133
143
146
154
158
158
156
158
159
161
162
160
160
160
156
154
155
156
154
151
147
146
144
143
147
159
171
172
159
150
150
154
154
150
147
151
159
158
149
141
142
154
167
173
168
159
155
156
156
150
139
144
141
146
157
165
162
157
157
163
165
163
157
151
148
152
158
161
156
148
144
147
148
145
148
156
167
165
150
140
142
149
152
150
151
158
161
158
149
145
145
151
161
165
163
154
145
144
153
155
148
153
150
151
158
161
158
156
160
166
167
160
146
136
133
138
147
150
148
146
149
154
153
151
149
152
152
149
139
139
144
151
153
150
148
153
156
156
159
160
157
154
149
148
152
148
142
143
148
153
148
151
152
156
156
152
148
153
165
171
166
155
143
137
135
137
141
145
148
145
148
152
154
153
150
144
138
136
137
148
154
154
151
150
143
143
144
150
158
162
157
152
148
146
150
149
145
142
143
144
147
150
150
151
148
143
141
148
163
168
163
154
148
147
149
151
154
157
157
152
146
149
158
161
155
145
136
141
148
150
147
144
148
156
157
148
140
140
146
147
144
145
148
156
155
149
143
140
140
141
148
157
151
144
144
145
147
150
154
158
159
154
149
148
153
158
165
168
165
157
154
161
171
172
162
150
148
156
157
148
132
129
146
169
176
162
145
142
144
144
140
142
151
160
156
145
139
141
144
146
148
162
155
149
151
157
163
161
154
148
150
151
147
145
150
157
163
163
157
158
163
177
183
175
160
152
155
162
155
146
135
135
149
169
175
160
146
145
150
157
154
150
155
156
150
142
146
156
164
160
148
156
155
152
154
164
172
170
159
149
146
141
139
142
147
154
158
156
151
155
165
174
170
158
147
148
153
154
152
150
151
152
155
159
159
152
147
147
154
163
163
156
152
147
139
141
155
172
181
172
151
155
150
148
150
155
163
165
163
156
147
141
139
142
149
156
161
160
155
153
154
153
146
139
136
140
146
149
151
155
164
164
157
153
155
157
154
146
145
145
150
151
146
139
135
141
159
175
180
173
158
158
153
151
149
149
156
161
165
163
158
151
148
148
155
159
163
156
149
143
143
144
145
146
144
148
150
152
153
157
163
160
151
147
153
161
160
147
131
126
131
139
141
140
143
151
162
166
163
158
155
162
166
164
160
156
157
160
162
163
163
164
161
158
156
157
153
141
134
136
144
156
163
160
157
158
156
155
158
158
156
150
141
137
145
158
161
149
134
127
130
139
143
146
152
156
156
156
155
153
150
157
170
173
167
160
157
158
157
153
158
166
167
160
154
147
142
136
136
146
158
168
167
161
160
157
156
156
159
158
149
139
133
135
146
157
159
152
146
143
144
146
146
144
140
142
143
149
159
161
156
150
164
164
157
154
155
157
152
149
152
163
165
160
151
145
141
146
152
160
161
160
158
160
159
154
151
155
163
162
149
140
136
145
156
159
155
151
148
150
151
149
143
134
127
125
133
146
159
163
158
149
154
149
144
145
153
161
161
158
158
160
157
153
150
149
152
158
162
157
151
149
155
165
165
155
150
154
165
170
162
151
151
156
161
161
152
146
147
149
150
149
145
134
127
128
138
149
155
152
148
146
153
151
145
145
153
164
171
174
172
166
157
150
152
158
164
164
159
152
145
147
156
166
166
154
148
151
163
168
165
159
155
156
155
150
146
145
145
145
146
150
149
147
141
142
147
154
155
151
148
151
159
157
155
155
160
166
170
175
174
168
158
151
155
162
166
160
154
151
151
156
157
156
151
144
141
146
154
156
151
147
146
146
151
148
146
146
143
143
145
150
155
156
147
143
143
149
156
156
150
163
161
155
155
164
172
170
164
161
162
164
161
158
158
159
158
153
149
149
154
157
156
148
138
133
136
145
150
146
136
130
133
145
157
162
157
147
141
142
144
148
150
150
143
138
132
136
144
150
149
164
151
141
146
163
174
169
158
153
158
163
164
162
157
155
152
147
143
140
140
145
147
144
142
142
146
148
150
145
134
130
134
148
162
167
158
145
139
141
143
143
138
139
142
142
138
133
134
140
143
154
146
139
143
155
163
157
148
151
161
167
165
157
153
151
148
143
136
131
133
137
141
147
153
156
158
159
153
150
148
150
150
154
159
155
149
144
142
146
147
146
141
140
146
149
150
146
143
145
150
152
154
152
149
149
145
139
135
143
155
159
154
145
143
146
146
142
135
136
143
148
147
148
154
161
165
161
155
154
158
164
164
165
160
154
148
147
152
157
158
158
152
153
152
150
148
147
154
161
161
153
155
156
156
151
145
139
133
137
143
148
149
145
146
150
149
144
142
145
155
156
152
146
148
154
157
158
154
153
155
156
159
166
168
161
152
149
155
164
169
163
157
155
154
147
141
144
155
167
166
148
140
141
151
161
163
160
153
147
145
147
156
163
166
165
155
146
146
149
151
148
144
147
150
153
149
148
149
150
144
143
146
154
160
154
143
142
151
159
161
157
152
151
151
146
145
147
155
163
162
145
133
133
149
164
172
172
167
160
153
152
157
167
173
168
154
146
145
149
144
139
142
151
161
161
151
140
135
138
144
145
147
142
139
134
132
137
144
148
147
145
144
145
145
145
147
150
154
157
158
150
145
144
150
157
160
158
157
158
157
151
149
153
159
158
146
140
143
149
150
149
148
155
163
165
154
135
126
131
144
153
150
138
129
129
137
144
144
140
139
142
147
145
139
133
137
147
152
156
159
154
153
150
150
151
149
144
141
147
152
152
148
147
151
154
145
142
146
157
164
160
150
149
151
156
151
139
132
134
143
145
141
135
139
150
159
154
144
136
143
152
155
148
137
131
134
140
147
154
162
151
147
144
147
154
157
154
147
146
153
161
161
161
162
164
159
153
153
161
166
161
152
147
147
148
146
147
149
151
146
136
129
136
151
167
168
155
145
143
147
153
153
147
138
134
133
135
143
152
161
141
140
138
145
158
171
175
169
163
163
165
168
169
171
171
165
159
157
162
165
164
157
157
156
151
148
153
161
163
153
142
138
146
158
163
159
151
149
151
149
146
143
144
141
137
134
132
141
150
153
137
142
145
143
147
160
175
181
176
164
157
153
154
157
162
161
155
157
161
166
169
169
168
163
155
151
153
156
153
149
147
154
164
164
159
153
152
153
155
146
142
142
147
147
141
132
133
143
150
146
138
146
148
143
137
142
157
169
168
159
149
143
141
141
147
150
156
158
162
166
168
167
161
157
152
153
153
149
142
140
146
161
170
167
159
153
149
150
148
144
142
143
149
153
148
140
137
145
153
151
144
142
145
147
147
145
148
152
153
153
156
153
147
142
143
150
157
158
156
152
151
150
146
146
150
156
156
151
145
142
148
153
156
157
158
152
144
137
139
142
140
138
138
148
153
150
141
145
155
163
151
142
143
153
162
160
154
149
148
152
158
160
157
152
152
156
159
158
150
142
137
137
143
154
158
162
158
154
153
155
154
148
143
144
148
149
142
136
138
139
138
131
133
143
150
148
141
139
148
162
154
151
146
150
156
157
154
151
154
156
152
149
150
156
161
160
160
157
152
144
139
143
155
167
171
165
155
151
152
154
153
148
145
144
146
145
143
144
145
144
141
140
141
143
140
138
133
137
144
150
151
154
147
139
135
137
145
153
162
159
148
141
146
155
162
162
160
157
155
149
146
150
157
166
163
155
151
147
146
142
141
146
152
152
146
138
140
145
151
152
150
151
149
144
137
136
140
146
147
144
146
149
145
138
134
135
142
147
154
157
155
152
152
154
155
156
155
153
154
153
151
153
155
152
148
146
150
152
148
139
136
147
156
156
147
136
137
144
152
153
152
149
145
143
139
143
150
153
149
145
147
143
142
146
155
156
150
141
140
149
163
166
162
153
146
145
147
148
155
158
158
157
155
149
145
147
151
156
154
148
147
151
157
157
150
143
145
150
152
150
145
141
140
138
141
141
143
141
142
148
152
145
141
146
158
162
157
144
137
143
156
166
164
156
145
142
147
154
160
162
160
158
155
152
150
150
152
155
154
151
151
152
155
154
151
149
151
152
147
143
138
139
141
138
132
124
118
119
132
150
155
151
144
139
141
147
156
156
147
140
143
153
160
158
151
149
154
164
168
164
159
157
156
155
152
151
151
151
151
147
143
141
141
144
148
147
144
141
140
143
143
148
146
141
133
120
114
120
138
153
155
159
153
140
134
139
153
159
154
139
133
141
151
154
151
151
157
164
166
162
156
156
159
155
151
147
146
148
148
146
141
137
137
141
144
141
136
136
141
146
150
151
149
148
146
143
140
145
156
157
151
153
152
147
143
145
152
154
147
139
136
140
145
149
147
146
149
152
152
153
154
154
155
151
146
142
142
144
147
148
151
148
145
141
140
138
137
139
145
149
148
142
140
144
149
154
154
155
157
151
141
139
139
139
146
150
153
148
143
141
143
145
146
146
145
144
141
141
148
150
153
150
144
139
140
140
140
142
145
151
156
158
154
147
141
142
143
144
145
142
137
131
130
133
138
141
139
139
140
138
137
137
137
138
145
153
156
153
145
140
142
145
148
147
145
143
145
148
152
155
154
148
144
141
144
146
142
142
147
151
153
153
147
147
151
153
149
146
145
142
139
136
137
137
138
138
136
135
135
136
146
148
148
146
148
155
162
161
153
144
142
145
147
144
139
141
148
158
160
160
156
153
154
153
153
150
144
142
150
154
148
138
132
141
155
161
152
147
148
155
158
156
155
158
158
156
149
150
150
144
150
151
151
150
149
153
160
160
157
150
151
152
144
131
126
134
147
154
152
153
154
155
154
150
147
144
139
140
148
154
150
137
131
137
150
156
151
147
151
161
167
166
164
164
167
164
160
157
153
144
142
142
150
159
160
158
157
157
155
151
149
152
158
163
165
155
148
143
144
149
153
155
153
152
151
151
153
156
155
151
150
152
158
160
157
155
155
157
155
151
148
153
158
157
154
156
163
167
163
161
162
157
154
153
153
149
141
135
137
147
156
157
154
152
152
153
153
152
151
153
154
154
153
152
151
151
151
152
154
160
162
162
163
164
157
153
153
157
159
158
157
158
160
157
153
157
170
174
169
161
173
162
154
151
153
151
144
136
137
148
159
163
157
151
146
150
154
158
159
158
157
157
158
158
157
152
149
148
152
160
161
162
159
156
154
153
154
151
148
148
153
160
164
159
153
152
160
163
156
147
155
149
147
150
153
152
147
145
147
152
160
164
160
156
152
152
158
166
168
165
160
160
164
162
159
152
148
148
149
151
153
151
148
151
154
162
158
146
131
128
139
156
165
162
156
149
146
141
137
136
138
139
145
149
146
142
144
150
155
157
160
162
163
160
158
158
164
172
172
167
160
158
160
160
157
152
150
151
149
147
145
148
148
152
162
173
170
152
136
129
137
149
158
163
161
153
145
136
132
137
143
146
152
152
147
141
147
155
161
160
160
160
160
160
161
162
165
169
166
160
151
147
149
153
155
156
155
155
153
152
155
154
151
154
161
169
169
159
150
148
149
150
156
162
166
161
152
141
135
137
154
156
157
156
155
154
156
159
160
161
160
159
158
160
163
167
166
166
160
151
142
135
136
144
154
160
160
157
156
159
162
157
151
147
147
150
152
149
149
151
156
161
165
167
167
162
157
152
142
137
155
155
155
157
162
161
159
156
156
157
160
156
154
157
164
170
169
164
155
150
146
144
139
140
152
162
163
156
152
153
156
154
149
145
142
139
136
134
136
142
151
163
173
172
163
152
151
154
152
141
155
150
151
155
158
157
156
158
162
162
159
151
145
147
154
161
161
154
149
150
156
159
152
148
152
161
165
153
142
139
140
145
151
155
158
148
138
130
132
137
145
153
162
163
154
143
143
151
156
151
155
151
152
153
149
144
150
165
175
171
159
148
140
138
142
144
144
142
140
146
156
163
160
150
151
154
154
148
145
141
138
143
152
165
169
158
138
139
148
152
147
137
135
145
149
145
142
148
156
154
148
150
153
150
141
134
146
166
179
174
159
150
147
144
140
137
138
141
141
143
147
153
153
150
143
139
142
148
154
155
148
143
150
157
160
148
136
143
162
167
152
130
121
136
151
152
146
146
151
153
141
144
147
148
142
139
145
157
165
164
161
163
163
154
141
136
143
152
154
149
144
146
151
149
142
140
148
159
164
157
148
143
147
154
149
140
135
145
160
162
150
134
130
141
148
150
142
141
148
154
147
145
144
147
151
153
151
147
147
150
161
170
169
157
142
137
144
160
163
159
154
157
161
156
150
151
161
168
159
143
136
142
152
154
146
139
139
146
152
150
146
146
147
148
144
139
135
138
146
156
161
156
149
149
156
162
158
150
144
144
155
158
159
153
145
142
146
152
158
165
172
172
168
157
149
150
155
157
150
141
137
144
150
150
141
136
141
147
145
141
143
152
157
152
142
139
142
148
151
153
161
162
157
151
152
158
162
163
159
152
144
139
143
150
154
153
146
142
148
159
172
170
160
148
142
140
138
141
149
152
151
147
148
144
140
139
142
145
144
141
143
150
153
148
142
146
159
167
161
150
151
156
158
154
150
152
162
173
173
161
146
137
141
151
162
165
156
147
144
147
154
150
149
147
148
144
137
139
151
160
157
149
146
154
160
158
155
152
147
143
142
143
142
139
142
152
170
175
165
151
144
149
157
158
151
151
157
167
171
166
158
152
152
158
164
167
159
150
141
138
139
143
150
160
162
157
145
143
153
159
154
144
147
159
170
171
159
150
147
145
143
141
138
138
142
153
165
167
161
152
145
148
156
158
154
152
155
160
164
165
163
160
156
157
159
158
153
147
144
141
141
146
154
165
167
159
149
149
154
153
148
141
142
150
161
162
152
147
145
146
146
145
141
140
142
148
153
155
152
149
146
147
151
154
154
155
157
162
164
162
156
151
150
150
148
142
141
146
155
156
151
146
145
153
157
159
158
157
157
151
144
142
143
145
149
150
149
147
146
148
149
148
145
142
139
139
146
152
152
149
148
147
146
148
153
159
166
171
168
161
152
145
148
151
147
140
138
148
159
159
152
147
144
147
153
159
168
168
160
150
143
144
146
147
146
147
149
150
153
153
152
150
150
145
138
135
141
149
150
149
155
153
149
147
152
160
168
173
173
164
156
154
159
164
161
152
148
150
152
150
151
159
165
163
158
160
169
171
162
152
149
153
153
147
143
143
148
153
153
151
153
160
161
155
143
138
141
149
150
148
149
155
152
148
147
152
159
169
173
172
165
161
161
165
165
164
159
153
146
142
149
166
177
172
158
153
158
164
161
154
154
153
150
138
131
135
147
151
147
143
148
158
162
157
146
145
150
155
154
148
143
152
155
151
144
143
149
157
164
164
162
159
158
155
155
156
156
156
153
149
152
160
164
161
151
145
148
150
152
150
148
148
145
136
133
141
150
152
144
136
140
149
153
149
145
145
152
159
160
149
151
158
157
155
153
153
151
147
144
144
151
159
159
151
140
137
145
154
161
161
156
154
151
149
144
141
144
146
143
137
135
139
144
150
155
160
162
155
146
140
140
143
145
145
142
139
143
150
154
150
163
158
150
151
159
165
160
145
137
142
155
165
165
155
141
136
142
151
156
155
148
146
146
145
146
147
145
140
134
129
129
133
144
154
165
166
164
157
155
151
148
146
143
143
140
138
136
138
145
150
161
156
144
143
153
160
161
150
149
159
168
167
159
154
153
155
154
147
139
137
139
140
143
147
152
155
149
140
134
134
135
138
146
153
155
154
153
155
158
159
157
153
150
147
146
145
141
145
148
154
161
162
155
146
142
145
146
147
153
162
162
153
142
145
157
167
158
139
129
132
142
145
144
148
158
165
160
151
138
139
141
146
150
153
152
150
147
152
154
157
157
154
153
151
150
150
154
159
162
159
163
173
172
157
145
141
141
144
145
147
146
146
143
147
157
163
154
139
134
146
159
161
149
146
152
158
161
154
149
143
143
147
153
154
154
147
141
144
149
153
156
156
153
152
150
153
158
165
168
161
163
165
164
159
156
153
151
148
144
143
147
156
162
162
158
154
148
147
153
160
167
167
155
144
136
138
145
149
151
148
146
147
149
148
145
137
135
139
146
154
157
153
147
145
147
153
159
162
160
157
159
143
137
143
152
157
157
156
154
153
155
159
164
162
157
150
149
151
157
161
164
163
157
147
133
128
132
144
152
158
158
149
144
138
137
142
144
145
147
149
149
144
132
129
139
150
155
151
147
147
156
136
124
127
139
148
149
151
156
159
156
148
144
147
152
153
151
153
157
161
163
161
155
151
145
140
140
146
153
160
160
148
138
134
148
162
164
156
146
141
141
135
127
124
133
145
150
148
144
146
155
147
138
138
141
144
142
140
143
151
152
147
144
147
153
158
158
157
162
167
168
162
152
149
151
153
152
152
152
149
140
127
125
139
163
175
167
150
137
140
144
143
135
128
132
142
148
150
153
155
150
153
154
155
159
160
154
142
133
138
150
159
162
162
161
161
160
160
166
174
173
165
154
149
152
155
157
157
153
141
122
112
121
145
166
165
146
129
131
145
153
154
146
141
139
140
145
151
156
162
139
146
152
157
164
174
174
160
143
137
147
160
168
168
165
157
153
153
160
168
171
167
162
155
151
151
154
162
158
147
131
127
140
158
163
148
129
124
134
148
154
154
149
148
142
139
139
149
156
158
136
143
147
150
153
163
172
169
157
143
139
145
152
156
157
149
144
144
150
158
165
168
167
160
151
147
150
154
155
148
147
155
167
171
163
147
140
144
151
155
153
151
152
153
146
137
138
149
155
150
143
145
150
151
146
146
155
162
156
145
137
138
142
147
147
147
144
145
151
156
162
169
169
160
150
145
146
148
146
143
152
165
176
174
163
157
155
160
165
160
152
148
151
157
154
145
142
150
155
150
147
146
150
154
152
147
152
156
152
147
145
148
152
151
148
147
149
154
158
159
160
164
165
158
154
149
148
149
147
147
151
156
161
164
163
158
155
158
162
158
147
136
139
150
157
153
147
146
154
160
149
146
147
153
158
158
157
159
156
150
144
144
150
152
151
146
148
153
156
155
152
151
157
161
161
155
151
151
152
150
143
142
147
161
164
160
154
151
152
149
141
134
138
147
154
152
144
143
151
165
153
148
146
146
148
150
155
162
163
150
131
122
129
143
149
148
148
151
152
148
143
144
154
163
162
157
150
147
146
140
134
135
147
161
166
164
155
149
144
142
143
145
152
154
151
145
144
144
152
163
153
152
146
137
131
134
145
158
165
157
134
119
123
136
149
152
150
151
151
148
145
148
154
160
158
151
147
144
144
140
138
141
152
162
163
158
151
145
142
140
146
155
161
153
144
141
148
155
160
159
152
151
146
138
133
134
138
145
153
157
153
144
142
147
151
156
153
151
149
147
147
152
157
158
153
147
147
147
148
146
148
153
158
158
150
141
139
142
147
152
160
161
155
144
135
138
148
156
160
157
156
149
145
147
153
152
142
136
141
155
163
165
162
159
159
157
152
146
139
137
142
152
158
159
154
149
147
148
149
148
150
156
160
156
145
136
139
147
156
165
170
164
149
138
131
135
144
149
155
159
158
150
147
153
160
158
149
143
149
160
168
168
167
165
162
157
153
145
139
135
136
144
156
158
154
148
144
144
142
141
144
151
157
155
148
144
148
153
157
160
160
158
151
141
134
133
135
140
152
162
157
157
157
154
148
145
146
157
168
170
167
164
162
162
160
156
156
157
154
144
138
143
153
156
152
147
141
140
139
138
139
142
146
147
146
145
148
151
151
144
144
147
151
151
146
141
138
141
153
162
152
162
164
154
140
132
143
157
167
162
155
153
156
155
151
147
153
162
166
160
150
146
151
154
155
155
149
142
139
138
140
141
142
140
141
140
142
146
147
142
137
140
147
155
154
148
142
145
151
149
146
154
159
154
143
139
143
148
148
143
142
145
150
151
147
141
141
149
159
162
155
145
139
142
154
163
163
154
144
141
143
148
147
145
140
136
137
141
146
148
148
144
146
146
149
147
145
145
145
137
137
138
148
153
150
150
147
147
145
140
138
143
148
151
151
143
137
138
148
161
159
145
132
130
143
159
164
157
147
145
146
154
154
150
146
140
139
140
145
153
155
154
148
141
141
144
144
144
143
137
133
137
146
153
153
153
159
160
156
148
140
139
146
152
156
150
144
145
151
161
164
154
142
139
144
153
157
155
150
150
147
144
145
146
149
147
143
139
144
153
159
160
154
147
143
144
149
150
151
149
136
146
153
153
151
153
161
167
163
152
144
142
144
144
145
147
149
156
162
167
166
161
158
156
153
147
139
144
152
161
152
136
129
137
147
151
144
139
143
153
159
163
160
161
161
159
153
152
151
149
142
147
149
147
148
152
157
158
153
148
150
150
143
133
129
135
145
155
161
163
161
156
156
152
148
136
127
132
150
168
168
150
139
139
145
149
144
141
145
154
162
165
166
167
167
160
150
141
134
130
143
154
166
166
153
139
140
146
151
150
151
156
161
161
155
150
151
155
159
157
154
150
150
152
153
153
153
155
155
153
152
152
157
160
157
149
147
149
149
149
149
151
152
149
150
159
168
169
160
152
146
153
164
165
159
149
140
139
144
151
158
163
163
159
149
147
151
157
159
156
151
148
151
158
163
162
156
151
151
150
150
154
159
162
156
149
149
154
158
156
153
155
153
149
147
154
165
169
160
153
155
159
158
155
155
150
147
145
148
154
161
164
162
156
148
147
153
158
160
157
152
151
156
160
161
159
154
149
148
149
154
160
162
159
154
151
152
154
156
155
155
158
158
153
148
148
151
152
148
147
155
162
158
150
147
146
149
153
155
153
155
155
157
155
150
149
153
160
164
162
160
161
161
159
155
151
149
146
146
151
157
162
159
155
153
159
160
153
147
147
153
160
162
159
153
149
145
142
142
144
150
156
159
156
148
147
153
159
159
152
147
152
158
160
158
152
152
158
164
166
164
161
160
156
151
148
147
147
147
149
156
158
155
153
157
164
163
151
142
144
153
159
159
158
156
154
148
145
143
147
150
152
155
158
159
159
165
165
160
154
150
154
162
165
165
157
151
152
157
157
155
150
148
146
148
150
151
152
151
153
156
155
152
152
157
161
153
147
142
148
154
154
154
154
155
152
147
144
145
149
156
155
152
156
163
168
168
161
158
157
158
156
157
159
163
160
152
148
149
151
150
144
137
137
142
148
152
154
156
159
160
155
151
149
150
148
143
143
148
153
153
152
153
156
155
148
144
143
144
143
160
157
153
154
157
159
154
150
152
160
161
154
144
143
149
153
152
148
147
149
150
148
141
136
139
146
151
153
154
156
157
156
151
149
146
146
143
143
145
145
148
152
159
163
156
146
143
146
146
142
155
153
151
151
148
145
142
144
154
162
163
155
143
136
136
142
147
147
146
146
149
153
151
145
142
146
152
152
146
142
142
144
152
159
160
156
143
137
133
134
141
149
160
164
158
148
145
149
152
149
147
146
147
150
146
141
142
150
161
164
161
157
150
144
136
136
140
144
142
142
144
151
154
151
147
148
154
157
155
144
135
136
150
169
178
161
138
123
128
135
143
144
147
154
154
151
147
151
157
156
147
146
150
150
146
141
144
153
158
155
150
155
160
156
144
133
135
142
144
143
142
147
153
153
149
150
157
168
172
164
147
136
144
164
174
158
133
123
141
156
154
141
130
139
150
153
151
153
160
159
150
155
158
157
152
146
148
152
148
143
143
152
163
162
146
133
136
148
155
154
148
146
150
153
152
152
158
168
178
172
156
141
140
150
158
151
137
139
155
167
159
141
128
134
146
151
152
156
160
160
156
157
158
158
158
156
154
149
142
141
144
155
165
162
149
137
140
157
163
161
152
151
154
156
154
153
153
156
158
155
153
146
142
144
146
148
149
150
154
157
152
144
136
137
143
147
147
147
152
158
162
156
151
150
156
160
158
153
148
149
151
156
162
162
158
152
149
152
157
154
153
155
159
157
151
141
135
133
138
145
150
149
145
144
145
144
147
146
143
144
146
149
148
142
141
141
140
137
139
144
164
158
151
148
150
154
158
160
161
160
158
156
159
160
162
157
148
140
139
147
154
159
162
156
148
134
125
127
142
151
152
147
145
145
147
146
144
140
138
141
144
150
153
146
141
139
141
138
131
131
154
162
163
159
151
148
153
160
166
167
165
162
160
158
156
151
142
135
135
145
157
163
161
161
156
147
137
139
150
157
151
140
138
145
154
155
153
150
148
145
145
148
155
148
142
142
147
146
140
134
144
162
178
175
162
150
148
152
157
160
164
165
162
159
154
151
148
146
145
150
156
160
163
165
161
151
140
139
148
151
147
139
138
144
150
155
159
163
161
152
146
148
152
149
143
142
149
157
154
148
142
157
170
173
163
155
153
152
152
152
154
157
162
163
163
161
158
158
155
155
152
153
159
163
156
146
136
135
141
146
148
148
148
144
139
142
152
164
165
158
148
149
150
147
141
138
145
153
154
147
143
143
147
153
156
156
160
166
166
157
146
143
155
166
167
160
154
157
159
157
151
149
151
154
153
149
148
147
145
147
157
162
159
145
135
137
150
162
166
160
152
149
149
146
139
136
139
143
141
136
147
140
140
146
154
159
164
174
177
165
148
142
154
168
166
152
142
144
151
153
153
150
151
149
153
159
165
159
147
147
154
161
154
143
132
138
151
160
163
159
154
153
153
150
141
136
131
133
130
128
156
150
148
154
160
163
164
170
173
167
158
155
162
168
165
152
141
139
144
149
156
164
162
154
151
156
162
155
144
138
142
147
142
131
128
138
150
156
154
151
152
155
162
161
149
140
133
132
130
130
155
154
153
154
157
158
161
162
165
165
164
164
162
158
157
154
151
150
149
149
155
165
168
161
150
147
149
148
140
137
139
141
136
125
124
136
150
156
149
143
144
150
160
161
152
146
143
141
139
135
146
151
150
147
146
150
156
160
159
158
159
160
155
145
139
142
150
157
160
154
151
157
161
160
151
146
146
147
147
146
146
146
140
131
129
140
154
159
150
139
139
143
148
151
149
148
150
155
150
141
149
154
154
149
145
147
153
152
149
146
152
158
155
139
124
122
137
156
166
160
151
149
152
154
153
151
153
152
151
147
147
148
145
140
143
152
163
166
157
149
145
145
146
147
148
148
151
155
154
147
160
160
157
154
153
152
150
142
138
141
153
160
159
141
124
122
138
155
161
156
147
144
145
146
149
149
153
152
151
148
148
146
145
146
151
159
166
166
162
160
158
155
153
150
149
148
150
152
151
151
162
160
153
151
153
155
152
143
141
147
156
157
152
143
140
145
153
154
151
144
141
140
142
143
148
153
151
151
150
151
150
147
144
145
152
155
159
158
160
160
161
157
155
153
150
151
152
151
150
152
160
159
154
149
151
157
160
157
153
149
149
145
141
144
155
164
162
148
138
135
142
145
145
149
158
165
161
154
150
151
152
148
146
145
148
152
154
150
148
149
152
153
152
152
152
155
155
154
153
151
158
167
167
158
153
157
166
165
155
145
142
143
144
148
155
162
155
143
138
145
155
158
154
151
156
166
164
155
150
149
151
150
148
145
147
150
150
147
143
144
148
149
149
148
152
158
159
155
150
151
163
174
176
168
157
156
159
157
150
143
147
155
156
151
148
150
153
150
152
158
167
168
155
142
135
142
151
155
152
151
154
154
151
146
145
144
146
144
143
147
153
152
147
147
153
159
159
153
147
147
162
161
159
158
157
154
150
148
149
153
157
159
152
144
142
148
157
160
160
160
164
166
156
139
126
128
140
154
157
159
160
158
158
153
150
151
148
145
142
146
150
148
144
146
155
161
158
149
143
145
158
143
136
142
152
156
151
150
154
161
164
155
143
137
144
154
160
161
155
149
151
158
160
154
146
142
148
155
160
159
158
155
152
152
158
160
158
153
142
140
141
142
144
148
157
161
158
149
144
145
154
143
138
145
156
164
161
155
156
160
165
160
152
147
151
157
160
156
152
149
153
160
163
164
161
156
154
152
153
153
147
140
138
143
154
157
150
143
138
140
144
146
147
152
157
159
156
152
147
146
153
155
155
157
163
167
165
158
149
151
162
167
165
160
156
157
156
155
156
161
166
163
161
158
155
156
153
150
153
149
139
130
132
144
154
149
133
129
135
147
153
150
148
151
153
153
151
149
145
142
151
158
161
158
155
156
156
152
146
146
153
159
160
158
156
155
154
156
163
171
170
164
153
151
150
151
153
154
157
154
147
141
148
160
163
149
132
127
139
152
152
146
144
147
147
143
142
142
143
139
152
154
157
156
147
141
142
143
143
141
142
144
150
152
155
154
152
152
154
160
162
158
153
149
148
147
148
153
157
160
160
162
168
173
166
150
141
143
152
158
153
147
145
147
141
137
137
144
147
145
155
154
157
157
147
139
138
140
140
137
138
142
151
158
158
153
147
144
146
151
156
164
165
158
150
144
142
146
149
153
160
168
173
165
152
146
146
158
166
167
163
160
158
153
146
140
144
153
158
153
158
156
158
159
153
146
145
148
143
138
138
148
160
163
156
146
140
143
147
153
160
170
175
168
152
143
141
145
147
145
147
153
159
154
140
136
144
160
170
171
167
164
162
162
159
155
158
159
160
158
154
154
156
156
153
151
153
159
153
144
135
140
151
155
149
139
138
144
152
153
156
160
163
161
150
144
144
148
147
136
130
138
150
156
151
144
144
154
163
164
160
159
161
163
168
170
167
160
157
157
147
150
154
154
149
149
153
161
162
149
134
127
131
141
145
142
141
145
151
148
141
137
139
144
146
145
146
148
146
136
127
134
152
168
171
163
156
152
148
145
145
149
158
162
165
165
163
159
157
160
145
151
156
157
152
148
151
159
163
157
143
130
129
137
149
152
152
151
149
144
135
129
132
140
145
147
145
145
146
146
144
145
152
162
169
168
159
150
143
140
145
155
158
155
151
147
152
154
158
161
151
154
158
159
158
153
150
153
158
159
152
143
142
148
156
160
155
151
147
144
142
142
148
153
154
150
146
144
147
155
157
151
144
143
148
155
153
149
147
153
163
166
158
146
137
135
139
145
150
152
159
157
157
160
162
157
150
147
151
154
150
145
149
160
169
164
153
144
141
141
144
153
164
168
162
154
148
147
148
149
148
145
141
136
134
137
142
148
155
164
174
169
154
138
131
133
139
139
140
138
158
157
158
161
161
154
144
146
157
163
156
149
153
165
172
165
153
143
138
139
143
153
165
166
157
148
147
150
148
142
138
139
144
143
134
131
137
147
155
157
157
152
141
133
134
141
144
140
138
136
151
157
163
166
159
145
140
150
169
179
173
162
159
163
166
162
156
154
148
141
140
145
154
156
149
144
147
153
152
144
139
141
147
146
139
131
137
148
152
140
128
125
130
137
142
146
144
141
139
144
146
157
165
164
152
142
142
152
167
173
171
165
159
157
155
152
152
156
155
152
145
140
141
147
149
153
157
157
154
146
142
143
148
148
144
142
145
150
150
137
122
118
130
141
145
143
141
137
140
144
149
155
160
155
145
141
145
153
155
151
149
148
150
150
149
148
143
146
153
155
154
144
135
138
150
162
166
159
151
144
145
147
148
149
148
144
145
149
149
144
134
131
136
144
146
146
144
141
140
139
148
151
156
154
145
141
145
153
152
146
140
138
140
144
150
149
141
137
144
156
162
153
142
138
146
155
161
157
148
143
147
151
152
149
145
141
140
141
147
149
150
151
149
146
146
149
155
153
149
141
135
144
155
159
151
142
145
155
161
157
146
141
140
148
157
159
151
144
146
156
164
162
155
149
146
150
151
151
151
149
148
148
145
142
136
136
138
139
145
152
159
161
152
141
137
145
156
160
154
149
123
136
152
158
149
142
144
154
162
161
155
149
147
152
159
160
160
156
155
156
158
159
161
160
155
148
143
146
152
157
155
148
140
137
138
139
140
139
144
153
163
163
150
131
123
130
145
155
152
148
129
135
141
143
142
141
144
146
149
153
152
151
151
153
156
159
156
156
157
154
149
147
149
155
153
146
139
140
151
162
163
159
155
152
153
149
144
140
142
150
160
161
148
130
121
127
140
149
143
139
147
152
157
154
146
143
148
153
153
153
156
163
164
155
146
145
152
158
159
156
154
154
155
155
154
151
150
149
151
151
151
152
159
165
162
152
147
148
148
149
149
150
149
146
144
152
163
165
158
147
144
144
149
154
158
161
163
163
161
157
160
163
164
158
154
155
163
168
161
152
143
140
146
157
162
164
162
155
152
149
147
151
156
158
153
145
145
149
153
151
148
150
151
147
143
145
154
157
155
149
151
152
148
149
152
159
164
165
164
162
160
160
161
159
157
160
167
169
162
153
144
141
146
153
161
164
167
163
156
152
153
156
158
154
145
144
150
161
165
160
154
153
155
152
144
142
146
151
154
150
160
163
159
150
145
149
158
167
166
161
157
160
161
161
158
155
153
156
159
156
152
151
149
151
150
152
155
158
156
154
158
161
159
152
145
146
157
166
169
168
167
164
160
155
148
146
148
152
156
156
159
167
168
159
155
158
165
170
166
159
156
160
167
167
161
149
139
140
150
157
156
155
151
149
145
144
146
147
148
151
157
160
157
151
147
147
150
152
154
165
171
169
160
152
149
150
151
155
159
160
156
159
162
162
166
171
174
171
165
160
159
160
166
167
163
153
141
138
147
154
155
153
148
144
143
145
146
146
144
144
147
150
152
152
152
147
138
135
143
158
168
164
154
149
148
148
150
153
157
159
160
156
153
155
160
164
165
163
164
165
164
159
156
156
159
159
151
147
150
155
154
151
145
141
141
142
145
148
148
150
150
150
150
152
154
150
145
144
149
155
157
154
152
149
149
146
146
149
152
151
161
159
153
149
149
147
147
151
164
175
173
159
145
142
150
156
155
154
152
153
152
152
149
143
140
139
143
151
157
162
163
159
152
151
154
158
164
165
162
157
150
151
154
156
154
149
147
147
147
147
152
154
152
153
156
152
145
147
159
172
175
165
150
140
139
144
151
155
150
143
140
145
155
154
145
138
143
152
158
163
163
159
152
150
156
162
167
162
150
142
144
151
158
161
157
152
149
146
145
146
143
146
150
161
171
170
158
147
146
154
162
165
162
150
139
136
144
148
145
134
129
140
153
160
155
151
153
160
163
160
151
145
147
153
162
162
154
140
129
133
143
151
154
152
151
149
145
143
144
150
152
151
154
161
171
171
163
148
136
133
140
153
163
161
149
139
138
143
145
143
142
146
154
158
157
156
157
163
166
161
149
142
142
154
164
162
147
132
132
146
153
153
146
140
138
138
142
144
149
153
161
162
164
161
158
156
154
150
142
132
129
137
152
163
159
151
143
147
153
158
161
159
158
158
157
153
151
151
158
160
156
144
139
146
159
160
149
142
146
160
162
156
144
137
136
138
144
154
158
157
160
164
165
162
157
151
152
157
156
147
136
133
144
158
164
162
157
155
160
162
162
161
159
159
156
147
136
131
140
151
155
153
146
147
154
158
150
144
147
156
160
157
147
138
138
145
151
157
160
156
161
157
160
163
165
160
157
156
158
157
150
145
146
154
162
164
162
160
158
152
146
146
152
157
154
144
130
127
135
146
152
156
156
161
164
158
148
139
140
149
153
152
142
135
136
143
146
145
144
142
164
156
154
160
165
162
153
148
150
157
160
158
154
151
153
155
154
154
148
143
136
137
147
152
151
145
139
142
149
151
149
148
154
164
166
155
142
135
138
146
148
146
138
133
133
134
133
131
129
131
162
161
158
157
156
150
143
140
143
153
161
161
156
149
145
146
147
147
146
148
148
149
149
150
149
147
149
153
158
156
145
138
139
144
145
140
140
139
142
142
143
146
149
145
138
136
136
134
134
135
147
164
168
164
155
148
143
145
145
149
155
157
156
149
146
147
149
151
154
157
162
163
159
152
147
143
142
145
149
150
146
140
135
127
119
122
141
153
151
144
142
151
163
162
147
138
140
147
150
146
135
156
167
167
161
156
156
158
156
154
153
157
161
162
161
160
158
158
158
160
163
165
163
156
147
139
136
138
143
147
151
157
152
133
116
120
146
166
166
152
146
152
165
163
147
138
142
154
156
147
135
146
154
159
158
156
158
166
170
165
157
160
172
180
177
165
157
156
155
155
157
164
166
162
154
148
146
148
147
152
163
171
164
145
130
133
153
174
177
163
154
152
153
149
142
138
143
151
150
141
146
144
145
150
150
146
147
157
168
167
159
159
170
178
173
161
151
148
148
148
154
160
163
159
155
157
159
154
149
150
159
162
154
142
137
146
157
168
171
165
159
152
147
142
139
141
145
147
140
136
157
151
145
148
149
145
141
144
149
152
151
148
150
152
153
154
153
150
148
147
152
156
155
148
146
151
152
147
137
135
141
140
136
133
139
150
155
155
156
155
153
149
144
141
141
143
145
145
139
137
163
157
150
145
148
152
151
144
142
144
148
147
139
133
137
148
154
156
152
148
151
154
153
146
144
144
145
144
136
134
138
139
138
138
144
149
153
155
152
149
146
141
140
142
145
146
146
145
144
143
161
157
148
137
140
151
160
159
153
152
157
158
150
137
137
145
153
155
152
148
148
152
156
154
149
145
147
151
151
151
150
150
153
151
149
150
154
157
156
151
142
137
138
143
148
149
149
150
151
148
157
156
148
138
135
144
157
163
162
162
166
168
163
151
142
143
150
151
150
145
145
150
155
156
149
148
152
160
165
162
157
157
155
151
149
151
155
156
158
151
147
143
144
148
149
154
160
161
157
149
158
159
155
150
141
136
139
146
151
155
161
165
163
151
142
143
151
154
152
145
145
151
156
155
149
148
155
164
168
164
157
154
151
148
148
152
153
151
148
147
149
153
153
152
151
157
162
162
157
147
160
159
159
161
153
139
131
131
136
142
148
154
155
149
143
144
154
159
156
148
150
156
163
162
158
154
160
163
168
163
159
154
150
147
150
153
151
148
143
143
147
153
154
152
152
156
159
158
152
148
160
158
159
161
158
152
146
141
138
136
140
146
152
151
152
151
155
157
153
150
152
156
164
169
169
167
161
158
156
157
158
155
148
144
143
148
147
147
143
143
147
149
149
149
150
153
150
144
142
148
159
159
158
157
156
158
164
162
152
144
144
150
157
158
158
158
157
155
152
147
149
152
154
158
160
164
161
154
151
150
155
154
146
137
135
143
149
154
152
151
152
151
149
147
149
151
147
138
133
140
158
160
162
158
156
160
166
166
157
151
154
160
160
156
155
159
166
164
156
150
147
147
143
138
139
147
155
157
152
148
150
153
150
142
139
150
157
163
161
161
161
159
154
151
150
151
147
139
134
136
158
158
159
159
158
159
158
156
153
153
159
161
154
144
145
156
170
175
164
152
145
148
146
142
140
147
159
162
155
144
143
151
156
156
152
153
156
156
156
154
154
156
158
158
155
155
152
150
150
152
154
149
150
156
164
165
160
155
153
153
156
155
148
142
143
151
164
168
158
147
142
150
163
166
163
160
162
160
152
142
140
151
159
159
152
145
142
142
139
139
142
151
158
162
159
156
154
158
166
171
153
147
147
156
164
172
172
164
158
153
155
154
151
146
144
147
149
150
146
141
140
152
166
174
169
159
153
149
150
150
152
154
153
148
143
135
131
131
135
138
143
149
158
163
160
153
151
154
162
165
157
156
155
156
160
168
172
169
163
158
156
156
154
149
147
146
147
147
150
151
153
153
154
154
153
149
144
143
152
161
163
155
147
144
147
145
137
135
138
142
146
148
156
160
157
149
141
139
140
138
159
159
158
154
149
149
154
158
159
158
158
155
151
149
151
153
157
162
166
170
167
154
142
140
147
152
152
152
156
163
164
155
150
157
165
165
154
145
146
147
146
144
145
153
152
144
134
130
129
128
153
152
153
150
144
136
135
141
150
156
156
152
151
150
155
160
162
163
166
170
166
155
144
144
150
159
161
158
157
160
162
158
159
163
166
164
155
150
148
150
146
145
144
143
139
135
135
140
144
146
149
147
149
148
144
136
134
138
146
151
151
150
152
156
159
159
155
151
149
151
155
157
157
155
156
157
156
155
151
149
153
159
159
154
147
146
146
152
152
154
159
161
156
141
130
132
146
157
161
158
153
151
150
148
144
143
144
146
146
143
145
150
154
154
152
149
148
146
145
145
151
162
168
162
152
147
152
153
146
136
139
150
156
146
134
133
144
153
155
158
167
172
165
152
143
151
162
166
159
149
157
156
152
149
146
148
150
151
147
141
144
151
155
152
145
145
149
154
152
147
146
150
154
152
145
144
153
160
148
133
129
139
152
152
137
134
143
151
152
154
157
160
160
154
157
166
170
163
146
134
149
153
155
154
151
150
150
149
148
146
150
154
154
151
149
150
151
155
154
145
135
127
128
136
144
149
156
162
157
148
141
144
153
156
149
141
142
146
147
144
144
145
146
147
151
157
158
152
145
139
145
150
157
163
161
154
149
148
150
153
158
156
152
150
150
151
151
151
149
142
129
118
117
129
143
149
153
151
155
158
157
151
149
150
151
150
147
146
146
150
154
154
147
145
144
143
143
143
145
154
149
155
161
166
164
158
151
150
153
154
149
146
146
149
152
152
147
143
145
145
142
134
133
139
146
148
143
140
145
155
159
149
137
136
145
157
156
147
146
155
168
168
158
147
144
142
138
135
139
150
156
160
164
166
164
157
154
156
156
150
137
131
141
155
162
154
146
143
149
158
158
154
154
152
150
147
143
142
145
145
145
139
132
132
142
152
153
145
141
149
160
160
150
141
141
144
140
130
122
129
151
157
162
164
162
154
151
154
158
153
138
132
145
164
170
160
150
150
157
162
160
160
159
156
149
146
147
153
152
145
139
137
138
141
140
138
141
142
137
133
132
131
129
129
133
139
138
127
115
117
142
145
152
159
158
152
148
150
157
160
155
151
157
166
169
162
153
152
155
154
151
148
150
148
144
145
152
159
162
153
143
141
146
147
142
135
134
139
139
128
119
116
118
124
127
133
133
126
122
129
140
140
143
150
154
153
152
151
154
158
159
158
158
158
162
160
153
146
145
146
147
142
138
143
145
150
153
157
157
150
143
141
145
148
147
139
135
140
144
138
129
123
127
130
131
132
132
133
137
148
150
146
144
142
145
151
156
153
151
148
149
148
146
148
153
157
151
140
138
144
153
153
146
144
147
151
152
153
148
142
140
141
144
147
146
143
142
146
150
147
138
134
138
143
145
147
147
149
148
153
153
154
152
148
144
144
149
153
150
148
147
145
139
140
149
156
153
143
136
142
158
165
160
153
148
147
147
145
142
141
143
146
147
142
139
138
145
152
153
148
141
139
144
147
152
161
167
164
155
146
141
147
156
156
149
141
140
145
149
154
158
155
148
145
150
156
154
144
137
139
150
161
165
160
151
144
142
144
145
147
149
156
153
143
135
138
148
155
152
149
147
151
151
147
147
158
170
169
154
139
128
137
147
151
146
137
132
136
145
154
163
164
161
159
158
156
151
144
139
138
139
147
154
160
155
148
145
146
150
152
154
158
156
148
141
143
149
150
147
150
157
164
155
136
129
139
158
164
149
138
133
134
138
137
134
131
130
133
140
147
151
155
162
167
166
157
148
144
145
142
139
141
149
156
157
152
152
152
150
146
148
152
156
154
150
148
148
144
141
146
159
164
150
127
118
132
155
160
150
141
150
146
143
145
152
162
168
168
162
158
158
161
157
148
142
146
154
159
158
156
157
160
158
156
151
146
148
151
156
156
152
153
161
171
171
162
151
148
148
147
147
150
153
154
153
153
156
156
153
149
147
139
135
143
154
163
169
168
163
158
156
155
155
152
155
163
170
168
159
151
152
156
159
160
162
162
161
163
162
160
155
153
156
157
151
145
142
142
143
143
143
147
153
157
155
154
156
160
159
152
150
146
145
150
156
161
162
161
160
156
151
149
148
153
159
165
169
165
159
155
155
155
156
158
163
165
168
167
163
157
152
150
153
151
145
141
147
153
157
150
146
147
152
156
154
151
154
161
168
162
159
157
158
158
158
161
161
159
158
155
155
152
153
157
160
155
150
148
152
157
159
155
152
151
151
152
155
159
158
154
150
151
154
152
146
145
155
166
169
163
152
150
150
150
145
145
151
159
166
161
163
165
163
162
161
163
164
161
158
157
161
164
165
166
160
149
137
135
146
154
154
151
148
147
146
144
145
148
152
151
150
154
157
155
149
148
153
162
167
163
156
154
149
148
144
145
150
155
155
150
162
161
157
156
160
165
167
162
159
162
167
168
167
163
159
152
148
146
150
151
148
145
147
147
150
150
149
148
147
147
147
151
154
155
152
149
148
149
153
157
156
155
152
151
152
154
156
156
153
147
163
158
152
149
152
156
158
161
166
173
171
164
157
155
159
165
169
169
165
158
151
149
150
153
154
154
152
151
150
149
148
150
150
151
153
152
148
147
147
152
152
152
153
155
155
156
157
158
158
153
163
158
151
149
149
150
150
158
172
180
175
163
152
154
162
170
174
175
169
159
154
155
157
158
151
144
147
152
159
162
160
155
149
146
151
155
158
155
151
150
150
151
151
151
152
151
152
156
155
156
159
155
153
158
166
168
161
157
163
170
171
163
158
159
161
162
163
164
159
154
150
157
168
164
151
140
141
151
161
169
169
161
150
140
140
152
161
157
148
142
146
152
151
147
145
149
147
144
143
148
159
156
154
163
182
189
175
152
142
147
158
167
167
162
156
150
148
149
148
144
146
157
166
168
158
147
145
150
158
165
167
164
153
141
140
151
162
157
141
139
147
154
152
144
143
149
145
137
127
135
167
162
155
161
176
184
171
149
131
134
149
163
167
165
157
149
143
142
146
147
151
156
158
160
156
152
149
148
150
154
162
163
155
145
144
154
163
159
149
146
150
154
152
142
141
145
144
137
129
133
165
163
159
155
157
157
152
148
144
146
148
150
152
159
163
161
152
146
150
156
163
162
158
151
148
147
145
141
141
149
157
160
154
148
149
157
162
159
153
151
154
156
153
143
135
134
142
147
142
138
150
156
161
162
156
147
142
149
160
162
153
142
140
151
163
167
161
153
152
158
162
162
156
151
148
147
145
139
139
145
151
151
149
149
152
157
152
146
146
151
154
157
154
141
130
129
139
154
157
149
147
152
162
173
171
159
146
146
154
158
156
147
143
147
153
155
156
157
157
153
147
145
147
151
156
157
157
154
151
146
141
142
148
160
165
158
148
142
146
151
151
147
143
136
131
130
136
147
160
158
163
156
158
165
170
162
147
138
138
145
152
154
153
148
144
143
148
159
160
150
136
132
136
147
156
163
167
167
161
150
136
135
147
164
169
157
145
143
148
153
146
138
134
136
136
136
136
144
155
158
173
160
145
142
147
150
148
143
139
140
146
150
151
149
146
148
154
159
158
155
144
138
137
141
148
154
159
163
160
152
143
139
144
152
153
144
144
146
149
150
142
142
141
144
144
139
138
142
149
153
161
154
141
133
137
148
157
160
157
151
148
143
143
145
153
160
161
158
154
154
154
153
146
141
139
145
152
156
153
150
150
150
148
139
130
131
145
153
151
142
141
150
158
157
146
138
138
143
146
143
145
148
145
143
148
158
166
170
170
165
159
153
149
150
158
164
161
155
148
148
152
155
156
151
150
153
157
159
157
155
159
162
157
141
127
131
150
165
159
145
144
154
164
161
146
136
139
146
148
142
146
149
150
152
152
150
153
160
168
171
171
170
169
166
162
160
160
157
149
144
143
153
160
162
161
161
162
163
165
168
169
168
158
145
138
142
155
166
165
159
156
157
162
157
147
144
148
154
153
147
151
145
145
147
142
134
133
141
154
162
166
169
170
164
156
156
162
166
157
145
141
148
159
160
157
155
154
157
162
166
164
155
145
140
144
149
152
153
159
161
163
160
152
144
143
150
160
160
154
150
150
143
140
138
137
132
130
131
138
144
150
152
148
141
140
152
166
170
159
147
143
146
149
147
144
145
144
146
149
151
147
140
135
138
148
151
147
143
150
159
162
155
142
131
132
143
156
158
152
148
157
151
142
135
136
142
143
136
131
135
145
148
139
133
137
151
161
161
151
146
146
149
146
140
139
141
146
149
149
147
143
140
142
150
155
151
146
146
153
153
149
142
134
129
133
141
148
152
151
150
168
163
145
132
133
144
150
145
137
140
153
159
153
149
152
159
158
148
141
143
148
156
155
151
145
142
148
155
158
156
152
153
157
162
159
151
148
151
156
153
144
135
133
138
144
144
147
149
149
149
165
161
147
133
130
136
145
147
148
152
157
163
163
162
167
169
163
149
140
141
149
164
170
163
149
143
145
155
161
158
154
153
156
158
156
150
148
148
151
151
149
147
148
150
148
147
147
148
147
141
156
152
150
146
138
130
131
141
150
153
155
158
160
162
163
165
165
159
148
144
152
168
177
170
154
145
148
157
160
153
143
142
147
149
155
155
151
145
141
145
149
155
154
151
148
146
147
148
147
138
152
151
159
163
154
134
125
133
144
149
151
154
160
155
150
147
155
158
155
149
153
167
175
172
161
155
158
160
159
148
141
140
143
147
156
160
155
148
142
141
147
151
152
149
145
144
143
146
151
148
156
156
162
168
160
143
131
135
143
147
149
154
160
157
152
144
147
157
158
153
149
155
167
169
166
159
156
158
156
148
143
142
141
140
142
145
148
147
144
141
145
149
151
149
147
144
142
140
146
150
157
156
158
158
155
149
147
147
148
147
149
155
161
162
158
154
155
158
157
149
142
145
155
162
158
151
148
150
154
150
147
144
141
130
126
130
141
148
149
150
153
156
154
150
147
145
143
137
134
137
155
148
148
148
150
153
158
158
153
148
152
158
161
158
156
161
166
167
155
146
137
140
146
151
149
148
152
157
155
147
142
143
143
136
129
131
141
152
158
158
160
160
156
150
144
144
143
137
130
124
151
147
148
148
148
152
159
160
155
150
153
161
162
157
153
158
169
174
165
150
139
140
143
147
151
157
169
173
158
138
127
136
148
151
144
137
141
150
155
154
153
156
156
152
145
144
147
148
144
137
153
155
156
151
147
150
157
162
158
152
152
156
160
157
150
149
159
169
170
160
146
143
146
151
156
163
174
175
159
136
127
138
156
161
150
140
138
143
141
141
141
146
153
153
150
148
151
157
160
159
161
161
159
154
147
147
157
164
163
153
144
145
149
151
146
142
145
155
162
161
151
146
146
150
153
156
162
162
158
152
151
154
158
158
152
146
143
142
140
140
141
145
151
154
149
143
144
154
162
161
165
164
160
154
149
150
156
161
159
150
143
141
143
144
144
141
141
147
153
158
155
148
143
141
145
150
150
150
154
161
165
157
149
147
155
161
157
151
143
141
143
146
153
156
149
139
135
144
151
148
158
157
154
152
149
149
151
151
153
151
148
148
147
147
146
146
147
150
153
160
160
149
139
140
149
159
160
152
154
156
155
144
136
140
153
163
159
148
138
138
143
149
156
157
151
140
138
146
151
148
147
146
146
148
146
144
144
146
151
154
154
152
149
149
150
152
153
153
156
160
161
150
142
145
159
173
173
162
153
151
148
141
138
140
149
154
147
138
133
135
143
152
156
151
142
140
144
152
159
159
143
144
144
145
143
143
145
150
153
154
152
147
142
142
148
153
154
153
150
152
152
152
147
149
157
168
172
164
152
146
145
149
152
150
148
151
148
139
131
131
141
151
148
138
133
141
151
156
158
157
153
151
149
144
143
145
151
153
151
150
148
143
137
134
139
149
158
157
153
149
150
151
151
148
146
149
156
159
147
135
136
147
153
153
149
155
158
149
132
127
138
147
144
135
134
148
159
153
143
135
158
157
152
146
145
148
151
149
144
145
152
155
149
139
139
150
162
167
160
151
145
147
148
147
143
144
152
155
146
131
130
140
148
144
142
148
155
149
134
126
134
142
140
137
137
149
153
144
129
122
157
157
153
149
147
149
147
141
139
145
159
167
163
153
149
153
163
167
163
152
146
142
143
146
152
155
156
155
150
146
145
146
144
136
130
131
138
140
137
137
139
142
139
137
135
138
141
140
135
134
155
154
153
152
150
148
143
139
140
149
161
167
164
156
153
153
154
152
151
150
149
144
143
147
155
158
155
152
151
154
158
154
146
137
133
129
131
135
141
151
160
157
148
140
137
138
139
138
142
150
156
158
158
157
154
150
146
146
147
151
154
155
153
153
151
149
143
141
144
150
154
152
147
145
147
149
146
142
142
147
152
151
145
144
147
150
143
136
139
151
167
166
154
148
149
152
145
136
137
150
156
162
166
164
159
155
154
155
154
150
144
145
153
159
155
146
142
143
148
151
150
148
146
145
147
149
148
145
143
144
144
143
140
145
154
159
152
137
126
132
146
151
147
144
150
159
150
134
128
142
147
155
159
159
155
153
153
156
154
147
139
146
161
168
164
149
143
146
155
151
141
135
138
146
151
153
152
151
150
148
145
142
136
141
149
154
152
139
125
122
126
134
138
140
147
155
151
137
129
138
143
141
140
141
143
144
146
147
146
147
146
152
163
171
166
153
143
143
151
150
140
131
134
146
154
155
149
146
149
155
151
144
141
143
147
146
143
138
134
134
136
141
143
144
144
149
149
143
137
143
152
142
134
133
138
143
143
141
141
146
152
154
156
161
164
160
148
140
140
148
149
146
143
147
152
151
143
137
140
149
148
144
144
147
147
140
132
129
138
148
153
154
152
148
146
148
149
147
148
155
161
155
145
143
147
152
150
141
139
146
155
155
147
147
154
162
157
143
137
143
158
165
160
152
150
147
142
137
137
139
140
141
143
146
144
137
130
133
143
150
154
150
150
149
149
152
152
155
154
162
155
156
155
153
156
158
152
141
137
145
158
157
145
137
142
156
158
146
134
136
152
165
167
160
152
147
144
142
142
139
140
141
144
143
139
139
147
155
155
149
141
139
142
146
150
158
164
164
156
152
142
146
148
150
152
154
149
139
135
141
154
160
152
140
140
148
152
143
133
129
136
151
161
162
154
144
143
147
148
147
146
147
147
143
141
147
161
167
158
146
141
144
147
150
155
163
169
165
152
141
142
141
140
139
139
142
140
135
129
134
146
158
162
157
153
148
141
135
133
129
133
143
157
162
156
148
147
152
151
148
145
147
148
146
144
150
158
156
146
143
151
158
160
157
155
159
165
158
143
134
152
149
142
134
129
131
133
133
130
134
139
148
162
168
162
148
136
134
139
143
145
153
159
162
158
157
161
162
153
140
135
143
147
144
141
144
147
143
140
142
155
162
159
152
150
152
152
147
135
131
168
162
158
158
162
167
168
165
163
159
158
157
154
152
154
159
163
166
164
163
165
166
163
157
149
145
147
156
164
161
153
152
158
163
163
153
147
146
147
149
148
152
154
157
158
157
152
148
147
153
166
160
157
158
160
159
156
155
156
157
156
154
152
152
157
162
160
155
153
154
164
174
177
173
165
160
157
161
164
162
156
154
155
159
157
148
140
136
139
145
149
152
155
161
168
168
158
149
147
153
158
156
159
165
166
159
148
146
150
154
153
146
143
147
153
155
152
148
151
157
163
164
166
168
167
164
155
152
152
150
145
143
150
158
159
151
145
140
140
140
139
143
150
157
163
167
163
159
156
156
156
155
161
167
168
160
147
140
142
146
145
141
140
146
153
153
143
143
150
158
160
154
151
153
155
153
147
146
147
144
135
138
150
160
161
154
153
151
149
140
133
133
140
147
151
153
157
159
156
154
163
158
157
160
161
161
150
139
133
137
143
146
149
153
152
150
144
144
149
155
155
150
148
151
152
149
147
149
152
151
145
147
156
159
156
150
154
161
160
149
136
136
143
146
145
146
152
152
149
145
168
162
154
151
154
162
159
149
140
139
150
158
160
155
149
147
150
156
158
153
147
146
153
161
163
159
157
158
160
159
158
157
159
156
149
146
151
160
163
155
144
146
152
153
152
152
154
154
149
149
169
161
152
148
153
159
164
158
154
153
157
161
159
152
145
148
159
169
168
153
143
144
154
164
166
167
167
163
160
157
154
154
154
153
151
148
149
153
155
151
149
149
152
153
153
153
154
157
158
160
165
157
152
153
158
160
160
158
160
162
159
155
153
152
153
154
160
164
161
154
149
152
158
160
157
157
159
163
157
147
141
145
150
153
154
152
147
143
140
143
147
149
148
142
141
141
146
152
160
166
161
155
152
157
164
165
160
153
155
158
158
155
156
160
164
161
155
153
152
156
161
168
168
160
150
144
148
153
153
145
140
144
148
149
149
149
148
142
137
141
148
152
144
130
129
138
144
143
145
154
167
160
152
152
162
169
163
150
144
150
159
165
167
167
166
159
150
146
150
159
166
172
170
161
151
143
144
148
149
148
153
158
155
145
136
143
152
154
148
143
150
155
147
137
140
153
157
144
132
135
177
168
152
146
153
162
160
147
142
150
165
174
172
165
160
153
149
149
154
159
162
162
159
156
150
146
147
147
147
150
165
173
167
148
135
145
161
169
158
146
147
152
151
153
159
169
169
154
135
130
170
162
154
148
149
151
149
144
144
156
166
170
163
157
155
156
154
152
151
154
155
153
150
146
146
149
150
151
146
147
159
168
166
151
144
150
163
170
160
149
142
146
151
155
156
158
164
158
143
133
149
151
155
159
156
148
139
137
145
158
165
163
155
152
154
156
155
151
149
149
150
150
149
146
146
154
161
159
150
142
142
147
152
149
148
153
159
162
160
149
142
143
149
149
139
134
141
153
152
143
143
144
154
162
161
151
139
136
142
152
159
163
163
160
154
147
145
147
150
150
149
149
148
150
155
163
169
167
157
142
136
134
139
146
150
151
154
160
161
155
145
143
151
152
140
131
132
148
159
158
156
149
146
149
152
151
147
144
143
146
152
163
171
167
154
141
140
150
158
158
151
148
148
153
158
162
165
165
158
149
140
137
140
148
152
152
154
160
164
162
152
148
153
159
154
143
136
147
161
166
173
159
143
134
139
150
158
160
155
149
151
156
162
163
155
151
152
158
161
159
153
150
149
152
155
155
156
157
155
152
149
147
148
153
158
158
158
162
164
163
158
154
153
156
153
145
140
145
156
158
176
162
142
133
141
157
168
169
166
161
155
150
149
151
157
163
162
157
150
148
149
149
148
150
154
155
157
156
154
150
151
154
153
155
157
159
162
162
162
160
158
155
147
141
136
137
140
143
146
142
173
161
147
143
151
158
165
165
165
164
162
152
144
146
156
161
158
149
138
134
136
140
144
150
159
164
166
163
159
154
154
153
154
150
151
155
162
164
161
157
156
155
147
140
135
137
142
145
144
140
166
153
144
141
143
145
147
150
156
160
161
156
148
145
146
149
154
150
144
134
128
133
144
156
161
162
161
161
164
167
164
155
146
143
145
150
153
155
156
155
157
158
158
154
148
148
149
149
147
148
147
136
135
136
133
131
135
143
149
151
155
157
154
144
139
143
157
165
157
143
131
136
147
157
156
149
145
149
166
176
170
153
137
138
142
145
142
140
145
154
160
163
160
155
149
151
156
153
146
148
128
125
132
135
136
135
140
144
145
146
153
161
159
149
142
149
164
171
164
151
144
145
147
148
144
140
137
147
162
169
162
146
137
137
141
140
135
134
144
152
160
159
155
142
137
145
153
153
145
138
137
138
141
140
142
147
148
144
141
142
155
166
165
158
154
158
162
163
157
151
148
147
143
140
138
141
146
153
159
157
150
144
142
141
141
138
138
146
151
151
150
149
149
141
136
141
149
150
143
134
163
161
150
140
142
149
148
138
131
136
151
162
162
159
160
162
160
153
149
149
149
151
150
150
149
148
151
154
155
148
146
146
147
145
144
142
146
153
155
151
145
145
152
154
148
143
143
143
141
134
172
165
151
140
141
143
141
136
130
132
139
146
148
151
159
164
161
155
148
148
154
167
174
172
162
153
149
148
147
143
142
144
146
147
149
150
152
155
157
156
155
156
157
158
150
141
135
131
133
135
157
150
147
148
148
144
140
138
142
140
139
140
144
149
154
157
158
153
149
147
155
171
179
176
164
154
149
148
147
142
139
135
139
143
153
158
159
159
161
167
169
164
156
147
137
127
123
129
136
138
144
143
152
162
159
147
142
148
156
157
151
151
155
156
151
148
146
147
149
148
149
156
159
157
151
149
154
158
158
148
139
133
134
139
154
162
163
161
162
166
166
161
153
145
134
125
124
137
150
150
146
149
158
164
160
150
147
156
165
165
157
154
158
160
154
143
140
145
152
151
141
138
141
144
145
145
153
161
167
158
146
138
136
140
149
155
158
158
155
150
149
155
155
154
148
141
140
147
154
154
152
154
158
158
156
152
152
157
158
154
149
146
149
152
149
143
141
147
153
149
138
138
148
158
156
147
147
157
165
161
151
143
144
144
143
142
144
143
139
136
140
149
155
155
153
154
154
151
144
140
149
151
155
154
153
153
154
151
143
139
140
144
145
143
141
142
145
150
149
143
138
146
160
169
165
155
152
157
159
149
141
142
150
152
142
132
130
133
136
136
139
145
146
146
144
148
152
147
134
126
145
149
155
151
148
151
154
151
143
138
143
155
158
152
144
143
150
156
155
149
142
146
153
157
156
157
161
166
159
138
127
135
150
157
143
130
126
133
140
140
140
143
146
146
144
145
146
143
130
119
150
158
158
150
137
138
150
160
159
153
155
163
168
164
156
150
154
164
168
166
154
145
137
135
140
154
166
174
163
142
130
139
154
160
151
138
136
142
145
143
141
143
149
155
155
149
145
139
129
121
161
168
164
152
136
134
145
161
167
164
157
160
161
162
158
153
154
167
175
179
168
150
135
130
135
151
165
173
166
153
150
152
157
161
161
159
157
156
150
147
143
144
148
154
153
149
143
140
134
126
164
166
163
153
143
138
140
147
153
156
155
153
149
148
148
147
150
157
164
170
166
154
142
137
145
156
162
161
157
158
156
152
149
152
159
164
162
157
150
147
147
149
150
149
147
144
144
151
152
143
157
158
155
151
149
144
136
132
135
145
150
150
145
143
142
144
146
148
150
156
154
149
143
145
153
162
162
153
150
150
149
140
135
137
149
152
149
142
138
142
150
158
160
156
147
145
154
167
168
159
149
151
151
149
148
145
139
133
135
142
146
146
144
142
143
144
145
147
148
151
150
147
143
146
158
167
162
153
147
148
147
141
137
138
145
145
140
134
131
135
147
154
158
155
147
150
160
164
162
159
149
152
152
150
147
147
148
147
146
144
144
140
138
141
143
148
149
152
156
157
155
151
145
143
148
153
156
153
148
149
150
150
149
151
154
155
149
137
127
128
135
144
141
139
143
152
157
150
143
146
156
157
155
151
149
152
154
152
147
146
147
142
136
135
141
149
152
157
160
159
158
152
146
140
134
136
141
145
143
140
141
145
148
151
158
163
158
141
124
122
133
139
134
133
142
153
153
140
129
136
159
159
156
151
149
152
153
146
144
146
152
150
142
136
140
149
154
156
156
154
150
149
147
142
136
133
135
134
132
132
134
138
137
137
140
152
155
143
125
123
134
145
144
142
146
152
151
143
137
140
160
160
156
150
148
149
148
145
143
147
155
156
150
144
147
152
156
154
150
150
150
155
157
154
150
143
136
132
131
137
147
147
138
126
124
135
145
146
138
138
144
153
158
156
151
150
148
149
148
150
159
159
155
149
148
149
148
147
146
149
154
158
156
154
155
158
158
153
148
151
159
167
165
159
153
148
142
137
137
144
158
160
153
139
132
134
143
149
149
149
154
160
157
155
152
149
146
143
145
150
157
159
156
152
152
153
154
154
149
150
156
160
161
161
159
159
158
153
148
150
159
167
164
154
149
150
152
150
144
146
154
159
161
154
149
145
145
145
144
147
150
151
150
148
151
153
147
138
134
142
156
160
162
159
156
154
157
156
151
150
154
162
167
162
152
151
154
155
149
142
141
146
151
151
152
156
162
159
152
148
148
152
150
149
151
150
146
140
133
134
140
144
143
143
152
166
160
145
135
142
150
154
156
152
146
145
146
150
151
149
151
159
164
158
147
139
141
148
146
135
123
121
133
149
164
168
161
153
151
155
155
149
139
137
144
150
147
137
130
137
143
149
149
147
154
166
170
159
147
146
152
150
147
142
136
131
132
138
144
150
150
152
155
156
148
138
134
139
145
144
132
124
131
149
165
166
149
136
144
159
165
151
138
135
145
148
143
136
136
147
157
163
160
154
154
161
168
164
152
146
164
157
150
143
137
133
129
132
140
151
155
154
152
154
157
153
145
141
145
156
157
151
147
149
154
151
137
126
134
153
163
153
145
145
147
142
136
132
137
149
157
163
163
159
155
155
157
156
151
149
166
165
159
155
152
145
136
131
137
152
164
160
149
147
152
160
157
149
146
154
165
166
162
153
149
145
140
139
141
147
149
148
149
149
148
141
134
135
138
143
146
151
155
155
151
151
151
148
149
153
152
157
158
156
157
154
145
133
134
147
161
159
145
135
141
155
160
153
144
141
149
157
157
153
148
147
150
154
155
148
141
141
145
147
149
148
148
149
143
140
138
140
144
145
146
146
146
148
151
152
142
145
144
145
150
153
149
138
133
134
142
145
140
135
139
149
152
149
141
136
135
141
148
150
147
143
144
154
158
150
142
136
137
143
147
152
158
155
147
140
139
141
144
143
143
145
143
145
146
147
150
148
144
140
142
149
152
146
135
128
128
134
141
146
151
151
147
143
140
139
141
145
151
151
146
140
143
150
152
145
138
136
138
141
145
151
151
149
144
143
148
150
148
147
146
143
138
136
137
139
165
163
157
146
143
146
149
147
142
134
132
136
146
156
159
154
146
141
142
144
151
161
166
160
151
148
156
161
153
139
135
139
143
143
142
142
142
142
142
145
153
155
152
150
149
142
132
123
124
135
178
174
169
166
162
155
151
152
157
160
159
157
160
164
168
163
159
156
155
154
156
161
166
166
159
149
148
153
157
154
151
149
151
153
149
145
145
148
156
161
162
158
152
148
149
150
147
141
141
152
180
176
172
166
162
157
154
155
159
161
157
155
160
165
166
157
149
146
149
155
156
162
169
172
169
159
152
152
155
153
152
151
152
157
160
156
150
147
151
160
167
164
154
153
160
161
148
131
128
145
163
164
163
165
161
156
154
159
164
166
158
152
151
154
156
153
148
147
154
158
154
147
151
161
168
162
151
148
151
149
146
142
148
160
170
168
156
147
145
148
150
150
152
159
169
170
156
136
127
137
154
153
158
162
159
153
146
147
152
156
153
145
141
146
155
156
154
154
158
159
153
143
144
153
162
157
149
148
151
149
139
136
147
162
169
162
153
147
144
141
137
140
148
157
164
166
157
148
137
137
159
156
156
154
155
154
146
135
131
135
140
145
148
151
154
155
155
156
158
159
158
155
156
162
161
155
150
153
156
153
145
145
154
160
155
145
144
151
154
148
139
143
147
151
150
150
154
152
152
149
172
166
155
150
153
160
159
142
126
121
134
151
161
156
146
143
149
158
161
157
157
161
168
171
168
158
153
156
159
159
156
158
160
157
144
135
143
156
164
158
149
147
150
150
145
143
145
152
157
164
175
168
157
151
155
164
166
154
136
127
136
152
161
151
136
132
143
158
160
152
146
149
159
166
166
161
159
159
156
151
152
157
164
164
154
147
150
158
163
157
147
147
151
152
146
141
143
149
157
168
168
164
158
157
160
163
160
153
147
143
143
148
149
145
141
140
144
148
147
141
139
143
148
150
153
160
167
164
152
134
130
144
164
176
173
160
154
155
157
154
148
148
149
148
145
141
142
145
151
161
157
156
156
160
162
157
150
146
151
157
157
152
149
152
155
156
149
140
137
141
148
152
151
150
150
160
169
168
152
129
119
133
155
172
171
161
154
154
155
156
158
156
147
135
134
140
147
147
151
154
156
155
152
151
153
153
151
150
157
164
167
163
160
161
163
160
152
145
146
152
160
161
160
155
151
153
161
165
155
140
133
140
152
154
151
149
152
154
155
158
164
160
146
131
131
144
158
157
153
151
164
157
149
141
143
152
160
162
162
163
166
167
166
162
158
156
153
157
160
161
159
157
158
156
151
145
147
153
154
151
152
154
156
151
142
145
150
155
155
154
155
154
147
141
147
161
170
169
158
153
164
159
150
143
144
151
159
158
154
154
161
166
163
156
151
152
155
162
163
157
150
150
153
155
150
147
149
152
152
148
150
157
162
157
150
148
152
158
156
149
145
144
148
155
159
167
172
171
162
153
157
155
152
150
148
149
148
144
142
147
159
166
164
157
153
151
153
155
152
148
147
149
151
154
155
159
163
161
150
139
141
149
157
155
150
149
157
163
162
151
143
143
152
161
161
157
157
160
159
151
149
150
151
148
146
148
148
145
145
150
159
167
172
167
158
153
150
148
148
148
149
151
151
152
156
164
167
160
148
141
143
150
149
144
140
148
157
167
167
158
149
152
166
173
163
151
142
147
147
145
150
151
149
144
142
148
154
159
159
158
160
167
172
170
160
153
150
152
156
155
153
152
154
154
155
154
152
149
148
150
155
156
148
140
138
146
156
166
166
163
161
164
170
174
164
147
136
137
143
141
159
161
156
147
144
149
158
164
161
160
162
166
167
162
157
154
157
160
160
155
151
152
158
159
156
149
144
146
150
156
158
152
149
146
151
153
154
157
162
166
168
165
162
156
151
144
140
142
145
145
171
171
163
155
153
156
157
153
154
160
165
165
161
157
153
156
156
155
150
147
146
150
154
160
158
154
150
148
150
150
148
145
146
153
157
155
152
152
159
167
169
161
146
137
138
145
150
153
153
149
172
167
159
152
153
154
152
148
148
156
162
161
154
151
151
149
147
142
140
142
142
139
143
150
157
157
152
151
149
146
142
140
143
149
155
155
153
153
156
162
161
152
141
135
140
151
158
158
155
152
158
149
140
135
136
141
146
148
149
149
148
147
144
144
145
143
140
140
144
146
143
135
134
140
147
150
147
146
150
154
151
143
141
143
151
156
157
154
150
150
149
151
150
147
151
154
156
152
152
153
134
129
130
129
127
133
143
152
149
143
139
141
145
146
144
142
144
151
154
152
147
143
140
144
145
143
140
146
157
166
162
149
141
140
147
155
155
151
146
146
148
153
156
154
152
150
151
150
146
147
123
125
136
140
138
139
147
151
149
141
143
153
161
160
155
151
153
158
158
154
150
151
153
155
150
145
145
153
165
171
166
154
145
140
142
143
147
150
150
148
149
155
159
156
150
149
153
153
145
136
138
141
147
150
150
150
149
148
145
146
152
164
170
166
159
156
160
164
161
152
147
146
150
155
153
152
153
156
160
160
157
152
149
142
139
141
148
154
153
147
147
155
163
161
152
152
156
155
145
133
163
158
150
149
152
155
152
146
143
144
151
154
155
153
152
155
161
165
162
152
141
137
146
155
159
158
154
150
146
145
147
149
149
143
141
146
160
163
155
144
144
155
167
166
156
151
151
150
144
138
171
161
150
148
155
158
155
148
144
143
142
141
139
141
145
152
157
160
157
149
143
144
155
165
168
164
155
146
140
140
144
145
145
143
149
159
167
167
162
158
156
160
162
159
151
146
142
142
144
145
161
154
152
156
161
163
159
153
150
147
144
140
139
143
147
150
149
146
145
145
148
153
159
165
165
163
154
148
147
147
149
144
137
138
146
155
161
164
172
178
173
162
152
147
139
132
129
139
149
152
153
152
156
163
166
164
163
164
165
162
155
151
153
157
158
153
142
137
140
148
149
149
144
146
150
153
154
156
162
164
161
148
136
131
138
145
152
158
169
173
168
157
150
146
138
130
128
143
154
154
152
154
156
158
160
163
166
173
176
170
158
153
155
162
161
149
137
137
149
155
150
138
130
137
146
153
155
161
172
173
166
152
142
141
148
153
155
153
151
148
144
146
150
153
151
145
145
151
154
149
153
156
155
154
155
162
168
172
170
162
154
148
149
151
149
142
137
143
157
161
149
137
139
151
161
158
155
159
167
165
157
150
151
161
166
163
157
148
139
133
129
135
144
149
152
157
162
158
147
140
154
157
157
156
158
161
163
158
152
147
148
149
147
140
133
133
138
146
155
154
149
147
155
166
168
160
153
153
152
148
142
146
156
168
166
157
150
146
142
138
134
135
135
136
142
150
157
151
139
134
150
153
158
159
158
158
152
144
138
139
149
153
149
141
134
135
143
150
150
149
150
152
157
163
162
156
150
148
146
139
136
144
154
160
152
141
141
145
150
149
143
139
140
143
144
145
142
139
134
133
147
151
155
154
154
153
149
142
138
143
152
160
158
152
149
151
154
156
156
157
156
153
152
149
151
153
153
153
148
143
144
150
153
151
143
135
138
145
151
149
143
143
150
157
157
146
132
125
127
132
150
153
153
152
151
151
147
144
143
152
162
168
165
162
161
166
166
166
165
167
165
158
149
145
150
157
163
160
154
151
150
152
152
151
147
141
140
142
148
150
145
145
150
155
157
148
136
130
128
132
157
156
153
151
151
150
145
139
141
156
167
168
159
154
158
165
168
168
165
164
162
156
149
147
153
161
164
160
154
153
151
150
149
151
150
145
140
141
147
153
156
154
150
146
145
148
150
147
141
136
158
158
154
151
150
146
136
129
137
154
163
157
147
140
144
156
165
166
161
154
150
147
148
150
158
162
157
150
149
149
151
149
148
150
150
148
145
144
150
156
161
159
153
146
143
150
160
164
152
142
153
155
154
151
148
142
135
132
141
152
153
147
141
139
142
149
154
159
160
157
151
147
149
152
157
155
145
141
144
150
152
150
148
149
153
151
150
153
153
155
152
150
146
143
145
151
158
156
148
142
149
151
153
151
147
142
140
143
148
151
153
148
147
151
153
149
147
153
163
169
164
153
150
150
149
143
137
137
143
150
151
147
147
151
156
155
151
152
152
153
148
139
132
134
142
150
149
142
138
140
150
152
154
150
148
148
148
147
148
152
155
156
156
156
156
149
144
148
159
167
163
152
148
143
140
137
134
137
144
150
149
143
141
146
152
153
147
140
140
150
156
149
136
136
142
149
148
142
140
150
154
155
156
151
149
150
150
147
148
152
157
156
149
148
150
149
144
144
148
151
149
149
147
144
142
137
134
135
141
149
150
144
137
136
141
147
146
141
137
147
160
165
157
154
154
160
160
157
157
163
155
158
158
153
150
150
151
151
152
153
153
148
142
142
148
152
150
142
136
137
144
149
151
152
146
139
133
131
138
150
160
157
143
133
137
150
158
156
148
145
152
160
169
172
171
171
168
167
165
162
157
158
156
151
150
152
154
154
152
150
149
147
148
153
156
159
157
149
139
139
144
152
153
149
144
140
136
134
139
151
164
168
158
142
138
150
164
173
164
148
138
145
154
165
166
164
160
157
153
150
158
157
152
148
148
153
155
153
149
146
148
156
162
161
159
161
164
161
150
145
145
152
151
143
137
142
149
151
150
153
160
167
165
153
142
145
157
168
164
147
135
133
140
147
151
151
151
146
138
133
157
156
152
147
146
149
154
151
148
147
152
158
160
153
146
150
161
167
159
150
145
149
151
146
142
148
159
162
158
156
155
158
156
150
143
143
146
150
149
145
141
139
140
142
144
151
154
147
138
128
151
154
153
149
145
142
145
149
150
152
152
151
144
135
129
136
151
164
162
154
147
147
150
150
153
156
157
155
156
161
162
155
143
141
144
147
141
135
137
144
153
151
145
141
141
150
157
155
144
128
149
151
155
155
151
144
142
145
150
154
151
141
134
130
130
135
144
154
159
158
155
150
147
148
153
154
148
141
150
165
170
156
140
139
145
147
140
133
139
148
156
153
147
141
138
140
148
154
144
128
148
150
154
156
154
150
143
142
148
153
150
141
135
140
146
148
146
146
151
158
162
160
151
146
144
144
141
140
150
160
165
153
142
140
143
143
140
140
141
146
148
149
149
143
138
139
143
144
137
129
146
148
149
152
152
149
143
141
145
151
151
147
143
148
155
155
154
148
148
148
155
156
153
147
143
142
146
153
156
153
147
144
142
142
142
141
144
145
140
134
135
144
153
154
147
140
140
139
136
131
142
147
148
144
141
139
139
141
145
150
150
146
142
144
150
154
157
154
150
145
142
143
146
146
143
142
149
157
158
149
138
137
142
146
147
147
147
143
136
129
130
141
154
156
147
140
135
137
140
142
144
151
153
150
145
142
142
144
147
146
140
134
132
137
145
151
152
153
150
146
139
135
131
132
134
137
140
146
148
146
140
137
144
150
152
150
145
140
135
133
137
142
147
146
141
133
130
134
145
150
154
162
166
165
161
155
154
154
153
147
136
128
130
136
148
153
150
145
145
148
149
143
131
123
123
125
132
139
142
143
145
146
149
151
151
146
140
139
143
147
148
146
143
141
139
136
129
131
141
147
162
167
171
172
167
161
158
158
160
158
149
140
135
140
151
157
155
146
143
145
153
157
151
138
128
131
141
147
148
145
148
154
153
150
147
141
140
142
146
153
153
148
139
140
144
140
131
128
135
145
171
167
166
164
161
155
152
151
159
163
164
160
160
161
159
153
146
142
139
138
139
146
157
163
160
152
149
151
153
151
150
149
150
150
148
147
151
155
159
161
163
160
151
145
143
146
145
142
141
146
168
166
161
160
161
163
167
169
166
161
157
155
160
164
163
155
147
149
152
150
142
139
146
156
160
155
150
151
152
152
150
148
149
153
158
159
163
163
160
163
167
162
152
146
149
149
146
135
135
147
159
155
154
153
155
160
169
177
175
163
153
148
153
161
162
158
157
160
163
159
144
135
140
155
164
161
153
151
154
157
153
147
146
152
161
170
173
165
160
159
155
153
153
156
163
161
148
136
134
145
150
149
151
152
152
154
161
170
172
166
157
149
149
154
160
165
169
169
164
158
151
147
151
161
166
165
157
156
163
164
156
147
146
154
161
165
163
162
158
154
150
148
152
163
170
167
153
143
139
145
149
152
154
151
152
154
157
157
155
156
158
158
157
154
156
163
170
168
161
158
159
165
168
169
165
160
155
157
161
162
155
151
155
159
159
152
150
151
154
154
148
147
150
155
157
155
150
149
150
150
158
162
157
153
154
159
160
154
141
138
148
165
168
159
152
152
158
161
159
159
161
168
169
168
162
155
151
151
153
153
149
151
159
163
158
146
146
150
152
148
143
142
147
147
145
146
146
150
152
152
164
166
160
155
156
162
163
154
140
133
142
157
164
158
148
144
149
156
157
155
153
152
157
159
159
155
149
146
144
142
144
150
161
166
161
151
151
153
152
143
135
138
146
150
149
147
147
146
145
149
163
164
160
160
160
161
160
154
149
146
146
149
150
150
150
151
153
150
146
140
140
141
147
152
159
161
159
154
148
141
140
151
165
173
167
157
154
155
156
147
144
146
154
160
158
154
151
149
145
148
155
155
158
162
161
154
149
149
154
161
160
151
148
149
156
160
154
143
132
130
135
141
147
152
160
170
173
170
156
143
139
150
168
176
169
157
153
156
160
164
161
161
160
159
153
152
155
157
160
160
147
148
155
159
155
151
152
158
165
166
164
159
156
156
159
158
153
144
138
138
142
147
152
156
157
162
168
169
161
149
141
145
158
166
163
154
150
153
160
168
174
171
158
145
136
140
154
167
174
169
148
149
152
151
151
156
169
180
178
166
156
154
158
159
157
153
152
155
157
155
152
151
157
158
152
144
145
154
160
153
144
140
149
158
159
153
147
144
149
162
169
165
152
137
132
139
151
165
172
167
150
151
152
148
149
156
174
182
174
158
149
151
157
159
154
151
152
159
162
156
151
150
156
158
152
144
143
153
158
154
148
146
150
156
156
149
145
143
148
155
157
154
151
143
141
142
149
159
166
166
156
160
155
149
148
154
161
162
156
149
149
153
157
159
155
153
153
155
154
148
146
148
152
156
157
160
163
163
158
152
152
158
162
158
152
147
147
151
155
153
148
151
154
158
156
151
149
155
162
164
154
161
162
156
152
153
152
150
150
150
155
155
157
157
160
162
161
157
149
148
147
147
147
150
155
166
170
164
152
145
155
162
159
149
142
146
154
160
160
152
148
153
158
163
160
154
148
150
150
152
152
161
165
161
152
151
150
152
154
158
159
158
156
154
159
166
170
166
157
152
150
150
149
149
151
154
156
150
146
143
149
153
147
141
140
147
157
160
158
155
152
156
158
159
158
152
143
140
136
134
152
161
165
159
149
145
147
148
151
157
164
165
159
153
153
160
166
167
158
150
149
153
156
157
152
147
142
142
145
145
144
142
144
145
148
147
148
149
153
158
159
156
149
147
148
150
143
140
135
133
151
159
159
154
146
144
143
141
143
153
165
170
164
154
148
148
151
154
152
147
147
150
156
160
154
148
145
145
148
147
143
141
146
152
152
145
135
137
148
158
159
152
145
145
150
155
151
150
146
146
150
152
149
145
143
142
144
142
143
147
157
162
161
155
149
144
142
146
154
158
153
149
145
148
150
148
148
148
150
149
144
144
147
153
152
145
139
138
145
147
147
148
149
152
157
160
157
157
157
156
146
149
145
136
132
138
147
150
146
142
142
146
152
158
159
154
149
152
162
172
167
150
135
132
138
146
150
151
152
153
151
149
148
150
154
158
156
152
144
140
142
148
154
155
156
155
153
155
157
158
143
148
145
135
129
136
149
152
147
137
135
140
150
160
166
163
156
155
161
169
167
154
139
136
140
147
153
158
159
161
159
155
152
152
156
162
167
163
153
146
145
150
154
156
152
148
150
151
154
156
144
147
148
144
140
144
151
152
146
138
139
145
155
162
164
160
153
150
149
151
153
155
153
154
156
158
160
163
167
167
165
161
158
157
157
159
162
162
160
154
150
151
156
159
157
154
152
151
151
154
148
145
148
151
152
152
150
151
152
150
148
146
150
151
151
150
150
152
151
146
142
146
156
165
166
161
158
158
159
160
159
161
162
159
158
157
159
161
157
149
147
153
161
163
163
160
156
152
150
151
157
147
148
153
155
154
152
154
159
160
152
144
140
142
144
147
156
161
161
150
135
134
146
157
164
160
153
145
144
147
150
153
157
158
160
165
166
161
151
143
144
155
164
163
158
155
154
155
152
151
160
154
150
154
159
158
159
159
163
161
154
145
142
145
148
154
160
163
159
149
135
130
136
149
156
156
150
144
142
143
147
147
150
156
160
166
167
159
151
145
151
157
160
158
149
148
151
154
154
154
162
160
158
161
166
169
171
169
166
162
156
149
146
150
156
160
159
152
147
145
143
140
140
147
150
154
149
145
144
147
150
148
146
145
150
151
151
153
153
156
155
152
151
154
152
145
145
151
158
159
162
162
162
163
168
172
174
173
171
167
158
149
145
150
159
161
153
143
143
150
156
154
148
148
154
156
152
147
148
155
159
152
143
140
140
141
140
143
151
151
144
143
147
155
155
145
140
149
156
158
160
159
156
154
156
163
167
168
166
165
157
149
147
152
158
157
146
139
149
162
168
155
147
150
162
168
160
151
151
160
162
154
145
145
149
151
145
142
141
138
133
135
142
149
154
148
144
149
152
151
159
157
149
146
147
156
162
163
161
160
161
160
158
159
157
153
145
147
157
170
168
154
142
150
166
173
165
155
153
156
154
149
148
155
166
165
157
146
143
140
138
138
139
140
143
149
151
149
143
141
159
154
149
147
152
158
160
158
157
160
167
170
167
158
152
150
152
157
163
168
164
153
146
149
160
163
155
150
148
148
145
146
148
156
161
161
158
155
155
154
151
147
140
137
140
144
146
143
139
139
157
153
152
158
165
164
157
147
146
153
164
168
159
148
143
148
155
160
159
157
155
154
152
154
157
154
148
140
139
142
150
152
150
148
146
146
153
162
165
160
152
144
144
146
143
135
130
136
146
157
152
150
153
162
168
166
149
133
127
138
153
157
148
140
142
149
155
154
151
149
149
152
154
157
161
160
153
142
138
145
154
158
151
140
135
138
147
157
159
152
144
140
146
154
148
134
123
135
157
176
148
147
149
153
163
165
149
129
122
133
151
158
152
147
150
159
161
155
149
147
148
151
153
158
165
168
164
152
144
144
149
150
148
141
136
134
136
142
148
151
146
144
147
151
150
142
138
143
155
168
152
148
145
149
158
164
156
139
134
143
157
160
155
153
158
167
171
165
156
150
148
149
153
160
166
166
162
156
150
146
142
142
144
146
146
138
133
137
147
157
160
156
148
143
145
150
157
152
146
147
158
157
152
151
156
160
157
152
153
158
157
153
147
148
155
165
172
170
162
153
147
147
153
162
164
157
149
146
147
149
150
148
149
148
148
143
144
149
157
162
162
158
148
138
136
146
157
156
145
138
157
158
156
153
150
147
147
152
161
165
159
147
144
147
153
155
159
161
161
157
150
149
154
163
163
153
139
138
146
154
154
151
147
144
145
143
146
154
161
162
152
146
139
136
136
143
148
150
146
141
149
152
154
151
143
137
136
144
156
163
162
155
154
156
155
149
144
145
156
158
154
150
153
160
161
153
144
144
153
157
152
144
140
139
142
139
140
149
160
164
151
140
134
137
141
144
145
144
146
147
148
149
152
150
143
139
138
142
150
161
165
164
160
158
156
149
140
141
149
154
151
147
150
157
160
153
149
154
159
160
153
142
138
143
145
141
140
142
157
166
164
153
143
141
144
148
147
148
152
153
147
150
154
153
149
146
146
147
152
159
166
163
155
150
151
151
150
149
149
150
147
149
152
157
159
154
151
151
157
161
157
146
138
140
151
153
151
148
153
160
164
160
152
150
151
156
156
158
157
156
143
151
157
155
151
148
147
149
153
158
158
154
148
147
151
158
159
155
151
148
148
152
156
158
159
155
150
149
154
160
160
152
141
138
150
161
163
158
153
146
141
142
148
154
159
164
163
160
156
155
149
152
154
150
147
146
146
148
151
150
147
146
150
154
158
159
159
154
149
145
144
147
151
153
157
155
151
149
152
158
161
158
150
145
145
151
158
160
156
142
129
127
137
149
155
158
158
156
152
149
158
154
148
141
139
141
144
147
146
143
137
143
154
160
159
154
151
154
151
147
143
141
142
142
144
145
152
156
156
157
160
162
160
154
142
138
144
155
158
149
134
131
136
142
142
140
144
151
146
136
163
156
149
139
136
139
143
147
148
143
140
142
148
151
147
144
150
158
161
158
155
153
148
140
133
137
148
156
158
156
156
157
157
153
144
137
139
146
152
149
141
140
144
143
137
130
134
143
141
128
153
154
152
145
143
141
143
148
153
152
149
144
138
134
133
142
158
168
170
169
167
165
155
143
134
136
143
146
149
153
153
151
146
146
148
147
142
139
142
144
143
143
145
144
137
129
130
139
141
130
140
148
151
153
156
154
150
149
153
155
153
144
137
131
134
147
159
165
163
161
163
161
153
145
139
142
146
146
148
151
151
146
143
144
149
150
144
143
145
148
145
143
144
144
140
134
134
140
142
133
135
137
142
152
161
164
156
150
147
147
143
135
138
142
147
150
149
147
142
141
144
148
148
145
141
144
152
158
154
149
145
143
143
141
140
141
144
152
157
152
147
146
146
145
138
137
140
146
143
134
138
134
135
141
150
154
157
153
147
141
134
133
141
153
156
151
142
135
133
130
132
139
146
146
142
143
151
160
158
146
137
140
142
140
132
131
142
155
158
151
145
149
153
149
138
135
141
147
143
133
145
141
138
137
139
143
150
156
156
148
136
135
142
156
158
152
146
143
143
138
135
136
145
147
144
141
141
145
145
136
133
136
141
141
135
133
140
147
146
138
134
143
156
154
142
134
134
141
143
141
152
155
157
156
152
147
150
156
158
156
146
142
142
146
151
151
149
147
147
148
143
139
134
136
141
140
138
132
131
133
137
141
148
149
145
137
137
137
140
136
132
139
151
156
150
139
135
138
146
152
157
163
170
175
171
160
151
153
159
162
157
145
141
139
146
151
146
145
147
153
152
144
128
124
130
139
140
135
134
141
150
156
154
149
145
138
132
133
138
142
141
141
143
152
157
153
147
145
148
154
156
160
165
168
164
154
147
151
163
172
169
155
142
140
148
154
154
152
150
155
158
153
140
132
132
138
145
147
148
151
157
157
152
146
142
137
134
133
140
148
149
145
142
144
152
153
149
143
143
143
165
167
165
162
162
163
160
155
158
164
168
163
151
143
142
146
150
151
150
149
150
151
150
150
148
148
151
155
158
158
155
152
151
152
152
154
158
157
153
147
143
143
146
147
149
150
147
147
145
144
159
161
160
158
156
159
160
156
156
155
158
156
150
143
143
146
152
159
162
158
149
146
144
149
149
151
150
153
154
152
153
153
152
151
151
155
161
160
154
148
146
145
146
143
142
143
146
147
151
156
156
155
154
151
151
155
161
163
159
152
148
147
149
148
150
151
153
161
161
155
145
144
148
156
158
156
151
149
150
153
155
154
149
147
149
155
161
161
157
152
148
146
146
146
148
145
144
148
160
168
153
150
150
148
150
154
164
171
168
161
151
149
148
148
151
158
164
163
152
146
146
152
158
163
162
158
153
151
156
163
165
158
152
146
150
157
160
159
157
155
151
147
149
155
158
152
144
146
159
171
145
148
151
151
151
156
163
169
169
167
163
159
151
146
151
163
172
164
152
147
155
164
165
159
155
154
156
159
162
168
168
162
155
156
161
162
159
153
152
153
150
149
151
156
160
156
145
144
149
158
142
150
156
158
156
158
160
161
163
166
172
172
163
153
151
161
165
162
157
157
162
161
154
148
148
151
155
159
160
158
155
150
149
156
162
162
159
152
147
141
142
145
150
153
157
158
155
147
140
140
139
149
158
160
161
161
159
159
160
165
172
175
170
162
158
160
158
157
156
158
159
153
146
148
152
153
151
148
151
152
145
139
139
144
151
153
154
151
144
138
136
143
149
151
152
159
161
153
139
130
139
146
152
159
162
162
161
159
161
164
166
165
162
161
163
163
159
153
149
153
153
152
152
157
161
159
150
144
148
153
154
148
144
146
145
146
150
150
146
141
139
146
152
154
151
156
160
157
146
140
145
147
151
153
154
155
156
156
156
156
158
156
155
156
158
159
155
149
145
148
152
155
157
161
165
161
150
144
146
154
161
163
164
162
156
149
148
147
145
144
148
158
165
164
156
150
156
164
167
166
149
151
156
156
150
149
152
159
158
151
150
153
155
152
149
148
146
147
148
152
156
157
158
158
158
155
149
146
148
149
152
158
165
170
168
159
152
145
143
148
158
167
171
169
157
149
152
166
179
177
147
154
161
160
152
151
162
176
174
158
148
150
155
156
150
143
145
149
156
159
159
158
158
157
154
147
146
151
154
150
142
141
148
158
165
162
155
149
148
156
166
170
170
163
153
146
147
158
166
162
145
152
159
160
155
156
169
181
179
164
150
148
155
162
159
152
146
147
153
155
154
155
157
157
152
146
147
157
164
158
151
146
148
154
157
155
153
153
158
164
166
163
156
149
141
135
133
139
149
148
147
153
159
161
160
160
164
166
162
156
150
147
153
161
167
159
149
145
145
146
147
147
150
149
150
151
157
163
165
166
167
166
163
158
150
149
149
153
157
158
155
149
142
140
137
132
130
137
147
155
150
154
161
167
169
166
158
147
146
149
149
148
149
155
162
165
158
149
146
147
148
148
144
143
147
156
164
164
161
156
160
163
162
155
148
147
146
147
147
147
144
139
137
137
139
143
145
150
154
160
150
154
161
166
167
162
153
143
141
147
152
152
147
148
155
162
166
161
154
150
151
153
150
146
148
154
162
160
152
144
139
141
146
146
145
146
146
146
144
147
143
139
136
138
149
159
159
155
149
150
148
147
151
152
150
149
148
143
142
148
155
157
154
149
151
157
163
161
154
150
151
156
156
154
150
150
153
153
146
137
132
135
146
149
147
145
145
148
151
149
145
140
139
145
155
163
159
149
137
135
143
140
140
139
139
143
147
145
144
146
153
160
159
155
152
151
152
153
153
150
152
151
152
153
151
148
147
147
146
143
141
145
152
157
151
145
141
146
150
147
142
140
146
157
165
163
152
142
134
137
146
146
146
143
143
145
149
148
142
142
147
154
158
158
158
153
152
155
160
162
159
152
147
147
151
150
149
148
150
151
152
154
157
156
152
146
144
142
140
136
137
143
153
164
167
160
152
147
146
148
160
166
160
149
143
149
152
147
140
137
143
148
152
156
163
165
165
165
170
173
169
159
148
148
153
159
162
162
161
161
162
162
159
155
150
148
148
147
142
140
140
150
157
158
155
152
152
155
158
157
169
173
161
144
140
148
153
146
137
138
144
148
147
150
160
169
169
165
162
163
164
159
154
150
154
160
170
173
170
167
167
165
163
156
149
149
152
154
154
152
153
153
153
155
153
150
149
151
155
158
160
156
148
138
142
149
153
148
144
146
149
147
143
144
151
157
155
151
145
145
148
152
152
149
149
157
166
173
171
165
163
164
162
158
154
153
154
156
160
161
157
150
150
156
164
159
149
139
143
155
147
140
138
143
152
153
150
150
157
159
152
144
137
142
146
146
143
140
142
143
142
145
148
149
151
154
159
162
162
159
156
155
155
158
160
159
156
156
158
158
153
149
151
160
169
165
150
138
141
150
147
144
147
155
160
153
148
152
162
163
153
143
142
149
150
147
144
147
151
151
144
141
145
149
152
153
151
154
157
155
150
146
150
157
160
160
154
151
150
151
152
154
156
158
158
155
153
149
143
146
158
156
158
161
159
154
150
153
161
158
152
149
153
159
160
157
155
159
158
152
144
139
140
143
146
146
148
152
156
156
151
149
152
160
158
149
141
137
139
145
153
157
162
157
152
149
151
152
148
145
160
160
158
157
157
158
161
162
161
157
153
151
151
155
159
162
164
163
157
149
142
141
142
144
143
144
147
150
153
151
150
150
154
158
157
145
137
134
138
140
144
150
162
168
161
149
143
147
150
150
156
155
153
153
156
162
167
166
163
159
155
148
139
139
149
160
162
159
153
150
149
152
152
153
153
153
151
147
144
145
145
145
149
155
159
157
152
147
144
139
133
139
159
176
172
151
137
142
152
159
154
150
147
149
153
156
154
152
152
157
157
148
135
134
145
155
154
147
146
156
165
164
155
155
164
167
159
146
140
145
149
148
147
154
163
169
163
156
149
145
141
142
153
160
160
147
141
145
153
160
154
150
146
147
148
146
140
136
139
148
157
157
151
150
154
157
152
142
144
162
175
169
154
149
158
167
159
150
149
155
157
150
148
154
164
165
158
148
148
155
158
155
150
143
143
145
148
147
147
151
155
149
149
149
151
147
145
142
141
146
157
164
167
166
165
164
159
154
155
165
173
167
152
146
148
153
153
150
154
159
160
153
148
150
154
153
147
140
143
152
157
158
151
144
143
144
143
143
142
145
156
153
154
159
162
162
157
154
151
152
157
164
167
167
165
165
166
164
161
161
159
155
148
145
147
148
148
148
150
156
160
157
149
142
141
147
148
146
145
140
139
142
148
152
149
141
133
140
151
160
156
155
159
164
168
165
157
150
148
152
157
160
157
154
154
158
161
162
157
151
146
142
140
146
150
156
153
149
148
149
156
157
149
140
139
145
154
156
150
140
131
131
144
154
153
143
139
154
173
181
153
151
152
155
159
157
148
137
137
146
156
156
150
145
145
149
152
153
152
151
146
143
143
151
161
165
165
157
150
148
148
147
146
145
143
146
151
153
153
152
146
144
145
151
155
156
158
169
175
174
150
148
147
147
150
155
151
142
138
140
144
147
147
145
146
148
151
152
156
155
155
152
154
157
162
163
159
155
151
148
145
144
148
150
153
149
148
147
150
156
159
157
150
145
147
160
170
168
158
149
157
158
155
151
152
157
163
161
154
142
135
137
146
152
154
151
153
157
161
158
154
154
157
163
163
154
144
142
146
150
152
152
154
154
156
153
149
147
147
151
155
155
150
139
134
144
153
154
146
140
166
169
165
157
149
147
154
159
159
152
142
138
147
157
157
151
151
152
156
154
149
148
155
164
164
153
143
141
147
158
160
158
154
151
149
146
145
143
144
144
145
148
148
139
134
138
143
146
146
146
169
170
165
152
141
136
137
143
151
155
153
149
147
151
153
148
141
141
142
145
145
146
153
162
164
159
155
158
163
161
157
151
148
147
144
136
134
139
145
149
148
150
151
152
151
149
147
149
150
149
161
161
158
150
143
138
137
139
143
150
154
151
144
141
142
142
140
137
138
141
147
151
155
161
161
157
157
163
165
159
149
142
141
145
144
140
140
148
159
159
149
150
153
159
161
159
156
151
149
146
146
154
158
155
151
146
143
142
142
147
152
152
143
138
142
148
150
149
147
148
153
157
160
160
160
156
156
155
156
155
145
137
137
142
150
153
155
158
160
154
142
141
143
150
155
154
149
146
141
141
136
149
159
161
152
145
140
140
141
146
150
151
148
148
153
159
161
160
155
154
155
158
160
160
162
159
156
152
154
152
144
135
131
141
152
156
154
150
147
142
130
127
129
137
144
145
145
142
139
140
142
148
154
155
149
142
136
137
143
146
144
145
149
154
159
158
153
151
153
152
151
150
155
160
165
164
158
154
153
151
146
139
140
149
154
149
137
131
138
142
136
131
133
139
143
143
143
142
141
139
154
150
147
147
145
142
141
144
148
143
133
131
144
159
159
148
137
138
146
152
151
149
152
156
158
155
151
152
153
152
148
150
156
159
154
139
124
127
143
154
153
148
145
146
140
133
135
143
145
138
161
153
146
143
141
142
142
145
147
140
131
132
144
156
153
141
135
139
151
157
157
154
152
148
142
139
140
146
151
153
151
152
157
157
151
138
132
137
154
159
158
155
153
149
135
117
117
134
144
139
156
155
149
142
138
136
135
138
142
144
144
148
151
151
148
147
152
157
158
158
157
156
152
147
140
138
139
141
145
149
148
148
147
147
149
147
145
151
157
156
147
145
151
153
143
124
114
127
141
148
148
152
148
142
140
135
132
130
140
151
160
160
153
146
146
154
164
165
156
147
145
147
148
148
151
152
153
146
141
139
141
144
145
148
151
151
152
156
160
155
144
142
150
159
160
148
137
139
147
156
147
146
141
142
148
148
142
138
144
150
156
153
150
148
148
151
154
150
141
134
132
137
144
148
152
159
164
161
151
139
137
147
159
162
152
146
147
158
163
160
152
149
153
157
154
152
157
161
162
156
150
144
138
141
149
156
156
154
150
148
144
143
149
154
155
148
141
138
137
133
131
136
145
147
147
146
154
162
156
138
136
151
166
165
149
138
143
157
166
162
158
154
151
142
133
135
148
161
161
146
155
145
138
138
145
154
158
158
155
149
143
145
151
157
155
149
144
145
145
141
139
142
152
155
147
141
140
142
141
135
135
145
155
155
144
135
142
156
164
158
148
144
143
139
128
125
133
141
145
143
150
144
140
146
151
154
153
151
150
150
150
153
152
151
151
151
153
155
150
146
144
146
150
156
158
153
141
130
127
132
137
139
137
135
134
134
142
152
158
151
137
134
139
144
144
137
136
137
140
144
146
139
141
151
158
155
148
146
149
154
158
156
152
145
147
151
155
156
153
152
149
147
144
151
160
166
156
139
132
136
141
138
132
130
132
135
139
144
147
144
139
137
143
152
156
154
149
146
144
144
153
144
141
143
146
147
147
149
153
159
162
157
151
148
148
152
155
158
161
164
160
149
142
144
155
161
157
148
146
147
144
136
130
132
138
138
135
133
138
143
146
147
147
149
150
148
148
147
143
140
160
166
163
157
154
157
157
152
151
160
169
166
151
140
145
158
168
168
163
163
169
168
158
148
141
145
152
158
161
161
160
155
154
152
152
153
157
155
153
146
139
136
141
146
148
150
148
150
152
153
162
170
169
160
151
147
140
136
140
154
166
165
150
136
138
150
159
161
160
161
163
165
157
151
147
151
154
158
158
155
156
158
159
155
150
146
145
153
153
152
149
148
147
146
144
140
142
148
152
153
165
169
164
155
148
146
141
138
143
155
163
164
155
146
144
146
148
148
145
142
143
147
153
154
155
153
151
148
148
149
154
158
156
153
149
143
142
143
150
154
154
150
147
145
143
139
140
150
162
167
160
157
152
149
148
150
154
154
156
156
159
157
153
148
146
148
150
148
140
135
136
145
151
153
151
152
149
145
142
149
158
160
155
149
152
152
147
146
149
156
156
151
148
146
147
144
141
146
162
173
148
146
148
150
153
155
159
161
163
160
158
151
146
142
145
154
161
158
151
148
152
156
151
143
142
148
150
148
148
155
162
161
151
145
152
160
160
152
150
153
155
154
153
157
160
158
149
146
156
168
140
144
155
162
162
158
154
155
161
168
173
166
154
146
150
157
162
159
158
160
164
160
146
134
134
143
151
152
153
158
162
154
141
137
145
158
160
155
151
152
155
158
159
162
164
165
163
158
155
158
130
140
158
170
171
160
152
151
160
177
189
185
170
160
160
162
161
156
156
161
162
153
140
136
141
147
150
151
156
162
159
146
132
128
133
145
155
157
157
156
157
159
158
152
152
161
168
166
155
146
123
134
150
161
164
162
158
157
161
174
182
181
171
164
165
163
157
153
154
156
160
153
146
150
155
156
148
148
155
166
164
148
135
133
140
147
153
156
158
156
155
157
152
142
139
150
159
164
153
143
136
143
148
151
154
158
164
165
160
155
155
159
160
157
155
153
152
152
154
159
161
157
154
156
160
156
145
138
144
157
160
154
150
153
160
164
159
152
143
136
136
144
152
151
149
150
155
155
153
151
153
158
158
153
149
151
160
163
154
141
140
149
154
150
141
139
144
152
158
163
163
161
157
156
157
153
145
139
140
143
146
147
152
158
166
171
164
148
131
121
126
143
157
170
169
161
153
151
152
154
154
164
169
165
152
146
153
159
156
147
148
154
157
152
142
139
144
151
156
161
163
161
156
156
155
158
156
153
148
144
142
142
144
150
155
162
165
157
148
138
142
151
161
172
174
164
151
144
145
146
147
154
166
168
162
152
151
158
164
163
162
162
161
161
159
152
145
145
148
152
155
154
152
152
154
157
160
160
156
154
153
150
147
146
147
153
162
167
165
162
160
155
156
161
162
155
143
132
130
133
146
144
154
165
170
164
157
156
162
164
162
158
158
169
173
163
145
136
140
147
151
152
151
152
150
148
150
154
159
163
167
166
163
157
153
152
152
155
159
163
159
150
143
146
149
145
133
127
129
134
146
140
145
159
172
174
164
154
150
152
151
149
153
162
167
159
145
137
142
148
153
156
156
155
148
143
144
150
161
165
163
163
163
165
161
148
135
133
138
146
146
140
137
142
147
146
142
140
143
147
145
137
141
155
167
171
163
151
143
144
147
148
150
151
152
149
147
146
146
150
155
161
164
159
150
146
146
157
161
157
149
149
155
158
151
137
126
124
131
138
137
134
134
142
152
158
158
155
152
150
146
139
143
150
156
158
156
152
147
145
150
152
150
148
148
149
151
152
151
150
154
159
160
158
151
149
154
156
155
148
142
146
151
150
142
135
137
144
148
144
138
136
140
148
157
162
161
154
148
145
149
146
148
150
150
148
151
153
153
150
150
151
152
156
158
158
157
155
152
155
156
153
150
148
150
150
149
148
146
142
145
149
154
151
146
147
156
162
157
145
137
138
147
156
160
161
154
147
140
138
158
159
160
159
155
153
153
152
151
149
152
152
153
158
163
162
158
153
153
157
156
151
148
149
152
152
148
145
143
146
149
156
158
156
152
151
156
158
152
144
141
147
154
157
157
155
154
150
146
145
164
167
165
160
163
166
161
149
141
147
155
156
148
144
150
157
157
154
149
148
151
155
161
167
167
163
158
153
155
156
160
163
161
155
148
143
145
147
150
150
149
152
153
151
151
151
156
157
157
156
162
161
153
147
155
163
157
143
136
146
158
154
137
124
131
149
157
155
148
143
147
155
162
164
158
157
161
166
169
169
169
168
163
150
138
134
138
145
153
159
159
152
149
150
156
159
156
153
153
155
153
145
136
132
144
151
147
140
140
152
158
148
130
122
131
146
155
157
153
149
147
147
143
136
132
137
152
164
169
167
164
159
154
143
139
137
142
148
156
160
157
149
148
158
171
170
154
138
135
145
147
138
135
139
148
150
145
144
153
160
155
143
136
140
147
151
148
148
152
156
151
145
136
127
127
136
150
158
159
158
153
145
136
136
140
146
145
149
155
158
154
147
149
160
174
170
152
132
128
137
150
148
150
158
162
156
148
146
155
157
152
147
153
162
160
147
138
137
148
155
152
147
143
144
148
150
151
155
158
158
150
141
135
137
140
136
136
145
154
159
157
151
150
155
159
159
153
145
139
138
157
156
159
163
162
155
146
145
147
150
151
157
164
167
159
145
139
143
150
153
150
149
151
154
152
149
149
155
161
163
156
152
154
154
142
127
121
133
147
156
157
156
156
154
146
147
153
153
148
141
155
154
154
152
150
148
146
145
145
145
150
157
161
159
150
149
154
162
159
151
145
145
153
157
151
147
147
158
164
162
155
154
161
164
155
139
134
140
146
146
147
155
165
168
153
143
141
144
145
142
151
144
143
144
146
148
147
148
147
150
152
154
152
147
148
156
166
168
158
148
140
145
155
159
154
151
153
159
158
155
151
149
153
160
164
166
165
160
156
147
145
155
172
181
166
144
131
133
142
148
147
141
143
150
154
150
145
142
147
152
156
153
146
145
150
160
162
155
146
145
147
151
151
153
155
155
153
149
148
152
153
151
149
153
163
175
176
169
163
158
155
157
165
169
160
146
137
141
151
158
151
149
152
158
157
147
137
133
136
144
152
152
149
149
153
159
154
142
136
148
163
164
152
143
144
148
148
146
147
158
166
161
152
152
157
161
158
152
153
159
162
160
153
149
147
149
150
152
157
159
155
156
159
159
153
145
140
137
134
131
136
148
156
161
162
160
156
147
145
153
167
168
156
141
137
139
143
149
156
166
167
159
153
152
154
151
145
137
137
142
149
152
151
149
150
154
154
148
147
149
156
161
162
160
152
149
154
158
152
138
134
146
161
170
170
165
163
159
158
157
159
159
154
148
142
139
145
151
157
158
153
147
147
149
151
152
151
144
135
129
131
140
149
156
158
157
147
145
146
150
154
155
158
158
154
152
157
165
166
158
151
152
159
167
165
160
160
161
159
156
151
149
150
151
150
149
149
151
153
148
144
142
145
148
152
155
158
158
151
140
134
136
147
159
163
160
156
157
159
159
149
147
150
153
151
145
144
151
159
164
159
154
151
149
146
143
143
151
157
160
157
151
148
146
148
148
153
156
156
151
149
148
149
152
154
155
157
157
156
156
150
149
153
160
166
166
169
170
168
156
148
146
149
149
147
143
140
143
144
146
145
147
147
143
136
130
134
148
157
166
165
159
151
145
142
146
150
155
157
158
158
159
159
161
159
157
156
153
149
151
154
156
156
156
156
161
167
165
158
144
156
160
162
154
146
142
149
151
144
132
130
139
150
153
143
135
139
154
163
166
162
155
151
149
147
146
144
145
146
154
159
163
166
168
169
167
161
150
141
136
144
152
152
145
138
144
149
149
146
140
169
178
173
154
142
140
149
152
148
137
135
142
152
159
154
147
149
157
163
158
151
146
150
154
158
153
145
142
142
148
155
159
166
169
169
167
160
148
137
133
141
148
150
140
135
138
145
147
147
145
174
176
166
149
139
138
141
144
145
144
145
145
147
149
150
149
148
149
151
152
154
153
154
156
155
153
148
147
146
145
148
152
160
162
158
152
148
143
140
139
143
149
155
155
152
153
157
153
148
146
164
159
153
147
146
148
149
145
140
138
138
139
137
136
141
145
144
140
139
148
159
169
165
154
144
142
146
150
149
143
139
140
146
149
145
140
142
148
151
144
140
146
158
166
167
164
160
153
146
142
149
151
154
153
153
156
156
150
139
132
132
137
139
139
145
151
150
143
139
147
162
170
165
151
141
141
146
149
149
145
137
134
138
144
143
141
146
155
157
145
134
134
149
161
162
154
149
144
142
141
144
157
165
163
154
148
146
148
145
142
140
143
145
150
157
160
156
148
142
148
156
158
153
148
144
145
147
149
149
148
141
136
135
144
150
150
148
149
152
147
140
135
141
148
148
144
140
140
142
142
145
155
162
161
155
146
141
144
150
152
147
142
143
150
157
156
149
141
142
148
149
150
150
150
149
149
146
145
146
147
144
142
145
152
161
152
139
135
146
156
156
148
144
149
148
140
135
138
141
140
144
143
146
152
158
156
149
145
148
147
140
133
137
147
150
141
133
132
141
146
149
150
152
153
150
145
140
140
143
144
146
146
154
160
163
149
133
131
147
164
165
159
153
152
149
140
133
135
141
140
147
140
139
146
155
157
149
142
138
135
132
134
144
153
150
140
134
138
146
149
148
150
152
154
147
141
137
138
143
149
150
150
154
157
155
145
136
141
158
169
168
159
154
151
146
134
127
133
142
144
154
152
146
143
141
137
133
129
128
132
140
148
154
153
150
148
151
155
154
147
144
146
150
153
154
148
140
137
142
150
152
150
151
152
152
147
147
152
160
165
154
146
146
149
146
137
128
131
140
149
158
157
149
140
130
123
120
122
133
145
155
158
152
145
145
154
164
164
156
146
141
141
147
154
161
159
150
140
140
143
147
151
152
156
156
153
150
153
157
156
147
142
145
149
153
150
142
136
140
148
157
154
147
141
138
134
132
136
149
162
168
159
146
138
142
151
157
159
156
150
144
141
143
148
156
161
157
154
149
142
143
150
162
169
163
152
148
151
155
156
154
151
148
148
147
152
152
151
150
147
158
153
144
143
149
154
154
154
158
167
168
158
148
143
146
147
149
154
157
156
150
145
143
146
147
149
155
162
159
145
140
149
165
173
163
151
146
150
157
159
159
157
146
135
133
140
148
153
152
145
164
155
146
143
151
156
155
150
150
156
160
159
155
152
147
149
152
158
158
155
148
147
152
153
149
143
144
152
155
146
142
147
156
162
157
148
146
153
161
164
158
147
132
127
129
137
143
144
141
137
157
147
140
144
149
149
144
136
133
139
150
158
156
150
146
152
163
166
158
147
142
147
155
160
160
154
146
138
139
140
141
142
139
142
144
144
147
155
163
163
154
140
131
129
135
139
140
136
131
130
143
134
136
144
149
147
142
136
133
136
143
150
149
145
145
153
163
164
158
147
142
145
150
159
165
165
152
136
131
136
137
130
125
128
135
142
147
150
155
156
153
149
145
141
138
138
139
140
137
132
148
142
138
142
147
153
155
149
145
142
143
147
147
146
145
147
150
154
154
150
144
141
142
149
155
156
147
138
136
137
130
121
121
130
141
145
143
143
145
150
156
159
154
148
136
132
137
144
144
139
142
151
151
146
144
149
155
156
154
158
162
162
157
155
161
171
171
161
151
154
163
165
159
153
150
153
155
156
156
159
161
159
158
155
151
149
148
151
156
158
158
155
152
148
149
152
151
153
157
164
156
163
161
153
146
146
145
142
145
153
163
165
159
156
161
169
166
151
140
140
149
161
159
154
152
156
160
159
157
155
157
161
162
159
152
146
143
149
160
170
166
161
158
158
157
153
150
150
153
154
165
170
165
156
152
151
147
141
144
157
170
175
173
164
160
157
152
146
137
133
139
147
154
154
156
160
160
157
150
150
154
158
159
161
160
151
143
146
155
167
169
161
156
156
157
154
151
152
154
151
161
161
156
152
153
157
156
151
153
159
167
172
173
167
156
146
146
151
151
148
145
146
151
152
155
160
159
149
143
145
152
154
153
151
160
161
155
149
150
158
161
156
151
152
156
157
156
157
159
157
151
148
151
153
157
157
156
153
156
157
155
156
157
158
154
149
152
159
164
162
158
155
152
148
148
150
149
143
136
141
152
154
148
141
150
159
161
154
149
151
154
154
151
152
157
161
161
162
164
163
146
147
156
165
165
158
149
146
148
156
158
155
152
152
154
157
160
159
160
161
163
161
152
142
136
138
139
141
141
151
161
162
150
137
135
147
157
155
150
149
152
155
154
154
158
161
164
166
165
165
143
147
160
173
171
159
145
137
145
160
171
169
160
155
159
163
162
157
155
155
155
152
144
138
135
137
140
144
154
165
171
167
152
139
131
138
148
154
155
154
154
156
154
150
150
154
162
164
163
158
139
145
157
163
165
161
155
148
150
162
172
172
162
156
158
162
162
159
159
156
150
142
139
142
148
153
153
157
164
173
173
162
151
144
145
148
153
158
160
158
155
153
149
146
146
151
159
156
150
144
149
154
153
151
154
162
170
166
159
155
155
157
156
153
154
157
161
162
161
155
146
142
141
149
158
161
161
161
165
168
163
151
143
148
160
167
167
161
156
149
144
143
143
145
152
159
159
147
132
126
161
166
159
150
149
160
170
168
155
143
142
150
153
150
148
153
159
160
155
148
144
144
145
151
157
162
163
162
161
158
150
145
143
147
160
170
169
161
151
137
132
134
140
147
160
165
158
139
121
121
160
165
165
161
156
154
153
150
143
141
150
159
159
152
147
151
157
156
147
142
144
146
146
150
155
160
163
161
155
151
148
147
146
144
147
158
165
161
153
141
136
136
141
149
162
166
155
134
121
127
154
154
162
166
163
153
146
142
145
156
169
172
166
157
152
150
151
150
150
151
149
149
147
149
154
159
160
156
149
149
153
153
148
144
141
146
155
159
160
158
154
148
144
152
164
167
152
132
123
135
155
147
150
159
165
159
153
152
158
167
169
166
161
160
157
149
144
146
154
162
162
159
157
158
158
155
151
150
151
153
154
154
152
153
151
148
144
145
155
162
162
155
155
162
171
167
149
132
127
138
155
143
140
148
160
165
163
160
160
158
153
151
153
158
157
148
140
143
152
161
162
162
168
171
160
149
141
146
158
161
154
149
158
168
165
149
130
125
139
156
157
153
154
163
168
161
143
135
134
140
148
143
143
151
161
166
164
157
150
146
146
148
150
153
152
147
144
144
145
150
155
162
172
173
160
146
139
150
162
164
157
150
159
168
163
144
130
127
137
144
140
138
145
153
155
150
143
145
149
148
149
153
160
164
163
160
156
154
150
151
151
153
152
150
149
151
151
149
149
150
156
161
166
163
155
149
147
153
159
159
157
154
153
149
142
140
145
152
152
143
135
133
139
147
147
145
148
153
154
148
156
165
171
170
160
151
150
154
160
164
160
156
150
150
155
158
156
154
155
159
160
157
152
150
151
151
149
150
151
153
155
153
148
138
134
142
158
163
157
146
141
143
147
148
146
145
150
152
151
147
156
163
166
162
158
153
152
154
161
164
160
152
147
148
153
157
156
153
154
158
156
151
148
150
152
151
148
146
147
148
149
152
151
148
148
150
154
155
154
152
155
159
156
154
150
150
151
150
150
149
141
146
151
158
165
168
160
150
149
156
160
152
141
137
143
147
148
144
144
144
143
147
151
160
162
155
150
147
149
150
151
152
157
160
157
151
146
146
154
159
161
159
154
152
155
157
156
154
154
156
133
134
141
152
165
169
156
143
142
154
162
153
135
124
129
142
148
151
148
145
143
147
153
158
154
151
149
148
151
152
153
154
159
157
154
148
146
148
155
162
160
153
148
152
165
168
162
155
153
155
144
139
140
147
154
154
145
139
145
158
159
148
130
124
132
147
157
163
166
163
155
148
143
139
136
137
141
146
150
152
154
153
149
142
141
144
147
148
151
155
154
150
148
157
171
173
163
152
146
147
157
148
143
143
149
149
146
146
150
156
149
140
135
141
148
149
151
158
168
167
158
148
139
136
136
137
142
143
146
151
153
150
138
130
132
138
144
146
146
147
148
148
151
160
168
167
158
147
141
144
157
148
143
148
156
158
155
151
150
148
146
145
151
157
154
144
137
141
151
157
153
147
146
149
154
151
143
140
145
153
157
154
143
135
131
129
135
145
149
149
145
146
151
155
158
156
155
155
154
153
150
145
146
154
160
158
151
146
146
147
154
160
164
158
145
135
135
143
150
153
147
147
153
160
158
150
139
138
147
160
161
158
156
153
144
132
136
149
159
156
148
147
150
150
145
146
155
165
166
157
150
148
152
156
155
146
139
138
143
150
158
166
166
156
144
140
151
163
162
152
143
147
156
164
155
143
137
145
157
161
162
160
163
164
155
148
150
160
162
158
151
152
154
148
137
135
144
153
155
147
154
151
155
157
152
142
138
143
149
152
154
157
164
162
155
155
165
172
164
150
138
146
157
161
154
145
146
154
160
159
158
156
155
155
154
154
158
161
160
153
151
156
159
153
138
129
130
136
140
140
155
151
154
157
155
150
147
153
156
155
154
157
163
165
164
163
165
165
157
147
140
145
150
154
148
146
147
147
148
153
156
154
148
140
139
144
149
151
152
150
153
157
160
156
146
137
136
142
149
148
156
153
156
158
156
151
153
154
154
156
158
160
164
164
161
160
158
155
150
150
151
148
143
139
139
140
141
142
145
153
157
154
147
138
135
135
139
144
148
152
153
155
155
155
153
152
153
155
159
158
164
163
161
157
149
148
152
155
153
147
149
158
164
162
159
156
155
153
152
154
161
156
147
139
136
137
143
148
153
154
154
149
146
148
147
145
146
149
153
155
153
153
152
153
157
160
159
153
149
150
164
163
159
149
139
140
151
159
154
141
138
146
157
162
159
154
153
154
157
159
162
163
162
157
149
145
147
153
156
150
140
133
142
151
157
160
163
163
164
159
154
151
149
151
157
162
156
146
138
144
153
148
147
143
138
140
147
157
156
146
138
141
150
158
156
146
144
148
155
157
160
165
172
172
160
148
145
149
149
143
133
130
139
148
157
165
170
170
167
162
154
148
147
152
157
160
155
147
145
149
143
136
142
149
149
142
140
144
153
153
148
145
147
149
144
136
134
143
150
154
155
159
163
160
149
139
141
145
148
147
147
147
147
149
152
155
162
162
162
157
154
152
152
157
157
155
150
150
156
158
147
143
149
155
154
144
138
139
144
148
150
154
153
147
137
131
136
147
154
154
151
149
147
141
134
136
142
147
149
154
160
162
159
153
151
154
155
155
149
145
146
152
156
158
153
147
146
148
157
159
158
160
159
154
147
145
148
150
145
140
146
156
163
155
144
140
146
157
161
154
148
143
141
140
142
148
153
150
148
150
154
158
158
156
156
158
160
155
147
140
142
148
153
149
144
144
144
146
152
156
162
169
163
148
139
142
152
154
147
142
146
157
163
159
152
149
153
161
162
155
149
146
146
149
156
157
154
147
137
133
138
146
153
156
158
159
160
156
148
142
144
146
144
138
137
147
154
153
150
150
156
157
153
146
142
145
150
148
147
144
149
154
154
150
150
150
151
151
151
152
152
153
151
149
152
152
148
142
134
128
132
140
148
153
152
152
151
148
145
142
143
146
143
139
139
152
161
157
149
144
150
141
140
145
150
156
158
153
147
144
143
146
147
146
148
151
149
144
141
151
164
167
157
146
140
140
145
146
141
136
133
137
144
150
146
140
140
143
143
142
140
147
153
153
150
152
155
154
147
142
151
143
143
146
151
158
166
168
159
147
141
143
148
154
159
160
155
147
144
155
169
171
160
144
138
141
146
152
152
147
140
137
141
146
145
140
141
144
147
145
141
149
157
162
153
145
147
152
153
149
157
159
158
152
145
148
162
173
172
160
149
144
147
158
166
167
159
150
148
156
164
164
156
146
142
143
146
149
151
150
150
147
145
147
149
148
148
152
157
158
154
152
155
157
152
143
141
151
161
157
156
160
159
152
148
148
153
161
165
161
153
145
144
149
155
156
154
148
146
150
151
150
149
146
144
142
142
143
147
152
157
157
147
147
147
149
150
154
162
167
163
153
150
153
153
144
138
144
151
151
149
145
144
149
156
157
151
141
141
145
147
146
143
139
139
141
144
145
144
139
136
140
144
145
142
141
140
140
144
149
156
158
154
146
146
148
148
150
157
161
158
150
150
155
157
149
137
131
135
140
144
139
138
146
156
158
148
136
129
132
140
146
148
146
143
144
150
152
146
136
132
137
144
148
147
146
142
140
143
147
153
154
152
152
151
149
146
143
147
150
151
146
147
154
156
154
145
136
138
141
150
149
146
146
148
146
145
139
134
134
137
145
150
152
152
158
164
163
154
144
142
144
150
153
155
152
142
137
140
149
154
153
155
160
163
157
146
137
137
143
144
143
141
145
150
156
153
146
142
141
156
156
151
145
140
140
143
146
148
147
144
139
137
140
148
160
166
162
156
157
157
155
151
154
157
151
140
135
145
156
157
152
153
161
164
156
144
137
139
145
146
144
140
140
144
150
151
143
133
131
155
149
141
136
138
143
148
151
158
158
154
140
129
127
139
151
156
156
159
163
161
151
144
147
151
151
146
146
154
158
153
141
136
143
148
148
143
139
143
151
156
154
148
140
140
143
142
136
129
125
157
149
138
134
143
152
156
156
158
163
162
151
137
133
138
144
148
154
159
163
155
145
141
144
149
151
153
158
162
158
146
131
127
134
141
143
142
141
148
157
162
159
148
140
142
146
146
139
132
131
170
164
154
148
152
156
156
151
150
157
163
162
155
150
146
147
152
156
159
155
150
145
148
152
153
153
153
158
160
155
147
140
141
147
149
145
141
140
149
160
164
154
138
135
145
159
160
150
140
139
171
171
168
165
159
153
145
137
136
141
150
156
157
152
148
149
156
159
159
154
150
150
152
154
157
156
150
148
145
147
149
155
158
160
155
146
138
139
149
161
164
152
140
133
144
156
159
150
140
136
155
161
167
166
159
151
142
134
129
130
136
144
147
145
143
147
153
156
153
148
147
148
149
150
151
151
145
137
136
140
145
153
155
155
151
144
140
141
150
160
164
161
152
143
141
141
144
146
140
135
145
152
159
162
159
156
152
147
140
138
141
145
144
140
142
144
146
145
139
133
136
144
147
148
144
139
136
134
135
139
140
139
141
144
147
146
145
146
150
155
161
164
163
154
143
136
140
146
148
145
136
144
149
145
142
147
156
163
162
157
152
147
149
155
163
168
164
153
140
141
149
152
153
154
158
162
161
156
153
158
162
163
160
156
151
148
146
145
147
153
157
161
160
156
153
156
156
157
158
163
141
150
152
147
146
152
157
157
153
150
151
153
159
167
173
176
166
147
134
132
142
150
156
155
156
159
157
152
148
152
156
160
161
160
156
152
148
150
156
158
155
149
149
154
158
159
156
154
150
150
156
162
159
156
159
164
162
154
146
146
152
162
171
174
169
162
156
153
150
148
150
157
160
159
158
159
156
152
148
148
152
156
157
159
163
160
156
155
159
162
157
149
148
153
158
159
156
154
152
149
165
167
161
159
164
167
162
154
149
151
154
165
175
174
159
144
147
161
170
165
159
157
161
162
160
159
156
152
147
148
154
155
153
153
156
160
158
154
155
158
154
151
148
151
155
159
162
166
167
157
158
158
160
162
164
160
156
153
155
155
154
156
165
167
157
146
149
162
168
163
154
153
159
160
154
152
152
153
149
151
157
159
154
149
148
155
158
153
148
145
147
147
144
146
152
159
164
167
168
161
151
151
159
165
164
158
150
148
153
152
148
148
153
159
161
158
155
157
153
146
143
150
158
157
150
146
150
157
160
162
168
170
164
151
147
150
155
151
144
138
140
142
141
143
146
149
152
154
153
150
146
149
158
166
167
157
148
143
144
149
151
149
149
152
156
160
159
157
152
145
145
149
154
153
147
145
149
158
165
170
173
173
166
154
147
146
150
148
142
136
138
141
143
146
145
145
141
141
141
143
154
154
156
161
162
159
153
147
147
150
156
156
153
147
145
152
161
166
165
157
147
146
148
150
149
149
150
157
164
170
171
167
159
150
146
146
150
151
149
142
140
143
147
152
154
152
148
144
142
141
168
164
154
150
152
158
160
158
157
155
158
156
153
148
146
154
165
171
168
156
145
141
143
150
153
156
157
161
166
170
165
153
148
147
148
150
154
157
161
159
154
149
147
148
154
162
160
148
137
135
174
168
153
144
147
155
161
158
154
152
154
154
153
151
155
166
172
167
153
139
133
139
144
151
156
158
162
166
168
168
162
152
149
150
155
159
164
165
167
170
166
156
146
141
149
161
160
144
125
124
167
161
152
147
150
154
152
144
138
143
154
160
156
152
157
168
169
159
143
133
134
141
145
149
153
158
162
165
164
163
161
159
157
154
155
158
165
164
164
168
167
159
146
139
148
160
158
139
122
126
159
154
152
152
154
152
144
136
135
145
160
165
159
150
146
149
155
157
154
153
153
152
149
150
153
156
156
154
151
152
154
156
155
146
145
149
155
156
154
159
164
159
148
145
152
164
160
140
130
142
162
156
153
152
153
151
145
144
149
153
159
161
156
148
139
135
142
157
170
174
166
157
154
156
156
155
150
147
147
147
143
140
141
143
146
146
144
144
152
160
160
156
150
151
160
166
157
142
138
147
163
156
152
151
151
151
151
151
152
150
149
151
152
149
141
137
143
156
166
168
162
157
156
158
157
151
147
149
152
150
141
135
142
157
165
155
144
143
155
164
160
152
149
153
157
151
144
140
145
149
156
156
154
157
158
157
153
150
146
145
146
151
154
154
151
151
150
149
150
152
154
156
158
159
156
151
149
153
158
158
151
147
156
169
174
165
156
155
160
160
150
142
144
149
144
137
133
143
153
151
153
158
165
168
165
161
154
151
148
150
158
161
162
156
153
152
151
146
146
149
156
158
160
159
156
154
153
155
160
163
162
158
158
159
160
158
159
161
158
147
138
136
142
146
141
137
143
153
160
152
156
164
168
166
161
156
155
154
156
156
158
157
156
152
150
148
148
150
155
160
161
160
157
158
155
152
151
153
159
162
163
158
151
145
143
144
148
151
148
145
143
145
147
148
146
145
147
155
157
154
153
158
159
156
154
153
152
155
154
150
142
137
140
142
145
145
147
155
163
167
160
152
150
151
152
150
148
151
157
158
156
153
151
148
147
143
137
138
145
154
159
162
159
157
156
155
148
146
149
156
141
143
146
154
160
158
153
151
148
145
136
128
130
138
142
143
146
153
162
166
158
147
145
150
154
153
150
149
149
147
144
146
155
164
164
153
141
141
153
164
170
164
163
165
167
164
152
145
147
156
135
139
148
164
171
164
151
146
151
155
150
139
134
137
143
144
146
151
160
164
158
149
150
158
164
163
154
147
139
136
140
147
158
166
168
162
154
151
157
164
164
158
156
160
167
169
162
154
151
154
145
148
155
166
167
160
153
153
160
164
157
146
141
142
146
146
147
151
161
164
160
157
157
162
166
163
154
146
138
135
142
151
159
159
160
160
157
153
149
150
153
153
150
147
152
163
162
158
151
150
155
150
149
150
152
156
159
164
162
155
144
138
142
150
151
145
144
153
161
163
158
155
158
161
163
158
151
146
144
147
155
158
157
151
148
150
155
150
140
136
142
148
149
146
146
152
158
159
156
157
150
142
134
136
146
158
165
163
152
139
133
136
145
149
145
142
145
155
160
158
150
147
148
157
160
153
146
142
149
159
162
159
154
147
145
150
153
152
146
137
135
144
152
157
155
156
159
164
168
169
143
134
135
142
153
160
157
151
147
145
148
152
151
145
141
142
152
162
163
154
146
142
146
157
159
149
138
136
146
159
161
158
152
149
149
151
159
163
161
152
144
146
154
157
154
153
162
173
177
171
150
146
153
160
161
152
145
145
151
159
164
163
156
146
141
145
158
168
164
153
146
146
153
160
157
145
135
135
145
156
159
157
155
152
153
152
157
161
161
156
154
148
145
137
131
138
151
164
165
156
161
160
165
165
156
144
143
151
158
158
156
155
156
156
150
149
157
165
164
154
147
150
158
161
153
141
137
143
147
153
156
157
156
151
145
142
143
147
148
152
153
149
139
123
115
120
134
146
150
147
162
159
159
156
148
146
150
160
162
155
145
145
156
157
154
151
154
162
165
157
149
150
154
156
149
142
139
144
147
147
148
150
149
142
135
131
134
139
144
148
150
150
147
140
133
132
137
146
152
152
157
152
150
149
150
153
159
162
161
157
153
154
156
153
150
151
156
165
164
160
153
148
148
149
149
146
143
143
144
143
143
144
145
140
135
131
136
147
152
153
153
158
163
166
160
153
151
154
158
157
162
157
153
149
152
156
161
160
160
161
164
164
158
150
148
153
160
165
164
162
158
152
146
145
151
150
150
148
148
146
144
145
150
153
147
143
146
156
163
166
165
163
163
165
161
160
159
152
147
147
164
161
152
146
144
148
154
157
154
154
157
159
159
155
152
151
154
156
159
161
162
161
156
155
155
155
155
155
152
149
145
145
151
155
156
155
159
166
169
169
166
157
150
146
151
160
160
149
136
140
154
149
146
144
142
142
145
148
147
145
144
148
154
159
153
144
142
146
154
157
157
160
162
163
158
154
153
152
149
146
142
142
144
147
151
160
169
169
167
163
160
148
138
135
146
158
161
150
143
146
144
137
146
154
155
149
144
141
145
144
142
146
152
153
145
136
136
145
149
146
142
147
156
159
155
149
146
147
147
146
146
144
139
138
145
157
169
168
160
151
146
142
140
142
148
150
150
149
154
161
147
143
149
157
160
156
148
146
146
147
147
152
152
147
139
139
146
153
151
142
136
139
146
150
149
147
147
148
149
149
151
151
145
139
142
151
161
161
154
146
143
145
150
152
148
143
140
145
158
171
161
156
147
144
148
153
156
155
147
143
145
152
157
153
146
147
153
157
153
140
137
142
148
151
151
154
155
154
152
150
151
151
144
141
141
145
151
155
152
146
144
146
150
150
147
145
143
147
157
171
164
161
148
138
140
151
158
158
148
140
144
152
156
155
152
151
152
149
142
137
138
143
149
151
155
156
155
153
152
149
146
142
142
142
140
141
145
150
151
150
148
146
143
139
141
150
157
158
156
159
156
154
151
148
148
152
154
152
148
144
147
151
152
150
151
152
150
141
131
133
137
141
141
146
151
154
154
153
152
147
143
139
142
144
141
141
143
148
150
150
150
148
143
135
137
150
158
159
152
145
148
145
148
151
153
152
152
151
152
151
152
151
147
146
149
151
151
144
139
139
141
142
140
141
146
153
156
158
155
149
142
139
143
147
149
146
144
145
146
147
150
152
151
143
139
143
148
150
149
143
150
144
144
143
142
144
153
162
165
160
152
148
148
152
158
159
156
152
152
156
158
153
145
143
146
153
157
157
155
150
142
138
140
145
148
147
141
141
141
146
150
154
155
150
143
140
142
148
152
153
157
152
146
137
134
140
155
168
169
162
149
145
148
158
164
164
160
157
161
165
166
162
156
154
153
152
151
148
150
150
147
140
135
133
137
138
139
139
143
152
155
153
152
149
147
144
144
151
158
159
161
159
150
143
144
149
156
158
153
148
146
146
148
150
153
157
158
158
157
155
155
157
158
158
155
154
149
147
149
153
160
159
146
129
124
132
140
146
154
161
159
152
147
147
150
147
143
142
143
143
161
158
151
148
154
157
153
143
134
135
143
148
148
143
141
148
158
160
150
139
136
144
152
155
155
157
160
156
151
154
165
171
159
139
130
135
145
149
152
152
155
150
150
153
154
150
137
128
124
131
155
154
150
147
149
151
151
146
140
137
143
150
151
150
149
158
168
164
148
135
133
142
147
150
154
159
163
156
145
146
154
162
160
152
150
151
148
142
135
133
139
147
155
162
160
153
140
131
130
137
150
150
149
147
147
149
156
159
157
148
144
145
150
157
167
176
177
164
151
145
150
156
153
150
153
158
157
149
146
150
154
153
155
160
164
160
147
131
121
121
131
144
154
158
156
154
154
150
147
145
153
148
147
147
150
155
162
165
161
151
141
134
138
150
166
175
170
157
152
158
163
163
156
154
157
155
149
147
157
170
168
153
146
151
159
155
145
133
129
134
142
146
151
153
152
152
156
155
148
139
156
148
139
136
143
154
160
157
149
140
135
131
130
136
148
154
153
148
152
158
155
149
146
154
161
157
148
150
165
178
169
147
129
127
136
143
144
145
149
150
154
156
158
155
153
152
149
144
136
130
158
150
137
130
137
152
157
153
146
142
141
140
138
138
141
142
144
145
150
148
141
134
140
153
162
158
149
150
161
168
161
141
122
117
124
136
143
147
152
156
159
159
160
158
160
157
149
138
132
133
160
160
154
148
150
155
156
157
155
155
152
152
154
155
153
146
143
144
150
149
143
142
146
155
160
156
150
148
152
156
156
149
141
137
137
140
139
139
146
153
158
155
149
149
156
160
159
150
143
144
160
168
171
169
163
156
153
152
153
151
151
153
158
164
159
149
143
145
154
160
161
157
153
154
154
157
153
150
149
148
153
160
163
160
152
141
136
135
143
152
157
152
143
139
145
152
156
153
148
148
158
166
172
169
162
153
147
142
140
140
141
144
153
156
156
151
147
148
155
161
165
160
154
151
152
159
160
153
145
142
149
161
166
162
151
142
139
142
147
153
156
156
154
148
144
140
142
145
147
148
150
156
161
160
157
153
150
145
143
145
147
146
146
147
152
159
160
154
146
140
145
151
156
150
144
145
148
146
143
142
150
161
162
151
145
144
147
150
151
153
156
161
165
161
154
145
138
139
147
150
161
167
167
159
152
149
152
158
163
160
151
145
146
153
161
165
162
153
146
144
146
151
153
155
159
161
159
155
155
160
164
163
158
152
151
155
158
155
145
137
137
143
148
148
148
152
154
151
147
146
155
164
164
158
152
154
158
161
159
155
148
147
152
158
164
164
161
155
152
151
154
157
157
156
157
159
156
150
146
150
157
161
159
157
155
157
158
156
151
143
136
134
136
144
149
154
151
146
139
140
158
166
164
158
156
159
163
159
154
147
145
147
157
160
156
152
156
163
165
165
162
163
163
159
153
148
144
141
138
144
151
156
157
155
154
155
157
159
160
158
151
146
146
147
148
145
146
149
149
150
169
170
165
160
157
156
155
154
152
146
143
148
159
160
148
142
151
169
175
165
157
159
162
158
147
139
140
142
145
146
154
158
159
154
147
147
152
157
161
161
156
150
149
148
147
145
146
154
166
166
169
168
164
161
156
149
145
148
153
151
146
148
158
161
155
147
152
166
168
154
143
148
158
159
147
142
149
159
163
164
166
167
163
156
148
148
151
155
155
155
151
146
139
140
144
146
148
154
164
165
157
156
159
162
160
153
150
152
159
157
149
147
155
164
165
159
156
158
154
145
140
148
160
163
157
154
163
177
182
175
168
164
161
157
157
160
159
155
151
151
151
144
137
134
141
145
144
141
144
150
148
151
157
164
164
161
160
160
161
158
152
150
155
160
157
154
152
156
157
154
150
156
162
164
157
155
159
170
174
169
163
159
155
154
158
162
161
152
147
146
150
153
149
146
144
144
141
137
138
144
155
156
159
161
160
159
159
160
161
161
160
161
160
152
141
137
147
162
171
167
158
156
158
157
150
144
142
145
150
154
157
156
150
149
148
151
152
148
144
143
149
155
161
159
152
144
143
149
151
153
165
163
156
154
151
150
151
155
159
163
166
167
163
152
139
137
149
162
169
163
154
153
153
153
149
141
136
136
140
148
153
154
150
150
148
146
148
149
149
149
150
154
157
154
149
145
147
153
157
159
168
159
149
145
147
148
148
148
154
163
168
165
157
151
152
155
158
158
153
150
149
151
153
154
155
154
149
148
150
152
152
151
152
155
157
156
158
159
162
164
164
155
149
144
141
143
146
146
150
153
167
157
144
141
147
152
149
144
146
156
162
158
151
149
154
164
161
156
149
149
152
154
156
158
159
157
158
157
158
155
154
155
156
157
159
164
165
163
161
166
167
165
155
144
142
146
148
141
140
146
167
161
150
144
147
150
148
142
141
150
160
160
154
147
148
153
157
156
155
156
158
158
157
159
157
153
151
150
153
154
155
156
154
150
149
157
163
161
155
155
164
164
156
147
144
157
160
151
142
143
167
168
160
150
146
143
143
143
144
149
158
162
161
154
146
142
148
156
159
159
157
156
156
154
151
147
144
143
146
149
149
147
145
144
146
152
158
158
155
155
154
152
143
139
142
155
162
157
148
145
165
166
163
156
149
144
145
147
147
148
152
158
160
154
146
142
147
155
158
160
158
154
148
144
146
149
149
146
147
146
144
139
142
149
157
158
159
161
164
162
153
143
138
137
139
142
147
151
153
149
159
154
156
159
159
157
153
151
148
147
150
155
157
152
146
146
148
150
153
157
159
154
145
141
146
156
158
155
151
149
146
145
151
161
171
168
160
160
162
161
153
144
141
142
138
131
133
143
155
154
156
150
151
158
165
168
163
153
146
144
152
161
160
154
148
145
146
147
149
155
159
155
148
144
151
157
159
156
156
157
158
158
161
169
172
166
156
149
146
147
143
144
145
147
144
140
142
151
158
155
156
154
151
154
161
168
166
155
143
136
142
155
162
159
149
141
138
143
151
155
153
152
151
154
153
151
150
153
158
161
162
163
165
165
162
155
143
140
143
144
144
142
144
147
151
151
156
156
157
155
157
157
153
152
154
160
162
157
145
130
126
136
154
160
151
139
135
144
157
160
154
148
150
153
152
147
145
151
158
161
157
157
159
161
157
146
137
140
148
155
154
147
147
152
159
160
157
153
153
155
155
153
153
154
153
151
152
155
152
140
126
126
140
152
150
140
137
146
160
164
156
148
147
152
154
152
149
150
153
157
153
153
155
160
157
145
136
140
153
162
160
153
154
161
169
166
156
150
150
155
151
149
155
164
162
153
149
155
163
160
145
134
136
147
150
143
139
144
154
162
157
150
149
156
167
168
159
149
145
144
151
155
158
162
160
151
144
143
149
153
157
157
157
159
163
161
159
155
152
153
148
150
158
167
165
158
156
164
171
168
155
143
143
150
152
146
141
142
148
152
154
153
157
165
171
172
164
153
144
140
148
156
161
164
162
159
156
150
148
148
152
155
151
145
145
153
160
159
153
148
148
152
155
153
153
158
166
173
170
156
144
143
151
158
154
147
145
149
153
154
150
152
157
164
165
163
165
166
161
155
149
153
158
159
160
161
165
162
154
147
147
149
147
142
139
149
158
161
155
151
150
150
146
141
145
156
169
170
158
140
134
140
151
155
151
148
152
163
165
158
148
144
148
154
159
160
162
169
174
168
155
148
146
149
153
158
166
166
161
152
147
147
150
154
150
152
156
160
159
155
151
145
144
147
152
160
163
157
149
143
142
145
148
146
148
151
160
167
165
155
146
139
145
155
161
160
157
157
161
163
157
146
138
139
146
152
157
158
158
154
155
157
162
162
159
157
158
162
159
153
152
144
147
154
161
160
156
152
151
154
156
155
151
145
146
151
159
161
154
151
148
147
151
157
162
160
152
146
145
152
154
150
145
140
144
146
144
142
145
153
158
161
158
150
147
151
158
160
156
149
152
145
145
150
152
152
151
154
157
157
156
155
152
147
147
150
151
152
152
152
155
157
159
159
155
149
145
145
145
147
150
152
153
151
149
144
140
138
143
152
157
153
146
136
136
142
149
155
154
151
152
147
145
144
144
145
147
151
153
149
146
144
144
144
142
144
148
154
158
157
157
160
163
161
152
142
140
145
149
146
144
145
152
155
156
151
148
149
152
154
154
153
150
148
146
145
145
151
156
157
151
149
149
151
152
151
145
143
145
148
146
141
136
130
134
143
156
166
167
160
155
156
158
162
157
149
143
143
146
147
144
145
152
159
158
153
151
156
160
159
156
158
165
168
163
155
147
150
154
155
155
156
156
161
165
161
151
142
145
154
158
150
136
128
134
151
168
173
167
161
157
153
152
156
159
158
152
147
147
150
155
161
167
164
157
146
145
151
157
159
161
166
168
168
162
157
153
149
145
145
161
161
158
160
162
160
153
149
148
155
163
158
149
144
147
156
163
161
160
159
158
153
146
146
153
160
159
155
149
151
162
174
177
168
154
145
146
148
152
155
162
164
157
149
150
156
159
150
140
139
155
156
155
155
155
155
153
151
150
151
153
156
157
159
157
152
147
147
152
155
153
148
142
143
151
159
163
158
152
150
155
163
164
156
152
155
160
158
153
152
155
153
145
139
147
158
167
158
143
141
145
147
154
157
157
156
155
154
151
146
142
145
153
154
150
142
143
150
155
152
144
140
143
149
155
158
161
161
155
150
147
145
142
142
149
162
172
168
156
149
149
147
145
142
148
155
163
159
153
149
146
146
151
155
158
156
157
156
151
142
133
134
138
142
140
139
147
159
161
152
143
142
149
157
157
157
157
157
158
155
150
142
137
138
148
160
167
166
155
148
143
144
147
150
149
150
153
157
158
160
161
154
143
141
144
155
160
159
150
136
129
132
136
141
143
145
151
155
153
149
145
150
157
157
152
146
146
153
162
166
160
150
144
143
147
150
153
152
151
148
144
144
146
150
150
149
152
155
158
163
174
162
145
138
143
154
163
161
149
139
132
135
142
147
150
152
151
141
134
134
142
149
153
152
147
139
138
150
163
169
164
152
147
147
147
144
142
145
150
150
147
144
143
143
145
149
153
153
154
154
171
167
160
156
155
160
162
159
153
148
147
145
145
148
154
156
151
138
127
126
132
139
142
146
145
139
140
151
163
167
161
150
147
149
149
146
146
151
153
154
152
148
144
143
143
146
147
146
147
142
159
164
169
167
158
153
153
156
157
157
152
148
145
145
151
156
154
148
140
135
134
135
137
143
146
149
152
157
161
160
153
145
146
150
153
154
155
155
155
155
153
152
150
147
145
144
140
140
141
143
152
158
160
155
146
140
141
146
154
153
149
143
143
145
151
153
153
152
151
148
142
139
138
143
147
152
154
155
154
153
148
140
139
144
150
152
150
147
145
145
150
149
147
145
144
144
140
137
141
150
151
154
149
146
144
143
141
140
139
138
138
140
145
150
152
152
150
151
152
149
145
144
144
148
151
152
150
146
147
149
149
142
134
131
132
135
136
133
135
141
148
146
139
136
140
144
144
140
141
152
159
155
149
149
155
158
153
142
131
128
134
141
147
150
151
150
150
152
152
148
146
149
156
159
157
154
151
148
146
150
153
155
147
134
127
126
130
132
138
149
155
150
139
134
138
144
144
140
137
141
160
158
154
153
156
161
159
153
140
133
136
143
148
149
148
152
158
160
155
149
150
158
160
160
157
159
161
156
147
144
154
164
162
151
139
137
141
143
147
151
156
160
154
150
146
142
139
133
132
134
157
156
153
146
143
144
155
163
160
149
142
142
149
150
155
162
167
163
152
148
154
160
159
151
152
162
167
158
144
137
146
159
160
156
150
151
151
146
141
140
150
161
170
166
156
142
132
132
136
140
147
146
147
143
138
138
152
164
167
157
148
145
151
157
166
171
167
154
144
143
154
159
152
145
152
164
167
159
147
146
148
150
148
148
153
155
150
144
139
136
144
157
168
167
157
144
141
146
151
150
146
142
146
147
149
150
152
156
156
152
150
151
153
158
166
170
161
147
141
141
146
149
150
153
163
168
163
159
161
166
162
151
142
141
147
151
149
148
151
150
150
154
159
162
155
149
153
159
161
152
154
148
148
149
154
156
153
145
139
138
143
150
152
153
156
156
151
146
143
141
136
137
150
166
176
169
156
151
161
171
167
155
143
138
142
146
153
160
163
155
151
151
159
164
159
153
152
155
151
143
155
154
153
147
148
152
152
146
139
135
138
144
152
155
155
151
146
145
145
141
134
135
147
165
171
157
143
140
150
164
166
158
146
138
139
146
154
160
156
147
142
150
161
167
163
153
146
140
138
136
145
151
154
151
150
152
154
153
152
146
140
141
153
162
161
151
143
143
147
146
142
142
147
154
153
143
136
138
147
157
161
157
150
142
139
142
145
148
145
143
142
148
159
162
159
148
141
138
139
140
142
148
153
154
152
153
152
152
154
149
141
140
150
161
163
152
144
146
152
153
154
150
148
149
146
146
149
151
153
151
153
152
151
148
143
140
140
142
144
145
145
149
154
151
146
140
136
143
149
152
150
150
152
151
151
150
147
145
146
145
143
142
147
152
156
154
153
154
157
159
157
151
149
149
152
159
164
162
153
144
142
148
151
148
143
140
142
145
147
147
148
153
153
150
144
134
131
138
149
157
160
158
152
148
149
151
149
147
148
152
151
147
146
148
155
162
165
162
156
150
148
149
148
144
144
152
158
154
147
142
144
150
150
142
136
140
145
149
148
147
147
151
157
154
147
136
126
125
137
151
184
183
173
162
156
152
151
152
159
165
161
155
154
157
161
161
155
151
148
150
151
152
153
152
153
151
150
153
156
161
164
162
155
152
154
160
167
167
157
147
142
140
138
138
138
141
142
140
139
138
181
184
173
160
154
152
152
156
161
164
158
153
151
155
156
154
152
155
160
163
158
154
152
151
154
153
157
155
155
157
161
163
162
156
155
158
162
161
156
151
149
146
146
141
142
144
142
141
137
139
167
172
164
157
152
150
155
162
166
161
153
149
149
149
149
150
158
165
165
161
154
152
151
148
145
148
151
149
146
146
151
156
158
153
148
149
154
159
161
162
161
159
155
148
143
143
144
147
147
149
160
162
160
154
145
141
147
159
162
155
148
147
153
151
148
151
165
173
167
152
143
148
153
149
144
141
145
147
145
143
149
155
158
153
146
145
152
160
165
166
161
156
152
148
144
144
145
148
153
153
160
158
156
153
145
138
140
148
154
149
145
149
158
160
155
153
161
169
166
153
144
150
159
157
148
143
149
155
155
152
152
157
159
156
153
151
156
162
165
162
153
144
138
138
146
148
146
144
147
155
164
159
158
159
157
152
149
151
154
153
149
150
158
165
163
154
153
159
166
162
156
157
162
164
158
152
156
160
163
159
155
152
151
154
160
163
163
161
162
162
158
148
138
138
150
158
154
146
144
158
165
165
167
165
164
161
160
162
163
161
155
152
157
163
157
148
145
155
168
169
161
160
163
164
158
151
151
154
156
153
153
150
149
151
159
164
163
155
153
162
170
169
157
150
151
157
154
153
152
161
163
168
172
169
163
157
158
165
169
166
163
162
165
161
147
137
140
155
167
166
160
158
160
159
155
149
146
145
141
144
149
154
153
154
157
157
156
149
146
151
166
174
171
159
148
142
149
156
163
163
148
157
164
167
160
152
152
158
165
167
169
172
173
165
149
137
137
146
155
157
156
155
156
154
152
152
150
144
139
139
146
155
159
159
157
154
153
151
147
145
144
153
158
154
141
130
134
151
165
164
142
144
151
157
162
161
154
151
155
164
169
171
169
162
152
143
139
142
149
157
159
158
155
154
156
157
155
148
144
142
144
148
152
156
157
157
157
155
149
139
132
134
145
147
140
130
129
142
159
165
157
152
146
148
159
163
157
150
150
162
168
164
154
151
152
152
148
149
156
162
162
159
156
158
159
157
153
151
150
149
145
141
142
148
150
155
159
156
147
137
134
138
146
147
141
136
136
143
150
158
174
167
152
145
150
156
155
151
152
161
166
162
154
151
154
158
158
155
156
155
155
155
158
160
156
150
146
148
152
154
153
151
148
147
149
154
160
158
145
137
140
151
156
148
142
144
154
157
151
145
173
173
163
151
146
147
151
153
157
161
165
167
169
167
166
164
160
156
147
144
147
153
157
156
150
147
146
148
153
156
160
162
158
153
151
156
162
160
152
143
144
154
155
148
142
148
163
167
154
139
161
164
163
159
152
148
152
157
160
161
161
166
170
168
164
161
160
157
151
151
155
156
155
150
148
152
157
156
153
155
158
157
155
153
154
157
159
160
156
150
150
152
153
150
144
145
152
158
155
147
156
153
158
160
160
158
158
157
158
155
153
157
156
151
148
150
157
162
163
165
165
159
148
143
148
156
160
155
149
151
151
149
147
152
159
160
153
147
146
150
153
153
154
153
148
141
137
145
150
154
159
150
149
156
163
166
163
156
148
146
150
153
151
145
140
144
151
157
162
163
159
153
144
143
148
154
152
148
147
149
153
152
155
162
170
166
153
141
141
147
151
152
154
152
148
142
141
144
149
153
161
154
148
151
159
166
165
159
149
144
149
157
161
157
149
141
139
143
149
150
148
146
147
150
148
148
147
147
148
149
150
155
162
169
173
168
157
149
148
150
149
149
145
147
148
153
154
156
153
149
159
155
153
152
154
159
164
165
161
153
150
159
171
173
160
142
132
135
144
145
143
146
150
153
149
145
147
153
158
158
153
153
158
163
164
161
159
155
157
157
152
144
140
144
150
159
163
162
156
151
152
150
153
153
150
148
155
168
174
166
155
154
165
172
162
146
136
139
145
146
145
146
147
150
147
145
145
151
161
168
166
158
151
148
148
148
147
148
150
150
144
141
142
147
152
155
156
159
157
155
152
147
151
155
151
146
150
165
174
169
155
146
149
156
155
148
145
144
147
147
146
142
139
140
143
145
144
143
152
168
172
166
154
147
144
144
142
139
139
138
139
145
151
152
152
152
154
156
155
153
152
151
152
156
152
151
155
163
168
163
153
144
145
148
151
148
147
146
148
148
146
141
139
139
142
146
147
148
151
157
164
165
160
155
150
151
150
150
148
144
144
152
152
152
151
155
159
159
152
146
156
158
155
151
149
153
162
169
168
159
151
151
153
153
150
145
146
152
154
153
148
143
144
145
147
152
156
161
160
155
151
154
158
158
152
152
155
161
163
160
155
152
149
148
148
152
157
159
150
142
158
161
157
149
146
153
166
171
167
157
153
156
160
157
149
144
148
159
164
159
149
144
148
155
160
161
161
163
163
156
148
145
148
150
149
145
148
156
161
162
156
149
146
144
146
147
149
150
148
142
157
156
154
151
152
158
166
166
158
153
152
155
156
152
150
149
152
158
160
156
149
145
149
158
166
167
160
153
154
153
152
146
144
144
146
144
141
140
148
152
155
153
150
148
149
148
148
147
147
144
154
146
141
145
154
161
163
157
151
151
154
154
151
149
153
157
157
152
148
149
154
155
153
155
162
165
158
150
146
148
151
149
146
145
149
149
143
137
141
151
158
161
160
158
161
163
160
155
150
148
149
135
127
135
147
157
156
153
149
152
156
156
152
151
157
162
159
148
142
148
159
163
160
158
159
157
155
151
148
148
148
149
152
156
158
157
153
147
150
156
163
165
162
163
168
171
168
163
155
152
142
134
131
138
148
153
149
145
146
152
156
153
147
145
148
155
157
152
147
148
155
161
166
166
160
153
147
146
147
149
148
150
154
159
161
161
160
159
159
159
159
156
158
163
166
166
163
158
156
150
143
144
149
156
160
153
141
135
140
149
153
147
138
133
137
150
160
164
160
153
151
154
162
168
163
152
144
140
145
150
155
158
160
161
159
156
154
157
158
155
148
147
152
158
160
154
151
151
149
145
150
157
164
170
166
153
141
134
140
149
151
145
137
130
133
149
167
174
168
157
153
153
156
157
157
155
151
147
146
155
163
171
171
164
154
146
145
151
153
150
146
147
151
154
153
151
148
147
145
141
159
162
165
163
158
152
146
143
146
151
151
146
139
135
138
149
162
164
159
155
153
152
149
145
148
155
158
157
152
155
164
174
176
167
154
145
143
148
149
150
152
157
155
152
149
148
149
147
144
141
158
160
157
153
150
152
154
157
157
154
148
143
140
140
141
143
145
147
148
150
147
146
144
141
145
154
160
162
159
154
157
164
168
164
155
154
153
151
150
151
157
161
158
151
148
150
151
151
144
142
149
152
152
151
150
153
159
162
160
151
142
136
138
141
140
138
137
142
149
150
145
143
145
148
151
157
161
163
162
155
150
149
151
153
155
159
161
156
152
151
156
160
158
154
150
151
152
154
148
144
148
151
152
154
152
154
160
163
158
146
133
130
135
140
141
140
140
150
158
156
149
146
148
152
155
156
160
160
165
160
150
141
139
143
153
159
162
158
153
151
152
153
154
155
155
151
152
154
154
148
157
158
156
153
148
152
157
160
153
142
132
131
136
141
142
145
148
153
156
153
148
148
150
154
152
147
147
154
164
166
156
142
138
144
153
157
158
154
153
151
148
147
148
152
153
150
151
152
152
148
161
162
156
152
149
153
156
157
151
143
142
142
143
143
147
151
152
151
148
145
144
148
152
154
150
142
138
146
160
166
158
148
144
149
154
155
151
152
152
151
146
143
143
144
146
145
142
142
145
145
158
160
158
155
155
156
157
157
153
150
150
150
149
150
155
157
157
151
146
144
145
150
154
154
147
137
134
140
151
159
158
151
149
150
151
150
150
151
152
151
147
143
141
142
144
142
138
134
138
139
155
160
161
160
157
156
155
157
154
152
149
148
149
153
159
161
158
152
148
147
148
152
155
151
145
136
135
142
150
157
157
155
150
147
147
148
150
154
153
150
147
143
142
146
148
148
140
134
136
140
155
158
160
157
156
153
151
150
150
147
144
143
145
152
158
159
156
151
147
148
148
149
148
147
145
142
144
153
154
157
157
155
150
145
145
150
155
156
152
148
146
142
140
145
151
152
144
135
136
146
155
155
151
155
159
158
150
142
139
142
145
144
146
149
152
153
150
147
143
141
140
140
143
146
150
151
153
157
157
154
154
151
151
148
149
153
155
153
150
150
148
143
136
135
142
148
145
138
138
153
152
144
143
153
166
166
155
143
138
143
148
151
149
149
149
151
150
149
146
145
143
144
147
148
149
151
154
153
150
145
145
150
154
153
150
147
146
148
149
151
153
149
141
135
138
143
145
145
149
158
148
142
143
152
159
161
157
154
152
151
148
148
149
149
148
149
151
153
154
156
159
161
157
147
144
148
150
146
139
132
136
146
154
155
147
141
141
144
145
148
153
154
152
147
142
142
144
149
155
157
145
143
145
146
143
142
151
163
166
156
145
140
143
146
145
147
149
154
155
160
165
164
154
141
140
149
155
149
135
128
134
142
147
147
146
147
146
146
144
144
147
154
158
158
153
144
143
147
151
150
141
144
148
145
136
131
142
157
164
157
147
143
144
145
143
144
148
149
150
150
150
149
142
137
142
158
164
157
145
137
138
141
141
143
148
150
149
150
154
155
155
155
158
160
156
147
145
147
149
143
137
143
150
154
149
143
141
144
150
152
157
158
155
147
144
145
147
148
144
138
135
138
142
147
153
158
159
156
154
149
145
143
143
145
149
149
149
157
167
172
168
159
154
153
150
147
152
155
151
139
141
147
157
165
163
156
146
138
139
145
156
163
163
156
151
148
147
145
141
136
132
140
154
164
161
154
146
148
151
152
150
148
146
146
145
145
149
157
161
162
157
152
150
148
144
143
151
156
150
136
145
150
158
165
164
160
152
145
139
138
142
150
157
160
159
151
144
143
141
138
137
146
157
163
156
142
136
141
148
151
153
150
148
143
142
144
148
151
149
140
134
139
150
151
147
141
142
144
141
133
142
147
153
156
157
158
155
151
146
139
133
135
148
159
159
152
146
144
145
142
138
142
146
147
141
135
137
146
155
155
154
150
146
142
140
141
144
146
143
133
130
141
156
164
158
141
134
132
136
134
142
149
150
151
152
152
151
149
149
145
137
134
140
149
151
150
150
153
152
145
137
136
139
143
141
139
146
153
158
155
150
144
145
148
146
145
142
143
142
142
145
150
161
168
159
142
130
132
141
147
151
154
151
149
148
147
145
146
151
155
150
143
140
139
141
144
150
157
156
149
139
139
143
147
148
147
151
156
157
149
140
134
140
146
148
147
143
142
141
143
148
151
156
158
149
139
128
131
143
152
160
158
152
149
149
148
148
148
158
164
161
151
144
140
141
142
146
152
156
154
146
142
141
143
142
145
148
150
147
142
136
131
129
131
135
138
141
139
138
139
139
141
143
143
141
134
124
121
130
142
174
165
153
148
152
155
155
155
160
164
162
156
155
157
158
153
145
144
149
154
152
148
147
147
147
145
144
149
152
158
163
166
168
165
160
158
156
158
160
162
160
157
147
141
137
136
138
141
147
153
181
173
156
150
151
152
148
149
157
163
161
151
147
152
157
153
149
147
151
154
151
144
138
138
142
143
147
150
154
158
163
165
164
161
157
157
157
156
155
158
162
161
152
143
140
142
145
148
151
155
166
164
157
154
152
151
150
157
164
165
160
151
147
150
155
161
166
161
152
143
140
143
141
145
146
152
157
157
153
150
152
154
154
151
148
151
153
154
151
154
161
164
160
149
146
154
160
160
154
152
145
149
153
155
152
150
154
163
167
161
155
155
157
154
154
162
171
170
155
140
139
149
157
158
160
162
166
159
149
142
140
145
149
151
149
151
153
154
152
150
151
156
156
153
154
159
163
159
147
139
143
145
149
152
151
151
156
161
161
155
152
157
162
158
151
150
160
163
159
153
154
158
163
164
162
160
156
149
143
142
141
146
150
154
157
159
159
156
153
147
142
142
145
152
161
165
161
148
138
137
162
158
156
155
157
158
157
156
153
148
145
150
153
152
144
140
143
153
162
165
160
157
157
159
156
149
140
134
139
148
155
153
152
154
159
162
161
154
151
150
147
146
146
153
163
168
158
143
136
144
178
175
169
164
158
156
154
155
152
147
144
143
144
146
144
139
140
149
158
162
155
152
153
156
155
147
140
135
139
148
157
159
155
153
158
161
159
152
149
154
160
160
156
155
156
161
157
149
143
149
168
176
179
170
158
149
150
154
155
152
148
150
153
155
151
147
145
147
151
151
153
156
158
157
157
160
160
155
147
146
155
161
162
159
158
158
157
151
150
154
161
165
159
150
144
142
148
154
156
154
144
159
171
173
166
157
155
156
155
154
155
162
169
170
161
151
145
143
146
150
156
159
159
154
156
166
175
171
160
150
155
160
163
159
156
152
152
152
153
151
150
151
153
150
142
135
138
152
160
156
137
146
157
166
175
173
165
157
151
153
157
165
171
171
161
149
140
141
147
154
158
158
153
149
149
156
164
166
162
160
158
157
154
150
146
143
145
151
152
144
135
134
144
151
148
139
136
147
158
157
157
153
149
152
166
174
166
152
147
153
159
160
160
158
154
147
141
145
155
159
157
151
148
149
148
146
148
152
159
159
156
152
151
150
146
144
143
145
142
135
129
132
144
152
150
142
142
150
156
153
173
163
149
146
154
162
158
151
152
158
160
157
151
151
155
156
153
156
159
157
150
147
148
151
150
147
146
150
156
155
152
151
156
159
157
153
148
146
140
132
133
144
152
152
143
142
151
160
158
146
166
160
154
152
155
157
154
156
159
162
160
156
154
158
166
169
167
164
159
155
150
149
151
151
151
151
156
162
162
158
155
160
165
167
164
157
152
150
143
137
140
155
161
155
142
142
154
166
159
145
153
155
157
159
157
154
154
159
163
162
158
156
160
164
166
168
170
169
162
158
157
154
151
147
149
155
162
168
167
164
160
160
161
162
158
156
153
151
147
144
148
159
167
162
149
144
152
160
158
152
151
154
161
160
157
152
151
154
157
154
155
156
160
158
154
157
165
168
167
165
160
156
153
150
150
155
157
156
159
162
159
152
147
148
154
156
153
148
147
148
153
160
166
164
159
152
149
150
154
155
158
157
158
158
157
152
150
150
152
155
156
155
154
149
147
147
155
160
160
157
155
155
155
155
156
154
151
148
151
153
153
148
144
149
158
161
157
151
151
157
159
163
163
161
158
153
151
148
151
153
157
155
155
156
156
154
152
154
164
171
170
164
156
148
147
145
147
149
148
146
147
151
156
157
155
153
155
157
157
151
148
145
145
151
165
172
169
160
153
157
165
165
162
157
154
153
151
152
150
144
146
149
153
157
155
155
158
168
180
186
181
172
163
158
154
149
147
148
148
145
145
149
152
151
147
150
161
168
167
158
151
147
144
150
161
172
173
161
151
151
155
160
160
154
149
150
151
152
147
142
140
147
155
159
156
154
159
170
180
179
171
165
164
165
162
157
154
154
155
151
149
150
149
146
142
141
147
155
164
168
164
153
143
140
149
163
169
158
145
137
137
144
148
148
145
143
146
151
150
148
149
149
155
159
155
153
156
161
165
159
151
148
154
161
160
158
158
158
156
155
154
152
148
141
134
132
133
141
154
169
174
164
149
139
144
156
163
157
148
136
131
138
144
147
143
143
147
154
154
153
161
154
152
153
153
153
156
159
158
149
144
143
146
149
148
146
147
147
150
155
156
152
146
139
135
135
134
138
147
164
173
171
160
149
145
150
155
158
153
148
144
147
150
150
148
150
154
157
154
150
161
153
148
147
150
154
158
161
159
157
157
154
153
147
138
132
134
140
146
153
153
149
147
148
150
149
143
138
141
152
162
169
168
156
145
137
136
143
149
152
151
153
153
152
149
149
154
156
154
147
152
151
148
146
149
154
161
164
166
167
168
167
160
148
137
131
136
145
152
154
151
148
152
160
165
161
145
132
129
140
152
164
166
159
147
134
127
130
139
145
146
147
145
144
146
144
144
149
153
152
147
150
151
147
148
154
162
165
164
164
163
161
155
147
144
146
152
156
159
158
155
155
158
162
166
161
148
134
132
140
150
157
162
160
157
148
143
140
143
147
144
138
138
141
147
146
144
147
155
163
153
153
146
143
145
151
159
160
156
153
154
150
144
144
152
161
164
158
153
157
163
163
157
154
154
155
152
149
147
147
150
152
153
158
161
164
163
160
159
158
155
151
149
153
159
160
156
156
160
168
158
146
137
136
143
150
155
155
154
152
150
145
140
143
156
167
164
150
142
149
159
162
156
150
149
151
153
153
154
154
153
152
152
155
160
165
166
163
163
163
164
164
162
165
170
171
171
167
163
165
151
139
136
142
149
151
151
154
157
156
152
146
141
143
151
158
156
148
142
145
151
155
156
160
162
157
151
146
146
153
159
159
157
153
152
157
159
159
157
156
155
155
157
160
163
169
171
167
158
149
141
139
146
156
158
151
149
153
159
159
152
147
148
147
146
149
155
158
154
150
148
152
159
166
166
165
153
140
137
149
164
168
161
154
150
152
154
155
155
150
142
138
141
147
153
154
158
158
154
146
143
148
156
160
153
144
143
151
157
154
148
148
154
150
140
143
155
166
162
154
150
154
156
156
156
159
159
151
147
150
156
162
160
154
149
147
148
154
156
151
140
135
139
146
147
145
146
152
154
148
155
159
158
153
144
137
140
148
154
151
148
146
145
137
130
137
152
162
157
148
148
153
154
148
144
149
158
164
162
156
151
149
151
153
149
143
143
150
156
152
144
143
147
152
149
143
142
147
154
151
165
162
152
144
138
139
145
151
156
157
153
144
134
123
122
132
144
149
147
143
141
146
151
149
144
143
151
164
166
161
153
148
150
153
151
144
140
144
149
150
146
146
150
155
152
145
141
144
148
151
164
160
151
143
142
149
154
160
167
167
161
148
135
130
131
137
139
141
143
143
142
146
148
150
150
148
150
160
164
163
158
156
157
156
152
145
142
143
148
149
148
148
153
158
158
149
140
140
145
150
162
162
159
156
154
154
158
164
168
166
159
150
146
145
145
143
140
141
145
149
150
149
147
150
153
157
158
157
158
156
154
151
153
154
151
147
145
146
151
152
151
150
154
161
161
150
139
138
144
149
155
165
170
169
161
155
155
157
157
156
154
151
149
147
146
148
147
148
149
151
149
147
148
152
160
166
163
155
150
145
141
139
140
146
151
151
148
148
152
155
153
149
152
155
156
147
138
137
143
147
142
154
163
164
154
149
144
142
142
144
153
154
151
144
145
149
153
153
152
147
145
142
148
157
166
168
161
152
146
143
138
135
137
144
150
151
148
148
151
152
149
146
143
145
146
142
137
135
140
145
134
141
145
147
146
144
141
137
136
143
152
157
155
150
150
152
154
154
154
153
147
150
153
158
163
157
151
146
146
147
149
149
147
145
145
146
145
145
145
146
144
142
140
140
141
142
139
136
140
143
139
138
140
143
146
147
145
142
141
143
148
152
156
159
158
155
152
149
154
157
160
161
159
155
148
140
139
145
152
157
161
162
154
144
134
134
140
142
142
140
142
143
142
144
145
146
144
141
142
141
152
146
144
147
151
155
154
155
153
151
147
147
151
156
161
159
153
151
153
156
160
163
160
154
146
142
148
157
159
159
160
160
156
146
140
142
150
152
145
140
142
143
145
148
151
153
148
145
143
142
155
145
141
149
159
161
157
158
163
164
159
150
145
148
156
163
162
159
154
152
151
153
155
153
154
158
165
169
164
154
149
148
154
158
159
161
165
166
160
150
145
143
147
149
151
154
151
149
146
149
148
137
135
147
161
163
155
153
160
169
168
157
148
147
152
160
163
160
154
150
149
149
149
151
155
160
165
161
154
144
137
141
152
161
165
162
160
162
161
155
151
148
150
149
148
151
154
155
157
160
143
134
134
146
157
156
148
147
153
161
162
156
150
150
149
149
150
152
153
154
153
150
146
145
146
150
153
148
142
137
137
141
148
150
150
146
144
147
148
149
148
148
151
150
149
150
153
160
165
164
147
143
145
148
150
144
144
149
156
156
149
147
149
148
141
136
140
149
155
156
153
149
145
140
143
149
153
150
144
140
140
141
141
139
140
139
138
138
141
139
138
140
144
150
152
152
153
156
155
150
145
151
153
152
145
139
143
151
158
154
146
142
142
138
132
134
142
157
164
158
150
146
145
141
141
149
157
156
152
146
142
140
139
141
147
147
143
142
147
152
150
145
146
151
155
155
153
151
140
130
139
147
156
158
151
146
146
148
150
149
146
144
143
138
131
135
148
162
164
157
148
148
147
144
139
140
148
156
157
151
144
140
141
147
154
151
145
145
157
170
169
158
147
148
150
152
153
148
136
121
139
144
155
162
163
157
149
145
142
142
146
146
146
143
138
137
141
146
148
146
145
151
155
148
137
132
140
151
157
152
146
142
142
143
144
141
137
141
153
165
164
155
144
134
135
142
152
155
143
126
142
143
149
160
165
162
157
149
144
141
141
146
150
150
144
138
132
133
136
138
142
149
155
149
138
135
143
151
152
148
144
141
140
134
132
131
134
139
146
148
143
140
134
131
131
138
143
151
144
129
145
145
148
153
158
163
162
156
150
146
142
146
152
154
147
142
139
142
142
140
140
146
150
147
146
147
151
153
151
144
140
138
139
138
137
137
138
140
144
143
138
138
140
148
148
140
133
132
134
130
149
154
156
154
153
155
158
157
158
156
151
150
151
151
146
146
153
156
153
145
140
144
148
150
149
148
152
152
150
145
138
134
138
149
154
148
142
141
143
145
146
148
155
163
161
148
128
114
117
128
155
164
166
160
152
147
146
151
159
165
160
155
149
147
144
145
153
159
156
150
145
147
150
151
148
144
142
146
149
149
141
134
137
148
157
153
144
139
138
143
145
146
151
158
160
148
129
114
114
127
153
158
159
157
150
145
142
147
158
166
163
155
148
146
143
141
142
150
154
155
150
149
150
150
146
139
136
139
148
149
144
134
132
138
146
149
143
137
133
132
131
130
135
141
146
144
133
124
122
130
153
146
139
138
145
153
156
157
159
161
159
154
153
156
156
150
147
154
164
167
156
152
150
155
159
156
152
148
149
152
159
170
175
170
159
150
146
149
153
158
160
158
151
148
147
145
145
148
154
160
160
151
143
143
150
152
147
145
151
157
157
150
147
152
157
155
151
149
154
157
154
151
148
147
145
141
138
143
149
156
160
161
158
155
153
153
155
152
151
154
158
159
153
146
143
144
147
152
158
163
156
152
152
155
156
152
145
146
155
162
161
154
147
149
154
162
165
160
153
150
153
155
158
156
151
145
143
143
148
151
153
153
151
148
148
152
154
150
146
144
153
161
162
156
152
154
160
159
156
158
149
151
153
158
156
155
155
158
162
164
164
162
156
149
150
158
168
166
155
151
156
164
167
165
161
156
152
144
143
143
144
147
151
151
150
150
150
148
143
141
148
161
169
167
162
161
163
160
153
151
151
149
151
153
154
158
163
165
161
158
160
162
159
149
141
144
154
159
154
154
160
164
163
159
156
153
145
137
140
146
151
153
154
155
155
153
149
146
143
141
146
159
169
168
162
157
153
148
143
140
157
155
151
150
150
157
164
164
157
149
149
153
151
142
135
135
143
148
152
152
153
150
148
146
145
141
135
132
143
158
167
164
158
155
156
155
151
147
147
147
151
157
162
162
157
150
143
139
135
136
160
161
159
152
147
149
156
156
150
145
147
151
151
145
143
141
143
146
145
145
145
147
147
146
147
145
143
140
146
158
168
167
160
155
156
159
158
155
152
154
157
157
157
151
149
147
144
142
137
135
155
166
168
159
150
148
149
150
146
145
149
158
159
157
156
155
153
148
144
144
152
159
159
155
151
156
159
156
149
149
156
160
159
154
155
159
161
159
158
157
157
154
151
147
144
144
148
152
150
146
155
167
170
166
163
160
158
152
146
145
150
160
163
162
160
157
156
152
149
152
159
167
164
153
149
153
162
163
159
154
157
159
155
148
143
143
148
154
159
160
157
151
147
147
147
147
151
155
157
151
163
167
164
163
168
173
168
159
149
147
148
154
157
157
153
153
151
150
152
154
157
159
155
148
140
141
149
160
165
170
168
161
155
149
141
132
133
145
157
160
152
145
143
149
152
151
152
155
156
150
168
164
154
152
160
169
168
159
151
149
148
148
150
154
153
147
145
148
152
153
150
148
149
149
145
141
144
152
163
166
164
162
166
167
159
144
134
141
153
156
148
141
142
151
154
152
153
157
158
151
161
153
148
148
156
161
158
151
152
156
152
144
144
150
153
153
150
153
158
157
151
148
149
153
153
152
152
154
154
150
146
153
168
179
174
155
144
145
149
149
146
146
150
152
150
149
154
162
162
152
151
141
144
153
162
161
154
148
152
159
153
144
138
141
151
157
159
164
169
168
160
153
148
150
151
154
157
158
153
145
139
146
160
171
167
155
146
147
147
145
145
152
156
154
145
144
152
161
163
155
147
142
146
158
162
160
154
149
152
153
150
145
142
143
147
149
155
163
168
168
161
153
146
141
142
146
152
157
157
154
149
149
153
157
153
147
144
148
149
145
143
149
155
154
146
143
151
158
160
157
152
153
155
158
157
154
152
150
150
147
146
148
154
154
149
144
144
150
156
157
155
153
151
149
148
147
148
151
156
159
157
153
150
148
145
141
142
150
154
151
147
146
151
154
155
153
154
159
161
157
156
158
159
159
158
153
149
149
150
151
152
152
157
158
153
147
142
142
143
144
150
158
165
167
161
158
156
155
156
154
153
150
148
147
145
142
145
150
157
162
161
159
155
158
163
163
160
161
159
155
144
150
156
160
160
154
148
149
158
168
169
163
156
152
151
151
148
146
142
141
147
155
162
162
159
160
166
167
159
151
149
150
148
146
149
152
152
149
151
159
169
173
170
166
163
159
153
150
149
147
132
140
151
159
162
159
152
150
160
175
178
169
155
147
148
151
155
153
150
147
146
149
153
148
146
151
162
167
162
153
153
152
147
145
153
166
166
153
145
147
159
169
169
163
154
149
143
141
141
141
138
146
154
159
161
160
155
152
153
157
158
156
151
149
150
154
160
163
162
159
158
159
159
152
144
146
151
155
154
153
153
149
146
143
153
169
176
166
151
144
144
148
152
149
146
143
141
143
145
145
153
153
157
159
159
158
157
153
145
136
133
136
146
151
152
153
157
161
161
166
172
177
176
167
156
149
146
145
150
154
155
153
148
145
150
160
170
171
163
153
143
141
141
143
145
145
148
154
154
154
161
152
149
152
157
156
156
152
144
135
131
136
145
150
149
145
143
144
151
161
172
179
176
169
159
154
147
145
147
158
164
163
158
151
147
146
150
157
159
155
148
146
147
148
148
148
153
156
156
152
156
141
139
149
157
156
150
144
143
145
149
152
151
149
145
136
129
128
134
150
159
160
158
158
159
155
146
139
143
156
167
171
167
155
146
139
136
139
142
145
148
152
157
154
150
146
149
154
156
152
147
139
140
148
157
155
149
142
143
153
162
164
157
149
145
139
135
133
135
142
147
149
149
156
161
159
146
135
132
144
159
169
165
157
148
147
145
144
140
141
146
152
157
157
150
143
143
149
157
158
145
149
149
149
151
152
154
153
153
155
159
156
151
146
146
152
154
153
149
150
152
153
155
159
163
163
157
146
140
142
151
157
159
157
157
159
164
165
161
156
150
151
155
158
158
149
145
147
157
165
151
155
154
147
142
145
155
161
160
154
149
142
136
136
147
159
162
157
152
156
161
162
157
153
153
158
160
158
157
154
152
152
154
156
158
161
167
172
174
169
163
157
158
163
164
157
150
150
160
171
159
154
151
144
137
138
146
156
159
152
143
134
132
137
147
153
152
145
143
152
161
160
152
144
142
148
151
154
162
164
163
159
154
154
153
155
159
162
165
166
164
161
163
164
162
156
154
158
162
169
160
149
149
151
144
140
143
155
161
155
142
137
141
148
149
148
143
140
141
150
156
156
151
147
149
153
151
148
151
160
167
166
159
152
149
153
157
157
155
154
152
153
155
155
153
154
156
160
159
158
153
149
155
159
152
142
148
163
170
157
142
140
151
158
152
143
143
147
148
148
151
155
156
158
161
166
164
152
142
149
159
162
158
152
152
158
164
164
159
154
147
147
150
151
151
151
153
158
159
158
147
151
158
159
150
142
150
164
168
154
143
145
157
159
145
138
143
151
148
143
144
151
154
152
153
163
171
164
153
146
145
147
148
150
154
157
160
162
164
160
152
149
153
158
154
147
149
159
167
161
148
150
153
151
145
142
145
152
154
151
149
150
154
145
133
134
145
154
145
133
134
144
150
146
143
150
161
167
164
154
140
131
134
144
148
146
143
146
154
155
150
148
154
159
158
150
150
160
170
163
161
155
149
144
142
142
140
142
148
157
165
162
151
133
128
137
153
158
150
138
135
141
148
149
145
144
151
162
171
166
152
139
136
139
142
137
132
138
145
146
138
134
142
156
161
153
149
152
159
155
173
166
154
146
146
145
144
146
157
173
177
166
148
136
137
146
155
159
157
156
153
152
152
152
152
151
151
157
164
170
167
161
157
151
147
138
135
140
147
145
135
129
137
153
163
155
144
137
145
153
172
170
164
158
155
152
152
156
165
172
170
158
147
143
145
149
151
152
156
164
168
164
155
152
155
159
156
153
149
154
162
169
170
164
152
143
138
141
147
144
136
132
143
158
164
152
135
126
139
152
155
163
165
166
163
157
155
154
155
154
152
147
144
143
145
148
150
148
150
157
162
159
152
149
156
163
159
148
135
135
142
152
157
158
153
145
139
136
138
139
138
139
145
156
160
149
135
129
140
152
143
150
155
157
155
154
149
143
139
142
146
146
144
143
145
149
150
148
149
150
149
146
145
148
157
164
161
151
140
133
135
139
144
149
152
149
141
134
133
137
142
144
143
146
150
147
141
138
143
151
144
146
144
144
147
147
145
140
138
145
151
153
152
147
147
149
149
149
153
153
149
143
144
149
157
161
162
158
154
151
151
152
151
149
149
151
146
140
136
140
146
147
142
140
142
145
146
145
146
149
146
144
145
147
148
147
144
141
144
151
154
155
155
153
149
143
141
149
158
161
157
151
152
155
155
152
153
158
162
163
165
165
159
150
144
145
147
142
137
138
145
148
147
144
142
145
148
150
149
148
145
142
147
154
155
149
146
149
153
155
153
149
147
148
148
144
144
152
160
162
159
157
159
160
155
147
150
155
160
160
160
160
156
150
144
143
146
144
137
133
137
146
150
150
149
151
153
155
149
144
145
142
147
153
156
151
148
153
158
157
150
140
137
139
148
156
161
162
159
155
154
155
156
160
158
155
152
153
154
152
145
145
149
155
157
154
150
148
140
134
136
143
149
152
153
157
161
160
149
135
150
144
144
147
152
152
150
150
152
151
148
139
136
140
149
159
163
161
155
150
146
144
146
153
159
159
154
147
145
144
142
140
149
159
162
158
153
153
154
151
147
148
150
151
151
154
159
161
152
136
159
151
144
147
154
155
149
145
144
147
146
146
147
150
149
149
150
150
150
147
142
139
143
152
158
159
153
146
144
148
153
155
157
160
157
152
148
152
158
159
157
154
152
149
148
149
154
160
157
146
160
154
151
152
156
153
147
143
147
149
148
148
151
154
148
142
143
149
152
149
144
145
151
154
155
156
152
151
153
162
165
166
159
151
148
144
142
144
149
153
155
154
152
148
148
148
150
154
153
147
151
151
152
154
153
148
146
148
151
149
143
141
145
150
147
145
150
160
163
157
153
157
162
156
151
145
149
155
163
165
164
156
148
145
144
144
138
137
140
150
152
151
149
149
151
150
147
143
136
133
142
144
147
152
152
151
151
153
151
143
135
132
137
141
145
147
155
164
168
165
159
160
161
153
140
136
143
157
164
161
154
149
143
143
145
142
136
135
143
152
154
151
145
148
151
150
146
137
128
125
142
140
144
151
156
158
157
153
149
146
140
136
136
138
139
139
142
146
152
153
153
153
152
145
139
142
149
158
159
154
149
146
143
141
142
139
135
138
149
156
154
145
139
138
143
146
146
142
134
130
146
141
143
149
155
158
157
153
154
155
155
151
149
145
140
134
130
133
137
143
149
151
148
147
150
156
160
156
148
142
145
145
142
139
138
138
139
143
153
158
154
142
135
135
138
142
146
147
144
136
149
149
146
147
148
153
155
156
158
161
165
165
163
155
148
142
140
142
142
146
151
154
152
150
153
161
161
148
133
128
133
135
137
137
138
140
142
147
155
160
155
144
138
139
142
140
135
132
130
130
152
157
155
149
145
147
151
156
158
159
161
163
164
160
156
156
159
158
153
150
152
156
153
151
150
156
150
141
129
127
131
132
132
135
140
142
142
144
154
158
155
147
148
151
154
143
124
107
103
110
153
162
164
158
150
147
147
151
152
151
151
153
155
158
159
160
164
161
156
152
151
153
149
147
145
144
142
135
135
139
144
142
137
137
141
144
143
140
142
146
146
144
145
152
154
145
125
103
96
106
152
157
159
158
152
146
144
147
150
150
148
145
149
154
159
160
158
155
155
153
151
150
148
146
143
141
135
131
138
148
153
150
145
143
152
153
149
140
138
137
135
132
133
139
147
145
135
125
120
124
152
152
154
154
155
156
159
160
160
159
157
155
155
156
155
154
157
164
173
171
164
161
163
167
170
169
163
156
149
148
152
157
154
146
146
152
157
158
153
149
149
151
151
151
152
155
156
157
157
159
151
153
155
160
163
160
155
151
155
160
162
157
155
154
156
153
152
154
161
163
162
164
167
168
161
154
149
149
152
156
158
157
151
146
145
151
157
159
157
155
154
154
152
149
149
148
147
148
153
159
150
152
155
159
160
157
152
152
159
166
168
161
154
152
154
157
160
159
161
163
165
168
169
164
151
137
132
136
147
153
154
155
156
153
150
149
154
159
160
157
156
159
159
161
155
150
146
144
149
159
156
152
152
153
153
154
154
155
161
168
170
164
155
148
149
157
165
165
161
163
168
170
165
156
141
129
123
126
135
144
147
154
161
162
154
148
149
154
157
157
158
166
174
168
159
148
142
141
147
159
164
158
153
152
151
153
157
157
157
160
164
165
156
146
143
154
163
158
155
155
165
166
159
148
139
133
130
130
138
146
151
153
158
157
154
147
145
149
155
158
160
168
175
167
150
137
137
141
150
160
157
159
157
153
148
152
159
160
156
157
163
168
161
149
145
152
158
155
147
147
155
161
157
149
144
144
146
150
156
160
163
157
155
152
153
150
149
150
155
159
161
163
162
154
141
133
139
154
164
162
143
156
159
151
144
150
159
163
158
158
169
178
176
163
156
155
156
151
145
144
153
160
160
154
150
155
160
159
161
164
166
161
155
151
154
157
158
157
156
158
157
156
151
147
142
141
149
162
168
159
143
157
159
149
145
150
159
159
156
158
169
181
180
170
160
157
156
152
148
149
154
164
165
158
151
152
153
153
154
156
161
161
154
150
154
159
161
161
157
157
155
152
149
147
148
150
154
159
156
148
160
165
160
151
151
156
158
153
148
151
160
167
161
153
149
152
158
162
159
154
157
162
165
159
150
142
140
142
147
155
159
158
152
146
147
150
153
154
157
156
153
149
145
147
152
155
156
153
143
137
174
171
159
152
154
160
160
154
150
150
148
146
140
139
143
150
160
165
162
155
151
155
160
159
150
139
136
141
151
158
160
156
153
149
147
143
142
149
157
158
151
144
139
143
152
156
157
154
145
139
167
166
157
150
155
159
163
163
163
158
149
140
141
148
154
158
157
156
154
152
150
150
156
158
155
149
146
150
154
155
153
153
156
162
159
147
143
149
157
159
150
141
138
145
151
154
155
157
159
154
151
153
154
155
157
160
161
161
166
165
157
148
147
156
164
162
153
146
149
151
154
154
157
159
159
160
156
157
154
149
144
148
157
165
164
154
147
151
157
157
151
146
148
153
155
154
153
158
163
163
147
146
151
162
167
164
156
150
155
161
160
149
144
147
151
152
148
145
150
158
160
160
159
159
160
159
158
158
155
149
145
146
152
156
156
153
149
153
157
156
152
151
153
156
156
154
153
156
159
158
153
146
150
161
168
166
155
147
149
153
154
147
143
138
137
136
137
143
151
162
162
162
158
156
154
152
150
150
152
150
148
149
149
151
149
146
148
157
161
157
148
144
148
153
153
153
153
154
155
151
159
153
151
158
162
166
163
156
151
147
145
145
147
149
144
136
131
136
144
156
161
161
159
157
155
152
148
143
141
144
147
152
159
159
149
141
145
158
163
160
147
142
145
150
151
152
153
153
153
149
157
157
158
158
161
164
163
159
151
147
145
148
157
163
160
151
139
136
139
148
157
160
163
161
160
157
151
142
134
132
145
161
172
168
151
137
136
148
160
164
161
154
149
151
156
157
153
149
149
150
147
152
156
158
161
162
156
149
147
149
155
159
162
162
161
157
153
145
141
144
149
154
155
152
153
155
155
148
136
133
149
165
173
165
151
139
136
140
149
159
165
160
151
150
156
158
150
141
145
152
143
148
150
153
158
159
150
138
134
147
161
168
162
153
150
151
153
153
149
144
144
148
147
146
143
149
153
154
146
145
154
164
163
154
150
151
151
147
147
153
157
153
145
144
149
151
146
142
149
156
151
151
147
148
153
156
149
135
130
138
151
159
157
151
148
149
152
154
150
146
148
154
158
154
147
149
154
158
153
145
148
152
153
153
152
157
162
161
160
157
154
146
139
139
144
147
149
152
159
165
158
153
147
148
152
153
149
143
140
137
141
144
148
151
153
153
155
156
154
156
163
171
177
171
159
151
154
157
152
146
143
147
153
157
155
152
151
158
163
160
153
143
140
144
149
152
153
155
161
164
153
144
144
151
156
152
148
148
151
148
144
140
144
150
154
156
155
154
155
162
172
179
179
171
158
150
148
149
154
152
146
149
156
159
156
148
140
142
148
152
148
143
146
151
153
154
154
155
155
151
146
134
142
156
161
152
140
138
144
151
152
150
149
151
155
153
147
141
142
154
164
167
162
153
143
142
144
149
154
157
154
150
151
154
154
153
148
145
142
142
143
148
154
156
151
146
146
151
153
146
148
140
146
156
160
150
137
131
135
146
154
155
155
156
156
154
145
136
134
143
151
153
147
143
142
146
150
155
155
155
151
149
144
144
149
161
168
168
158
149
148
158
165
163
154
141
141
147
150
146
156
155
154
151
149
145
146
144
144
147
151
153
152
152
155
160
158
152
144
146
150
151
146
145
151
159
163
160
155
149
148
147
144
143
145
153
167
174
171
163
161
165
171
171
164
154
145
145
145
146
149
153
152
145
142
147
155
160
158
151
146
144
144
145
150
157
162
157
151
154
153
152
151
150
153
159
160
157
154
152
152
153
155
153
144
139
146
156
163
164
163
165
168
174
174
164
149
147
146
148
138
140
150
153
151
148
154
160
159
150
144
144
147
150
149
148
145
145
146
152
158
159
153
151
148
148
148
151
155
159
161
161
160
156
149
141
141
144
151
153
152
155
160
166
163
156
146
147
151
157
147
148
159
167
161
147
142
147
154
149
143
146
158
163
155
143
136
136
141
150
159
162
160
153
149
151
151
153
156
161
164
160
156
153
153
154
155
156
156
153
149
149
153
154
150
143
142
146
152
158
164
166
174
177
163
145
138
146
155
149
142
145
160
168
157
144
138
139
140
146
153
160
161
156
153
160
166
164
157
154
153
150
150
152
156
162
166
167
165
158
153
152
155
156
152
147
142
146
151
159
166
168
171
170
161
150
148
152
154
149
143
146
155
156
149
142
141
140
135
132
139
149
152
148
149
159
171
167
159
150
147
146
147
150
158
161
161
160
158
158
156
160
167
170
164
155
153
154
160
161
153
153
155
156
157
155
151
149
149
149
152
155
155
146
140
141
145
143
132
123
127
135
140
142
143
151
160
162
158
153
148
142
141
145
152
152
144
140
143
148
153
157
164
169
164
155
153
162
170
163
152
150
149
150
153
152
145
138
138
149
159
165
157
145
140
146
154
155
145
136
134
138
144
146
147
151
153
158
159
157
151
140
135
138
143
143
137
139
143
146
148
146
149
154
152
148
147
158
168
160
167
164
156
153
150
147
142
137
140
149
157
157
150
144
144
150
158
163
162
160
158
156
153
152
153
154
156
153
155
153
152
143
137
137
140
141
144
150
155
154
145
139
142
148
150
143
138
142
154
155
170
167
161
157
154
150
148
146
147
147
145
140
138
139
144
149
154
160
166
173
176
169
157
152
153
157
155
151
147
147
150
150
147
143
143
143
145
150
152
148
139
132
140
153
158
149
136
136
144
154
156
154
152
155
157
157
155
153
147
143
139
134
135
139
143
148
149
148
153
165
171
166
153
146
146
150
152
149
147
149
153
154
150
148
147
144
139
134
132
128
127
129
140
153
162
156
145
140
145
154
154
150
144
146
154
159
161
156
152
148
144
138
138
142
146
149
146
145
147
152
158
155
146
138
138
144
151
155
158
160
157
153
150
151
151
147
141
130
121
122
128
134
139
147
157
158
154
148
146
151
167
162
151
146
150
156
161
162
163
161
153
145
141
144
148
148
145
147
150
153
150
147
145
145
144
145
152
162
166
163
160
156
155
155
155
153
150
141
134
138
143
144
143
144
149
153
157
151
146
147
166
164
163
160
157
154
156
161
165
165
156
146
142
142
140
136
138
148
157
157
149
146
152
160
161
154
150
154
157
157
158
159
161
161
159
155
154
146
143
140
146
148
147
146
147
150
153
152
147
146
146
153
165
170
162
151
146
150
155
157
150
145
141
139
135
133
137
149
158
156
148
146
156
168
166
152
138
137
145
153
157
157
155
157
156
153
149
145
140
137
140
145
148
149
149
151
153
154
147
143
135
145
160
162
156
147
143
144
145
143
140
139
140
140
138
140
145
150
153
150
145
145
153
162
161
147
131
130
144
159
158
148
144
147
154
153
148
142
138
134
135
140
146
147
145
149
155
157
146
132
149
152
152
148
148
149
150
150
142
134
132
138
143
147
146
145
146
148
148
148
143
141
146
156
159
150
136
133
146
159
160
150
143
147
156
157
151
144
141
137
139
143
143
140
134
140
150
157
149
132
166
162
152
146
151
157
161
157
147
135
132
139
148
151
149
146
144
146
147
147
145
144
149
155
161
158
150
143
146
159
166
165
161
159
160
156
151
148
146
151
153
153
148
138
130
133
143
154
154
142
163
158
153
153
157
160
159
157
151
144
140
141
151
156
154
149
147
149
152
150
151
154
160
163
161
156
150
146
149
161
173
179
175
165
159
152
146
144
147
156
161
162
153
142
132
132
138
148
152
145
151
146
146
153
157
153
148
148
151
147
140
139
147
157
160
159
156
156
153
151
154
162
167
163
153
146
144
145
149
159
169
173
168
156
149
142
137
136
144
151
156
156
152
145
137
134
135
141
144
145
143
136
139
147
151
148
144
146
150
149
144
140
144
154
162
162
157
152
150
149
151
159
164
158
151
147
148
146
146
148
151
155
154
151
146
140
134
136
143
149
149
145
144
147
143
137
133
134
136
138
142
139
141
147
154
151
148
151
155
159
156
149
146
150
157
156
149
144
141
144
148
148
149
155
163
168
165
157
148
143
146
150
151
149
148
143
142
145
147
150
144
141
145
151
151
143
133
129
131
134
149
149
152
153
155
154
153
155
166
174
173
163
153
151
156
155
146
138
140
145
148
147
146
151
165
177
174
159
148
145
151
153
152
150
150
152
152
152
153
154
152
148
149
154
155
149
137
130
130
131
159
158
155
150
148
148
150
155
163
172
174
169
161
156
157
157
153
146
145
150
155
154
147
145
154
164
161
148
140
143
153
156
150
147
147
151
151
149
154
157
158
155
152
151
152
148
140
138
135
129
154
155
151
145
142
142
147
148
149
152
156
159
158
157
158
161
164
157
151
150
155
156
147
141
145
153
152
136
128
135
151
156
148
134
132
137
141
143
149
155
158
153
149
146
144
142
138
134
130
125
146
151
150
147
147
148
149
146
139
135
136
145
154
155
159
163
164
159
150
145
148
149
145
143
147
158
154
135
125
131
149
155
147
132
125
129
133
137
142
149
153
149
143
138
138
135
132
127
125
123
150
154
155
156
155
157
158
154
146
136
135
140
151
156
162
164
162
152
146
143
146
148
146
147
152
157
154
139
131
138
149
155
148
141
140
142
141
138
140
146
149
145
137
135
139
137
133
129
125
126
155
160
162
162
164
163
165
164
160
156
155
157
159
157
154
150
152
157
161
161
161
162
160
157
157
162
165
160
152
150
150
147
137
134
146
161
169
161
151
149
151
154
154
150
149
151
153
155
158
158
155
162
168
170
170
169
166
163
162
162
163
161
159
156
153
149
148
154
158
158
157
159
162
164
160
156
157
159
160
157
157
156
151
145
147
154
159
160
157
154
154
153
150
149
150
149
149
147
152
158
152
156
159
160
161
161
162
162
164
167
165
161
157
156
155
152
150
152
157
158
158
160
162
160
151
142
142
151
157
156
152
155
160
163
156
150
152
160
167
162
155
148
147
149
153
151
148
145
148
156
149
146
145
148
153
158
160
161
163
165
165
162
154
153
156
155
154
152
153
155
158
160
158
150
140
134
139
149
154
150
143
147
161
167
161
150
151
161
169
165
156
149
150
152
152
149
145
141
145
155
150
147
147
154
157
159
158
155
154
160
167
166
158
150
151
157
161
155
149
148
156
161
158
150
143
143
150
157
156
147
139
142
152
157
156
151
152
160
165
164
159
153
153
152
148
145
141
143
148
157
151
158
164
167
163
159
155
147
149
158
170
177
168
153
152
158
163
158
148
146
155
163
165
160
158
160
167
169
163
154
147
143
143
147
152
153
154
156
158
159
159
154
151
148
146
145
150
160
169
172
149
164
172
167
159
154
157
157
156
159
170
178
176
164
158
157
158
155
149
148
154
163
165
161
159
162
168
168
164
159
158
150
144
145
152
157
155
152
151
154
155
151
146
146
147
148
152
164
172
171
149
159
157
150
146
150
160
164
163
159
164
169
172
167
159
153
153
152
150
149
151
158
160
160
157
153
155
156
157
160
163
161
156
151
156
158
156
148
144
149
151
150
147
150
152
152
151
151
152
149
153
151
145
140
142
149
155
157
157
156
155
155
156
154
152
152
157
161
159
152
147
149
157
162
160
152
145
145
151
158
163
164
162
159
159
157
151
147
145
149
152
151
152
155
155
155
151
144
136
130
154
151
145
147
147
150
149
149
149
151
151
147
146
147
153
160
168
172
167
158
149
148
155
165
165
156
147
145
150
155
156
157
156
157
157
152
150
150
153
152
151
150
154
156
155
154
151
149
142
138
151
153
152
153
156
156
157
156
158
156
152
149
148
157
167
170
168
164
161
158
153
151
151
153
155
154
153
154
153
150
146
145
145
147
148
148
151
156
156
153
148
147
149
151
150
144
147
151
158
156
151
158
163
162
161
162
164
165
166
163
158
156
158
166
174
171
158
145
144
150
157
156
150
144
144
148
154
160
161
158
152
147
142
141
144
153
157
157
155
152
148
148
147
150
148
144
145
149
158
163
156
163
166
166
164
163
162
161
161
162
161
159
158
159
162
158
146
135
133
145
158
163
162
155
151
151
153
160
166
167
164
153
144
141
147
156
161
157
154
153
152
153
153
153
156
155
151
148
150
154
154
159
162
165
165
164
159
153
155
159
162
159
156
152
150
148
143
138
140
149
159
165
167
165
165
162
159
157
157
161
160
153
146
145
152
159
163
160
160
159
157
159
158
156
156
157
155
149
146
147
152
152
154
161
164
164
161
156
157
157
158
156
155
155
154
153
146
143
147
155
161
161
159
161
164
164
158
147
140
142
147
152
157
159
158
158
162
165
165
163
160
159
158
156
153
153
151
146
142
145
155
156
154
156
160
164
165
162
158
157
156
153
156
162
163
162
155
147
147
153
159
156
150
147
152
154
148
138
131
134
147
164
173
172
163
155
157
160
163
161
160
157
155
152
151
150
143
134
134
145
157
159
155
151
152
159
162
161
157
154
154
155
156
155
160
163
159
151
148
149
152
152
146
141
142
144
143
140
136
142
154
168
174
170
159
151
147
147
150
156
155
151
140
140
148
151
144
133
135
147
160
159
153
147
148
154
154
150
147
149
156
160
157
151
150
156
159
156
150
145
146
149
152
148
144
147
154
158
155
152
154
160
161
157
152
147
144
143
148
154
153
144
136
135
145
150
147
143
149
160
162
156
151
148
149
151
145
138
138
147
158
163
163
157
154
155
157
155
148
142
142
149
155
153
146
147
161
171
165
151
143
147
155
157
155
149
143
146
153
156
155
146
136
138
144
147
147
152
160
168
161
154
150
152
154
149
140
137
145
156
165
163
162
161
161
164
160
156
151
147
149
154
159
154
143
142
152
162
161
148
139
144
158
166
162
151
141
142
149
153
150
143
141
148
152
151
149
150
159
161
153
147
150
158
158
148
139
144
160
171
167
157
151
153
159
165
167
164
160
160
163
165
164
156
141
133
137
150
154
149
140
140
155
168
171
159
149
142
142
143
139
136
141
154
160
158
151
149
151
152
144
142
150
160
159
146
140
148
164
172
166
154
148
149
156
161
163
161
160
164
168
169
167
155
140
133
136
148
157
154
142
137
146
161
171
171
163
156
149
143
137
140
147
157
157
149
146
148
154
153
149
147
152
154
150
143
141
148
156
158
155
154
155
156
157
157
156
153
156
161
164
164
159
148
139
136
144
157
161
155
143
135
137
150
164
172
174
172
162
151
146
149
157
159
154
143
142
147
156
157
163
155
151
144
140
140
146
150
152
149
149
152
155
154
156
158
161
160
158
159
158
153
147
141
138
139
145
154
155
149
144
142
143
147
151
156
162
164
160
157
154
160
163
166
164
160
154
149
146
145
159
151
146
144
144
148
156
160
157
149
147
148
148
147
151
157
166
167
161
155
150
145
142
141
141
143
143
142
141
145
148
156
158
153
145
138
140
144
148
150
151
152
158
163
172
175
166
152
141
139
139
139
149
158
164
165
165
162
158
151
147
147
151
149
149
152
158
159
154
150
146
146
148
150
151
150
146
143
142
147
154
158
160
157
148
140
138
143
149
149
146
144
149
154
162
164
162
154
151
150
137
145
162
176
178
168
156
150
150
149
148
154
159
159
151
147
146
146
143
145
148
155
162
162
157
159
156
154
154
153
150
149
151
154
153
153
154
159
160
156
149
146
147
150
150
148
147
151
154
155
159
163
170
176
173
159
145
140
143
148
149
154
162
162
153
147
145
144
144
145
152
159
162
159
156
158
161
160
156
154
149
145
145
151
157
161
163
164
163
157
152
151
153
154
153
150
146
146
146
150
173
169
164
163
161
157
147
142
144
148
150
153
154
154
152
149
148
147
145
147
151
155
153
148
148
154
155
152
152
152
155
155
155
156
160
161
154
148
146
147
147
148
152
156
161
160
153
145
140
147
164
159
155
155
157
157
153
147
145
150
153
153
152
147
148
149
152
151
148
146
149
151
148
143
146
150
149
146
145
151
160
164
160
157
158
154
145
138
133
136
140
144
149
152
153
153
149
147
150
151
153
152
152
153
154
154
151
144
141
142
148
152
153
147
147
150
154
154
151
149
151
153
152
148
147
149
151
147
145
145
147
146
144
144
147
150
145
140
140
141
145
146
150
148
141
133
135
148
163
163
152
153
151
150
149
149
148
142
134
129
133
141
148
148
146
148
154
158
155
153
153
155
153
151
150
152
153
150
146
140
134
126
120
123
135
142
146
150
152
153
153
153
153
148
138
129
132
149
164
164
155
151
147
145
146
148
149
144
135
128
130
138
145
146
143
145
150
155
157
157
154
153
151
151
152
151
152
151
150
147
137
126
117
119
128
137
142
150
157
158
153
150
151
150
148
146
147
151
155
159
156
149
144
146
151
154
153
149
146
145
144
145
146
144
143
143
145
146
151
154
155
153
150
150
149
150
151
155
161
162
156
147
136
133
135
139
142
146
152
150
141
137
141
147
154
158
159
154
149
151
159
152
149
149
154
156
156
157
163
163
159
150
144
144
146
144
143
141
145
151
152
153
150
147
144
143
149
161
170
173
167
157
151
146
145
144
145
145
144
139
135
134
138
144
157
161
161
155
144
141
165
162
155
151
151
155
158
164
171
170
156
142
136
142
146
145
144
145
149
150
149
151
153
152
145
142
147
159
166
163
156
153
151
150
149
148
148
145
142
140
137
140
143
147
157
160
157
151
141
137
162
163
161
158
154
154
159
162
167
162
148
136
135
140
143
143
144
148
152
148
145
147
155
163
160
150
143
144
146
146
145
148
151
153
154
152
149
147
147
147
146
145
145
150
156
157
153
145
140
140
153
156
161
162
157
154
157
159
157
152
147
142
141
141
141
140
143
148
150
149
144
147
157
168
171
156
138
129
136
147
153
151
149
151
155
154
153
153
154
154
152
148
147
150
153
152
148
143
140
144
148
153
158
157
153
152
154
153
150
147
148
152
153
148
142
137
140
143
146
149
149
151
159
168
168
153
137
131
146
164
167
153
141
140
148
155
158
157
156
155
152
151
149
146
141
143
145
145
146
147
151
153
150
147
147
149
153
153
149
145
147
155
159
153
142
134
130
134
141
145
149
153
157
161
161
153
143
145
157
170
168
151
135
133
147
157
160
153
145
140
143
147
147
142
135
134
142
153
155
151
154
152
148
144
147
154
161
160
152
144
140
147
152
153
145
136
131
134
142
145
148
153
154
156
157
155
152
150
154
158
157
152
145
145
150
155
152
140
133
134
139
145
145
140
132
133
140
150
153
150
152
149
148
151
153
158
162
162
156
146
137
137
144
151
151
149
146
147
147
149
151
152
151
150
151
153
152
148
142
143
152
158
164
161
157
149
139
134
134
141
146
148
144
139
132
131
137
143
143
142
149
145
148
156
159
157
155
157
157
154
144
140
144
154
158
161
157
151
148
149
151
151
150
148
146
149
147
140
133
137
151
166
175
171
161
147
137
137
144
150
152
151
146
139
132
131
136
142
147
145
147
142
148
156
159
152
146
148
156
161
158
152
150
155
161
162
155
145
139
141
148
149
150
150
152
156
151
142
135
140
148
161
167
165
158
149
142
141
146
151
152
151
147
144
136
132
134
145
154
151
145
144
150
157
159
152
145
146
156
167
168
160
151
153
161
163
154
141
138
144
147
148
149
157
165
170
164
155
149
149
149
151
151
151
153
147
142
142
146
149
152
153
155
156
148
136
133
136
143
141
150
152
155
156
156
154
152
154
163
170
169
157
145
148
161
165
158
148
147
151
151
148
145
153
164
168
166
160
159
162
159
153
149
148
149
147
143
141
144
148
151
154
158
163
159
148
135
131
129
125
160
158
153
150
149
154
158
160
165
167
165
155
147
150
160
167
162
154
151
153
153
148
141
142
149
154
153
151
154
164
168
167
161
157
154
152
148
144
143
146
150
153
154
156
156
152
148
143
138
130
157
152
143
140
144
153
155
154
152
155
158
158
153
154
158
162
162
156
150
151
152
151
145
143
149
153
150
140
135
144
161
170
167
161
154
151
148
144
143
147
153
153
147
138
135
141
149
156
154
142
146
144
141
143
148
155
156
149
142
142
149
155
157
156
152
153
155
152
147
148
151
155
155
156
161
167
160
140
124
125
144
160
164
154
145
140
138
138
145
153
159
155
141
129
123
129
135
147
149
141
147
152
153
154
157
163
165
158
148
142
142
149
153
155
152
153
152
148
141
143
149
156
158
159
163
167
166
150
132
130
142
152
152
145
139
134
134
135
145
157
163
154
140
130
128
132
131
128
127
126
159
153
149
146
150
161
168
167
158
152
153
160
164
161
154
147
145
147
152
156
158
157
152
146
144
149
153
152
149
152
155
154
146
144
156
166
163
152
148
152
162
164
156
148
143
142
143
144
149
154
160
163
161
157
156
159
163
164
162
160
160
159
157
155
152
149
151
157
160
158
155
153
154
154
151
149
151
155
155
154
156
155
154
154
157
161
157
151
149
152
159
160
155
150
150
148
144
144
148
153
160
164
162
158
157
159
161
160
160
159
155
150
148
151
151
148
145
147
152
153
149
151
157
158
153
151
157
168
168
157
147
148
158
165
165
159
154
155
155
154
150
147
145
148
153
154
157
158
158
156
149
149
150
154
159
160
161
158
158
158
154
151
150
151
148
143
139
139
142
143
144
149
156
157
154
155
169
183
183
163
145
143
156
167
166
157
155
159
160
154
146
136
139
145
153
157
160
161
160
153
138
140
147
158
166
167
161
151
151
161
165
165
157
149
142
142
143
147
146
143
144
150
156
157
155
158
171
184
183
167
150
145
151
157
157
156
157
161
162
157
150
143
141
148
156
158
156
150
146
145
144
148
160
170
175
167
154
143
145
158
168
169
160
149
144
147
154
158
155
149
147
151
156
156
155
159
165
171
169
160
153
147
146
146
152
156
159
157
157
159
160
155
153
157
161
158
148
136
136
143
154
157
166
170
170
161
152
144
145
150
152
152
152
152
151
152
158
159
155
150
149
148
151
150
151
152
156
157
157
155
153
148
141
142
150
157
155
148
146
152
158
156
154
157
160
154
139
131
135
146
152
152
154
154
154
153
155
157
154
147
138
136
145
154
156
155
154
155
153
149
147
145
146
145
148
151
154
155
153
155
155
152
147
147
151
153
146
136
135
145
151
152
152
157
156
148
136
130
138
150
147
143
144
144
145
149
155
161
160
153
143
140
149
160
164
160
156
155
155
150
147
145
146
151
157
158
157
157
155
156
158
161
161
161
155
146
135
131
137
145
150
155
161
161
157
146
139
139
143
151
145
143
146
151
152
150
152
152
153
154
153
152
158
164
167
167
163
161
162
157
153
149
149
154
161
166
164
162
158
156
156
160
166
165
155
140
135
140
147
151
155
165
174
174
160
145
141
146
154
153
149
149
155
160
161
160
154
148
146
148
152
154
157
160
165
165
162
159
162
162
159
152
143
144
151
157
163
163
162
158
155
156
157
154
150
146
149
155
154
152
154
162
169
166
153
139
140
147
159
160
157
162
162
162
160
161
162
156
147
143
146
151
156
158
161
160
151
148
153
159
159
154
140
132
131
138
149
159
164
163
158
154
147
144
148
156
164
160
151
147
149
155
153
149
142
138
140
145
152
159
157
166
167
160
152
153
161
162
157
150
150
156
158
158
157
154
149
145
145
150
157
158
151
139
132
133
139
147
156
159
162
157
148
146
154
166
168
153
140
144
151
156
149
140
141
148
150
145
143
153
149
158
166
164
153
148
151
158
163
162
162
162
159
156
154
155
155
150
144
145
152
157
154
150
148
149
149
146
146
153
157
155
150
149
156
165
165
151
144
148
160
165
158
147
146
151
155
149
144
147
140
150
162
166
162
152
148
152
160
167
169
164
157
153
155
159
158
151
144
145
149
149
147
147
151
158
159
156
152
153
155
151
146
147
155
164
166
160
151
150
159
167
163
156
150
151
153
148
144
145
144
150
156
160
161
159
155
156
160
165
167
160
152
151
157
164
160
149
144
148
153
149
141
137
143
152
157
162
168
171
162
150
143
145
153
163
171
165
153
145
149
155
159
156
151
149
146
141
140
144
152
154
154
151
151
157
161
164
164
162
158
150
143
144
154
163
161
152
146
149
154
153
148
143
142
146
153
165
174
175
164
148
142
145
153
162
165
159
150
143
143
149
156
153
150
149
145
136
136
146
153
155
155
151
148
151
156
162
163
158
151
145
141
142
151
162
163
159
150
147
150
158
161
155
148
147
156
167
169
161
149
144
146
154
155
152
147
146
148
152
156
156
153
151
148
148
145
140
140
147
153
152
157
162
159
152
146
148
151
155
153
150
148
149
154
161
163
158
148
144
146
155
161
156
148
147
157
165
162
149
139
143
156
164
162
152
141
142
150
157
160
156
151
149
149
147
144
144
143
141
154
151
157
166
165
153
141
137
146
157
160
156
155
157
158
160
157
153
149
149
152
155
158
155
148
147
152
159
157
149
142
147
159
166
167
159
150
148
150
152
150
143
143
150
153
153
148
144
146
142
155
153
155
159
158
149
140
143
153
163
160
154
152
156
160
160
159
158
159
161
162
162
163
163
157
150
148
149
154
152
147
148
156
163
168
167
162
157
153
145
138
132
138
152
162
160
152
148
154
157
151
152
153
153
148
143
148
158
167
166
158
152
150
155
160
160
161
164
166
165
164
164
168
172
164
151
147
150
157
155
147
144
149
162
171
169
165
162
158
149
137
132
142
155
163
158
152
155
170
179
146
147
148
146
141
142
151
163
165
159
154
153
156
158
157
158
159
164
166
162
158
158
165
168
159
147
143
153
160
155
143
136
143
160
170
170
165
161
160
154
146
143
148
158
161
157
152
158
173
180
154
147
144
141
139
144
152
157
155
149
150
155
159
157
152
150
156
162
162
158
155
155
157
155
146
137
141
151
160
152
140
133
138
152
163
165
161
160
157
154
151
150
152
156
160
163
164
159
158
157
163
153
147
146
147
150
154
154
153
148
150
151
150
145
143
147
158
162
160
154
151
148
147
142
142
141
144
148
149
147
144
144
145
148
147
153
157
159
158
154
152
149
145
144
153
166
171
160
145
143
161
157
156
158
161
160
160
158
157
154
151
146
139
134
139
153
166
167
157
147
141
139
139
141
149
156
160
155
147
147
149
153
155
150
146
147
157
163
166
159
155
148
142
138
144
160
168
163
153
150
155
154
156
160
166
165
160
156
154
153
150
144
137
135
141
153
164
164
156
145
139
140
143
148
154
162
163
159
155
152
150
149
151
153
153
156
162
166
167
160
155
151
151
150
150
158
165
166
161
158
153
148
144
148
158
162
157
148
145
148
149
146
145
142
144
151
156
161
158
155
150
148
150
153
156
157
154
152
155
155
149
142
145
155
164
165
163
161
159
157
156
154
157
157
157
161
162
160
152
148
158
149
142
142
151
157
153
148
146
148
149
148
148
149
151
150
156
162
170
172
165
156
151
153
156
153
145
140
143
150
152
152
155
162
168
164
155
149
149
154
154
149
145
144
150
160
159
146
133
137
163
159
155
152
151
152
151
150
151
151
150
148
149
149
153
156
159
164
171
174
168
158
153
150
150
149
144
135
135
140
152
162
166
164
159
153
145
141
143
146
147
144
134
135
143
152
148
137
130
139
159
160
163
159
152
149
149
150
151
149
147
148
151
150
152
156
160
164
163
161
159
158
154
148
145
145
146
144
137
139
147
157
160
154
147
143
142
142
140
141
140
139
141
144
146
148
144
141
146
152
144
148
149
149
147
146
149
148
143
139
144
150
155
151
147
148
156
162
157
150
146
149
153
151
146
144
147
148
148
144
144
142
138
137
137
139
140
143
143
142
143
144
149
153
153
149
150
156
161
162
142
138
137
138
143
147
150
147
143
140
147
158
160
151
141
140
149
159
158
151
140
143
150
154
153
148
146
147
150
150
147
140
136
137
139
137
139
146
155
159
154
147
147
148
150
150
157
158
159
157
157
152
149
149
151
152
150
150
153
157
162
163
160
148
139
138
145
153
155
151
145
147
151
155
156
150
145
145
150
152
153
153
152
151
146
139
142
152
166
169
157
148
139
140
145
150
157
157
150
144
159
159
162
164
161
154
147
151
163
171
167
159
149
145
140
141
145
149
151
149
149
151
153
154
150
147
145
148
149
149
152
156
159
155
147
143
147
156
164
162
150
143
141
144
150
153
158
153
143
136
141
144
154
161
161
151
145
149
162
165
157
146
141
142
142
145
147
149
147
147
147
151
153
150
143
146
148
153
150
146
144
147
149
145
144
147
151
155
156
151
145
143
146
152
159
162
159
150
139
134
137
137
140
146
150
151
149
150
154
154
148
144
142
146
148
149
150
148
146
145
146
150
153
150
147
152
152
151
147
144
143
139
139
140
144
150
152
154
155
153
148
146
148
153
160
160
151
141
136
141
155
149
142
140
146
154
160
157
152
147
146
147
151
151
151
151
152
150
147
149
151
154
154
155
158
158
153
144
143
147
150
147
141
140
146
152
154
157
162
164
158
150
149
150
155
151
144
135
136
146
169
163
151
146
148
156
161
158
152
147
150
154
158
155
152
149
150
148
148
150
154
158
159
162
162
160
153
143
146
156
162
156
146
140
146
155
160
163
163
163
159
156
155
153
152
146
143
143
146
154
159
156
153
151
150
152
153
153
152
153
155
157
157
154
145
138
134
135
135
143
149
156
162
163
161
156
155
154
156
158
157
154
147
144
149
158
165
163
156
149
149
155
158
156
152
149
150
153
157
158
142
142
147
149
147
146
146
148
152
151
153
153
152
148
145
137
129
128
131
136
142
149
153
156
154
154
157
163
158
147
143
141
147
150
154
156
154
150
145
142
142
145
147
153
153
152
151
153
154
150
143
142
146
149
149
147
149
153
153
150
145
143
144
146
148
148
145
140
138
142
148
147
143
140
145
154
159
159
150
137
133
137
148
156
154
147
139
137
144
148
147
144
143
148
150
151
148
142
139
136
154
153
156
158
159
159
161
163
160
154
146
143
145
148
153
158
156
148
145
148
151
146
137
135
144
156
158
149
141
137
143
145
155
160
158
148
137
138
146
152
152
147
143
145
146
146
145
142
142
142
155
155
160
168
169
166
163
162
162
158
155
151
147
149
154
155
151
145
145
149
150
147
142
144
152
159
154
147
148
151
155
152
152
155
157
153
145
143
146
150
152
152
151
148
143
142
144
151
157
158
148
154
160
164
165
158
153
151
153
157
156
152
146
146
150
153
151
147
148
154
155
151
152
157
161
158
151
151
159
165
158
147
138
140
144
145
143
140
143
147
152
155
153
148
141
138
143
149
156
156
150
152
153
152
150
152
152
151
151
153
153
146
138
140
149
156
159
159
161
164
158
152
152
160
163
155
148
151
161
165
154
139
133
134
136
136
134
137
143
147
149
151
147
142
139
138
141
144
143
143
158
153
144
141
146
154
160
160
159
158
158
149
142
144
152
158
162
165
166
162
153
146
149
158
161
154
147
146
154
155
148
142
142
147
149
145
142
142
145
146
146
141
136
133
134
137
141
143
140
137
159
151
141
139
147
157
161
157
158
160
162
159
156
155
155
155
154
155
158
157
152
148
151
158
161
156
149
145
142
141
140
145
159
168
169
161
153
150
149
150
147
142
137
128
125
132
138
142
139
132
155
152
145
145
153
159
158
150
151
153
159
162
162
158
155
152
148
149
152
154
154
158
162
160
161
155
151
144
138
133
136
149
164
173
170
159
151
150
153
159
162
153
139
128
125
128
133
133
131
125
154
155
153
152
156
162
163
157
151
149
149
152
154
153
150
152
152
150
150
151
154
160
160
155
150
149
148
145
139
139
145
155
161
159
152
145
142
145
155
165
165
152
139
130
129
132
129
122
118
119
161
155
146
137
141
154
165
165
157
148
152
162
172
172
163
153
150
148
151
152
154
155
156
154
153
150
146
142
145
153
157
156
150
148
154
159
155
152
152
160
166
163
156
152
154
153
145
134
131
137
160
156
150
144
145
155
162
162
159
158
156
157
158
159
161
163
161
158
157
155
156
156
159
158
154
152
150
151
150
154
156
156
152
153
156
159
154
151
149
156
164
168
171
169
165
156
145
141
141
143
162
163
159
154
155
158
158
155
154
156
153
148
144
146
152
157
158
157
155
150
147
150
155
157
154
155
161
168
166
156
151
152
158
165
166
162
155
151
150
152
158
165
170
168
160
151
147
153
160
157
163
165
163
160
160
159
153
149
148
150
150
147
146
143
141
142
147
155
156
149
144
147
153
155
152
154
162
174
178
169
156
154
160
166
167
161
157
156
156
154
152
151
154
153
152
150
152
159
165
163
161
159
158
159
162
159
151
145
149
155
157
154
150
146
140
137
145
158
164
155
147
148
155
155
147
144
153
168
177
176
168
165
161
157
156
159
160
163
162
158
154
149
144
147
153
157
157
154
150
145
159
151
149
155
162
159
149
145
154
163
163
155
150
149
147
148
153
164
167
160
152
149
153
152
145
141
144
153
163
167
168
167
160
152
152
157
161
159
158
161
166
161
156
155
158
159
154
140
130
129
157
147
142
151
161
160
150
148
155
159
156
146
144
150
156
159
160
164
163
157
151
148
147
146
145
146
146
148
151
153
157
157
150
146
152
156
156
148
145
155
165
169
165
159
159
153
142
129
126
136
153
145
145
152
158
158
155
154
154
151
145
139
144
154
162
163
161
157
154
149
148
146
144
143
147
154
154
153
150
150
150
149
145
145
149
151
144
135
136
145
152
156
157
158
156
147
136
129
139
153
151
149
152
155
154
153
156
159
158
151
145
145
154
161
165
164
155
148
146
148
150
151
147
144
148
156
161
160
156
154
153
151
151
151
147
138
131
131
137
142
145
148
152
158
153
144
136
140
153
164
153
155
159
158
155
152
154
159
158
154
153
153
156
160
162
159
151
146
146
153
156
155
149
146
150
157
162
163
160
156
155
157
162
160
148
135
130
135
144
148
147
153
160
162
154
144
142
149
163
164
160
161
163
161
159
157
154
150
147
148
150
149
148
147
150
151
150
148
155
159
158
154
150
151
157
160
161
163
162
157
156
160
164
159
150
142
142
148
150
151
154
161
167
165
157
149
149
155
163
164
161
164
164
160
156
155
153
149
143
139
142
144
146
143
143
145
148
152
157
158
156
152
150
152
154
154
153
153
153
155
158
161
161
157
155
158
160
153
145
145
152
159
159
153
154
155
155
152
154
164
156
162
166
158
147
142
149
156
155
148
147
151
154
151
146
146
149
155
154
150
150
151
150
151
148
142
139
136
137
143
156
162
162
158
159
164
166
152
141
142
151
155
148
140
145
155
156
148
145
157
149
159
168
163
149
137
144
160
167
165
161
160
156
150
147
150
159
158
150
146
145
148
148
145
143
142
138
131
129
137
151
160
163
160
159
162
162
154
148
148
156
158
149
143
144
152
156
150
144
147
147
157
170
173
162
149
147
156
165
170
168
160
150
143
145
155
162
158
148
146
148
148
142
140
141
146
149
147
146
146
150
150
151
151
152
159
162
161
154
150
152
157
158
154
148
152
155
154
148
142
148
156
167
173
171
163
154
154
157
163
165
159
150
146
152
159
159
153
148
152
156
152
143
139
141
149
157
167
173
170
157
138
131
136
149
158
168
167
154
141
139
149
158
158
153
151
152
152
147
143
149
154
161
163
162
159
156
152
151
154
156
156
155
157
162
160
154
147
146
153
157
156
151
147
147
150
157
168
177
173
154
133
126
136
150
158
163
159
151
142
141
148
158
157
153
149
148
145
144
148
143
147
155
158
153
150
150
151
152
152
151
152
155
159
162
158
153
146
143
146
153
156
159
156
153
150
149
153
158
155
143
137
141
153
158
154
148
147
151
156
158
161
160
156
150
148
145
144
143
149
136
139
152
161
158
151
148
150
152
152
148
143
145
149
153
156
151
143
141
143
149
155
159
158
155
149
144
142
144
146
146
151
159
168
166
158
150
145
152
160
165
163
156
152
151
153
153
150
144
139
139
141
150
160
161
155
150
148
149
149
142
137
138
144
149
150
145
143
146
150
157
159
159
160
158
155
148
144
147
151
158
165
164
166
165
165
163
158
154
154
154
151
148
148
155
161
162
156
147
140
153
151
148
147
148
151
151
152
152
148
141
137
143
152
155
151
146
146
154
162
162
161
161
167
174
171
161
153
152
156
162
165
161
155
154
158
161
161
158
151
144
139
140
146
156
160
158
156
158
158
155
154
146
136
134
141
153
159
157
149
143
143
152
158
160
159
158
160
163
159
153
149
157
171
181
175
163
153
154
154
156
157
155
153
149
144
146
154
159
155
144
135
137
148
157
157
152
156
170
180
143
145
144
138
136
142
152
158
156
149
148
153
158
161
160
158
160
162
159
147
138
139
155
171
174
164
154
154
156
152
142
136
141
151
149
141
139
149
157
158
149
141
143
152
157
154
150
155
171
179
134
138
146
149
150
150
153
150
146
147
151
159
164
162
154
148
145
146
146
144
142
149
161
168
162
152
152
157
162
152
134
118
122
138
147
150
149
151
157
158
154
150
148
150
153
152
152
154
157
156
143
146
153
158
158
156
153
148
144
146
152
158
162
158
152
145
140
139
143
149
157
162
160
157
153
155
162
168
162
150
136
124
125
136
144
156
162
162
158
157
159
160
151
138
136
144
154
152
144
142
161
161
157
156
155
153
153
152
152
154
153
150
148
145
149
154
155
154
153
155
159
157
148
143
151
163
176
171
159
147
146
147
149
147
147
155
165
164
158
156
159
161
154
138
133
145
156
155
146
146
168
161
151
144
145
149
150
151
152
154
152
145
137
135
144
158
168
167
163
157
150
144
138
140
153
162
168
162
156
152
151
153
154
154
156
161
164
163
155
149
151
159
160
155
151
158
165
164
156
149
161
150
139
135
142
149
150
147
145
147
148
143
138
136
142
151
161
167
165
161
149
137
136
145
156
157
153
151
156
156
151
140
142
154
164
168
165
159
154
152
156
162
165
162
160
164
167
166
156
148
153
147
142
141
145
150
151
148
147
147
144
140
140
145
148
150
152
160
166
165
152
137
137
148
157
156
147
147
152
152
144
135
139
155
162
160
154
153
160
171
177
172
160
150
149
158
164
155
146
145
156
158
161
157
152
149
149
156
158
154
145
140
142
148
154
153
152
156
164
162
152
139
140
147
151
152
150
147
144
142
143
147
155
159
153
146
146
150
163
176
179
167
150
139
144
155
161
147
137
143
160
167
172
166
155
148
150
156
160
156
150
144
146
150
153
152
152
154
151
144
140
140
144
146
144
145
147
147
143
139
148
162
166
158
146
137
140
150
161
161
157
145
142
146
156
165
162
149
139
142
152
156
160
160
154
151
152
153
153
153
157
158
155
149
144
144
151
155
150
140
136
142
149
150
146
145
146
147
146
147
152
160
163
157
146
140
142
152
159
155
140
131
135
148
161
165
162
152
144
143
151
152
151
150
151
154
156
155
149
152
158
162
160
148
139
140
150
159
160
152
144
147
152
155
155
149
145
146
147
149
151
155
159
160
157
150
147
155
163
161
146
137
133
138
147
149
152
151
147
145
160
161
158
155
154
156
157
158
156
158
159
160
155
147
141
143
153
164
167
163
156
153
154
156
155
148
143
139
138
139
147
154
161
165
161
153
152
157
165
164
155
145
137
137
138
140
146
150
149
146
152
155
161
165
163
157
154
158
162
161
158
153
150
146
143
145
154
162
163
158
155
154
154
152
148
145
143
141
136
137
144
155
162
160
153
151
155
159
160
154
151
148
146
148
150
153
155
154
150
146
127
129
145
162
164
155
149
149
154
158
158
155
150
146
143
145
151
153
148
146
150
154
152
144
141
148
156
155
146
141
145
151
152
146
145
150
158
158
155
149
147
147
151
156
160
162
159
154
147
144
124
122
130
141
150
151
147
146
146
149
157
158
155
149
144
144
146
146
143
145
154
157
150
137
140
156
167
166
155
151
150
149
144
142
146
153
160
159
156
151
148
148
149
152
157
157
151
144
140
144
151
145
134
130
138
150
152
150
145
146
149
156
158
156
152
150
148
146
145
150
157
158
148
137
144
160
167
158
148
149
154
152
147
143
148
154
158
158
156
154
149
143
143
145
149
149
143
137
137
146
170
165
151
139
142
152
159
159
151
144
144
149
157
162
163
159
157
155
151
150
150
148
147
146
151
157
157
146
139
142
153
158
157
149
148
154
158
157
154
146
140
139
142
148
153
151
146
143
144
148
159
161
160
156
152
152
156
157
156
152
148
151
157
162
164
161
159
158
151
142
136
142
149
156
156
153
152
149
144
143
151
162
166
164
158
157
159
158
153
143
139
140
146
154
159
159
154
152
153
150
142
148
158
159
154
148
146
149
154
155
158
158
154
152
155
157
157
154
147
142
140
146
154
157
155
153
158
162
158
151
146
154
167
172
167
158
154
154
156
154
150
145
147
153
160
160
156
154
155
152
145
148
155
154
150
146
145
149
151
154
157
157
151
145
146
152
154
148
144
148
155
158
153
152
155
157
160
163
161
151
141
139
150
162
159
147
139
144
155
162
156
147
145
151
159
161
155
152
151
149
156
158
158
157
153
153
157
159
155
151
151
151
151
149
150
152
150
144
142
152
161
156
146
146
155
161
159
152
151
150
145
135
132
138
143
141
137
140
150
156
153
147
146
151
159
161
155
145
143
144
156
159
162
161
157
158
163
164
159
149
145
150
154
156
156
154
150
145
145
152
153
149
145
153
161
160
153
145
149
157
152
135
124
125
136
143
146
145
147
147
148
146
147
151
156
160
154
145
140
144
150
157
161
159
155
151
155
157
152
143
143
149
155
159
157
152
151
151
154
155
152
150
155
166
168
159
145
141
150
161
153
135
125
125
134
144
149
149
147
143
143
143
143
142
141
148
151
149
147
151
150
157
159
153
146
146
147
148
145
143
146
152
155
152
148
148
153
162
166
161
153
150
163
178
179
161
146
146
154
156
145
131
128
131
136
140
145
149
148
145
141
137
129
123
123
134
143
149
153
158
155
160
160
153
148
148
147
148
148
150
155
157
155
151
146
144
151
162
168
162
151
146
157
174
177
165
155
154
158
150
136
127
131
136
139
137
140
147
150
147
142
136
126
118
117
126
137
143
147
152
160
162
160
155
153
150
148
147
150
157
159
159
157
158
152
145
143
150
158
159
151
146
151
160
162
158
157
162
163
151
133
126
137
149
149
139
136
142
149
151
146
141
136
131
128
133
137
135
131
129
163
160
153
152
153
153
148
147
150
155
155
153
155
160
156
148
141
145
153
157
155
153
150
149
145
145
149
159
164
152
140
137
150
162
160
149
139
142
150
152
148
144
141
141
140
140
134
129
121
112
161
156
150
148
153
158
159
156
152
151
150
148
148
152
152
151
151
151
154
155
154
152
150
144
139
134
139
147
153
152
148
151
157
162
158
156
154
153
154
150
144
141
141
142
140
135
129
123
120
119
160
161
154
146
144
153
162
161
154
148
153
156
159
157
155
155
153
150
147
146
146
147
155
159
159
157
153
151
154
157
156
153
148
145
145
147
152
155
163
164
160
152
153
159
169
170
158
143
128
129
154
153
147
141
146
158
163
160
153
151
155
157
156
158
164
168
163
150
141
141
148
155
159
160
157
156
156
154
156
158
158
156
152
146
146
150
152
152
154
157
159
162
168
172
171
164
156
148
146
146
153
153
148
146
153
161
161
152
149
151
156
156
154
156
162
172
171
163
154
148
149
153
153
151
151
153
153
151
149
151
156
158
158
156
155
153
152
149
149
151
157
163
171
171
159
147
141
147
161
167
162
163
160
158
159
159
150
140
138
142
148
151
152
153
153
159
166
171
168
158
150
149
150
148
145
144
147
148
149
150
156
160
161
161
158
154
154
154
156
156
156
158
157
154
150
140
137
144
159
164
176
171
165
161
158
149
139
135
140
145
146
144
146
150
152
150
154
163
168
161
153
152
154
152
145
139
144
149
152
156
158
162
162
158
154
155
159
165
169
170
164
153
143
140
146
150
153
154
149
145
178
164
152
148
149
146
140
144
157
163
157
144
143
151
157
155
152
153
157
158
156
157
160
158
152
146
146
150
152
155
160
165
163
156
153
156
160
163
166
170
171
162
145
136
141
154
165
163
150
136
171
152
138
139
148
152
150
155
167
175
171
155
147
154
162
164
159
153
151
152
155
159
162
163
161
158
155
149
148
150
158
165
164
159
155
156
158
154
152
159
168
168
156
145
144
151
157
157
149
141
162
152
144
148
157
160
157
156
160
169
172
166
159
156
161
163
161
153
145
143
150
157
158
158
161
162
158
151
146
149
155
160
159
157
156
157
156
151
147
148
152
154
153
150
150
148
142
141
145
149
154
156
155
156
157
157
155
156
156
158
165
167
163
156
154
157
154
147
140
141
149
156
151
146
146
149
154
152
154
154
154
151
148
147
151
155
155
153
150
144
141
139
143
151
152
147
141
144
148
153
153
160
162
158
152
151
154
158
157
156
156
156
154
149
149
150
149
144
141
145
153
156
152
144
140
139
144
150
156
156
154
149
146
144
146
150
153
154
152
147
143
142
146
149
152
151
153
155
159
158
157
162
165
159
153
149
152
157
155
151
147
144
142
143
147
150
150
151
153
155
154
153
156
159
157
150
143
145
147
152
154
155
153
147
144
144
149
151
149
151
157
161
162
161
163
166
165
164
162
163
159
163
166
162
154
149
148
150
149
147
146
145
147
149
151
152
155
159
160
156
149
149
159
173
175
162
148
140
140
146
154
160
160
152
146
146
149
150
144
150
158
164
161
160
166
171
167
153
151
161
157
163
167
162
152
142
144
150
154
152
152
157
161
161
157
155
157
160
156
149
144
147
158
170
170
161
148
139
137
144
154
161
162
154
149
150
157
153
148
151
152
153
148
151
161
168
160
147
143
155
155
162
169
165
149
139
144
158
166
164
161
161
164
161
157
157
163
162
153
145
145
149
156
157
154
151
147
140
136
140
151
160
162
157
151
152
161
163
163
157
152
149
149
153
159
162
157
151
146
149
154
164
175
173
161
149
154
163
168
166
162
158
156
153
153
158
165
163
156
154
155
158
154
148
143
143
144
141
136
136
144
155
163
161
153
151
159
169
173
161
150
148
155
161
160
158
157
156
151
142
156
165
176
178
172
164
160
158
156
154
154
157
158
157
155
155
156
161
161
166
166
161
153
145
142
143
142
142
140
139
141
149
160
164
157
149
154
165
168
158
144
145
154
161
159
156
155
155
147
138
158
165
169
170
169
164
158
151
144
145
154
166
177
174
164
150
143
147
157
166
165
156
149
149
149
148
143
142
143
144
144
143
149
159
157
149
149
155
158
156
145
143
145
151
153
153
154
148
143
140
157
160
158
157
155
156
155
152
150
150
156
169
178
178
165
149
137
137
146
155
156
151
149
153
158
156
145
139
145
150
149
142
143
151
156
153
145
147
152
160
157
149
147
148
152
155
155
149
146
150
148
150
152
153
151
153
157
161
159
155
155
154
154
153
153
147
142
138
141
148
154
155
153
157
160
156
147
139
146
157
160
152
146
154
162
162
154
146
148
157
161
159
152
147
154
162
162
157
149
151
147
146
149
152
155
158
161
162
159
152
145
139
136
137
141
146
143
140
143
149
160
162
160
160
162
158
148
143
148
162
169
166
158
157
162
166
162
149
144
149
156
158
153
144
147
156
158
155
146
144
157
153
146
147
151
156
159
157
153
151
146
142
142
143
145
145
142
143
145
153
158
162
160
163
166
165
157
150
148
155
165
170
165
156
153
156
157
153
149
149
149
150
146
140
137
142
145
145
145
145
161
154
143
135
138
146
152
155
155
155
156
154
154
152
153
151
152
154
154
152
151
151
155
165
174
176
168
154
146
146
154
163
164
153
141
136
138
148
156
155
148
141
140
142
142
140
139
143
150
158
150
148
143
136
135
141
148
152
155
157
158
159
155
154
156
158
161
161
156
147
143
143
151
162
173
173
166
158
148
144
144
147
151
149
137
125
126
141
156
159
149
140
141
151
155
148
143
146
158
166
133
142
149
150
148
149
151
149
147
148
154
159
160
159
156
155
151
148
148
148
145
147
152
158
160
159
161
161
158
148
136
127
131
139
140
135
133
140
150
154
151
148
149
151
152
148
147
150
156
156
132
146
154
158
158
157
155
149
145
144
148
155
161
164
159
149
138
135
141
150
158
160
157
154
152
154
161
164
161
149
140
131
133
142
150
153
151
143
137
141
149
157
156
149
141
146
150
152
146
145
149
154
156
156
155
157
156
152
150
148
150
154
157
160
157
152
142
138
142
153
162
164
156
151
152
161
166
161
151
145
144
149
153
155
157
159
157
146
133
131
145
157
159
150
141
148
155
154
147
146
164
160
155
154
153
152
150
149
149
152
156
155
153
150
151
154
153
151
146
149
152
152
149
150
156
159
155
143
137
137
143
150
153
154
155
157
157
149
137
134
144
156
160
156
151
154
159
157
150
147
164
159
157
156
154
149
145
142
144
149
154
154
150
144
145
149
154
152
147
145
138
136
138
148
157
154
145
137
138
141
141
136
137
144
149
152
153
152
150
147
150
159
162
161
156
158
161
159
152
147
156
157
158
156
152
148
147
148
149
149
148
144
143
144
147
147
144
145
145
143
135
127
131
146
155
154
149
149
154
152
143
139
140
147
150
150
151
154
159
164
168
170
167
159
153
159
164
162
155
151
154
155
157
156
151
150
153
161
163
156
146
136
136
145
149
146
139
137
140
140
136
132
136
144
151
154
157
160
159
155
153
156
158
158
150
147
150
156
164
166
169
166
157
148
148
159
168
164
158
157
154
156
159
158
155
157
160
165
168
161
149
138
138
146
149
147
141
137
136
136
139
144
148
148
147
148
152
154
151
151
155
165
168
159
147
141
146
157
164
163
152
142
137
136
145
156
166
164
158
156
158
160
164
165
165
164
161
159
158
156
152
148
149
147
149
148
145
140
138
138
142
147
151
152
149
150
150
149
148
147
150
157
155
148
142
141
148
159
164
157
143
129
124
131
142
149
153
151
145
142
162
163
163
160
160
161
162
157
151
147
150
151
152
150
150
149
148
148
148
148
147
150
154
156
156
158
155
150
150
147
146
143
138
142
146
154
159
163
163
154
142
133
130
133
138
139
137
136
133
132
161
160
154
151
151
157
164
163
154
145
142
145
151
154
153
153
152
150
147
148
151
154
157
158
160
159
159
156
153
150
148
142
138
142
151
165
170
164
158
151
144
144
143
146
145
141
137
136
135
136
151
146
145
147
151
157
163
164
155
145
142
146
154
157
156
155
156
151
144
142
147
153
156
155
155
158
161
159
154
152
154
154
150
144
147
157
166
161
149
141
144
148
151
153
154
154
153
150
148
148
140
135
139
150
155
156
157
155
150
146
151
157
160
156
153
154
155
150
141
138
143
151
150
146
148
157
165
162
156
155
160
163
157
145
143
147
153
151
144
140
144
149
151
152
155
160
161
159
154
151
142
138
140
145
149
151
149
147
145
148
156
160
158
149
144
143
145
144
139
143
152
153
148
140
145
162
174
169
159
157
162
163
157
147
146
150
153
151
145
144
146
148
148
145
147
150
151
153
149
146
154
153
144
136
137
144
149
151
150
148
150
152
155
151
146
143
141
140
143
146
154
153
145
137
145
161
172
165
156
156
159
160
155
148
151
156
159
153
148
143
142
142
141
144
147
148
145
142
141
143
163
165
155
139
136
146
155
158
155
147
141
143
154
161
160
154
151
150
150
145
141
141
143
142
147
153
154
151
144
146
152
156
153
147
149
154
157
153
149
141
131
129
138
150
158
157
150
144
144
146
162
170
166
153
148
154
163
165
159
148
142
147
158
166
168
164
165
169
162
146
133
131
143
153
152
148
144
144
143
142
146
153
157
155
149
147
150
150
149
144
134
133
141
155
167
165
155
149
151
153
157
166
168
159
153
155
159
161
156
151
151
155
157
155
156
158
166
174
171
156
144
142
152
157
156
150
147
149
153
149
144
151
160
167
158
146
141
144
149
153
151
146
146
154
161
158
151
151
158
164
157
162
162
154
148
148
152
151
151
153
158
159
152
144
141
149
156
159
161
162
162
159
156
159
157
154
150
150
154
152
146
145
156
164
160
145
137
138
149
156
156
148
147
151
156
152
149
151
161
161
159
161
161
150
141
137
143
150
154
154
157
158
154
149
148
150
148
145
148
158
165
161
154
154
159
158
150
143
147
151
147
140
138
146
148
144
139
141
148
152
149
145
145
149
156
158
154
147
144
141
156
161
162
154
140
134
142
153
159
154
152
157
164
168
165
158
152
146
146
152
153
150
149
155
164
160
147
139
142
150
148
137
131
132
140
145
148
148
148
146
143
141
142
147
157
167
161
146
131
127
151
159
163
155
141
135
142
152
156
150
147
156
166
174
169
159
152
149
145
141
139
141
150
163
167
160
148
143
148
153
149
139
132
133
139
146
153
154
149
142
137
138
139
143
150
161
161
150
136
134
149
158
165
161
148
141
142
148
149
146
146
156
166
167
158
149
149
150
147
142
138
143
157
167
166
158
152
155
158
157
150
142
143
142
141
146
152
155
150
142
137
137
137
134
133
143
149
149
145
145
151
166
174
169
154
142
140
145
149
149
152
160
166
165
156
147
145
149
151
147
146
147
155
162
160
155
157
164
168
159
149
143
145
146
140
137
143
149
148
145
140
140
136
129
125
130
138
141
141
142
155
166
168
162
151
139
137
145
154
158
158
160
166
170
162
150
144
147
153
157
153
150
148
145
144
148
157
169
170
158
145
139
145
148
141
130
127
135
144
148
143
142
141
140
137
137
138
137
137
130
157
155
150
145
142
141
143
150
157
162
158
155
159
165
164
153
145
146
152
158
157
151
143
141
137
144
155
167
167
156
142
137
145
155
151
139
133
135
140
139
139
139
143
149
148
142
140
140
138
126
156
150
141
140
146
154
157
156
157
157
154
151
151
154
155
151
147
148
151
154
151
150
148
147
147
147
153
156
160
155
146
141
145
151
156
156
155
151
141
126
120
128
142
147
142
134
131
137
137
132
148
155
154
151
152
157
162
159
154
154
156
151
140
131
137
148
155
153
146
141
139
139
142
146
151
155
159
164
163
158
153
150
152
154
153
150
150
155
161
160
154
151
156
164
168
166
162
154
146
144
150
158
155
149
154
166
169
160
150
151
157
158
151
147
153
160
160
149
138
135
143
146
144
144
149
155
157
157
156
157
157
157
158
156
154
151
150
151
154
154
149
149
152
158
159
160
158
155
156
155
149
151
148
148
156
166
165
156
146
147
155
160
161
159
160
163
163
158
152
151
154
153
147
144
148
155
153
146
142
148
158
161
162
157
153
150
148
148
149
149
147
146
148
154
154
152
148
148
155
163
148
148
150
155
159
160
154
144
143
146
152
157
159
157
158
159
160
160
160
160
158
156
150
145
148
153
153
145
139
139
146
154
159
158
153
151
150
150
155
155
152
145
142
146
154
152
145
143
146
153
154
153
156
163
162
154
142
140
145
150
152
148
149
153
156
153
150
147
148
150
152
153
152
147
147
151
157
156
147
139
141
147
156
158
155
154
155
159
167
167
160
150
140
137
146
151
152
147
142
140
161
157
156
160
159
151
141
142
153
162
156
145
143
151
159
157
145
133
132
139
148
155
155
155
155
157
159
158
149
146
147
154
159
161
157
155
158
163
166
168
166
158
143
131
135
148
158
160
151
141
167
159
152
150
153
150
144
146
158
168
165
154
148
151
160
162
151
135
130
136
149
158
163
168
168
164
158
150
146
146
156
165
169
164
158
155
158
158
159
161
160
157
148
136
138
148
156
161
155
149
169
159
151
147
150
151
149
148
154
164
172
168
157
151
152
158
158
146
136
138
150
159
162
165
165
162
155
148
143
147
155
162
164
162
158
158
160
160
157
151
150
150
151
152
152
153
152
150
150
150
159
156
150
150
151
152
151
149
150
159
170
173
162
148
143
150
153
149
142
141
149
155
153
149
148
149
150
150
152
153
152
149
147
151
156
166
169
163
155
146
144
144
153
158
160
155
151
151
152
151
143
148
153
153
151
151
153
153
151
154
159
161
156
147
144
146
148
149
147
148
151
151
146
143
140
140
143
149
156
155
152
146
139
140
151
163
168
162
152
147
151
159
161
160
155
154
155
159
159
152
140
149
156
156
155
153
155
156
151
146
146
148
151
153
152
151
150
153
155
156
152
150
151
155
153
143
138
139
145
150
152
151
148
143
144
152
157
153
148
152
166
175
170
159
153
155
157
157
153
153
150
153
157
158
156
153
153
152
147
142
142
146
156
162
162
160
157
157
158
156
151
150
157
166
165
152
139
134
137
146
152
155
155
149
145
146
150
152
148
154
165
167
159
155
153
159
158
149
144
150
158
156
157
157
154
151
151
150
148
147
149
156
165
168
166
162
159
156
153
147
147
150
156
160
159
152
147
143
145
150
153
155
152
150
148
151
156
158
156
154
153
149
144
148
157
162
159
149
145
148
153
157
158
158
150
146
150
157
158
157
157
163
168
169
165
160
157
153
146
144
148
154
155
152
149
150
151
153
154
153
152
152
150
149
149
154
160
164
164
156
148
142
145
157
166
165
159
154
153
153
146
159
166
162
152
145
152
162
162
154
151
157
167
167
160
154
153
151
149
148
153
157
155
150
145
148
151
152
149
146
149
156
162
160
151
144
149
161
169
160
149
145
153
163
166
160
156
156
154
152
149
162
170
169
160
154
155
158
155
146
143
154
165
169
159
147
146
151
154
156
156
156
154
152
148
147
144
139
136
138
147
164
179
176
157
138
136
154
168
169
154
145
146
152
153
152
154
157
151
142
159
164
163
162
160
161
159
155
150
144
144
156
171
174
160
143
135
143
154
158
156
148
146
149
151
149
144
138
137
143
152
164
175
175
160
144
139
152
166
166
156
143
135
143
149
155
157
156
145
136
166
163
154
150
154
160
164
164
159
153
153
159
169
170
160
144
135
139
151
159
158
148
143
147
155
156
150
145
153
162
164
156
153
155
158
157
152
150
156
160
155
146
140
146
157
164
160
152
142
140
164
162
153
147
150
157
164
168
165
158
156
155
153
152
153
154
151
150
152
159
161
158
149
153
159
163
156
155
163
173
170
149
137
141
158
163
160
148
142
147
155
155
153
151
157
160
158
148
142
148
164
160
156
156
159
158
160
158
155
154
157
155
147
138
142
154
160
156
153
154
160
165
160
159
161
162
159
156
160
166
166
152
141
141
154
162
159
146
138
140
152
159
158
147
142
143
145
144
142
146
167
159
156
162
167
164
153
144
144
153
164
166
156
144
140
146
151
149
143
145
154
164
164
162
159
159
159
159
156
154
157
155
153
149
149
153
155
152
145
144
148
155
153
143
130
131
140
144
142
143
168
156
150
155
163
161
152
147
151
162
173
173
163
152
147
148
149
146
144
146
152
162
161
160
161
167
169
164
154
150
150
159
164
161
153
148
151
155
154
149
145
144
146
145
142
138
140
144
152
153
158
153
150
146
148
153
155
160
163
168
170
164
158
153
154
159
159
159
156
157
159
158
154
155
160
168
171
165
155
149
151
160
167
165
156
148
146
151
154
152
144
140
143
153
155
151
141
144
156
164
147
153
151
144
143
151
158
161
160
157
157
153
148
148
154
160
163
165
165
164
158
152
147
145
148
155
157
157
152
148
150
155
162
164
160
152
146
144
148
147
143
143
145
153
157
155
148
147
155
164
147
154
153
146
146
153
159
157
150
146
145
144
143
143
146
149
153
155
156
154
151
147
144
143
143
144
143
145
146
147
151
154
158
161
161
159
149
142
134
134
141
146
149
151
155
160
159
154
154
155
152
156
155
151
152
154
157
153
149
146
143
142
142
141
143
145
145
144
141
141
140
143
147
151
153
149
142
136
134
141
150
155
156
159
158
157
151
144
133
133
141
148
152
152
156
162
166
163
156
153
156
158
164
164
161
156
152
150
149
147
149
148
145
143
143
148
151
146
137
131
134
141
150
159
159
154
139
126
123
132
142
148
153
151
148
147
146
147
147
147
145
150
152
149
147
150
154
157
153
152
156
159
167
169
163
154
147
147
148
149
152
152
149
145
147
151
156
148
139
133
133
137
146
154
158
154
139
126
126
133
141
148
152
150
142
136
141
152
157
154
150
149
152
149
145
145
148
150
150
151
158
158
156
153
150
148
149
153
152
152
151
153
149
148
150
151
151
146
140
137
137
137
144
151
155
154
150
147
145
148
154
160
163
158
145
141
148
156
155
145
141
147
157
158
154
154
155
155
151
152
157
149
140
137
143
151
159
162
162
157
151
145
146
150
153
152
146
142
141
144
148
150
150
151
153
156
161
162
160
159
162
168
172
163
153
153
158
160
151
141
136
142
152
157
156
159
162
166
163
162
153
146
140
142
153
164
169
166
164
158
151
146
146
152
158
156
151
147
150
155
160
163
159
152
150
153
158
159
157
156
159
160
160
153
151
153
159
159
152
142
136
137
139
140
143
150
159
165
169
169
152
153
153
156
163
168
167
159
157
153
150
148
149
155
162
162
156
153
153
158
163
162
156
151
149
149
151
151
150
150
150
147
142
139
140
146
153
155
151
144
139
135
133
135
138
143
152
160
159
158
153
154
154
154
156
158
158
157
151
148
147
148
153
159
164
161
153
145
144
149
153
155
154
155
156
154
154
152
153
153
151
139
127
125
137
150
156
156
150
143
140
139
141
146
148
147
148
145
140
139
154
151
143
137
140
149
158
158
153
144
141
146
155
162
164
159
147
134
127
132
141
154
163
166
167
168
166
163
162
163
157
144
128
126
140
158
167
160
149
142
143
146
151
154
153
149
142
134
129
131
155
147
139
133
139
150
159
158
150
140
140
149
162
169
166
160
149
134
123
123
137
150
161
167
170
170
168
164
161
163
161
157
143
135
141
156
164
162
152
148
148
149
148
150
151
149
145
138
136
139
158
150
144
145
149
155
159
154
146
139
144
156
165
167
164
160
157
146
136
130
136
142
147
150
157
166
167
159
154
156
162
164
156
148
144
145
150
153
152
152
152
149
144
141
143
147
149
151
148
145
162
158
154
153
152
152
151
150
149
148
152
153
155
153
154
156
158
156
149
144
140
139
138
141
152
163
166
161
157
158
162
164
160
154
150
147
149
150
150
150
152
150
148
144
143
146
150
152
150
145
164
161
156
151
148
146
147
152
157
156
151
145
143
146
148
152
153
151
148
145
143
143
145
146
151
158
163
164
164
163
162
159
156
156
155
157
157
152
150
150
151
152
154
154
153
150
148
147
144
142
164
163
159
151
148
147
151
157
160
156
147
144
147
151
152
148
148
148
147
145
143
145
152
154
152
151
154
160
163
162
157
153
150
150
153
154
155
152
151
152
152
151
155
159
165
161
153
147
146
149
167
170
161
151
147
155
163
165
160
149
144
148
159
159
151
141
143
153
158
153
144
142
151
157
154
150
149
155
157
151
147
143
145
146
146
143
143
147
150
155
154
149
149
158
166
167
157
150
152
164
169
172
162
147
145
155
167
166
156
143
143
152
159
155
141
130
139
157
168
161
147
137
142
153
155
151
149
150
150
143
136
139
144
147
145
140
139
141
146
151
152
148
147
155
161
156
149
146
155
167
164
167
160
147
142
148
158
156
150
144
145
150
151
144
135
132
139
151
161
160
152
142
143
148
153
149
144
143
144
142
140
141
152
158
156
148
144
140
142
145
148
148
147
150
150
145
138
139
146
152
156
161
160
151
141
136
141
149
153
155
155
152
148
146
146
147
147
146
148
154
155
150
146
149
154
151
143
136
140
144
144
146
155
164
165
158
152
147
146
146
146
146
146
146
147
146
144
139
137
134
153
158
161
155
143
133
136
152
163
168
163
157
156
158
159
158
153
148
147
151
151
149
146
148
154
154
148
143
144
148
146
143
151
161
163
157
152
150
149
148
145
144
143
142
147
157
160
149
139
132
151
155
160
157
145
138
142
153
163
163
158
155
157
159
160
156
152
148
145
145
144
145
144
144
147
151
153
158
159
156
147
143
149
152
151
148
147
148
147
144
142
144
143
142
147
156
163
154
140
132
148
154
160
160
151
143
143
153
155
153
148
148
155
160
156
151
149
146
142
142
144
146
145
139
132
137
151
165
170
164
154
150
152
152
147
146
148
148
145
141
141
147
146
144
142
146
150
145
134
127
148
155
165
162
151
142
143
152
157
152
148
150
159
165
164
157
151
148
146
149
154
155
151
138
129
134
148
160
163
159
158
159
164
161
155
151
153
151
147
145
147
148
146
141
137
139
141
135
122
115
149
154
156
151
141
134
141
154
163
160
156
158
168
176
173
164
155
153
155
159
161
160
151
138
134
143
154
156
150
144
147
156
164
166
161
154
152
151
151
151
147
146
144
141
139
138
137
132
124
118
148
146
141
137
134
137
145
157
165
165
161
162
168
173
170
161
153
151
153
158
160
156
150
146
148
157
160
157
147
139
139
143
152
157
156
152
147
149
151
148
142
140
143
144
140
135
133
136
139
131
147
143
141
141
146
150
154
159
161
160
157
157
160
162
159
153
148
146
147
148
149
149
152
155
161
162
160
156
152
145
143
140
141
146
147
148
147
145
140
133
130
136
144
145
135
126
126
138
143
138
144
149
152
154
161
163
162
156
154
158
162
157
144
137
144
157
162
161
154
150
148
145
142
142
148
153
157
160
155
147
143
149
161
168
167
161
156
156
159
159
156
159
165
167
161
157
155
156
160
160
152
160
162
161
165
173
173
164
155
157
162
160
151
142
144
155
161
159
155
153
148
141
133
135
144
152
154
152
150
152
155
158
165
170
169
163
156
153
156
156
154
156
154
154
154
153
153
151
152
150
153
159
161
161
162
167
166
161
157
158
161
160
154
145
142
144
148
151
157
161
160
152
142
141
150
157
155
151
150
154
162
164
166
167
167
161
154
148
150
151
150
145
144
149
155
161
156
145
138
138
150
149
153
159
161
159
158
158
160
162
163
157
150
145
142
142
142
145
152
161
164
157
146
143
149
157
158
155
152
151
155
157
160
164
164
158
150
147
148
151
148
145
143
148
158
164
158
143
133
135
140
142
152
163
167
164
156
155
162
168
166
156
150
149
153
154
147
139
139
148
155
153
145
137
141
150
157
157
152
147
144
149
158
164
161
157
151
149
149
151
150
150
147
148
152
153
150
141
136
142
135
144
158
169
172
166
157
154
157
164
163
156
152
154
162
163
153
138
132
137
148
150
144
140
144
150
153
153
150
146
146
151
159
164
159
155
153
153
152
152
153
156
154
150
147
143
139
140
143
151
143
151
156
161
160
156
150
146
147
150
152
153
150
153
158
161
155
143
136
139
149
152
154
156
156
154
150
147
144
146
150
154
159
159
155
152
151
153
154
153
152
153
154
153
152
147
141
142
149
160
157
151
150
148
147
144
143
143
146
149
152
153
149
148
148
152
157
153
148
149
153
157
160
159
158
157
151
147
143
144
146
149
153
155
153
150
148
149
152
150
147
148
153
159
160
158
153
154
159
165
159
149
145
147
150
148
144
144
148
156
161
161
152
146
141
147
153
156
155
155
155
155
154
154
152
158
159
156
152
146
143
143
146
152
155
153
149
144
142
144
146
152
158
162
159
155
154
157
159
162
148
147
150
154
160
159
154
150
150
157
164
168
163
153
145
140
143
150
155
158
154
150
147
147
151
156
160
162
157
150
147
147
149
152
153
155
152
144
137
138
150
167
171
161
147
139
141
148
149
149
144
148
151
157
160
162
161
155
149
146
150
160
165
163
154
142
138
143
153
158
155
150
148
151
154
155
157
158
155
151
151
153
154
151
150
154
157
150
142
142
157
172
170
154
138
135
138
139
138
138
151
149
149
149
155
159
162
157
148
139
140
149
160
162
157
147
144
145
150
154
153
152
153
155
155
153
149
147
144
148
150
153
154
154
154
157
160
157
153
154
157
161
155
142
138
141
148
148
145
142
156
148
143
144
152
157
161
159
151
144
142
146
153
152
151
150
147
145
144
147
151
153
153
152
151
150
149
146
146
148
150
150
153
159
167
168
163
159
158
157
153
146
140
139
144
154
160
162
159
153
149
147
145
146
149
154
159
161
157
148
146
149
153
149
147
143
139
135
134
141
149
153
149
144
146
151
152
156
156
157
152
149
150
160
169
170
163
158
158
157
148
141
140
148
157
159
158
159
161
159
138
148
156
156
150
148
154
161
159
147
143
146
154
157
152
143
137
133
134
140
146
148
147
150
152
156
161
161
163
160
156
153
151
155
155
153
147
150
155
156
150
144
145
151
155
152
151
153
159
159
140
151
161
162
154
151
153
157
155
145
135
142
156
168
164
152
143
142
142
140
139
143
149
156
161
162
163
161
161
159
157
159
163
160
151
138
131
141
154
163
158
149
144
144
143
144
149
157
162
158
147
151
154
154
154
154
155
155
152
145
137
142
156
171
168
155
144
142
141
140
139
144
150
157
158
158
156
159
159
160
162
163
165
163
153
142
138
147
159
166
161
152
144
144
146
151
156
166
165
157
152
149
142
143
149
154
155
155
153
151
146
147
155
163
163
155
143
137
138
142
147
150
146
147
148
151
154
157
161
169
170
166
162
160
160
160
159
159
160
161
156
152
151
156
158
160
158
162
163
159
155
150
145
145
148
150
153
154
154
154
157
156
153
153
156
159
158
152
150
156
158
154
142
143
151
160
161
160
162
170
170
162
152
150
156
162
164
160
155
150
152
154
158
157
158
156
155
154
158
160
163
155
150
151
152
149
146
144
145
151
162
166
157
147
149
161
172
171
164
160
157
155
147
151
159
167
168
164
161
162
162
154
146
142
147
152
158
157
152
145
149
157
160
156
150
150
155
160
160
161
166
154
149
157
161
156
145
138
139
149
163
169
164
151
145
152
163
166
157
153
153
155
152
153
158
162
167
165
163
160
154
148
144
142
142
148
154
158
154
147
147
155
159
156
150
153
162
170
168
160
162
152
150
158
168
166
156
147
144
149
156
166
165
159
153
149
147
146
143
145
152
155
152
150
148
153
161
168
167
161
154
151
153
153
152
151
153
156
155
150
145
148
152
155
154
152
154
162
164
159
152
152
153
158
165
169
169
163
155
151
153
155
157
156
155
151
146
143
144
151
153
153
147
145
146
153
159
167
165
160
155
158
165
167
163
159
154
155
153
150
144
142
145
152
153
143
138
140
150
159
149
153
153
150
155
164
169
167
159
154
155
153
147
144
145
151
155
158
159
157
152
147
144
147
152
156
156
151
150
150
154
163
173
177
173
163
157
155
151
150
146
141
143
147
150
148
139
136
143
159
153
154
150
144
146
154
159
157
153
155
156
151
140
131
135
146
157
163
160
149
139
138
143
152
158
154
144
137
135
143
154
162
166
164
162
160
157
155
152
151
148
146
146
151
158
161
158
154
154
158
159
159
156
151
146
145
147
149
151
151
150
144
138
132
137
146
157
157
147
134
130
133
143
154
155
148
138
131
135
145
156
159
156
152
150
149
153
153
154
155
152
149
149
153
159
164
164
163
160
156
156
162
167
163
151
143
144
151
152
147
141
138
140
143
147
154
160
157
144
133
132
136
144
150
152
146
139
137
143
153
159
161
160
157
149
142
143
153
160
162
156
150
147
145
144
145
151
157
157
155
153
160
165
159
148
142
147
155
155
147
140
142
145
149
150
158
163
158
148
141
141
145
147
150
152
150
149
148
149
154
159
167
176
171
156
142
143
157
166
164
154
147
145
140
135
133
139
147
152
154
156
157
150
140
137
143
151
159
154
149
148
151
154
153
154
158
162
158
152
146
149
151
151
150
152
154
159
160
155
151
156
167
175
168
154
145
152
162
165
151
142
143
149
153
150
144
142
145
149
155
163
156
139
130
136
150
157
156
151
152
156
160
160
160
157
160
161
157
153
152
155
157
154
151
152
158
163
163
154
146
146
156
160
156
150
152
161
165
158
147
140
146
158
162
159
152
146
145
147
154
162
155
144
141
150
159
160
155
151
154
157
160
161
160
160
161
163
163
161
161
160
157
152
148
151
158
162
158
149
142
142
146
146
144
150
156
162
160
152
146
148
156
160
159
152
145
144
145
147
153
154
154
149
148
153
157
158
154
153
155
157
158
158
158
161
163
164
164
165
163
161
156
149
146
147
151
154
153
149
145
146
148
147
148
152
157
156
152
149
145
149
153
156
155
150
148
152
154
154
153
153
153
146
142
145
150
154
155
157
159
158
156
155
157
160
161
156
155
156
159
158
155
152
150
148
147
147
150
152
156
159
155
152
148
148
148
147
147
145
142
146
149
151
153
152
156
160
158
155
149
158
152
141
135
139
146
152
157
160
159
156
155
156
160
161
156
150
144
142
146
154
161
166
164
160
151
148
151
155
162
163
158
151
145
142
143
145
147
148
147
148
148
148
149
150
152
152
152
146
141
157
150
144
141
145
149
153
155
154
152
151
153
157
162
159
153
144
137
138
144
151
158
164
165
163
160
153
151
153
157
157
156
151
148
145
146
150
156
160
160
155
149
144
142
143
144
144
143
141
140
154
150
150
153
154
151
152
151
148
147
146
151
156
159
156
151
148
148
151
150
148
144
144
150
159
162
159
152
149
150
149
154
156
156
154
156
159
165
168
166
156
148
143
142
143
145
147
146
145
144
154
152
157
161
159
152
148
149
152
150
150
147
148
150
153
157
161
164
163
154
144
134
134
143
154
158
158
152
151
150
149
153
158
163
164
162
162
165
166
161
154
148
146
149
148
148
149
151
150
146
156
154
162
169
165
154
145
148
157
159
156
146
143
143
152
161
166
167
162
152
144
143
147
151
152
149
148
153
157
159
155
154
160
166
166
160
157
156
155
158
156
156
157
154
150
150
150
149
148
148
159
157
162
170
168
156
147
149
156
162
158
152
149
149
151
151
154
154
153
151
148
154
161
159
153
146
147
157
166
163
159
155
160
163
162
154
151
150
153
160
166
164
157
150
149
152
153
150
149
151
161
158
155
155
158
157
158
159
159
158
156
155
159
158
145
132
131
140
151
154
152
153
156
157
156
158
162
169
167
159
153
152
157
159
156
150
146
148
152
160
164
156
143
136
140
151
157
153
152
156
162
159
148
139
143
155
166
166
159
150
147
153
160
157
138
120
120
138
155
158
151
143
142
147
155
164
171
172
163
153
147
148
154
155
154
151
149
150
149
151
151
146
136
132
139
149
154
151
149
153
159
158
150
143
143
154
164
160
153
143
142
145
151
147
137
126
128
140
151
152
145
138
139
144
149
151
154
156
156
151
148
150
154
156
155
157
156
154
150
148
149
147
144
141
141
145
144
140
140
139
153
155
158
156
156
156
157
155
152
149
146
144
140
139
139
141
142
145
146
146
146
147
149
152
150
143
138
139
145
149
148
149
155
162
164
160
157
152
151
151
153
155
151
144
141
143
143
140
136
136
148
151
158
163
162
158
155
156
159
160
155
146
140
139
143
149
151
148
147
150
154
156
156
156
154
150
145
143
149
150
145
143
151
160
162
155
148
146
148
152
153
154
150
142
137
142
150
149
144
140
150
148
150
156
160
157
153
156
161
161
157
147
141
141
145
150
153
151
153
158
159
156
148
144
145
150
156
161
163
157
144
137
143
152
151
145
141
142
144
145
146
151
146
138
132
137
146
149
142
140
153
148
147
151
152
149
151
156
159
158
152
145
143
146
149
152
154
155
157
162
162
156
141
130
127
138
155
167
170
162
149
144
145
149
149
149
148
146
144
143
146
151
148
139
132
134
141
140
133
129
152
149
152
152
150
147
150
157
162
157
148
145
147
152
154
155
155
156
158
162
163
159
146
133
128
137
149
155
155
153
151
152
154
156
158
163
160
154
148
148
152
153
148
141
138
140
137
133
121
119
148
147
151
154
150
145
149
158
163
158
150
150
158
161
158
153
152
153
155
157
158
159
152
145
145
153
153
145
135
136
145
151
155
159
164
169
167
159
154
154
154
152
145
142
139
138
132
125
119
119
140
142
148
152
149
145
149
157
159
155
153
157
165
166
159
151
147
148
147
147
148
150
151
151
159
165
162
148
133
129
139
143
146
149
154
155
154
153
154
152
151
144
144
144
139
131
123
121
123
129
140
141
147
151
149
146
147
154
158
156
155
158
163
164
159
152
148
147
144
139
140
145
150
155
160
161
158
150
146
143
145
143
141
141
143
138
135
140
148
150
150
146
146
145
138
130
126
127
131
137
158
156
151
151
154
157
158
154
151
154
155
154
152
152
159
166
164
163
160
161
161
158
158
157
155
154
152
151
151
150
150
154
160
162
163
162
164
168
168
165
162
162
168
166
157
152
148
152
159
159
154
155
154
154
157
162
164
161
157
157
159
158
152
150
151
154
157
162
165
165
159
148
143
146
151
152
148
144
147
152
155
154
157
160
164
163
160
159
159
160
160
159
157
153
151
152
151
149
149
149
151
154
157
159
160
160
159
160
160
162
163
160
154
147
142
141
143
150
158
164
160
151
143
142
149
149
147
145
152
159
165
163
165
168
167
163
155
148
148
153
156
155
150
148
151
155
153
143
134
133
154
154
159
161
161
157
155
158
162
165
165
157
148
144
144
145
145
141
147
158
161
156
144
140
144
147
149
152
156
160
164
163
167
170
168
160
150
142
139
146
150
152
153
150
153
157
154
145
135
135
157
158
158
160
163
163
162
161
164
164
161
153
145
147
157
162
156
146
143
152
158
154
145
141
142
149
151
153
154
154
153
155
160
164
160
154
149
144
140
141
145
151
159
159
155
152
148
145
145
151
149
158
161
162
164
166
169
164
159
156
155
154
154
156
164
169
164
156
148
149
154
152
147
147
150
152
153
151
150
150
149
148
153
159
156
151
150
149
145
143
146
153
161
164
156
146
137
138
148
161
140
148
156
158
158
158
162
162
157
147
147
153
159
161
160
160
160
161
158
155
155
153
153
154
156
154
151
150
151
150
146
145
149
153
153
150
148
146
146
147
147
151
156
161
157
149
138
138
150
165
142
142
146
150
149
148
151
155
156
151
149
152
155
155
150
148
157
164
166
164
158
156
156
156
155
153
151
154
153
149
144
142
147
153
152
146
139
139
143
147
148
149
151
156
156
153
147
148
153
160
156
147
147
153
156
153
151
152
156
158
157
156
155
153
148
147
153
162
167
163
159
157
156
156
155
155
157
158
154
147
143
146
152
154
152
144
138
135
140
144
149
151
152
151
148
145
146
148
149
149
165
159
156
160
164
163
155
152
156
162
165
167
164
160
155
149
147
155
159
159
156
152
153
156
159
160
162
161
155
149
147
151
155
155
151
147
145
145
144
141
146
155
158
152
141
134
134
134
133
131
164
163
159
158
158
160
159
158
158
159
162
167
169
166
158
149
144
145
152
154
152
148
148
152
156
160
162
161
156
152
150
153
153
150
148
151
159
160
152
142
142
151
157
153
144
137
136
131
124
122
157
160
153
147
146
153
161
166
163
157
156
158
160
157
153
148
146
147
148
150
152
150
150
151
156
160
162
159
154
151
150
152
154
153
154
158
161
161
156
150
144
148
152
150
148
151
151
150
142
136
151
151
151
147
148
154
163
170
164
155
149
146
144
140
141
145
148
148
144
147
151
154
152
152
158
164
163
158
149
150
147
151
156
163
169
164
159
157
161
160
154
146
144
145
149
154
159
164
165
159
141
146
153
155
156
157
163
166
162
152
145
142
142
139
140
144
142
139
137
143
149
151
150
152
158
167
165
159
155
155
155
152
156
168
174
170
159
154
164
168
158
143
139
142
150
154
155
160
165
164
135
145
156
162
159
158
161
162
160
151
142
139
144
151
152
148
142
137
137
141
143
143
146
154
165
169
165
162
163
163
158
152
152
160
171
171
161
155
159
163
156
143
140
145
152
151
148
149
155
159
139
145
156
161
160
159
160
162
161
151
141
137
148
162
167
162
155
151
149
143
138
141
150
161
166
168
165
164
165
162
156
149
146
154
161
164
155
149
149
154
156
150
151
157
158
154
150
153
159
163
144
146
150
154
159
158
156
155
155
152
145
144
155
169
174
168
161
153
148
142
143
149
158
162
159
157
161
164
163
158
153
148
146
150
151
153
145
143
144
152
155
156
159
164
161
154
156
168
181
179
150
148
149
155
157
154
148
142
144
150
153
158
164
170
170
162
151
143
138
142
148
158
159
155
149
151
157
162
160
157
158
159
156
151
146
146
147
150
152
152
154
157
162
163
157
149
154
172
190
184
154
150
153
156
155
149
143
140
144
151
159
165
165
163
158
156
151
143
141
144
152
151
146
144
151
159
165
162
158
157
165
168
167
157
147
147
155
160
159
151
150
155
160
159
148
143
150
169
181
182
158
149
149
148
145
142
142
146
150
152
159
162
158
152
151
155
161
162
159
157
152
145
137
143
154
166
166
161
154
156
161
166
165
157
151
151
158
162
159
149
149
155
160
159
150
153
161
169
173
174
159
147
137
134
136
139
147
153
152
151
150
152
154
153
151
154
160
165
166
162
153
143
137
144
153
157
156
153
153
157
157
155
155
153
152
151
153
156
155
152
151
155
159
161
162
165
170
170
167
162
156
147
141
140
145
150
156
155
150
138
134
142
152
159
156
149
143
145
150
153
149
143
139
144
144
142
141
148
158
159
156
147
146
151
151
148
142
144
150
154
155
154
154
157
158
157
157
154
148
145
147
150
154
159
162
164
163
157
147
136
133
141
151
157
152
140
130
129
137
141
143
140
140
146
147
143
141
149
157
159
154
149
152
155
156
147
139
140
148
153
154
149
146
145
144
141
137
134
133
136
145
151
158
160
164
165
162
156
149
146
151
153
151
146
140
136
136
138
139
139
136
137
144
156
161
157
153
149
151
150
152
157
165
166
160
149
145
145
149
150
151
146
146
146
146
144
140
138
142
148
152
150
152
153
155
156
155
151
153
157
166
166
155
142
139
142
149
152
147
139
133
137
146
157
163
164
154
149
142
145
154
162
165
158
152
150
150
154
153
152
150
148
151
155
157
158
157
155
160
162
156
156
156
154
151
148
148
150
153
158
163
164
159
155
152
152
151
151
145
138
136
140
144
146
150
151
151
148
149
155
162
165
159
150
146
146
149
154
156
154
152
152
154
157
157
158
159
162
165
161
157
160
165
162
151
144
147
155
157
152
150
152
161
164
159
153
150
146
143
141
143
146
144
141
139
144
149
154
163
168
169
169
168
162
157
148
148
151
157
158
154
150
151
148
145
145
152
160
162
155
152
158
162
157
146
141
150
162
160
150
144
150
160
158
152
148
149
150
148
149
151
152
147
143
140
145
153
162
170
166
160
162
174
179
171
156
148
155
163
162
154
149
148
144
139
141
148
158
159
156
151
157
151
143
138
142
149
156
155
149
150
156
161
156
149
147
151
153
152
152
155
154
148
144
141
146
158
166
165
152
144
144
157
165
161
154
155
165
167
163
155
151
152
152
148
144
145
152
156
157
155
160
152
144
143
148
151
149
147
147
155
162
163
157
149
148
152
154
150
149
147
148
146
144
145
152
160
158
151
137
130
132
141
145
150
152
157
163
164
160
157
157
160
158
151
141
134
136
144
149
161
164
158
152
151
154
152
147
145
149
156
160
159
154
149
149
151
149
146
141
141
142
143
146
152
159
162
153
140
131
130
134
141
148
153
157
156
152
151
154
159
163
162
158
148
136
128
127
132
138
165
163
157
151
151
154
154
153
152
154
157
156
152
150
150
149
151
149
147
143
142
143
144
148
156
162
162
154
144
138
139
150
158
165
164
158
152
147
147
151
156
161
161
154
144
136
132
135
140
142
168
162
150
142
144
149
155
159
162
164
161
156
152
150
152
153
154
153
151
151
149
147
147
149
151
153
153
153
151
146
149
156
166
168
158
147
142
145
149
152
153
151
150
148
143
141
147
151
151
152
169
161
150
144
147
152
154
158
164
167
163
155
153
153
156
153
152
153
154
154
152
150
149
148
146
143
144
152
155
156
154
156
159
157
148
138
138
146
155
156
152
148
145
144
143
147
154
162
157
151
159
153
152
152
152
150
149
151
156
160
155
149
145
146
144
140
142
147
154
159
155
151
149
147
144
143
144
151
157
157
153
152
153
156
151
146
144
149
158
159
153
149
146
147
148
152
159
162
157
146
142
142
150
155
153
146
141
145
152
155
149
140
135
134
132
131
134
144
159
162
157
148
145
148
152
154
152
154
157
154
148
149
156
166
167
161
160
160
161
158
152
148
150
156
158
158
160
160
154
147
136
138
150
159
155
149
141
144
151
154
150
144
137
137
138
139
141
150
159
163
155
146
147
150
154
157
156
155
154
151
145
148
158
171
173
168
164
164
163
157
149
146
148
153
154
155
153
153
153
150
142
145
157
167
165
154
144
146
152
157
157
154
149
146
149
151
153
154
155
153
150
149
151
153
152
146
144
149
153
152
147
149
159
165
163
158
157
162
162
158
152
147
143
141
141
144
147
150
150
150
151
150
161
170
169
155
145
148
154
160
160
159
157
156
151
149
150
151
149
149
150
154
160
158
150
140
140
149
156
157
153
153
160
163
157
151
152
155
156
157
156
150
140
128
128
140
150
149
146
147
152
151
154
159
158
152
148
153
161
161
156
155
158
159
152
142
140
144
149
151
152
154
158
157
153
155
160
164
166
157
154
157
163
162
157
151
150
149
149
150
153
149
136
123
126
144
157
153
144
142
152
149
145
143
146
151
157
162
163
159
152
152
159
158
151
139
136
144
152
155
153
152
149
150
154
166
174
176
167
160
159
163
166
162
157
154
154
150
147
145
150
146
134
123
129
148
161
156
145
140
155
155
150
147
151
158
164
164
162
155
149
149
154
154
147
138
137
145
152
154
153
151
151
148
149
151
158
163
166
162
163
164
163
158
154
153
156
155
152
153
156
150
141
132
133
148
158
158
148
140
155
158
157
158
163
167
166
160
155
152
149
146
145
141
139
140
142
147
149
150
154
158
162
157
149
139
138
144
155
162
164
159
155
152
151
150
149
151
154
162
166
161
151
138
135
144
154
156
149
142
153
153
155
159
165
166
163
158
153
151
148
144
137
134
140
147
150
149
149
152
158
164
169
166
159
149
143
143
153
161
154
147
145
148
149
146
145
144
149
155
162
162
156
142
136
139
147
152
149
143
154
148
145
150
158
162
159
157
155
154
151
146
141
143
148
155
154
153
153
159
163
160
159
156
159
158
155
158
162
160
151
141
141
146
147
146
143
144
144
147
152
155
154
145
135
134
140
144
143
141
155
146
143
146
154
158
156
156
158
158
154
149
147
150
154
157
155
155
161
167
164
155
144
144
149
155
156
162
164
160
150
142
141
145
148
150
151
150
146
146
150
154
150
143
136
134
135
137
138
142
151
145
145
153
156
157
155
156
160
159
154
150
150
152
149
147
148
153
159
162
158
149
143
143
147
153
153
154
153
154
149
144
140
144
154
161
159
153
147
149
155
155
148
141
137
137
133
131
134
144
142
144
155
163
164
159
158
158
160
157
153
152
155
151
143
136
139
146
149
149
146
145
144
148
151
155
153
147
140
145
147
142
136
139
151
161
155
144
139
145
153
153
146
140
138
135
127
124
129
142
136
143
157
166
163
157
154
157
158
155
153
158
162
158
147
140
142
145
144
137
136
140
146
151
156
161
155
148
142
145
147
141
132
135
144
150
144
138
135
142
147
147
145
142
140
133
125
124
128
141
137
143
153
157
152
143
141
150
157
157
156
160
165
163
157
152
151
149
144
137
136
143
148
151
152
154
154
151
153
154
151
145
140
142
144
146
143
140
144
149
148
147
146
145
145
142
137
134
135
143
170
161
148
138
139
146
153
158
157
153
145
142
148
153
156
154
153
155
160
161
157
156
158
162
163
158
154
153
160
166
167
161
155
146
148
154
162
166
164
157
151
151
153
153
148
144
145
151
151
148
162
153
142
137
141
147
152
154
154
152
150
149
152
155
153
150
148
154
161
164
158
152
156
160
162
157
151
152
157
160
159
150
143
141
145
152
159
159
158
152
150
149
151
148
147
149
150
150
151
151
149
143
143
149
152
152
149
145
146
152
159
160
161
156
153
149
146
147
154
158
157
153
153
151
151
148
146
150
156
157
156
151
150
152
153
152
149
147
147
153
159
160
155
149
145
147
150
148
149
151
152
149
151
154
157
155
149
144
145
149
158
159
157
155
155
156
152
145
145
153
158
156
152
150
147
146
145
147
153
155
157
159
163
164
155
150
146
144
145
151
158
163
161
150
144
144
147
149
149
152
172
167
160
154
156
156
156
152
146
145
147
146
145
147
157
162
158
149
147
153
158
156
153
155
157
156
149
147
149
152
154
159
161
161
153
146
147
151
153
150
151
154
160
156
147
144
147
151
153
157
176
175
166
158
155
156
159
160
153
145
141
143
146
150
156
159
159
156
155
158
157
155
155
163
169
166
156
150
150
150
148
149
153
155
152
149
152
156
157
153
149
151
156
160
155
149
148
151
154
157
156
161
163
161
157
156
161
165
160
150
147
151
157
158
152
147
150
157
161
161
158
154
154
157
158
156
154
154
155
152
147
143
148
153
156
158
156
155
156
154
152
152
155
159
158
153
148
149
152
150
141
147
155
160
159
156
159
163
163
157
151
154
163
161
148
140
146
158
163
161
156
153
153
148
142
140
147
154
156
154
149
145
147
154
160
159
155
152
152
153
154
153
153
154
155
153
148
147
145
142
148
149
154
159
161
157
155
156
156
155
152
153
157
156
149
146
151
161
162
157
151
149
153
152
145
140
144
150
154
155
154
153
151
150
149
150
154
154
154
154
153
152
150
149
147
149
149
146
138
132
159
159
158
159
158
156
152
150
154
156
153
151
148
152
156
158
159
161
158
152
145
146
152
159
159
150
146
148
152
154
156
155
152
144
139
145
157
165
165
155
149
149
150
149
149
149
150
145
134
124
158
165
163
160
155
151
153
156
163
164
159
151
149
154
159
162
161
159
156
150
145
144
148
155
158
152
147
148
152
156
157
155
150
145
145
151
161
171
167
152
144
147
154
158
154
151
152
148
138
128
152
164
166
162
154
151
157
166
172
167
157
151
150
154
159
160
160
158
157
154
152
149
148
148
149
152
151
150
152
156
157
156
154
153
151
152
158
161
160
151
145
147
157
161
160
155
154
153
150
144
146
159
166
165
159
154
159
168
166
157
149
148
152
154
154
157
160
161
159
158
159
156
152
152
155
156
156
152
150
154
156
157
159
160
152
143
142
150
161
161
154
148
151
158
159
155
155
161
165
164
140
150
163
167
166
159
158
159
156
149
144
148
152
156
158
158
157
155
154
156
156
156
156
163
168
169
160
154
153
155
156
156
157
158
153
144
141
152
169
171
157
143
140
147
153
153
153
157
166
170
137
143
155
164
166
164
159
155
153
150
146
147
151
157
163
159
152
147
145
146
146
146
154
164
172
168
159
153
156
161
157
153
154
159
166
166
162
165
171
166
154
140
139
150
158
156
150
149
156
165
142
146
152
160
166
167
164
159
158
155
150
145
147
153
160
156
152
150
151
148
143
144
151
160
162
157
150
152
158
160
156
149
148
160
177
185
178
167
158
154
151
147
151
166
175
169
153
147
152
158
153
157
157
160
164
166
163
158
156
154
153
151
154
157
157
154
154
158
160
159
154
153
155
155
149
148
151
155
158
154
149
146
145
153
162
169
164
152
144
144
150
154
162
172
175
166
156
154
161
162
160
163
167
166
164
161
155
150
149
150
154
159
161
159
155
152
154
157
159
160
160
162
162
156
149
150
160
165
160
154
149
148
147
143
139
140
143
143
142
144
151
157
163
163
157
153
154
164
172
167
160
164
170
171
163
154
151
149
149
148
151
156
156
154
150
148
147
147
147
149
153
160
159
156
153
156
161
166
161
157
156
158
158
150
141
138
143
148
146
147
151
157
162
157
144
141
149
162
169
165
157
161
163
161
153
147
151
155
155
151
146
146
148
151
151
148
145
142
142
145
146
146
146
151
153
154
154
154
156
158
162
166
166
163
159
156
157
152
147
146
149
155
158
153
144
143
147
151
152
154
158
158
154
147
142
145
154
161
160
153
145
144
150
161
162
157
147
144
146
150
147
139
135
145
152
149
142
142
148
158
162
162
161
164
165
162
155
148
145
147
151
154
152
150
150
151
148
142
137
142
159
159
154
148
144
148
158
162
159
152
145
147
158
170
171
159
146
142
148
152
145
136
135
146
154
150
141
138
148
158
159
154
151
154
159
153
144
139
143
153
157
153
147
148
153
157
151
140
133
137
159
161
161
158
153
152
156
158
157
152
148
151
157
164
163
151
138
135
141
146
141
136
141
155
161
154
145
147
155
158
154
145
146
151
153
146
138
137
145
153
156
153
148
147
154
157
158
150
142
140
159
162
163
160
154
151
153
154
154
155
156
155
154
151
148
141
136
134
138
140
137
139
146
157
161
154
149
154
158
158
151
146
151
151
151
146
143
143
143
146
147
149
150
152
153
156
160
162
160
158
156
156
158
156
154
151
151
152
153
155
159
159
154
147
142
139
137
136
138
139
140
144
146
145
144
148
152
156
158
154
155
157
158
150
146
147
152
153
147
140
137
144
151
154
153
153
158
165
169
167
151
147
152
156
159
160
156
155
154
154
157
162
162
158
150
141
136
136
139
143
147
150
143
132
132
144
153
157
153
156
164
170
165
153
147
150
155
158
151
142
140
146
153
155
153
151
154
161
164
163
147
143
150
159
162
162
162
162
160
156
157
164
170
166
153
140
135
137
140
145
152
152
143
135
134
143
152
154
154
156
163
168
168
162
158
157
154
152
148
145
145
149
154
156
155
156
160
162
160
155
144
142
148
156
160
159
161
165
163
159
158
166
172
165
148
138
137
140
144
146
149
150
146
142
139
142
147
153
157
154
148
145
154
163
163
157
148
145
146
148
149
152
155
157
158
160
164
163
160
153
143
145
148
152
151
151
152
157
158
157
159
163
167
158
145
136
138
143
146
145
146
146
146
143
141
140
144
153
160
150
135
124
132
147
155
151
147
145
148
150
151
153
154
156
157
156
156
157
159
155
146
150
151
151
151
149
148
147
148
149
152
155
155
149
142
138
139
141
142
141
144
146
147
147
144
142
145
152
155
150
139
130
132
142
151
153
152
149
150
150
150
150
151
151
147
141
138
146
155
155
154
158
156
156
154
150
148
146
144
144
142
142
141
143
142
143
140
136
132
136
144
152
157
157
156
156
155
153
150
148
148
148
152
157
163
162
157
150
147
146
147
148
148
147
138
130
126
136
149
152
162
162
159
155
153
153
153
152
149
149
142
138
138
143
151
154
147
139
133
138
146
157
160
161
161
164
162
157
148
144
147
156
166
171
168
158
150
146
146
145
144
146
147
147
141
131
126
130
141
150
166
160
154
149
151
153
153
153
155
155
152
147
145
148
157
159
155
149
144
142
145
145
149
154
159
160
161
156
149
139
139
147
161
168
158
145
139
145
151
151
147
145
146
147
144
138
135
137
141
147
163
157
151
147
150
151
150
150
154
158
156
152
150
150
151
150
153
154
149
142
134
131
137
145
148
150
150
151
151
145
142
145
154
158
151
142
141
150
157
157
150
147
147
148
147
147
152
154
150
144
157
154
153
153
151
144
140
143
153
159
155
148
143
141
140
140
147
151
149
142
133
132
139
145
146
143
142
148
154
155
150
149
153
158
156
151
148
152
155
154
151
151
152
154
155
157
163
166
158
146
146
148
156
159
153
143
139
143
154
159
153
144
134
133
135
137
140
144
146
146
146
147
149
148
146
143
145
152
158
156
153
152
157
163
165
160
150
146
145
147
150
152
157
158
160
160
163
163
156
148
144
146
153
159
156
151
150
155
162
161
153
146
141
141
142
139
136
138
144
148
150
151
151
149
148
150
152
156
159
155
151
151
158
165
164
156
150
148
147
149
149
150
152
154
152
150
150
149
149
147
150
150
153
152
151
153
159
165
164
159
153
154
155
155
149
140
136
138
143
148
149
149
149
148
148
148
151
157
160
156
152
151
155
157
152
150
153
161
160
154
149
148
147
146
143
143
143
140
142
148
156
158
156
150
140
140
151
164
163
153
149
155
162
161
151
142
140
142
144
145
146
149
152
151
147
141
141
149
158
159
155
151
151
149
146
150
157
165
160
152
147
148
150
149
147
148
149
145
143
148
157
159
159
151
139
134
143
156
162
153
146
148
158
160
153
146
146
149
147
145
147
151
156
154
149
142
140
148
151
152
152
153
154
151
148
150
154
155
150
141
142
149
152
150
150
158
159
151
143
143
157
160
159
155
150
145
148
156
162
159
148
146
152
158
154
150
148
149
150
149
149
152
154
152
148
146
146
147
145
142
147
154
158
155
151
149
148
148
143
140
143
147
148
146
148
159
164
157
143
138
161
160
157
156
157
159
158
160
162
161
156
154
156
156
150
146
143
148
151
151
152
153
152
150
147
146
147
144
142
142
147
155
157
154
151
149
148
148
150
150
151
148
141
136
141
155
162
161
150
141
163
160
153
147
150
159
161
162
162
161
160
156
154
148
143
142
144
147
150
152
153
153
151
149
149
147
145
145
151
157
159
156
151
151
150
149
148
149
154
160
161
156
147
139
138
143
154
161
159
148
160
155
147
142
143
150
157
161
162
161
157
153
145
141
143
148
151
149
150
153
155
155
152
152
153
152
148
152
163
170
167
157
151
150
150
150
147
147
151
158
164
163
158
148
139
139
146
157
161
151
156
149
147
144
144
148
154
159
162
160
154
149
144
147
152
156
155
149
151
156
158
154
150
153
157
156
153
155
164
170
165
154
151
151
151
150
150
148
149
151
156
161
164
158
150
146
147
153
156
150
154
149
147
149
152
153
153
157
161
159
154
150
153
159
160
156
148
146
151
159
158
150
144
149
155
156
152
153
156
157
154
151
149
150
150
150
153
153
151
149
152
158
159
157
151
147
143
140
141
144
151
149
149
152
154
154
154
156
160
158
154
153
157
162
156
145
137
139
150
156
152
144
142
147
154
155
151
149
150
153
153
149
145
146
150
152
155
153
148
149
153
154
148
144
141
138
131
127
131
139
149
149
150
153
155
156
157
157
160
158
154
155
158
157
149
139
137
142
147
148
140
139
144
150
155
153
151
150
153
157
157
148
140
142
150
156
150
139
132
141
151
153
146
140
137
135
129
126
130
138
150
152
155
157
158
158
158
159
159
157
156
157
158
155
148
146
149
150
147
141
140
144
148
150
149
148
148
153
160
166
160
148
138
141
153
158
147
133
128
135
147
150
147
141
137
136
138
139
139
142
155
161
164
164
160
154
154
157
159
158
158
158
159
159
157
157
157
152
148
146
150
157
154
149
141
140
144
152
158
164
158
149
141
145
155
160
157
149
144
146
148
148
146
142
138
139
145
151
150
149
166
159
151
145
147
153
160
164
165
159
152
150
152
153
147
140
137
146
156
157
151
148
149
153
159
162
162
158
157
155
155
154
149
146
149
153
156
154
151
148
146
147
145
143
144
146
152
154
151
146
162
154
147
144
147
152
153
154
154
154
152
151
151
151
149
147
147
153
157
157
150
148
154
158
162
163
165
168
166
159
153
148
146
147
152
158
165
165
160
150
146
147
151
152
156
155
152
151
150
149
148
144
143
146
151
153
152
150
149
152
158
159
157
155
154
156
158
156
152
151
152
155
158
159
156
158
161
166
163
153
146
145
148
151
153
157
163
165
162
160
158
161
166
164
158
152
150
148
151
154
150
146
144
147
151
153
153
149
147
150
159
161
159
155
155
160
160
154
149
150
157
160
159
158
151
151
153
155
154
150
148
151
157
157
153
151
152
158
159
159
161
165
168
161
152
147
147
149
154
158
164
158
151
150
150
153
151
147
146
148
152
153
152
149
151
152
153
152
153
157
160
158
158
159
160
155
150
147
148
151
153
158
162
161
153
147
148
154
158
155
153
153
156
153
148
145
148
154
158
157
166
163
161
162
158
154
147
146
146
148
151
148
146
146
143
142
142
149
157
160
159
156
156
163
168
163
154
149
148
151
152
157
162
162
156
151
152
157
160
157
151
149
151
152
152
151
151
157
157
151
154
159
165
172
168
156
147
148
152
154
152
152
153
151
143
133
134
143
152
157
156
155
156
157
158
156
152
152
152
151
149
152
159
164
165
166
165
163
160
157
155
154
158
160
159
155
153
156
152
142
147
154
162
168
166
157
153
153
155
155
153
155
158
155
145
135
138
145
150
152
152
152
153
148
143
141
147
153
155
153
150
150
152
156
163
170
172
165
158
154
156
159
163
165
162
157
154
154
147
138
147
153
155
154
154
156
158
155
152
149
147
150
151
150
145
145
151
157
155
150
143
146
150
150
147
143
146
150
154
154
151
145
138
136
146
156
167
166
158
153
154
156
161
162
160
158
156
155
147
141
144
153
155
152
150
150
150
150
149
148
146
141
139
140
146
154
161
164
160
149
137
138
150
160
162
154
146
146
151
155
153
143
131
127
135
147
161
163
159
153
152
155
158
159
155
155
157
160
157
149
140
151
157
160
154
149
147
149
155
156
150
141
139
144
153
157
160
160
159
153
144
141
149
158
161
154
142
141
149
156
158
154
147
144
145
152
160
162
158
152
152
157
161
160
154
150
155
166
170
163
138
149
163
170
164
152
151
156
161
158
151
146
151
159
160
157
156
157
159
161
156
151
150
149
149
143
138
138
147
157
164
165
164
164
161
157
159
158
157
152
154
158
165
160
153
149
154
163
170
167
143
147
161
169
165
158
156
160
160
150
145
149
163
169
164
158
156
160
165
167
162
155
151
150
147
144
139
140
146
154
160
162
165
164
155
147
147
155
163
160
155
151
156
158
156
153
153
158
164
162
148
145
150
159
163
159
156
155
154
148
150
155
165
170
166
160
158
160
161
160
156
152
154
160
159
155
148
147
151
154
156
156
157
156
145
138
142
157
172
166
153
144
145
154
157
154
151
152
158
161
150
145
145
150
158
159
154
149
151
153
157
159
158
160
161
157
152
147
148
149
145
146
154
162
164
156
150
152
158
161
159
155
155
156
152
151
154
165
169
163
149
141
143
154
158
154
149
148
155
164
151
152
150
151
158
160
154
149
149
155
158
153
150
152
151
147
140
138
145
149
148
148
152
156
156
151
149
153
161
165
163
158
157
162
168
172
169
165
158
151
148
145
144
152
159
156
151
146
151
159
154
160
161
160
159
161
160
155
150
148
150
149
147
147
144
144
145
149
157
160
158
156
152
150
148
148
150
155
159
161
163
159
158
163
166
168
164
154
145
147
151
150
146
148
157
161
154
145
141
147
157
165
166
161
158
160
161
158
151
144
141
143
145
144
144
148
155
164
167
165
161
160
158
155
152
150
151
155
158
155
155
155
157
155
153
152
149
145
146
150
156
155
149
146
153
159
158
148
138
135
156
164
166
161
155
153
159
159
152
143
134
134
138
141
147
151
156
158
156
153
154
160
165
165
155
146
147
153
158
159
156
154
156
154
152
150
152
150
148
149
155
158
153
146
148
154
157
150
138
131
156
164
168
164
158
155
159
157
153
144
137
135
141
152
161
156
148
139
137
139
145
153
161
162
153
142
139
147
159
164
163
158
155
154
157
158
158
150
145
145
150
155
154
144
140
144
149
147
137
134
157
165
172
174
170
165
160
156
152
150
148
150
159
170
176
167
149
136
135
139
144
143
147
151
153
147
142
142
153
164
166
160
151
150
156
158
157
144
140
142
148
151
143
136
139
145
147
143
137
140
161
166
171
172
171
167
161
158
156
158
160
162
167
177
181
172
158
147
147
152
147
141
140
149
159
160
154
148
152
161
161
154
147
148
156
159
154
142
141
146
151
151
143
142
150
157
158
151
146
152
164
165
163
160
157
155
157
160
164
164
163
162
161
167
171
168
157
152
152
155
151
146
147
156
162
161
157
156
162
163
153
144
142
148
158
160
158
153
150
152
153
152
152
154
161
167
167
165
164
165
165
166
161
156
149
148
154
161
165
164
159
154
153
155
163
158
150
145
148
152
153
153
156
158
153
146
147
159
172
167
152
141
140
146
153
159
163
164
157
149
146
146
150
150
150
153
162
168
169
170
161
161
158
155
153
153
156
159
159
156
153
149
146
150
152
148
142
140
146
150
154
156
154
147
136
134
143
156
164
161
156
154
152
146
148
155
166
171
162
145
133
132
136
136
135
139
148
159
164
163
150
146
147
155
161
164
160
158
154
151
149
149
147
144
143
144
144
146
149
151
156
157
148
134
131
140
151
152
150
153
162
170
166
155
150
156
169
173
161
143
132
132
137
139
140
145
150
154
154
154
144
134
139
153
164
166
162
158
154
151
150
152
150
145
140
143
151
158
155
151
153
149
144
136
138
149
156
150
141
145
159
168
167
160
160
165
168
160
148
142
142
148
151
156
161
163
160
154
149
150
146
134
138
154
164
165
160
160
160
158
158
160
160
154
145
143
152
159
155
148
143
143
145
144
148
150
152
149
147
149
150
145
143
148
158
161
154
142
135
142
148
158
158
164
168
170
163
155
148
148
149
138
139
152
160
161
158
159
161
161
160
161
163
160
150
145
147
149
150
146
142
141
147
150
151
151
148
151
158
159
146
128
122
132
145
148
140
134
136
144
149
154
155
158
161
160
154
153
152
148
154
144
142
148
153
154
154
154
155
154
152
151
154
156
153
147
147
145
144
145
146
150
153
156
156
153
150
156
166
168
156
139
131
136
147
150
149
147
148
147
145
142
147
151
150
143
143
151
159
155
159
154
148
147
148
148
147
146
146
143
140
140
144
150
154
157
154
146
143
147
158
165
164
159
157
155
158
161
166
167
163
157
154
156
160
162
160
157
154
148
140
135
142
150
148
142
139
149
163
165
158
159
159
156
151
143
139
139
142
145
141
139
142
149
161
168
163
152
145
148
161
169
165
158
154
154
160
161
158
156
156
158
161
162
162
156
151
150
152
149
142
138
143
151
156
150
143
144
152
161
151
154
158
158
151
142
135
136
145
151
151
148
146
150
156
161
161
154
149
147
150
155
154
156
157
157
156
151
145
142
143
147
156
160
154
144
141
146
153
153
147
144
147
154
158
157
149
142
143
147
147
148
151
151
148
141
137
139
147
153
155
151
146
145
143
147
152
155
151
143
135
135
146
158
162
158
150
141
136
140
145
150
156
159
154
148
146
150
156
157
153
151
150
152
154
158
156
153
146
142
148
150
150
148
147
144
140
143
149
154
155
153
149
143
141
145
152
154
147
134
129
135
150
159
160
151
141
135
137
145
152
155
159
161
159
156
151
150
150
151
153
153
151
149
148
153
159
160
156
145
155
158
160
159
156
152
150
154
153
156
155
153
152
152
152
152
153
148
140
136
138
150
154
155
147
140
138
141
146
154
156
158
159
162
160
155
146
139
141
146
150
153
150
146
143
148
152
154
152
147
158
159
162
162
160
159
162
165
166
159
153
152
153
154
153
147
141
137
138
142
147
151
150
144
139
139
146
154
157
158
158
158
157
156
152
149
143
141
142
146
149
151
148
145
143
146
146
142
139
144
159
161
157
149
144
150
165
174
170
158
149
153
157
158
148
137
132
134
140
145
147
147
141
139
143
149
155
160
164
162
160
157
153
149
145
149
154
157
154
149
150
153
156
157
154
149
143
135
135
144
161
163
156
140
128
133
156
172
169
152
146
153
163
161
149
139
136
141
143
144
145
145
143
146
146
149
152
158
164
165
160
155
150
146
145
151
162
167
162
152
151
160
170
174
170
160
150
142
143
153
159
165
163
148
133
133
149
163
162
151
147
153
162
163
154
148
145
144
144
142
144
148
152
150
146
141
141
145
149
152
151
150
149
147
147
150
158
161
157
152
150
159
167
172
170
168
160
152
150
156
159
165
166
161
155
150
152
157
159
157
153
153
159
159
155
148
145
145
146
145
147
150
153
151
144
138
135
132
130
132
136
144
149
152
150
150
151
154
151
146
143
146
149
154
160
165
164
156
149
147
161
163
161
158
158
158
156
156
159
160
160
159
158
156
151
144
144
147
149
150
150
149
150
150
150
148
144
133
126
126
132
142
149
154
156
155
155
153
151
143
137
136
141
145
155
159
156
154
146
142
161
158
148
141
141
148
153
156
160
162
163
161
157
150
146
146
146
150
154
154
151
145
143
149
159
162
156
145
138
136
142
146
152
156
162
165
159
154
152
150
146
145
150
153
152
148
146
150
149
145
153
150
140
132
130
136
148
156
162
162
161
157
151
148
149
150
153
153
154
155
152
144
139
144
155
161
157
151
151
152
153
151
154
160
163
162
156
153
153
158
161
161
159
159
151
143
141
149
157
157
151
150
147
142
137
137
147
157
163
162
157
152
151
152
155
156
155
151
153
157
155
146
139
140
145
149
150
151
154
154
152
152
157
161
161
156
152
151
153
159
162
161
158
152
150
147
149
156
159
157
153
158
159
153
147
143
149
158
163
160
155
153
157
161
158
150
143
144
151
157
155
146
142
141
145
147
149
148
149
148
150
153
159
158
153
148
150
153
154
154
154
151
146
144
146
150
151
145
142
139
158
162
161
153
147
144
150
157
162
159
154
152
158
161
156
144
135
137
148
155
153
147
145
149
154
155
153
152
152
151
154
157
159
154
145
143
148
152
153
152
151
148
145
140
141
141
138
128
121
119
162
161
152
142
140
144
152
157
159
157
153
150
154
158
156
149
143
142
147
150
148
148
151
154
158
159
159
161
163
164
164
162
159
153
148
146
147
149
148
151
153
155
151
144
140
138
134
128
120
116
166
161
149
142
144
154
160
159
158
155
151
149
150
154
157
159
156
151
149
149
153
155
156
152
150
150
156
161
166
168
166
160
158
154
156
155
152
148
145
151
160
163
157
147
140
140
145
146
138
128
173
172
164
158
160
167
169
164
157
155
153
151
151
154
159
162
160
154
150
154
162
165
157
146
138
136
142
150
157
161
158
156
155
155
156
158
155
152
150
153
158
159
152
143
136
138
151
157
152
140
155
156
158
162
171
170
164
157
156
157
160
163
165
159
147
137
133
142
152
157
155
152
148
143
147
159
166
160
144
130
129
136
144
150
155
159
161
161
161
160
155
146
143
145
155
166
167
161
150
146
150
152
152
157
161
163
160
157
154
156
155
156
156
153
151
150
153
156
154
150
145
147
149
151
153
160
170
170
160
146
143
150
159
164
168
172
176
177
172
161
153
147
153
163
171
170
163
153
143
142
148
151
150
148
148
152
158
163
162
158
156
152
150
149
153
164
169
165
153
144
144
152
156
156
156
158
164
167
160
149
145
152
161
164
167
170
176
177
169
157
150
154
166
175
173
162
151
147
143
143
155
155
151
146
145
150
158
165
163
159
159
157
150
147
151
161
168
164
154
148
151
156
157
155
152
150
154
157
156
148
148
153
158
160
158
158
161
160
155
150
150
155
168
174
168
157
149
147
149
152
159
156
151
149
151
151
151
153
155
159
162
161
154
148
146
150
155
157
158
159
155
153
153
153
153
152
151
152
155
155
154
155
158
158
156
152
150
146
146
147
149
152
156
161
161
154
150
150
155
156
153
148
151
160
163
154
142
141
148
159
165
162
157
150
145
140
141
151
158
161
158
152
149
154
157
156
152
151
152
155
154
156
159
160
157
150
146
144
147
149
150
149
150
153
153
152
150
153
156
154
146
142
150
162
168
156
142
138
147
160
165
160
154
151
148
142
140
144
153
157
159
156
156
159
159
157
153
150
149
149
149
154
160
161
159
156
157
155
150
148
149
151
155
157
155
152
151
154
156
151
151
147
150
159
162
158
151
146
149
155
158
155
151
150
150
152
150
149
151
153
156
159
160
161
160
158
156
153
150
147
147
149
154
155
159
164
167
161
151
144
144
153
165
168
163
157
153
154
156
154
154
156
151
149
152
158
163
156
153
154
157
155
152
149
150
155
161
161
157
153
151
153
157
161
162
161
159
157
154
149
143
137
133
136
145
154
162
159
149
141
142
151
162
168
164
156
150
152
158
160
149
156
152
149
149
155
160
158
155
157
159
160
156
150
148
152
159
165
163
156
148
145
150
159
163
161
160
157
157
154
145
134
127
127
135
145
152
152
148
143
143
151
159
163
159
151
146
151
166
173
143
148
151
153
152
149
149
150
155
159
161
160
158
154
148
145
147
156
163
161
153
145
148
157
161
158
153
149
153
157
157
152
147
144
146
150
155
153
151
149
151
157
161
160
154
148
149
162
179
185
138
137
149
157
155
147
143
148
157
159
156
155
160
161
153
144
142
149
161
164
158
149
150
156
159
156
146
141
145
154
161
164
165
164
162
161
163
161
157
155
155
160
162
158
152
150
154
165
177
178
140
133
140
151
154
149
148
156
163
161
154
153
162
167
161
150
149
155
161
161
151
146
149
158
160
155
146
138
142
149
155
160
163
163
162
162
166
166
166
160
155
156
157
156
153
151
153
154
157
157
151
139
136
140
149
151
155
161
167
166
162
161
165
168
166
158
157
161
163
154
142
137
145
155
159
154
150
149
150
150
152
153
156
154
153
154
160
166
167
158
151
151
155
156
154
151
149
147
146
148
160
148
137
136
145
151
153
157
163
168
170
166
163
163
162
159
158
159
160
152
144
141
145
151
151
150
153
161
163
160
156
154
156
153
150
147
151
156
157
149
147
147
154
155
153
149
147
148
154
159
156
157
148
145
147
151
151
149
154
161
165
160
154
152
156
156
152
149
149
153
155
155
153
153
152
149
155
162
169
169
167
163
159
154
151
147
146
144
144
144
147
147
144
143
143
146
151
153
157
160
149
156
159
158
154
152
151
148
145
148
150
149
147
146
150
155
152
147
147
153
159
160
158
157
159
158
157
154
157
161
167
167
165
161
156
149
145
140
142
148
154
148
133
129
140
150
155
149
146
153
148
153
157
156
153
153
154
152
145
138
138
140
145
148
152
157
156
153
150
151
151
152
155
159
161
158
148
141
143
150
157
165
170
169
164
155
148
146
151
160
161
151
134
128
145
159
159
144
132
138
151
152
147
144
145
152
156
156
150
142
137
139
146
153
158
160
157
155
151
149
146
147
155
160
156
145
134
135
141
149
155
160
167
168
163
158
153
153
157
160
159
154
141
137
146
159
162
151
135
133
155
153
151
147
149
154
158
156
153
150
146
144
150
161
167
161
153
149
149
150
148
150
158
159
153
140
131
137
149
158
160
159
156
153
152
156
157
154
153
151
154
155
148
140
143
152
165
166
151
140
156
160
165
167
167
166
159
153
151
154
155
151
151
158
164
162
154
147
150
153
154
155
157
158
153
148
144
144
150
159
164
160
148
139
144
155
159
152
144
144
152
155
150
141
139
151
165
170
165
156
153
159
165
169
169
164
157
149
148
152
155
151
145
147
155
161
160
154
154
157
158
156
154
150
150
153
153
151
148
154
157
153
144
139
146
159
163
152
142
141
147
152
147
145
145
151
161
166
167
166
151
153
156
157
156
155
153
150
150
152
152
146
142
143
152
161
161
157
155
158
159
157
153
147
147
146
149
154
157
154
148
142
142
147
158
163
165
159
149
148
149
150
150
148
147
148
148
155
165
169
151
154
154
155
153
154
156
159
158
155
151
147
147
153
164
165
158
149
153
157
159
159
159
158
149
140
144
157
171
168
152
142
143
151
158
161
161
164
163
159
153
150
148
146
137
136
141
150
160
163
151
156
157
158
160
162
163
162
160
157
153
149
150
158
166
165
157
151
153
158
159
160
163
163
153
144
145
156
168
170
162
154
153
153
151
153
159
165
168
160
151
141
139
136
132
132
140
147
155
156
153
151
151
156
162
164
160
157
155
154
153
149
145
148
155
164
168
166
162
160
160
161
159
154
150
152
154
153
151
153
161
167
164
155
152
155
161
163
158
149
143
139
138
138
139
140
143
144
146
149
155
147
145
153
159
157
153
151
151
151
151
151
145
140
144
159
176
179
170
161
159
159
153
142
145
155
161
152
141
143
156
166
163
158
163
173
171
159
146
146
148
152
149
148
149
150
147
143
142
149
158
148
147
154
160
158
153
152
153
151
152
152
150
146
145
155
167
173
166
157
156
155
149
144
147
158
163
157
149
151
155
155
148
149
164
175
168
153
143
149
160
167
160
153
150
151
148
146
145
149
160
150
149
157
165
166
163
160
159
156
153
153
157
157
152
154
156
158
159
155
154
152
151
153
157
161
164
163
163
163
158
146
136
137
148
157
155
150
149
154
159
158
155
154
152
151
149
151
149
147
163
151
143
147
156
162
164
162
158
155
153
155
160
164
161
158
156
155
155
155
156
153
151
154
158
162
165
164
168
167
157
146
137
137
143
148
151
155
158
156
146
141
145
153
155
151
150
151
155
149
167
153
140
138
141
144
149
151
152
153
155
158
161
162
165
166
163
158
152
154
157
157
151
146
150
157
163
164
162
158
152
147
144
147
151
151
153
159
164
159
145
137
142
153
158
154
148
149
153
156
163
159
153
146
138
129
129
135
147
155
159
159
158
157
160
166
164
156
149
150
154
156
150
145
147
152
157
155
150
145
144
146
149
152
152
150
148
154
163
167
158
146
145
152
161
161
153
146
148
154
153
160
166
162
148
131
126
132
147
158
160
156
148
145
146
151
154
153
149
150
150
154
150
148
151
154
153
144
138
139
145
149
153
155
151
146
146
151
161
169
166
155
148
151
158
161
158
151
146
147
145
154
162
163
157
146
141
142
149
155
156
149
142
134
132
138
149
154
153
151
152
152
153
158
161
158
152
139
134
141
153
160
160
158
155
153
150
151
156
161
161
156
149
149
153
157
158
155
154
153
146
151
153
158
159
161
160
153
150
147
149
150
148
141
138
142
148
153
150
150
150
152
156
158
160
157
150
142
141
149
160
166
163
160
159
156
152
149
150
150
152
150
147
145
146
151
155
156
157
156
151
154
154
156
160
164
164
159
151
147
148
156
158
157
152
149
147
144
143
146
150
153
154
153
150
148
148
148
151
157
164
164
160
157
154
153
148
145
144
147
148
145
141
139
141
148
150
152
151
151
154
157
158
157
156
155
155
154
151
149
149
155
161
159
151
140
135
136
141
148
151
152
149
146
144
145
148
153
157
161
164
162
155
150
148
149
149
144
146
148
148
144
139
138
141
148
147
144
142
146
156
160
162
158
151
146
149
151
151
149
151
156
160
153
142
131
129
136
144
151
153
152
146
143
147
154
155
157
155
158
161
159
152
147
147
152
155
156
154
152
152
150
146
148
149
152
148
142
141
145
155
161
163
158
152
150
152
153
151
149
152
159
163
159
147
140
138
143
145
149
150
148
145
145
149
157
160
158
153
153
153
153
151
148
149
154
160
165
164
164
163
162
158
157
155
155
152
146
146
151
153
159
162
159
156
159
161
159
154
150
154
162
166
166
157
152
148
145
144
145
147
148
148
146
146
149
152
151
149
147
146
147
151
151
151
153
157
163
166
169
167
162
155
153
152
155
154
151
151
158
151
158
158
157
158
160
163
161
159
158
161
164
165
164
158
153
149
147
147
148
151
151
150
149
144
141
143
145
146
145
144
147
152
154
154
153
154
158
161
158
151
146
142
144
148
153
152
151
151
155
153
159
155
151
150
152
154
155
159
161
164
163
161
155
151
147
148
152
157
160
157
153
152
152
153
150
146
143
143
144
145
150
154
159
163
164
161
157
152
142
129
132
142
152
154
152
148
147
145
145
155
157
152
148
145
142
144
143
147
153
156
157
154
150
147
149
153
162
165
165
159
153
154
161
166
163
153
143
137
140
144
150
155
161
166
167
162
156
150
140
135
143
155
166
163
154
141
141
140
141
151
152
150
148
144
142
141
140
140
142
146
151
154
154
155
158
161
162
162
160
155
151
152
160
166
163
152
142
134
131
134
143
153
161
163
162
155
152
153
155
158
159
159
159
157
149
142
141
141
141
149
151
153
151
146
144
148
148
145
142
144
151
159
162
161
159
158
158
158
157
153
148
146
149
153
153
149
143
134
131
131
141
154
160
158
149
145
147
154
162
166
159
146
139
141
147
146
145
143
142
150
161
162
156
148
145
151
157
158
153
153
156
161
162
155
151
150
154
156
156
152
147
143
143
146
150
150
151
149
143
143
150
158
158
151
141
141
146
153
157
156
147
134
127
132
143
145
146
142
138
156
170
170
160
149
146
150
157
160
160
159
157
157
152
146
144
146
151
155
155
153
150
149
149
151
154
159
161
158
156
158
163
165
155
141
133
141
151
154
153
150
146
142
137
138
141
142
141
137
134
159
168
165
155
150
147
147
151
156
158
157
154
152
150
148
150
149
147
150
152
154
155
154
154
156
159
164
162
158
155
158
165
166
153
137
132
143
154
158
155
156
158
157
150
146
143
143
140
134
131
163
158
150
144
149
153
154
152
151
153
154
151
150
152
158
160
157
150
149
152
158
157
155
151
152
157
160
159
151
146
149
158
165
156
144
138
142
151
155
157
159
160
158
153
149
151
151
148
140
132
167
159
147
142
149
163
167
161
155
153
154
153
153
156
160
164
161
155
153
155
155
152
147
144
148
152
155
155
150
146
147
156
162
160
154
143
141
142
144
148
152
153
151
145
148
154
162
157
145
134
151
153
157
166
173
171
161
150
147
151
156
157
157
152
148
147
145
146
147
152
157
160
149
135
132
147
160
161
149
136
133
137
145
151
156
158
159
163
168
164
151
141
139
148
162
173
168
155
141
141
148
149
151
152
153
155
157
154
149
148
145
147
150
152
151
151
148
145
145
144
151
156
151
144
140
149
162
164
157
145
146
154
162
164
161
156
156
161
164
157
146
140
147
161
170
173
166
156
147
146
149
152
151
147
141
144
154
159
156
147
142
144
146
149
152
156
154
150
144
143
148
156
157
152
146
146
149
148
144
143
146
156
163
160
155
153
153
152
147
139
133
140
150
162
163
157
152
152
151
148
156
160
158
149
143
145
154
159
155
148
145
146
147
147
149
154
157
155
148
144
144
153
156
155
151
146
144
144
144
145
148
152
152
151
153
154
153
149
142
136
136
144
152
161
161
156
149
150
150
149
162
158
155
149
147
148
151
151
149
149
150
154
153
149
148
152
155
156
152
146
142
141
147
152
154
153
154
156
159
158
156
150
146
146
154
158
157
149
146
147
151
150
152
159
163
158
151
148
149
153
161
150
143
143
149
149
147
145
149
155
160
161
159
156
154
153
154
154
154
150
143
137
140
148
156
158
159
162
162
160
155
146
140
141
146
149
147
146
147
151
153
151
149
151
155
154
148
147
152
156
160
144
137
142
150
150
144
143
149
157
163
160
153
154
160
163
157
152
151
154
154
148
147
152
157
157
155
152
151
150
146
142
139
139
142
145
147
148
148
146
145
149
150
152
151
148
148
152
156
158
160
147
140
143
153
157
152
146
147
155
162
155
148
148
158
167
164
156
152
156
158
159
160
160
158
152
148
146
149
150
147
143
143
146
149
151
154
154
150
143
141
146
155
162
159
153
151
155
158
159
161
157
150
148
156
166
166
156
151
157
165
165
156
153
157
166
167
161
158
156
159
161
162
161
157
148
146
149
156
157
153
147
146
148
149
149
153
155
151
144
139
142
153
163
163
154
147
148
156
162
161
159
151
149
154
165
169
163
159
163
170
176
172
162
155
155
159
161
164
164
160
157
155
153
148
147
150
157
159
162
159
153
149
147
144
142
149
152
153
148
142
139
149
160
162
152
141
142
155
170
158
153
149
147
148
152
156
157
159
161
165
168
167
160
149
145
149
158
166
167
162
153
147
144
147
151
158
159
156
157
159
160
155
147
142
146
153
161
161
156
152
147
151
158
160
155
148
148
162
179
149
144
146
146
144
141
143
151
160
162
158
153
150
149
149
145
148
156
163
162
156
148
148
152
159
163
159
152
147
148
154
158
155
146
145
152
162
166
163
158
156
157
155
156
156
157
153
152
157
167
144
141
145
146
143
137
140
155
169
172
162
152
149
152
157
156
157
158
161
153
145
142
147
161
169
168
159
147
142
143
150
151
149
146
147
156
162
160
152
151
153
157
158
153
151
152
151
146
143
150
149
148
146
145
143
141
147
159
174
178
172
163
161
164
166
166
166
166
163
153
143
139
146
156
160
160
156
152
147
145
149
151
151
148
149
154
155
151
141
141
147
157
160
155
151
150
149
147
144
148
158
155
148
144
146
150
154
160
170
177
177
170
166
164
167
168
168
169
166
160
153
147
145
143
144
145
151
158
157
151
150
152
154
150
147
145
147
144
138
138
146
154
159
155
152
153
156
158
156
156
158
156
151
150
150
153
155
157
161
168
171
164
155
150
155
162
164
162
161
161
160
158
154
145
141
145
151
158
158
153
152
152
152
148
144
145
144
142
141
142
147
150
150
148
151
157
162
162
158
154
153
155
158
159
158
155
153
151
152
153
155
150
143
140
148
158
159
151
147
150
158
160
156
154
155
157
158
155
153
152
154
156
158
158
153
147
145
142
144
150
154
150
141
143
151
161
160
152
145
146
151
152
158
160
159
155
153
148
146
147
146
145
147
150
156
160
153
144
139
143
150
151
152
154
160
162
157
150
147
149
154
162
170
171
165
153
145
143
148
155
158
152
145
145
152
159
155
142
136
148
152
147
145
147
153
156
157
154
152
152
152
154
160
166
166
159
147
143
148
152
149
145
145
150
151
148
142
139
140
141
149
160
168
168
159
146
141
142
148
152
155
155
151
147
147
151
152
147
145
149
155
149
143
142
149
155
158
157
159
161
158
155
158
161
160
151
144
147
157
162
159
153
152
151
149
142
137
136
139
144
151
158
158
153
148
146
148
151
151
152
155
162
161
150
142
146
158
166
162
155
156
157
153
149
147
152
155
156
158
159
155
146
138
136
139
141
146
152
158
162
162
164
163
159
154
150
148
145
145
148
155
159
154
146
147
159
169
165
156
151
156
164
163
153
143
146
160
175
172
161
152
156
157
152
145
144
147
150
152
152
148
139
128
122
129
143
153
153
152
154
159
164
162
152
148
148
151
146
142
142
148
153
149
148
155
167
174
163
148
140
144
148
147
145
141
142
148
158
164
161
144
149
154
152
147
145
147
149
148
148
148
142
136
133
141
153
158
152
147
146
150
154
149
143
134
132
138
144
144
141
139
143
148
154
159
161
158
148
141
137
134
133
136
143
142
138
137
145
155
160
142
148
153
155
157
155
153
149
147
148
149
148
147
152
160
163
158
151
148
147
147
145
148
147
142
135
137
152
160
155
148
144
153
162
161
151
139
140
148
152
149
146
148
156
154
146
140
144
153
160
150
152
152
157
163
163
157
151
149
149
149
146
147
157
170
169
159
153
151
150
148
147
152
158
157
147
145
156
167
166
159
153
154
161
157
145
135
138
151
161
161
159
161
167
165
153
143
144
152
155
158
153
152
155
158
159
156
153
151
153
152
149
147
157
166
171
169
161
158
157
156
157
156
157
156
155
153
155
155
155
154
152
151
154
153
149
140
139
146
155
162
162
162
163
156
146
140
139
144
149
157
153
148
151
155
156
155
154
154
156
159
160
156
154
156
166
170
168
163
161
166
166
157
146
147
157
161
156
145
144
153
151
148
149
156
163
158
148
146
155
166
171
161
148
136
129
130
136
144
154
156
155
154
154
157
156
156
157
156
158
161
164
162
156
150
155
163
166
162
160
164
166
154
146
146
158
167
161
149
149
155
158
153
152
162
170
168
156
153
160
174
177
164
146
132
128
133
145
155
160
155
161
162
161
159
158
158
158
156
155
153
155
158
156
153
152
154
158
159
158
162
157
152
147
150
160
166
163
157
153
159
161
158
155
157
162
163
156
156
158
162
161
156
150
144
144
147
157
157
155
154
155
153
155
157
158
159
157
155
153
151
152
156
158
155
151
152
152
154
158
161
156
150
147
150
157
162
161
157
153
155
158
158
157
155
154
154
156
156
153
146
143
145
151
157
158
157
156
154
147
151
143
138
141
146
152
157
158
157
157
160
163
163
160
156
153
151
149
151
157
160
155
147
144
148
154
157
154
149
146
145
149
156
159
157
155
153
155
157
155
150
142
144
150
160
159
157
152
147
145
153
147
143
142
143
146
150
154
159
163
167
166
162
155
154
153
151
146
145
147
152
152
146
143
148
154
153
144
138
136
143
149
155
158
157
155
153
153
158
167
165
156
147
146
151
159
157
148
145
146
159
160
164
161
154
148
149
152
157
162
160
156
148
144
143
146
146
144
142
143
148
150
147
144
149
154
152
141
134
136
145
152
157
156
155
155
153
152
157
168
170
162
148
142
148
156
157
151
146
148
157
164
171
174
170
163
157
154
153
152
149
145
139
132
131
135
141
144
146
150
154
155
148
143
147
154
156
152
143
145
152
157
159
155
155
157
155
153
154
155
157
155
148
144
148
153
154
154
155
157
152
156
160
166
173
175
171
160
149
142
142
141
140
137
135
136
139
143
147
151
155
153
146
142
147
156
161
161
157
159
162
162
160
155
155
155
156
154
153
150
148
148
150
154
157
153
152
152
158
163
151
149
148
152
158
168
170
162
151
144
146
151
154
152
147
141
140
141
146
151
152
148
146
144
152
157
160
161
162
167
168
164
157
151
151
152
152
152
153
153
151
149
151
157
159
156
150
148
152
156
150
150
147
146
148
152
153
153
152
153
158
161
165
163
152
142
138
141
148
153
153
154
150
153
153
156
156
155
159
163
166
161
154
148
148
150
151
152
154
157
157
151
147
147
150
152
151
148
147
148
152
153
155
156
155
149
143
138
142
152
161
167
168
158
145
138
138
145
152
157
160
159
156
153
151
153
154
153
154
154
157
154
150
148
150
154
155
156
159
161
159
149
140
137
143
150
154
152
147
144
154
155
160
167
173
166
150
134
132
143
157
163
163
155
148
144
146
149
152
157
159
158
154
149
147
151
153
152
147
142
141
146
149
151
154
157
160
163
163
165
160
149
140
132
139
147
153
152
149
147
153
154
158
163
171
172
162
147
140
143
152
155
156
155
156
155
154
151
150
153
153
152
151
147
145
146
150
152
146
141
141
144
150
153
155
156
158
161
166
167
162
152
141
137
138
140
144
147
149
152
151
152
147
145
150
157
161
161
158
157
156
154
152
155
159
158
155
153
151
154
154
152
151
148
144
141
143
149
155
153
149
149
152
155
153
152
153
157
162
161
156
151
148
147
141
136
133
137
145
152
152
153
148
139
138
144
150
157
161
162
162
159
155
153
153
152
153
157
161
161
158
154
152
149
144
140
143
150
159
162
158
153
154
154
151
150
151
154
153
148
144
149
156
155
147
138
135
136
137
141
158
161
160
154
147
143
142
142
144
147
152
156
156
152
149
151
156
160
164
166
162
158
156
153
149
145
146
149
158
159
156
153
154
154
150
148
149
153
150
144
144
149
158
159
153
150
147
142
136
131
160
165
168
166
160
152
147
140
132
131
140
150
157
157
157
159
160
161
160
160
160
160
160
162
159
153
149
146
145
145
146
149
152
153
150
146
145
149
150
154
157
158
156
155
154
154
153
147
139
132
151
158
160
160
159
159
159
151
139
132
137
150
160
163
163
161
160
159
156
155
156
159
160
161
160
157
150
144
141
141
144
146
152
153
152
143
142
144
150
159
165
160
153
148
150
152
150
146
143
140
147
154
154
152
154
158
161
158
151
147
149
159
163
162
156
153
158
160
157
154
153
155
156
155
154
152
151
148
148
148
150
154
157
154
150
141
142
146
151
157
161
159
153
147
146
146
145
145
147
147
149
157
162
160
158
156
154
151
151
155
162
166
162
153
146
150
158
165
163
157
155
155
152
147
145
147
151
152
151
152
156
161
160
153
143
139
145
154
155
154
155
157
156
151
147
145
146
148
151
155
154
161
167
168
166
156
147
141
146
159
165
165
156
149
147
151
157
159
159
159
159
158
152
145
143
146
150
148
144
142
147
155
157
148
137
136
146
157
158
154
149
152
155
153
149
147
150
149
149
153
156
155
156
157
159
155
148
144
149
161
165
163
155
153
155
156
152
150
154
158
159
155
149
145
146
150
151
145
134
128
136
147
154
147
139
137
144
153
153
147
143
141
144
147
151
155
155
149
143
145
160
154
144
142
148
154
156
154
156
160
164
164
161
158
156
155
155
156
157
158
149
141
139
144
151
158
157
152
145
137
140
149
154
155
147
141
140
141
142
140
137
134
137
143
152
161
163
154
145
144
150
153
155
154
157
158
157
153
150
151
149
145
140
141
151
163
165
155
143
141
148
156
152
137
127
135
149
158
159
156
154
151
149
152
154
153
150
150
152
146
139
136
141
152
155
153
147
141
138
140
153
154
153
151
150
153
156
156
150
143
137
137
142
144
149
149
145
138
137
144
157
162
153
138
132
140
156
161
158
155
153
155
159
155
150
143
140
143
146
144
140
143
154
163
163
154
148
151
154
157
152
152
152
150
147
150
154
155
147
141
138
143
150
152
150
143
135
134
139
150
161
164
157
150
142
141
144
145
143
140
143
147
149
143
136
132
133
137
140
136
137
141
150
154
149
144
145
153
160
158
150
152
153
153
154
155
155
150
142
138
141
150
154
152
149
144
140
142
146
150
151
154
156
156
153
147
142
140
140
144
148
150
146
143
144
150
152
151
148
144
141
141
138
140
143
146
149
155
156
151
155
155
153
153
154
157
156
150
142
138
143
151
153
151
149
147
148
149
148
143
139
139
146
153
156
156
155
155
157
158
161
159
152
153
161
169
172
168
162
160
153
146
140
143
152
158
159
157
155
153
166
158
151
144
145
150
154
153
150
147
151
153
154
154
155
157
155
152
148
144
140
137
141
147
155
158
160
162
163
163
160
152
145
143
151
160
162
160
158
157
155
149
145
148
153
157
156
156
155
158
170
160
148
137
135
142
150
153
153
155
157
155
152
153
159
163
158
150
146
147
149
146
145
146
147
148
149
156
163
165
153
141
130
131
138
143
147
149
151
148
145
148
151
153
151
150
154
156
158
159
169
161
149
138
139
146
149
147
149
155
162
158
149
146
153
162
158
150
147
151
154
154
154
153
146
136
135
147
164
170
161
146
139
142
146
149
151
154
154
148
143
145
152
156
153
153
155
157
158
155
164
161
151
145
149
156
154
147
146
154
164
165
155
147
148
151
149
148
150
154
158
162
161
156
144
129
127
140
160
168
164
157
157
159
157
151
150
154
156
151
144
143
148
157
159
156
153
153
153
149
159
158
152
148
152
159
160
152
146
151
160
164
161
152
147
144
146
148
153
158
162
166
161
152
140
134
137
145
152
158
159
161
164
161
153
145
145
151
156
155
149
145
149
158
161
156
150
148
153
156
155
153
152
149
150
154
155
151
147
144
144
148
151
150
148
149
152
155
156
159
163
163
156
146
143
151
159
159
152
147
153
157
157
150
145
144
150
154
158
159
158
157
155
158
160
157
150
149
159
171
153
154
153
151
149
147
149
151
151
147
141
136
135
140
148
156
160
156
154
152
157
156
149
144
150
163
169
162
150
145
149
151
148
138
139
146
157
157
153
152
158
160
157
156
156
156
152
149
153
165
150
157
161
158
150
145
148
154
161
160
153
141
138
143
156
163
159
152
147
148
152
152
149
148
154
163
162
154
147
146
150
151
146
135
136
146
151
146
137
139
149
158
158
153
151
154
152
146
143
148
152
159
163
158
151
147
149
155
161
164
163
158
157
159
163
162
156
151
147
149
153
154
152
150
151
153
154
150
146
147
154
157
154
147
146
148
147
140
132
136
148
159
159
153
150
153
156
154
150
149
152
158
161
158
154
152
153
154
158
162
166
168
167
163
159
156
157
157
157
157
157
159
154
147
142
144
147
146
143
139
147
153
157
154
153
154
152
148
144
150
158
159
157
150
150
156
162
163
158
154
156
155
158
159
159
159
157
157
155
159
163
165
158
148
145
152
158
163
159
158
159
159
155
146
139
141
147
144
140
136
137
143
149
155
160
164
166
163
161
162
159
156
147
145
151
159
162
158
148
143
159
159
161
161
160
159
158
157
154
155
156
153
144
138
141
152
157
157
153
153
158
157
154
150
151
155
159
160
157
149
145
148
156
164
169
172
170
166
161
159
157
157
154
156
160
161
156
145
137
134
158
158
159
161
161
160
156
154
152
152
150
147
147
149
152
154
152
147
148
154
160
160
153
151
156
162
170
175
173
164
158
159
167
172
170
164
159
153
148
149
154
164
174
172
167
159
149
142
142
147
151
149
152
158
164
163
159
154
154
154
153
153
157
163
162
155
147
146
152
159
161
155
149
146
146
148
154
159
158
150
147
152
158
158
150
144
139
140
139
142
153
166
176
170
154
146
144
147
153
156
148
143
145
154
164
166
160
156
156
156
155
154
154
156
154
148
146
150
158
161
158
153
147
143
140
140
142
141
140
136
137
144
146
142
140
141
144
149
150
148
152
163
168
157
143
137
142
153
159
157
152
152
151
151
154
157
159
158
157
156
154
152
148
141
138
139
147
152
156
157
156
154
151
149
148
151
153
148
142
140
146
152
150
145
149
160
169
168
160
154
152
155
155
153
146
139
142
152
158
154
153
154
152
149
145
150
159
162
159
156
156
155
152
146
140
145
151
150
145
144
148
153
152
148
149
156
162
155
147
142
147
153
153
151
158
168
173
165
153
144
140
137
142
149
147
142
140
145
152
153
144
148
150
149
146
152
159
163
159
156
158
163
163
161
159
160
157
149
140
136
142
145
144
142
138
142
149
150
147
140
138
144
151
155
158
154
151
145
141
132
126
120
131
146
153
150
141
143
150
157
142
146
148
151
156
157
156
150
147
147
153
159
161
165
171
170
161
152
146
144
143
143
142
141
136
131
134
143
148
143
138
140
152
162
162
150
139
140
143
140
131
128
141
164
174
165
150
146
155
162
148
146
147
150
157
157
151
142
138
139
141
143
146
158
169
169
158
151
153
153
149
144
144
144
139
133
131
142
151
148
141
139
151
165
168
157
144
143
148
149
145
145
158
176
179
165
148
145
151
156
151
145
145
147
152
155
154
152
149
145
144
143
147
156
162
161
152
150
157
159
158
150
147
146
145
143
141
147
153
151
144
137
144
156
164
161
149
144
147
153
155
159
165
171
163
147
135
136
143
147
146
145
142
145
149
156
162
163
160
157
158
160
162
159
156
155
152
155
160
159
157
152
149
148
150
157
159
159
156
155
153
149
144
147
152
154
150
147
151
159
169
174
170
162
146
133
131
138
148
152
147
148
149
146
145
151
158
161
160
160
164
169
169
160
154
155
161
165
159
152
151
151
152
150
153
161
167
164
157
157
163
166
158
148
144
148
151
153
155
162
171
175
169
157
142
132
132
142
154
161
149
159
159
151
144
139
143
149
153
155
155
157
158
157
155
157
161
161
153
142
143
150
153
151
151
156
160
158
152
152
162
172
170
157
149
148
152
154
154
152
154
157
156
152
144
137
136
144
151
152
150
157
160
157
148
141
141
144
149
151
148
146
148
152
153
151
149
146
145
143
148
152
151
148
148
151
154
153
150
148
155
165
169
167
160
157
156
155
151
148
146
145
145
147
146
148
149
148
145
144
142
144
151
157
160
158
157
154
153
151
149
148
150
151
149
144
138
136
143
155
159
154
146
144
148
151
150
146
144
147
152
161
166
169
169
167
160
155
152
152
155
153
147
145
150
160
162
155
147
145
145
146
150
157
163
169
170
166
160
156
153
151
150
149
150
146
140
138
143
153
156
151
143
142
148
153
147
138
135
144
155
161
162
164
166
166
162
153
148
152
163
163
151
143
150
161
166
156
147
148
157
157
156
158
162
165
169
164
158
155
152
148
146
144
148
148
146
141
142
145
150
150
146
143
147
151
149
142
139
145
154
160
159
157
158
161
159
151
145
149
158
161
154
149
150
154
156
149
146
146
155
158
159
159
160
161
159
154
150
147
147
144
140
137
139
145
144
143
142
143
149
151
149
144
143
149
153
155
152
149
150
151
151
151
152
156
156
153
149
148
152
157
158
155
153
152
147
146
146
149
151
153
152
155
158
160
157
150
146
145
145
142
139
134
135
139
143
145
147
149
148
151
147
145
144
150
156
160
159
152
149
149
149
149
150
152
154
156
156
154
153
158
163
166
163
153
145
146
150
155
149
148
144
144
150
159
160
159
156
153
152
148
144
142
142
144
150
152
152
152
149
148
146
149
151
153
153
153
155
156
156
153
152
150
150
152
153
155
157
159
161
162
166
171
167
155
149
149
151
155
150
146
140
140
146
157
163
165
164
163
161
157
155
154
151
153
153
153
154
154
154
157
157
155
153
152
150
152
158
163
163
158
152
151
153
154
154
153
156
161
163
163
165
161
159
156
155
154
151
149
156
147
141
144
156
163
161
155
156
163
167
165
162
158
155
153
153
153
153
154
157
162
163
157
148
144
150
159
166
164
158
154
151
152
157
158
156
153
155
158
159
156
150
146
149
152
158
158
152
142
161
149
144
151
165
170
157
144
145
158
166
165
158
152
151
152
154
154
153
152
152
157
161
155
144
140
150
162
164
159
152
149
151
155
157
158
157
155
153
152
150
146
141
138
144
149
154
156
151
145
158
151
144
148
157
163
156
148
151
160
163
154
144
144
149
152
153
155
154
152
150
152
157
155
147
142
147
156
161
157
150
150
152
155
154
153
153
153
152
150
146
144
143
143
144
142
143
148
151
154
153
150
143
138
141
150
159
163
167
165
157
145
140
145
151
153
153
154
153
152
151
151
154
155
149
143
144
153
161
158
152
150
149
150
147
144
147
152
153
154
153
153
154
153
145
138
130
133
144
151
153
152
145
138
140
150
162
169
166
160
154
151
152
153
155
153
148
147
150
152
153
152
153
151
144
140
144
156
165
163
151
143
142
140
139
139
145
154
162
164
164
164
162
156
146
137
130
129
130
133
161
162
158
153
151
154
160
160
154
150
153
161
164
161
157
154
149
147
149
153
159
158
153
147
141
141
150
165
172
164
151
143
141
141
139
138
145
154
161
162
163
162
157
151
145
145
146
141
132
125
162
168
168
162
156
157
158
156
151
149
157
165
165
160
155
154
150
148
148
154
162
163
157
148
144
147
155
165
168
162
155
152
151
148
144
143
145
149
151
154
155
155
152
148
147
151
158
156
147
140
151
158
160
158
157
159
160
159
153
151
156
160
160
156
152
150
149
147
146
152
159
164
159
152
148
150
151
153
154
156
155
155
153
151
150
148
148
146
146
150
153
155
154
152
152
153
153
153
153
156
146
149
148
151
158
162
162
159
154
150
153
159
161
158
152
151
150
149
148
150
154
159
157
151
147
146
146
143
145
149
154
156
154
152
151
152
152
151
152
156
159
163
166
165
160
155
150
151
152
157
156
153
148
153
160
163
159
152
147
150
154
162
165
162
159
157
160
161
159
156
155
157
152
147
142
142
143
142
143
147
152
155
155
152
149
151
154
156
158
159
161
163
166
165
162
159
155
153
150
148
165
160
157
159
164
163
156
149
147
154
160
163
163
161
159
157
159
160
160
160
160
157
149
144
141
144
145
143
142
144
149
152
151
146
144
146
152
156
154
150
147
150
152
153
154
157
157
152
142
138
162
158
156
158
159
157
153
151
157
162
164
161
156
154
153
150
146
147
152
158
160
155
149
146
149
149
147
143
142
145
149
147
142
138
139
146
152
154
148
142
141
140
142
144
148
151
147
140
135
140
157
153
151
151
149
148
149
154
162
165
164
161
155
153
150
145
143
146
150
155
153
151
149
150
152
150
146
144
147
151
151
148
145
142
144
148
153
154
153
147
144
144
144
145
147
147
142
138
142
152
154
156
156
152
152
154
155
154
156
158
158
151
143
142
152
169
176
165
146
135
138
152
155
148
138
134
137
143
152
156
154
151
148
149
151
152
152
152
150
141
136
142
156
163
153
137
137
147
156
155
155
157
160
158
156
156
157
154
152
151
149
147
144
143
148
153
154
147
140
141
148
154
152
144
137
138
146
152
155
152
150
147
147
147
149
153
155
155
152
147
145
156
174
178
160
140
137
149
161
162
151
150
150
155
158
161
158
152
149
150
154
154
153
151
151
149
145
143
146
155
159
160
156
151
147
145
150
154
153
148
142
139
138
139
139
142
147
151
151
147
146
151
158
156
148
141
143
148
154
154
146
146
147
157
165
167
159
150
146
150
156
158
156
154
152
148
147
151
156
160
160
154
153
154
154
151
152
153
154
154
152
154
155
153
150
153
157
158
155
152
148
144
140
138
140
147
154
156
154
149
148
152
159
168
172
168
162
153
146
145
148
153
154
152
150
148
149
152
157
159
154
147
146
150
155
154
153
154
155
161
170
178
178
176
171
172
173
171
165
158
150
146
142
146
151
157
166
169
165
157
153
165
173
172
168
164
163
162
152
146
145
151
154
154
152
149
149
150
153
155
157
153
148
147
147
149
150
152
156
161
165
167
166
165
165
163
163
160
154
147
145
147
152
156
158
159
163
167
166
162
160
168
172
161
151
151
158
163
158
151
151
154
156
154
152
150
149
146
146
152
158
160
158
153
147
145
147
156
165
166
158
146
146
147
149
149
148
150
150
145
142
148
155
157
153
152
156
161
162
158
163
167
160
146
138
143
153
157
157
156
160
159
155
150
148
148
147
145
146
151
156
159
161
160
154
145
147
160
175
178
165
153
151
154
155
150
151
156
159
155
149
149
154
154
151
151
155
159
157
154
162
164
157
143
138
144
150
150
149
155
160
160
152
143
139
140
141
144
148
155
156
159
161
161
155
146
143
150
161
165
162
159
162
163
160
155
150
152
158
158
154
153
152
151
149
149
152
156
153
145
154
159
157
151
148
149
150
147
145
147
152
154
149
142
137
137
140
145
146
155
159
166
164
157
150
147
146
144
141
141
145
153
159
160
159
154
146
140
142
150
157
159
155
153
150
148
149
152
153
149
145
152
156
155
152
152
152
147
142
140
144
148
148
145
144
149
152
146
142
147
160
169
163
153
148
154
160
155
142
137
142
150
152
156
157
158
151
141
136
148
161
171
168
157
151
149
150
154
158
163
148
152
155
154
154
155
155
151
145
142
145
149
148
149
153
161
161
148
141
145
160
166
157
144
142
157
168
164
153
147
149
151
148
148
153
160
158
145
136
141
158
167
167
156
151
152
153
154
157
162
154
158
156
154
154
157
158
154
148
148
152
151
149
150
156
161
159
148
143
150
162
165
153
139
138
149
160
162
154
150
152
150
146
142
144
151
153
147
139
140
150
158
157
152
150
153
156
154
149
146
155
158
155
155
153
156
158
154
148
146
150
154
154
155
154
152
146
142
144
152
164
165
156
145
141
147
154
153
149
148
152
155
154
149
149
148
149
148
148
152
160
160
155
149
149
153
158
154
148
143
146
151
153
154
153
153
155
152
146
145
150
158
160
156
150
146
146
146
146
150
158
163
161
154
147
147
148
143
138
137
145
155
158
157
159
157
153
153
161
168
171
162
153
146
145
148
153
153
148
145
144
147
152
153
153
153
155
152
146
147
155
163
163
157
149
152
157
159
155
151
153
158
159
155
151
150
147
143
138
134
138
149
156
162
166
168
163
160
161
163
164
159
149
144
142
144
146
146
144
143
153
155
154
152
152
154
157
156
153
149
154
159
156
152
149
154
160
163
161
160
160
159
158
156
154
156
158
160
155
148
146
152
161
167
172
173
171
163
155
151
153
157
159
159
156
152
149
146
142
142
158
158
157
154
154
156
159
157
153
147
146
146
147
148
150
154
156
159
160
163
166
166
161
157
156
159
166
172
171
162
156
158
164
172
172
170
168
160
148
143
151
168
179
176
167
161
158
155
152
150
150
149
151
158
163
165
160
155
147
143
141
138
141
147
152
155
156
157
157
157
159
158
158
154
148
147
152
160
159
151
144
148
155
159
157
155
155
152
146
144
152
167
174
167
158
155
157
160
157
154
140
135
142
158
171
170
160
150
144
142
143
145
148
150
153
157
162
163
157
150
148
150
149
144
140
139
143
146
143
138
137
141
144
144
144
146
149
153
152
151
152
152
154
152
146
145
148
150
153
149
140
133
139
154
168
171
161
151
144
145
153
160
164
159
153
154
161
163
158
152
148
148
145
143
146
152
155
152
146
141
145
147
147
145
148
149
151
155
156
153
148
141
142
151
151
148
142
141
145
144
144
139
141
151
162
170
170
162
151
147
158
173
178
170
160
153
153
154
151
151
149
147
143
143
150
164
170
162
152
144
146
148
150
152
152
149
144
144
150
151
143
138
143
155
161
153
141
138
141
143
142
140
142
149
159
169
171
163
150
146
156
172
179
174
167
161
155
149
144
145
147
148
146
145
149
159
165
162
152
143
139
144
151
155
155
146
139
140
145
145
138
134
143
154
161
155
142
141
145
149
139
139
142
150
159
165
163
152
144
143
151
160
164
169
172
171
161
154
149
148
151
152
154
149
145
143
146
151
151
144
138
141
152
164
163
157
154
157
157
146
133
127
134
149
156
151
143
144
151
157
138
140
143
149
155
159
157
149
142
143
146
150
154
161
169
167
159
155
156
160
161
155
155
150
143
134
134
142
148
145
139
140
151
166
170
169
167
167
161
147
132
126
134
145
148
143
140
144
154
156
140
144
146
147
149
156
159
158
152
147
146
151
155
159
157
152
146
149
159
164
158
152
146
148
145
140
134
140
147
147
142
140
148
158
166
165
160
155
151
146
137
136
143
151
150
145
143
147
152
147
143
149
149
146
146
151
159
162
157
150
149
155
160
156
149
141
142
150
158
156
146
136
139
148
155
155
149
148
154
159
155
151
149
149
151
151
150
150
152
150
150
154
164
170
168
159
153
150
149
146
146
151
150
142
139
143
151
154
154
153
152
156
156
153
150
150
155
159
151
140
130
134
144
154
160
160
154
154
157
165
169
166
158
147
141
144
150
157
157
154
152
158
168
176
172
161
149
142
142
144
150
152
149
140
133
135
140
147
152
155
153
149
148
150
155
160
164
159
143
129
129
143
155
159
155
152
151
151
153
158
166
170
163
152
146
147
155
160
158
153
147
148
152
153
149
141
133
130
131
139
155
156
152
147
143
139
140
144
151
153
150
144
143
147
153
156
153
146
139
133
136
143
152
153
151
148
148
150
149
149
154
160
161
159
157
156
157
157
157
158
155
150
143
134
132
134
135
134
134
141
158
159
162
162
160
155
149
147
150
151
148
144
143
146
148
147
140
138
143
147
146
141
137
143
151
152
151
148
149
148
149
153
157
160
161
160
158
154
154
161
167
161
149
139
143
155
160
156
149
152
159
162
162
162
162
161
159
154
154
153
151
146
143
144
147
147
144
142
151
158
155
141
133
140
152
156
151
146
145
150
156
156
156
157
160
161
160
152
148
151
160
163
157
152
159
170
172
163
154
156
157
157
153
148
152
160
160
157
155
155
154
149
143
142
146
151
151
149
151
156
153
150
147
148
152
153
151
147
150
155
159
160
155
152
152
158
159
151
143
140
149
160
162
161
164
166
163
153
146
149
151
151
144
140
145
153
159
156
154
156
156
151
142
138
143
149
151
151
148
147
149
154
159
158
152
148
149
155
158
155
154
152
151
148
148
149
150
150
147
150
154
162
166
165
162
156
152
146
145
146
149
148
143
141
144
149
151
153
154
157
158
151
142
135
139
144
150
153
150
147
146
150
158
158
150
143
143
149
151
148
143
145
149
149
148
146
146
148
152
158
163
165
166
163
156
151
149
150
153
152
149
148
144
143
145
150
152
154
157
158
156
150
141
135
138
145
154
160
158
153
149
150
156
155
148
141
139
141
145
148
147
150
153
153
151
149
149
150
153
156
161
163
163
161
156
153
154
158
162
160
149
144
141
145
154
162
163
161
159
158
152
147
143
140
145
153
157
160
156
156
157
160
160
156
147
140
144
153
161
165
163
158
156
156
158
158
155
150
150
152
156
158
161
160
158
158
162
167
167
161
156
144
140
147
163
173
171
163
162
161
157
151
146
144
148
153
155
152
150
149
155
164
166
159
146
140
150
166
178
175
164
156
155
157
159
158
153
148
150
151
151
155
155
156
156
157
161
163
160
151
164
151
144
148
164
167
162
161
167
178
175
163
149
145
147
147
148
150
147
141
143
156
165
162
149
142
152
168
176
165
153
151
155
157
156
149
144
145
148
150
150
148
149
150
153
154
155
153
150
144
164
158
147
147
152
153
154
160
176
188
182
164
149
144
143
143
145
151
153
148
143
150
160
163
155
147
151
163
166
158
149
149
155
158
154
145
142
143
147
148
146
147
146
148
153
154
154
153
153
155
158
155
149
145
144
151
158
167
176
177
166
155
150
149
150
147
146
151
155
151
147
149
156
162
157
151
153
161
165
158
149
147
150
151
148
145
144
146
151
153
153
152
150
151
154
155
153
153
156
162
157
154
149
147
152
162
173
173
166
154
147
149
154
158
158
154
148
148
148
150
150
149
153
156
153
151
154
162
166
158
148
142
141
144
143
143
147
155
164
170
170
164
157
152
152
153
151
146
144
149
161
158
152
150
155
164
173
170
160
151
151
158
161
160
160
159
151
147
145
150
155
155
152
149
149
152
157
165
165
155
145
141
141
144
143
145
149
157
166
172
172
167
158
151
149
149
148
144
140
138
154
158
154
150
149
152
158
160
160
163
172
172
163
154
152
155
153
147
145
153
161
161
151
143
144
152
159
164
160
152
147
146
150
149
148
149
150
151
153
155
156
156
155
151
148
148
148
149
151
145
145
151
151
150
150
150
151
153
159
166
174
171
161
148
144
147
147
146
145
152
158
157
146
139
140
145
150
151
151
150
150
151
151
150
150
151
150
148
145
144
147
151
153
152
150
149
148
150
153
157
147
148
148
150
152
155
154
155
159
159
160
161
160
154
149
146
145
144
145
147
149
149
144
138
139
141
146
148
147
149
152
153
151
149
149
148
149
151
150
152
151
152
154
155
156
155
155
155
155
154
163
154
147
148
153
158
162
162
159
155
153
156
161
163
159
154
151
152
151
151
150
147
146
145
146
150
150
149
149
151
154
155
153
148
145
142
146
151
159
162
159
157
155
157
160
167
169
165
154
143
173
160
151
149
155
159
163
164
162
158
154
155
161
163
162
158
153
155
156
156
154
151
148
150
153
157
155
151
149
152
157
156
152
146
142
140
144
147
150
152
156
155
154
154
157
165
167
160
149
135
166
159
155
156
157
159
159
163
163
162
157
155
156
156
156
152
147
146
149
155
155
153
150
151
154
157
154
147
148
156
161
156
145
138
141
145
148
146
144
146
151
156
157
154
152
150
145
140
138
138
154
151
154
157
156
152
152
156
162
163
157
153
153
155
155
151
144
139
141
150
154
156
154
154
153
152
144
144
149
157
161
152
143
139
144
151
156
157
155
155
159
164
167
162
151
139
127
127
138
146
156
157
157
156
155
153
152
150
152
160
164
163
155
149
148
154
164
167
158
148
144
152
159
161
152
143
137
138
143
148
147
146
145
145
148
152
159
166
166
154
144
147
161
166
157
145
149
160
167
157
154
155
154
155
155
153
147
141
145
156
164
164
155
147
147
153
160
159
150
143
143
152
158
159
151
141
137
142
148
151
148
142
138
141
149
162
172
174
166
154
146
151
163
166
156
145
148
159
171
167
153
151
150
151
156
157
148
140
144
155
163
158
150
147
152
160
159
155
149
147
150
154
157
156
149
145
147
153
156
153
145
139
140
144
149
155
159
157
151
144
144
147
150
148
146
146
149
155
157
156
155
152
151
157
163
161
149
142
146
155
161
155
148
150
157
162
160
158
158
160
155
150
149
151
151
150
153
160
161
158
155
158
163
163
158
153
152
150
147
145
146
149
150
149
150
152
157
156
154
152
153
158
166
174
173
163
151
147
146
150
153
152
151
153
154
155
156
158
162
166
160
150
146
147
151
154
154
156
157
159
165
174
181
179
168
156
153
154
152
146
147
154
162
165
161
157
160
162
164
163
146
161
179
184
175
163
160
158
152
145
144
150
155
154
151
147
148
151
159
164
166
161
156
152
152
150
150
150
150
150
153
160
166
166
157
151
149
151
150
144
140
147
160
166
158
149
150
158
165
162
144
159
176
176
168
162
164
166
157
145
142
149
157
156
152
145
146
148
155
160
166
168
164
162
157
152
151
152
151
150
146
148
153
154
148
143
144
150
154
147
141
145
154
156
147
139
142
152
157
158
146
156
161
158
154
156
162
164
156
148
144
151
157
157
152
149
151
154
157
158
157
157
161
165
166
164
162
160
160
159
157
157
163
162
153
146
147
156
164
161
155
154
153
150
144
143
149
155
156
156
151
157
158
153
148
150
154
156
154
151
151
154
155
152
151
149
153
160
161
158
155
154
160
164
168
167
163
158
156
156
160
163
163
159
153
148
149
156
161
163
160
156
152
146
142
145
150
156
154
151
150
158
163
158
150
150
152
152
154
155
158
158
155
147
144
148
154
156
154
152
155
161
162
159
156
156
155
148
144
149
156
155
152
151
152
156
151
145
142
147
153
157
151
144
141
145
149
154
153
148
146
157
162
157
150
150
153
155
155
159
167
166
157
146
143
150
155
151
141
141
152
164
162
153
145
145
147
147
146
151
157
156
152
155
166
172
160
142
130
139
153
159
154
148
145
148
152
156
156
149
153
157
153
151
147
151
155
155
155
160
169
172
164
152
149
155
160
154
146
147
156
165
159
144
138
142
152
155
154
155
156
154
152
157
168
174
164
146
137
141
155
160
157
151
150
153
157
155
153
148
164
159
149
144
146
152
156
154
149
153
163
168
164
158
155
158
162
163
165
167
172
169
158
143
137
144
155
160
155
151
146
145
144
147
153
155
153
149
147
151
153
155
153
150
150
155
157
152
145
141
158
153
146
145
148
153
157
153
148
144
149
154
156
156
157
158
160
162
166
171
176
172
163
152
146
148
154
157
153
145
143
142
144
146
147
148
149
152
160
161
157
153
150
148
148
153
155
152
145
139
141
139
142
145
148
152
155
152
147
142
143
148
153
157
159
160
160
157
156
156
163
168
165
159
152
151
152
153
152
148
150
152
152
150
149
146
144
150
157
160
157
151
149
147
145
144
147
148
147
146
133
134
139
143
147
151
154
153
150
145
148
155
160
164
165
163
163
162
156
154
154
158
161
157
154
153
154
152
152
151
155
157
155
152
149
144
140
140
142
143
144
147
150
151
146
143
144
147
151
153
142
145
145
144
147
153
156
156
153
151
154
158
163
166
164
163
162
163
164
163
161
157
156
155
154
154
154
151
148
146
150
156
158
155
150
145
143
142
138
134
136
148
156
159
158
156
157
156
155
154
155
155
152
150
152
156
159
157
154
150
149
149
151
152
152
154
156
160
164
166
163
159
155
155
152
149
150
148
144
140
141
150
158
159
154
154
157
154
147
142
146
154
159
161
161
166
171
168
158
153
154
150
149
152
156
160
158
154
146
142
140
138
139
141
147
153
156
158
155
153
151
151
154
154
149
144
145
147
146
141
138
145
153
158
157
156
158
157
152
151
153
155
152
147
149
161
168
164
155
152
144
137
140
151
161
162
156
147
142
140
141
144
146
147
151
157
165
164
154
144
142
146
150
150
146
145
146
150
151
150
147
149
154
158
156
153
150
152
152
155
154
148
140
141
147
155
155
150
147
147
141
134
137
151
163
163
156
147
141
143
152
160
162
159
157
159
166
166
159
153
149
148
149
148
150
153
154
153
152
154
156
157
157
157
154
147
138
141
151
157
155
145
145
155
165
162
150
139
139
139
143
139
143
153
161
164
157
148
140
141
152
163
167
161
155
152
155
157
158
159
157
151
148
149
153
158
158
153
149
147
149
153
157
158
156
141
126
129
146
158
159
154
155
165
171
162
146
138
133
130
146
144
145
152
159
163
159
147
137
135
145
154
155
151
147
148
150
150
151
152
152
151
150
153
157
162
162
158
152
146
145
151
158
163
161
148
137
139
151
159
160
157
156
154
152
147
140
139
135
131
147
147
147
148
155
161
160
150
140
139
145
151
149
146
149
153
158
156
152
148
150
153
158
161
161
162
164
165
163
155
152
154
162
168
168
165
161
163
161
159
157
150
144
135
127
127
134
144
147
142
146
149
149
148
150
157
160
157
150
148
151
154
154
152
153
159
162
162
158
155
153
155
160
165
162
158
157
160
163
158
155
157
162
166
166
166
168
168
163
154
146
141
135
126
121
125
141
153
158
153
147
158
158
152
147
150
158
160
155
151
151
157
161
160
156
152
151
155
158
158
153
151
152
156
156
149
142
141
146
148
148
151
155
156
154
152
152
155
152
148
146
144
142
140
137
142
153
161
161
153
149
161
164
154
144
144
150
154
152
148
149
155
158
160
154
145
137
141
150
152
145
139
140
148
151
143
134
130
138
143
146
148
152
152
152
151
150
152
152
148
146
148
156
161
165
166
165
158
148
141
147
152
152
146
142
143
146
149
151
149
149
149
150
154
153
145
138
136
141
144
144
141
145
150
150
143
135
135
142
149
151
151
152
155
159
163
163
161
157
151
145
146
154
166
173
172
163
148
133
131
145
142
137
137
143
150
153
154
154
155
151
144
142
147
150
150
146
142
140
141
145
152
158
157
151
145
142
146
152
152
152
150
152
154
160
164
166
163
158
152
147
143
145
149
156
157
153
143
132
130
151
145
139
139
147
155
157
156
156
155
153
146
142
144
147
149
148
148
144
140
142
147
153
157
153
149
148
151
152
148
145
144
149
154
155
152
152
151
158
159
158
151
143
137
141
149
153
149
146
143
164
160
152
146
149
151
150
149
151
156
156
152
148
143
145
145
146
148
149
144
135
131
137
149
155
155
152
150
149
145
140
140
146
153
149
142
139
145
158
168
168
161
150
142
145
156
160
157
153
154
167
162
152
144
141
143
143
145
150
157
161
155
147
143
146
147
148
151
156
155
146
136
136
149
158
157
151
147
146
145
143
144
151
154
150
144
144
149
154
158
159
158
154
154
157
162
159
149
143
150
157
152
143
135
138
146
152
155
155
161
162
155
146
142
148
153
151
151
155
160
156
151
149
156
158
155
151
150
152
154
154
154
155
156
152
152
155
153
152
149
149
154
157
159
162
162
154
142
135
141
153
150
142
138
145
158
164
165
163
164
162
153
143
140
147
154
151
150
149
150
150
151
152
155
153
148
149
155
162
160
158
155
156
157
154
151
153
150
151
154
158
162
161
160
160
160
158
151
144
144
152
152
149
147
151
159
163
163
163
164
161
153
145
141
145
150
151
150
148
144
142
144
151
153
148
142
144
152
159
157
154
155
157
156
152
147
144
146
149
156
162
164
159
151
150
156
162
163
156
149
150
151
151
151
153
154
154
154
156
157
158
154
149
143
143
145
150
152
151
149
147
149
152
151
145
138
141
150
156
158
159
159
158
154
150
147
146
145
146
149
155
157
154
149
146
153
164
169
168
159
143
142
147
154
159
157
155
152
149
149
150
151
150
143
140
143
149
152
153
155
157
160
158
152
144
141
148
155
166
169
167
162
158
154
151
150
150
147
147
146
148
150
153
152
155
159
167
177
177
171
146
142
148
159
167
165
157
153
151
153
154
150
145
141
139
141
146
148
150
151
157
164
164
158
149
146
152
161
166
165
159
157
157
156
152
148
147
148
152
152
150
150
150
156
157
159
161
165
165
162
160
156
159
163
168
162
155
154
164
173
169
157
145
140
140
141
143
146
147
147
150
159
167
167
159
152
154
156
151
143
138
145
155
158
154
146
143
148
157
158
153
148
148
152
156
157
152
146
141
142
168
166
163
162
158
152
148
154
168
181
177
163
152
148
147
143
143
146
151
150
149
154
161
165
160
156
155
157
150
138
131
140
155
160
156
147
145
148
156
158
154
148
146
149
156
159
159
149
140
140
164
163
158
153
151
150
151
156
163
166
163
158
159
157
156
149
146
152
155
153
149
148
153
156
154
153
156
161
162
154
146
148
154
157
156
154
149
149
152
156
156
151
147
149
156
166
169
164
158
157
160
154
151
148
150
155
161
160
157
152
146
149
156
159
159
156
154
156
155
152
148
145
146
149
149
150
156
161
164
160
156
154
154
154
152
150
149
150
153
158
160
155
149
148
152
160
165
163
162
164
156
150
147
147
149
155
161
161
156
151
149
147
146
148
155
162
162
158
154
153
151
149
148
149
154
156
156
155
154
153
151
152
153
153
152
149
149
152
156
160
161
158
154
150
151
153
152
153
156
157
152
150
148
147
147
151
153
156
158
162
163
157
145
141
151
162
164
159
153
155
160
157
149
149
156
158
155
152
145
143
145
147
151
154
152
151
150
153
154
157
157
158
157
158
154
151
148
148
149
146
152
154
151
149
147
147
149
153
159
165
169
165
154
145
147
156
159
157
153
153
156
153
145
143
146
151
153
150
148
146
145
145
148
150
150
148
148
149
149
148
150
152
155
154
151
148
147
144
143
142
156
157
153
150
147
145
149
154
160
164
165
165
161
154
147
148
150
154
152
149
146
144
142
144
146
148
151
155
156
154
149
148
147
146
142
140
141
145
149
149
147
147
148
148
149
149
151
150
147
145
162
158
152
146
142
143
150
159
165
164
162
161
161
156
149
145
149
154
154
151
146
145
150
155
157
159
159
159
158
156
153
152
152
149
142
137
139
147
154
154
150
148
147
148
150
155
163
166
162
157
161
158
150
146
144
145
151
159
164
164
161
159
159
154
152
149
150
156
157
155
152
147
149
153
158
161
159
157
153
153
155
156
156
151
144
139
140
145
150
151
151
151
150
151
151
155
163
167
168
160
158
157
155
154
155
156
156
158
159
160
159
158
158
156
158
158
159
157
156
154
152
146
142
144
151
158
155
149
147
151
157
158
155
149
145
143
142
143
146
149
152
156
156
154
151
146
148
154
158
160
153
153
156
160
160
158
159
161
159
157
155
155
158
164
166
165
159
154
150
150
151
149
146
146
153
158
154
149
147
154
158
157
152
146
145
146
144
144
145
151
154
161
166
163
154
142
137
140
148
150
153
155
158
158
154
151
147
147
149
154
158
158
154
151
146
142
147
156
162
161
155
155
160
163
159
152
146
145
148
152
153
150
148
145
147
148
153
162
168
163
151
147
147
152
156
157
159
160
151
142
155
155
153
150
150
150
148
143
146
154
159
159
155
148
145
144
150
154
154
152
151
156
164
166
160
149
143
146
156
160
157
148
142
143
151
156
160
165
166
164
154
147
140
138
145
154
161
162
162
160
163
160
153
152
155
155
147
140
143
152
157
153
147
147
150
153
152
151
149
147
149
152
157
157
150
146
146
154
159
156
148
144
145
150
155
153
151
152
151
152
151
147
140
135
141
151
158
159
161
164
163
161
157
156
156
151
142
137
142
151
154
148
145
148
155
158
153
150
148
151
149
149
148
148
150
150
151
157
157
151
145
147
156
161
156
150
147
147
147
146
146
150
154
153
153
155
157
157
159
162
152
156
158
157
151
141
136
139
146
150
152
150
149
151
156
157
153
150
150
153
153
150
149
153
155
156
154
154
153
150
148
153
160
162
154
148
146
152
152
148
145
152
164
168
161
154
151
153
157
160
141
149
158
158
150
141
144
150
154
150
149
151
152
153
154
155
152
151
153
155
156
157
159
164
166
162
155
151
149
147
145
148
155
156
153
145
146
152
156
150
143
144
155
158
149
137
134
142
153
156
138
144
155
159
156
153
157
158
156
144
139
144
152
155
154
151
152
154
157
156
154
155
160
165
166
163
156
151
146
143
143
148
155
155
147
139
140
151
160
159
151
145
148
147
137
129
127
136
149
155
139
142
152
158
160
158
157
154
147
136
133
142
154
158
155
151
153
160
162
158
151
148
151
157
160
161
157
151
146
143
150
157
161
156
143
136
141
154
164
163
158
152
151
149
146
145
147
151
152
157
141
143
151
157
159
156
151
145
140
138
141
150
158
160
156
154
157
162
163
158
152
150
153
155
157
159
159
153
149
151
159
165
158
148
139
143
150
157
159
155
150
147
149
151
156
162
165
161
155
154
144
147
155
157
155
154
151
147
146
149
155
158
158
153
153
156
161
162
155
150
151
156
158
157
153
154
151
151
155
164
171
163
150
142
147
155
159
155
146
140
137
134
135
141
151
161
167
165
156
152
153
158
159
152
149
151
154
157
157
159
162
159
151
142
143
152
161
162
150
142
144
154
158
154
146
141
142
145
155
168
172
163
152
151
161
168
161
147
142
144
146
139
134
139
148
158
163
164
157
151
167
170
161
147
142
146
154
158
159
160
161
158
149
141
141
149
162
165
158
148
146
151
154
149
144
139
142
144
151
157
158
155
153
157
164
161
152
143
146
153
157
154
147
144
149
157
159
155
151
148
172
171
161
148
142
143
148
153
153
154
157
158
155
152
150
155
165
174
176
167
161
158
157
152
147
144
145
147
145
144
143
145
148
151
153
150
147
146
149
153
155
154
151
150
153
155
156
149
141
142
159
158
157
154
150
149
149
152
151
149
149
151
156
158
163
163
167
172
174
172
168
167
165
159
154
148
150
151
152
148
144
142
145
149
149
149
150
153
155
149
143
147
151
154
153
154
155
151
143
140
143
145
152
157
159
157
157
154
151
146
143
143
150
159
166
169
167
164
161
162
164
167
166
160
154
151
152
160
168
166
159
152
148
148
149
149
150
153
152
143
133
138
149
155
154
152
154
155
152
149
141
143
149
154
158
159
159
157
156
150
144
145
150
160
166
168
165
162
159
160
159
158
156
154
152
153
155
165
171
173
168
160
152
145
139
137
141
147
145
138
132
136
149
158
157
154
153
155
155
154
148
147
148
151
155
155
157
158
159
158
155
153
156
160
162
161
159
159
161
163
159
153
145
143
145
149
151
153
155
156
157
157
156
146
136
135
140
148
149
144
142
145
153
157
159
161
160
158
155
153
149
147
147
149
153
154
156
157
160
161
161
158
155
157
158
156
153
151
156
161
159
151
143
139
140
142
142
140
141
139
142
148
152
148
143
141
149
156
158
155
154
152
149
147
152
161
166
166
157
152
148
143
144
148
152
156
156
156
157
158
157
152
150
150
153
153
150
148
149
152
152
147
142
142
142
141
141
144
147
145
141
141
144
148
148
148
151
153
154
156
157
153
141
134
140
153
162
162
157
154
151
151
151
151
153
154
157
156
154
152
151
149
150
150
153
155
153
151
150
148
147
145
146
148
148
148
148
152
159
160
151
144
144
149
152
148
144
143
148
154
155
148
142
138
146
153
156
152
154
157
154
163
165
160
155
151
153
155
153
149
149
150
152
152
154
155
160
158
156
152
151
150
151
153
154
152
148
151
157
163
163
155
155
158
157
149
141
140
149
158
158
150
148
155
164
164
154
147
147
151
156
163
167
163
154
150
149
151
150
146
144
145
145
146
147
150
153
154
155
155
155
153
153
155
154
151
147
144
148
157
161
162
161
162
161
151
142
144
155
162
160
154
152
159
166
164
152
145
138
136
158
163
156
152
150
148
149
148
147
144
143
140
135
133
136
141
146
148
151
152
151
151
153
154
155
152
152
153
155
160
160
160
162
165
166
162
158
153
156
159
159
156
155
150
148
147
148
146
135
126
168
164
153
142
139
144
150
151
149
147
146
144
137
132
135
145
154
156
154
148
144
148
155
157
158
161
164
167
168
167
161
159
160
163
169
172
174
166
155
153
157
160
156
146
135
137
147
153
146
131
169
168
155
139
132
139
151
158
154
150
153
156
150
143
143
154
167
169
156
145
140
148
160
165
166
164
166
166
164
162
161
158
158
155
159
166
171
163
154
152
158
163
160
148
137
139
152
161
155
143
161
165
158
144
133
136
148
157
155
152
153
157
158
155
154
160
164
160
150
144
144
152
160
164
162
157
151
147
145
147
151
157
158
153
151
151
155
157
156
158
162
166
159
147
140
146
156
160
153
142
151
153
155
148
141
139
144
151
153
154
154
155
158
163
166
160
149
141
142
151
157
156
153
151
149
143
139
135
135
137
144
154
159
162
157
153
154
156
158
162
163
158
149
140
141
150
157
151
140
134
147
142
144
147
148
150
148
149
153
156
154
150
156
165
169
157
137
129
141
160
168
160
149
140
140
140
140
142
142
140
140
144
155
165
170
166
160
156
154
152
150
146
140
139
145
154
158
150
136
133
146
140
136
142
151
158
158
155
154
155
152
148
151
158
160
151
136
133
144
159
165
158
150
144
144
147
150
153
152
147
140
140
146
158
169
166
155
146
142
144
144
145
143
148
156
164
168
160
149
142
149
147
141
142
150
160
161
155
153
152
151
151
151
149
149
147
145
145
148
146
146
146
150
154
153
152
151
152
152
147
139
138
143
152
155
150
140
141
146
157
157
155
153
157
165
170
172
170
162
153
153
150
144
142
147
154
155
151
149
152
155
156
153
148
144
146
148
151
148
141
136
139
151
158
154
148
144
146
146
143
139
144
152
155
146
135
134
147
162
170
167
158
153
156
158
160
159
156
154
151
149
144
142
140
144
148
150
149
149
153
157
157
154
150
150
150
150
150
151
148
146
148
153
157
153
142
137
139
144
144
143
150
160
161
150
137
140
154
166
168
158
151
145
145
144
142
136
130
129
135
147
141
138
137
142
149
151
152
152
155
156
153
150
152
158
157
150
147
149
154
153
151
148
150
148
143
139
144
150
151
152
154
161
164
160
154
154
157
162
157
151
148
146
147
143
140
134
126
123
128
153
151
147
145
150
157
159
155
154
155
155
148
146
151
160
161
151
144
145
149
148
138
136
141
147
148
150
155
160
162
161
158
161
163
164
161
160
157
156
156
157
159
158
153
155
157
157
149
140
137
158
161
157
156
158
160
159
156
154
155
154
148
147
153
160
161
151
144
144
144
141
137
136
143
148
149
153
158
164
164
163
160
160
157
155
157
158
157
153
154
159
162
159
155
156
162
167
164
152
141
153
154
156
157
158
158
157
155
155
155
156
155
157
155
155
152
148
145
146
147
146
147
149
148
146
145
150
156
159
158
159
159
157
151
148
148
155
155
151
150
153
156
155
153
153
159
163
163
155
146
143
142
147
156
157
154
154
154
154
154
158
162
163
155
143
138
141
145
149
152
156
158
156
149
144
144
149
152
153
151
152
155
155
150
147
148
154
156
153
150
151
153
155
157
157
160
161
163
162
157
142
141
148
156
154
150
149
152
153
155
160
162
159
149
138
137
141
146
149
153
158
159
155
151
150
154
154
150
143
141
145
149
154
153
152
151
154
157
158
155
150
150
153
159
164
163
159
158
157
158
152
154
159
159
155
149
145
145
151
157
159
157
152
148
147
149
149
148
149
155
160
160
156
155
160
164
159
150
139
137
142
150
156
158
157
156
157
161
160
156
149
146
147
156
162
162
156
147
140
141
163
165
162
159
154
149
145
143
148
153
156
154
152
156
157
156
152
148
149
155
159
158
155
154
157
161
160
156
146
143
148
156
158
159
158
160
165
165
161
154
149
147
147
150
157
159
155
145
137
137
162
161
156
152
151
152
149
149
149
149
149
153
156
159
158
153
148
149
152
155
157
155
149
146
145
151
156
160
157
157
159
161
158
155
153
160
165
164
156
150
149
151
150
149
152
155
155
154
147
147
156
152
149
149
149
150
151
152
152
150
148
149
152
151
151
149
150
153
156
156
155
152
149
147
147
149
154
156
159
161
163
161
155
149
148
151
155
153
150
147
148
150
149
148
149
150
153
156
156
152
146
143
146
149
150
149
149
152
155
153
148
143
138
141
149
156
157
157
156
156
156
154
152
154
157
157
155
152
151
152
154
152
151
149
149
151
152
152
151
149
148
149
147
148
151
151
153
155
155
150
150
147
148
151
152
150
149
153
157
158
153
144
135
140
152
163
164
158
154
156
158
157
155
157
162
162
156
150
146
146
147
148
148
151
152
151
154
153
154
154
150
149
148
149
152
154
155
154
152
147
166
164
158
153
151
151
154
160
164
163
160
153
146
148
155
162
163
159
154
154
155
156
156
159
158
154
153
151
154
152
146
143
144
150
150
149
150
153
154
154
152
150
148
148
149
151
150
148
144
143
176
174
162
151
140
142
152
160
165
165
165
165
161
154
150
151
158
160
157
153
151
156
160
163
157
149
150
154
160
155
146
141
144
149
149
146
147
151
151
148
146
146
149
148
147
145
145
143
142
143
169
165
154
144
134
132
137
147
156
162
166
169
166
154
147
145
154
159
158
154
154
159
167
167
157
148
150
156
159
153
145
142
149
153
153
149
150
153
152
144
137
141
147
150
148
144
145
148
151
154
153
150
148
144
140
136
136
139
147
158
167
168
161
153
147
149
154
158
157
154
155
157
155
152
149
147
151
154
153
149
145
148
155
158
154
152
152
154
153
147
137
138
143
148
148
146
146
151
157
158
151
151
154
154
155
154
150
148
149
156
162
163
160
155
156
159
161
159
156
154
151
145
138
136
139
147
151
151
149
148
150
154
158
156
150
145
145
148
151
150
147
142
144
145
145
145
145
152
159
160
159
162
165
165
160
159
162
162
160
157
156
156
160
162
163
165
163
160
155
150
145
143
139
142
147
153
152
149
148
151
154
155
155
150
145
138
136
142
147
150
151
150
149
148
146
144
146
153
158
159
146
152
156
155
149
145
146
153
157
155
147
141
144
147
146
142
143
151
159
161
157
154
154
154
154
154
154
152
155
159
160
156
150
147
148
148
149
152
158
163
157
148
140
139
150
160
160
152
144
137
157
158
156
152
151
156
163
164
162
157
148
145
146
147
146
142
145
152
155
155
151
151
153
155
154
152
152
155
159
159
159
156
155
156
157
154
150
155
168
177
173
155
138
135
148
162
162
152
145
146
164
164
158
154
157
164
166
163
158
152
149
149
149
149
149
146
146
150
150
149
147
148
152
154
154
152
153
157
159
155
150
152
156
160
158
152
148
153
161
167
164
152
141
138
148
156
158
151
148
154
157
160
155
152
152
153
155
153
152
148
150
151
152
152
154
152
147
144
144
145
148
150
154
155
155
153
151
154
151
146
142
144
151
154
149
146
146
151
153
152
148
145
144
150
153
156
154
152
151
154
140
147
148
143
137
135
141
150
154
155
155
153
151
152
158
160
151
143
138
142
149
158
162
165
161
157
151
149
148
146
143
144
146
149
151
149
152
155
156
151
143
141
146
154
155
154
151
150
152
153
134
141
146
143
135
132
139
152
161
163
162
156
153
153
159
164
161
151
143
144
147
157
163
171
173
168
157
153
153
151
147
145
149
156
164
162
158
159
160
158
150
144
145
149
148
144
139
145
150
152
145
145
147
149
146
143
145
150
158
160
158
154
153
154
156
160
160
157
154
146
144
146
156
165
171
168
159
154
151
151
148
149
154
162
166
163
155
153
157
160
157
150
147
146
144
140
137
143
149
152
152
146
147
152
156
153
147
145
149
148
148
151
154
156
153
149
152
158
156
148
142
142
148
151
156
159
158
152
146
142
149
154
154
155
151
151
151
149
147
148
148
149
150
153
156
157
155
155
152
150
143
140
146
154
159
154
147
141
142
146
151
158
161
158
152
148
150
155
154
148
145
148
151
150
150
156
158
153
146
144
152
154
150
142
140
146
153
151
143
135
133
141
150
162
168
173
171
166
157
151
139
137
145
152
158
156
150
143
143
146
154
161
162
160
154
155
158
158
153
146
148
152
155
155
155
158
159
156
155
157
157
152
146
142
148
153
156
152
146
137
134
136
147
159
167
172
172
169
163
157
146
146
147
149
153
156
155
151
145
143
144
147
150
152
155
162
168
166
157
146
145
150
155
157
156
154
149
149
153
158
156
152
150
153
159
157
151
146
149
153
154
147
146
148
154
159
162
163
164
164
160
160
153
147
145
148
153
153
149
141
136
137
141
148
154
160
166
168
161
147
138
139
150
156
155
150
141
137
140
147
148
152
154
157
157
149
139
140
150
164
169
160
151
148
153
155
157
155
156
160
156
162
159
151
142
140
145
152
153
150
144
144
148
153
154
153
158
165
162
149
139
139
149
156
156
148
141
136
136
141
144
150
155
154
152
144
140
144
152
159
164
165
162
158
156
156
155
149
143
146
144
153
160
160
156
148
147
151
155
155
152
152
154
156
155
154
156
158
158
152
145
146
153
158
155
149
147
149
151
151
148
151
152
152
150
149
150
153
152
148
148
157
162
160
155
152
155
154
146
140
145
151
161
168
168
163
157
155
154
152
148
146
147
151
155
156
157
158
157
157
156
155
158
158
154
151
152
162
170
169
160
150
149
152
154
154
154
156
152
146
142
148
158
158
152
151
154
156
153
149
158
157
159
164
166
165
161
159
157
151
145
140
141
147
153
157
157
161
160
160
158
156
155
155
153
151
154
163
172
173
164
154
151
153
155
154
154
155
154
150
145
149
154
155
153
151
151
153
152
153
156
155
155
155
154
154
155
160
164
163
156
150
147
151
155
157
155
155
157
158
157
153
148
148
147
146
144
149
154
159
158
157
159
158
156
154
154
158
161
160
157
154
153
152
151
150
151
151
150
150
141
143
145
148
152
151
152
159
170
176
172
161
156
159
162
161
152
144
147
151
155
151
145
143
142
141
140
140
145
149
153
157
160
161
157
153
153
157
160
161
161
160
153
146
142
146
151
153
150
149
138
142
145
147
151
152
155
158
165
170
168
161
156
158
162
160
150
140
144
151
156
152
146
145
144
143
142
146
154
157
151
146
147
146
145
148
148
149
149
153
157
155
149
140
138
145
151
154
153
151
154
161
161
154
151
153
158
160
159
152
151
150
151
153
157
155
150
148
153
157
156
152
150
152
153
149
144
149
157
160
149
135
131
136
143
145
143
143
145
149
151
148
143
138
144
151
154
155
155
158
165
179
178
163
153
153
159
161
156
145
141
141
147
149
150
151
151
155
157
158
156
152
153
157
156
150
142
142
146
153
148
141
137
142
149
151
149
147
149
149
145
136
134
138
150
157
155
153
154
161
163
173
171
160
152
151
156
160
158
148
141
136
136
139
143
146
149
152
154
154
157
155
155
155
153
146
140
141
145
155
159
158
153
152
155
160
160
160
156
150
143
136
134
140
151
155
155
152
147
149
162
161
154
147
147
148
153
158
159
154
146
136
132
134
140
145
145
147
151
156
159
158
154
148
143
141
143
150
159
170
171
165
154
150
156
168
174
167
156
146
141
146
149
152
153
155
156
153
144
138
170
164
152
142
138
143
151
157
157
154
151
147
145
145
146
149
151
153
154
154
159
159
157
149
142
142
150
158
168
173
168
156
141
139
155
172
182
165
147
135
140
153
166
170
165
162
161
158
148
140
172
168
154
139
131
135
148
156
157
155
154
158
158
153
151
157
163
160
151
144
146
157
162
160
155
152
155
157
159
159
155
146
139
138
153
168
176
162
144
136
141
157
170
175
173
170
166
160
152
141
158
154
148
140
133
137
148
156
158
158
157
158
157
154
154
162
167
159
143
134
142
157
166
166
161
161
159
154
148
145
148
154
154
150
154
157
162
160
154
149
151
155
158
159
161
166
165
158
146
140
147
142
144
147
149
148
149
151
158
160
158
153
150
154
161
168
164
152
145
147
156
164
162
154
152
156
160
157
149
143
147
159
168
165
158
154
155
158
158
158
154
149
141
136
141
153
162
156
146
141
150
145
148
156
160
157
151
150
157
158
155
148
149
160
171
170
156
148
153
165
171
161
148
139
140
149
157
159
155
148
148
154
163
165
161
156
155
153
153
153
152
148
140
133
139
152
161
159
153
151
158
159
159
157
156
155
151
153
155
155
150
147
152
162
168
162
150
146
152
160
158
148
137
135
141
146
150
151
151
150
149
149
150
154
160
161
151
147
145
149
152
153
152
153
155
157
161
163
161
155
159
164
160
156
150
150
151
153
151
149
148
150
155
157
156
151
148
146
145
145
143
141
141
147
151
150
145
142
143
147
148
150
150
153
156
156
151
149
153
159
160
158
163
168
167
162
160
161
160
154
150
157
158
156
151
149
150
149
146
146
148
154
156
154
150
148
149
146
144
140
143
152
156
158
154
149
143
144
143
143
148
155
160
159
153
149
150
160
168
170
163
157
156
160
158
153
149
149
152
149
142
147
156
158
158
156
152
148
146
144
148
152
155
155
155
152
150
146
144
145
152
159
163
156
148
140
143
147
147
146
150
157
164
164
152
145
149
160
170
167
156
148
143
142
140
137
137
139
142
143
142
148
156
158
158
155
152
150
147
148
150
150
153
157
161
157
149
143
144
148
150
150
148
146
143
141
145
151
157
158
154
155
158
157
151
149
152
160
161
157
151
147
143
141
140
139
142
144
143
145
153
156
158
156
152
151
148
146
148
152
153
150
150
156
162
159
148
140
143
147
145
138
133
142
150
152
151
154
162
165
163
156
152
149
151
156
159
162
159
155
154
156
157
157
156
159
162
159
154
150
158
161
158
156
156
152
146
143
147
154
154
149
150
155
162
160
148
140
143
146
145
141
140
149
155
156
153
153
156
159
161
158
153
147
150
159
166
166
159
154
156
159
161
162
164
165
164
163
156
151
154
153
152
156
159
156
152
150
153
156
155
149
149
154
157
153
144
141
144
148
153
154
154
152
152
150
150
149
145
141
146
153
152
149
149
158
166
168
160
154
155
157
159
161
161
161
158
153
151
150
146
143
147
151
154
155
157
162
163
160
157
154
152
150
144
140
142
143
147
151
156
158
155
149
145
146
149
148
139
130
132
140
149
150
153
159
166
168
162
157
154
157
162
163
162
160
154
150
150
152
144
142
147
147
144
146
155
163
162
157
158
161
159
150
141
141
146
148
149
151
154
153
148
146
149
155
156
151
141
137
140
142
146
149
156
160
166
166
160
155
152
155
162
167
166
161
154
151
153
154
146
152
151
147
142
145
152
155
151
147
153
160
161
157
155
158
158
152
149
150
153
149
142
144
157
169
167
157
153
156
162
159
153
149
154
161
166
164
156
151
147
150
156
159
161
158
155
154
155
155
154
156
152
148
148
152
154
151
145
142
148
153
157
160
164
164
158
149
146
151
155
148
141
141
154
164
165
158
154
164
174
174
159
147
149
159
168
168
157
148
145
148
151
151
152
152
152
154
154
153
158
156
150
149
154
159
159
155
148
146
147
151
153
154
153
150
146
144
148
156
160
158
147
143
146
153
157
155
152
158
167
167
155
143
143
156
170
171
160
149
147
153
157
157
150
147
147
152
150
148
155
153
155
157
160
159
156
154
150
153
152
152
150
145
142
140
142
148
157
166
172
173
165
156
151
152
155
153
150
151
153
154
144
138
141
153
167
168
158
149
147
159
168
165
156
147
145
147
145
137
147
147
156
163
162
153
147
145
149
153
154
152
150
148
149
148
150
151
157
165
171
174
170
166
160
156
153
150
146
146
146
145
140
138
142
151
160
160
153
148
146
150
155
158
154
152
151
150
144
136
143
145
154
160
158
151
145
146
151
152
150
149
149
155
160
160
156
152
153
156
159
160
161
162
160
154
149
147
147
147
147
144
142
143
144
149
153
155
153
149
145
141
137
140
148
154
158
157
151
145
154
155
155
153
150
149
153
158
162
158
152
147
148
152
158
159
156
154
152
152
151
153
156
158
154
147
144
148
153
153
148
143
143
147
148
148
150
153
154
151
147
143
137
138
145
152
157
155
150
149
168
165
156
147
141
145
155
162
164
159
157
156
153
150
150
152
156
159
158
156
154
156
158
158
148
139
140
150
157
154
145
140
144
150
152
151
153
154
153
147
145
145
149
150
148
148
149
147
146
147
168
161
149
142
139
145
149
149
149
152
161
166
166
156
150
153
157
159
158
156
158
163
164
156
144
135
139
149
154
149
141
138
146
152
153
152
154
156
152
143
138
143
152
156
152
147
144
141
140
139
155
147
141
142
146
150
148
143
140
150
165
172
168
158
158
159
158
151
148
152
158
163
161
150
140
135
141
148
152
147
142
142
147
152
150
147
150
154
153
146
141
142
148
153
152
147
141
137
136
135
150
146
147
151
157
159
156
151
150
156
164
165
160
157
158
162
158
148
142
144
151
154
151
146
140
136
141
148
151
149
145
144
147
148
145
141
145
152
155
155
151
145
146
147
148
146
142
141
141
141
161
167
169
164
160
158
160
162
161
158
156
156
154
153
156
159
157
152
144
142
141
145
150
151
143
136
137
145
150
149
144
144
145
147
148
146
147
152
152
152
151
146
143
143
143
143
145
151
156
158
148
149
152
150
144
141
147
161
169
165
153
142
142
146
148
148
151
153
157
156
151
146
141
140
144
152
155
155
156
156
157
156
151
150
153
155
152
149
146
149
153
150
150
153
160
166
164
161
154
153
158
159
158
154
151
154
163
169
168
158
150
146
145
149
149
149
152
155
154
149
142
139
137
140
144
150
155
156
156
155
157
161
165
169
166
158
153
152
158
163
161
154
149
156
170
173
163
150
142
142
163
166
161
156
155
162
171
170
161
149
146
150
156
155
152
151
152
153
149
141
136
138
145
153
157
155
155
155
154
152
156
162
170
172
163
155
151
155
161
165
160
152
149
155
166
166
157
144
138
142
154
161
159
150
147
153
166
168
159
146
144
150
155
158
158
157
155
151
143
139
142
149
159
163
159
157
154
151
150
149
150
155
160
157
151
148
150
154
157
157
151
144
143
149
155
156
152
146
143
143
142
153
156
148
142
145
157
164
160
154
150
152
152
154
161
167
162
150
141
141
151
161
165
163
160
154
150
148
148
149
145
144
146
149
152
153
152
155
156
158
153
144
142
143
151
153
151
150
150
146
141
150
156
155
149
147
149
152
155
160
163
159
154
154
162
168
164
152
143
144
153
160
163
163
161
157
152
155
155
152
145
139
142
153
168
171
163
155
158
164
163
157
152
154
157
157
154
153
156
154
153
156
155
156
156
152
147
144
150
159
166
162
157
155
160
164
161
153
147
145
145
152
160
165
167
163
159
156
153
152
147
144
148
161
177
178
166
150
149
153
159
160
159
161
160
159
156
156
159
155
162
157
154
155
156
153
148
146
150
158
161
159
157
156
153
154
154
154
150
144
142
149
158
164
167
168
164
156
146
144
147
152
153
156
163
166
156
145
134
133
142
149
156
159
160
159
161
162
158
151
152
150
150
153
155
152
149
150
156
159
161
162
161
156
151
148
153
156
150
144
143
150
155
158
162
169
172
161
147
142
146
152
151
150
149
152
152
147
138
132
136
146
156
162
161
159
159
163
159
149
139
141
145
152
155
154
151
150
154
158
160
163
163
158
153
154
158
159
154
148
148
152
154
153
159
169
175
166
153
146
147
148
150
151
151
153
150
150
150
149
150
154
159
164
162
157
155
159
161
157
145
140
142
149
156
157
153
150
147
147
149
152
156
160
162
163
164
162
158
156
151
151
153
155
159
161
158
152
151
148
148
148
152
158
160
156
148
148
152
158
160
157
159
162
159
154
151
154
163
169
153
147
145
148
152
154
152
150
148
143
139
141
148
158
164
162
157
158
159
156
149
147
152
159
160
155
144
138
139
144
150
156
160
161
159
152
145
146
151
158
159
157
158
158
157
156
153
155
163
167
147
151
153
152
148
147
146
150
151
149
144
144
149
154
154
150
148
153
156
149
142
142
150
157
158
153
145
140
139
144
152
158
160
156
151
147
145
148
153
158
161
162
161
159
157
158
161
160
159
155
137
148
156
157
152
147
146
150
155
156
155
153
151
149
146
145
147
153
156
151
143
143
149
154
154
152
150
153
153
152
151
153
155
153
148
145
146
149
153
157
163
167
164
155
144
147
153
156
154
146
146
150
152
154
153
152
153
153
155
155
153
152
148
146
147
149
155
159
160
155
152
150
153
155
152
149
148
157
161
157
150
147
151
153
154
152
149
150
153
159
164
168
162
150
137
136
143
148
151
151
157
155
151
148
148
151
156
159
158
153
149
146
148
147
149
153
156
159
159
158
154
154
157
160
156
148
142
144
152
156
151
148
151
161
168
165
155
152
154
161
163
163
158
151
145
144
146
149
151
154
153
152
149
147
147
148
154
160
165
162
157
153
151
154
156
156
156
154
151
151
152
153
157
161
160
150
139
134
140
149
153
154
159
165
171
167
157
154
152
156
159
159
155
153
147
146
148
149
150
151
141
145
147
147
146
146
149
157
165
168
166
160
155
155
159
159
154
149
146
148
152
153
156
161
160
153
143
139
144
151
157
160
161
164
165
162
156
151
148
148
152
158
155
150
143
143
148
149
148
146
145
145
146
145
145
145
148
150
154
155
154
151
148
151
155
157
152
148
150
154
156
155
156
160
160
154
149
150
156
161
162
161
159
155
153
150
150
149
145
145
149
152
151
145
142
146
150
151
150
148
156
156
149
143
143
147
150
149
142
138
139
141
144
148
150
151
149
151
158
161
160
154
155
159
161
155
148
150
155
159
158
152
151
151
151
149
148
149
146
147
148
144
140
139
146
153
155
154
154
156
157
157
152
144
148
155
158
153
143
137
140
146
150
148
147
148
149
153
160
162
158
151
152
156
157
153
146
141
141
143
146
144
147
150
152
153
153
150
147
145
145
139
132
134
144
155
157
155
155
159
150
145
143
144
151
158
162
159
153
151
153
153
150
149
149
149
151
153
156
158
157
153
151
150
151
150
145
141
139
143
150
154
150
148
151
157
159
154
146
141
141
140
137
137
143
151
155
154
153
153
152
142
140
143
154
157
158
158
161
160
157
150
147
149
152
155
151
149
154
159
166
162
154
147
141
142
144
145
150
159
165
164
152
144
147
159
165
160
147
139
140
145
153
154
152
152
154
154
150
145
156
150
149
153
154
153
150
155
158
156
152
148
150
153
156
154
150
150
155
165
174
172
161
150
141
138
142
149
155
163
164
158
145
141
149
161
168
161
149
141
141
149
162
170
172
165
158
154
151
148
154
152
153
154
154
151
149
154
155
150
148
152
158
159
155
150
149
151
153
156
162
168
166
156
149
146
148
151
152
152
150
148
144
144
152
160
161
156
147
141
140
145
157
169
176
173
163
155
152
155
147
143
146
154
154
153
151
153
153
151
151
154
158
155
152
150
154
153
145
141
146
157
162
161
155
155
160
159
153
145
144
149
153
153
151
153
150
148
144
139
137
139
145
157
166
169
164
159
156
158
145
141
146
156
161
157
150
147
151
153
152
151
149
150
152
158
161
156
146
144
143
152
155
152
151
158
167
166
156
148
147
154
159
152
146
145
148
149
146
140
137
138
142
148
154
160
164
163
161
160
152
155
161
165
164
155
149
148
153
154
149
143
141
148
155
160
162
160
156
152
149
147
147
143
144
148
154
156
155
154
154
156
153
147
144
148
153
156
155
150
146
148
149
150
154
158
163
162
162
159
158
168
171
165
155
148
148
154
159
155
147
140
142
149
156
158
158
159
154
153
146
141
139
141
144
143
138
140
148
157
165
160
150
147
148
155
163
164
162
159
156
153
153
155
155
154
154
158
158
153
157
168
169
158
146
139
145
154
158
154
148
149
149
151
152
153
152
151
150
148
145
145
143
145
149
147
139
135
139
151
163
163
157
152
156
160
166
165
163
162
158
155
154
155
154
152
147
150
151
148
155
161
164
159
148
139
139
145
149
151
150
154
153
150
149
149
149
147
146
150
156
158
155
152
152
156
155
148
142
144
153
162
164
161
158
160
162
160
158
155
154
152
152
153
153
151
147
148
151
148
155
161
169
170
160
149
143
146
148
149
150
151
151
150
149
148
148
146
146
151
158
161
156
151
150
157
164
162
151
146
149
157
160
160
156
155
153
154
149
149
148
150
151
154
157
157
158
158
157
155
157
167
175
173
164
155
153
155
156
153
150
149
150
149
147
147
147
147
147
149
150
150
149
149
150
156
161
162
161
159
154
151
149
146
147
147
149
151
149
148
148
150
153
156
161
162
164
165
164
162
158
165
167
162
156
153
154
156
158
157
156
152
151
149
147
146
147
147
147
148
145
142
147
154
157
156
152
152
159
165
163
154
142
136
138
146
151
154
152
150
150
152
155
158
160
161
162
165
167
167
157
155
152
151
152
150
148
149
154
159
160
156
152
150
151
149
147
146
147
147
147
147
153
162
164
157
150
146
147
153
158
155
151
144
145
150
157
157
154
151
152
155
158
158
158
156
155
160
165
168
152
146
142
146
152
151
146
147
153
159
157
151
148
150
154
153
148
145
146
148
151
154
156
160
158
154
152
147
142
138
144
154
157
158
157
160
163
162
157
152
153
157
160
160
158
155
151
151
157
162
152
145
143
145
152
153
153
157
162
160
155
147
144
149
152
154
152
149
148
148
150
152
153
150
148
149
153
152
146
139
140
147
154
157
156
161
165
165
160
156
154
159
163
164
161
153
150
148
149
153
152
153
153
151
151
156
162
165
161
153
152
154
154
151
149
154
157
155
150
146
147
148
146
146
147
151
155
156
156
156
152
150
149
146
148
153
162
165
162
156
156
159
163
163
156
150
150
152
152
152
152
160
161
157
153
158
165
163
151
141
149
160
163
158
152
155
158
154
148
145
146
146
143
146
154
160
158
156
157
165
170
163
149
140
139
144
151
153
154
154
155
157
156
154
148
146
154
163
166
159
153
157
157
153
153
159
164
159
147
140
147
159
164
162
154
152
150
147
145
146
148
146
142
145
154
160
157
148
146
157
168
165
152
142
138
143
148
151
153
154
154
153
148
144
139
142
154
166
170
161
156
156
154
152
154
158
159
158
153
151
152
157
159
157
152
147
145
147
149
154
155
150
145
146
152
156
156
148
142
143
152
155
153
145
145
152
159
161
158
154
153
154
155
151
144
142
147
154
159
153
159
159
160
161
161
157
152
151
152
158
163
164
159
154
147
144
147
154
158
161
162
163
160
156
154
155
155
148
140
139
144
148
148
144
147
155
162
164
159
154
153
164
173
169
157
146
142
146
147
142
155
155
161
164
162
154
146
141
144
154
163
166
165
159
150
150
153
156
157
158
158
162
165
163
157
152
147
144
139
139
143
146
144
141
143
150
156
158
155
153
153
162
170
168
159
152
148
149
145
142
147
147
152
156
156
150
144
142
142
147
153
158
163
162
159
157
156
155
153
149
148
151
156
157
155
147
140
135
138
142
146
146
141
138
140
145
148
151
151
152
151
150
151
149
150
155
159
158
150
144
140
139
145
148
148
148
151
152
150
148
148
150
154
157
158
157
155
155
153
152
148
144
144
148
150
147
142
144
148
151
149
147
144
142
142
145
149
151
151
149
146
143
143
144
149
155
161
157
149
142
141
144
148
148
149
155
161
162
157
149
148
148
152
152
151
154
155
156
156
157
153
145
140
144
148
149
150
152
154
153
150
147
147
146
146
147
149
151
150
143
141
145
149
151
151
152
156
156
149
141
152
152
150
150
155
164
168
165
155
149
153
156
158
154
154
155
155
152
155
158
157
149
141
142
146
148
147
147
150
148
150
148
148
146
143
142
144
147
148
144
143
152
156
157
153
151
153
154
150
144
159
154
149
151
158
167
168
160
152
153
160
162
158
155
158
160
155
146
144
152
159
160
154
150
148
145
142
142
147
148
151
150
147
139
132
131
137
146
152
154
156
161
164
160
157
152
150
149
149
146
162
156
154
157
160
163
161
156
154
158
164
160
151
149
158
163
158
146
142
148
158
165
163
157
149
138
138
145
150
152
150
148
146
142
137
135
142
150
156
157
156
160
161
163
159
151
145
144
148
149
162
167
167
165
161
159
155
155
154
156
156
154
149
150
156
162
158
151
145
146
151
159
162
155
141
131
135
147
153
148
139
139
145
150
152
155
156
154
152
145
142
141
145
151
151
146
143
145
152
160
152
147
147
147
145
144
148
158
168
169
165
159
155
153
153
154
157
157
154
153
151
146
142
139
144
152
156
157
155
153
151
150
151
152
156
159
155
148
136
131
138
149
160
170
173
169
165
161
158
155
158
156
156
153
148
143
145
149
153
154
158
161
160
156
153
156
160
160
152
144
143
141
141
141
144
149
154
155
152
149
152
157
164
168
166
160
155
148
139
132
133
142
156
170
180
177
164
151
145
145
161
166
165
158
149
147
150
150
145
143
147
156
161
159
155
155
158
155
146
136
132
137
145
152
153
152
154
154
151
150
157
165
171
169
162
157
153
151
150
149
149
150
154
165
172
169
158
149
143
143
158
169
169
158
149
149
159
162
152
143
141
149
156
154
152
154
156
151
143
135
134
142
149
153
153
154
155
156
152
152
156
161
162
158
155
154
152
153
156
163
164
158
151
148
152
153
151
149
148
147
155
164
164
156
149
152
162
164
154
146
145
149
148
146
150
154
155
150
143
143
149
153
153
146
142
147
156
161
159
153
149
148
148
151
153
154
151
152
156
165
168
158
144
141
142
145
147
150
153
151
153
158
158
155
155
156
156
150
143
145
150
153
149
146
148
152
152
148
146
150
158
160
156
146
141
146
153
160
159
152
143
137
140
147
155
155
151
151
155
164
167
161
155
155
156
157
154
154
157
156
157
155
153
155
160
160
152
139
134
143
152
156
153
149
149
150
149
147
148
151
156
160
160
158
155
151
150
149
151
149
148
144
144
148
152
153
150
146
147
151
157
161
164
165
164
161
157
160
162
157
159
155
153
154
157
159
154
148
144
145
152
155
155
151
150
150
151
150
150
148
151
157
162
167
167
162
152
144
143
148
156
159
153
148
148
149
148
144
140
142
146
152
155
157
155
151
154
160
161
155
151
152
155
154
154
153
154
157
156
154
153
154
154
151
149
152
155
156
151
145
146
154
159
161
166
166
164
153
146
149
158
163
158
150
146
147
148
149
150
150
152
151
152
149
148
148
149
152
155
150
147
150
152
153
150
147
151
156
160
159
156
154
154
150
149
153
158
157
152
148
148
152
152
153
156
165
167
160
152
152
156
158
156
154
152
151
152
157
164
165
159
153
152
154
155
152
147
145
147
152
155
152
150
151
150
148
149
154
160
162
158
155
152
151
151
152
154
156
156
157
155
154
152
152
154
155
152
150
151
154
156
157
158
158
158
157
157
159
162
158
153
149
152
159
160
155
149
146
153
162
164
159
155
156
156
154
150
152
158
160
155
148
147
150
151
146
143
147
156
162
162
159
157
159
158
153
146
143
148
157
160
159
158
158
158
159
158
158
154
147
140
142
152
159
160
158
157
159
167
173
163
162
166
166
161
156
152
150
152
152
146
143
142
144
146
144
142
147
157
163
162
161
160
160
158
155
152
153
156
158
158
158
156
154
154
154
155
154
155
150
146
147
152
155
157
158
162
167
171
171
152
159
160
158
152
148
146
147
150
151
149
146
145
146
148
151
154
157
160
161
159
157
156
153
151
153
157
164
162
155
149
148
153
153
150
147
147
151
156
160
163
161
155
150
144
147
152
155
158
157
148
149
146
139
135
138
143
150
155
157
157
154
153
153
156
160
164
163
160
157
154
152
150
149
147
146
147
156
155
150
146
147
153
155
154
148
148
150
157
163
167
162
154
146
139
141
145
146
147
151
146
146
142
133
130
137
148
157
162
162
160
158
157
157
157
158
158
157
155
153
152
152
153
156
154
148
143
140
143
150
151
151
152
154
156
156
155
155
157
161
161
157
151
147
146
151
153
152
150
152
144
147
147
145
143
145
153
158
159
156
155
158
160
159
155
154
154
152
151
151
150
153
156
163
166
157
144
136
140
153
157
154
147
144
149
154
155
155
153
150
150
151
151
151
151
153
157
157
152
149
145
148
151
154
152
149
149
150
147
146
149
155
159
158
154
154
156
157
154
153
151
153
156
164
168
164
153
147
148
158
162
156
145
140
142
145
149
150
148
145
147
150
153
152
149
148
150
150
149
147
154
153
149
146
145
144
144
144
141
139
142
145
148
150
152
154
156
159
159
156
154
153
154
159
161
158
153
153
156
163
165
165
159
152
146
148
150
151
149
146
147
150
150
149
147
147
148
149
150
155
155
153
140
133
134
141
146
146
143
140
142
145
147
148
149
149
150
152
158
159
155
152
149
154
156
153
152
153
156
158
161
165
167
165
162
158
159
156
154
155
155
153
148
148
149
153
153
151
155
163
144
141
136
132
139
148
155
152
148
148
153
158
158
154
151
149
147
151
155
157
154
149
148
149
153
153
153
151
151
146
146
152
157
162
163
164
160
155
151
156
162
163
158
150
151
155
156
154
154
157
137
132
133
139
149
157
156
153
153
160
168
170
167
161
160
159
156
154
156
155
154
151
149
149
152
153
153
150
145
144
147
151
153
153
153
157
157
151
147
151
160
165
162
152
149
152
155
155
153
146
145
134
139
149
157
156
152
152
157
165
167
163
159
158
163
165
162
157
155
158
160
159
156
152
152
151
149
143
142
146
157
162
161
157
153
154
150
150
149
152
158
156
155
149
149
149
153
154
152
147
148
143
149
158
159
153
146
148
154
157
152
146
145
149
154
155
151
151
157
161
163
161
159
154
151
149
146
144
142
144
153
165
172
174
167
157
149
153
161
166
159
149
141
144
150
151
151
152
152
154
147
144
152
161
162
154
146
146
147
143
137
136
142
147
146
141
142
150
159
163
160
156
152
150
150
149
150
149
145
142
143
155
170
178
175
160
148
150
162
168
159
146
137
142
150
150
147
149
155
165
147
142
148
161
164
158
149
144
139
135
135
142
151
153
147
141
145
155
159
160
154
149
146
146
147
152
158
160
155
146
141
147
157
164
164
157
149
149
151
155
153
147
144
145
148
145
142
148
158
166
152
146
151
160
163
156
147
142
140
140
144
150
158
159
152
144
148
154
154
148
142
144
147
148
148
148
155
159
156
150
145
144
143
141
144
147
149
150
149
146
147
149
155
154
150
144
141
147
157
162
151
153
158
159
157
150
147
146
149
149
147
148
152
152
149
145
149
153
150
141
137
142
150
153
148
145
144
148
153
154
153
148
141
134
135
142
151
155
153
147
146
149
157
159
155
149
145
148
150
151
146
154
158
154
148
143
147
154
157
152
148
146
144
143
142
145
151
155
153
147
143
146
153
154
149
144
139
144
152
158
163
155
146
138
139
146
156
159
157
149
146
145
149
153
155
154
153
152
149
146
145
147
147
146
143
140
146
153
156
154
151
151
147
143
141
145
153
157
155
155
156
156
155
151
150
148
147
147
149
157
164
162
153
146
147
153
159
157
152
147
144
142
140
141
150
155
159
160
153
147
151
146
145
146
144
140
142
146
153
156
158
157
154
149
145
146
150
150
152
158
165
163
155
148
149
156
157
152
146
149
160
162
157
152
153
158
158
151
142
141
143
146
145
147
154
160
163
162
154
149
159
156
156
157
152
146
145
149
155
157
157
155
153
149
145
145
147
148
151
154
160
159
152
146
147
155
159
152
145
145
151
157
158
158
160
161
156
145
137
140
147
154
159
163
170
171
167
158
150
148
162
168
169
164
156
154
155
161
160
156
150
148
147
142
137
141
148
155
155
153
150
149
148
148
149
153
150
147
146
149
152
153
153
157
158
156
150
143
140
143
149
155
164
171
175
169
160
149
147
150
163
167
165
157
152
153
161
166
162
156
151
150
148
142
136
141
156
166
161
152
146
146
151
157
158
154
147
143
145
152
154
154
152
150
148
146
146
144
145
147
149
152
156
160
159
153
146
147
150
155
156
154
146
140
143
150
156
159
157
157
156
156
154
149
145
148
159
166
162
152
147
148
156
165
165
158
150
145
145
150
156
158
157
151
146
144
145
145
146
148
150
153
155
151
147
143
142
148
157
161
154
145
135
133
140
147
148
149
155
159
160
157
155
157
158
159
161
161
157
150
148
151
156
161
160
158
155
155
154
156
160
164
165
160
154
149
148
145
146
147
151
157
160
157
151
146
145
148
153
154
161
152
143
140
146
148
147
148
153
159
159
154
154
159
166
167
161
157
151
148
147
149
152
152
151
153
157
162
163
162
165
168
170
161
152
148
150
153
150
147
150
157
162
161
155
147
146
145
143
143
166
161
159
158
158
157
154
150
151
151
153
154
154
158
157
160
160
155
149
146
148
150
153
151
149
149
152
155
160
164
166
167
165
155
142
142
149
154
153
150
150
155
157
155
146
145
149
151
148
141
160
164
167
167
164
160
159
155
146
141
146
158
162
157
148
146
151
155
153
152
152
153
156
157
153
148
143
143
148
155
160
161
154
146
139
137
141
149
152
154
155
154
149
141
136
142
155
164
163
149
156
158
160
159
156
156
157
155
148
142
150
161
167
162
149
142
148
158
162
160
158
154
158
158
156
152
145
143
144
149
151
152
150
147
144
142
141
145
152
158
158
153
143
132
132
141
156
167
165
150
156
156
153
150
146
148
152
154
155
155
159
165
168
164
153
147
151
160
165
162
155
151
150
155
156
157
156
151
148
149
150
151
153
156
155
153
151
153
156
158
157
152
144
139
138
141
148
153
155
149
158
156
153
149
145
145
147
151
157
162
168
169
167
161
153
151
154
160
159
152
143
141
148
153
155
156
156
153
150
148
150
156
158
159
157
154
154
155
157
156
155
153
156
153
146
141
141
144
148
151
161
158
151
147
148
148
148
148
151
156
165
167
160
154
149
150
156
158
152
140
135
140
149
154
154
153
153
151
147
145
149
155
155
152
149
149
150
152
155
155
156
161
160
156
149
145
146
150
152
153
162
153
147
145
149
152
151
147
144
147
154
158
159
154
150
152
157
157
152
145
138
143
150
154
155
153
152
148
144
144
148
153
151
145
144
147
149
150
151
154
157
158
155
151
149
152
156
157
153
149
155
150
148
149
151
155
156
151
147
145
149
155
161
161
158
156
155
155
153
153
150
146
148
153
158
163
162
156
152
151
154
154
151
145
145
148
153
152
150
147
147
148
149
148
151
153
157
154
147
140
145
152
157
158
158
158
161
161
156
149
149
156
161
162
160
156
153
152
155
158
155
145
141
150
163
173
167
158
151
152
156
155
151
146
144
149
152
153
147
138
137
142
150
153
151
150
154
154
147
139
147
156
164
163
159
160
166
167
164
157
154
154
156
157
159
156
152
149
154
159
157
144
136
148
164
172
162
145
139
144
153
154
148
143
138
142
147
150
147
142
141
150
155
156
151
150
154
158
160
155
159
164
164
161
160
162
166
164
162
160
158
153
146
147
154
158
155
149
153
160
160
153
146
152
162
160
147
137
134
144
153
156
150
141
134
133
142
151
154
153
155
157
159
159
156
153
154
161
166
167
170
165
163
160
161
161
158
155
153
157
161
154
146
146
156
163
159
154
154
161
163
164
157
154
148
142
140
144
148
151
154
156
155
148
139
137
144
152
158
157
153
151
153
159
161
155
147
146
155
164
165
163
159
162
163
162
156
149
149
153
157
156
153
155
160
163
161
155
153
156
160
161
154
144
134
133
143
156
160
153
148
151
156
154
151
145
147
150
151
146
140
135
137
149
156
152
143
138
145
156
157
155
153
153
152
150
146
144
149
154
161
164
166
164
162
160
158
153
151
151
154
160
161
159
158
155
157
157
156
152
148
148
148
151
152
152
154
151
146
141
144
151
157
158
155
153
152
152
151
153
159
156
152
150
147
142
136
134
138
146
160
167
168
162
158
162
164
159
150
145
148
158
161
157
152
151
155
156
152
147
144
147
152
154
156
156
152
146
140
137
141
146
153
155
155
156
153
150
146
146
158
160
161
157
150
143
140
138
140
146
158
166
165
157
152
155
161
158
150
142
144
149
149
146
146
149
153
155
152
149
150
154
157
157
158
158
153
147
142
148
156
159
154
152
154
157
157
153
148
147
151
160
167
164
155
150
150
153
152
152
156
162
159
150
145
144
149
150
149
146
144
144
142
138
139
150
159
166
164
159
157
156
155
156
158
160
157
152
151
159
165
161
152
143
143
148
152
155
155
154
149
157
161
160
154
152
154
155
156
152
154
154
150
140
132
134
141
146
148
148
149
150
144
138
137
148
164
175
173
163
155
152
151
153
155
158
156
154
155
157
156
147
141
138
142
143
147
153
157
157
156
154
150
148
150
154
154
151
146
148
151
151
144
136
131
133
139
146
150
154
156
158
155
148
141
145
155
166
163
155
149
149
151
150
148
144
145
151
154
152
145
141
142
150
155
151
148
152
155
156
162
154
147
143
149
155
155
148
141
144
150
153
146
138
134
134
139
147
153
160
164
161
160
153
146
143
142
146
150
151
151
153
151
144
134
132
139
147
149
145
143
144
153
160
159
151
148
151
157
156
157
153
149
150
153
157
156
151
146
146
149
153
153
148
144
141
141
146
153
160
164
160
157
154
151
146
140
138
144
155
163
161
149
137
132
135
141
147
146
146
148
148
153
153
149
146
146
149
155
158
147
152
157
156
154
152
156
158
154
148
146
149
151
149
147
149
149
149
150
152
155
155
154
152
151
148
143
141
148
157
165
161
150
144
142
147
150
150
153
155
153
148
144
143
147
150
148
145
145
154
148
151
156
155
148
143
151
158
159
152
146
147
149
150
149
154
157
154
150
145
147
151
151
150
150
149
144
144
146
153
157
155
152
154
154
154
155
155
158
159
153
146
141
147
157
163
158
146
140
148
158
156
157
150
143
139
146
156
163
160
154
152
152
150
150
152
154
155
153
148
148
152
153
155
153
150
144
142
146
151
154
152
150
154
156
157
157
158
158
155
150
146
149
156
162
162
158
154
151
158
163
165
164
156
149
145
148
153
160
161
155
149
148
148
150
145
144
147
154
158
158
159
159
161
158
156
152
155
157
159
155
148
144
148
155
159
159
158
157
152
147
147
153
158
158
156
155
157
165
172
162
167
169
168
162
156
151
151
153
151
146
141
139
144
149
147
143
145
152
160
164
164
162
161
159
158
164
173
174
167
153
143
143
150
157
159
158
158
158
156
151
149
152
157
157
155
152
153
164
173
156
159
162
161
159
154
149
148
153
154
150
144
143
150
159
162
157
154
152
155
157
159
156
152
152
156
166
177
173
157
146
142
148
155
159
155
154
156
160
161
156
151
153
156
160
158
150
145
148
154
151
150
148
146
142
139
143
149
160
165
164
157
155
158
165
170
165
159
153
152
150
150
147
142
145
153
163
163
154
144
143
152
158
157
153
148
151
157
160
160
154
149
150
154
159
161
157
149
144
141
147
149
147
141
136
136
144
154
164
170
167
162
159
159
161
160
157
155
154
154
154
151
144
144
150
157
160
151
143
144
154
161
159
147
139
140
151
160
160
158
151
146
146
149
154
160
163
161
153
145
145
149
154
153
151
148
150
152
154
152
152
155
159
157
152
152
152
154
157
157
157
154
152
153
161
164
160
151
149
156
162
158
148
134
129
137
149
158
159
159
154
150
148
147
150
154
159
160
154
148
146
151
157
165
166
162
155
149
143
140
145
153
161
158
153
154
160
162
160
157
156
155
155
159
160
160
157
150
153
160
162
155
143
133
132
137
146
152
160
163
161
156
152
149
149
149
148
147
148
148
153
153
156
162
164
162
158
155
151
149
153
160
164
164
160
161
163
162
158
156
154
153
153
153
150
149
147
146
151
155
158
153
149
144
142
145
149
156
162
164
162
156
151
148
147
148
144
144
150
160
152
154
151
147
146
150
157
164
167
166
164
162
163
163
160
157
152
153
154
154
153
150
148
149
145
143
143
146
149
146
147
149
151
152
153
158
163
165
162
160
159
155
151
149
149
152
151
149
156
167
145
148
148
143
140
143
153
161
168
167
163
158
155
155
156
150
145
149
154
156
155
151
149
148
149
147
150
153
152
145
140
138
143
151
163
168
173
169
159
156
161
165
164
158
153
155
154
152
152
155
141
146
149
149
146
146
149
151
156
157
157
154
151
152
155
153
152
154
159
162
162
160
157
156
152
151
152
156
154
150
142
138
142
150
160
168
169
161
157
157
163
166
166
158
153
155
155
153
149
145
144
145
151
153
150
145
144
147
150
154
154
151
150
152
157
158
157
155
157
158
160
161
161
158
153
151
150
150
152
150
150
153
159
164
166
159
153
151
160
167
167
161
150
146
149
154
156
154
150
148
146
145
149
152
150
144
141
145
153
154
152
147
147
152
157
156
151
149
150
149
149
149
152
153
152
151
150
150
150
147
147
158
174
185
178
158
145
147
163
175
169
150
136
134
143
154
154
152
152
159
149
145
146
152
151
144
142
144
150
150
145
141
144
149
152
148
146
149
157
156
146
138
139
146
150
151
153
155
152
144
137
148
171
188
187
168
151
152
165
174
167
150
135
134
140
143
144
147
152
158
154
148
147
154
158
153
145
143
146
148
145
143
149
152
152
145
147
158
169
168
154
141
139
146
149
152
155
158
156
146
138
140
154
170
177
173
165
162
164
168
164
155
148
142
140
134
132
138
150
154
156
151
151
156
160
155
147
144
146
147
148
154
160
162
153
144
146
155
162
158
149
144
147
149
149
148
149
151
153
149
143
141
142
149
155
159
164
162
161
161
161
160
158
156
146
135
130
133
142
147
153
152
155
156
154
149
145
144
146
147
149
156
163
163
152
142
141
145
143
140
139
147
155
159
151
146
144
146
151
149
148
147
146
144
146
147
150
152
154
153
154
155
157
157
153
147
136
135
138
144
149
148
148
149
147
144
144
143
141
142
147
154
156
151
144
143
146
147
143
139
142
153
159
160
152
149
150
154
153
151
151
150
149
146
143
142
143
143
146
143
143
144
148
151
152
152
150
148
147
145
147
140
136
142
147
148
147
145
143
144
150
156
154
147
142
146
154
156
152
151
155
161
160
155
151
151
154
156
155
155
154
152
147
141
141
145
146
146
143
140
136
136
137
141
148
157
163
165
160
153
147
136
132
140
151
155
156
154
154
155
159
160
159
154
150
151
154
155
153
156
161
161
155
148
144
143
147
150
152
156
159
155
144
138
139
149
155
153
147
144
145
143
140
141
149
162
170
170
164
156
150
142
141
149
154
158
157
159
158
158
158
159
160
157
153
152
153
154
153
155
156
153
148
143
141
140
138
137
142
152
158
156
151
148
150
157
156
153
150
153
157
155
155
153
157
164
161
153
147
149
153
154
154
155
154
153
156
155
154
151
149
150
154
152
148
149
153
157
157
154
150
147
146
145
147
143
139
133
133
142
149
156
160
164
164
160
154
150
151
155
158
159
162
161
160
154
144
137
136
144
160
161
158
150
145
151
155
157
152
147
146
149
154
150
143
147
160
170
166
156
148
147
149
153
156
152
146
136
131
139
149
157
163
165
162
154
149
147
149
152
154
154
158
159
153
144
137
139
146
149
159
157
147
139
142
151
159
160
156
152
151
154
157
153
146
151
165
177
174
159
150
149
152
157
160
158
153
149
148
153
158
162
158
151
147
143
143
144
147
149
152
155
157
155
150
143
142
149
155
156
160
155
145
139
144
151
159
159
156
157
157
158
159
159
156
155
162
167
167
159
152
152
156
157
156
156
156
159
166
173
175
170
160
148
141
139
140
145
146
147
151
157
160
158
153
148
147
148
150
149
167
161
152
148
148
149
147
147
151
156
159
157
157
159
159
154
150
150
152
156
156
158
159
157
153
153
155
160
167
173
178
179
171
158
145
141
145
149
146
142
144
152
157
158
155
150
148
145
139
137
166
161
158
156
152
145
137
138
147
154
156
154
152
155
155
151
148
143
147
153
157
159
159
157
153
152
151
151
151
156
164
172
175
164
150
146
149
152
147
138
136
141
148
149
147
148
151
152
145
138
156
152
153
156
153
146
141
144
151
154
154
154
156
157
153
149
150
153
157
158
158
158
160
159
155
151
147
145
143
146
149
156
160
158
152
150
151
150
147
141
140
144
143
140
139
147
156
164
159
147
153
150
150
152
152
149
151
156
160
157
157
161
165
163
153
148
153
167
174
171
163
159
160
159
154
151
152
153
156
157
154
151
150
149
154
156
154
152
149
151
152
149
144
141
143
151
158
161
157
148
155
153
152
148
146
148
156
163
164
162
160
162
167
165
152
146
152
167
176
174
165
160
160
157
154
153
156
163
171
173
168
159
151
149
152
154
155
154
156
157
155
149
145
149
152
153
151
148
147
147
158
155
151
145
145
148
155
161
163
160
160
161
158
154
147
145
150
157
161
161
158
157
156
154
154
156
160
165
169
171
169
163
157
152
149
148
150
154
159
158
152
146
144
148
152
149
144
144
146
150
160
157
151
148
148
152
155
154
155
158
158
155
149
145
143
146
149
149
150
149
151
153
153
152
155
162
167
168
159
154
156
160
160
155
149
145
146
152
157
156
152
146
143
143
142
143
146
151
152
154
169
161
154
153
157
159
156
151
149
152
155
155
152
150
149
150
150
150
150
150
153
155
155
154
157
167
175
172
158
149
150
158
158
157
154
151
150
149
151
153
157
154
145
138
138
142
149
152
151
150
169
164
162
160
158
158
155
150
149
151
153
158
163
162
158
154
151
150
152
155
156
158
156
155
160
168
173
168
158
152
154
157
158
155
155
156
157
153
148
147
148
150
149
146
141
141
145
148
146
144
158
163
166
162
154
149
152
157
157
156
156
160
165
166
161
155
150
149
153
157
159
156
152
154
163
168
163
153
147
150
154
156
152
147
148
152
157
157
149
140
137
142
151
153
149
144
143
148
148
146
148
160
165
160
151
148
155
164
166
162
157
157
159
160
162
158
151
150
154
160
159
151
146
151
163
167
156
142
135
140
147
148
146
142
141
146
156
161
156
144
135
137
147
156
154
150
149
155
154
151
156
160
162
156
152
152
157
162
162
160
158
156
153
157
163
162
156
154
155
160
158
150
146
150
161
160
152
140
136
138
144
148
149
146
144
149
156
163
162
151
137
132
138
148
153
153
151
151
153
153
166
161
154
151
155
160
159
155
151
154
158
157
156
158
163
165
159
154
153
155
155
150
146
147
146
146
145
147
145
145
150
155
158
155
148
147
153
161
163
156
144
132
131
142
150
151
143
138
140
145
165
154
146
147
159
166
164
156
151
153
159
162
160
160
162
161
154
146
146
148
149
147
141
136
135
138
145
151
151
149
151
155
157
153
144
139
142
151
158
161
155
141
132
141
152
152
141
133
134
141
165
166
160
153
154
152
145
137
138
146
152
157
162
163
161
157
152
146
142
145
151
158
166
167
159
151
148
153
158
160
156
152
148
143
135
133
143
154
163
166
163
153
143
135
134
142
149
152
153
156
166
161
151
146
146
147
142
138
138
146
156
162
163
157
154
154
154
149
142
140
146
158
165
164
159
153
152
154
153
151
150
149
149
148
146
146
147
151
156
164
163
155
140
132
134
144
152
152
151
157
156
151
149
150
150
148
145
144
147
154
167
171
165
154
149
153
157
156
151
150
153
157
154
150
153
157
159
158
153
151
153
155
155
155
157
158
154
150
145
153
161
157
147
141
142
149
155
154
151
151
139
143
154
161
157
151
146
148
154
161
169
171
163
154
149
149
154
157
160
161
159
158
154
149
149
153
161
164
164
161
160
159
158
157
161
166
161
153
147
148
150
149
146
147
150
151
153
156
156
154
136
144
156
163
157
150
148
151
158
162
165
162
156
149
145
147
153
157
159
158
157
159
159
155
147
147
154
165
170
165
160
156
155
155
158
164
163
159
153
142
133
134
143
151
154
151
150
156
161
157
154
156
157
157
154
151
153
154
159
160
161
159
154
149
146
148
153
157
157
154
154
158
160
156
146
142
145
156
162
159
154
153
154
153
153
153
158
160
154
141
128
130
145
159
160
152
148
154
158
156
166
164
159
153
150
154
155
155
153
154
157
159
155
151
148
149
152
155
158
160
159
157
154
147
144
143
145
151
152
153
151
152
152
150
149
149
154
156
151
141
133
140
156
166
163
154
148
151
154
154
157
160
160
154
152
152
153
150
146
146
153
156
155
151
150
150
147
149
156
167
167
156
145
139
144
145
147
150
154
156
155
152
149
148
151
154
156
151
147
143
145
150
156
161
159
157
152
150
149
156
145
152
161
158
152
147
148
150
146
143
141
145
148
150
152
151
149
147
153
160
162
154
145
143
146
146
145
148
155
158
156
150
147
152
162
165
158
148
143
144
150
150
147
150
158
163
160
152
149
158
143
151
161
160
150
141
147
154
153
144
139
141
148
152
156
157
156
152
150
148
148
150
150
150
151
146
141
143
150
154
152
147
145
154
164
166
156
145
142
147
152
150
146
149
158
164
162
156
152
159
145
153
161
157
147
140
147
156
157
147
141
147
157
162
162
160
160
157
152
146
145
150
155
158
155
150
144
144
147
150
148
142
141
148
155
157
154
148
147
151
154
155
153
153
154
156
157
157
159
159
145
153
158
154
147
144
148
153
153
147
143
147
158
164
162
157
156
157
155
153
151
155
159
162
160
157
157
158
160
157
148
136
134
143
153
156
154
152
153
155
157
159
159
156
153
149
149
153
160
163
145
151
156
156
152
148
148
150
152
148
144
143
149
156
160
156
154
153
154
158
158
160
161
162
159
160
166
174
174
162
147
135
135
148
158
160
156
154
157
159
156
155
154
156
156
152
146
143
151
163
150
151
154
159
159
153
147
149
155
161
156
147
145
153
160
161
156
155
157
159
158
158
155
152
153
158
168
174
167
152
143
142
148
157
159
156
155
154
157
156
152
148
151
161
166
159
148
140
143
151
160
154
155
158
155
149
144
149
164
171
168
156
151
154
161
163
158
157
159
161
158
151
145
140
145
157
166
160
146
134
140
152
161
157
147
142
148
155
157
153
149
149
157
165
167
159
152
148
146
145
162
157
154
154
151
146
143
147
159
166
163
154
151
153
158
158
156
157
160
162
160
151
141
134
145
156
163
151
135
129
141
159
164
155
140
136
145
154
157
154
152
156
162
163
160
155
154
156
155
150
156
153
153
154
154
151
145
146
149
150
148
145
144
144
149
151
156
159
159
161
160
153
147
141
147
156
158
150
137
134
143
156
162
157
150
147
147
150
156
159
164
165
161
156
153
150
150
151
152
151
150
150
155
163
168
164
155
149
147
148
150
148
145
144
145
152
161
162
158
156
156
157
155
154
154
155
153
148
141
140
144
151
160
167
166
157
148
146
157
170
173
164
155
148
149
150
147
145
145
146
148
152
159
168
171
167
159
158
160
163
163
162
159
154
153
156
160
161
156
154
156
160
161
161
156
149
143
139
140
141
144
148
155
160
160
154
147
150
159
169
170
160
150
145
147
152
153
152
151
149
149
154
159
163
160
156
158
161
169
170
167
164
161
160
157
153
151
154
156
157
156
157
158
158
153
145
140
137
140
141
142
146
150
149
147
148
154
161
160
158
154
149
148
144
147
153
156
156
156
152
148
151
156
151
146
144
148
156
162
159
152
146
149
153
151
144
142
152
164
166
158
152
154
156
151
144
141
144
145
144
140
142
147
150
154
160
169
169
161
147
143
144
147
147
150
153
154
151
148
145
142
147
153
149
143
141
145
148
149
144
136
134
139
142
141
137
140
153
168
172
165
159
157
156
152
147
146
151
153
149
141
137
146
159
168
174
175
168
161
152
145
145
147
148
151
154
154
148
143
145
137
145
152
150
145
142
145
148
147
142
140
143
149
150
146
141
142
151
161
167
165
163
160
158
152
147
149
156
163
156
144
135
144
160
173
172
165
157
161
160
158
151
146
146
152
157
156
151
145
151
142
146
150
149
143
142
145
150
153
153
154
157
160
163
161
155
145
142
146
151
152
154
153
153
149
146
151
162
168
161
145
135
141
156
163
158
147
147
154
161
162
156
149
147
152
158
159
151
146
149
153
148
144
143
144
143
144
148
157
165
164
158
158
162
165
158
145
140
142
144
144
140
145
147
148
148
152
161
168
159
142
133
139
152
158
154
146
144
150
156
158
155
151
150
153
156
153
148
144
145
158
151
144
145
148
147
143
145
157
167
165
156
147
150
152
149
144
145
150
153
147
142
143
147
149
150
151
154
155
148
138
134
140
149
156
156
154
151
150
153
155
155
155
154
154
154
149
143
141
144
157
153
151
152
152
149
143
143
154
163
163
156
151
148
144
142
142
146
152
153
148
147
148
150
150
147
147
148
145
142
139
141
145
149
153
156
156
153
151
154
157
158
156
157
157
155
151
145
144
146
155
154
156
157
154
147
141
139
144
149
154
157
161
159
152
145
143
143
140
140
143
150
155
152
149
148
150
148
144
141
143
149
155
158
157
154
151
149
150
154
159
159
157
157
156
156
153
148
148
153
156
153
155
157
154
147
141
136
134
138
148
157
162
160
157
154
150
144
135
133
141
152
157
154
150
151
155
155
147
144
146
153
161
167
162
155
149
147
147
151
153
154
154
152
150
150
150
152
155
155
156
150
149
154
155
154
151
146
143
144
151
157
157
154
153
155
156
152
144
140
145
153
155
151
148
149
152
153
151
148
149
153
157
157
156
153
152
150
148
146
144
144
146
145
145
148
152
157
160
158
152
146
146
153
161
164
164
162
160
158
159
159
157
153
151
153
157
156
153
153
151
152
150
146
143
140
142
147
151
153
153
152
146
142
144
149
153
155
153
149
147
144
141
142
147
153
160
164
164
161
146
142
146
156
164
167
166
162
161
158
158
158
158
156
153
153
156
156
155
155
154
149
145
142
140
138
141
144
149
153
153
149
146
144
149
152
153
155
158
159
158
152
145
143
146
156
160
162
163
164
144
141
147
156
161
159
155
152
150
148
148
150
156
158
157
154
154
155
155
154
152
148
145
145
146
147
146
143
141
144
147
150
155
159
160
158
155
155
157
160
158
155
151
147
147
150
154
159
164
165
152
153
151
151
157
157
155
151
148
145
143
146
153
156
154
151
151
154
156
155
153
149
147
150
155
159
155
146
140
142
147
152
157
162
161
159
156
155
155
154
153
153
154
153
150
145
151
161
167
165
163
161
155
153
157
165
167
164
157
151
147
149
154
156
152
147
148
153
157
156
153
150
151
151
156
160
158
155
154
156
157
155
150
148
147
151
153
154
154
152
151
154
157
155
152
147
149
160
165
161
163
163
161
160
164
171
175
171
162
156
154
157
159
159
152
144
143
147
154
156
156
155
154
152
152
155
158
161
166
168
166
161
149
141
140
143
148
153
155
153
153
154
157
156
154
150
149
149
150
151
155
162
163
162
161
161
160
159
159
158
158
158
158
157
150
142
136
137
145
156
161
161
157
153
151
152
154
155
158
165
168
167
161
151
142
142
149
155
156
151
148
147
150
154
154
151
149
148
147
148
146
153
155
155
150
143
139
144
155
161
159
154
150
152
152
146
139
139
147
156
161
160
156
153
153
153
150
147
145
147
158
165
168
159
151
148
153
157
155
146
141
143
146
148
148
149
153
156
158
156
146
147
149
149
145
137
134
144
159
164
159
151
149
153
155
153
151
153
155
158
158
154
152
151
154
154
154
149
145
144
148
154
158
155
155
157
159
157
149
141
142
146
147
144
144
149
156
162
164
163
152
150
149
149
148
147
150
157
165
165
159
154
155
159
156
155
154
157
158
158
156
153
153
150
150
153
157
158
158
153
152
151
150
149
153
158
159
152
143
141
146
151
152
153
153
157
156
154
152
153
155
154
152
150
153
158
165
168
166
159
156
155
160
159
153
147
147
152
154
158
160
162
156
149
146
150
157
161
162
164
164
159
150
142
143
149
152
151
147
145
145
149
153
162
169
166
155
146
142
145
158
156
157
155
157
160
165
165
161
155
152
153
154
154
151
146
143
143
151
161
165
163
153
146
146
150
154
159
161
164
169
165
155
140
133
135
145
154
158
150
142
138
145
160
165
163
154
149
147
148
161
161
165
166
165
161
156
154
155
157
157
154
151
152
151
146
142
141
149
162
168
162
151
145
149
159
165
164
160
158
161
162
158
148
139
137
145
153
158
153
145
139
143
148
150
150
151
153
154
152
160
164
169
175
172
160
149
146
152
158
160
157
153
153
152
147
142
143
151
161
165
162
153
148
151
163
174
171
161
153
153
158
160
158
154
150
146
146
149
152
155
155
150
147
144
145
146
148
149
149
154
159
165
168
163
157
149
149
152
157
156
156
154
153
150
147
145
146
151
157
161
161
157
152
149
156
163
162
155
149
151
155
157
157
156
152
147
143
144
149
158
162
160
153
147
145
143
144
145
146
147
150
155
155
152
150
153
158
158
156
153
153
154
153
149
147
146
148
151
154
156
157
156
152
148
147
150
148
147
148
151
152
151
147
147
147
149
151
150
149
148
150
157
159
158
151
147
148
149
148
146
148
152
151
149
151
157
163
163
158
156
155
156
156
154
150
148
149
151
154
155
153
150
148
148
148
149
150
151
151
149
148
145
143
141
145
152
161
160
148
136
133
144
157
162
156
153
155
153
148
154
151
150
150
154
159
160
159
156
154
156
157
159
159
159
156
152
149
151
153
152
150
147
149
150
155
156
156
152
145
144
146
150
152
151
151
154
161
163
152
138
129
134
148
154
151
148
150
146
141
163
153
146
146
156
166
164
156
149
148
154
157
159
161
162
161
156
149
148
148
149
149
149
152
155
155
153
151
143
137
141
149
157
159
158
154
154
157
158
155
150
141
136
144
146
143
139
139
140
138
164
152
141
142
153
165
166
160
152
152
155
159
160
161
162
160
153
147
146
145
146
147
150
155
157
153
146
137
133
136
144
151
155
155
153
154
155
155
154
156
158
154
145
145
147
147
141
141
140
139
164
162
154
151
153
154
148
142
142
147
152
153
153
154
155
155
155
155
153
147
145
144
147
151
148
139
138
148
159
164
161
158
153
146
139
135
142
154
162
165
162
154
147
145
149
157
158
153
151
151
165
159
149
147
153
158
154
148
146
152
157
157
154
149
148
151
150
147
145
143
143
144
148
153
155
153
150
150
153
156
158
156
148
144
142
146
153
157
163
165
162
153
145
143
149
155
155
152
153
159
154
151
149
151
154
156
154
151
152
157
161
161
155
148
145
148
148
146
145
150
151
149
150
154
160
162
158
150
147
150
156
158
155
149
150
156
158
155
151
149
147
146
146
149
154
155
154
151
153
157
140
145
153
159
154
149
146
150
155
158
161
160
156
153
154
153
154
154
156
158
161
162
161
165
162
158
152
147
148
152
158
162
160
157
156
160
157
152
147
141
138
140
148
156
158
154
151
153
156
155
140
147
156
160
154
147
145
151
157
160
160
158
157
159
163
164
164
163
159
160
161
166
172
171
159
147
141
146
154
161
159
157
156
156
158
159
159
156
151
143
140
145
155
162
161
151
149
155
159
155
151
154
159
159
154
150
152
157
160
161
160
160
162
166
167
168
166
162
157
153
153
159
165
162
152
142
143
152
163
162
154
148
149
154
158
161
163
160
155
147
145
151
163
170
164
153
149
155
157
153
159
161
162
159
156
154
156
155
151
151
160
167
168
168
165
163
158
154
152
150
151
149
147
146
147
149
155
163
164
157
149
144
146
153
162
166
164
159
153
146
147
155
167
174
170
163
154
155
154
153
155
163
166
161
154
151
150
144
138
141
153
162
163
160
158
156
153
152
154
157
157
146
137
137
148
158
163
163
161
155
150
149
151
158
165
166
161
152
147
145
149
155
161
166
170
167
163
159
155
156
148
160
168
163
152
142
140
140
139
142
147
150
150
151
156
156
153
151
155
161
162
150
141
143
151
156
159
158
155
154
153
150
153
160
164
163
156
148
144
147
151
153
151
153
159
163
162
160
158
160
146
156
167
163
151
140
141
149
152
150
148
146
148
151
156
157
156
153
152
156
158
153
153
154
154
151
149
151
154
154
152
147
149
152
159
158
153
148
148
151
152
153
149
148
149
152
154
157
159
161
147
155
164
164
154
146
149
154
157
151
149
152
158
160
156
154
154
153
150
148
148
153
160
160
156
150
148
151
157
157
151
144
141
145
150
153
152
151
152
153
153
153
150
148
147
146
149
154
157
158
149
154
159
160
154
149
150
153
153
149
150
158
167
166
156
150
153
157
153
149
149
154
160
161
157
153
152
154
157
158
151
143
141
145
150
154
150
151
152
153
152
149
149
151
150
150
150
153
157
160
152
153
154
155
152
149
148
150
152
149
150
155
160
159
154
149
154
162
165
161
157
157
158
158
155
155
153
153
152
151
148
145
146
152
158
158
152
149
149
151
149
146
147
152
154
155
152
151
156
165
156
154
154
157
154
149
144
146
152
157
156
152
148
150
149
150
156
165
174
174
166
159
153
149
149
152
154
151
147
142
145
146
153
158
164
163
158
153
151
150
148
147
149
154
155
153
148
148
153
163
165
156
154
158
157
150
141
143
151
158
155
146
144
149
153
154
156
165
175
177
167
153
144
138
142
149
155
150
141
138
142
150
157
159
158
159
160
159
156
154
154
158
161
163
156
147
140
143
150
155
168
155
150
151
154
149
142
141
148
151
148
141
141
150
157
159
159
163
169
168
161
150
140
136
142
150
156
150
139
133
140
154
163
161
156
154
157
158
158
159
163
169
173
167
158
147
140
143
148
154
167
151
139
141
148
149
144
141
145
148
147
142
139
143
151
158
161
162
160
157
153
149
146
142
146
152
156
150
138
131
138
153
167
174
169
162
154
151
153
157
161
164
164
164
160
152
145
146
150
155
160
147
137
141
149
150
143
140
146
154
156
148
139
133
139
150
160
162
159
155
154
154
153
152
153
154
153
149
140
134
137
149
164
181
183
170
153
144
148
155
159
155
150
151
155
158
156
154
154
156
152
147
146
151
153
149
143
141
147
157
160
153
141
135
136
146
154
161
163
162
161
159
159
159
158
156
149
145
141
139
140
146
161
169
170
159
149
144
150
157
160
156
149
146
149
156
161
163
161
151
149
148
149
152
153
149
144
143
146
151
151
150
149
148
147
145
149
158
166
167
163
157
156
157
157
151
142
140
142
146
151
157
161
158
151
144
147
151
158
161
163
159
151
146
147
153
161
163
156
141
146
146
148
151
151
148
147
146
145
143
139
143
151
158
155
144
143
154
166
167
156
148
151
155
154
146
141
141
144
149
156
167
172
166
155
150
155
163
165
160
155
152
149
147
148
152
156
154
145
135
137
138
143
145
146
147
149
148
145
141
139
144
152
157
149
137
137
151
164
164
154
146
149
154
154
150
147
146
147
148
152
158
169
171
169
165
168
169
165
156
147
145
145
148
152
153
153
147
140
141
130
138
146
147
145
146
149
149
148
148
150
155
160
156
145
136
137
147
161
164
159
152
152
154
155
154
151
152
154
150
143
138
146
158
171
174
167
162
159
154
149
148
149
150
154
155
153
147
140
144
142
148
153
151
147
147
148
151
151
154
159
161
162
161
156
149
146
146
154
160
158
154
152
152
149
147
149
155
161
158
144
130
128
140
155
159
156
149
149
149
153
156
155
155
156
159
158
149
138
134
160
158
154
150
149
148
148
149
154
161
164
161
159
161
164
161
150
142
140
146
149
150
148
149
144
140
143
152
161
158
146
134
129
135
140
142
142
142
143
146
152
157
158
156
158
163
160
149
137
131
167
159
150
148
149
149
143
144
152
165
168
158
150
149
154
153
145
135
133
138
142
145
147
148
144
140
142
150
154
151
145
143
143
142
141
139
142
142
144
146
151
156
156
157
159
162
160
150
142
143
158
153
149
148
149
142
135
136
147
162
165
156
147
141
142
142
139
135
133
138
144
148
147
144
142
145
151
152
151
147
146
151
155
156
152
148
148
145
143
147
153
156
159
158
159
161
160
156
153
155
148
151
153
153
151
141
134
136
144
154
157
156
152
147
147
148
146
143
138
142
148
152
148
140
141
149
158
157
150
145
148
155
162
165
163
159
153
146
144
149
158
165
164
159
155
157
157
158
157
156
149
153
157
158
155
149
145
144
146
150
155
156
158
158
160
161
159
151
141
141
145
150
148
144
145
153
158
154
146
142
150
157
163
167
169
163
155
147
146
152
161
167
164
155
149
148
153
156
157
153
156
158
161
161
160
156
155
155
156
155
155
156
155
156
157
159
158
154
147
146
146
148
148
148
150
154
152
146
142
143
150
155
161
164
164
159
153
148
147
151
155
156
154
149
145
145
148
152
153
151
155
160
162
164
162
158
156
159
160
159
157
155
152
147
144
146
151
154
155
155
152
149
147
147
149
152
152
148
147
147
149
151
153
155
153
149
148
146
146
147
147
148
148
146
147
149
150
151
153
153
146
146
154
161
161
159
156
155
155
155
154
155
151
147
142
143
148
152
155
156
155
151
146
144
145
150
156
159
157
151
146
146
148
153
152
150
148
147
146
148
150
152
150
148
151
154
158
158
159
161
139
133
138
151
160
160
157
152
151
148
146
148
149
153
154
153
150
149
152
155
155
151
146
144
147
152
158
161
160
152
145
143
147
153
155
154
152
151
150
151
155
155
153
151
152
155
160
165
166
163
148
138
135
145
159
164
162
157
154
148
141
137
142
154
161
155
148
144
147
153
155
151
149
149
153
158
158
158
157
155
148
143
144
149
153
156
155
156
155
153
152
151
152
152
151
150
155
162
164
161
159
151
145
150
161
167
167
164
160
151
142
138
144
156
157
149
136
133
141
152
154
153
151
151
156
160
160
158
157
152
145
140
142
148
154
157
156
157
156
154
148
142
144
149
151
148
147
151
153
151
155
155
157
160
163
168
169
165
161
153
150
150
155
158
154
145
133
130
138
148
155
156
153
151
154
159
161
159
153
146
141
141
146
154
156
154
150
152
157
158
153
145
145
149
152
151
148
147
148
146
140
150
159
163
162
162
164
163
161
158
157
159
159
158
155
150
143
139
144
152
158
158
153
151
154
157
156
151
145
145
147
152
157
157
153
147
144
148
155
160
160
154
150
152
154
154
152
150
149
152
140
151
158
156
152
151
151
154
159
161
159
156
154
154
155
155
152
151
153
158
159
156
152
151
154
155
149
144
144
151
160
162
160
154
149
147
147
151
155
157
159
157
154
151
151
153
155
156
158
163
156
161
157
149
145
140
140
147
156
161
158
150
147
149
154
155
151
151
154
158
158
155
152
151
154
156
153
150
149
153
160
161
155
150
148
153
155
155
153
151
156
156
153
148
151
152
154
155
157
161
162
161
154
147
144
144
145
148
155
157
156
150
148
150
153
153
148
142
140
145
153
155
153
148
151
159
164
158
148
140
148
153
154
152
152
153
151
144
141
144
150
154
154
151
155
155
153
148
144
148
149
148
148
148
151
155
158
157
154
153
153
154
156
159
160
160
152
142
134
137
148
153
152
145
149
159
166
157
141
133
143
156
158
153
149
145
142
136
136
139
144
149
152
157
159
159
154
148
142
143
142
142
148
154
159
163
163
161
154
152
153
156
161
165
167
163
156
147
144
145
151
150
143
141
147
156
160
154
146
147
157
164
160
148
139
138
141
146
146
142
141
145
154
161
159
157
155
155
152
147
148
151
160
167
167
160
156
153
154
157
158
159
160
164
164
159
150
146
152
160
159
151
142
141
147
153
157
157
158
161
167
164
158
146
139
140
148
156
156
148
144
147
157
162
158
155
154
157
157
151
153
160
167
171
166
155
147
146
154
159
162
159
156
157
153
147
143
145
153
160
162
156
150
146
149
153
156
160
159
156
158
157
155
151
149
149
148
149
151
151
154
158
162
161
159
155
152
150
149
149
150
156
161
162
159
154
151
151
155
157
156
154
153
149
144
144
146
150
152
152
152
154
155
154
150
151
152
153
149
146
147
150
151
153
153
150
144
141
142
150
158
160
160
160
160
157
152
147
145
146
142
146
149
152
155
158
159
160
158
155
152
152
152
149
145
144
149
156
152
146
142
149
154
153
148
148
150
149
146
146
148
151
151
151
150
149
144
141
143
148
147
147
150
158
161
160
155
153
150
146
144
144
148
152
157
163
165
162
159
155
155
156
155
151
145
144
148
151
150
145
145
149
151
146
142
144
151
154
154
155
155
154
152
151
150
148
148
150
150
149
139
135
146
159
162
161
156
157
155
147
154
151
150
158
165
166
163
155
153
154
158
158
156
150
145
145
146
148
149
149
149
150
147
142
143
149
156
159
158
155
153
153
153
155
155
152
148
148
150
151
146
146
152
159
157
148
145
149
155
151
160
153
150
156
164
165
160
153
150
152
157
157
155
150
149
151
152
153
154
154
153
150
150
153
157
158
155
150
144
141
143
149
154
158
161
156
151
145
146
151
155
158
161
156
146
135
135
147
156
155
159
151
148
149
156
159
159
156
153
154
155
157
157
158
159
159
159
160
160
158
154
152
160
169
172
164
150
139
132
133
140
148
154
159
164
167
162
151
142
141
149
157
158
150
141
134
139
149
156
155
[truncated: 210,001 more chars]
