# Supplementary material for: Evaluating flow modulating treatment response in intracranial aneurysms using black-blood MRI in vitro
Source: Commun Med (Lond). 2026 Mar 27;6:170. doi: 10.1038/s43856-026-01413-z (PMC13031954; doi:10.1038/s43856-026-01413-z)
Supplement: Supplementary file 10 — Supplementary Data 7 [file 43856_2026_1413_MOESM10_ESM.zip › Data_Figure_10a_Sup_Figure_7a/BA model 3/CN11_03_with (IFD8)/1_aneurysm_array.txt]

78
346
212
392
149
228
245
208
111
105
318
551
691
702
632
495
330
192
431
674
875
949
902
847
816
718
507
254
193
554
752
842
907
878
783
777
866
905
808
548
79
489
839
865
788
764
661
561
643
778
859
891
740
396
263
692
912
811
701
652
484
385
566
738
770
838
798
500
83
441
749
788
678
641
563
306
184
438
688
725
772
807
592
233
536
687
637
599
599
449
136
1
235
573
708
763
819
681
301
631
593
589
590
385
102
30
123
509
707
765
818
718
332
600
564
438
161
12
187
545
691
726
787
676
282
531
493
251
44
266
590
657
697
763
565
342
125
286
566
670
742
727
404
345
374
555
708
744
583
219
602
661
558
296
236
173
306
380
388
346
222
88
295
500
685
786
798
740
617
443
266
83
394
639
779
874
918
883
839
830
765
586
368
52
368
744
861
836
850
834
746
718
798
861
811
622
355
241
669
927
870
781
795
725
605
640
737
794
841
753
474
101
470
820
906
787
776
801
619
463
613
762
744
780
797
567
241
201
620
834
777
720
790
754
444
256
497
752
739
746
819
673
313
285
695
779
688
692
757
624
256
63
313
665
748
753
844
758
372
313
680
746
670
694
718
536
171
10
229
624
759
758
837
787
391
244
615
747
702
669
680
555
222
40
305
672
732
712
822
765
354
113
482
767
767
635
613
581
295
102
376
683
658
676
824
692
255
297
706
839
692
589
562
345
140
333
593
641
727
796
534
103
498
799
808
691
630
491
308
354
558
713
763
629
289
199
561
789
798
763
717
597
551
656
743
614
312
211
493
638
701
736
707
666
647
542
283
253
351
423
456
452
366
184
155
150
119
236
369
480
523
509
449
333
212
77
285
502
670
779
830
831
785
691
545
379
38
255
582
805
864
872
872
846
821
827
781
637
445
212
550
867
933
860
822
790
728
709
767
816
784
638
406
160
458
803
952
863
789
803
741
639
662
725
761
803
746
496
279
660
894
872
772
802
839
672
513
626
761
748
781
806
605
277
369
768
874
772
750
842
817
530
321
515
765
760
759
848
729
356
59
444
808
847
748
764
825
714
374
164
384
710
760
747
853
801
409
72
468
799
836
751
760
783
629
280
96
337
690
759
737
834
805
414
414
750
827
742
711
748
632
291
129
417
741
731
699
829
794
379
268
641
835
754
654
688
646
338
180
480
740
659
667
848
746
299
112
478
805
825
669
623
600
355
179
400
629
627
711
820
592
259
645
845
787
680
620
453
268
353
575
712
762
645
314
82
344
699
854
810
761
679
532
521
688
797
654
321
64
366
644
739
769
777
715
688
723
637
331
244
377
476
539
557
544
456
245
267
307
330
313
262
199
122
308
435
532
603
625
598
534
428
306
206
255
459
649
766
817
833
822
791
731
618
449
273
222
434
708
874
898
867
831
809
794
817
795
665
461
260
223
413
698
905
928
870
817
769
727
722
759
803
780
622
375
346
649
883
917
830
787
793
740
676
694
730
763
814
749
481
184
139
461
797
908
826
766
789
803
677
551
633
752
764
817
840
637
274
163
536
846
861
771
784
836
792
563
373
524
759
777
787
876
776
385
206
591
855
852
785
803
832
736
448
254
451
741
764
747
851
821
448
227
614
861
860
791
782
802
677
361
203
444
732
746
727
823
801
446
200
576
837
848
751
732
779
668
340
218
511
771
725
707
826
784
398
123
439
767
849
729
676
750
677
357
244
555
776
675
679
836
737
302
260
631
853
776
656
672
630
353
208
459
673
639
699
794
578
161
108
426
753
840
740
674
627
420
234
367
604
715
747
638
294
181
497
787
849
780
740
623
446
479
706
829
694
341
182
515
738
776
795
778
674
663
761
717
404
76
153
355
485
575
622
612
594
525
327
106
179
221
243
241
250
256
215
152
309
378
407
428
424
384
314
206
287
419
517
588
644
675
667
620
513
357
202
247
376
540
693
782
814
817
812
798
764
654
451
241
231
355
543
745
855
876
845
802
777
768
805
810
674
427
195
201
342
533
766
879
862
831
807
760
730
716
745
809
806
613
320
243
463
740
899
850
762
758
778
741
699
700
719
768
845
769
482
150
246
568
849
874
774
747
771
768
680
571
625
731
769
833
866
673
293
282
636
856
807
753
797
821
764
578
402
526
749
778
785
872
809
435
127
327
679
845
802
775
800
822
742
488
307
502
761
766
740
830
825
526
124
358
701
855
821
772
757
795
706
412
275
528
760
741
728
809
794
534
315
674
855
816
731
725
795
687
372
282
579
785
725
722
812
770
479
215
556
824
826
704
691
779
679
362
283
595
793
697
690
797
716
346
99
373
723
859
735
649
703
646
356
232
497
708
655
682
746
560
164
192
534
810
812
689
665
642
409
219
387
628
709
725
643
304
67
276
609
825
798
729
717
573
370
440
704
837
741
422
85
61
293
615
762
764
787
743
606
614
779
790
526
145
42
244
445
566
648
683
641
626
594
446
155
64
192
280
329
344
312
209
251
292
298
264
203
148
243
354
382
400
439
474
472
418
283
121
222
366
428
493
568
642
698
731
710
604
399
180
178
335
409
531
674
769
799
806
819
826
803
682
444
197
151
293
381
552
732
819
837
816
782
766
758
794
822
693
428
164
282
359
520
757
846
797
776
778
752
729
698
717
811
837
648
345
84
166
295
455
713
869
795
702
725
771
748
698
678
697
769
855
803
550
215
186
292
567
825
830
727
721
766
779
699
571
603
715
761
812
854
732
396
177
324
650
826
761
724
784
820
781
608
414
527
745
773
757
837
826
556
184
380
692
812
756
739
764
813
772
527
341
540
775
764
735
797
824
643
188
408
710
817
775
730
709
791
751
463
335
593
781
740
740
790
799
662
168
377
689
825
772
700
698
798
721
417
338
627
792
729
730
787
782
628
121
279
598
810
789
688
688
776
688
394
322
617
799
716
691
761
733
497
179
434
731
826
713
645
708
658
389
273
527
729
672
664
726
619
284
93
271
572
807
781
655
660
661
428
245
424
656
699
721
694
429
137
355
663
811
737
691
704
538
327
433
698
831
785
584
203
50
151
394
672
756
740
767
697
549
590
796
862
680
329
34
137
347
542
646
716
732
681
672
694
595
340
63
192
328
428
487
497
449
343
194
82
131
138
240
301
326
329
309
266
218
133
347
411
392
399
452
517
553
524
388
196
93
358
441
432
474
557
641
711
771
773
690
490
243
299
401
416
510
658
758
779
791
814
830
814
725
515
259
251
346
369
522
712
799
803
784
764
765
749
768
805
734
523
255
152
351
334
451
720
828
768
734
742
735
727
688
692
779
830
721
488
198
253
329
392
642
833
767
672
703
755
736
674
648
679
752
814
812
670
389
259
307
513
770
801
703
696
758
787
698
546
572
704
755
764
804
787
573
251
339
615
792
747
706
751
806
805
628
414
523
741
765
729
775
825
699
307
131
253
388
662
786
748
714
714
796
804
562
368
566
774
758
733
757
810
756
397
138
270
418
672
785
763
700
663
783
794
515
388
640
785
730
743
762
794
784
448
263
403
659
782
752
687
671
787
755
473
390
661
790
724
728
750
795
777
417
229
360
597
763
758
681
669
749
690
434
359
623
789
724
685
727
778
690
173
303
486
690
777
706
642
695
659
422
315
555
748
693
654
724
728
501
249
372
576
764
747
645
670
678
447
288
480
696
691
707
757
629
274
153
290
448
677
772
694
677
702
520
333
470
715
798
809
736
448
187
310
512
707
739
723
746
658
519
596
801
883
788
560
164
307
511
653
712
760
766
727
735
789
747
554
262
126
250
396
518
604
663
674
618
522
392
121
219
309
361
354
278
190
248
254
207
148
193
369
435
452
456
442
425
369
239
264
508
560
522
513
551
611
658
654
547
357
243
529
583
534
549
610
666
719
772
787
755
646
420
190
479
533
491
550
673
748
756
758
776
777
780
769
670
438
102
417
480
435
539
712
785
777
757
746
756
734
727
762
773
675
431
276
479
400
461
712
817
757
721
720
721
725
695
689
726
774
784
667
357
71
379
426
406
623
811
753
671
696
724
698
641
626
677
738
745
785
779
568
180
399
385
507
739
785
696
685
739
754
660
513
545
693
757
730
743
808
724
253
394
407
600
765
748
706
726
775
781
612
417
531
729
761
728
722
800
797
459
275
397
440
646
770
761
710
684
769
800
572
402
599
767
743
742
728
781
829
526
277
416
464
650
770
773
704
650
774
808
549
440
685
789
721
745
733
775
846
557
261
423
474
646
752
753
694
664
769
759
509
441
693
787
713
728
723
786
863
529
178
401
484
615
728
739
687
656
719
673
449
387
636
775
720
688
706
800
821
342
487
564
663
743
705
650
688
640
419
338
582
765
713
660
719
804
706
221
468
528
606
723
723
657
696
681
450
329
548
746
709
683
781
781
507
365
517
576
690
725
667
686
711
525
378
536
741
748
767
811
676
171
407
533
641
732
712
696
725
639
527
621
790
838
817
728
437
179
371
547
688
742
740
758
765
741
770
829
829
719
485
132
329
504
628
691
738
786
804
762
697
601
442
221
349
470
550
589
570
492
373
153
293
373
404
378
306
310
533
632
656
665
653
636
572
416
60
398
688
767
731
705
710
738
774
781
723
543
57
401
709
764
698
678
689
698
724
752
763
791
790
614
358
688
715
630
634
692
723
724
726
726
704
717
794
809
614
221
622
685
586
613
716
748
737
735
732
737
717
687
707
784
794
572
431
672
570
562
731
781
729
717
722
713
712
702
703
688
704
802
782
446
162
558
606
523
667
789
714
668
700
702
664
609
602
678
732
695
746
828
663
298
599
551
574
726
751
677
689
722
696
613
503
531
670
758
728
701
788
777
388
609
552
629
731
719
702
724
747
721
578
446
560
706
748
743
699
758
825
519
436
600
557
658
742
741
713
686
752
765
561
447
647
762
725
746
711
746
843
578
437
603
562
661
747
759
711
667
770
788
557
488
734
802
718
743
714
748
856
588
396
609
585
661
731
734
700
677
761
737
517
491
741
795
705
733
709
753
860
558
290
592
624
659
709
720
683
661
709
643
439
426
676
767
704
700
695
774
848
141
530
668
645
673
728
692
653
695
623
400
368
622
769
721
672
694
797
792
377
673
682
653
715
705
658
714
680
453
373
601
777
726
660
735
824
671
168
575
723
698
699
689
644
692
725
553
432
589
760
712
682
790
793
466
323
635
719
733
730
670
654
699
628
535
624
759
754
765
798
633
339
596
742
798
763
713
712
710
695
744
808
827
802
665
285
546
722
788
783
779
800
824
820
795
755
635
210
406
565
671
719
729
714
657
570
451
323
389
380
341
221
383
483
537
524
435
65
386
652
780
820
838
821
787
709
532
109
481
797
892
870
841
824
827
840
853
824
656
129
514
830
879
803
754
732
719
734
742
737
797
858
697
62
499
843
852
737
691
693
697
705
718
710
664
669
787
853
664
328
787
853
715
680
718
711
705
730
731
729
713
676
672
768
821
593
98
571
841
731
665
750
738
693
710
732
708
688
694
725
680
669
796
805
432
248
720
776
654
724
761
663
654
704
697
653
583
570
672
744
689
734
831
654
397
778
716
660
728
704
644
696
724
668
603
521
524
641
759
751
703
767
757
497
790
697
673
701
671
685
738
749
687
573
506
602
683
730
759
706
732
798
492
73
547
764
673
683
710
699
700
702
756
736
563
508
697
755
709
749
709
729
829
562
76
550
749
660
681
723
721
706
693
777
765
565
540
774
809
718
747
710
732
839
572
501
748
681
683
713
698
687
700
772
719
531
554
793
801
701
739
707
725
824
540
389
736
722
687
707
694
653
659
724
639
454
502
744
762
684
716
697
727
809
504
219
670
772
687
694
732
669
632
700
620
412
432
673
755
712
695
673
744
788
64
501
787
747
688
736
702
646
711
683
478
427
627
777
749
666
673
786
733
251
706
823
738
699
680
636
690
731
587
477
612
775
717
626
723
820
580
440
770
800
743
705
638
633
688
624
534
619
744
701
694
800
739
119
481
741
821
803
731
671
662
642
624
692
760
776
811
777
465
127
432
693
821
833
796
759
747
769
804
813
816
751
501
329
544
695
763
772
761
763
743
689
585
296
421
483
483
453
400
246
415
521
576
563
453
75
394
667
809
859
884
859
811
715
540
135
501
802
888
873
857
845
845
847
862
842
658
164
554
859
887
795
742
725
724
747
753
739
799
852
653
94
555
888
880
753
691
682
686
710
740
729
669
662
770
821
597
380
847
898
738
689
717
698
693
728
737
730
716
675
666
749
795
521
119
635
910
781
684
748
724
671
683
717
690
650
672
731
686
677
802
775
283
795
851
705
739
748
640
629
679
682
634
539
527
665
754
702
751
838
593
439
853
790
701
730
682
620
682
717
667
609
521
504
622
755
756
719
776
722
61
537
860
760
693
692
644
660
733
754
688
599
555
615
655
708
753
713
740
773
76
579
825
728
697
695
670
675
699
755
727
590
568
710
721
683
739
710
735
818
521
78
579
803
710
695
710
692
680
688
767
749
592
589
773
776
706
742
708
735
831
547
65
531
799
722
695
704
672
652
686
766
716
569
616
811
779
688
737
708
720
805
525
430
794
755
686
704
677
609
624
716
648
501
586
789
740
658
718
700
710
780
493
263
730
790
672
695
741
641
584
668
614
449
504
702
725
696
715
674
713
768
85
562
812
729
683
757
712
624
675
659
498
466
628
757
771
694
648
752
743
293
739
825
714
690
697
654
685
719
599
504
625
799
763
626
681
807
621
62
498
811
796
707
682
647
652
696
628
546
642
770
700
659
788
785
161
559
791
812
758
699
668
662
624
602
680
740
730
794
833
553
192
516
743
820
810
782
741
708
726
778
790
808
793
591
134
393
606
730
772
766
749
762
767
736
655
490
208
347
456
510
522
509
473
209
377
476
522
495
385
59
347
606
752
808
832
802
741
634
465
121
470
750
828
817
814
812
819
822
841
805
591
148
521
824
849
747
699
702
715
744
758
757
812
823
555
87
521
847
844
717
654
661
681
711
742
736
680
678
768
782
496
355
815
861
694
649
705
705
691
722
737
727
708
663
674
763
771
433
93
612
898
757
637
721
744
681
658
686
669
625
654
715
679
702
830
738
252
782
853
691
708
756
674
621
632
649
603
497
510
677
746
702
782
851
535
410
834
787
689
728
711
641
659
685
659
600
495
497
645
754
724
731
811
694
55
508
840
754
681
703
675
664
708
738
697
621
567
605
653
703
722
707
772
767
69
548
815
732
689
704
688
672
678
733
722
624
604
687
683
675
721
701
753
815
478
69
540
800
728
694
717
705
672
661
734
738
634
630
742
729
701
736
698
745
831
517
57
493
790
736
695
710
678
634
646
731
718
622
662
789
743
686
729
696
730
810
512
403
784
756
672
698
681
587
574
674
651
555
636
785
718
651
709
691
724
790
255
731
785
645
672
737
633
547
619
598
484
546
706
712
693
713
677
726
777
87
570
809
702
650
748
719
619
645
631
506
495
639
761
786
710
656
759
746
297
736
813
691
672
706
681
694
707
602
539
668
835
792
643
686
811
617
59
494
811
791
692
677
675
689
716
647
596
703
809
711
664
801
793
163
566
798
801
742
701
693
694
657
641
714
742
713
792
859
579
200
525
747
805
792
778
752
724
735
778
777
791
802
621
140
397
606
721
759
760
748
761
768
743
671
506
218
354
455
508
525
519
494
413
126
286
380
419
384
290
30
272
517
673
738
760
727
656
545
371
69
397
679
784
796
792
785
789
800
811
750
496
86
425
758
827
739
690
691
694
716
744
777
830
792
467
44
413
761
819
704
619
626
655
674
696
701
667
695
788
761
422
263
728
829
683
618
667
686
681
709
726
711
676
636
685
798
750
64
529
862
755
606
684
753
701
652
681
675
630
648
681
652
726
854
686
187
721
850
685
666
759
733
643
604
627
585
487
540
705
717
682
807
843
460
333
780
783
674
710
750
693
647
637
632
570
465
521
700
747
672
735
839
647
38
432
792
751
670
704
723
694
682
694
674
609
550
598
684
715
684
694
798
741
53
477
791
746
674
702
725
694
660
693
694
632
613
663
674
689
706
686
765
792
54
471
788
758
689
708
730
687
639
692
715
656
659
716
708
714
730
678
750
811
41
417
763
761
696
704
698
638
605
677
700
651
681
758
728
704
716
671
741
803
326
733
770
676
681
687
599
543
613
628
580
644
756
724
674
683
662
742
799
196
680
796
657
637
703
639
550
588
580
507
564
708
732
704
677
660
755
784
65
523
811
729
629
687
694
632
650
631
528
536
686
793
769
673
665
790
733
254
706
832
716
648
668
675
707
708
616
596
729
840
751
632
720
826
575
45
433
792
822
720
674
671
695
712
660
649
748
795
687
688
830
770
115
505
783
832
775
722
704
700
679
683
740
740
724
820
859
535
146
469
723
813
807
787
769
755
763
790
784
801
795
589
348
563
693
747
762
759
761
759
730
649
466
314
423
485
499
487
463
389
169
258
301
274
200
171
397
564
646
668
641
564
445
262
27
279
576
737
796
794
778
773
777
761
662
377
25
286
651
804
768
724
701
677
686
732
786
824
725
376
261
644
808
741
631
603
618
623
636
656
665
726
808
719
348
139
591
808
739
636
624
634
647
681
696
674
638
627
721
821
695
36
400
801
797
644
655
717
691
662
703
694
632
634
646
647
764
849
579
116
620
847
731
650
729
748
667
616
644
597
506
580
713
677
680
829
784
226
703
812
698
681
742
722
655
624
623
560
476
575
740
714
640
754
835
534
311
735
789
689
681
727
713
676
666
649
591
550
624
721
713
654
706
807
666
366
763
797
689
679
727
713
668
678
669
622
620
673
701
712
693
687
773
728
372
764
812
704
677
718
695
644
681
699
662
678
728
727
731
713
670
756
760
314
717
808
719
678
685
641
589
642
682
664
696
756
741
720
692
659
751
766
213
646
797
716
658
665
613
544
578
610
599
652
743
738
691
650
644
757
767
102
568
805
719
624
643
633
579
596
594
550
598
728
761
698
627
652
776
740
402
775
788
647
616
635
638
678
668
582
600
740
802
710
617
688
809
661
161
616
843
776
645
603
628
698
713
636
639
750
786
664
625
769
812
308
719
849
774
678
640
662
676
640
656
728
730
661
732
848
692
46
382
720
854
823
750
703
678
669
689
737
742
771
857
804
62
356
649
804
830
801
776
771
781
801
806
814
748
486
250
470
630
712
745
751
740
722
682
573
229
345
420
430
410
374
120
156
63
240
397
489
519
505
425
304
135
402
607
725
743
736
725
711
641
509
130
478
707
758
752
725
689
694
735
774
757
592
106
468
737
772
678
624
616
610
613
651
692
761
784
611
47
399
723
781
699
620
594
615
651
649
623
617
663
770
802
566
236
659
805
717
653
659
643
655
705
672
585
592
631
694
804
788
417
54
449
779
783
674
680
694
651
637
673
608
512
580
683
661
722
830
657
103
564
808
753
673
684
686
650
637
642
577
513
608
717
662
652
790
779
373
156
623
821
745
669
682
684
674
670
650
596
581
654
714
671
650
744
786
527
208
669
838
744
665
680
691
680
698
672
622
640
699
713
696
680
716
771
617
232
675
847
754
659
667
665
650
698
704
669
700
752
741
713
685
691
763
668
181
612
827
768
661
637
614
584
638
683
681
720
767
742
696
664
682
768
680
85
504
790
773
658
621
597
550
574
618
636
684
744
728
668
632
676
770
670
35
384
747
778
649
599
603
589
609
626
611
652
739
745
663
617
692
776
619
224
649
802
705
600
585
614
676
687
626
642
742
754
648
621
737
779
502
49
437
766
809
690
587
584
656
679
614
622
702
702
621
676
801
722
155
561
807
813
705
631
637
631
595
613
674
686
696
793
809
535
215
566
790
830
783
730
687
667
694
748
781
832
844
655
203
489
701
800
806
788
786
797
810
810
771
626
118
321
507
621
678
697
678
641
572
434
304
317
291
65
189
267
307
302
233
186
374
526
589
609
607
557
447
293
30
250
499
640
708
715
700
703
712
695
604
390
19
241
553
711
709
679
672
659
657
685
723
748
675
421
182
522
707
732
671
629
636
651
621
596
631
719
777
696
369
71
422
693
743
692
645
617
643
678
615
521
559
661
762
800
639
221
592
759
726
672
645
620
641
671
587
489
555
657
697
774
778
467
341
693
776
718
668
636
627
648
657
588
538
604
664
641
712
803
646
46
419
753
794
712
662
639
658
686
664
609
608
659
670
634
688
787
715
340
63
473
786
805
714
662
648
672
718
691
634
657
703
691
664
694
760
736
455
65
482
790
812
709
648
625
638
706
713
675
706
745
712
670
686
741
750
519
47
415
758
814
705
627
584
570
632
683
691
730
750
699
648
673
737
765
537
303
691
798
707
623
581
548
574
631
666
708
725
679
633
670
752
761
507
173
585
768
709
629
598
583
601
633
642
677
714
692
640
682
767
729
428
55
425
703
747
669
614
607
642
656
616
634
699
699
650
704
778
665
204
576
763
759
664
611
633
628
570
581
655
678
682
762
766
535
35
324
643
778
748
688
674
642
593
612
682
728
779
803
662
63
340
605
739
783
783
751
725
748
796
829
827
719
413
259
487
670
752
775
786
790
780
739
619
409
140
321
454
535
572
550
494
393
67
104
106
15
136
267
353
395
405
327
224
58
246
418
546
604
626
625
592
505
378
169
48
286
525
639
681
700
696
682
676
668
617
464
29
250
504
657
699
691
695
680
628
601
647
705
671
475
162
472
648
707
683
651
659
656
570
503
575
705
758
683
405
37
325
613
735
714
659
625
636
634
545
477
562
677
750
756
612
112
458
699
762
717
644
623
644
631
563
539
599
654
686
757
730
426
181
551
747
776
709
644
648
682
656
596
608
646
645
653
743
762
552
217
599
784
786
712
649
660
711
686
629
652
682
667
664
739
768
614
215
602
798
789
704
632
623
680
692
659
684
705
675
663
726
763
662
167
563
780
780
692
609
571
611
655
670
704
704
658
646
727
775
677
84
473
729
760
698
622
568
575
618
652
689
684
643
648
747
785
657
36
338
637
738
713
659
607
597
610
618
654
680
667
674
761
771
577
168
504
696
749
706
652
633
611
579
612
683
704
714
766
711
452
34
304
601
750
752
696
667
621
571
603
692
739
764
754
606
96
382
626
718
733
736
703
663
690
754
789
785
681
403
115
341
534
682
767
786
780
795
806
782
674
471
224
431
585
661
697
688
650
540
381
127
238
325
375
358
291
71
129
173
173
116
57
196
308
386
432
431
369
264
146
59
269
443
548
605
622
600
559
489
387
205
42
238
469
609
671
694
676
623
592
604
577
445
202
212
453
609
681
693
690
651
572
543
617
686
630
441
91
384
616
716
705
677
659
616
541
527
622
718
730
624
362
189
495
710
760
713
678
660
613
556
568
644
700
736
712
540
272
570
748
779
720
697
695
644
590
618
669
686
720
745
635
309
321
621
779
785
725
704
718
677
622
644
682
695
721
758
682
407
322
644
793
788
718
673
683
675
647
665
691
701
727
768
701
467
278
616
775
783
710
645
635
648
654
687
696
692
723
778
711
481
193
532
726
772
725
659
631
628
641
682
696
691
728
779
688
426
95
407
645
752
741
691
655
622
607
653
705
715
732
745
623
327
239
526
704
755
721
684
632
597
648
737
757
742
678
497
74
338
591
708
731
716
676
645
696
769
778
716
585
332
124
367
552
662
723
733
731
764
778
734
621
424
103
272
458
604
682
716
719
683
566
406
178
321
426
482
469
407
282
92
138
180
179
130
55
192
290
366
404
389
336
248
146
30
207
377
492
549
550
510
483
442
354
170
201
395
539
623
641
603
551
546
580
542
393
165
138
377
556
658
693
673
612
565
586
650
666
572
380
225
496
669
730
733
698
633
599
637
696
717
676
542
278
39
288
563
729
772
769
736
663
623
666
719
729
718
623
402
70
343
607
760
792
783
757
692
644
674
722
744
749
673
478
71
366
626
772
795
771
740
697
668
691
732
765
777
705
513
40
326
608
759
791
759
721
696
694
727
755
776
787
714
507
244
531
712
775
764
733
695
690
732
767
771
761
668
447
132
415
624
728
751
742
690
660
709
767
758
702
570
340
249
486
630
705
727
695
659
707
764
734
611
434
83
296
482
607
679
689
687
723
737
654
493
293
96
268
433
556
615
651
669
626
486
324
195
324
420
477
480
400
270
81
154
201
194
59
114
148
143
107
14
123
221
294
312
295
271
225
126
140
292
417
463
444
420
420
398
302
132
120
291
458
570
584
548
527
540
541
464
314
215
417
586
678
672
625
612
642
642
582
457
272
47
278
510
667
740
726
671
658
701
702
651
553
380
80
324
561
712
774
758
694
676
715
723
691
619
449
91
343
579
729
780
765
719
706
731
745
736
671
485
54
320
555
710
778
768
741
734
758
771
761
677
477
244
478
655
748
761
737
730
763
775
732
617
415
125
355
537
670
725
707
688
722
728
652
495
289
186
368
523
633
654
645
656
645
528
350
30
178
346
488
550
562
561
511
366
163
276
356
399
402
316
131
175
171
61
70
65
67
160
201
202
198
189
157
53
190
321
367
363
352
334
283
193
138
309
451
502
496
495
487
426
317
182
46
211
388
532
579
567
599
631
556
408
276
71
269
448
579
615
600
657
714
628
474
348
81
289
470
600
642
635
677
708
646
520
395
58
255
450
590
648
654
666
664
630
541
396
181
367
527
608
621
629
625
595
483
323
66
247
404
508
546
559
564
504
370
202
89
236
364
433
447
437
350
223
74
191
258
284
256
192
82
122
139
121
72
58
173
249
273
261
223
151
98
235
318
354
429
473
328
153
138
274
344
395
559
667
462
205
162
294
365
420
541
614
439
238
148
274
367
422
449
442
338
239
73
209
303
360
359
332
268
101
190
255
292
276
201
127
169
155
430
157
368
