# Supplementary material for: Evaluating flow modulating treatment response in intracranial aneurysms using black-blood MRI in vitro
Source: Commun Med (Lond). 2026 Mar 27;6:170. doi: 10.1038/s43856-026-01413-z (PMC13031954; doi:10.1038/s43856-026-01413-z)
Supplement: Supplementary file 10 — Supplementary Data 7 [file 43856_2026_1413_MOESM10_ESM.zip › Data_Figure_10a_Sup_Figure_7a/BA model 3/CN11_03_with (IFD8)/2_vessel_array.txt]

265
258
220
244
273
227
266
331
234
172
176
222
279
281
283
229
131
105
98
110
191
288
308
174
148
222
126
63
70
71
60
55
113
246
232
116
179
151
100
63
54
59
14
7
173
231
53
174
233
179
92
66
65
53
113
226
199
137
232
232
188
162
145
178
259
258
117
48
127
216
253
241
228
234
208
119
19
23
101
156
160
158
118
33
1
262
267
234
250
276
234
264
326
235
178
182
223
282
296
213
289
232
129
109
105
110
189
295
324
184
152
239
139
64
73
77
58
49
110
249
232
117
192
166
108
69
53
50
10
12
175
229
50
178
247
193
100
62
59
61
125
227
196
131
239
248
200
166
154
192
265
254
126
37
129
222
263
249
239
238
206
114
21
23
99
156
157
160
119
31
1
255
270
243
253
272
234
257
314
236
183
185
219
281
306
230
286
228
128
115
111
108
178
289
332
199
150
256
159
71
75
80
59
41
92
239
240
113
215
192
118
72
55
49
10
2
158
228
52
191
265
203
109
69
64
66
123
219
195
127
237
252
212
178
161
196
264
249
130
31
117
218
268
253
236
238
207
114
24
13
97
150
150
151
122
38
4
253
270
240
249
269
240
249
307
242
186
180
211
276
314
246
284
229
134
118
110
100
161
274
334
215
137
263
176
82
78
80
59
32
69
222
251
98
225
215
129
76
61
56
11
18
129
227
191
274
211
120
84
75
65
112
206
195
121
226
246
223
193
165
189
259
249
129
96
204
268
256
228
230
208
118
23
85
147
142
138
116
46
6
254
276
236
243
271
251
242
310
251
184
171
202
269
318
259
283
238
146
119
103
90
147
260
333
224
263
187
91
80
76
56
27
57
208
255
215
228
136
81
65
63
11
22
114
223
173
274
215
133
99
86
66
109
203
198
110
215
243
235
207
166
181
256
254
129
82
191
271
261
219
219
206
118
18
72
149
142
129
105
45
6
257
288
238
240
278
262
234
319
264
187
167
197
262
321
274
281
250
158
120
98
84
138
254
336
230
259
193
94
82
75
54
29
58
202
253
200
231
139
85
64
65
12
16
115
221
146
152
273
221
143
106
90
70
116
211
203
86
94
213
250
249
219
169
178
255
260
133
78
189
283
275
221
211
200
116
17
67
152
153
130
99
40
5
259
295
241
243
285
267
225
325
277
191
168
194
255
325
293
279
259
163
125
102
83
133
253
342
239
258
197
92
85
80
58
34
59
194
250
144
199
232
141
88
63
63
19
9
113
219
151
145
278
234
151
104
88
76
125
215
205
86
85
221
266
265
228
177
183
254
258
136
15
79
196
295
290
232
211
193
111
16
65
154
163
140
101
36
4
255
294
245
249
284
266
221
332
283
195
169
189
249
330
315
279
266
163
131
112
85
127
248
344
254
262
197
86
89
92
65
37
52
176
249
162
205
231
143
94
68
65
27
7
99
218
165
145
281
246
159
103
91
86
129
212
207
93
81
222
276
272
234
191
195
252
250
138
18
76
196
294
293
243
217
187
105
15
59
146
161
143
105
32
2
251
289
247
255
281
263
216
228
342
285
196
168
183
243
333
330
282
276
163
135
119
87
120
235
336
267
263
199
78
90
101
73
39
40
154
249
189
204
229
143
101
75
71
35
4
86
219
187
139
272
254
168
110
102
102
134
210
214
103
72
210
277
273
236
204
209
250
244
138
19
67
187
278
282
244
221
181
101
14
52
130
145
133
99
25
0
254
286
252
262
278
264
232
236
352
287
200
170
182
242
333
333
282
289
164
134
122
95
117
217
318
275
261
208
75
85
101
84
46
32
135
251
211
196
227
143
101
79
83
48
5
87
226
203
124
258
258
177
121
121
123
148
221
223
108
57
194
274
273
239
217
220
255
251
141
15
58
175
260
268
238
217
177
100
12
46
116
127
117
86
18
1
254
287
260
265
277
273
249
229
349
290
208
177
184
245
333
331
273
297
164
128
122
109
121
199
298
281
255
225
79
73
96
97
55
20
120
254
222
186
230
145
94
76
94
61
12
94
234
207
106
251
264
183
131
136
137
164
239
230
101
41
183
272
274
245
227
224
262
265
144
11
55
166
247
258
233
208
173
103
12
45
107
116
105
73
15
1
244
290
270
265
277
286
263
203
332
289
215
181
190
251
337
333
255
298
163
121
124
122
126
185
289
293
247
241
86
60
89
112
61
10
108
261
227
180
243
157
86
70
101
64
7
94
238
200
98
258
278
187
139
144
138
170
252
232
91
36
183
276
276
254
233
224
268
278
147
9
58
159
238
255
230
201
173
108
13
41
97
110
100
64
14
2
229
290
278
262
279
297
274
183
321
288
214
180
193
257
347
345
190
243
297
160
112
123
130
127
180
297
311
152
241
254
94
49
84
121
61
8
108
271
229
174
262
180
87
69
106
59
6
91
243
195
93
272
300
197
147
146
129
163
257
233
87
187
282
281
264
234
216
269
287
149
8
59
148
225
252
227
195
175
113
13
23
72
100
97
59
13
4
222
290
280
261
282
307
284
185
327
289
210
176
190
257
355
359
202
247
300
154
104
121
128
121
182
311
325
150
237
259
95
44
82
120
55
8
116
282
227
158
273
201
99
75
108
53
10
96
253
198
82
278
322
216
157
146
119
156
261
240
94
185
287
291
271
229
205
266
292
153
9
56
135
212
244
218
187
176
114
12
8
39
82
93
56
13
6
227
296
282
262
283
318
299
343
292
210
174
186
252
357
370
215
257
305
148
100
118
121
115
183
313
329
152
231
256
92
45
84
116
54
8
118
282
228
141
266
214
113
86
107
56
3
108
260
209
64
265
333
237
168
143
116
162
269
252
108
171
286
304
276
221
194
262
292
158
10
49
124
206
236
206
175
173
112
10
6
19
68
87
55
11
5
237
302
285
263
283
327
318
353
294
214
174
179
244
355
378
233
260
309
146
101
117
117
114
181
295
323
166
225
249
89
52
87
112
62
17
105
262
229
128
247
213
124
92
102
66
24
112
253
216
47
241
328
249
174
141
121
174
277
259
119
148
278
308
275
217
195
263
291
162
12
38
120
206
232
197
166
167
110
13
22
64
80
51
10
2
242
307
290
262
278
328
338
351
299
219
171
169
239
361
389
254
254
315
154
107
112
110
118
185
282
321
184
221
250
95
61
89
107
74
32
85
239
233
125
237
212
134
97
100
78
41
104
238
216
38
224
319
256
179
150
134
186
278
262
124
130
268
304
275
226
208
267
291
169
18
29
116
201
228
197
171
167
112
19
30
60
69
47
10
3
240
311
297
265
275
326
350
346
309
225
166
160
238
372
404
271
239
323
171
111
102
99
125
199
280
325
198
219
260
107
68
85
98
80
42
76
230
236
133
243
217
141
98
99
84
42
90
229
217
45
221
314
259
186
164
149
185
269
264
130
117
258
293
277
243
228
269
291
178
28
106
185
218
199
183
170
117
26
26
45
58
47
11
8
236
318
310
279
279
322
351
341
319
229
168
158
238
377
414
284
224
324
185
114
95
91
129
208
284
335
205
218
274
123
74
78
88
80
43
77
239
244
143
259
231
148
97
98
84
36
86
242
229
57
227
317
265
196
181
158
179
265
277
144
108
250
290
286
262
243
266
292
192
37
92
170
203
200
188
172
120
28
11
25
44
44
13
16
236
327
320
296
293
323
346
251
335
324
231
179
170
235
366
415
295
207
318
192
114
100
97
127
198
276
342
214
207
282
139
78
76
87
78
35
70
251
262
143
274
248
154
96
97
84
33
87
264
247
59
231
324
275
207
190
164
177
266
296
159
98
243
294
300
275
245
261
289
200
44
77
162
200
201
178
164
112
27
5
12
24
30
6
29
238
333
322
308
310
328
343
261
327
323
230
192
186
229
345
411
314
190
310
195
113
117
113
118
170
254
342
233
189
280
153
82
84
94
75
17
49
249
279
131
274
263
164
101
96
81
30
87
273
262
47
221
327
285
216
191
163
179
274
309
167
82
229
300
317
284
243
259
288
200
46
59
158
209
208
172
152
101
21
5
8
22
29
20
42
336
315
308
317
331
343
274
325
324
224
195
194
220
325
409
335
177
313
205
109
128
127
112
147
232
340
252
172
278
168
87
95
105
80
8
21
231
288
107
262
274
180
114
97
81
31
81
266
266
199
322
296
227
193
164
187
284
313
165
61
208
299
330
291
247
267
294
197
48
42
151
219
214
172
150
99
17
6
11
32
28
24
46
307
296
341
309
298
311
326
342
286
335
336
214
182
186
208
317
412
351
169
331
226
103
119
124
108
143
226
339
262
160
286
191
93
98
109
84
13
12
215
288
85
251
290
199
129
101
81
35
79
257
262
178
321
308
236
191
161
194
294
315
160
48
191
289
326
289
252
281
306
197
45
29
138
213
213
174
161
107
18
3
4
12
32
13
14
44
311
298
269
348
310
292
305
322
342
297
343
350
209
168
172
199
313
417
362
160
346
251
101
106
114
107
148
229
337
268
154
297
212
99
98
107
90
25
18
207
287
69
246
305
217
138
102
79
40
86
256
263
162
322
318
241
185
156
199
306
324
159
40
183
285
316
279
252
291
317
201
38
27
126
199
200
177
168
112
16
3
7
9
14
11
6
39
292
319
308
284
349
314
292
303
323
345
310
336
351
207
165
166
192
307
419
371
161
145
344
261
99
100
109
106
146
224
330
276
148
300
226
103
96
107
96
33
19
197
288
61
247
318
225
136
101
82
48
94
257
270
151
325
323
240
180
156
203
317
338
165
33
179
286
307
271
248
291
321
208
34
29
120
185
188
172
164
104
12
4
18
5
8
7
8
45
296
325
322
305
343
318
295
305
327
353
327
317
341
208
170
167
185
297
419
381
172
330
259
97
104
114
104
134
208
319
284
296
232
103
93
110
104
35
8
178
289
243
324
224
127
102
95
57
94
251
275
140
323
322
236
186
168
209
319
346
175
21
173
289
306
275
249
286
316
215
39
29
120
180
184
167
153
92
11
4
1
8
6
15
56
299
327
334
320
336
324
297
306
333
362
342
299
332
212
174
169
182
290
416
392
183
316
258
97
107
120
105
120
190
312
292
287
241
103
88
114
113
35
3
158
289
177
235
328
224
121
109
115
67
88
239
276
122
130
318
321
238
202
193
217
311
344
181
12
15
165
291
313
290
261
285
310
219
49
27
120
182
187
170
146
87
14
1
13
7
7
16
310
331
342
328
342
334
294
301
334
367
354
288
337
218
166
161
180
284
411
403
197
305
268
98
98
116
105
111
175
308
302
275
251
110
83
112
119
38
2
142
290
188
219
329
236
127
116
125
72
79
224
274
132
118
314
331
252
218
209
221
301
335
182
16
13
156
290
324
307
276
288
307
217
52
22
115
180
188
174
149
91
20
0
26
2
8
12
324
341
350
333
356
345
290
297
338
371
361
279
351
224
154
150
178
278
405
412
217
293
283
102
88
109
108
106
164
304
317
258
259
120
85
111
118
38
1
131
291
197
201
328
256
145
119
119
66
76
217
272
136
107
309
346
271
226
208
220
301
333
176
14
143
286
332
315
283
296
312
213
45
15
105
174
182
173
155
99
20
1
36
16
3
8
331
352
363
343
251
365
352
290
299
343
376
371
245
273
361
228
148
145
179
272
402
423
243
280
295
110
87
110
113
103
154
296
330
141
244
262
133
100
117
116
36
1
122
286
201
185
328
277
169
121
102
57
80
220
268
134
91
301
359
288
225
194
217
312
340
174
10
125
279
335
314
280
302
321
212
38
6
91
165
172
166
159
99
12
2
42
31
9
6
325
356
370
351
262
361
350
294
302
341
375
382
263
275
363
229
150
146
173
261
395
429
264
283
302
118
96
118
115
98
141
281
333
161
239
268
149
119
130
118
38
0
109
272
201
172
328
295
187
125
94
56
89
227
263
127
73
285
361
299
222
186
221
325
349
177
10
102
268
336
312
275
305
325
213
37
2
80
163
171
163
159
93
10
4
42
34
13
5
315
355
369
354
276
352
346
299
301
328
369
393
279
282
364
230
159
151
160
243
385
428
276
295
311
126
107
127
111
87
124
260
328
175
243
280
165
132
139
122
42
3
93
258
204
158
323
305
199
129
98
67
100
228
260
125
55
258
353
303
224
189
229
328
351
184
15
75
251
334
315
278
303
320
209
42
72
164
180
166
156
84
12
6
38
24
5
4
314
354
362
350
289
346
344
301
293
310
359
399
289
282
367
232
166
150
143
219
368
422
284
299
321
136
111
126
101
70
102
239
326
192
244
292
180
135
137
120
45
6
77
255
215
145
319
314
210
132
107
82
104
224
266
135
43
237
349
312
232
202
238
322
345
191
20
56
238
336
322
285
302
309
199
42
65
163
187
171
147
78
8
6
37
13
5
7
322
360
358
349
303
348
349
302
286
301
356
403
299
269
373
237
166
146
134
201
351
421
299
284
328
145
106
117
94
58
83
224
333
215
231
297
194
133
123
110
42
8
67
263
231
134
313
326
221
130
107
89
103
217
276
147
40
225
355
327
242
214
247
312
338
195
21
47
233
338
328
295
305
297
188
38
3
59
154
185
167
135
70
5
1
41
11
0
329
366
359
354
315
352
358
301
283
302
357
405
310
250
378
245
158
143
134
193
336
426
322
258
333
156
95
106
95
55
71
215
345
234
209
296
207
131
108
100
41
9
60
272
244
118
306
341
232
125
105
93
101
213
285
154
35
217
367
344
252
222
252
304
332
199
26
46
234
342
335
301
304
285
178
35
3
54
143
175
155
122
61
6
0
22
18
334
367
359
361
323
355
367
299
279
303
353
402
323
233
385
254
148
139
140
187
323
431
340
240
340
167
82
99
104
61
63
208
349
238
193
299
219
128
101
103
50
9
57
271
245
101
302
354
240
122
106
98
103
214
287
158
30
208
373
351
258
226
250
296
328
205
31
43
229
342
339
302
291
272
174
41
2
52
136
166
144
109
55
5
0
335
362
357
366
330
354
370
292
273
301
348
398
340
216
386
257
136
136
145
178
307
432
351
226
344
174
69
96
116
66
55
198
345
235
178
305
231
123
97
114
64
10
52
262
248
85
300
360
239
121
112
103
106
220
291
166
25
196
363
345
260
225
240
289
333
219
41
34
212
334
341
295
273
259
179
50
1
49
134
163
136
102
52
5
0
339
358
358
373
338
347
370
284
267
302
345
399
356
197
378
254
126
136
151
170
294
433
360
209
344
179
59
95
125
66
45
189
342
237
166
314
243
119
97
123
71
12
47
262
254
77
305
365
235
125
119
103
107
230
303
176
191
347
335
265
225
230
290
350
237
50
26
190
323
342
290
263
259
192
62
2
43
133
161
135
106
53
6
1
343
360
362
381
345
239
341
369
281
267
307
351
403
367
178
367
252
123
137
156
167
289
436
372
138
189
341
188
58
93
125
60
36
184
344
246
155
318
257
125
101
121
64
14
47
274
254
70
310
368
240
134
120
94
107
240
319
173
189
335
332
275
228
229
300
373
254
52
20
170
315
344
294
271
276
208
75
3
30
123
153
140
122
62
5
0
348
366
369
391
354
240
335
370
283
270
316
365
412
374
161
359
256
125
136
160
173
294
445
386
156
172
337
202
64
91
119
58
36
185
349
255
144
315
271
138
104
112
54
13
55
289
242
66
304
373
255
146
119
88
106
244
323
160
185
335
344
291
238
237
311
383
256
51
19
161
313
349
308
296
296
216
80
2
16
109
145
149
143
72
6
0
345
368
371
397
366
247
329
370
287
269
317
373
421
384
206
147
353
260
128
132
156
178
303
457
400
168
159
336
214
73
87
110
58
42
189
350
255
135
309
278
151
109
108
54
14
55
291
232
58
289
376
276
160
122
94
108
237
317
152
172
334
361
306
252
254
317
373
248
51
17
155
313
354
323
316
304
209
74
1
9
94
140
157
155
75
4
1
333
362
368
399
386
274
326
368
284
260
309
373
432
401
222
146
350
255
127
124
145
173
304
461
414
176
158
333
214
76
83
102
55
40
182
345
261
133
307
278
158
111
106
59
15
42
276
242
56
280
380
288
164
126
105
111
225
307
153
159
330
369
310
260
266
314
354
237
50
12
144
306
351
329
320
293
189
60
1
5
83
136
154
143
66
3
1
317
355
364
404
412
315
327
360
273
247
297
371
443
418
235
164
349
245
123
115
133
159
288
451
423
187
176
335
202
72
81
96
46
22
161
336
280
147
318
280
159
111
104
59
16
30
264
261
64
292
393
292
160
127
114
120
225
304
157
160
333
370
304
261
270
310
342
231
49
7
132
296
345
322
306
274
171
50
2
3
74
132
140
118
56
1
2
310
356
370
415
430
342
332
356
270
247
292
369
447
422
236
188
357
240
119
110
125
146
266
430
417
197
207
347
194
69
84
92
37
11
135
324
293
168
342
288
158
112
101
50
17
35
264
263
70
319
417
295
157
127
118
130
239
303
146
168
348
370
295
256
267
308
340
222
43
7
126
286
335
307
285
258
165
46
2
3
64
126
123
97
51
0
2
317
369
387
424
425
330
335
359
278
258
294
366
437
402
223
200
367
241
116
108
126
141
249
404
395
197
235
367
194
63
82
93
35
8
119
310
282
182
368
300
155
111
102
42
15
55
268
232
58
337
440
302
159
130
118
138
253
283
114
173
367
372
289
248
260
305
334
199
26
8
131
277
320
292
269
247
160
42
1
2
55
116
112
89
54
7
330
388
404
421
398
294
336
363
289
270
298
359
422
373
201
206
373
237
110
106
130
150
252
388
364
184
257
388
192
50
75
97
40
10
123
292
252
185
389
308
150
112
104
37
14
76
253
179
33
339
455
310
167
134
119
145
255
246
74
167
383
377
282
242
255
300
317
165
6
11
144
269
300
278
254
236
148
34
0
3
50
105
105
86
51
9
336
395
404
404
367
260
328
360
288
275
299
356
409
350
175
220
367
218
102
108
139
165
268
381
334
160
280
398
177
36
73
103
44
21
136
272
222
195
405
307
142
111
103
31
11
80
218
149
25
341
462
312
171
133
116
148
248
204
42
165
394
376
275
239
253
294
291
130
11
14
155
261
283
269
250
221
127
23
1
47
99
103
77
34
2
327
378
381
380
345
237
314
346
278
266
295
353
399
328
146
230
349
195
99
117
148
175
280
375
307
291
391
159
31
82
108
40
30
148
257
201
216
414
297
135
114
98
18
6
75
182
138
43
357
460
309
173
132
113
152
240
168
20
175
396
372
278
247
259
289
264
105
11
14
157
258
284
276
247
201
101
13
51
101
103
61
14
0
303
340
343
352
323
212
290
328
262
252
287
351
388
304
121
208
327
187
104
133
151
178
284
370
284
268
373
152
37
96
110
30
33
160
249
184
225
411
287
132
119
91
4
4
77
163
134
75
370
455
307
182
135
112
159
233
143
9
186
391
378
298
266
269
281
242
92
7
13
154
271
308
293
248
180
82
8
4
64
112
105
55
4
1
275
295
303
325
293
179
262
311
250
242
277
345
368
281
154
303
190
119
147
156
183
292
365
256
219
352
154
46
105
106
21
40
180
245
159
207
396
278
129
121
86
6
1
85
153
123
87
365
446
313
195
138
109
157
217
128
13
179
381
393
326
282
273
271
219
78
4
10
146
290
334
306
249
162
63
8
5
75
121
108
58
5
2
240
250
263
291
254
142
231
293
243
237
273
338
345
255
109
276
194
132
156
161
197
305
359
229
169
327
152
48
106
101
22
58
202
235
128
165
374
271
124
116
80
9
3
93
146
107
65
340
435
319
202
134
101
149
197
115
16
158
374
409
340
281
269
259
195
64
3
8
141
300
341
307
250
151
46
7
6
76
120
107
63
9
2
207
231
259
214
197
267
234
234
275
334
324
226
90
249
189
136
163
174
222
319
341
197
139
306
144
42
102
97
31
83
220
219
119
354
263
113
103
70
10
6
102
143
93
33
313
428
318
194
122
93
145
185
101
17
143
378
417
334
265
261
252
172
53
9
144
295
327
297
249
148
31
6
6
66
108
102
63
11
1
175
210
235
184
163
239
224
231
278
328
296
183
222
177
136
169
188
243
321
307
158
95
285
135
34
98
93
38
101
227
201
79
335
255
103
92
61
11
9
113
143
25
298
425
311
180
112
93
150
178
89
146
392
419
321
254
260
249
153
41
12
156
285
307
284
245
145
25
5
54
95
97
61
10
2
159
200
221
166
134
215
216
231
282
321
264
135
197
163
135
173
198
257
317
270
120
44
257
131
32
100
89
42
115
231
187
44
308
247
100
91
60
12
13
126
149
24
296
423
304
179
118
103
155
171
79
162
408
418
316
260
266
246
134
25
16
167
282
301
282
237
139
21
7
45
90
91
54
7
4
160
195
214
122
206
214
233
284
314
240
99
180
157
136
178
204
267
317
245
90
28
223
130
43
110
90
44
132
236
175
29
274
235
106
102
64
13
18
134
155
24
299
420
301
189
134
112
151
159
76
181
419
417
323
277
271
237
114
14
18
175
292
315
288
226
127
19
6
5
48
96
89
44
6
5
210
217
231
282
312
237
175
159
145
183
208
276
326
234
70
26
199
124
56
122
92
51
151
238
158
26
250
222
114
113
66
13
22
139
154
26
310
420
296
193
142
114
144
147
77
204
433
421
333
292
271
227
102
7
20
192
315
335
295
218
117
20
4
6
65
114
91
37
5
219
221
225
271
306
244
180
168
154
188
211
280
333
231
26
188
119
68
134
94
60
167
237
140
27
245
213
117
116
64
13
26
144
147
29
333
421
283
182
137
116
144
141
75
235
453
426
335
301
276
222
97
8
32
222
345
356
305
222
120
23
10
91
137
100
39
6
227
223
221
260
295
242
190
179
161
192
214
279
333
231
199
118
71
142
99
66
178
241
137
256
208
110
114
59
10
43
156
145
355
414
262
165
133
128
158
141
65
268
468
423
330
311
293
226
92
6
51
249
368
370
321
236
125
20
15
112
155
115
51
12
3
235
229
225
258
287
231
203
183
162
199
222
279
331
236
222
116
65
149
108
73
192
259
152
54
274
201
95
117
62
7
73
183
154
62
367
401
244
159
142
153
179
144
54
284
464
410
327
328
317
228
76
0
59
254
371
377
337
247
122
9
16
119
165
126
60
16
1
244
238
239
273
293
227
219
186
162
211
239
289
339
247
245
106
58
160
121
84
214
288
175
93
294
190
84
127
77
6
104
216
171
85
369
387
239
170
161
177
198
150
52
276
440
393
328
342
334
224
62
2
47
232
354
377
343
248
103
11
13
108
161
129
55
8
2
256
245
250
293
314
238
236
194
169
226
260
309
355
257
116
256
100
61
179
140
99
235
310
186
119
303
184
90
151
99
21
122
239
187
97
360
382
254
194
179
187
210
161
60
252
412
386
333
345
338
221
55
0
27
198
328
367
340
238
87
15
7
90
152
124
41
5
6
276
249
248
305
339
257
254
209
177
237
279
330
371
262
121
266
114
75
199
163
115
247
314
182
118
302
197
116
181
120
25
123
245
192
89
343
395
289
222
186
182
210
173
71
224
398
399
340
337
329
227
63
0
18
171
309
354
329
233
88
15
2
69
141
116
33
5
10
294
251
240
307
354
274
274
229
184
241
294
349
385
264
120
280
145
90
213
190
136
251
311
177
101
300
228
150
206
139
32
120
239
187
65
321
419
334
251
192
175
208
184
81
194
397
425
354
329
324
241
78
2
14
150
294
340
318
246
103
8
2
46
122
111
42
2
3
300
250
234
304
357
283
289
244
187
245
306
363
396
275
126
295
181
101
213
210
156
258
317
185
85
298
267
182
216
154
45
125
243
189
37
297
442
372
271
198
177
212
191
84
167
395
445
367
328
326
254
87
5
7
127
277
328
313
263
120
1
1
2
21
101
108
61
9
1
287
251
240
303
351
286
289
253
195
251
315
370
405
299
302
215
118
212
223
171
269
339
212
293
302
205
216
166
66
139
262
205
274
454
394
283
208
189
224
201
88
145
384
447
371
332
334
263
89
5
1
104
259
318
312
275
124
3
0
1
15
84
105
68
11
2
270
260
256
304
345
290
273
266
220
268
321
368
413
328
296
247
147
219
233
177
276
367
245
279
328
228
217
178
87
152
283
232
254
452
404
291
218
202
238
218
98
127
364
436
369
339
347
272
92
6
0
91
244
312
315
279
121
8
2
3
14
82
107
68
5
10
261
277
274
306
345
304
252
286
262
294
327
364
420
358
169
278
279
188
239
248
183
274
387
275
259
345
256
229
195
104
155
293
254
225
435
411
305
231
215
253
236
115
104
334
424
373
349
363
295
108
6
1
83
235
311
326
294
134
1
2
4
16
87
116
77
5
15
253
288
284
305
351
330
233
304
295
314
335
365
430
391
184
258
302
225
257
266
195
269
395
297
234
350
284
252
218
122
153
292
266
178
399
421
330
250
231
266
249
126
61
294
419
389
363
383
327
136
2
4
67
224
307
337
318
170
18
2
4
16
87
123
89
14
2
233
281
283
305
359
363
213
303
302
317
343
372
443
426
211
240
309
246
264
283
215
268
401
320
203
335
302
271
240
147
160
290
271
122
351
428
360
276
253
283
260
129
28
237
409
406
379
402
359
163
6
9
38
202
296
338
337
204
37
2
3
13
75
115
97
31
2
197
258
277
305
361
381
267
195
288
291
309
347
373
441
454
256
224
305
256
262
295
238
269
406
347
173
310
310
281
256
180
180
294
279
72
294
422
384
304
281
306
275
132
10
168
378
409
388
408
375
181
9
6
20
159
270
324
332
214
44
3
2
8
57
96
86
30
2
161
234
274
302
343
367
285
273
288
309
347
359
412
460
307
206
301
273
263
301
255
262
401
379
167
148
287
316
287
269
213
203
300
293
146
42
238
398
392
328
307
325
294
147
22
0
104
319
389
383
396
372
200
24
2
6
98
223
290
301
203
47
3
4
32
72
64
16
1
4
218
267
284
303
330
288
262
297
319
348
333
363
441
350
297
300
276
307
265
242
378
406
206
271
324
296
286
242
212
291
310
169
192
359
385
342
321
330
308
178
38
59
247
348
361
367
354
229
55
5
8
36
162
234
251
191
58
8
28
10
40
41
13
8
18
201
251
259
259
291
286
242
303
326
342
313
320
413
377
282
321
298
319
274
219
340
425
253
253
327
312
310
265
204
266
326
209
159
318
375
356
322
312
309
219
72
36
188
305
330
331
332
264
98
6
8
16
108
174
201
184
88
5
0
40
6
9
23
21
11
20
173
223
231
230
268
285
208
288
319
333
308
302
386
389
192
249
321
314
332
292
208
297
435
304
223
316
326
335
285
187
231
343
262
131
278
362
367
319
284
299
260
114
23
150
270
301
301
318
294
144
10
6
10
76
125
167
192
129
26
3
21
4
15
27
0
9
188
212
222
259
282
201
256
299
323
320
304
358
384
221
207
303
317
336
314
214
256
425
349
182
289
327
345
299
178
195
350
311
109
104
238
342
373
322
266
288
294
157
20
17
125
241
285
293
319
320
185
29
12
61
102
163
216
162
47
9
12
7
34
39
2
8
157
200
219
247
266
204
224
277
314
335
312
325
362
238
278
310
324
328
234
221
388
375
123
259
314
330
301
184
164
332
344
133
197
309
358
325
261
273
311
198
30
99
204
275
304
328
335
219
49
5
15
46
99
177
237
187
64
15
2
8
48
46
3
5
27
191
215
225
243
205
201
262
302
340
317
296
330
243
260
304
301
326
260
196
335
376
147
238
301
299
291
202
143
296
359
163
165
273
333
324
264
254
313
238
54
74
166
265
319
332
335
253
77
10
10
30
100
193
243
211
85
17
1
5
41
48
10
2
26
183
205
206
221
210
253
288
330
320
286
306
242
250
306
282
315
285
191
288
362
171
231
298
275
281
222
132
258
365
194
150
253
309
318
264
234
304
275
85
58
139
252
316
326
328
291
111
17
1
20
98
193
240
236
118
7
6
2
26
52
28
6
16
173
193
193
210
216
250
276
310
318
293
299
242
234
312
275
299
301
205
259
345
195
219
305
268
273
235
131
223
362
217
142
247
293
306
260
218
289
302
113
56
130
236
298
313
326
323
155
5
18
90
176
237
266
170
35
8
0
19
58
57
12
2
165
184
185
204
213
248
272
290
309
300
301
246
314
281
283
302
226
242
325
212
193
301
268
265
241
137
190
343
228
129
236
275
293
256
207
269
310
131
51
120
212
274
304
330
344
199
30
20
76
151
234
294
229
65
10
1
12
59
91
41
9
182
178
191
198
241
276
280
290
292
296
247
114
304
293
272
288
238
226
299
223
281
269
256
243
148
157
306
232
33
210
257
285
261
205
243
306
149
12
102
188
261
303
331
351
237
56
13
22
66
132
227
305
271
103
1
3
8
52
108
71
3
0
187
171
172
182
282
285
272
273
283
248
135
282
307
272
274
244
215
271
234
251
266
250
248
166
134
265
246
57
177
239
282
271
205
219
304
187
8
79
171
259
301
318
343
284
97
21
24
66
127
213
291
292
155
28
6
15
11
45
105
91
21
6
197
172
162
176
280
298
268
261
277
258
160
253
313
281
272
255
218
252
249
83
225
263
247
256
191
128
235
271
91
153
226
276
276
207
202
309
241
45
62
159
255
291
292
329
338
159
1
22
67
128
194
264
300
214
63
13
27
18
43
96
101
36
8
32
32
42
35
204
184
166
182
265
308
279
266
283
273
193
224
308
288
279
276
232
247
266
110
209
260
243
259
219
135
217
290
125
141
213
259
271
210
189
310
293
81
53
144
238
271
266
320
385
229
22
18
62
125
178
240
305
276
112
5
30
21
43
94
114
60
3
11
24
27
50
57
196
194
178
187
240
302
292
280
290
287
227
292
291
289
296
245
246
283
140
257
236
255
239
143
197
297
152
199
235
259
216
177
295
319
110
125
212
254
254
308
409
284
49
54
115
168
227
311
326
165
12
29
24
45
97
131
90
22
17
16
17
46
75
174
195
185
184
209
284
298
287
282
283
271
288
291
300
245
236
248
232
246
245
143
164
186
214
247
221
163
109
185
243
251
289
46
101
157
217
307
28
25
43
93
138
7
3
175
264
296
245
285
289
235
233
175
200
96
168
44
90
