# Supplementary material for: Evaluating flow modulating treatment response in intracranial aneurysms using black-blood MRI in vitro
Source: Commun Med (Lond). 2026 Mar 27;6:170. doi: 10.1038/s43856-026-01413-z (PMC13031954; doi:10.1038/s43856-026-01413-z)
Supplement: Supplementary file 10 — Supplementary Data 7 [file 43856_2026_1413_MOESM10_ESM.zip › Data_Figure_10a_Sup_Figure_7a/BA model 3/CN11_03_with (IFD8)/3_agar_left_array.txt]

173
168
166
172
173
168
160
157
160
164
167
165
166
166
166
166
170
164
162
154
152
156
170
181
188
185
167
152
150
162
172
174
172
170
169
166
169
182
196
199
187
174
175
179
178
177
175
177
179
180
172
164
158
157
165
170
164
156
153
158
166
171
169
165
165
174
181
180
167
149
132
129
147
173
187
189
175
159
147
150
153
163
173
184
186
179
174
179
193
196
187
173
171
173
175
173
177
182
187
188
166
162
157
156
163
171
172
162
152
155
162
170
171
166
164
168
177
179
172
158
143
137
148
161
169
174
175
173
170
165
161
164
173
185
191
183
177
176
184
187
182
176
173
171
170
172
180
191
190
182
156
158
158
158
163
172
180
181
169
162
165
171
175
170
163
163
167
170
168
163
158
160
164
165
161
162
171
181
192
190
182
178
177
181
183
183
178
172
167
171
177
180
180
173
167
168
180
189
185
175
146
154
161
161
162
174
186
188
178
167
166
174
180
176
168
165
167
170
169
166
166
169
175
176
172
167
173
182
189
188
183
178
174
174
179
183
178
174
165
168
175
184
186
176
165
163
171
178
176
172
146
154
163
169
171
175
183
183
172
162
164
174
184
183
175
172
176
180
183
178
172
172
175
180
184
184
179
178
172
165
160
154
154
161
171
176
177
175
175
175
179
186
188
180
165
159
161
167
169
171
150
153
162
171
175
174
170
163
161
158
164
171
181
184
176
168
169
177
186
186
178
172
170
173
180
182
179
173
164
156
150
143
145
152
160
165
170
171
172
174
178
183
186
182
170
159
158
162
167
168
153
152
158
164
167
162
151
152
163
170
171
169
172
172
164
155
152
157
167
175
176
174
169
166
168
172
176
173
168
164
162
161
158
158
158
159
161
162
164
168
172
179
183
182
176
170
166
168
168
168
157
156
157
158
158
150
148
154
168
180
180
170
163
158
156
152
146
147
152
160
169
176
174
170
170
174
177
176
170
166
166
168
172
171
165
161
162
164
166
170
172
174
180
180
180
179
180
178
172
168
162
162
162
158
155
150
153
157
165
178
184
173
162
154
154
157
162
159
155
156
165
175
179
180
177
176
177
173
167
162
162
168
174
177
176
174
174
177
178
177
176
178
180
181
181
188
187
181
172
173
166
170
167
162
160
160
156
156
160
170
178
177
166
160
160
169
175
174
166
163
167
173
179
180
175
171
162
161
163
165
165
167
167
174
179
184
182
176
171
170
177
182
182
180
181
182
180
171
170
183
159
164
163
162
163
165
165
162
160
165
172
176
171
166
165
172
175
171
166
166
170
173
173
171
167
159
155
161
168
173
173
166
161
162
173
179
172
157
150
157
170
181
179
173
165
166
165
165
168
181
151
155
154
155
159
167
174
169
162
160
168
175
176
171
169
169
170
166
164
169
175
173
165
160
160
161
162
167
176
180
179
169
161
163
168
166
156
144
143
153
168
176
173
164
156
154
159
162
164
170
153
154
151
147
153
163
173
171
160
156
165
177
180
174
167
166
168
168
171
177
180
174
163
155
157
166
171
176
179
183
183
178
172
165
166
164
156
150
155
167
171
175
172
168
164
164
164
163
162
165
157
156
155
151
150
156
165
169
163
157
166
178
181
170
158
162
170
176
174
175
178
172
161
154
160
171
176
175
174
178
181
178
170
162
166
171
174
173
173
173
174
175
176
178
177
177
170
165
163
167
157
158
161
159
155
150
159
169
171
170
169
176
176
165
154
160
172
177
171
168
170
169
160
156
163
176
182
179
172
170
169
166
160
159
166
176
186
186
180
175
175
176
177
178
180
176
169
167
167
172
162
164
167
166
158
152
157
169
176
172
168
170
175
172
165
166
173
176
171
169
171
170
161
157
164
174
182
181
173
163
158
159
161
164
171
175
178
174
170
171
174
177
176
173
172
171
168
168
172
173
169
171
172
170
163
156
159
167
171
167
163
166
174
177
178
173
173
174
172
174
173
169
162
159
163
170
176
176
171
162
158
160
165
173
175
173
166
163
163
165
173
178
177
174
172
168
167
168
167
169
172
174
174
175
170
159
157
161
166
167
164
166
166
172
175
174
172
169
169
170
166
161
159
160
163
166
164
160
162
166
166
164
163
164
170
174
175
169
163
162
168
177
181
180
174
171
170
169
168
165
158
166
171
177
169
158
152
156
167
179
179
169
159
155
161
168
168
166
165
166
162
157
155
154
161
167
165
161
161
167
169
164
152
150
165
185
193
182
165
157
160
170
176
176
174
173
173
171
168
167
151
159
167
171
165
158
153
157
167
181
182
170
158
153
157
164
169
169
172
176
173
164
155
149
158
169
176
175
171
169
171
164
155
152
170
188
194
180
164
155
157
162
163
168
171
174
176
176
174
175
157
163
164
163
162
162
160
160
164
168
169
168
166
163
160
163
169
173
176
179
176
169
163
158
161
169
177
181
183
182
179
174
164
166
173
177
176
169
166
164
167
168
170
172
177
178
178
178
180
181
170
169
162
159
162
165
164
161
159
158
165
166
171
172
167
164
164
168
169
168
167
167
168
167
166
168
168
175
183
190
187
180
172
171
171
168
162
166
173
182
183
180
180
185
185
181
173
171
177
179
168
166
159
161
166
167
159
158
158
164
168
167
171
174
173
168
163
158
155
156
158
164
169
171
170
169
167
169
177
184
184
175
168
171
172
167
162
172
186
193
189
181
180
183
181
176
166
162
165
174
153
153
156
164
173
170
160
156
162
173
173
169
167
170
171
171
165
155
149
153
164
173
174
173
172
172
170
170
173
177
174
166
160
166
172
171
167
174
186
193
189
180
174
178
181
178
178
179
178
175
154
153
155
161
171
171
166
163
166
171
174
168
160
159
167
174
169
163
158
167
179
187
180
171
168
170
170
168
172
173
171
166
160
163
165
165
165
171
182
188
187
181
177
182
187
195
202
205
203
189
175
170
155
148
153
166
174
175
171
168
170
168
162
158
163
174
179
176
175
179
186
188
175
158
150
152
155
161
166
170
176
174
169
164
161
158
159
168
178
183
183
181
182
187
188
192
198
203
203
186
184
175
156
140
144
163
179
182
171
162
165
168
166
162
163
173
178
179
177
176
178
177
168
154
148
149
153
155
157
168
177
181
178
171
165
168
169
172
175
175
173
176
182
188
181
172
167
169
176
174
167
161
154
151
159
172
179
175
164
158
160
166
167
168
171
174
172
167
161
163
168
175
175
170
166
164
160
160
164
167
173
178
181
182
183
184
185
178
171
164
166
173
178
179
174
160
146
144
157
174
154
154
156
166
177
179
175
163
159
159
160
160
164
170
179
178
167
153
148
156
168
186
194
190
181
173
176
183
179
172
171
170
173
179
184
189
190
182
170
165
169
175
175
172
169
168
165
161
166
179
161
165
168
167
170
173
166
161
163
167
166
158
159
170
181
180
167
159
159
166
175
187
195
188
176
172
178
190
190
177
169
165
166
165
169
175
179
180
179
180
184
182
172
168
169
177
184
186
178
177
171
180
172
154
148
152
161
165
170
172
169
165
165
172
179
176
172
173
177
180
180
180
179
173
169
170
177
185
185
175
167
164
165
165
164
164
166
173
184
191
187
180
172
171
174
181
187
187
178
172
166
174
163
152
147
155
168
173
172
170
168
170
177
181
177
173
171
174
174
176
174
174
173
171
169
171
173
175
174
171
167
165
168
170
170
164
162
167
178
184
181
175
173
177
182
184
182
183
178
174
159
159
157
159
167
176
178
175
167
163
167
179
187
187
179
171
167
165
162
163
168
172
174
173
172
171
169
168
167
167
168
168
170
171
173
168
164
162
166
173
177
178
178
181
183
183
181
180
180
180
163
157
158
168
179
179
172
158
153
160
171
186
190
186
174
167
164
166
166
167
168
170
169
170
171
170
168
164
163
166
169
169
168
168
172
172
168
160
159
166
177
181
180
174
172
173
173
173
179
182
167
167
171
175
174
164
152
144
146
158
173
186
188
180
167
160
162
173
180
181
171
166
162
163
165
169
168
164
165
167
168
167
165
166
173
176
171
162
159
166
177
181
176
169
166
162
160
162
166
173
163
171
178
177
167
155
148
148
152
155
165
178
183
177
166
159
161
172
177
175
172
167
165
166
168
168
168
167
167
167
168
165
166
171
175
176
171
168
165
169
173
175
180
179
177
173
169
165
166
171
159
171
180
177
164
156
155
160
157
152
154
169
179
177
172
166
164
164
161
162
167
171
171
172
172
169
169
167
166
164
163
165
170
175
177
175
172
171
174
173
173
176
184
187
186
189
186
184
182
178
165
175
179
174
164
160
163
164
158
153
156
168
177
177
177
178
176
168
159
157
165
172
175
175
173
171
167
165
162
161
162
167
173
177
179
176
176
175
178
178
185
188
191
188
184
187
190
190
186
183
176
177
175
170
166
163
164
162
160
165
174
178
176
176
178
183
184
179
169
163
166
171
176
178
176
171
166
165
165
168
173
175
174
175
178
180
179
176
174
179
190
200
198
188
179
173
171
169
169
171
173
173
170
167
166
165
165
165
166
173
180
179
173
172
174
178
182
179
176
174
171
176
179
181
178
172
168
171
176
184
186
183
175
170
172
178
180
173
167
175
187
198
196
186
175
167
156
153
153
156
166
168
167
167
165
164
166
168
170
173
174
167
166
164
167
169
169
169
173
180
182
182
180
181
179
175
173
174
181
188
189
184
174
167
165
166
167
167
168
172
177
180
178
178
173
169
165
164
163
162
169
171
168
167
162
162
166
168
165
162
158
161
162
161
163
162
160
160
166
178
188
184
178
176
178
179
174
171
173
179
183
180
175
169
163
156
154
161
169
170
169
164
164
172
178
182
180
178
180
184
182
177
169
162
159
162
167
167
160
155
156
163
165
163
164
165
163
160
164
173
182
180
175
172
174
176
169
164
166
171
174
175
175
173
169
162
159
161
166
170
169
164
164
175
185
188
180
174
180
194
181
172
161
157
159
164
171
172
165
162
164
170
168
165
163
168
174
174
168
170
174
177
175
170
166
166
166
169
170
170
170
171
172
175
180
180
174
169
166
170
175
176
172
178
185
181
173
166
169
180
164
158
154
155
160
164
174
185
187
182
178
174
168
161
163
170
178
182
175
171
171
173
172
168
162
164
169
174
172
172
170
168
165
168
179
188
183
170
162
165
175
179
176
175
173
171
170
171
172
172
159
155
156
157
161
167
174
183
190
187
181
173
167
162
165
170
174
178
178
178
174
168
162
162
166
171
168
166
165
168
171
169
164
164
169
176
177
164
151
151
162
171
172
169
162
162
170
177
179
176
172
165
161
158
160
164
169
175
176
177
179
176
169
166
168
170
172
173
178
181
178
169
159
159
167
170
161
153
151
162
172
179
179
169
163
163
164
161
152
149
153
164
168
166
155
152
162
173
179
181
175
172
165
159
160
162
162
156
154
161
175
177
174
169
169
170
169
170
175
182
180
174
168
165
165
163
158
152
153
162
171
182
185
180
172
168
168
170
165
153
154
167
173
171
160
150
152
164
173
181
163
170
169
164
161
161
157
150
147
157
172
177
174
169
168
167
166
169
176
180
177
177
175
173
168
162
160
165
168
167
164
164
170
174
177
180
183
179
169
157
156
170
182
181
174
166
164
166
173
181
177
169
161
160
166
169
167
163
166
170
170
173
170
168
164
164
165
168
170
171
169
171
175
176
171
160
150
149
154
164
167
166
172
180
181
172
160
153
159
166
167
176
186
187
178
169
169
179
186
185
163
156
148
154
167
182
188
185
178
175
178
179
177
172
168
171
179
181
175
167
158
158
171
181
184
178
167
156
153
154
159
165
177
189
192
177
159
150
161
172
182
182
186
186
181
180
185
192
192
186
158
154
146
150
165
186
198
196
185
176
176
175
175
172
168
171
179
183
178
167
159
160
169
178
183
179
173
166
164
160
159
167
176
189
189
179
163
156
165
180
186
185
181
179
179
185
189
191
187
177
161
162
157
155
161
179
193
192
181
168
162
166
170
170
168
169
173
175
172
166
163
163
170
171
171
168
172
175
175
175
175
175
177
180
184
180
169
162
167
177
184
186
182
178
174
176
178
184
180
176
158
164
168
166
166
178
187
183
167
149
149
162
173
173
169
168
170
170
169
170
168
167
169
170
171
168
171
172
174
177
176
177
176
178
181
180
171
164
165
172
182
188
188
180
169
166
168
175
180
178
151
156
169
178
182
179
180
172
158
148
150
166
179
178
170
162
165
175
183
180
174
169
170
173
178
178
172
166
159
157
158
161
167
171
174
171
166
163
166
172
180
189
194
185
169
164
170
181
180
175
152
150
165
180
184
169
156
156
163
169
167
169
176
177
170
162
163
173
184
183
174
168
168
174
179
178
170
162
152
146
146
150
156
162
163
159
157
161
165
170
176
187
194
190
178
172
177
181
177
168
158
153
160
171
167
146
128
144
174
198
188
170
161
163
171
170
167
166
168
170
168
166
166
167
167
164
165
164
161
158
152
152
152
155
155
150
153
160
166
168
170
180
190
191
183
177
175
174
169
163
163
155
156
160
159
148
139
154
180
203
192
168
154
157
170
174
169
160
155
159
164
169
168
162
154
154
159
166
169
167
165
165
162
159
153
152
158
168
171
171
171
176
183
184
179
173
169
167
165
163
163
161
157
158
162
167
170
169
172
177
176
166
160
158
162
167
166
158
154
158
168
177
177
168
156
150
156
163
168
168
167
169
171
166
160
159
169
179
183
179
178
178
178
177
175
171
168
165
166
171
158
162
164
162
168
181
182
170
159
154
164
171
169
163
156
157
159
159
158
163
173
183
181
174
160
152
154
160
164
166
169
169
167
165
165
174
179
185
183
180
180
180
179
177
178
182
176
171
171
183
147
155
163
163
165
174
173
165
156
154
167
176
173
164
156
154
159
159
160
164
171
177
176
169
162
159
160
162
165
165
169
166
162
161
165
180
187
185
176
170
172
178
180
181
183
186
184
181
180
190
144
150
156
158
159
163
167
162
157
155
166
173
173
168
168
169
166
167
165
168
171
171
162
158
161
167
170
172
170
171
172
167
162
160
162
174
182
180
170
162
166
174
176
176
175
176
179
180
180
184
151
154
157
158
159
162
166
163
153
148
153
164
172
174
179
182
182
178
178
181
178
168
154
151
163
178
183
178
175
176
180
180
172
161
157
162
168
172
168
163
166
172
172
167
158
158
162
171
177
179
164
162
162
161
162
164
167
163
153
142
147
162
171
172
175
180
184
186
185
182
177
165
154
154
168
183
186
180
176
180
185
183
174
160
153
155
164
169
168
165
167
171
171
163
157
151
159
169
177
181
170
166
164
162
163
163
164
164
159
157
159
167
172
168
160
164
176
180
174
165
164
164
161
162
170
179
182
181
179
181
184
180
169
159
152
157
166
170
168
165
166
169
171
169
168
165
169
179
191
194
171
166
163
164
166
163
162
165
163
162
165
172
176
171
163
163
171
176
171
163
164
168
168
167
168
173
177
180
180
180
176
173
170
165
163
161
166
171
166
164
167
168
170
172
173
173
174
182
190
191
168
165
167
170
170
166
162
163
163
162
165
171
175
174
169
165
168
171
173
179
180
175
169
167
167
169
172
175
177
176
172
168
169
169
167
163
164
164
165
167
169
171
174
173
174
174
172
172
174
175
163
165
171
173
171
165
160
162
164
167
172
172
169
165
163
162
164
167
173
185
186
176
167
165
167
171
170
168
169
170
169
165
158
156
158
165
169
169
169
169
172
178
179
177
173
171
168
164
161
164
157
165
170
170
161
154
156
163
177
191
193
180
165
156
155
160
165
165
165
169
168
165
164
164
168
171
169
163
162
166
169
164
153
146
154
172
185
185
176
171
172
178
177
172
170
170
170
169
164
163
154
165
166
157
148
149
155
166
183
198
199
185
171
161
160
168
173
170
159
150
151
160
164
165
167
168
171
170
167
170
174
170
159
155
167
181
195
195
182
174
169
164
161
164
168
174
178
177
172
169
159
164
162
156
149
150
156
164
174
183
184
178
171
169
173
177
180
176
162
150
149
162
168
170
168
166
170
174
184
189
185
176
164
163
170
178
181
183
178
175
167
160
158
166
176
182
181
178
173
171
165
164
161
163
165
163
156
151
155
162
171
172
171
172
174
176
178
175
172
163
160
165
171
174
174
168
165
171
185
194
188
174
162
161
166
165
163
166
175
178
173
168
174
184
187
185
173
165
166
170
165
160
161
168
180
176
158
142
145
163
178
183
178
175
171
169
168
170
174
174
170
168
168
174
177
169
160
157
169
185
185
170
157
156
163
165
163
169
182
193
190
182
181
186
184
179
167
159
162
167
158
156
159
170
184
180
164
149
152
170
183
186
177
170
167
168
167
166
169
175
180
175
171
171
171
166
154
153
165
183
185
169
158
162
175
180
180
182
187
194
191
180
170
166
168
173
170
168
166
169
166
161
157
162
170
179
171
167
166
172
177
171
164
162
169
175
174
168
164
173
184
184
176
167
160
152
148
154
171
186
185
170
161
167
181
192
189
184
184
187
184
170
156
150
158
172
182
187
181
173
176
171
155
145
152
162
172
172
170
171
172
168
162
162
170
182
180
172
161
168
179
185
178
164
153
145
146
155
171
183
181
173
166
169
172
175
175
174
178
181
179
171
160
157
165
176
187
189
183
174
180
170
156
141
143
157
164
168
164
166
170
170
166
166
173
184
182
173
161
162
172
181
177
168
154
147
149
155
162
169
176
176
176
173
168
161
161
168
175
178
177
175
176
178
176
177
179
180
180
176
166
163
158
155
157
160
159
156
157
160
166
169
167
170
176
183
180
173
163
162
168
178
180
178
171
163
158
159
161
167
174
183
189
188
182
172
170
170
169
169
171
173
176
179
178
175
171
171
176
181
155
159
165
169
169
163
159
157
158
159
159
157
161
170
181
182
173
166
164
168
171
178
184
184
176
169
166
167
171
173
175
181
184
186
186
189
186
177
167
162
164
170
172
174
176
178
172
168
173
180
160
169
173
169
163
157
159
163
167
166
159
152
159
174
186
179
166
159
164
172
174
175
179
181
178
172
172
173
178
178
176
173
169
167
174
184
186
177
167
164
167
172
172
173
177
179
177
172
171
174
175
183
175
157
147
150
161
169
173
172
168
166
173
186
186
173
160
160
167
173
171
166
170
175
178
176
173
171
176
176
175
170
166
164
170
177
174
170
167
172
179
182
183
179
177
176
174
172
172
171
182
179
166
152
148
156
166
169
168
167
171
180
188
190
181
169
162
164
171
170
164
159
163
170
174
175
171
171
175
176
174
171
169
170
176
176
169
165
166
174
181
182
183
182
179
173
171
171
173
174
176
165
152
151
160
172
170
159
154
159
169
181
184
182
175
169
167
170
172
168
163
159
160
164
165
168
170
175
179
177
173
170
169
174
179
181
174
168
166
168
172
172
177
177
177
174
170
170
175
177
166
157
151
155
164
169
165
153
151
158
167
174
176
174
168
167
169
174
178
172
168
162
160
158
158
161
168
174
175
171
170
168
168
170
177
183
182
176
170
168
171
168
166
168
173
173
169
169
177
182
161
163
166
163
164
160
156
157
158
161
166
173
176
172
163
160
166
174
178
176
168
163
162
162
161
163
167
166
164
165
169
172
170
169
175
181
182
175
172
173
181
181
174
170
169
168
167
172
181
189
161
172
181
177
166
158
162
168
165
158
161
174
178
173
164
160
164
173
171
165
162
165
167
169
168
165
163
158
158
164
173
178
177
176
177
179
175
167
165
172
185
192
187
180
173
170
171
177
186
192
162
172
180
175
165
165
169
176
164
154
155
170
176
174
170
170
174
169
160
154
158
166
169
169
167
161
156
151
153
160
169
174
178
179
178
179
176
172
170
173
180
187
189
184
180
174
174
179
184
188
165
167
164
160
160
161
168
169
162
152
154
164
172
175
176
180
180
172
162
158
162
167
166
161
155
155
151
149
149
152
158
167
174
176
177
180
181
184
183
179
180
180
182
182
180
180
179
176
179
186
166
163
159
156
155
159
164
167
163
156
155
161
171
176
177
177
179
176
174
170
168
167
162
156
154
157
162
162
160
159
164
170
172
170
172
177
183
184
183
183
185
184
183
181
182
185
182
178
180
189
164
165
163
161
159
160
164
167
167
161
158
163
172
178
177
175
175
176
177
173
168
166
163
160
160
165
170
173
176
177
180
181
174
167
165
166
167
167
169
179
189
189
183
180
180
187
189
190
192
190
166
170
170
167
162
161
166
169
168
162
160
164
172
176
177
176
175
172
170
168
167
168
168
168
168
166
168
171
178
192
196
191
176
166
162
158
151
147
159
176
186
183
164
163
173
187
195
199
194
186
173
176
172
166
159
158
163
165
160
156
156
163
167
167
170
172
169
166
164
169
174
176
176
178
178
173
167
168
176
187
191
183
174
169
165
157
146
142
155
171
175
168
156
156
172
187
191
191
186
182
170
173
170
163
156
153
158
157
148
145
152
161
165
164
164
167
168
166
167
174
180
181
177
178
182
182
179
175
176
177
173
170
170
171
172
167
158
150
156
166
171
168
167
172
178
183
179
172
171
179
155
157
160
159
156
153
155
153
148
148
154
164
166
164
163
167
174
175
175
174
176
175
171
170
171
174
178
179
175
171
168
163
162
166
174
179
177
168
162
166
174
183
185
189
186
180
169
162
165
172
143
144
153
159
161
160
157
153
153
156
162
170
168
164
162
166
175
179
174
169
163
161
162
161
159
159
165
171
171
172
170
165
161
162
171
184
187
179
170
172
185
198
199
193
184
176
172
172
170
167
152
151
155
160
164
165
161
155
156
162
168
172
165
162
161
166
168
170
167
166
164
164
160
160
159
155
156
158
166
172
175
173
165
162
167
177
181
176
173
175
188
195
193
184
178
173
174
180
182
176
171
166
161
159
161
163
161
154
152
158
165
165
162
162
167
168
164
159
162
169
172
171
167
166
166
162
159
158
163
172
174
176
169
166
168
169
169
170
172
173
175
174
174
173
171
170
169
175
182
184
175
169
161
157
160
162
160
153
150
156
163
162
162
166
172
171
164
162
168
176
176
174
173
174
171
168
162
163
169
174
172
168
167
168
171
170
168
166
169
169
169
169
170
172
170
170
168
170
178
185
166
163
159
160
163
163
161
160
162
167
171
167
166
166
168
165
163
169
178
181
175
170
173
179
184
173
162
162
171
177
170
160
157
165
175
178
176
170
167
167
169
171
179
179
180
184
182
180
180
185
181
173
161
158
164
172
174
168
158
152
154
157
161
163
164
166
168
170
175
178
183
187
184
175
165
162
166
169
171
168
163
163
171
184
189
181
164
149
146
154
167
183
190
182
165
155
164
180
188
184
162
157
156
157
166
179
183
181
172
165
162
165
168
168
167
167
174
179
179
177
179
182
185
181
172
167
167
166
170
171
170
170
176
184
185
173
158
144
148
158
175
185
187
181
173
171
179
188
187
175
155
149
148
153
163
178
185
184
174
165
163
166
170
169
167
170
176
182
180
172
166
168
177
180
178
171
166
163
166
172
173
173
175
177
176
170
159
152
163
176
184
184
180
177
179
185
185
184
175
168
166
163
157
154
159
165
170
167
161
158
156
161
165
166
167
172
175
176
173
167
161
161
164
168
168
167
165
165
166
169
170
166
165
167
174
175
163
158
165
178
184
183
180
178
179
178
173
167
167
172
174
181
174
168
162
164
164
159
153
145
148
157
159
161
164
168
169
166
163
165
164
164
160
156
159
163
163
165
167
170
169
164
163
171
177
175
165
158
161
172
180
184
180
176
171
169
166
166
171
177
167
173
177
176
172
167
164
157
154
147
149
161
162
159
153
150
153
159
164
168
170
171
167
166
164
164
166
165
168
170
172
174
177
179
177
168
158
156
162
171
177
179
174
167
164
168
175
184
181
177
163
161
167
173
173
165
157
159
165
172
171
170
168
161
154
151
156
167
169
169
169
169
170
172
173
173
172
173
173
171
170
173
179
179
172
157
154
159
168
173
174
171
169
165
165
174
189
197
191
180
166
157
161
167
167
150
141
155
180
202
193
174
163
166
172
173
173
171
169
164
162
164
168
173
176
175
174
177
176
172
166
163
162
165
164
157
159
167
172
172
171
170
171
168
170
174
182
187
185
184
165
157
158
164
166
155
150
162
184
199
187
168
160
169
181
185
179
169
164
161
163
166
169
171
170
167
170
175
177
173
165
158
157
157
157
160
164
173
172
172
174
176
174
171
169
170
169
170
176
182
158
154
154
161
170
175
176
172
171
171
163
160
161
169
175
173
168
161
158
162
168
173
173
170
164
164
167
175
179
176
171
166
158
155
151
154
161
171
174
178
182
180
174
167
165
167
167
167
168
175
148
147
150
158
170
181
186
177
165
155
157
164
167
165
160
157
154
157
158
162
168
173
174
170
163
166
175
181
183
179
174
170
162
154
149
154
161
173
180
185
186
180
172
166
167
172
173
174
173
179
147
143
149
157
161
166
170
169
167
167
172
175
167
153
144
149
154
159
160
163
165
169
167
164
164
173
183
185
181
170
167
166
163
156
152
160
173
188
190
182
178
175
173
174
178
184
186
188
187
190
153
152
156
159
157
158
159
163
170
181
183
174
164
151
151
154
160
161
162
166
168
166
159
158
167
181
188
182
167
157
155
161
163
159
160
172
185
192
186
172
167
171
173
177
180
184
188
194
198
196
160
162
163
164
163
161
161
162
164
166
167
165
163
166
170
173
170
168
170
174
173
165
157
161
175
188
187
177
164
153
157
161
165
161
162
172
182
183
172
162
162
169
170
168
165
171
184
196
200
193
169
168
166
165
166
167
166
164
158
153
154
160
167
169
175
180
183
182
181
177
172
164
162
168
179
181
177
169
168
168
172
172
166
160
157
162
169
169
162
157
161
169
167
160
152
161
180
194
197
189
174
167
162
161
164
166
165
164
160
158
161
167
168
167
168
177
187
190
179
167
162
165
170
174
170
161
156
165
176
185
186
180
170
159
152
158
167
171
165
158
162
166
166
163
162
167
178
188
191
184
170
164
160
160
163
164
164
165
165
164
167
172
170
165
163
167
177
180
174
163
161
168
175
174
167
153
151
164
179
189
188
180
171
160
156
158
168
177
176
169
165
163
164
167
173
176
179
179
179
176
160
161
163
166
166
165
165
167
167
166
168
171
171
167
162
162
165
168
172
171
174
172
172
172
170
168
166
171
179
183
181
172
167
163
162
163
168
176
178
175
168
163
163
169
176
180
176
170
166
165
158
161
167
171
171
168
169
168
169
168
171
171
167
162
164
164
166
170
175
181
181
171
166
167
173
177
177
175
176
177
174
167
162
162
165
167
167
166
167
168
169
170
172
172
176
177
173
168
164
167
158
166
171
171
172
171
173
172
171
172
175
175
170
164
166
174
185
185
177
171
168
168
167
167
171
173
172
169
168
172
175
173
166
162
164
170
177
177
172
170
173
177
177
171
171
174
176
175
174
177
160
170
172
170
168
172
175
175
172
171
175
178
177
175
173
179
188
184
164
148
148
163
176
178
171
163
157
155
158
168
179
181
174
165
164
173
187
194
192
186
178
177
172
167
170
176
181
181
178
178
162
168
168
167
165
168
173
173
171
166
163
166
173
175
173
173
176
171
160
144
144
161
177
185
177
165
155
154
157
165
173
176
173
168
168
173
181
188
193
189
179
165
160
166
175
183
183
179
175
175
164
166
165
163
164
165
165
165
166
161
161
160
164
168
167
162
161
165
166
165
162
165
171
179
181
176
169
157
157
163
168
169
169
169
170
168
166
168
175
176
171
162
162
167
179
185
181
176
173
174
165
167
166
166
165
162
159
157
161
168
174
171
164
159
158
159
163
169
178
182
181
172
167
172
180
181
169
157
156
166
172
172
166
166
169
167
165
160
164
171
173
171
167
167
172
176
177
176
174
174
166
171
170
168
165
161
157
153
159
170
179
176
165
159
162
166
172
176
182
189
187
179
168
168
177
177
166
155
159
175
184
175
164
164
171
179
179
170
168
172
176
177
169
159
158
166
170
173
171
170
168
171
170
166
163
159
155
154
159
169
174
171
163
162
169
177
180
176
176
176
180
176
173
174
178
176
165
160
170
179
180
168
161
167
178
188
191
180
174
173
177
175
165
153
149
155
164
165
162
162
171
168
164
163
160
157
155
154
160
169
173
169
163
164
171
179
179
171
160
157
160
168
175
183
183
176
169
175
177
176
166
157
162
171
176
181
179
177
178
178
176
173
166
160
157
165
170
168
161
161
168
163
160
164
166
161
154
152
158
169
173
171
165
163
170
177
177
170
160
150
153
163
176
188
185
177
173
176
176
170
162
161
169
173
170
163
162
168
175
177
175
172
170
170
175
180
186
186
180
176
158
157
163
168
170
162
156
151
153
160
168
170
166
166
170
176
177
175
169
163
158
160
172
184
180
175
171
170
168
169
170
177
179
174
166
159
161
167
170
171
172
171
172
176
178
182
189
192
192
186
153
161
169
168
164
160
157
157
156
158
157
156
162
168
174
175
174
177
181
176
164
157
159
167
175
173
169
163
163
168
176
184
180
169
167
171
175
173
168
164
166
171
173
176
178
179
178
177
177
179
159
167
172
166
155
156
161
168
167
162
157
158
164
174
176
171
167
171
175
173
162
153
153
165
176
179
173
161
160
167
176
179
174
168
173
180
182
174
166
164
171
179
179
177
176
174
170
163
160
164
168
173
172
167
161
162
168
171
171
170
171
174
179
180
176
167
163
165
168
164
157
152
156
172
185
183
172
162
161
168
174
173
169
166
172
178
176
168
164
168
179
183
179
172
172
170
168
166
164
167
173
172
172
174
178
176
170
165
164
170
177
182
179
176
170
166
166
167
168
166
158
159
170
178
183
176
168
164
167
172
175
172
168
166
170
172
171
167
165
166
168
170
169
167
170
169
168
169
173
174
168
171
170
174
180
175
163
152
153
165
172
166
159
156
162
167
169
171
172
173
173
176
177
176
170
165
166
169
173
174
174
173
170
165
164
166
173
176
171
164
151
148
156
168
174
171
164
166
169
175
158
163
164
165
160
160
152
150
158
167
166
154
146
151
160
166
167
169
173
178
179
182
178
169
159
158
167
173
172
168
173
184
184
173
163
163
175
182
182
170
157
152
159
171
178
174
163
159
167
174
150
157
158
151
146
146
154
163
170
171
167
161
153
156
161
165
166
170
167
165
170
177
176
168
158
160
167
171
165
164
175
192
195
180
167
164
171
175
178
182
186
181
175
175
176
176
170
167
176
179
151
155
155
153
149
157
169
174
171
167
167
172
172
165
164
172
180
179
164
153
156
168
174
170
162
160
164
164
161
165
178
193
192
179
171
171
169
166
167
182
198
204
191
178
171
171
173
179
187
185
160
157
155
157
165
175
184
179
167
158
167
177
177
172
171
183
194
186
165
152
154
165
172
170
163
158
153
153
158
167
178
182
178
174
175
181
180
175
170
175
183
187
182
174
168
166
169
176
180
182
164
157
153
157
169
176
179
175
164
157
163
169
174
176
178
182
182
175
165
161
162
166
168
165
160
159
158
157
160
163
169
172
171
170
177
185
194
191
184
170
163
158
160
166
171
170
167
164
165
176
160
153
149
153
158
163
166
166
160
152
147
157
170
177
176
168
159
159
165
166
166
163
155
150
157
171
181
178
169
163
165
170
171
169
172
180
186
184
180
171
160
152
154
164
177
184
179
172
176
188
156
152
151
154
156
159
162
162
154
145
143
155
170
177
171
158
153
158
165
167
162
158
146
144
150
171
186
185
175
171
171
175
172
166
163
165
166
163
166
175
173
165
156
164
181
191
192
192
195
199
161
160
160
161
161
164
166
162
151
144
148
163
173
176
173
172
172
171
167
165
160
158
156
152
154
161
167
170
172
173
177
180
175
167
164
157
149
146
159
179
184
171
157
163
179
190
193
193
193
187
166
167
168
166
165
168
170
164
154
150
158
169
173
172
173
177
178
172
166
164
165
169
173
172
169
166
164
162
165
170
176
180
177
173
170
163
152
148
159
175
181
177
166
170
174
182
178
176
174
174
159
163
168
166
163
164
168
164
156
155
161
167
168
166
168
172
174
171
167
166
168
172
175
178
183
182
176
170
166
168
172
175
176
175
174
170
166
159
162
168
173
180
180
177
172
170
169
171
170
173
148
154
163
163
158
154
152
156
153
155
162
166
166
164
163
166
170
170
169
164
164
164
167
171
177
177
177
172
167
167
171
176
176
171
170
175
180
177
170
167
173
184
185
179
170
168
169
174
173
173
151
150
156
159
157
150
146
141
146
155
165
172
171
166
162
164
167
170
169
162
158
159
164
166
162
157
158
159
164
170
175
178
174
166
166
175
186
189
186
182
188
189
186
179
175
173
175
178
175
166
158
156
157
159
160
157
149
141
143
153
168
175
176
168
165
164
163
162
163
159
160
164
171
170
160
148
147
156
166
174
175
175
170
163
166
175
184
191
196
199
197
190
184
181
179
177
176
177
173
166
162
165
163
164
170
172
165
154
148
153
157
159
163
168
173
170
162
155
155
161
167
175
179
176
166
153
154
163
174
177
171
161
157
162
169
171
171
178
193
198
195
184
176
178
181
179
172
170
173
177
164
166
167
171
175
177
174
169
164
160
152
142
150
166
177
173
161
154
158
168
170
173
177
177
169
161
160
168
180
180
171
157
153
162
170
170
166
168
179
192
191
179
172
173
177
180
173
172
178
185
172
165
164
168
175
177
175
176
178
177
168
156
158
164
168
164
158
163
173
176
172
166
169
175
173
165
160
164
177
185
180
168
163
168
174
175
169
166
173
186
192
191
180
173
172
177
182
182
182
184
176
169
158
156
167
177
178
170
160
155
156
157
160
162
166
168
167
166
161
162
167
177
179
174
170
179
187
184
176
170
169
172
177
181
184
177
169
162
165
172
182
186
184
172
158
151
161
175
183
181
156
152
152
155
161
165
166
163
158
154
151
154
159
163
164
166
169
172
169
165
164
166
169
167
165
167
172
176
174
173
175
177
177
176
174
172
168
163
164
169
174
179
174
169
161
161
173
181
182
176
148
140
141
148
152
151
150
154
154
152
153
158
164
163
160
159
168
177
180
171
160
155
159
163
165
166
164
166
168
172
176
178
178
172
170
170
170
168
170
174
176
174
169
167
169
173
180
180
175
172
160
156
154
151
149
145
144
149
155
158
160
161
161
159
160
163
169
176
178
172
163
158
159
164
168
166
164
162
162
167
171
172
166
165
169
173
173
173
175
180
182
181
177
175
177
176
170
164
165
172
172
179
175
164
154
149
147
152
157
162
164
160
152
153
160
168
171
169
167
170
170
170
166
167
169
168
166
161
162
165
169
167
164
164
168
174
173
172
173
177
181
183
181
179
179
173
164
158
161
173
175
188
180
167
158
158
160
159
156
158
163
162
159
157
162
171
172
166
162
165
171
179
175
170
167
166
165
166
170
174
174
176
174
174
172
169
169
169
172
175
174
172
168
166
170
173
173
168
168
174
173
179
170
163
161
165
169
167
165
163
169
174
176
168
169
171
174
170
166
162
166
171
173
172
170
169
174
178
181
180
178
178
180
179
176
168
168
173
177
177
172
164
154
153
161
171
176
181
182
184
171
167
164
164
168
168
169
168
171
173
179
180
184
179
173
170
173
173
170
164
161
164
168
173
177
180
181
186
184
177
173
168
170
175
174
174
177
179
180
180
176
169
159
155
159
166
173
178
187
196
161
156
159
170
175
173
165
165
169
171
169
169
173
174
174
171
169
171
171
169
166
166
169
175
183
186
182
180
179
176
171
166
163
164
169
176
179
178
176
179
185
181
172
163
164
169
171
171
175
184
145
143
153
166
175
173
165
162
166
158
157
158
163
171
170
166
166
170
171
169
168
166
168
173
179
183
181
178
179
181
179
173
164
159
160
165
167
170
173
180
189
183
173
165
167
173
175
170
165
164
146
139
148
158
164
166
165
170
169
166
162
163
167
168
168
167
170
172
170
165
161
161
163
166
169
181
191
195
193
186
181
177
167
160
153
151
157
168
177
185
187
180
171
164
167
174
176
174
170
164
164
152
152
156
157
156
161
171
181
185
179
176
169
163
162
167
172
175
168
163
159
161
160
163
168
180
195
201
192
173
163
164
167
163
156
152
158
170
182
186
183
175
171
169
170
169
172
177
183
183
174
167
161
157
153
152
157
166
180
190
188
175
163
158
160
164
168
167
165
164
165
166
166
170
175
181
186
182
173
156
148
153
162
165
165
164
166
171
175
175
174
173
173
174
173
171
173
181
191
193
170
167
162
153
149
151
156
163
171
176
175
167
161
160
162
160
156
157
160
165
167
167
169
178
184
183
174
164
161
157
155
157
162
165
169
173
173
169
161
158
166
174
175
171
171
178
186
193
192
186
165
161
153
147
146
150
157
161
162
164
164
165
164
165
166
166
163
164
165
167
165
165
170
178
181
173
159
161
168
173
176
172
168
167
170
177
178
170
158
152
164
176
178
168
167
176
190
194
187
176
168
161
151
147
147
150
158
163
165
166
167
170
168
165
165
171
182
183
178
169
165
168
173
176
168
154
152
162
177
186
184
181
175
169
170
176
183
181
168
160
167
176
178
171
169
171
178
181
173
169
170
165
160
155
152
153
161
167
171
170
170
171
167
163
160
169
177
181
174
166
166
171
177
175
168
152
150
160
172
176
175
173
172
167
167
172
182
190
187
180
174
173
171
171
174
173
171
168
165
164
163
164
165
163
161
159
165
171
173
169
165
166
163
160
159
161
161
162
166
165
168
171
173
175
172
168
163
159
164
168
169
166
166
166
169
171
174
182
188
188
176
167
164
168
176
178
173
167
162
166
158
162
166
168
168
167
170
171
170
163
159
163
163
162
164
162
164
163
167
168
169
167
165
167
171
174
172
166
166
170
172
170
170
175
174
172
169
166
168
171
169
166
165
169
176
180
177
172
170
175
159
165
168
171
172
174
177
170
157
147
153
165
174
173
171
177
182
184
174
167
167
165
164
163
165
170
170
170
172
175
181
184
182
177
176
172
171
164
159
159
166
172
174
171
173
177
180
180
181
181
165
172
174
173
174
180
183
174
154
142
149
169
182
182
176
178
187
189
176
163
155
164
170
169
165
164
164
162
165
169
176
182
180
172
167
170
176
176
173
170
173
177
178
172
171
174
180
182
178
176
169
174
172
167
168
176
184
180
166
147
148
164
177
180
174
168
171
175
171
164
157
162
172
177
177
171
164
158
149
147
157
167
175
171
168
171
178
184
185
181
178
177
174
170
171
174
178
178
172
171
167
169
165
162
162
169
180
182
176
163
154
155
162
167
164
158
157
162
170
170
166
164
167
173
180
182
178
163
149
142
151
164
174
178
177
173
174
173
173
173
174
174
171
169
169
173
177
178
177
175
161
166
165
162
159
164
172
180
177
170
161
152
151
157
161
162
164
165
172
179
181
172
163
165
178
189
185
170
156
158
167
175
177
176
175
171
169
163
158
159
170
176
173
167
164
168
178
186
187
186
156
167
172
166
159
155
160
166
169
170
168
162
158
159
167
178
181
176
174
178
183
172
162
161
178
192
190
175
162
164
178
179
173
166
164
168
171
165
158
158
171
181
181
171
164
168
177
183
182
181
155
165
174
171
161
151
150
154
162
169
173
172
168
169
175
182
184
178
173
172
171
166
164
170
185
193
189
177
165
160
163
165
164
164
162
164
172
173
169
168
174
184
185
178
173
174
177
173
163
163
159
157
164
167
163
156
149
154
163
172
176
175
171
170
173
177
177
174
167
162
159
160
170
185
190
189
182
177
166
155
144
148
162
167
164
161
167
175
177
175
176
179
181
180
179
182
182
173
162
161
157
146
147
162
171
170
163
163
168
174
177
174
169
165
167
170
171
171
168
160
155
159
174
188
189
183
176
174
170
159
147
153
165
167
162
158
163
173
177
177
175
175
177
180
181
185
188
186
179
174
155
149
151
165
172
179
181
175
172
171
172
170
167
165
164
166
169
172
175
168
158
158
170
180
184
179
174
172
168
165
168
172
170
164
158
159
166
174
175
174
175
177
179
180
180
180
183
188
192
184
156
167
173
171
170
175
181
178
171
163
165
167
168
166
163
164
168
173
177
173
162
156
158
168
179
182
176
168
162
166
176
183
177
165
164
171
179
178
174
175
178
183
184
181
177
173
172
176
183
181
161
174
181
173
167
169
173
173
168
163
165
171
170
165
159
162
166
171
172
165
159
154
154
164
177
184
178
167
160
163
174
181
178
172
176
183
183
177
172
175
181
184
180
173
171
170
171
171
171
170
157
164
170
173
172
170
170
168
166
169
176
178
172
157
154
160
168
171
168
159
155
158
161
168
176
181
175
168
162
164
171
173
171
169
175
179
176
171
168
173
176
173
166
163
167
171
177
178
174
171
150
156
167
177
181
177
166
160
162
174
180
177
161
149
153
164
172
176
172
170
171
175
177
176
176
175
171
167
164
166
170
171
167
161
159
164
170
171
170
168
163
156
156
163
169
172
178
180
179
176
153
162
172
181
183
173
161
156
164
178
176
161
146
148
160
168
170
173
184
194
197
196
187
181
176
169
166
165
162
163
170
177
174
162
149
150
168
178
176
168
155
153
160
172
177
172
163
164
171
177
158
170
176
173
166
161
156
162
172
181
173
157
147
154
166
169
165
165
176
191
202
201
193
182
171
164
166
166
161
161
172
191
194
175
156
150
165
178
180
176
167
165
170
177
180
171
156
152
161
170
158
165
161
152
145
144
155
164
173
177
171
165
157
158
166
171
168
164
164
167
180
192
188
177
163
161
165
168
164
163
173
192
197
180
163
157
161
168
174
182
185
181
174
173
174
172
165
161
162
163
155
151
145
140
142
145
154
155
154
158
167
172
168
161
163
175
183
178
164
154
162
175
180
173
163
161
168
171
168
168
173
179
179
172
167
167
166
164
166
174
185
183
172
168
169
174
177
178
173
167
159
153
147
153
162
165
161
150
141
147
164
173
172
166
167
179
191
185
168
158
159
168
176
177
176
175
177
175
172
172
176
176
168
165
169
176
180
173
164
163
167
168
165
167
169
175
180
182
178
170
163
156
160
172
186
184
171
156
148
152
164
170
171
172
171
172
174
172
166
161
161
166
173
183
191
192
186
179
175
175
178
177
172
169
174
184
189
182
171
161
154
154
159
165
172
176
177
174
170
170
161
155
157
173
185
183
172
162
156
156
159
162
168
172
168
160
152
153
161
164
162
161
164
174
184
191
189
181
175
174
177
176
173
172
177
183
184
178
172
166
160
155
155
164
174
178
171
167
165
171
157
151
153
160
170
174
168
161
153
149
153
161
167
169
165
155
153
159
164
166
164
159
157
155
158
169
178
178
173
172
174
175
172
169
173
177
175
167
170
174
173
163
157
166
179
184
174
167
169
174
162
157
155
159
166
171
168
159
148
145
153
165
170
169
168
170
172
172
168
167
170
173
167
154
149
155
164
171
171
172
177
180
176
169
168
170
170
168
175
182
185
173
168
173
185
190
180
173
172
174
167
167
165
164
167
171
171
164
151
150
160
170
173
171
173
177
176
171
164
165
174
181
181
173
163
161
164
167
167
170
178
183
180
172
168
168
172
175
180
182
182
180
179
179
181
179
175
175
177
175
165
166
168
168
167
169
172
169
168
166
167
171
172
171
174
175
168
157
153
161
171
179
181
180
178
175
171
164
161
165
173
182
182
175
169
170
177
181
181
175
174
179
182
178
166
160
164
176
183
181
164
161
167
167
163
162
165
169
172
170
169
171
170
171
172
168
162
155
155
162
166
170
173
177
177
173
165
159
156
161
170
179
181
173
167
171
181
187
180
168
165
170
172
166
156
151
164
178
184
179
171
165
163
161
157
155
159
164
168
167
169
173
174
174
171
166
162
163
169
166
165
163
170
173
168
159
154
157
160
163
169
175
176
169
165
169
180
186
180
169
164
165
163
163
159
162
172
179
178
173
177
170
164
158
157
157
161
163
163
162
165
173
178
178
176
169
165
169
171
168
164
167
175
175
166
155
155
164
171
172
168
167
169
166
165
168
173
178
180
176
173
169
168
172
176
176
175
173
173
170
171
170
169
169
171
174
175
169
166
162
158
156
165
177
182
174
165
162
162
162
164
173
180
181
171
160
161
172
180
177
168
163
164
166
169
169
168
169
177
182
181
176
176
181
185
185
173
169
173
180
163
167
171
177
180
179
177
175
177
170
156
145
152
168
177
172
161
158
159
163
165
170
177
178
172
166
166
172
179
180
177
171
168
171
173
171
167
165
173
182
185
180
175
177
181
182
174
171
174
182
172
169
168
172
175
174
171
171
176
176
170
161
158
163
162
159
157
163
169
169
166
162
164
169
170
168
166
170
178
186
187
186
181
177
176
174
168
165
171
180
185
183
175
165
162
167
171
177
175
177
154
152
155
162
173
178
167
162
164
173
181
178
170
168
173
176
178
170
167
166
166
166
163
162
167
178
185
180
171
167
172
177
175
169
169
171
175
180
187
191
186
180
174
173
174
173
171
170
178
182
141
137
149
162
169
168
154
152
161
166
162
159
163
167
172
174
173
174
173
171
165
161
158
157
162
172
180
179
171
167
171
177
175
172
169
171
176
179
176
172
169
167
165
167
167
168
169
173
177
179
143
135
144
160
161
154
149
151
160
160
157
155
159
162
163
161
167
176
183
179
167
158
156
158
165
171
175
174
169
166
170
178
182
183
179
177
179
179
173
166
167
168
165
166
165
168
175
179
181
179
157
153
160
162
157
149
148
153
162
163
160
157
154
155
155
157
166
179
190
195
182
171
165
173
181
183
177
168
162
162
169
177
179
177
175
177
183
184
178
176
179
182
179
176
175
176
177
179
180
181
167
175
174
164
154
151
154
156
160
164
164
160
150
149
159
169
176
181
187
197
195
186
180
178
184
183
172
160
153
159
170
175
169
162
163
173
183
186
182
180
180
182
183
183
185
183
175
167
168
177
172
184
173
158
152
157
162
161
155
155
161
162
157
159
174
188
191
183
180
181
187
187
180
174
169
166
162
156
154
162
171
174
169
161
162
171
182
185
180
173
170
169
170
179
186
187
173
158
157
172
176
181
167
155
153
164
173
166
154
147
160
171
180
181
179
187
190
182
173
166
167
172
171
169
165
164
164
166
167
169
171
171
171
170
172
176
183
184
179
174
170
166
165
171
178
178
172
163
165
177
174
172
165
161
167
174
177
167
153
145
158
175
188
184
175
172
176
178
173
165
162
164
167
170
173
178
179
174
174
172
171
171
170
172
175
181
187
188
189
187
186
182
173
168
168
169
170
170
181
187
159
158
164
175
183
179
172
163
155
149
154
162
168
168
168
167
172
176
175
172
168
166
167
172
179
183
177
167
162
169
177
176
172
170
174
181
186
185
185
189
192
187
175
166
166
168
170
171
174
180
144
149
163
179
182
172
163
160
161
159
156
155
156
162
165
167
172
178
178
174
169
163
163
168
173
178
172
160
158
169
184
189
181
174
173
175
174
171
173
178
185
180
170
163
166
171
172
170
162
161
149
153
167
175
171
162
160
163
169
170
167
165
167
167
168
169
176
181
178
168
158
157
158
163
168
172
175
173
174
171
178
182
186
181
174
167
164
166
169
174
176
173
169
165
167
169
173
173
169
163
172
171
171
170
163
158
160
168
170
170
171
173
176
177
171
172
177
182
176
166
158
158
164
169
169
171
178
186
184
168
159
163
174
182
174
163
160
166
175
179
179
177
175
171
168
163
163
173
179
178
179
180
173
164
158
156
160
166
165
165
165
167
170
169
169
169
173
174
171
166
163
165
175
183
178
174
171
176
178
168
155
154
164
171
170
161
161
167
176
182
181
181
178
175
170
162
160
162
174
180
175
175
168
156
150
152
157
161
161
161
161
161
158
161
163
163
160
160
161
162
162
165
173
186
186
177
161
163
174
182
180
174
169
170
170
166
166
167
168
173
177
179
175
172
172
173
167
160
158
167
163
163
155
148
146
148
155
160
162
164
166
165
161
157
156
156
156
160
161
163
163
163
169
179
183
178
168
167
177
187
193
192
186
183
180
178
175
172
163
161
169
178
177
170
172
177
177
166
156
158
164
161
155
149
147
149
159
164
167
167
168
168
163
155
152
156
164
174
173
169
168
169
171
174
174
176
180
182
176
175
176
183
191
192
190
187
186
179
167
161
168
179
181
175
174
175
177
172
167
161
166
164
162
156
153
155
164
171
172
167
163
161
157
153
152
158
170
176
173
170
170
174
177
175
171
172
177
178
169
160
157
166
175
181
184
183
185
183
179
176
175
179
181
177
175
173
172
172
172
175
163
165
166
164
162
163
168
173
172
164
156
153
153
154
157
159
159
157
156
159
166
173
176
176
172
168
165
162
163
161
162
163
164
165
168
170
173
179
182
184
179
176
174
174
176
176
172
168
170
177
157
160
164
166
168
168
170
168
164
156
153
156
160
164
163
155
140
135
140
155
168
172
172
170
169
170
168
165
167
170
172
171
170
170
171
169
167
167
171
176
174
171
168
171
176
179
176
170
169
174
157
159
157
159
163
166
168
164
155
146
150
166
176
178
170
156
143
139
144
159
173
173
167
162
166
174
182
182
178
174
175
176
176
176
175
170
167
162
161
163
168
171
172
173
175
178
179
177
172
171
166
166
161
152
152
160
167
164
152
142
150
168
184
186
176
165
162
162
163
166
172
169
165
163
168
179
186
185
176
170
168
169
172
173
173
172
171
167
161
161
165
173
179
177
174
175
179
182
173
167
173
175
168
159
153
158
168
167
157
151
156
167
180
184
178
173
173
172
170
167
162
162
164
164
173
176
180
178
171
163
161
164
166
167
170
173
178
176
168
163
168
176
182
179
171
168
174
179
179
174
170
170
165
164
163
167
171
171
167
164
163
166
166
171
177
178
178
175
171
169
162
161
161
164
170
173
176
173
167
164
165
168
170
169
172
174
177
176
169
164
171
179
184
177
167
164
171
180
187
185
157
156
160
164
169
173
177
176
172
169
166
163
158
161
174
181
181
176
170
169
169
166
160
160
163
173
180
176
170
166
171
176
175
172
168
168
169
166
162
163
173
184
185
175
165
165
173
182
189
188
146
149
160
164
165
168
172
177
174
170
168
165
162
163
173
180
181
172
166
168
173
170
160
155
164
178
186
181
170
165
169
175
176
170
163
160
166
165
161
163
173
183
184
175
169
171
176
177
177
179
143
149
162
166
162
155
159
169
170
171
173
173
172
172
174
174
171
165
162
169
175
171
164
163
166
178
184
178
166
159
160
166
172
169
160
158
167
171
170
166
169
178
180
178
176
180
179
172
162
164
152
148
158
163
161
156
154
160
169
173
175
177
176
174
172
169
167
166
167
174
178
177
175
171
168
164
164
164
162
154
153
160
168
168
160
158
167
175
175
172
171
173
177
179
181
185
182
173
165
164
159
147
145
154
163
168
165
167
172
175
176
175
174
170
166
163
163
170
175
179
179
177
176
174
167
160
160
164
164
158
158
164
166
165
159
159
168
177
179
177
175
175
178
182
184
184
179
174
173
172
160
152
148
155
169
181
186
184
175
173
173
174
173
169
165
162
164
170
176
178
172
165
166
168
170
172
173
170
166
165
171
174
168
162
159
165
177
179
178
177
177
180
185
188
185
177
169
168
174
177
161
168
169
168
173
182
192
186
175
168
170
174
174
170
165
163
164
165
166
166
163
161
161
167
173
177
177
171
167
168
176
181
178
175
176
180
183
178
172
170
175
180
187
187
181
171
164
166
174
178
160
172
177
173
171
173
175
172
167
164
170
174
171
167
161
162
165
163
157
156
161
171
172
167
167
169
172
170
168
169
174
179
181
185
190
190
182
172
164
162
166
172
176
175
171
170
170
177
179
178
154
159
168
168
165
162
162
162
163
167
174
174
165
150
148
160
168
165
158
156
167
175
173
161
153
160
170
173
172
170
171
171
171
174
179
181
174
169
166
165
165
166
165
165
170
174
180
185
183
174
153
155
162
164
163
160
159
159
163
172
177
173
162
147
148
160
167
167
168
171
176
174
163
155
154
165
176
177
171
165
167
167
164
162
163
167
170
172
172
171
171
171
169
171
175
176
178
180
177
174
159
164
165
165
165
166
162
162
169
177
178
171
164
164
167
166
163
163
175
187
184
172
161
161
172
181
180
171
161
160
165
170
170
166
162
166
171
174
176
175
178
179
179
178
178
172
163
163
168
173
172
171
169
165
164
163
166
167
175
180
177
172
170
177
180
172
160
158
170
183
181
175
171
181
184
180
170
164
162
163
170
172
175
173
174
173
174
172
173
177
182
181
177
175
173
165
156
154
163
171
172
172
165
157
152
158
164
167
170
172
172
174
172
174
175
173
168
164
164
166
174
177
184
185
177
166
160
164
169
172
172
168
165
169
176
179
176
168
166
172
178
174
166
163
167
167
165
163
165
169
169
170
163
154
148
149
154
151
148
155
165
172
170
167
169
173
177
175
170
166
172
175
178
175
169
163
164
170
171
170
167
164
161
164
171
178
176
167
159
161
166
162
160
163
169
176
179
178
172
169
167
170
169
164
158
155
154
147
143
148
161
168
167
163
164
170
174
179
177
174
171
170
171
172
177
183
185
178
171
166
167
169
167
165
167
172
173
165
156
151
155
158
162
170
177
184
188
187
179
170
167
171
175
179
176
172
164
153
148
156
163
165
163
160
161
163
169
175
178
175
166
164
169
181
194
195
189
179
172
171
173
175
174
170
170
170
169
164
159
157
161
169
174
175
178
180
182
185
180
170
164
167
173
183
191
185
172
162
163
168
168
164
161
159
161
161
164
171
175
173
163
161
169
183
189
179
168
162
171
176
178
176
172
172
176
176
172
166
166
171
177
180
174
170
172
172
169
167
167
165
163
163
169
178
186
183
172
165
163
166
169
165
163
162
164
167
169
170
171
171
167
167
170
174
168
157
152
157
169
175
178
173
171
171
175
180
176
171
172
182
188
183
174
169
174
177
171
164
162
164
167
166
167
170
172
173
169
163
162
164
169
168
169
167
169
171
170
168
166
170
177
185
179
170
155
154
158
166
170
175
179
181
178
171
170
175
178
178
179
185
187
183
177
176
183
192
192
185
174
170
171
170
168
166
167
167
166
162
163
165
170
173
173
173
174
172
164
158
159
169
180
193
188
173
164
164
169
172
172
174
179
186
181
170
165
169
180
186
185
182
180
181
180
180
184
189
195
199
193
182
168
167
167
166
166
165
165
164
167
169
172
173
173
173
174
170
160
152
155
168
180
186
186
178
170
167
167
166
166
167
171
175
171
166
164
169
180
188
187
176
171
174
179
178
171
170
177
189
192
185
167
164
168
168
166
166
167
170
171
170
170
169
170
172
173
169
160
157
163
174
178
177
176
175
171
166
160
157
158
156
153
156
164
169
168
170
177
182
177
168
162
166
176
177
166
156
162
175
181
180
172
170
168
166
165
169
174
177
176
169
165
163
166
172
173
168
163
167
176
178
174
167
168
172
170
163
160
162
160
155
149
153
166
172
170
168
171
173
165
156
155
165
176
181
174
164
165
171
178
179
185
178
170
165
164
171
178
183
179
169
162
159
164
173
174
169
165
170
176
173
161
156
161
169
171
168
169
176
174
167
163
164
173
173
167
166
167
169
162
155
157
168
179
185
180
176
174
175
179
182
178
174
172
170
170
173
176
178
177
171
164
155
159
170
173
169
164
166
167
163
156
154
161
170
172
172
174
178
178
176
179
181
180
174
169
169
171
169
162
158
161
171
179
184
187
188
185
181
182
183
164
165
168
171
173
167
160
159
166
170
163
154
154
161
165
166
162
163
162
160
155
155
162
167
172
173
174
174
174
177
184
188
184
176
174
175
173
167
161
161
164
171
174
178
184
191
187
181
175
175
162
163
162
161
160
157
151
150
155
162
165
163
159
158
158
162
164
169
167
162
156
156
161
166
171
174
176
174
173
175
181
184
182
176
175
174
170
166
165
163
164
165
163
163
166
176
180
179
171
164
137
142
158
174
181
173
155
147
154
171
177
172
166
168
177
185
185
186
191
195
188
173
163
156
160
168
173
173
168
166
167
167
158
149
152
166
180
188
192
187
175
166
168
180
196
197
183
174
175
182
141
141
159
180
188
175
154
152
163
173
173
163
162
169
181
185
182
182
188
192
186
173
162
157
162
172
180
180
173
166
165
168
167
162
161
168
176
183
178
170
165
161
163
172
176
174
164
161
170
179
155
154
167
183
184
169
161
166
173
174
164
156
156
165
172
175
173
178
187
191
183
166
161
160
167
175
181
179
173
164
165
173
180
180
177
174
175
171
162
162
165
171
175
171
168
166
161
164
170
178
164
169
174
179
172
163
161
166
171
170
162
155
151
156
162
166
171
179
189
196
189
175
162
162
170
176
177
170
164
159
165
173
179
177
174
175
177
174
164
163
175
185
188
179
173
174
175
175
178
179
164
172
172
167
162
160
161
161
161
163
162
157
149
148
157
167
173
179
189
200
198
183
166
159
164
170
166
160
153
156
166
171
166
158
160
172
181
180
170
166
174
182
181
180
181
182
177
170
169
177
161
164
163
157
157
163
167
160
154
153
157
160
152
150
158
168
173
177
182
191
189
179
166
158
155
160
161
159
157
163
171
173
165
158
160
174
183
182
173
167
166
165
167
173
183
186
176
160
156
167
166
165
160
155
157
166
171
164
153
148
155
164
164
162
163
167
173
175
173
170
168
168
166
162
161
164
166
168
169
172
175
176
173
170
172
177
183
182
176
170
169
169
169
175
182
185
179
168
163
167
171
169
164
163
164
168
170
165
157
152
156
164
167
168
169
172
175
175
170
165
164
166
167
168
172
177
179
173
171
171
175
176
173
170
172
176
181
182
180
182
185
185
183
179
181
182
185
186
182
179
171
169
170
176
176
173
168
163
162
159
157
156
156
161
170
178
179
174
166
163
166
170
169
170
175
181
178
168
161
166
173
175
170
166
169
175
177
177
178
182
187
185
181
176
174
175
181
185
188
185
168
168
173
180
181
174
165
161
165
164
161
155
152
156
166
175
177
174
164
161
163
167
167
166
170
172
169
161
157
162
172
176
173
171
171
174
170
165
163
167
172
171
168
166
166
164
166
170
177
180
166
168
172
176
175
170
164
161
162
164
163
165
167
161
159
161
169
174
172
162
157
161
165
166
163
165
163
162
162
166
171
178
180
178
173
170
167
163
160
158
160
167
167
166
163
159
162
169
174
175
160
166
169
169
168
168
169
165
159
154
158
168
173
162
150
150
160
176
179
171
161
162
169
175
167
160
161
168
171
166
161
166
177
177
169
162
165
169
170
164
164
173
177
173
166
162
168
177
179
177
156
167
169
165
165
168
171
168
157
151
152
159
160
149
143
146
157
170
176
173
166
166
173
179
171
163
159
167
175
169
162
161
166
164
156
154
165
178
182
179
176
178
180
176
171
170
171
174
173
173
158
170
171
166
164
166
168
165
162
159
160
155
147
140
139
147
156
160
162
165
164
163
170
178
180
173
165
167
175
184
183
179
174
167
162
161
168
179
185
184
180
174
169
171
173
177
171
158
151
161
167
173
174
167
163
163
162
164
165
167
168
162
150
141
140
147
155
156
158
159
162
163
167
174
182
185
180
174
175
181
189
194
193
189
180
171
171
175
179
178
174
168
161
165
172
177
171
157
149
156
167
167
168
163
161
161
163
167
168
167
167
166
158
146
141
148
154
163
166
165
166
169
171
174
177
185
188
183
172
166
170
180
192
195
186
177
170
169
166
166
167
168
167
170
172
174
173
172
167
164
164
162
162
160
158
162
168
171
168
162
158
157
155
152
148
152
161
168
167
164
165
172
176
174
171
175
180
179
169
158
156
166
174
178
174
170
167
165
162
162
166
173
177
176
175
173
173
179
180
176
161
161
162
163
165
167
170
170
166
160
153
153
155
155
156
156
160
159
155
154
162
172
176
174
168
164
167
173
172
171
166
164
164
162
161
164
165
165
165
164
168
175
177
178
177
175
172
171
172
177
158
160
165
172
173
170
167
164
161
157
157
159
162
165
163
156
145
139
142
156
168
179
178
175
169
165
168
176
177
174
172
167
166
165
163
165
166
165
165
168
171
172
173
175
177
177
174
168
168
169
161
158
159
161
163
162
163
162
158
157
158
167
175
178
170
157
143
138
147
165
183
186
179
174
173
177
184
182
176
168
163
164
172
176
174
168
164
162
164
168
171
171
174
176
177
178
178
175
171
169
168
163
156
150
146
152
159
160
158
156
159
168
178
180
175
166
152
147
156
170
181
179
172
171
176
181
186
181
173
162
160
162
170
178
178
172
166
163
165
164
165
170
177
180
179
179
180
185
188
181
171
170
162
154
150
153
155
154
154
157
163
167
168
173
176
176
172
166
163
165
165
164
164
168
174
176
172
169
171
173
171
170
168
173
175
175
175
171
165
158
157
166
178
182
176
172
176
189
198
191
167
167
168
167
169
165
153
147
151
161
169
167
162
163
172
180
180
173
166
158
156
160
163
166
166
163
160
166
171
178
182
176
169
167
169
174
177
174
166
158
159
169
178
179
171
166
172
184
195
192
158
151
155
166
177
179
167
153
157
166
174
172
162
158
166
175
178
175
169
165
168
170
170
166
159
155
161
169
173
176
174
172
170
168
164
165
168
168
167
167
173
178
179
175
168
166
170
176
181
180
149
136
141
156
170
175
177
176
171
168
170
170
165
160
159
162
164
164
166
170
178
180
177
167
160
159
166
177
178
173
169
168
171
171
167
163
164
164
165
166
174
177
175
170
168
168
169
166
163
165
150
148
157
161
163
162
174
183
177
168
166
167
168
165
159
154
148
147
157
171
182
188
181
174
165
164
169
178
181
177
173
169
172
174
173
170
170
168
165
161
162
162
162
164
168
170
167
161
156
164
163
172
183
178
166
160
164
172
173
166
164
165
168
168
163
157
151
151
160
174
188
194
187
177
168
164
167
175
181
181
177
172
170
172
174
176
178
174
168
162
160
161
160
162
168
173
168
162
162
169
168
179
186
184
179
169
163
158
156
159
163
167
169
168
166
163
163
168
175
186
188
186
175
167
163
164
171
176
179
180
177
172
166
168
172
177
181
176
173
172
172
168
166
169
175
174
166
161
165
169
164
170
174
175
178
178
168
155
149
153
163
169
171
170
167
166
167
171
179
182
175
164
153
148
158
168
176
176
176
176
176
174
168
166
171
176
180
175
175
176
175
172
173
180
181
175
158
149
154
165
149
149
149
155
166
171
169
159
152
154
162
169
173
174
172
170
167
165
165
165
162
157
154
154
159
166
173
173
174
174
174
175
175
177
178
176
171
166
164
162
164
169
177
186
184
171
156
146
152
162
146
144
146
149
154
159
162
163
161
159
164
168
172
175
176
174
169
161
153
153
160
172
175
171
160
157
158
169
174
174
171
171
175
180
182
175
165
157
154
154
159
169
180
183
179
172
166
166
168
168
154
152
154
152
151
155
159
162
164
164
165
168
169
171
172
172
171
161
154
158
169
184
181
168
155
151
160
172
176
174
168
162
163
169
173
170
166
163
165
167
171
177
181
179
176
176
179
183
180
172
165
164
161
156
155
157
162
163
163
163
165
168
170
170
168
163
163
156
158
167
173
170
158
147
150
163
174
176
173
169
165
161
161
164
166
171
170
169
175
179
182
182
179
173
175
177
178
180
177
170
169
169
164
159
158
162
165
165
162
162
165
170
174
177
171
161
149
148
156
163
157
144
137
146
164
179
177
172
166
163
166
166
163
169
177
179
175
170
170
175
181
178
174
171
173
173
167
165
165
165
168
167
162
159
159
163
165
164
162
161
166
171
177
181
176
166
154
153
158
160
150
139
149
170
185
181
171
165
170
177
173
163
161
169
185
192
180
169
164
170
175
174
168
168
170
167
162
159
163
166
168
170
164
160
160
162
165
165
163
160
165
171
175
179
178
172
169
167
168
165
155
156
173
187
189
172
158
163
178
190
177
161
151
164
183
192
184
171
165
168
172
172
167
167
170
172
169
166
167
170
171
180
179
168
157
158
167
170
167
162
163
169
174
177
177
175
174
175
176
175
171
170
175
177
171
162
157
161
172
174
170
163
155
164
174
184
183
172
165
164
169
170
170
173
177
180
178
176
172
170
175
189
186
170
153
155
168
174
174
167
164
166
169
173
173
172
172
176
183
183
174
169
162
159
159
158
158
159
157
157
162
167
171
168
169
172
173
169
161
156
161
172
177
178
180
180
182
183
176
169
176
188
184
168
156
160
170
177
181
176
170
165
161
163
167
168
172
180
187
183
170
163
162
165
164
160
158
159
161
159
162
167
171
171
170
169
169
165
159
153
163
176
181
180
176
173
177
180
176
168
172
181
181
174
170
169
173
175
181
181
174
164
156
159
165
171
174
179
185
178
164
159
166
176
173
159
152
158
166
170
165
164
167
170
174
172
168
164
161
165
171
178
178
174
170
168
166
167
168
166
168
173
179
181
182
174
171
170
177
181
176
166
161
163
171
173
171
172
176
173
165
163
170
177
176
161
155
157
165
170
169
166
166
170
172
172
167
162
162
169
178
179
173
166
164
166
167
166
166
168
167
170
175
179
177
168
164
165
172
177
175
171
172
175
175
169
162
163
168
170
169
168
172
174
174
170
167
163
163
166
174
179
177
170
167
167
165
161
161
168
179
181
174
165
166
177
188
187
179
176
166
166
167
168
168
163
160
162
168
172
173
174
175
175
171
162
156
159
165
171
172
173
172
171
169
170
170
170
167
168
177
182
178
169
165
168
168
166
164
167
175
177
175
170
174
185
198
200
189
178
163
161
163
165
167
165
161
160
164
169
172
171
170
168
165
161
159
164
170
176
177
174
170
166
165
165
166
169
172
172
170
167
168
170
171
172
173
171
170
170
169
171
176
177
179
187
192
189
181
172
162
164
166
170
171
170
165
160
163
167
170
168
164
162
164
166
167
172
178
182
179
173
167
166
165
163
162
165
168
164
154
152
165
177
180
174
170
169
171
170
168
169
180
185
186
182
179
176
175
170
169
171
171
172
174
175
174
174
169
167
166
163
159
159
164
169
171
176
181
180
172
166
164
169
170
167
165
165
163
156
151
159
176
183
180
169
165
168
171
168
169
176
185
187
179
174
170
175
178
174
181
177
172
169
172
176
181
180
175
171
166
158
155
154
161
166
170
174
176
169
160
154
159
169
172
171
170
171
166
162
165
177
185
181
171
168
172
180
175
168
168
176
183
184
178
171
174
179
181
179
176
171
168
168
170
170
166
165
172
175
172
161
152
152
158
164
168
170
168
162
154
152
156
162
166
168
169
169
168
171
182
188
185
175
170
175
185
185
175
166
168
173
178
180
181
185
185
183
180
178
161
161
163
168
168
161
148
147
156
172
170
162
155
154
160
166
169
166
163
159
156
157
157
158
159
164
167
167
168
173
183
184
178
171
173
180
183
175
167
166
169
172
173
179
188
199
196
184
172
170
154
158
158
158
159
157
153
149
151
152
153
154
154
158
164
171
173
168
163
160
159
161
163
165
167
169
170
169
170
172
174
171
169
169
172
175
173
169
166
169
170
172
173
175
183
193
194
185
171
164
141
149
161
173
174
162
150
145
154
164
164
157
156
165
174
171
165
166
179
191
191
178
169
161
157
153
158
167
170
168
163
161
159
158
161
166
172
176
175
170
168
164
169
181
192
191
180
169
171
177
150
147
159
175
180
169
153
150
158
170
170
161
157
164
171
172
167
164
171
175
179
171
165
160
159
160
168
178
177
170
163
164
167
164
165
168
171
171
168
168
168
168
168
174
176
172
163
158
168
181
159
158
168
176
178
171
163
162
169
173
169
162
157
164
173
178
174
170
167
167
162
161
160
159
161
161
169
176
176
170
165
170
175
175
173
172
172
168
162
166
175
183
181
173
168
162
156
158
164
177
167
169
174
174
170
167
165
166
170
171
169
164
159
162
170
176
176
171
166
166
164
161
158
154
155
157
161
167
171
168
165
168
167
165
168
172
175
167
156
158
173
185
185
174
170
169
166
161
161
165
163
168
170
168
165
166
167
163
163
167
169
167
158
154
161
169
171
165
163
167
169
167
159
151
148
155
161
168
171
170
165
161
155
156
162
173
178
168
159
158
169
178
172
168
171
177
173
163
157
162
155
157
160
162
163
168
169
163
158
164
168
166
156
148
147
152
155
157
159
165
170
167
161
153
153
160
173
183
182
176
172
166
165
166
171
178
179
171
165
170
177
176
166
161
166
175
179
168
158
161
154
154
157
162
164
167
166
163
163
166
166
164
156
152
148
150
155
161
164
165
164
164
163
161
162
169
181
183
183
178
178
181
180
176
176
177
175
169
167
176
184
184
171
165
168
177
184
182
169
163
162
161
161
162
159
155
158
165
173
174
168
159
158
158
164
166
169
167
167
164
165
166
166
166
171
177
181
180
175
173
176
178
173
170
169
171
168
163
162
165
175
182
183
180
179
182
188
191
183
168
172
165
160
157
155
152
155
165
177
178
171
157
154
161
173
179
175
164
153
155
165
171
172
170
175
181
182
180
174
170
167
158
152
154
165
171
167
158
155
161
169
174
180
183
183
182
180
186
189
182
176
165
153
151
155
157
157
159
164
169
169
164
161
165
175
181
175
161
144
146
161
174
179
177
175
179
180
180
176
171
165
154
148
155
165
174
168
158
155
162
169
169
170
174
176
169
166
170
182
189
171
158
147
150
158
165
162
153
150
155
166
171
174
172
168
169
171
167
158
154
160
174
182
180
173
166
167
172
173
170
173
174
169
160
161
166
169
168
166
166
168
170
169
169
168
165
166
169
177
183
148
142
144
150
161
169
168
160
151
151
164
171
174
161
150
149
161
174
177
174
170
175
180
178
165
157
157
165
168
168
175
182
177
160
145
151
168
179
176
163
161
172
175
172
167
169
176
179
175
170
136
141
146
152
162
170
173
169
165
166
167
159
147
131
128
138
152
168
176
179
180
175
174
171
161
155
158
163
168
167
169
174
173
159
145
151
172
186
179
163
161
172
179
175
171
177
186
186
175
167
149
157
162
164
166
169
170
169
172
175
171
153
129
114
120
137
149
154
159
167
171
171
168
166
165
163
164
167
170
171
171
172
173
168
165
167
174
181
180
171
170
172
176
175
174
179
183
178
172
169
167
172
173
167
165
164
164
166
170
174
172
159
142
129
129
143
150
149
146
151
162
168
169
169
172
170
169
167
170
176
178
176
176
176
177
172
170
171
181
186
181
173
169
171
173
175
171
169
168
171
174
168
163
158
157
155
160
165
167
169
171
171
166
155
147
146
151
153
150
151
160
170
175
175
173
167
166
166
169
172
176
175
173
171
167
162
162
165
179
189
184
174
169
169
171
170
167
165
166
168
170
161
150
147
148
157
164
167
166
162
164
171
174
166
153
148
153
161
161
156
161
171
176
174
167
159
159
164
168
169
169
170
165
159
156
158
160
164
169
175
176
175
174
174
174
171
168
168
168
166
166
161
153
152
160
166
169
165
161
158
157
161
166
164
158
155
160
168
169
162
163
168
173
171
161
152
156
164
170
169
165
163
162
159
159
162
165
164
161
162
168
174
178
179
178
177
175
174
170
169
167
170
171
174
173
170
166
162
158
156
157
160
163
165
164
165
169
174
175
171
167
171
173
171
164
158
160
165
169
163
158
160
164
166
168
169
170
166
163
161
166
172
176
177
177
177
177
179
181
178
171
172
173
173
165
161
161
161
161
159
161
167
169
170
170
171
172
175
178
179
179
178
176
176
175
171
164
163
162
158
154
162
171
178
176
168
164
164
167
169
169
170
173
175
172
172
176
184
191
195
170
166
156
150
145
152
160
162
164
164
165
169
171
171
172
172
171
173
177
181
183
178
175
179
182
178
165
158
160
162
166
171
179
185
179
166
159
161
168
170
169
167
170
174
172
170
175
186
199
204
165
161
151
147
149
158
163
160
161
161
164
165
162
164
168
171
169
169
170
175
175
170
169
174
179
174
163
158
167
179
183
180
177
179
177
172
167
165
167
165
157
161
168
176
176
171
172
184
198
200
164
156
156
163
170
176
167
155
154
158
164
162
155
154
161
167
168
169
169
169
169
167
167
169
169
166
161
162
173
183
183
176
169
169
175
178
175
171
169
163
160
161
168
175
175
171
172
179
185
183
164
154
156
170
182
184
173
156
155
160
166
166
161
154
154
159
163
168
170
174
176
177
174
167
163
161
163
171
175
174
169
165
166
170
177
178
173
170
170
173
174
173
170
173
173
173
173
175
174
168
163
153
155
164
175
178
177
172
166
163
164
166
167
161
155
152
153
161
170
177
183
184
179
170
166
164
168
177
179
175
168
166
169
174
177
173
167
165
168
172
176
174
168
169
171
173
173
170
164
163
165
169
175
169
167
162
174
183
177
164
159
161
167
166
160
154
151
154
165
174
181
184
182
179
176
172
173
180
191
192
183
171
170
173
177
176
169
164
157
156
158
161
164
167
172
175
174
168
164
169
168
186
195
185
167
159
169
178
175
161
156
159
165
166
166
164
160
160
164
171
176
179
181
184
182
179
177
181
190
191
184
171
166
170
180
185
182
171
158
154
157
161
162
166
172
178
174
168
167
173
168
193
204
196
183
167
165
160
156
154
156
160
164
165
167
169
170
170
172
174
173
171
169
172
180
180
179
179
183
185
179
168
163
169
183
191
183
172
165
169
172
167
162
164
173
176
170
165
165
171
159
171
180
185
183
175
162
144
137
145
156
165
167
168
169
172
172
176
177
176
169
161
150
154
165
176
176
176
177
177
174
168
167
172
182
180
173
164
168
175
177
170
162
167
176
173
159
150
153
161
150
148
150
157
168
169
161
145
143
150
158
165
171
175
177
176
172
171
169
167
161
154
151
158
166
172
172
173
175
173
169
166
170
173
171
161
156
157
167
175
175
173
176
177
175
165
153
146
150
161
153
145
144
148
155
159
161
160
160
160
160
164
172
183
188
183
174
169
164
159
157
157
171
181
181
173
168
172
177
173
165
158
163
167
163
152
151
160
171
175
177
183
188
185
175
165
160
162
164
168
161
155
149
152
157
162
165
168
168
164
158
162
171
184
190
185
178
171
166
162
164
172
182
189
185
176
172
175
179
176
166
157
157
161
163
160
164
170
180
187
187
187
184
180
173
173
175
180
179
173
166
165
163
160
160
166
169
168
164
155
153
160
171
182
183
178
171
166
164
168
173
177
176
176
179
174
172
173
176
177
171
164
162
168
174
174
172
172
181
187
185
177
167
167
170
178
180
181
178
171
168
169
165
162
163
165
167
164
156
148
151
162
172
179
175
166
155
153
161
168
171
167
162
164
166
164
162
162
168
176
177
173
169
173
180
180
175
171
171
174
170
161
156
165
172
178
174
169
164
160
165
167
166
164
164
163
163
158
152
148
154
165
172
174
172
165
159
159
164
166
164
160
165
168
168
162
155
159
169
179
178
173
169
173
178
179
174
170
168
170
166
162
166
173
180
180
170
161
159
161
163
170
172
170
167
163
161
158
155
153
159
166
171
172
172
172
173
173
172
169
163
162
172
182
180
163
154
160
175
181
176
171
168
170
174
175
173
171
171
174
174
175
175
182
186
183
174
168
164
165
166
178
181
174
164
162
164
164
163
162
163
168
172
176
177
174
174
174
173
169
167
169
176
182
176
162
154
160
169
173
173
170
168
169
172
174
175
172
174
174
176
176
178
179
182
182
178
175
171
167
171
185
183
165
154
159
169
175
173
169
168
171
178
182
182
176
171
170
170
169
170
174
178
173
161
151
152
159
164
163
167
169
170
170
171
175
179
176
169
165
167
174
177
176
173
173
177
178
173
166
173
182
171
151
143
159
173
182
184
178
174
175
178
182
183
178
174
175
173
170
167
170
174
171
158
146
151
162
168
164
162
165
170
170
171
177
184
179
164
153
157
171
178
177
170
168
172
175
171
166
169
176
171
158
155
162
172
183
190
187
178
170
169
176
180
179
176
177
178
172
163
160
166
172
168
158
157
167
171
166
161
163
170
172
172
175
181
176
162
151
151
165
177
179
172
166
164
165
167
170
166
171
175
175
170
165
165
174
187
188
175
165
165
172
177
174
169
171
176
171
161
153
160
173
177
175
170
170
168
164
163
170
176
174
172
170
169
167
159
154
156
165
169
170
166
164
162
164
170
177
165
166
174
175
172
162
159
163
169
172
166
164
169
174
172
163
159
165
175
171
160
151
158
171
180
182
174
169
164
162
169
176
178
174
169
166
164
160
158
160
166
168
166
161
157
160
165
170
178
182
160
158
161
166
167
163
160
160
160
155
155
160
167
169
161
154
157
167
177
174
164
157
159
168
172
173
171
170
169
171
175
176
173
172
172
171
165
159
160
165
172
170
162
157
158
164
173
175
177
176
153
148
152
162
167
167
162
159
157
155
155
158
159
155
153
154
163
174
179
176
170
164
161
164
164
165
167
172
180
183
177
170
170
175
180
176
167
162
164
169
170
167
161
164
174
184
185
178
170
168
154
157
162
167
169
167
161
157
158
162
168
163
157
152
156
163
170
174
176
175
171
167
164
163
163
163
165
173
178
179
173
171
176
184
183
174
165
162
169
172
170
165
165
170
182
192
191
183
171
166
167
173
174
171
170
168
162
159
160
165
170
168
158
152
158
168
173
174
173
170
169
168
168
170
169
167
167
168
170
168
169
175
183
185
178
169
167
173
179
180
174
171
168
167
173
177
183
184
178
171
179
176
171
169
169
170
167
161
161
167
170
169
157
150
156
167
176
176
173
166
165
169
172
173
172
167
166
166
165
163
167
177
184
179
173
171
180
190
191
183
176
174
168
161
155
158
170
180
180
175
174
168
165
167
170
169
162
156
163
174
179
175
162
154
159
170
178
177
172
169
169
171
169
163
162
163
164
164
165
165
170
173
172
172
175
181
189
190
185
179
175
173
167
162
164
167
170
170
172
176
159
160
162
167
169
164
153
152
164
178
186
182
172
171
175
179
177
172
169
172
177
176
169
159
157
161
164
165
167
170
171
168
164
168
176
182
179
172
167
173
176
175
175
180
185
191
185
173
169
176
153
157
162
165
167
167
168
169
167
166
168
171
173
179
183
180
174
165
165
172
178
179
173
168
166
166
166
169
172
175
174
166
163
166
172
173
168
165
167
176
182
186
186
185
192
200
193
183
175
176
157
162
165
160
153
151
151
157
164
168
162
159
161
168
173
167
156
153
160
163
165
170
177
176
162
148
148
162
170
166
159
160
170
177
175
167
163
164
167
169
172
178
180
179
176
172
167
167
169
168
153
152
154
156
155
154
152
152
154
164
166
165
163
163
167
166
159
155
157
155
158
166
174
175
164
152
155
169
176
170
162
163
171
180
179
175
172
169
169
173
179
182
180
174
171
170
169
170
172
179
157
151
151
156
162
167
163
156
152
158
167
170
169
167
169
173
176
168
157
147
149
159
173
176
169
157
157
168
176
173
168
168
171
172
172
174
176
175
172
175
179
181
173
167
168
173
174
172
171
175
164
165
163
161
167
171
171
162
154
157
167
172
173
171
174
180
180
170
153
143
146
160
174
177
171
162
161
170
178
181
177
173
171
165
168
173
176
172
165
162
166
168
163
160
167
180
181
172
160
161
163
167
165
161
162
168
169
162
156
159
169
173
173
171
174
182
178
165
149
143
150
164
173
174
169
168
177
188
194
184
177
172
173
175
175
175
173
162
156
157
166
169
164
159
168
180
185
175
162
161
152
155
158
157
158
162
162
157
155
162
170
173
172
169
171
177
174
164
153
150
157
166
169
167
166
174
189
199
195
180
169
167
176
185
185
177
169
161
161
173
189
190
178
164
166
176
186
183
174
171
148
151
153
155
157
157
158
158
161
168
167
167
168
168
169
172
171
169
169
165
164
166
167
164
164
171
182
184
178
168
163
164
171
175
176
173
165
160
165
179
195
195
185
173
169
174
184
190
184
172
154
152
153
156
155
156
161
170
177
173
165
156
162
168
169
168
169
170
171
171
170
170
169
167
170
171
171
168
166
168
167
162
157
159
166
168
165
156
154
161
168
177
181
179
177
176
180
184
178
168
158
151
145
144
152
156
162
172
180
176
165
155
160
170
172
168
165
164
163
168
169
172
174
174
176
177
177
174
176
174
169
158
148
154
167
172
167
153
148
151
158
165
172
179
181
180
175
173
173
170
159
148
139
141
150
158
159
158
159
161
166
169
173
178
180
176
168
160
154
154
164
172
178
178
177
178
180
184
182
177
170
159
154
160
170
175
169
163
162
168
171
168
167
173
183
184
174
170
174
182
158
149
144
146
155
161
154
140
136
150
167
181
188
189
186
186
178
168
158
154
162
173
179
179
172
166
168
170
171
172
173
176
171
162
163
168
171
176
180
184
183
173
168
170
179
188
183
174
175
186
156
152
151
155
162
162
154
145
145
156
170
177
178
179
180
182
180
174
171
167
170
175
177
172
162
157
159
163
165
168
176
186
178
161
147
157
176
190
180
173
170
172
171
170
173
184
188
180
174
172
154
154
157
162
165
166
162
161
163
172
172
160
152
149
159
169
172
169
167
172
175
175
170
160
157
157
161
164
167
168
173
177
174
162
154
164
181
185
169
149
154
171
177
173
168
170
181
180
174
166
155
156
160
168
168
168
168
167
170
173
169
152
135
130
142
156
160
154
152
160
167
172
166
161
157
157
160
164
168
168
167
166
168
168
170
174
176
170
156
147
157
174
180
176
167
162
169
175
177
174
164
161
164
161
162
164
165
165
167
171
170
159
149
142
143
149
155
151
147
151
159
168
171
170
164
158
157
161
168
173
169
162
161
167
174
174
166
162
161
168
174
179
181
174
169
161
161
167
177
182
175
163
151
143
143
148
155
162
165
169
172
174
174
168
156
152
154
156
153
153
160
171
178
178
170
160
157
161
170
178
179
168
159
157
161
161
160
165
178
187
185
179
175
172
171
165
161
162
171
180
171
156
134
128
138
148
156
163
163
163
169
179
185
178
160
150
154
163
170
169
168
174
179
178
169
159
157
161
169
176
177
170
161
154
153
155
160
166
178
185
183
176
173
175
176
174
170
169
171
171
168
151
135
137
154
166
169
164
158
156
158
164
174
172
161
153
156
169
178
177
172
169
170
169
163
155
154
160
166
163
163
163
164
163
164
165
166
165
164
167
171
174
177
179
181
182
181
181
179
174
169
164
155
153
162
169
170
165
160
156
157
161
166
165
161
158
165
176
182
177
166
160
160
166
161
153
151
158
161
158
152
155
163
171
173
172
171
167
164
163
167
172
175
178
178
180
182
186
191
188
170
169
161
152
151
156
163
166
166
167
167
169
168
164
160
161
168
175
180
176
164
158
161
170
171
165
156
160
165
164
160
160
168
174
173
168
166
169
171
170
170
170
170
170
168
167
172
183
193
197
166
155
144
136
138
150
163
171
172
174
176
175
171
165
160
160
164
172
178
179
174
165
169
176
180
174
164
164
175
183
180
173
173
173
166
158
157
166
174
177
173
169
167
165
161
158
166
178
188
196
161
151
137
135
147
163
174
177
172
165
168
169
168
166
162
162
162
169
178
185
183
174
171
175
180
174
170
172
183
196
192
180
170
165
165
160
161
165
172
174
170
166
167
169
169
168
169
177
181
184
161
156
152
157
167
179
187
179
168
159
158
162
164
166
165
163
162
169
177
187
184
175
169
169
171
173
173
176
182
189
185
172
163
165
173
175
172
169
171
173
168
165
167
173
177
179
179
178
178
171
165
167
170
174
180
181
183
176
165
161
159
164
167
168
166
160
158
165
174
182
180
173
164
165
168
175
177
176
176
170
168
164
165
172
182
183
175
171
174
179
178
171
168
171
176
179
181
181
179
170
167
174
180
181
177
172
170
171
166
162
160
166
171
173
168
161
157
162
170
177
176
169
162
164
171
178
180
176
172
169
168
171
171
173
177
174
169
170
176
183
182
174
167
167
171
177
179
182
180
172
164
177
183
177
167
159
166
173
170
161
158
163
171
176
171
166
163
167
171
173
171
166
162
166
173
178
177
175
173
173
176
173
170
166
163
164
166
171
173
177
175
173
171
171
174
179
180
181
178
175
161
170
175
166
158
153
167
177
174
162
157
161
166
170
170
169
168
171
170
170
166
163
165
173
178
178
174
172
172
174
174
168
163
164
165
170
172
174
171
173
173
172
174
178
184
188
185
177
172
172
155
160
160
159
157
159
167
172
169
161
159
162
164
165
166
169
168
168
168
166
163
162
167
179
185
181
173
168
169
171
170
164
163
171
181
182
175
168
170
177
179
174
172
177
187
190
181
172
168
171
153
153
156
160
165
167
166
160
156
157
162
165
166
167
168
169
168
165
165
165
163
161
166
179
186
182
173
167
168
171
171
168
171
179
186
179
164
160
170
181
183
177
173
170
173
173
169
166
168
173
161
164
167
167
172
170
166
157
152
156
164
168
170
171
173
173
169
166
165
163
161
158
166
178
184
179
172
169
171
171
170
168
174
179
176
166
161
163
175
183
184
185
183
170
155
149
156
163
170
174
166
170
170
171
171
171
167
163
162
163
164
165
167
173
178
178
176
174
169
162
156
154
164
181
186
179
172
172
175
173
165
162
168
174
170
165
169
179
184
183
184
190
191
174
152
142
152
165
172
174
162
161
162
165
168
169
170
170
171
168
162
159
163
173
180
182
182
180
174
164
157
157
171
187
192
184
175
176
178
177
169
162
166
173
175
173
175
181
184
182
181
183
183
172
159
156
163
174
176
172
160
156
157
161
166
167
168
168
166
160
154
156
163
173
180
181
178
173
171
171
170
176
183
190
193
185
176
174
180
181
178
172
172
175
177
176
173
174
180
181
178
173
168
169
170
174
178
179
178
174
163
161
161
164
167
166
163
160
156
151
152
159
166
174
179
177
173
163
168
176
189
194
190
186
177
168
165
166
173
179
182
181
178
174
172
169
170
173
179
182
179
171
170
175
179
183
179
179
177
175
163
164
167
171
173
169
162
156
152
151
157
165
168
170
173
176
175
168
171
179
188
193
185
171
159
151
152
160
168
171
176
183
186
178
167
163
169
176
182
181
177
176
180
184
183
182
175
173
175
176
158
162
169
176
175
169
161
154
154
159
165
169
167
164
167
173
178
177
174
172
171
174
172
166
155
150
153
163
167
166
171
180
188
182
172
164
167
173
179
177
176
173
177
181
182
179
174
173
175
176
155
161
166
171
171
165
159
154
154
162
170
172
166
164
165
169
173
172
166
163
165
170
174
172
167
161
166
173
176
173
171
176
184
181
175
169
166
168
171
173
170
167
164
168
172
176
176
176
176
174
157
160
159
158
160
162
161
155
154
160
171
176
178
173
169
167
167
162
159
158
165
178
188
185
171
163
167
179
183
178
172
172
172
173
172
172
171
170
167
165
166
166
162
160
164
170
178
179
177
173
159
158
152
148
155
163
167
161
160
164
174
177
181
180
177
173
169
168
165
163
168
179
191
187
170
160
164
176
180
175
169
170
172
170
166
172
181
184
171
163
162
169
173
168
165
170
177
180
177
175
159
157
155
155
158
163
166
166
168
171
172
170
173
177
180
176
172
172
171
169
167
172
177
175
170
161
164
172
171
166
166
176
183
176
168
172
189
192
175
155
154
169
181
181
177
176
177
177
178
180
161
162
166
168
162
161
159
163
170
170
163
160
162
170
173
169
167
168
172
170
165
162
164
171
172
170
171
172
170
165
169
181
189
181
174
176
188
192
179
159
154
167
181
186
182
179
173
174
181
186
164
165
170
171
166
161
158
158
162
156
154
157
164
167
163
158
159
165
173
169
163
162
166
172
174
174
173
175
176
175
175
177
178
177
177
180
184
187
181
176
170
169
172
172
173
167
165
170
183
193
162
161
162
163
164
164
165
162
158
151
151
156
163
163
157
155
162
171
174
169
165
166
171
173
172
169
170
175
184
186
178
170
167
172
181
182
179
178
179
181
177
167
160
157
160
162
164
169
179
188
154
154
155
158
160
163
166
164
160
155
154
157
160
161
159
163
170
174
174
169
168
169
171
169
166
165
167
175
184
187
179
171
169
176
183
181
174
169
170
173
170
161
152
154
165
175
177
172
170
173
151
159
163
161
156
154
155
158
160
161
162
163
161
160
163
169
171
168
162
163
167
169
169
165
164
166
170
175
179
178
175
173
176
179
180
176
171
166
161
166
165
163
161
165
174
185
187
177
168
167
160
172
172
164
154
149
149
154
157
161
166
168
165
163
165
167
164
156
151
155
164
168
170
166
166
167
172
176
176
172
170
172
172
174
173
172
171
172
169
169
170
172
170
169
174
176
181
180
177
171
174
175
169
164
160
158
160
158
158
162
169
173
170
165
165
169
169
163
155
154
163
168
171
170
166
166
170
174
175
170
166
163
162
166
170
173
176
178
178
177
178
178
172
166
157
157
166
176
181
178
173
170
167
168
169
168
167
165
165
170
177
181
178
172
171
175
180
177
171
167
169
171
168
165
165
167
169
171
172
170
163
155
156
168
178
179
175
171
172
175
176
174
170
165
158
156
161
171
179
184
162
164
168
171
171
168
169
169
171
180
188
191
187
181
181
181
182
182
178
177
178
174
168
165
168
170
169
170
172
172
167
159
163
175
182
179
168
160
162
164
167
169
171
173
173
170
168
170
179
187
156
162
168
172
171
169
170
171
171
173
180
187
191
188
184
177
175
175
177
180
180
176
171
170
172
172
170
171
174
178
178
177
176
178
178
173
166
163
164
166
167
170
173
178
181
182
179
178
182
186
170
174
171
160
152
150
156
159
162
162
161
165
170
174
176
176
178
181
177
165
158
164
178
183
169
154
151
162
169
164
153
156
169
178
175
167
166
173
178
177
176
180
180
171
160
157
166
176
174
166
165
167
167
161
157
158
159
155
150
151
158
166
170
167
168
174
180
182
176
165
161
171
185
187
171
157
155
167
175
170
161
160
168
178
178
175
175
179
179
177
178
181
178
172
169
172
180
184
175
164
164
159
159
160
165
169
167
158
145
140
152
167
171
166
166
173
180
178
169
159
162
175
188
192
178
163
159
167
175
176
172
169
168
166
168
173
179
185
183
176
170
165
160
161
171
185
194
189
175
163
166
163
161
159
165
172
174
163
144
139
151
168
175
174
173
177
178
171
162
152
158
170
185
191
188
180
173
174
178
179
181
186
186
180
171
170
175
180
179
170
162
154
147
154
168
187
198
189
173
164
164
165
159
155
159
166
168
158
144
141
154
173
180
181
182
183
180
170
162
156
159
167
177
184
186
187
191
190
182
176
176
188
204
204
188
171
166
165
164
166
167
166
161
159
167
180
189
187
176
172
153
156
151
144
144
151
153
145
139
143
156
172
180
183
184
188
184
177
169
166
169
171
172
168
168
177
188
191
180
163
158
171
191
199
191
171
160
156
162
172
183
186
180
171
169
173
182
187
185
184
149
149
145
142
144
152
157
153
148
148
153
163
173
181
183
184
185
179
174
173
175
178
174
168
165
168
174
173
167
161
156
157
161
168
172
168
163
160
164
174
179
182
182
177
172
171
176
185
188
186
152
149
147
150
160
169
177
174
168
153
149
152
165
180
179
174
171
173
176
177
177
178
179
175
170
167
162
160
164
170
169
160
151
150
161
168
169
167
167
166
164
164
170
176
177
175
174
176
177
175
155
152
154
162
176
183
186
187
176
158
151
152
169
181
179
168
163
170
179
180
176
173
176
177
176
172
164
161
166
176
179
175
166
164
168
170
169
166
167
167
163
161
164
173
178
180
175
172
169
168
155
157
161
171
179
184
180
169
160
156
161
171
182
187
182
170
165
171
179
179
171
165
163
168
171
170
166
164
165
169
173
176
180
183
181
174
167
160
168
178
176
169
164
170
179
186
182
173
169
170
157
165
172
175
178
174
161
149
146
157
170
181
187
189
187
182
177
173
173
170
164
158
156
158
161
162
161
161
161
162
166
173
179
182
178
176
171
169
174
180
180
173
165
170
181
195
190
177
171
176
177
182
179
176
171
161
154
146
149
160
171
173
175
181
190
192
184
171
164
162
161
159
157
156
157
159
161
163
164
166
172
173
173
166
166
174
181
185
177
172
170
171
170
171
177
189
185
178
172
173
181
182
179
172
170
161
157
154
155
157
161
157
158
171
182
187
178
168
160
160
162
161
161
159
161
163
166
168
170
173
175
174
168
163
163
176
183
183
169
159
164
171
174
170
167
168
172
174
172
171
164
167
168
169
170
170
167
161
156
151
150
152
157
164
168
169
171
169
167
166
161
161
166
167
168
167
166
167
169
170
168
162
162
164
170
173
171
165
154
154
164
172
174
168
162
156
161
169
173
175
159
159
157
159
163
166
167
163
157
152
153
160
169
167
160
157
167
174
176
169
161
162
169
176
174
168
164
165
165
162
157
152
157
164
171
169
160
150
149
154
162
169
168
167
165
160
163
169
175
180
166
154
142
138
144
154
162
165
162
158
159
166
173
172
160
157
166
175
177
172
167
169
176
180
176
171
168
166
165
162
156
152
157
164
167
165
159
154
154
159
163
166
165
168
170
173
171
173
177
183
166
142
126
129
145
159
167
166
162
158
160
165
172
172
164
160
162
169
174
175
174
176
179
180
178
172
170
168
168
166
163
165
165
167
166
162
160
159
160
164
166
169
170
174
177
180
181
181
180
183
156
134
121
132
156
172
174
166
157
155
158
165
171
173
166
159
157
161
167
173
174
172
172
173
174
168
165
167
169
169
167
167
169
172
171
166
161
160
162
166
170
172
176
180
182
184
183
182
179
180
155
142
132
135
155
168
173
169
161
161
164
169
172
171
165
156
151
155
161
165
163
160
162
168
169
165
163
169
176
175
168
163
166
173
175
171
163
162
163
166
168
171
175
180
182
183
179
176
175
176
162
149
138
131
138
151
162
171
172
175
175
175
171
166
160
150
146
151
157
160
156
157
161
170
172
168
167
176
185
184
172
160
160
168
172
169
166
167
169
169
168
168
168
170
171
172
172
172
171
173
162
149
138
128
134
150
164
175
173
172
172
173
170
164
156
150
148
151
157
163
168
168
170
174
175
172
171
180
192
194
182
167
159
158
159
162
168
174
176
174
171
168
166
163
161
165
171
174
171
170
161
157
149
144
148
166
180
183
173
161
159
166
171
167
163
158
157
166
174
180
180
178
175
173
168
168
169
179
193
199
189
174
160
152
153
160
168
173
175
174
172
169
169
167
167
170
177
177
171
168
161
166
165
164
163
173
184
186
174
161
157
165
174
175
170
164
165
173
180
183
180
175
171
168
166
167
169
175
187
195
189
175
163
159
164
170
171
170
172
175
172
169
168
171
175
179
181
179
176
170
159
172
177
173
161
157
167
174
173
167
165
169
175
176
173
166
165
170
175
176
174
169
167
168
171
173
173
170
174
180
180
176
168
169
174
177
171
170
175
182
179
169
164
166
170
175
178
181
183
182
161
172
177
171
156
145
149
159
168
168
168
169
173
173
170
165
164
165
167
169
170
169
165
167
175
179
177
167
158
161
167
175
169
167
169
169
168
172
183
191
186
173
164
159
161
162
171
179
187
186
162
167
170
163
154
148
154
162
165
163
163
164
167
165
165
164
163
165
166
168
172
171
166
164
169
175
175
165
153
149
158
166
165
155
150
152
164
177
189
193
186
177
172
169
168
164
169
173
177
175
158
155
154
149
150
154
167
173
170
162
160
162
162
161
158
158
162
166
168
170
172
171
167
164
164
167
169
165
157
151
152
156
158
158
150
151
161
177
187
190
182
175
178
182
185
181
175
170
167
168
149
142
140
142
148
159
171
176
172
163
161
163
163
160
157
156
157
161
165
167
168
168
169
172
170
169
167
165
163
159
154
157
161
167
165
158
159
166
180
185
180
173
178
184
188
189
181
172
169
169
148
145
147
148
155
165
168
167
164
161
163
164
164
162
161
161
157
157
158
161
162
164
169
180
184
176
168
165
165
166
166
166
173
177
175
165
158
163
175
182
181
179
178
177
173
173
177
183
179
178
159
164
168
168
167
168
166
160
155
158
164
166
164
162
164
167
164
160
158
159
161
163
170
181
182
174
167
167
171
173
173
172
177
179
177
172
172
175
176
175
180
190
189
171
150
145
164
183
185
175
163
170
176
172
170
169
167
163
161
164
168
167
162
159
163
169
170
168
164
162
160
161
165
168
166
162
162
168
175
176
173
172
176
179
179
181
187
184
174
165
172
189
192
171
138
129
151
169
173
169
159
161
162
165
165
166
167
169
172
174
172
165
158
158
164
170
174
173
168
163
159
157
161
166
164
160
161
165
170
174
171
170
174
178
178
180
180
176
163
158
162
177
182
171
150
138
150
161
167
169
156
151
156
160
163
162
162
166
170
174
169
160
156
159
167
172
172
166
162
160
161
164
168
173
175
172
169
169
170
171
170
171
174
174
174
168
167
164
162
161
168
175
181
175
168
163
165
169
175
175
155
150
157
167
169
164
159
158
161
163
165
159
159
161
170
175
172
161
155
159
172
183
184
178
176
175
175
176
174
170
170
173
175
170
164
163
166
171
175
181
185
193
193
183
177
174
178
183
186
181
151
147
157
173
178
171
163
159
160
163
167
167
164
162
170
177
176
168
160
164
176
188
183
173
162
162
171
176
171
166
168
175
180
172
164
164
175
183
186
187
190
195
194
183
174
170
176
186
189
184
144
142
151
169
178
176
169
165
166
175
179
175
166
159
164
173
178
175
170
169
172
173
165
156
148
156
168
177
173
166
167
175
183
185
177
176
177
179
179
178
178
178
177
174
166
165
170
177
185
186
145
140
144
159
172
174
168
165
168
176
183
178
167
158
160
166
170
171
169
167
167
166
159
152
150
160
174
186
187
176
170
172
179
187
185
178
169
167
169
172
171
166
162
163
165
168
172
176
180
184
153
142
141
154
168
172
167
161
162
169
177
176
166
158
156
160
164
166
167
165
164
165
164
164
163
167
178
193
193
183
172
169
175
175
173
167
162
165
172
177
174
169
162
162
166
172
177
179
180
180
159
147
145
156
169
172
166
157
155
163
168
167
162
158
159
162
167
170
171
169
167
171
173
172
167
164
172
179
180
173
170
172
175
171
160
154
166
176
181
180
176
174
169
163
163
173
180
183
182
182
161
154
154
163
168
166
159
151
149
155
160
159
159
160
162
167
170
172
173
172
170
175
178
174
168
164
169
173
169
165
168
181
187
175
162
163
179
191
182
168
167
176
178
173
171
176
184
187
185
183
162
161
160
163
162
159
153
150
149
152
154
157
160
163
164
165
166
165
166
166
170
177
179
174
171
169
171
173
172
169
173
181
183
178
175
179
192
194
181
162
163
177
187
188
184
183
185
187
187
186
166
167
164
162
159
159
160
159
154
151
156
162
168
168
163
161
162
161
158
160
166
176
180
175
171
169
170
176
183
182
177
171
169
174
182
192
195
192
183
176
172
177
185
189
186
182
179
180
185
189
168
172
166
158
158
163
170
171
167
166
171
177
177
173
167
167
168
167
160
159
165
173
179
174
169
165
166
173
183
186
175
161
159
170
184
189
187
186
183
183
180
173
172
173
175
176
175
176
180
185
166
174
170
160
155
159
169
176
176
176
176
177
178
177
175
177
176
173
164
161
166
170
172
170
166
165
166
170
172
172
169
167
169
176
183
183
179
171
170
168
170
167
161
160
166
174
176
173
171
176
160
174
175
164
152
148
155
164
171
173
171
170
172
176
178
178
175
169
160
161
167
171
170
166
165
167
172
174
170
164
167
174
181
181
179
178
175
166
154
150
160
169
172
172
173
177
174
170
166
169
156
168
170
161
149
143
148
160
165
162
161
164
170
174
173
171
165
156
153
155
163
168
167
163
163
168
175
177
173
167
167
171
173
172
175
176
174
164
154
151
166
182
194
193
179
174
168
167
166
170
160
164
163
158
151
150
161
168
168
166
166
169
172
172
170
168
164
159
154
153
157
162
161
160
161
164
171
176
178
172
168
161
159
165
172
175
170
162
161
169
179
191
197
190
178
167
164
172
179
179
165
167
166
162
160
166
172
175
173
171
172
176
176
172
168
169
172
170
166
160
158
157
160
164
165
166
167
172
178
175
167
156
155
169
178
174
165
159
165
173
179
185
187
183
170
161
165
180
192
188
163
168
172
171
168
167
169
171
169
168
175
182
179
171
165
166
176
181
180
172
163
159
162
167
170
169
168
171
176
176
169
163
166
176
180
174
167
164
165
164
166
169
174
177
168
160
165
180
192
188
161
165
169
169
165
162
158
157
160
164
176
182
180
168
162
164
177
187
187
178
167
161
164
169
171
170
169
171
175
176
176
178
179
179
177
173
172
173
169
163
159
163
168
172
169
165
167
176
182
183
166
174
176
174
170
169
163
158
153
154
163
172
173
174
172
173
180
187
187
175
164
164
170
175
168
158
156
162
170
167
161
160
167
172
169
166
167
177
180
176
168
169
170
164
154
155
168
183
180
169
168
175
177
176
171
169
165
158
148
144
149
163
167
167
166
172
183
188
183
173
169
174
179
178
171
163
163
168
174
173
164
160
163
165
168
171
172
178
178
170
164
166
169
169
167
175
186
189
177
158
164
163
168
168
166
166
167
163
154
146
144
151
158
160
161
168
177
176
169
161
164
173
177
175
172
169
168
169
174
175
172
167
168
166
167
170
176
179
179
169
162
158
158
165
173
187
195
193
179
162
164
163
163
162
160
165
168
165
159
151
156
162
163
163
161
160
160
161
159
158
160
161
161
165
170
174
174
168
162
160
165
175
185
183
172
167
171
181
184
181
172
165
161
163
170
177
186
187
180
176
164
166
162
159
159
164
165
158
153
151
162
175
176
168
160
155
155
160
164
171
172
164
156
157
166
175
180
172
157
148
153
175
196
198
179
162
161
172
182
183
183
181
177
167
165
163
169
178
181
183
156
161
159
158
162
167
164
151
143
145
158
171
172
168
162
159
162
166
174
183
189
180
169
160
164
175
183
182
169
158
159
174
188
190
176
164
160
164
169
173
176
178
177
170
165
160
164
173
181
184
154
153
153
157
164
169
167
155
143
140
147
157
164
168
166
168
168
168
171
178
185
185
178
169
166
170
174
176
177
176
177
175
171
169
169
167
167
166
167
165
160
159
163
170
170
168
167
173
179
180
160
156
152
158
167
172
172
167
156
146
142
152
167
183
181
172
166
165
165
166
174
178
180
175
169
166
166
167
170
176
181
178
169
164
164
167
171
176
177
171
162
156
162
170
174
174
173
173
172
174
167
164
163
166
172
176
176
174
169
159
155
164
180
190
184
170
160
165
170
173
172
169
170
172
169
166
164
162
161
164
171
177
181
176
169
166
169
174
182
179
175
168
168
172
175
178
177
174
170
171
163
170
174
176
180
180
178
172
170
169
171
175
182
186
180
169
163
170
183
187
174
164
158
160
164
165
163
161
159
155
159
172
182
187
182
170
166
165
170
177
178
178
177
175
176
179
181
176
170
165
158
172
175
179
181
183
179
172
171
173
175
174
172
175
176
172
167
171
180
181
170
159
152
156
161
162
161
162
163
162
162
167
173
187
191
182
171
161
157
163
171
176
177
176
176
178
180
176
169
162
173
175
172
168
170
175
176
174
171
170
166
162
162
171
177
176
168
164
161
165
165
159
156
159
163
162
159
162
171
176
171
168
166
170
180
183
178
166
160
160
167
171
173
174
175
176
173
173
170
167
183
177
167
158
158
160
167
169
162
155
152
155
163
175
174
171
167
165
164
166
166
164
166
170
171
168
166
168
173
177
175
171
164
164
167
168
172
173
172
171
172
172
172
172
172
173
172
172
173
174
172
170
160
150
150
153
157
155
145
137
145
158
170
175
169
165
168
181
191
186
174
167
172
180
181
176
173
172
172
172
169
168
165
165
163
162
162
166
172
177
178
175
170
168
170
176
178
175
175
175
160
160
149
143
145
150
157
154
144
138
147
163
174
174
164
159
170
190
206
195
175
167
173
179
176
173
174
173
167
156
149
156
163
169
170
165
158
155
160
171
175
171
164
165
169
180
184
182
176
174
160
150
139
137
148
158
169
168
161
155
155
163
168
168
161
161
170
183
189
181
170
168
169
168
165
166
169
169
161
148
141
149
160
171
171
167
160
155
154
154
161
165
164
164
169
180
186
186
179
177
162
141
132
140
156
173
178
172
165
160
160
161
161
162
164
167
169
166
159
157
165
171
171
167
162
161
161
162
158
152
148
153
163
170
170
166
163
159
156
155
161
166
169
170
173
178
183
185
179
179
149
132
130
144
163
174
171
162
155
159
164
166
164
163
166
169
166
158
149
153
162
170
172
170
166
162
159
161
164
165
166
166
168
172
170
167
163
160
162
164
167
172
177
180
180
180
179
176
174
177
137
132
135
145
156
159
157
155
153
160
170
174
171
169
167
168
165
158
155
158
162
165
166
170
172
168
165
169
179
181
172
166
168
174
176
171
163
159
163
168
172
174
180
181
182
182
175
168
160
167
144
141
144
146
145
147
154
158
162
163
168
170
169
167
167
169
165
161
160
162
167
169
172
174
174
170
170
175
181
181
170
161
162
170
175
173
168
162
164
166
168
168
167
172
174
178
175
167
162
166
160
157
153
151
148
151
161
168
167
160
155
152
154
162
165
169
167
164
162
166
173
179
180
177
174
172
171
173
176
172
168
160
159
163
169
173
174
173
169
166
164
164
164
164
166
174
177
174
166
165
172
172
167
164
161
164
175
175
168
157
150
150
155
161
161
167
170
171
168
167
173
178
178
173
167
160
162
166
171
173
170
168
163
161
164
169
176
180
175
169
165
167
168
168
167
171
175
172
166
163
164
172
175
170
163
162
167
173
169
162
161
166
171
168
163
164
172
177
175
170
168
170
173
169
161
155
155
163
173
183
183
176
170
166
167
170
173
175
175
172
169
169
169
171
169
167
167
168
166
163
151
163
168
164
149
141
147
161
171
171
171
173
176
170
166
168
173
177
174
168
166
171
177
177
171
165
160
164
177
189
188
178
172
168
170
172
170
170
172
174
172
167
163
165
163
159
160
168
173
178
154
159
160
154
138
129
136
154
168
173
172
169
164
161
163
172
174
171
165
164
171
185
192
186
177
172
170
167
169
173
176
169
163
160
167
171
167
165
171
176
174
167
161
160
160
158
161
170
180
184
166
167
157
150
143
144
150
157
163
167
169
164
154
147
156
166
171
165
157
162
177
192
192
179
170
170
173
168
159
150
148
148
150
154
159
161
163
165
172
177
175
170
168
171
167
164
166
169
175
178
166
166
160
155
154
161
168
168
166
165
167
166
159
153
155
163
165
164
160
166
178
188
176
163
154
163
171
170
158
137
126
133
144
152
153
153
156
164
174
178
174
171
172
179
179
175
169
169
170
168
156
160
163
162
164
169
173
174
169
165
166
167
165
162
160
163
164
165
168
169
173
172
168
160
153
159
166
169
160
141
128
135
149
153
151
150
154
164
176
178
173
170
173
178
179
174
175
180
181
171
153
159
167
169
169
170
170
169
166
163
163
163
162
163
166
168
168
168
168
168
167
167
169
168
167
163
165
168
164
156
148
150
155
158
155
153
157
169
176
177
175
176
176
177
169
169
179
191
189
173
157
162
167
168
169
168
167
163
157
161
164
165
162
161
166
169
169
165
163
163
165
167
170
176
174
166
165
171
175
174
168
161
161
160
157
160
171
176
174
170
175
188
192
177
161
159
176
186
179
164
159
163
163
161
163
166
166
163
161
165
171
171
165
161
162
163
162
161
160
163
165
168
169
170
165
161
163
173
178
177
173
170
168
165
163
167
174
174
167
161
170
187
192
175
157
151
163
169
164
157
156
158
160
160
162
164
166
167
169
174
177
172
165
159
159
160
161
159
160
163
167
166
163
161
159
157
158
162
164
166
168
173
174
174
170
167
170
169
164
160
165
174
179
169
157
150
155
162
166
168
152
152
159
164
165
163
163
166
173
180
177
164
155
153
157
161
161
158
155
158
164
165
162
159
156
156
156
155
155
156
164
170
176
175
170
166
168
168
168
167
170
172
175
170
162
157
159
170
177
178
148
147
158
170
172
165
161
163
171
179
177
161
150
147
154
163
164
158
150
151
160
167
167
165
159
157
163
166
162
159
162
169
172
168
166
168
173
174
173
173
181
188
186
177
168
164
173
181
183
177
146
144
155
170
175
170
164
165
171
178
179
170
158
151
156
165
167
162
156
156
163
172
174
170
165
164
171
174
170
164
161
163
163
165
166
175
179
178
172
173
185
192
190
179
169
167
173
178
177
169
147
143
149
161
169
172
171
169
173
177
181
179
171
161
163
168
170
168
169
171
173
173
170
169
169
174
176
177
174
167
163
161
161
167
173
179
178
174
169
174
182
187
183
178
170
167
169
173
173
170
152
143
145
155
166
173
172
171
172
174
176
178
174
172
170
168
165
169
173
178
174
166
159
158
166
175
179
180
179
173
168
164
164
171
178
177
172
172
175
179
182
179
178
181
178
174
171
172
177
182
158
146
146
158
173
178
173
170
168
167
166
165
165
168
168
166
166
169
173
173
166
157
150
154
161
168
175
180
181
177
171
168
170
171
168
163
165
174
186
190
183
175
175
180
181
178
175
174
178
182
163
152
155
170
181
181
171
165
163
161
158
155
153
153
159
163
169
173
172
166
157
156
155
157
162
162
171
177
177
173
169
171
174
170
160
152
158
173
184
186
179
173
168
167
170
175
175
174
175
178
167
160
161
172
179
174
164
158
157
157
156
157
155
153
156
164
170
172
167
161
158
163
170
172
169
167
173
177
175
169
169
175
177
173
164
158
162
168
168
170
175
176
171
164
163
171
175
175
173
173
168
163
160
160
160
162
159
154
152
154
161
165
164
161
162
165
167
165
160
158
165
170
176
175
175
175
177
178
176
172
172
171
172
175
177
177
174
166
156
155
168
179
181
175
169
171
173
174
172
170
169
165
155
145
151
160
165
164
161
158
166
172
174
173
173
174
169
162
156
159
168
171
172
172
174
176
172
172
176
179
175
163
160
170
184
190
182
168
157
156
167
179
188
188
181
174
172
171
169
170
174
171
158
146
150
161
172
174
174
175
178
177
178
177
179
180
173
166
160
160
166
167
165
167
168
167
165
165
170
176
172
160
157
168
182
185
179
169
162
162
168
175
182
184
180
176
173
171
168
172
179
180
172
160
155
161
171
177
180
182
183
180
176
176
178
179
175
171
165
164
166
167
165
165
165
163
163
165
166
167
167
170
172
175
177
175
174
168
164
164
170
173
172
171
172
175
176
174
170
173
176
180
177
168
161
160
166
173
177
176
171
167
170
171
172
173
173
173
170
168
169
172
172
168
165
165
169
169
165
162
169
181
188
183
177
175
175
167
160
160
167
176
173
170
170
174
176
172
168
170
161
165
168
167
161
159
162
170
175
173
166
164
164
166
168
170
172
175
174
171
171
172
171
168
164
166
170
169
165
163
170
182
188
184
180
179
176
164
156
159
170
179
181
179
175
172
169
167
165
168
154
156
157
158
156
158
163
172
177
178
172
167
164
165
166
171
174
175
175
171
167
165
164
163
162
163
162
164
168
170
171
174
173
178
181
178
170
160
158
166
175
183
188
186
179
169
167
169
171
172
159
160
158
154
153
158
168
173
177
177
173
169
167
163
163
168
172
175
173
166
162
161
162
164
164
160
158
163
174
177
173
168
165
170
176
172
167
165
171
173
178
185
192
191
178
169
170
180
186
177
164
164
161
157
154
157
164
167
165
166
169
173
170
161
152
158
170
176
174
166
161
162
165
168
166
161
162
169
178
177
171
165
164
167
168
168
172
178
177
173
171
181
190
187
178
169
172
182
187
177
166
165
161
159
155
156
158
156
159
164
176
185
176
158
144
149
168
181
181
171
163
164
167
168
165
162
167
173
175
170
163
162
163
163
163
169
176
179
174
168
170
174
178
175
172
169
171
177
177
177
156
155
154
159
169
170
163
157
156
163
173
176
174
171
167
165
163
166
171
174
173
169
165
166
167
164
160
161
168
176
180
178
180
180
176
167
163
163
165
167
166
167
168
163
157
158
168
178
177
170
161
156
156
157
157
157
159
159
157
159
162
170
171
168
164
166
168
168
167
169
169
169
167
168
172
172
170
168
171
175
176
174
175
179
178
171
164
161
162
162
163
166
170
172
170
175
183
188
181
172
159
156
159
160
154
151
155
164
169
165
161
160
163
164
164
166
167
164
158
159
162
162
161
165
170
176
175
171
173
173
169
165
171
181
183
177
171
167
165
165
164
166
173
178
179
183
186
188
186
179
160
160
162
162
157
152
155
163
171
178
174
168
160
157
159
160
159
157
154
155
158
154
147
150
161
172
174
168
160
155
153
160
168
180
178
172
172
176
179
179
177
178
181
181
177
173
171
178
185
186
161
167
166
164
163
161
159
157
163
175
182
177
164
153
151
152
153
154
160
167
168
160
147
146
160
171
175
169
159
154
156
161
169
168
160
157
164
175
179
181
181
185
187
180
170
159
156
168
181
186
160
168
168
170
169
169
161
154
155
166
174
170
156
147
144
152
157
161
167
177
186
178
164
160
164
174
181
180
179
179
180
179
174
163
154
154
162
169
173
169
169
174
178
175
169
162
161
168
177
181
163
162
166
171
173
171
164
156
151
152
156
160
158
155
158
160
161
163
165
174
182
181
172
164
166
173
180
184
189
193
198
191
180
169
163
164
166
168
170
167
162
160
165
171
171
170
170
172
173
175
170
162
158
160
163
163
160
160
153
152
152
159
170
178
175
166
161
157
158
161
166
169
167
162
163
167
173
175
171
173
177
183
183
180
173
168
171
174
175
173
169
166
166
172
174
175
174
172
171
173
177
167
153
146
148
152
157
163
168
170
169
169
176
181
179
166
156
155
158
162
166
165
163
160
161
165
170
169
159
147
150
165
179
182
174
168
171
176
179
179
177
179
180
177
176
176
177
174
171
171
168
165
154
148
149
155
161
169
177
186
181
169
165
165
167
164
155
154
161
169
170
166
165
164
165
166
169
171
165
155
152
161
171
178
176
170
171
171
172
171
175
182
185
180
175
175
177
176
171
166
154
157
155
160
166
175
177
177
179
179
171
159
155
160
166
166
158
153
159
169
171
169
168
170
171
167
163
167
178
181
174
166
166
175
182
180
173
166
160
163
170
178
183
177
169
165
171
174
171
163
152
152
152
162
175
184
190
185
175
164
157
153
159
168
174
171
159
153
157
165
168
166
169
172
172
165
158
162
176
187
182
168
165
172
181
180
171
162
158
159
166
173
176
173
166
159
163
172
174
171
163
156
148
148
160
172
180
180
167
153
149
158
168
176
176
171
162
159
163
168
171
172
172
177
173
168
164
165
173
174
173
166
167
172
173
167
165
165
166
169
170
173
173
172
169
163
164
172
178
179
165
159
147
140
140
149
156
156
152
151
156
166
175
176
170
165
164
173
184
186
180
181
185
183
178
174
175
178
179
175
170
172
176
177
170
167
164
168
176
183
184
179
174
172
174
177
176
174
177
177
161
158
146
137
136
143
150
152
152
156
163
169
172
170
163
160
165
179
193
191
184
183
182
180
173
166
173
184
185
179
171
174
177
178
175
168
164
166
174
185
188
184
174
168
171
178
179
177
175
173
159
154
145
141
146
155
165
169
168
166
166
166
166
163
160
162
168
175
180
176
172
170
169
160
147
143
157
170
179
174
167
166
166
167
167
163
161
161
169
174
180
178
167
163
166
173
179
179
175
174
162
150
144
142
148
156
168
171
168
166
166
163
159
157
161
169
172
167
159
158
166
168
161
147
136
136
145
159
163
162
157
154
153
151
153
161
166
167
168
162
165
169
169
168
169
173
179
183
176
176
149
142
140
146
149
150
151
153
152
157
167
167
160
155
160
170
175
168
155
157
164
167
160
150
142
142
147
155
157
156
155
153
152
151
156
166
174
175
172
166
166
173
178
179
177
178
180
180
175
173
126
128
139
148
151
146
144
140
143
154
166
173
166
158
163
172
180
176
170
165
168
167
164
158
155
154
153
154
157
159
158
156
158
166
171
174
175
175
175
175
179
185
185
182
178
177
177
176
172
171
124
133
147
158
154
149
147
149
154
156
161
164
163
161
167
177
183
183
177
172
171
171
171
171
170
167
159
155
156
158
160
160
162
169
176
175
173
169
173
178
184
185
180
174
172
174
177
172
172
181
151
155
163
166
160
153
155
161
165
159
155
153
153
158
168
178
185
182
175
170
172
177
178
178
176
172
166
157
155
156
159
161
163
166
171
173
173
170
172
174
175
171
169
167
167
169
171
167
171
184
171
172
173
169
162
160
161
167
167
162
158
154
153
156
162
170
177
178
171
165
167
172
174
172
170
171
169
167
158
154
159
165
168
169
168
170
173
176
176
172
169
168
169
168
165
162
162
161
165
172
165
163
164
164
161
160
163
164
166
165
168
171
171
164
161
163
171
174
170
164
163
165
168
166
165
166
170
173
171
167
165
171
174
173
171
169
171
174
175
171
167
167
169
170
164
155
151
156
163
162
150
149
153
155
156
157
161
167
172
172
172
173
174
170
165
167
173
176
172
165
166
169
174
174
170
166
168
175
179
182
176
173
171
171
173
170
168
167
170
165
163
164
167
171
165
155
153
162
169
170
150
151
153
152
154
155
159
166
172
173
170
165
160
160
168
177
182
177
168
163
171
185
192
184
174
168
168
173
180
182
176
166
160
167
175
175
167
160
155
158
159
161
167
175
174
170
164
168
176
181
166
164
161
156
155
158
161
161
165
168
171
162
152
151
166
183
185
171
158
159
174
187
191
181
169
169
171
173
170
160
150
144
151
163
177
179
168
158
153
157
161
164
169
177
181
180
177
177
179
180
170
173
168
163
161
165
167
161
161
165
174
177
169
166
171
183
181
166
155
159
173
183
179
168
164
170
176
174
158
138
124
127
142
157
174
175
168
162
159
163
167
168
170
175
176
175
177
181
184
178
165
170
172
170
170
170
169
165
164
167
174
183
185
183
185
185
181
169
167
166
172
175
171
165
163
169
176
172
156
133
120
126
140
151
160
167
168
169
173
174
173
172
171
173
171
169
173
185
189
177
162
166
172
175
175
171
168
167
168
169
170
171
173
180
186
189
186
181
176
173
172
173
174
172
166
163
166
170
161
148
138
139
144
148
151
159
167
174
176
176
176
179
178
177
170
167
175
183
182
172
162
162
166
168
170
169
168
167
169
169
168
164
162
168
178
182
180
176
173
171
170
171
176
177
170
165
166
171
173
166
156
150
149
148
148
154
163
171
172
173
177
183
186
180
177
178
178
174
165
159
158
160
161
162
164
166
168
167
168
168
168
167
166
166
168
167
164
162
166
170
171
170
171
176
176
175
176
179
178
167
160
161
159
159
156
157
161
168
172
175
177
180
178
174
175
178
177
167
158
156
153
157
162
162
162
165
167
167
167
166
167
167
165
163
162
159
155
158
165
172
174
170
166
169
175
178
176
168
161
157
162
170
176
177
171
166
168
178
188
188
180
171
163
165
171
176
175
171
169
170
149
154
164
168
167
166
166
167
168
168
167
161
155
153
156
157
157
160
166
172
175
170
163
161
161
163
162
158
155
156
165
180
188
185
179
176
182
190
193
190
178
167
159
166
173
176
175
176
180
182
151
155
164
170
171
167
165
166
169
172
171
161
151
145
149
155
159
163
165
167
168
169
167
161
154
151
153
159
162
164
169
176
181
178
175
177
182
181
179
176
176
172
171
175
177
176
174
174
177
178
160
161
165
168
165
162
162
165
168
173
174
171
163
155
152
156
160
163
163
166
166
171
173
172
166
162
161
166
169
169
167
164
162
165
169
172
169
165
161
167
177
181
177
176
175
175
172
168
166
165
169
168
165
161
158
158
161
163
160
160
170
178
181
174
166
161
159
162
168
173
175
173
173
182
188
184
175
167
167
167
166
161
156
162
167
167
164
159
164
173
182
182
178
177
171
174
171
169
167
166
171
169
162
157
160
163
169
163
154
147
154
174
186
193
185
169
162
165
171
178
177
172
171
179
191
190
177
165
162
167
169
167
165
165
167
165
165
173
181
185
182
179
180
183
181
177
172
172
178
180
162
156
159
162
171
177
173
166
156
146
148
159
174
189
188
177
169
170
172
172
169
166
168
175
176
171
163
163
167
173
174
173
171
168
164
162
168
179
186
182
173
173
178
187
187
180
173
172
178
184
155
151
160
171
178
178
170
164
161
159
154
158
165
170
172
170
171
172
170
163
159
162
170
175
167
158
157
167
176
178
174
172
171
170
162
157
162
171
174
175
171
169
171
178
182
180
173
169
172
180
156
154
162
171
175
170
164
163
163
165
165
166
163
157
157
161
167
169
165
159
157
163
173
177
171
163
163
171
177
175
170
169
170
173
170
162
158
159
164
173
177
173
167
165
168
175
172
166
164
169
163
159
158
158
161
164
163
163
164
167
170
172
167
160
160
163
166
164
162
163
165
164
167
172
176
177
173
170
172
171
169
165
167
175
181
178
165
159
160
169
178
178
172
168
167
170
170
165
162
165
172
162
152
151
157
165
167
167
167
170
172
170
167
170
177
178
171
165
166
171
171
164
158
167
178
182
173
165
167
175
174
164
162
171
183
185
174
162
157
158
166
175
180
180
174
170
166
164
162
165
179
167
154
152
160
168
173
173
174
174
169
163
163
171
182
183
173
167
169
174
171
164
158
164
173
173
166
164
170
182
180
170
162
167
174
176
173
165
156
153
159
172
182
185
180
173
170
166
165
169
184
171
160
158
164
170
174
175
176
173
167
160
159
164
171
171
169
168
169
170
170
168
167
167
165
162
162
167
172
180
179
178
174
170
166
168
172
170
168
165
168
173
176
177
176
176
176
173
170
174
177
170
166
166
170
172
173
174
175
172
166
162
159
158
157
160
167
170
170
170
169
173
177
173
164
161
164
167
168
166
172
181
187
178
172
172
179
183
182
182
181
177
170
167
170
176
180
179
173
172
165
165
168
171
173
171
167
169
174
176
173
166
161
158
161
165
170
174
174
172
172
175
177
173
166
164
165
165
161
160
166
177
182
180
180
182
182
180
180
180
179
175
168
165
170
174
178
179
175
170
163
164
169
172
172
169
164
167
174
182
182
170
161
161
170
175
177
178
178
175
170
169
168
166
165
164
163
163
164
166
168
168
168
173
178
177
172
166
164
166
166
167
172
180
180
176
174
173
170
167
168
166
165
166
168
169
169
170
172
175
172
164
159
162
170
179
179
176
172
168
164
163
162
163
162
161
161
167
174
178
174
168
162
163
167
169
169
167
166
163
160
167
179
189
187
180
174
173
169
165
168
164
159
159
164
173
179
174
166
161
163
167
164
162
162
165
172
171
167
163
161
164
165
165
161
158
163
171
177
177
172
167
163
160
160
166
174
178
174
168
167
176
180
185
182
180
178
177
171
167
167
162
157
158
165
174
177
170
163
164
175
184
175
162
147
147
158
167
167
163
164
168
170
167
161
159
165
172
174
166
162
162
163
163
162
169
174
176
171
168
173
177
175
171
173
178
180
180
176
174
156
151
145
144
151
154
156
157
165
174
176
171
166
167
169
167
161
157
161
171
174
169
163
163
168
172
166
162
164
172
177
179
178
181
181
173
163
159
165
173
176
171
167
161
159
161
168
171
171
171
158
149
142
143
147
150
156
160
167
173
176
177
178
173
168
167
164
163
163
169
170
167
160
164
171
176
173
167
169
174
178
178
178
184
184
172
161
157
165
177
182
180
175
173
170
171
174
177
177
179
158
153
155
161
163
158
159
164
169
172
174
176
181
179
171
168
166
162
160
163
167
167
163
166
171
177
175
171
173
175
173
168
171
185
189
183
168
162
165
173
177
179
185
186
182
178
175
175
180
185
161
159
161
167
172
168
161
161
165
173
174
171
167
165
169
171
170
163
156
157
161
165
163
166
173
173
173
169
172
173
168
162
162
172
183
183
177
171
167
164
165
173
184
190
185
175
169
168
178
185
165
169
165
163
164
163
158
157
164
175
178
165
151
149
161
176
179
169
159
158
162
161
160
161
166
171
171
168
172
176
174
163
157
154
161
171
179
176
167
160
160
168
179
184
180
172
162
164
173
182
169
173
168
160
154
153
154
155
165
179
182
166
148
142
156
175
181
172
164
162
163
161
155
156
162
169
172
172
178
183
184
175
160
148
151
160
169
172
166
162
164
172
179
179
176
169
165
166
171
179
172
170
167
164
161
157
156
156
161
170
174
167
159
155
162
168
171
166
164
164
164
162
158
158
164
171
175
175
174
177
179
176
168
162
158
162
167
168
167
167
173
179
181
178
175
173
172
172
171
174
174
166
159
164
167
166
162
162
160
160
165
165
170
170
164
160
156
159
161
164
164
164
161
162
167
172
176
175
166
158
157
168
174
177
173
172
171
171
169
170
175
182
182
179
176
176
176
174
172
173
178
162
148
144
154
164
165
165
169
168
163
161
158
160
162
160
157
157
160
163
163
165
166
165
167
172
177
176
166
152
151
161
172
177
174
174
175
175
171
169
173
180
183
179
176
175
176
175
171
171
168
158
148
142
147
156
158
164
170
173
166
151
140
144
159
162
157
154
157
164
167
167
167
166
167
170
175
176
173
167
162
164
167
168
167
169
173
173
170
166
170
177
180
178
173
171
173
174
171
168
149
151
154
159
162
159
159
161
164
167
160
147
140
147
162
165
157
150
154
164
169
166
166
167
168
169
169
172
176
179
176
168
165
165
166
167
169
170
168
167
169
174
177
175
168
163
168
174
173
169
138
143
154
166
176
175
174
168
161
154
152
153
157
165
172
169
160
151
155
163
168
164
163
165
169
168
162
164
170
175
171
163
163
168
173
172
169
168
169
169
169
173
174
171
161
158
164
174
179
176
147
145
152
165
174
180
181
174
165
156
158
165
169
176
178
173
164
155
157
161
167
167
168
171
170
169
168
167
168
164
158
157
164
175
181
181
174
170
168
167
169
172
172
169
161
158
163
174
182
185
159
156
160
166
168
170
168
168
168
171
173
174
173
173
173
170
164
157
156
161
169
179
184
182
176
171
174
180
179
170
163
164
171
181
185
183
176
169
166
166
171
174
173
171
164
161
163
169
176
182
162
166
169
168
162
161
160
164
171
178
181
177
171
168
166
164
161
158
159
165
171
182
190
188
175
165
168
179
191
191
183
178
176
175
173
171
165
162
165
171
175
176
171
166
164
163
161
161
171
179
163
168
169
163
156
154
162
169
173
176
172
168
164
162
163
163
165
166
171
173
171
174
177
174
163
152
152
166
185
195
193
184
173
159
155
157
159
162
169
174
177
172
166
164
163
165
161
162
170
178
163
165
162
151
141
145
156
167
167
161
161
159
156
157
163
170
174
174
177
177
173
169
161
154
151
150
154
163
175
180
175
170
156
146
144
156
169
175
174
168
167
167
168
169
171
173
174
174
172
177
151
153
151
148
137
141
152
154
152
152
158
163
160
158
163
171
176
177
174
174
174
170
158
147
149
155
164
167
166
161
156
154
151
145
150
169
184
192
179
166
164
172
179
179
177
180
185
187
179
173
126
131
142
150
152
156
159
157
150
149
162
174
174
168
164
169
175
176
173
171
171
168
160
151
153
161
164
163
157
153
152
154
155
157
164
176
189
192
183
173
174
184
188
180
174
175
182
189
184
175
116
125
146
158
162
162
164
162
155
154
165
179
183
175
169
169
175
179
175
169
167
164
163
165
169
167
158
151
152
157
164
163
162
162
167
173
178
181
182
185
187
189
185
178
170
169
173
178
182
182
135
141
157
163
161
155
156
161
162
161
167
175
178
172
170
172
177
180
174
168
164
168
169
172
174
171
159
152
154
162
170
167
165
165
167
168
170
172
178
184
184
182
176
172
168
164
164
168
176
184
156
154
159
160
154
148
150
158
163
166
170
173
172
166
166
170
173
172
168
164
164
169
168
169
171
173
171
167
165
163
167
168
170
170
170
167
167
170
176
177
176
172
170
168
163
158
156
163
174
182
163
155
151
152
151
152
155
162
166
169
173
174
173
167
163
163
163
162
163
163
165
166
165
166
167
174
178
177
168
162
160
167
175
176
173
168
166
168
172
172
170
168
167
166
159
149
149
161
175
178
156
149
149
152
157
167
175
178
178
177
174
172
172
170
169
165
163
163
163
164
165
161
163
165
170
175
178
175
165
160
160
166
174
177
173
168
165
165
168
167
164
165
169
172
165
155
151
162
176
179
152
150
157
161
171
176
179
181
179
176
169
161
161
166
174
177
176
171
170
167
167
163
165
169
173
175
171
166
159
156
156
165
172
177
176
171
167
164
163
161
160
164
172
181
180
174
168
169
178
181
151
156
165
169
178
178
173
169
167
165
163
156
153
161
176
184
181
172
169
168
170
169
169
173
176
177
169
161
154
150
152
159
168
175
183
182
173
166
162
161
163
167
174
181
185
185
182
179
180
178
160
162
164
165
169
171
169
162
159
161
166
168
167
168
175
178
174
166
163
166
173
177
177
181
185
184
174
163
151
142
143
149
156
168
179
182
178
171
167
169
172
173
174
175
174
174
178
180
181
178
168
164
160
159
160
164
165
160
163
166
171
176
179
176
176
173
169
165
165
168
173
178
181
185
187
183
176
164
151
140
140
145
148
155
167
178
180
175
172
175
178
178
175
172
170
168
168
172
176
177
167
165
162
163
164
160
159
161
168
173
170
168
166
173
179
177
174
172
172
172
172
176
178
178
171
165
165
164
156
148
146
149
148
150
157
171
178
177
174
176
179
179
177
175
177
174
169
166
168
173
163
164
167
168
166
158
157
165
173
174
164
149
151
167
182
184
180
178
176
175
172
173
175
175
166
159
161
164
161
153
148
149
151
152
159
165
171
171
172
175
176
176
174
177
182
185
174
163
160
169
159
165
170
167
164
160
163
168
171
168
159
148
151
167
178
177
172
171
175
178
175
170
170
173
172
168
168
167
161
154
150
151
157
160
164
160
162
169
173
178
178
170
163
170
180
187
180
169
164
168
158
168
173
167
162
163
167
169
167
163
158
155
157
165
168
164
159
165
177
183
179
170
166
170
176
179
175
166
159
155
154
164
177
179
173
165
164
174
186
190
181
168
160
167
179
189
184
177
173
172
160
171
175
169
166
167
169
167
164
160
160
160
158
159
160
159
159
166
180
187
182
172
166
165
169
171
171
169
166
166
171
182
188
185
175
168
168
179
189
191
179
169
165
172
185
189
182
176
177
179
160
169
173
170
169
168
167
164
160
158
161
163
161
160
158
159
163
171
179
181
177
173
171
168
166
163
166
173
180
182
181
182
181
176
171
167
168
176
177
179
177
170
170
179
190
186
172
167
173
183
159
168
171
167
164
161
161
159
154
152
161
169
174
170
162
159
163
168
172
173
171
173
175
173
169
164
166
173
182
184
178
173
168
166
168
164
163
164
170
180
179
173
168
172
177
177
168
166
172
186
164
172
169
160
155
157
160
159
150
146
157
175
186
180
167
158
159
163
165
169
170
172
172
172
172
172
169
168
169
170
170
171
169
170
168
162
159
163
175
184
185
175
164
159
163
167
170
173
180
185
175
177
166
156
155
167
172
167
154
147
154
173
184
182
171
162
161
164
166
170
172
171
169
170
171
173
166
162
160
164
169
174
176
172
168
162
162
168
179
182
179
173
167
164
163
166
171
177
182
184
174
174
164
157
160
171
176
169
158
152
156
165
178
180
175
171
171
170
170
169
170
173
175
176
171
161
159
161
166
171
175
177
176
171
165
161
163
169
170
167
166
171
177
181
178
173
170
173
178
186
156
161
165
163
161
159
159
159
158
159
163
170
175
179
176
172
172
172
170
166
166
175
185
185
172
158
154
163
176
179
177
174
172
170
167
165
164
168
165
165
168
171
175
180
183
179
173
169
172
185
140
152
164
169
163
155
150
149
158
164
171
175
174
172
169
165
164
165
167
167
166
169
174
179
171
161
156
164
173
174
170
167
170
173
177
175
171
174
179
183
181
173
169
170
174
180
176
170
168
177
147
154
166
175
173
163
156
156
162
167
172
173
170
164
162
162
158
159
165
171
169
162
159
165
172
173
165
162
166
168
166
164
168
175
182
182
176
180
191
196
189
174
166
166
169
177
178
174
172
174
162
159
167
177
178
171
163
163
168
171
170
164
161
165
171
170
162
160
167
175
173
163
156
165
177
179
169
163
167
174
174
168
167
171
176
175
173
178
186
186
179
171
169
172
174
177
177
175
175
180
174
162
163
170
175
172
167
167
170
171
164
155
155
164
175
176
169
165
168
175
174
168
167
173
179
175
167
167
178
189
186
175
168
166
166
165
166
169
171
169
166
170
174
180
181
180
175
170
173
180
174
161
157
163
170
171
168
167
168
167
162
156
157
163
170
172
169
168
168
170
170
172
176
177
170
164
164
170
180
186
185
179
173
167
165
167
172
174
172
168
170
171
175
179
182
182
177
170
168
172
168
162
160
164
169
170
167
164
166
169
169
166
166
165
166
165
166
169
168
167
167
173
177
173
164
161
165
170
172
168
171
175
175
173
173
181
185
188
184
179
177
174
173
174
175
179
178
176
171
170
168
169
169
171
172
170
164
162
167
175
180
180
173
170
169
169
168
166
167
168
170
173
173
169
164
165
169
171
166
160
161
164
167
174
178
184
187
186
182
179
174
171
173
175
176
177
178
180
180
173
175
177
174
174
173
170
165
163
168
177
178
172
167
168
175
176
171
165
165
170
172
172
170
166
166
169
174
174
172
167
164
158
158
162
171
175
173
171
170
167
161
164
174
185
185
180
176
177
177
172
177
179
176
171
171
174
173
170
166
161
158
154
156
164
176
181
176
168
165
165
165
164
161
163
163
167
172
175
177
178
175
167
159
157
161
166
169
169
166
160
154
159
173
187
189
183
174
168
165
167
170
171
165
164
170
181
188
176
162
149
146
148
156
161
165
175
176
170
165
160
160
160
161
161
159
161
166
170
172
174
176
175
170
163
161
168
175
176
170
162
162
166
170
175
177
179
176
167
163
166
159
158
156
160
169
181
187
178
163
157
158
165
166
162
156
159
166
166
164
161
162
165
167
164
160
160
163
166
167
167
170
176
177
175
173
174
177
176
172
171
177
178
170
165
167
177
180
177
172
172
160
167
167
164
157
151
151
157
165
167
161
151
152
161
168
170
168
165
165
167
167
163
161
165
171
173
169
164
162
160
159
158
161
169
174
172
167
169
179
182
179
165
153
155
159
165
172
173
173
173
153
155
162
167
164
156
155
158
163
165
164
166
167
168
167
168
170
173
174
174
173
168
159
161
162
167
168
167
170
174
173
164
161
166
169
166
163
167
182
193
191
181
173
169
167
167
168
169
171
177
158
153
158
172
180
180
170
162
159
160
164
171
180
177
170
166
168
171
175
177
179
174
171
166
166
167
167
168
173
178
177
168
163
164
165
161
157
161
170
176
177
176
180
182
177
173
171
167
170
177
168
161
160
167
185
190
180
165
159
159
162
166
170
172
172
173
173
170
168
170
176
177
176
177
175
173
169
167
171
177
177
170
162
163
167
167
167
164
160
154
155
160
172
180
179
175
172
165
166
173
174
172
164
160
164
169
169
161
162
166
165
158
149
153
169
184
188
174
164
161
163
168
170
169
171
171
167
166
166
172
174
167
160
162
171
182
184
174
161
151
148
155
163
171
174
173
167
161
163
171
174
176
168
156
151
153
153
156
165
177
176
162
147
148
164
183
189
173
164
160
161
160
155
156
160
164
164
163
160
158
159
159
157
160
171
181
185
177
167
165
166
169
170
170
172
170
165
162
165
173
171
172
168
164
160
158
156
158
165
176
177
172
162
156
159
164
165
164
164
163
161
159
156
160
161
164
166
164
160
155
153
155
157
161
169
177
179
174
171
174
179
184
182
176
173
172
170
170
170
172
172
166
163
167
177
180
174
165
162
163
167
169
169
164
159
154
155
161
164
163
162
164
172
176
176
174
171
169
167
160
157
158
161
163
170
174
176
172
168
171
178
185
184
178
174
174
176
176
174
172
174
163
160
166
177
184
179
166
159
151
147
151
153
158
161
162
164
169
167
163
161
167
175
181
180
174
174
172
170
172
172
171
169
165
168
174
176
172
166
164
170
176
177
174
172
172
174
175
173
171
165
161
164
167
170
166
164
159
154
150
143
139
140
152
163
171
175
173
172
167
164
166
166
167
166
170
173
172
169
172
175
176
172
164
163
167
172
171
165
162
164
170
173
174
172
169
168
169
171
172
149
154
164
170
167
159
152
150
153
154
154
150
150
154
161
166
167
168
172
174
170
164
154
153
163
170
174
172
163
159
166
170
169
164
157
155
165
169
168
165
166
170
174
176
172
168
166
169
171
173
137
141
156
167
168
161
155
153
156
159
163
166
164
160
161
162
160
161
168
174
170
160
149
151
165
173
176
170
162
153
152
156
162
166
162
163
168
172
173
170
168
171
171
170
165
166
169
174
172
170
140
141
152
164
169
166
162
161
163
167
172
174
169
164
166
168
163
157
157
162
165
163
160
163
168
172
175
172
165
157
148
148
158
169
177
180
181
176
173
169
169
169
166
160
156
163
172
175
174
172
155
159
169
179
173
167
163
162
167
173
177
176
170
169
173
173
164
152
144
150
163
171
176
175
173
171
170
174
169
164
157
156
160
170
181
184
179
169
163
163
165
166
162
159
159
165
169
170
171
175
163
174
188
185
174
164
159
163
168
171
175
172
170
170
171
169
162
150
145
153
164
175
186
189
186
175
167
165
168
170
169
169
168
167
169
169
164
159
157
159
161
162
162
166
169
170
164
160
166
180
165
178
185
178
165
159
161
166
168
164
158
160
162
164
165
164
163
165
167
170
169
171
178
191
193
183
168
162
165
172
180
182
177
168
161
156
157
162
163
163
161
162
166
174
179
173
162
154
165
180
160
170
173
164
156
156
164
170
169
160
153
152
152
157
165
169
172
174
177
178
173
170
173
182
188
186
175
169
168
170
177
181
178
171
163
164
171
175
174
167
165
167
172
177
179
178
171
168
169
176
156
162
161
156
155
161
170
171
167
159
156
159
159
162
171
177
176
173
172
173
174
174
173
174
180
185
186
182
175
168
170
173
175
171
168
175
185
187
177
166
165
172
177
177
174
177
182
184
178
171
145
150
154
156
161
170
177
174
162
155
163
175
183
184
180
176
173
169
166
165
167
170
172
172
177
182
185
184
171
165
164
168
169
167
168
176
186
188
179
168
165
172
178
175
169
171
184
189
185
174
137
142
152
159
164
171
174
167
154
151
164
185
201
199
184
173
172
169
167
161
158
157
162
170
176
176
171
165
161
164
167
167
164
164
165
171
179
185
180
170
166
170
175
175
169
168
175
183
185
178
139
143
156
162
161
160
158
157
153
153
163
179
195
191
182
174
174
172
168
162
155
153
159
165
169
166
154
147
154
165
174
170
167
166
168
170
174
178
178
172
167
168
172
175
170
165
167
174
181
177
151
149
155
158
156
152
151
154
155
159
164
172
175
173
173
173
172
166
163
162
166
168
166
167
166
161
152
148
153
164
174
172
173
174
173
171
171
171
172
170
167
166
169
170
166
160
160
169
180
181
165
158
155
152
151
148
154
163
167
169
170
169
168
166
167
168
162
155
156
163
170
176
174
170
168
166
162
157
154
160
167
169
175
177
175
170
166
166
169
168
167
166
166
166
162
154
152
165
181
185
172
165
160
155
150
153
160
172
179
178
174
166
164
167
169
166
159
154
158
164
167
164
161
165
169
174
174
162
149
144
152
164
175
176
171
166
164
167
171
175
173
169
168
167
163
153
149
159
176
184
158
162
165
167
167
167
168
173
178
177
170
160
159
167
174
171
163
162
168
170
165
151
146
159
171
178
173
156
142
139
149
166
179
179
171
165
167
172
178
177
172
170
171
174
171
161
157
163
174
180
146
152
165
177
183
180
175
172
171
166
159
153
154
164
174
172
164
168
176
178
169
156
153
168
180
179
167
148
137
140
152
170
183
181
172
165
169
175
177
171
166
170
175
178
174
170
170
173
173
174
154
153
160
171
180
186
182
173
167
160
153
150
152
157
160
160
159
166
176
181
174
170
174
184
192
183
164
146
139
144
157
169
174
172
167
163
166
171
171
170
170
174
177
176
170
170
172
174
171
168
170
161
157
158
164
168
168
168
167
164
157
151
151
152
150
148
153
163
172
176
174
175
179
184
183
177
163
154
148
149
159
164
159
156
157
161
165
165
168
173
178
178
175
172
172
170
164
161
160
167
171
166
163
160
157
149
147
155
166
169
160
149
149
155
157
157
160
166
171
172
171
173
175
167
160
158
158
157
155
153
158
160
151
148
154
166
171
168
167
173
179
175
170
171
177
176
167
157
159
170
162
166
169
170
162
145
139
150
167
169
156
142
145
162
175
174
171
171
174
174
171
171
171
163
154
153
156
159
156
155
156
156
153
153
160
171
178
171
166
168
169
170
166
171
178
182
173
167
169
178
162
169
173
169
162
155
155
165
170
168
155
141
148
166
179
179
172
172
176
179
175
171
170
170
167
164
160
163
159
157
156
156
158
159
162
169
173
169
165
165
168
169
169
172
176
180
178
177
177
178
177
186
177
165
158
161
169
171
171
168
163
162
164
171
176
170
164
167
179
184
179
171
167
169
171
170
170
170
168
166
160
157
163
163
159
156
157
163
165
168
173
174
173
171
173
175
177
178
176
170
183
190
180
166
160
164
170
169
167
166
170
171
172
171
168
163
162
169
182
187
182
173
167
167
167
168
171
177
181
179
169
166
164
160
154
149
151
158
166
171
174
174
173
174
172
172
168
169
169
167
169
177
176
170
168
168
167
162
158
159
165
170
172
170
164
164
167
174
183
186
182
178
176
172
166
164
168
179
188
185
177
168
163
157
153
152
153
161
168
171
171
168
170
174
172
168
162
162
170
179
143
153
165
168
168
167
163
158
151
152
159
167
171
168
164
165
170
175
176
175
177
180
181
174
165
162
169
179
186
184
176
170
167
165
166
165
167
171
173
176
173
169
166
168
168
165
164
169
178
185
135
149
159
160
162
167
171
170
162
156
161
172
172
163
159
160
168
169
166
166
170
176
172
161
154
158
169
177
177
172
171
173
176
176
171
165
164
168
176
180
179
173
166
162
163
163
169
179
185
183
162
168
163
155
156
171
187
189
180
175
177
178
171
156
148
157
166
168
164
164
169
173
165
151
144
155
167
173
169
164
166
174
179
178
170
163
159
161
167
176
178
175
172
166
161
164
170
179
180
177
180
185
170
153
150
166
179
183
178
177
177
177
170
155
151
162
170
172
169
166
169
175
173
163
155
158
167
173
169
166
169
175
177
174
168
163
161
158
160
165
174
176
176
170
166
165
168
170
172
173
172
178
172
157
146
148
154
158
159
165
173
176
175
173
172
170
171
172
170
169
168
173
177
180
176
172
170
172
172
171
171
173
174
173
173
174
175
171
165
167
170
175
174
172
168
168
169
169
169
175
150
163
173
168
157
143
139
143
154
163
170
175
179
182
179
171
163
162
166
169
168
165
168
177
182
181
174
171
171
169
168
169
172
175
180
184
186
186
182
175
172
171
169
168
170
173
175
176
175
176
144
158
175
186
177
160
149
152
161
167
170
171
174
176
175
165
155
154
163
171
169
160
156
164
175
178
173
169
167
167
164
165
170
174
177
178
180
185
186
183
175
167
166
167
171
178
183
186
184
181
152
160
175
188
179
165
155
157
165
168
167
162
161
165
168
163
156
156
165
173
172
164
159
165
175
174
168
166
169
172
172
169
169
172
169
166
166
173
183
186
180
170
167
169
174
182
184
188
188
187
160
159
167
173
172
161
154
156
163
163
160
155
156
162
168
168
166
164
167
169
170
171
175
180
178
171
165
167
175
185
182
176
171
169
166
163
163
167
177
184
182
174
170
173
180
185
181
176
178
183
161
157
160
167
167
159
152
152
157
161
160
160
164
167
172
174
173
171
168
164
165
171
178
182
176
168
165
169
176
181
181
177
173
170
170
171
171
172
174
177
178
175
173
177
182
184
177
170
167
170
161
159
162
168
169
164
155
152
158
165
173
180
182
183
180
180
178
173
170
166
165
169
171
169
167
167
169
171
170
167
169
172
174
174
175
179
181
177
173
169
171
174
174
179
180
179
176
172
169
168
167
167
168
168
169
169
163
159
164
171
181
184
184
182
179
175
170
168
168
171
173
172
168
164
163
168
173
171
167
160
162
168
174
176
179
181
181
179
175
169
169
171
177
182
180
176
174
178
180
177
173
174
168
159
158
165
170
169
168
168
169
168
168
168
172
169
162
160
164
172
178
177
172
166
166
170
172
170
167
166
169
172
175
176
174
176
176
179
178
172
163
167
179
187
184
175
172
177
183
181
175
176
167
153
150
159
170
170
162
155
151
152
156
162
165
168
163
161
165
167
169
170
171
167
168
169
169
166
167
172
177
179
176
169
167
170
175
178
174
166
157
162
176
184
180
173
168
170
174
178
169
171
164
154
150
158
168
166
158
148
149
154
159
161
163
169
176
176
172
166
162
161
160
162
163
164
164
162
164
172
177
181
175
167
165
171
178
178
172
163
162
167
173
173
169
166
164
162
163
172
157
158
158
154
154
160
169
170
162
157
156
158
158
160
161
172
181
182
179
171
166
165
164
162
161
159
161
162
164
170
176
178
176
170
170
175
179
177
175
177
180
180
172
164
162
164
165
164
167
171
152
166
178
178
164
154
151
157
162
160
151
146
150
160
165
168
172
176
174
167
159
160
164
175
177
175
170
168
165
159
154
153
160
166
168
165
166
170
175
176
165
158
152
155
163
167
170
173
172
173
148
158
173
180
172
157
147
151
158
159
154
151
152
161
165
168
175
178
179
174
171
170
169
168
165
163
166
168
170
172
166
161
159
160
159
162
166
173
178
176
169
166
170
173
169
166
164
164
166
174
156
154
160
169
170
164
154
151
157
161
161
161
164
169
172
171
175
176
176
177
177
175
172
169
167
165
166
166
170
173
173
171
165
159
151
145
152
165
170
169
166
172
176
175
171
170
173
173
170
173
171
164
160
161
167
165
159
155
159
165
166
167
170
175
178
177
175
171
170
173
174
172
169
170
172
173
169
165
164
169
173
174
170
162
150
146
151
159
162
162
164
162
163
159
164
172
179
178
172
171
176
176
168
162
163
162
157
155
160
167
168
163
163
168
177
181
173
167
165
169
171
170
169
169
170
173
172
166
161
161
166
170
169
167
167
166
167
165
164
165
165
158
154
153
161
169
171
169
170
173
171
177
174
167
162
154
152
150
159
167
170
163
157
157
165
168
166
162
165
173
178
177
173
165
163
166
170
169
163
157
153
157
164
170
178
185
185
179
177
178
176
168
163
163
166
168
164
163
169
175
167
171
168
165
163
159
157
156
158
166
172
168
162
158
158
158
157
160
166
173
180
180
176
168
161
161
165
170
169
161
156
157
162
167
174
183
185
182
181
183
184
183
177
175
172
171
168
168
172
174
170
167
162
165
168
173
169
165
159
164
167
168
165
163
161
157
159
163
165
163
165
173
178
174
164
158
158
162
170
175
174
170
163
162
167
176
180
176
174
178
183
185
180
175
172
171
174
176
174
169
171
166
163
168
172
175
173
167
157
152
151
155
161
167
168
170
169
168
163
155
157
168
179
180
168
157
152
155
164
174
180
177
166
160
164
174
178
172
166
167
174
176
174
171
169
169
170
175
175
170
164
164
168
173
173
170
167
160
154
144
142
152
161
169
170
172
174
174
169
160
159
168
176
173
167
162
158
158
158
162
173
177
171
162
163
172
178
171
165
162
164
168
172
173
171
168
164
166
174
178
155
157
165
173
172
166
161
157
152
153
158
166
171
169
164
164
170
177
177
170
167
166
165
164
167
175
178
172
160
155
162
175
175
167
161
162
169
172
168
162
162
167
173
177
176
169
165
166
171
179
150
147
154
158
160
156
154
152
154
164
175
178
176
163
155
154
160
168
175
175
169
163
156
160
169
177
184
177
166
158
161
169
173
168
160
157
166
174
172
166
164
167
169
172
170
169
173
171
166
164
148
147
149
150
146
148
149
151
153
161
174
176
172
163
159
160
161
159
160
165
167
164
160
161
168
173
173
171
168
163
162
163
164
165
165
163
168
172
171
169
168
166
162
158
158
170
176
173
161
151
150
155
155
152
147
145
147
151
151
154
161
168
172
173
177
177
168
158
152
157
164
168
170
168
169
170
166
162
164
165
164
160
159
164
169
171
169
167
170
172
171
166
162
161
166
175
176
168
159
154
157
163
166
162
152
148
153
156
152
149
150
161
172
177
179
178
170
164
160
162
165
169
174
177
178
175
168
161
160
161
163
162
162
166
169
169
168
167
168
168
167
167
171
179
185
185
174
162
160
170
161
166
168
166
158
157
158
160
160
152
150
156
163
165
164
163
165
170
171
170
168
168
173
185
194
191
180
167
161
157
164
170
177
178
173
169
169
165
166
163
162
167
179
192
197
190
174
165
165
177
157
160
165
165
163
161
164
168
173
172
165
156
152
154
160
162
164
169
174
175
172
171
178
188
194
191
182
172
165
163
168
177
184
187
181
175
172
168
163
159
161
169
179
186
185
180
174
170
172
177
152
159
162
160
162
166
169
174
182
184
177
164
154
159
169
174
171
168
168
171
173
176
183
188
189
184
180
178
174
171
173
178
185
190
183
178
177
171
165
162
164
171
175
172
169
170
174
179
178
175
154
158
159
160
162
167
170
172
174
177
173
169
168
175
180
181
175
169
164
163
165
170
179
185
181
177
175
181
180
174
172
174
179
180
179
176
176
175
173
166
164
167
170
167
163
166
173
183
182
176
159
159
160
161
162
162
163
163
160
158
161
167
173
180
182
177
173
170
165
157
151
153
161
168
170
168
168
173
174
168
168
168
171
173
174
173
177
181
179
170
160
160
165
167
166
166
175
182
183
176
157
159
163
164
165
163
161
159
155
151
156
162
168
174
175
172
171
169
165
158
150
147
150
157
161
159
158
153
156
161
163
166
168
173
175
175
178
180
177
168
157
158
165
170
170
166
172
179
182
176
156
158
162
163
164
165
165
163
158
155
156
159
162
168
172
173
173
168
164
162
164
164
164
166
163
158
147
144
150
157
164
168
171
174
175
175
176
176
172
163
160
162
166
172
171
167
167
173
180
178
165
163
163
159
160
161
165
170
165
161
157
157
159
164
170
173
172
165
161
165
172
178
179
174
167
161
154
149
150
158
164
168
170
171
170
169
171
172
171
171
171
169
169
171
170
166
161
168
176
182
171
170
169
162
159
155
160
169
171
165
159
155
156
163
169
169
166
163
163
168
171
174
172
168
165
166
169
168
163
157
159
165
169
168
165
164
167
172
180
183
183
176
169
167
165
162
157
158
171
184
162
167
170
171
166
157
157
167
173
173
166
157
156
164
169
167
162
162
168
171
166
159
153
157
165
171
174
170
160
155
156
164
173
173
168
163
166
174
181
183
181
174
168
164
160
158
158
160
169
176
149
150
164
174
180
176
170
170
173
175
170
159
157
166
172
167
164
165
172
174
166
154
154
166
173
175
169
162
154
151
159
171
183
181
172
160
163
170
173
169
169
169
168
163
159
159
164
169
169
168
154
151
160
174
183
188
182
176
174
172
163
158
158
166
172
168
165
168
174
175
169
163
167
179
184
178
163
151
148
150
161
176
185
178
164
154
156
163
165
166
166
169
170
169
166
168
171
173
171
168
169
164
168
172
172
171
170
173
169
165
159
156
161
167
170
167
164
166
172
172
171
171
176
178
177
166
157
149
148
153
162
170
167
160
153
150
152
157
163
169
171
171
170
171
175
175
173
171
172
174
170
170
172
170
161
152
149
155
164
164
159
158
165
171
171
165
162
162
167
168
169
172
173
166
158
155
154
154
154
156
164
165
154
147
148
154
158
160
161
169
171
169
166
168
175
177
171
171
175
177
164
166
168
169
161
150
147
153
163
165
161
161
167
172
169
163
162
165
166
168
168
171
170
166
159
156
158
159
158
160
169
168
159
154
160
171
174
167
159
159
166
168
167
167
170
174
172
177
181
179
163
162
160
162
161
162
166
169
169
167
165
165
169
170
170
165
166
170
171
171
169
168
168
168
169
169
171
170
167
169
173
172
168
161
162
173
179
171
162
156
163
174
177
172
166
167
173
182
185
178
170
167
159
153
156
163
172
172
171
169
170
172
173
173
175
173
169
171
173
173
169
165
164
169
172
174
176
181
181
178
172
165
163
159
157
161
168
170
166
163
172
180
184
177
162
159
168
180
182
174
176
172
161
153
152
160
167
168
166
170
174
176
176
175
175
171
168
171
174
175
174
170
169
170
169
169
173
181
183
178
165
153
147
145
149
158
166
171
168
165
171
178
181
173
162
158
163
173
175
169
168
166
161
158
159
161
164
164
167
171
172
171
170
170
169
167
165
169
173
177
180
182
179
175
166
161
165
171
178
173
163
151
148
146
151
163
171
173
168
160
159
165
170
171
163
159
162
170
173
168
145
150
158
165
167
166
167
170
173
173
170
166
164
161
162
163
166
168
169
173
180
189
187
176
164
162
167
174
175
174
172
166
163
162
165
169
175
175
168
157
154
162
171
174
168
164
166
175
178
170
134
146
161
167
168
168
174
179
180
177
172
166
161
154
154
161
167
169
164
165
175
187
185
172
162
165
179
184
180
173
172
174
177
173
168
168
171
171
165
160
163
169
175
177
169
167
171
180
181
168
150
164
170
167
165
170
179
182
179
179
178
174
163
152
151
159
168
170
163
163
171
182
180
167
161
170
184
186
175
166
166
171
176
173
168
163
160
158
159
163
172
176
175
173
171
171
173
176
174
165
168
183
175
163
158
164
174
175
172
175
178
177
167
154
151
160
169
171
167
164
168
175
176
171
169
177
185
182
170
162
165
170
174
172
170
169
165
161
160
166
174
177
173
169
169
171
173
169
166
164
176
182
173
156
149
153
157
163
166
170
173
174
169
165
164
166
167
168
167
166
165
166
171
175
182
185
185
178
168
165
167
174
176
174
175
180
180
173
168
167
171
172
169
166
164
167
168
169
168
170
171
173
169
158
148
149
152
159
166
169
171
171
171
174
175
169
161
160
163
167
165
160
162
172
186
190
185
176
169
165
167
173
175
173
173
178
183
182
170
162
159
165
168
168
164
164
169
176
178
177
166
166
168
163
156
153
154
160
166
170
170
166
168
174
174
167
156
154
162
170
169
161
158
164
178
183
181
174
169
166
166
168
171
170
166
165
169
170
165
157
155
165
170
171
167
167
175
182
186
183
163
164
166
164
159
155
156
160
164
166
164
162
163
166
169
164
157
159
166
173
172
167
162
165
171
171
171
169
167
168
168
170
171
170
166
163
163
160
163
162
169
172
172
171
171
174
179
182
184
184
160
161
164
164
160
156
156
158
160
160
159
159
161
165
167
167
167
168
168
168
169
171
173
174
173
169
166
166
168
171
173
176
174
173
171
169
166
166
170
180
183
178
171
169
173
179
180
178
177
179
160
157
161
164
162
157
155
155
157
158
159
162
165
167
171
174
175
172
167
163
164
170
176
178
175
169
167
166
167
170
172
173
173
172
173
173
171
171
177
185
187
179
171
169
174
179
179
176
173
174
160
156
161
166
167
160
156
154
157
162
166
172
174
173
175
174
174
171
168
166
165
166
169
170
171
170
168
166
163
162
164
168
171
172
174
174
174
176
180
184
182
177
173
172
174
176
176
176
174
173
162
157
159
162
167
168
165
161
162
166
170
174
174
171
171
168
165
165
170
173
174
168
165
165
166
169
168
162
160
159
162
169
174
178
176
176
175
179
184
182
174
173
175
177
174
171
173
178
179
177
164
161
158
154
160
170
172
169
164
163
167
168
167
165
164
163
162
163
170
173
176
173
169
167
169
170
166
158
156
160
169
180
187
184
179
175
178
184
187
179
168
167
175
180
173
167
168
177
183
182
169
168
161
151
152
160
167
166
160
162
169
173
171
164
163
164
168
171
170
167
167
168
169
169
171
171
164
157
155
162
174
184
186
181
174
174
180
186
185
171
160
163
173
179
171
165
166
173
179
182
170
170
164
154
150
151
154
160
159
165
174
178
174
165
164
169
178
181
175
168
163
161
164
167
169
168
164
161
159
166
174
174
172
171
170
174
179
178
171
164
161
166
172
173
169
164
163
167
174
178
163
165
163
157
152
153
160
164
167
170
172
170
165
162
167
177
187
188
187
181
174
171
170
168
166
164
164
166
172
174
174
171
167
165
169
175
174
170
167
166
175
176
172
166
163
163
162
163
167
174
149
161
174
176
167
160
163
173
178
173
165
160
163
166
165
165
171
178
180
169
156
151
161
174
177
176
173
174
169
160
153
157
168
173
168
157
157
164
168
164
159
159
166
172
171
164
156
155
161
170
149
157
168
173
166
157
153
163
178
180
170
157
154
163
169
172
175
177
175
169
164
170
176
179
175
173
170
171
167
159
157
162
171
175
171
169
171
170
165
157
159
168
179
180
173
165
158
159
164
173
156
153
156
156
151
141
137
147
169
180
173
156
151
164
178
188
182
173
165
162
165
172
174
174
171
170
168
165
159
157
162
173
181
178
171
170
172
176
172
167
169
177
178
174
167
168
174
177
174
171
169
166
162
158
150
141
133
139
159
175
175
163
160
173
185
188
177
165
160
160
161
158
158
165
170
171
167
163
158
157
166
176
184
176
166
159
162
170
175
178
179
176
166
157
158
169
185
192
187
175
172
180
181
175
163
147
138
142
159
171
172
166
166
174
177
173
163
158
161
165
165
160
157
162
167
169
169
166
163
162
168
173
172
169
160
155
157
163
173
179
179
167
156
152
159
168
174
181
185
186
165
174
180
175
164
154
148
150
161
171
171
166
164
164
163
156
152
157
167
177
183
182
176
167
163
166
172
178
177
172
170
170
169
165
161
160
163
166
175
179
177
167
162
162
169
169
164
166
176
189
164
166
165
160
154
153
156
162
170
174
170
165
161
159
159
158
158
163
171
179
187
189
181
170
161
161
173
181
182
178
177
175
172
167
164
165
168
171
178
182
182
176
173
174
176
171
165
164
172
181
170
166
157
148
149
155
165
172
176
176
169
163
161
163
166
171
168
166
167
168
173
177
180
170
159
156
160
167
170
177
180
179
174
166
167
171
172
171
173
182
184
181
177
176
175
173
171
171
172
170
171
166
159
154
154
160
170
171
171
165
163
161
165
171
171
171
167
162
156
153
160
172
180
175
164
158
156
154
158
164
174
174
165
160
166
177
180
174
169
174
178
178
175
173
173
172
172
174
176
173
167
162
160
160
162
164
165
162
158
154
155
165
174
175
169
165
163
160
153
147
154
171
185
186
175
167
163
159
155
158
164
167
161
158
165
181
188
179
169
169
171
173
173
174
173
171
168
171
177
181
165
161
161
164
164
162
161
156
150
147
157
175
182
173
161
157
162
164
160
153
155
169
185
187
180
175
174
171
164
162
167
172
171
164
163
169
180
181
173
167
166
170
174
177
174
171
168
170
175
181
164
162
161
163
162
161
158
152
147
147
157
172
174
161
153
153
160
166
163
161
162
168
174
178
175
175
177
177
174
174
175
180
180
170
160
157
164
170
171
164
161
165
172
177
175
173
174
172
171
169
157
162
160
156
158
160
161
154
146
145
154
165
170
162
159
160
160
160
159
163
167
168
166
166
170
172
171
171
172
175
177
176
176
169
159
151
157
165
168
163
159
162
168
172
175
175
176
171
164
155
151
154
153
146
143
153
162
160
150
146
154
167
177
178
179
178
173
163
160
164
168
168
166
166
169
169
166
164
166
171
171
168
164
163
162
163
169
174
176
173
170
167
171
173
173
175
172
164
157
154
152
152
149
143
140
147
156
162
155
151
156
169
179
182
181
180
178
172
167
166
167
167
168
167
169
170
169
166
166
167
165
162
159
161
166
172
181
186
184
177
175
175
178
182
181
177
169
161
159
163
158
157
155
155
153
151
152
155
155
156
161
169
169
166
161
161
167
172
173
170
167
167
169
169
170
172
177
182
178
169
161
157
158
163
169
173
180
178
171
164
165
172
181
188
187
180
174
170
169
173
158
160
158
163
163
161
158
152
160
171
176
168
160
152
146
148
158
168
173
176
172
172
173
173
172
172
178
184
184
174
162
157
160
169
174
174
170
160
151
147
153
168
179
187
184
180
177
179
181
179
148
151
155
157
161
165
166
165
172
184
184
170
158
155
157
158
162
167
172
176
175
175
178
179
174
170
172
178
183
177
168
164
169
179
181
175
163
152
145
148
157
169
176
178
174
170
172
176
181
180
143
147
148
151
157
163
167
173
180
184
177
168
158
160
174
175
172
169
170
170
169
171
176
176
170
164
167
176
182
179
174
173
178
184
184
177
167
160
164
167
171
170
171
168
165
163
164
170
178
179
152
154
157
159
160
163
165
171
176
176
167
153
150
156
167
173
173
171
169
165
160
160
162
165
161
158
165
178
184
179
174
173
178
183
181
177
173
174
177
175
172
169
167
165
164
164
168
176
178
176
167
165
165
165
164
165
166
168
170
168
161
151
143
148
156
166
171
172
170
165
160
157
157
156
156
158
167
178
182
175
166
165
170
176
178
176
174
176
177
171
167
162
164
166
168
170
175
180
180
176
171
167
165
163
165
169
172
170
168
163
157
151
148
152
159
169
173
174
172
169
165
163
163
164
163
162
167
173
176
169
161
159
161
166
168
170
173
177
177
173
168
164
165
168
170
173
174
177
179
179
161
160
161
160
165
172
177
174
165
153
148
150
155
165
171
174
176
175
173
171
170
171
171
171
167
165
168
171
171
168
162
160
160
160
159
163
170
178
184
183
178
173
169
169
172
173
173
173
178
183
150
154
161
164
168
173
177
174
165
149
141
145
156
165
170
170
171
172
170
170
171
175
175
169
166
165
171
177
181
172
163
162
164
165
162
163
168
176
185
188
188
181
171
167
167
173
174
173
177
182
150
150
160
170
175
175
172
170
166
160
151
150
155
161
165
165
165
167
169
170
169
171
169
165
162
168
178
191
186
174
163
163
169
173
171
168
167
168
174
179
182
178
168
160
160
169
175
174
171
170
152
147
154
169
177
175
166
165
168
172
170
167
161
165
169
169
166
164
166
168
167
167
167
167
169
175
185
190
182
170
161
164
174
179
178
172
166
163
162
167
172
171
162
155
156
166
174
172
166
164
151
148
153
167
175
174
166
162
166
173
175
172
175
181
185
182
169
161
160
164
169
172
177
179
180
178
178
175
171
159
161
168
176
180
176
171
167
165
165
166
165
165
163
164
168
173
174
174
173
174
154
159
166
169
170
169
164
164
163
163
162
170
181
194
195
183
166
155
154
161
173
185
190
189
180
172
162
155
154
156
163
169
172
171
170
169
168
169
170
170
167
165
166
172
180
179
176
180
190
194
160
168
172
171
164
159
165
169
166
161
159
170
185
191
187
171
161
155
156
161
171
183
188
184
175
163
154
149
151
159
168
169
166
164
167
169
171
170
170
171
170
167
165
169
175
176
174
180
190
193
161
166
166
163
159
160
170
176
173
165
164
174
182
177
165
158
160
164
164
162
163
166
169
168
166
162
158
157
161
168
177
182
176
170
170
172
171
169
167
169
171
170
166
161
158
158
167
178
185
178
153
147
145
151
158
166
175
175
172
165
167
172
175
169
161
160
166
173
171
162
155
153
156
164
167
170
171
172
174
179
184
187
185
177
174
175
174
171
169
169
172
176
172
161
149
148
161
178
183
176
146
139
138
145
154
167
170
168
159
158
162
165
168
168
172
175
178
176
171
163
158
157
162
167
171
174
177
180
180
177
174
172
173
174
172
177
182
183
175
170
175
181
184
174
158
154
165
181
185
180
151
144
142
146
154
161
165
164
162
159
160
163
166
172
178
179
175
171
166
162
164
169
172
174
175
175
172
173
169
166
162
156
157
159
167
177
187
187
177
167
172
182
191
187
175
172
178
184
185
181
165
153
150
152
154
157
164
171
179
179
174
169
169
173
174
170
163
157
157
161
168
175
180
179
178
175
167
164
160
162
164
162
161
161
164
176
186
185
173
160
160
176
188
192
182
180
182
186
182
175
166
158
159
161
161
161
166
181
194
192
179
170
168
169
166
161
157
154
154
160
169
179
182
179
178
179
177
174
172
172
176
179
177
166
164
172
182
183
172
158
155
166
179
181
174
170
176
182
181
173
152
157
167
168
167
164
163
172
179
178
167
162
160
161
162
161
162
158
157
160
170
180
183
178
178
184
194
193
184
177
177
179
176
167
164
168
179
179
171
161
157
164
171
172
166
161
166
177
181
174
148
158
171
172
170
164
156
150
152
157
161
160
159
156
157
161
165
167
163
163
169
178
181
178
180
188
196
193
180
172
170
168
165
163
166
172
178
175
168
165
166
170
170
168
166
167
167
171
174
175
153
163
171
169
167
163
155
148
148
156
165
171
164
156
155
160
166
169
168
165
166
170
174
176
181
184
184
176
168
165
167
169
167
166
168
174
174
168
164
166
171
173
171
170
175
180
177
170
167
173
165
166
165
161
159
160
158
163
165
171
175
175
167
159
157
160
163
166
167
165
163
163
166
170
175
177
176
171
165
165
171
176
178
172
168
168
167
168
167
168
170
170
170
173
179
184
179
172
170
175
174
168
160
149
148
155
161
168
170
173
173
168
163
160
162
163
161
161
163
165
165
162
162
164
168
171
172
172
168
168
172
177
177
170
162
159
163
171
172
168
167
168
172
174
172
168
166
170
176
180
177
167
153
143
144
155
160
167
169
169
163
159
158
162
167
165
159
158
163
169
169
166
161
161
165
170
173
173
170
169
171
172
172
165
158
159
169
175
171
167
167
171
174
172
165
157
158
167
176
182
171
164
154
147
150
158
163
166
165
163
160
159
162
167
169
166
161
161
167
173
173
169
163
162
166
171
172
171
167
167
171
174
172
166
164
168
174
174
168
164
167
174
173
170
165
162
166
171
176
178
165
160
158
154
155
161
166
168
166
162
163
164
167
168
169
168
167
167
168
170
173
173
170
166
167
169
170
168
164
164
170
176
173
170
170
173
176
172
168
166
171
175
172
168
168
174
179
179
177
177
162
159
158
156
155
159
164
170
168
163
161
162
164
166
169
171
169
166
164
165
170
175
175
170
167
165
166
167
165
164
163
166
170
170
172
172
174
174
176
179
178
175
171
168
170
177
179
181
178
178
161
156
156
156
155
157
161
167
167
164
160
158
161
164
169
167
162
159
163
166
168
168
169
169
166
165
165
166
166
163
158
154
158
167
173
174
175
177
183
185
183
176
172
170
171
173
175
179
178
176
158
152
153
157
162
167
165
164
164
163
165
166
164
166
167
166
162
163
169
170
166
160
160
166
168
169
165
162
163
163
160
157
160
167
174
174
174
178
184
184
179
175
174
173
169
168
171
176
177
174
155
151
154
162
172
174
169
161
160
164
174
178
174
169
168
171
176
176
174
169
161
155
157
167
174
174
167
159
156
159
163
165
169
172
172
172
173
178
181
176
169
169
174
176
170
166
169
173
174
173
159
159
161
169
174
173
164
157
158
168
186
193
183
170
168
175
182
181
173
164
157
156
163
170
176
176
168
159
154
156
163
170
176
176
174
172
175
179
179
172
163
164
172
177
172
170
169
173
176
174
166
167
166
169
169
162
158
156
160
171
185
189
179
166
166
173
180
177
168
162
160
165
168
173
177
175
169
163
159
161
166
170
174
177
176
176
177
178
176
168
163
164
169
173
173
173
173
175
177
176
166
165
165
164
163
159
159
160
162
167
170
168
164
163
166
172
174
173
170
169
172
173
176
175
175
171
169
168
170
172
171
170
172
177
181
179
174
165
163
165
170
170
168
166
167
171
175
175
176
178
162
165
171
171
166
164
169
181
188
189
178
171
170
171
170
168
170
176
181
174
157
151
156
160
163
167
171
174
169
161
154
160
173
179
172
159
155
163
168
167
164
163
167
176
176
166
158
154
161
170
154
156
161
166
165
162
168
179
195
200
187
169
164
166
173
173
172
171
169
166
161
166
172
173
171
169
170
170
165
155
150
157
169
176
175
173
171
168
166
163
168
174
182
178
173
165
161
161
164
171
154
147
146
155
157
155
150
160
172
184
176
156
146
160
176
185
177
165
156
157
163
170
175
176
173
170
168
166
160
153
153
160
170
177
181
186
187
182
175
174
180
185
184
173
166
164
168
171
169
170
167
158
156
156
157
153
145
144
157
168
165
150
144
158
175
181
173
159
154
159
163
166
171
172
173
169
165
162
159
160
162
169
174
177
182
187
188
185
182
181
182
182
173
164
162
166
172
178
180
182
173
173
171
169
161
151
145
146
158
166
166
157
153
160
166
165
160
158
163
168
166
162
161
165
168
166
163
162
166
171
172
173
171
171
168
170
171
173
175
177
176
169
164
162
166
169
172
178
186
194
167
171
174
169
157
147
150
159
172
177
171
163
160
162
161
156
156
161
171
175
169
163
161
164
163
164
167
170
174
176
176
174
170
160
155
152
157
160
163
165
165
163
163
168
174
173
168
168
182
191
162
166
165
157
147
146
156
171
185
184
171
162
159
160
159
157
159
165
171
173
170
168
167
165
164
168
175
175
172
170
174
176
172
163
153
152
155
159
165
170
169
165
165
173
178
175
166
164
172
178
165
166
162
156
151
153
165
179
186
180
169
161
160
163
164
164
162
163
167
171
171
172
170
168
169
176
178
171
162
162
172
178
176
166
162
160
159
164
170
177
176
170
169
174
178
177
170
168
170
173
168
165
160
156
156
161
168
173
173
175
171
169
172
173
169
163
159
158
161
164
169
173
174
173
174
178
177
168
157
159
169
174
172
166
167
171
172
169
171
177
178
174
173
174
178
177
173
173
174
176
166
159
154
152
154
157
160
160
163
167
172
180
182
178
167
159
158
158
156
156
160
171
179
179
175
173
170
165
161
162
167
168
164
162
167
173
176
174
172
176
178
177
175
174
175
175
173
174
177
180
167
159
154
149
148
148
149
152
152
153
158
170
174
165
158
156
162
163
158
151
155
167
179
180
171
165
165
168
169
169
168
167
164
163
165
169
173
175
174
175
176
177
177
176
174
173
173
175
178
179
169
167
166
164
162
159
156
151
145
141
142
148
151
151
151
156
163
165
160
155
157
165
173
172
167
162
167
172
174
174
173
172
171
168
166
164
169
174
173
170
167
170
178
181
178
174
173
174
176
173
166
170
172
173
177
181
175
162
147
142
146
152
155
157
158
159
162
163
162
165
166
166
163
163
167
169
170
172
174
177
177
177
178
173
169
168
172
176
172
162
156
162
176
185
182
175
170
171
172
171
157
160
158
160
166
175
176
167
162
163
172
181
179
174
172
169
166
165
166
169
170
166
163
165
169
172
169
168
169
175
177
177
175
172
170
173
181
183
175
164
158
165
176
181
178
172
166
166
169
172
154
152
152
153
152
151
157
161
165
172
185
195
191
179
173
171
171
172
171
169
166
166
167
167
167
167
165
166
169
172
171
167
161
159
163
173
184
189
185
177
174
173
175
173
167
163
163
166
167
174
159
156
158
160
157
151
147
146
151
159
170
176
177
169
159
159
166
174
174
170
166
167
168
165
161
160
164
173
176
172
164
151
143
145
154
169
179
187
185
180
178
176
175
171
168
169
172
172
172
174
162
163
167
168
167
163
154
146
141
142
152
164
171
162
153
152
162
171
176
177
173
172
169
165
160
160
169
178
181
173
160
146
140
145
158
168
170
171
167
166
168
173
176
179
180
180
178
176
177
177
149
158
162
165
170
176
172
162
149
145
156
169
176
175
165
159
162
167
177
181
178
175
172
169
169
171
173
178
180
173
167
158
159
164
173
174
166
157
155
160
165
171
178
182
180
179
174
174
176
179
134
142
150
158
167
176
179
174
169
165
170
174
179
180
177
171
166
166
172
178
177
175
175
174
173
172
173
177
181
178
176
176
178
181
183
179
169
162
160
165
172
173
176
176
171
167
166
169
174
178
139
145
153
159
164
168
171
173
177
180
175
171
171
174
172
172
169
169
171
174
175
177
178
175
169
166
172
180
188
186
181
179
180
183
182
179
172
166
166
170
172
171
171
170
167
166
167
171
175
177
166
163
160
161
162
165
167
169
173
176
170
165
160
158
161
167
170
173
174
174
174
176
177
172
163
162
172
191
201
191
177
169
170
172
172
172
170
168
167
167
167
165
165
166
169
173
177
177
178
178
175
171
162
158
161
166
169
168
167
165
164
160
159
159
165
169
172
176
177
174
170
168
169
171
165
165
171
189
198
184
166
156
156
160
162
162
164
170
175
174
171
165
162
162
166
172
175
176
177
179
164
163
159
157
162
170
175
172
164
157
154
157
164
171
173
173
174
177
176
171
165
160
163
170
168
168
172
182
181
174
162
157
158
159
156
157
164
174
184
185
181
171
166
162
161
166
174
175
174
177
148
150
157
164
169
176
180
175
164
150
143
153
163
171
172
172
174
175
174
170
166
162
163
166
167
169
174
179
178
171
164
163
168
169
164
162
165
174
182
183
181
177
171
165
165
172
179
179
177
173
153
150
157
169
175
178
178
173
165
155
148
151
157
162
164
165
170
174
173
171
168
168
166
162
162
169
179
186
183
174
165
164
168
174
173
172
169
167
167
172
178
181
175
168
169
177
185
183
174
165
158
151
153
165
172
172
166
164
164
167
166
163
161
161
161
164
166
169
169
169
169
172
170
167
165
173
185
193
187
176
164
163
165
172
178
179
173
162
158
166
177
180
173
167
171
177
178
172
167
164
154
148
149
159
166
166
161
156
160
169
174
175
173
175
173
169
163
157
159
166
173
180
180
177
176
178
182
185
181
173
167
165
165
169
178
183
179
169
166
169
175
171
167
172
176
177
172
168
169
178
148
148
154
160
163
164
163
163
163
164
169
175
181
182
179
169
158
150
154
165
176
185
186
185
181
178
171
162
161
167
170
169
168
169
177
183
184
182
179
176
170
163
163
172
180
181
174
173
183
193
153
163
167
163
160
162
174
182
175
164
161
167
175
177
170
163
160
155
159
165
172
178
178
180
177
173
160
149
153
165
174
171
170
172
178
180
181
181
181
179
171
163
164
167
176
177
176
177
185
193
165
170
168
159
152
155
170
186
179
166
159
160
165
162
158
158
162
169
168
164
161
158
159
165
169
165
160
159
166
175
177
174
174
176
180
177
171
171
179
182
177
169
164
159
156
159
165
174
180
179
162
162
155
149
146
150
163
173
175
163
156
155
157
159
160
163
170
175
169
163
157
154
155
160
163
160
163
172
181
182
177
173
175
180
183
177
169
170
177
182
179
174
164
153
141
141
155
169
175
174
150
147
151
152
154
158
161
163
160
157
153
152
154
161
168
174
177
175
169
165
163
167
168
170
166
160
161
169
178
177
172
168
173
181
183
180
175
174
174
174
174
174
170
161
153
151
158
169
172
173
148
147
155
163
166
164
165
166
163
159
156
154
157
167
175
178
176
169
164
164
169
175
177
177
173
168
161
154
156
161
168
169
174
179
181
182
181
177
169
163
167
178
186
183
173
170
171
173
172
173
160
164
170
170
165
160
164
174
179
177
170
168
168
173
178
177
170
162
159
162
166
169
174
177
180
178
168
154
149
159
174
183
184
178
176
177
180
179
170
161
167
182
191
190
180
177
175
175
173
173
172
171
172
168
161
158
162
174
183
182
173
170
171
176
175
171
163
160
160
162
162
164
167
172
177
180
177
168
162
165
178
187
188
176
171
173
179
181
176
171
171
177
182
180
173
167
170
173
177
178
169
165
164
164
162
160
158
161
166
165
160
160
164
168
168
166
165
166
168
167
166
165
167
169
173
178
182
184
177
173
175
176
174
171
172
177
183
185
181
175
170
168
166
164
158
155
159
169
178
184
157
154
156
162
167
163
152
144
146
153
154
153
155
157
161
163
167
172
175
173
169
167
168
170
171
176
181
182
179
175
170
165
162
165
174
188
195
187
177
171
168
167
165
161
158
156
160
165
171
180
153
153
157
166
169
164
154
144
147
157
168
166
159
154
155
161
167
172
175
173
169
166
167
170
173
176
177
172
170
171
171
170
164
165
170
179
181
174
167
166
169
170
170
168
170
173
171
167
167
175
157
160
163
166
165
164
161
160
161
169
176
176
166
159
158
163
168
169
169
168
168
167
166
168
171
172
173
170
166
169
172
177
175
168
162
156
160
166
169
171
174
174
176
180
185
186
179
170
171
179
164
163
160
158
159
163
165
163
162
165
167
167
165
164
166
170
169
166
164
166
168
170
168
165
166
168
172
172
169
168
172
176
177
170
159
152
158
170
180
187
183
178
178
181
184
181
168
166
173
182
164
158
150
148
157
164
166
163
157
154
152
154
158
165
172
173
168
163
164
167
170
170
167
164
165
169
175
173
172
173
174
175
174
168
164
166
175
184
189
190
185
179
175
174
171
167
162
164
172
178
163
152
140
146
159
168
170
165
158
154
153
153
160
167
171
169
165
164
167
171
171
169
165
165
167
173
175
172
170
173
179
179
173
167
167
176
187
188
183
175
177
176
174
170
169
171
175
178
175
171
161
153
148
151
158
168
170
167
165
164
164
164
164
167
167
166
164
164
168
172
174
173
169
166
165
169
171
171
168
167
174
178
173
167
165
169
177
176
171
165
166
174
176
175
174
178
185
186
179
173
163
163
161
155
155
158
163
169
170
169
168
165
164
165
167
167
163
161
164
170
178
181
176
167
161
160
166
172
171
164
159
163
167
168
167
165
169
172
170
166
166
172
177
179
177
177
176
181
179
175
167
169
167
160
155
156
162
167
169
167
163
160
159
164
169
167
161
157
161
168
174
177
174
168
163
160
164
172
176
168
157
154
162
172
177
174
173
174
171
166
167
173
177
177
173
169
169
173
176
176
165
163
161
162
167
169
166
163
162
162
161
159
160
164
169
168
165
161
165
168
166
161
161
169
174
171
166
167
173
170
163
157
161
171
179
180
177
171
167
165
169
175
178
175
169
167
168
171
172
173
158
156
156
166
176
174
165
157
156
164
171
173
167
166
168
173
176
177
172
166
159
155
160
173
182
178
168
161
159
163
163
161
162
168
173
173
173
168
163
164
167
177
180
177
174
172
173
172
169
170
154
156
161
169
174
167
159
153
158
170
183
183
173
163
166
175
183
180
170
162
160
163
167
175
183
180
170
159
153
155
161
165
168
171
170
170
169
169
169
170
169
172
177
178
178
179
180
175
171
172
160
162
165
168
168
160
156
154
162
173
181
178
167
160
163
170
173
166
156
157
165
172
173
177
181
179
171
163
158
158
164
169
173
177
178
176
174
175
175
173
170
168
169
172
174
178
179
178
176
175
165
162
160
161
164
162
160
158
160
164
167
166
164
162
162
163
158
152
151
158
165
173
172
176
179
177
170
165
165
171
173
173
174
179
184
183
179
172
172
171
171
168
166
165
168
172
173
171
171
178
170
169
166
162
162
161
161
163
169
174
171
166
168
172
174
171
166
169
178
180
174
167
165
163
159
155
154
160
165
163
157
159
173
180
178
171
165
166
170
171
168
163
161
169
177
181
180
171
165
167
160
158
160
164
167
165
165
166
173
181
178
168
164
165
170
170
171
171
174
175
171
169
171
170
164
158
156
164
167
163
156
155
161
166
169
170
169
166
169
169
171
171
168
169
174
180
179
171
163
165
154
146
148
159
174
177
170
166
167
169
166
155
146
151
162
170
173
169
170
172
172
173
175
175
171
166
166
169
171
167
157
150
149
156
166
174
176
173
169
170
173
174
170
167
167
166
162
159
165
171
161
144
137
149
165
177
173
163
159
159
152
143
136
144
159
167
169
166
169
175
177
177
178
177
176
170
166
166
171
173
169
159
152
158
171
181
182
178
171
170
172
172
169
166
165
161
154
157
171
187
170
154
138
137
152
163
166
163
160
160
157
149
146
152
160
164
166
167
173
177
177
175
175
178
177
170
163
162
169
176
176
170
168
170
178
184
182
174
167
167
169
169
169
167
168
167
162
166
180
191
167
161
155
148
149
151
159
166
167
165
162
162
163
164
162
160
162
168
174
173
164
158
161
167
171
170
167
165
165
170
172
172
168
170
171
172
169
164
162
163
165
166
167
169
173
174
177
179
183
182
159
167
176
173
160
153
158
165
169
165
161
162
165
166
160
156
156
163
168
166
157
154
156
163
171
176
176
170
158
149
155
162
166
163
158
160
159
162
165
167
165
163
164
170
175
178
179
179
178
173
155
169
184
185
174
165
164
164
165
163
160
162
168
169
161
152
149
156
163
166
164
163
161
166
174
184
183
170
154
144
151
162
166
163
157
155
157
164
171
173
167
161
163
170
176
177
175
174
173
173
158
166
172
172
170
166
164
162
164
167
175
177
180
178
169
160
156
158
166
173
173
171
165
165
174
181
182
170
160
158
166
175
176
171
165
160
158
164
173
177
173
166
166
170
173
174
171
170
171
174
160
157
154
151
154
156
157
159
165
176
188
187
184
175
167
164
165
169
169
173
172
170
165
162
163
167
169
169
169
172
174
178
179
177
170
165
159
162
172
179
179
174
171
171
171
172
172
172
174
177
160
154
150
149
151
153
152
153
158
167
173
172
163
155
156
163
171
171
167
162
160
164
162
158
152
153
159
166
171
172
169
165
166
169
170
168
162
164
173
180
183
181
177
175
173
172
174
177
179
179
166
160
158
163
165
163
158
152
151
155
153
147
141
142
151
162
169
169
165
158
157
159
158
155
153
155
161
166
169
168
162
158
158
163
171
174
173
176
176
176
176
177
181
182
178
173
171
174
178
179
170
166
162
164
171
171
160
152
147
152
156
156
151
151
157
160
164
166
167
166
163
159
155
157
163
167
168
168
170
170
165
163
166
171
177
183
185
181
175
167
163
169
180
186
181
171
166
169
175
179
164
160
157
159
162
161
153
146
149
165
180
184
178
169
159
156
160
166
171
173
168
161
159
163
171
174
171
169
171
175
177
176
177
179
181
183
183
180
172
163
159
168
177
181
177
170
167
170
175
181
155
151
152
156
157
151
141
142
151
171
188
195
187
171
156
153
159
170
175
173
167
163
164
169
173
172
167
165
168
173
176
176
173
171
172
172
175
178
174
174
174
173
173
171
171
172
174
174
174
181
154
151
156
162
160
152
147
145
150
157
164
172
176
171
157
155
162
173
178
174
169
165
167
168
168
164
160
157
162
169
171
165
158
153
157
163
168
179
188
192
188
176
169
164
169
176
178
172
168
173
156
160
168
171
169
167
166
161
146
135
139
158
174
174
166
163
165
171
177
176
173
171
168
166
163
162
160
159
160
166
167
165
156
152
156
164
168
179
187
193
186
175
167
165
172
180
178
172
167
171
154
165
173
173
171
172
174
164
144
133
143
169
191
189
178
170
166
165
168
172
174
175
171
166
164
169
172
168
163
167
172
174
172
168
171
174
177
178
177
178
178
172
167
166
173
176
174
173
173
176
151
162
169
169
168
167
164
159
149
149
165
187
196
193
183
172
167
163
162
167
173
176
174
172
174
182
180
175
169
171
177
180
177
176
180
183
185
180
175
173
172
173
170
168
166
166
167
170
174
178
153
158
161
162
162
160
158
156
157
164
177
188
192
186
177
171
168
165
165
168
172
177
180
179
179
180
178
177
177
176
177
176
173
169
176
180
184
179
172
169
170
171
171
171
168
167
167
169
176
182
166
162
157
157
159
161
162
162
163
168
173
178
182
178
171
168
167
169
170
170
171
176
181
183
177
169
170
176
183
181
176
172
167
166
167
168
169
167
166
162
162
165
170
175
175
175
172
173
178
184
173
169
159
155
157
163
167
166
165
165
168
170
174
174
169
165
166
169
171
169
165
168
177
179
175
167
167
175
183
179
171
167
166
169
165
159
158
162
165
162
158
162
167
171
174
174
172
173
176
178
167
166
160
156
159
164
168
165
163
162
164
167
172
174
174
171
170
171
172
168
160
156
162
173
174
172
169
172
175
172
165
165
170
175
167
159
160
168
170
170
166
165
166
168
167
169
172
172
168
163
161
161
162
162
163
165
165
164
163
161
161
164
169
174
176
177
177
177
176
172
164
155
151
161
168
172
171
170
167
165
163
166
171
174
168
164
167
174
178
175
171
173
172
170
168
170
174
173
166
160
161
163
167
168
167
168
168
169
166
162
160
158
160
164
168
171
175
179
179
174
167
157
151
152
159
165
168
168
166
166
166
167
167
166
166
166
171
170
170
171
176
181
182
177
173
174
175
173
170
167
171
172
171
168
165
167
169
170
170
166
162
159
160
160
158
162
169
176
176
171
165
159
155
154
154
158
164
169
172
174
173
168
163
159
167
174
173
162
157
165
178
187
188
180
176
174
171
169
172
177
172
170
166
164
163
164
166
169
171
170
171
168
168
162
159
160
164
172
174
168
162
158
157
159
163
163
166
170
175
179
178
170
161
159
168
179
176
163
159
167
175
178
176
175
177
175
166
163
169
178
164
162
159
161
162
164
168
172
172
172
173
174
173
165
162
163
165
170
174
171
166
157
155
162
175
177
173
167
171
178
179
171
163
162
172
180
178
172
170
171
169
163
160
168
175
177
171
166
168
175
159
157
160
161
158
162
167
171
172
166
167
168
167
163
162
163
164
169
173
175
171
157
152
161
177
181
175
169
172
178
177
168
162
165
174
177
175
176
180
178
169
159
155
161
171
177
175
170
168
174
167
167
166
158
148
144
154
166
170
161
156
152
154
158
161
161
161
165
168
171
168
159
155
163
174
174
172
173
180
182
174
161
159
169
177
175
170
172
182
183
175
166
162
159
163
165
166
168
168
173
177
174
169
156
139
134
142
161
171
163
155
149
151
158
162
162
161
160
165
169
169
168
170
172
170
165
165
175
188
186
171
157
159
174
182
177
168
169
179
184
178
170
164
162
158
155
156
160
162
168
173
172
171
163
154
150
156
168
178
175
163
155
156
161
166
165
163
162
166
171
177
179
180
177
167
159
159
171
185
184
173
161
165
180
187
180
170
165
170
172
170
166
164
163
159
156
156
156
155
154
159
169
177
178
169
164
166
174
182
178
170
162
161
165
170
170
167
166
170
177
182
183
178
173
167
163
161
164
174
180
179
177
180
183
187
182
172
163
158
159
161
164
167
164
160
159
161
159
154
150
157
173
186
184
168
160
163
170
173
171
167
165
167
171
174
174
171
172
174
179
180
176
168
168
166
167
165
162
165
173
181
188
186
183
184
181
176
164
159
158
165
175
174
168
160
160
162
162
160
157
166
176
181
172
162
156
157
161
164
165
163
166
170
173
174
172
173
177
181
180
172
166
164
164
164
164
163
160
161
165
174
178
179
181
181
179
173
166
165
170
177
183
183
176
169
167
166
166
168
173
175
169
161
160
161
160
158
158
160
165
166
166
168
168
167
167
172
184
189
182
170
164
165
165
161
159
159
162
162
162
161
164
172
179
184
182
177
169
169
175
179
180
180
178
175
171
167
166
170
176
172
161
153
156
165
166
162
160
164
172
173
168
163
162
161
166
173
184
188
183
173
168
169
169
165
159
162
165
168
167
165
164
169
179
188
191
182
171
166
169
172
172
170
167
165
167
164
163
165
170
159
157
156
160
167
168
165
163
167
173
175
169
161
160
164
170
173
175
176
177
176
174
173
174
174
176
171
170
170
170
175
176
175
176
178
180
180
172
167
167
169
169
165
162
161
162
165
165
165
168
155
159
161
164
165
166
166
164
163
166
167
164
164
166
172
176
173
167
163
170
177
180
178
178
180
182
176
170
163
166
174
179
177
173
165
161
165
171
175
177
172
169
166
166
169
172
169
167
171
177
157
160
164
164
164
166
165
163
156
151
154
160
168
175
180
181
175
166
160
166
176
182
179
178
181
184
181
173
164
164
170
174
177
173
166
162
163
172
180
184
178
172
167
171
177
182
176
173
173
178
157
153
152
156
164
171
170
163
152
145
147
157
170
180
183
180
175
169
165
168
173
175
175
177
181
182
179
174
170
171
172
172
172
173
177
177
176
174
176
177
177
174
169
169
174
182
184
180
173
168
160
145
138
150
165
176
175
168
158
151
149
154
166
176
177
171
169
169
172
172
170
168
170
175
179
178
174
171
172
179
183
181
173
170
173
179
180
177
170
169
173
176
175
171
174
182
191
190
177
162
165
151
144
153
165
172
173
169
166
164
163
161
165
168
168
165
163
167
173
174
171
168
170
173
172
169
167
169
170
175
177
177
173
166
163
164
172
175
175
171
172
177
181
181
179
181
185
184
175
165
170
169
164
163
164
165
164
165
168
171
171
167
165
165
166
165
162
163
169
173
176
177
175
173
166
162
165
171
170
163
160
165
174
173
166
158
161
171
174
170
169
174
181
183
179
174
169
167
169
169
172
178
182
174
170
166
163
162
164
168
169
165
163
165
169
167
162
160
165
171
176
179
178
176
170
164
167
173
175
166
159
167
180
188
181
172
168
168
164
162
166
172
177
175
170
167
164
165
167
173
172
174
174
174
176
173
166
159
157
160
161
161
161
163
168
165
161
160
163
168
168
170
175
179
181
173
167
169
175
175
174
174
181
190
191
185
178
169
157
154
165
175
178
171
166
168
172
175
175
175
169
164
160
166
173
172
164
156
155
160
164
167
163
158
160
161
162
161
164
166
166
167
171
177
182
176
167
162
164
173
175
173
173
175
181
183
177
167
159
160
170
180
182
176
173
178
184
187
184
181
162
159
159
160
160
160
161
160
165
170
173
173
163
155
156
162
168
166
162
164
170
173
172
172
175
173
168
162
164
170
173
170
167
168
171
173
169
165
162
170
176
180
179
177
177
185
190
192
188
186
161
162
163
161
158
157
162
169
177
178
179
173
164
157
160
168
171
163
156
162
173
179
173
165
165
168
169
166
166
172
176
173
170
169
174
175
172
167
167
172
174
171
169
169
172
178
180
181
181
183
166
164
163
162
163
164
165
167
172
176
178
175
166
162
162
164
160
153
150
159
171
174
169
163
164
165
167
165
168
177
183
178
171
168
175
183
187
179
172
170
170
167
166
166
168
169
164
159
166
174
167
163
151
146
150
157
156
158
160
162
160
158
161
169
172
169
163
163
171
179
182
181
181
181
175
160
148
149
161
168
167
164
169
172
174
172
167
164
165
167
166
162
160
166
175
185
184
175
162
156
167
166
165
166
168
165
160
158
157
162
162
163
159
162
165
170
175
178
182
182
179
182
186
186
177
163
158
161
167
172
172
171
175
174
171
168
164
163
164
165
165
160
157
163
173
184
180
169
159
152
161
160
167
175
178
181
178
169
163
159
161
164
159
157
160
168
176
186
186
182
175
174
176
177
174
168
167
170
175
178
175
167
161
157
159
160
162
162
164
165
164
159
156
161
170
174
168
161
162
168
160
149
145
150
162
176
178
173
166
161
162
165
164
160
162
164
171
181
183
180
173
169
168
173
174
170
166
168
175
180
178
165
157
155
159
164
166
165
164
166
167
164
162
164
169
165
159
157
166
182
162
144
126
123
144
160
172
170
164
161
165
168
170
169
168
168
170
174
176
176
171
166
168
172
174
171
164
164
171
176
175
168
163
166
173
176
172
168
165
169
172
171
169
168
168
165
162
161
168
177
161
148
137
137
152
163
168
165
161
157
160
167
173
174
174
172
169
168
169
167
165
163
163
165
171
172
170
168
168
168
167
167
168
174
178
178
171
167
167
172
176
176
172
167
164
167
174
178
176
171
154
159
165
171
171
171
168
162
153
148
153
163
173
174
172
164
161
162
163
164
162
161
161
161
167
172
174
172
164
159
157
161
165
168
170
170
167
167
170
173
174
173
170
167
165
170
178
184
183
172
153
167
183
183
177
171
166
161
152
148
153
163
175
175
169
160
153
154
160
164
168
168
165
164
167
170
173
171
162
156
157
160
164
165
160
160
163
169
174
173
167
163
165
168
170
171
175
179
177
174
158
170
175
168
161
160
163
163
161
164
170
175
177
173
170
166
160
157
159
164
170
172
168
166
168
168
169
170
167
164
168
173
176
172
164
158
159
168
176
175
166
161
164
169
170
170
170
168
168
169
159
162
162
159
157
158
160
162
168
180
186
181
169
162
167
175
176
168
161
161
167
169
166
162
163
162
164
171
174
176
174
175
181
181
172
161
158
166
175
177
170
166
166
168
170
170
171
169
168
168
156
153
157
168
175
172
163
159
165
178
183
173
156
147
158
173
179
173
162
157
157
162
160
157
153
156
161
167
172
173
169
168
171
175
172
166
162
165
175
179
177
173
173
173
172
172
173
174
177
178
161
155
156
168
179
176
163
155
159
168
170
163
152
148
157
169
173
170
163
156
155
155
154
153
157
159
161
162
165
164
159
151
151
159
168
171
170
170
174
176
178
178
179
178
174
170
169
171
178
185
169
162
158
160
164
163
155
149
152
159
164
164
163
165
164
166
166
165
165
161
159
154
154
159
165
167
165
163
160
161
155
149
149
156
168
174
175
173
170
170
173
178
181
181
176
169
164
167
174
179
164
160
155
156
156
150
140
136
143
154
165
170
170
168
163
160
162
165
170
169
163
158
158
167
173
173
169
167
168
167
162
157
161
169
175
175
171
168
167
167
172
175
178
179
178
176
176
175
172
172
151
147
153
158
157
149
140
136
142
154
163
167
166
162
155
153
158
168
178
176
167
158
159
170
177
178
172
169
172
172
171
169
171
177
178
172
165
162
167
171
175
174
172
175
179
187
187
178
168
167
148
145
152
159
159
152
150
153
158
160
160
162
165
160
152
150
159
170
180
178
169
160
159
167
176
179
173
167
166
171
175
175
174
172
171
165
161
161
168
176
177
171
166
168
176
186
183
171
161
164
153
155
157
159
155
154
163
168
166
163
163
167
169
164
158
158
162
166
168
171
169
167
162
165
168
172
169
162
161
167
177
180
175
169
165
163
163
164
170
177
176
170
160
161
168
176
175
168
166
171
157
162
166
160
151
148
157
162
163
159
166
172
173
166
162
166
166
161
155
157
166
173
170
164
162
168
170
167
164
167
176
179
175
168
169
172
174
172
174
176
175
171
161
157
158
165
170
173
177
179
161
166
168
161
149
141
141
147
149
156
166
175
173
165
162
168
167
161
150
152
164
172
170
165
166
174
179
176
171
170
172
171
168
168
174
183
190
190
183
179
176
174
167
160
158
163
168
172
178
182
168
165
164
159
151
141
143
147
152
155
165
174
171
163
158
162
165
162
158
158
164
165
166
168
174
181
183
177
169
169
169
167
164
163
168
177
188
194
188
183
176
174
174
177
173
168
167
167
175
182
171
166
161
156
152
156
162
165
163
163
167
173
175
168
157
155
159
162
163
163
164
163
166
173
178
180
176
169
165
168
171
172
168
164
162
162
169
178
183
178
170
168
176
186
188
177
169
168
174
182
168
167
161
155
154
159
167
170
169
167
169
172
177
173
165
155
155
160
163
164
162
162
169
179
181
177
168
164
163
168
172
177
182
177
168
156
156
163
167
163
158
163
175
189
189
180
172
172
178
180
160
164
161
155
154
157
161
163
165
168
169
168
171
171
170
166
164
163
165
164
162
161
167
175
178
176
168
165
164
166
168
173
183
187
178
164
159
164
167
162
156
163
173
181
179
174
173
173
171
170
159
162
161
158
155
155
155
155
161
168
170
163
160
164
174
179
177
171
169
169
167
162
161
164
169
171
168
163
162
162
162
167
173
176
171
167
170
175
177
174
169
168
173
174
170
169
168
167
164
166
160
164
165
162
159
160
161
162
165
166
163
156
157
161
171
179
179
176
175
174
171
164
159
157
160
164
162
158
160
163
166
168
166
161
158
158
167
173
177
175
175
177
176
173
169
165
163
163
167
175
164
172
175
167
162
164
171
176
172
164
155
154
159
163
166
167
172
177
178
172
166
163
160
162
160
157
157
156
162
171
179
173
165
157
156
160
166
161
160
164
173
178
178
176
171
167
163
166
176
184
173
181
181
170
163
164
170
180
176
166
158
159
165
166
163
161
170
181
179
168
155
150
158
166
170
166
160
160
168
178
181
173
164
161
168
176
170
157
149
155
165
172
174
172
173
170
168
170
176
176
174
173
167
166
164
162
164
166
168
166
167
168
169
168
165
164
171
180
177
165
152
146
154
167
177
179
177
174
175
180
178
168
162
166
179
185
175
163
157
159
162
163
160
164
170
173
171
171
169
166
159
152
154
161
164
160
154
147
150
160
167
170
170
170
169
165
163
163
167
170
166
159
155
166
178
186
181
177
177
181
176
167
163
168
176
179
174
170
172
171
166
159
157
159
166
170
171
168
164
162
153
149
152
160
161
156
147
141
144
153
160
166
169
173
172
164
155
149
159
170
173
172
170
173
178
178
177
174
178
180
175
168
165
168
172
170
170
174
180
180
173
166
163
165
165
162
161
160
160
166
158
157
163
164
160
154
151
152
156
160
159
162
167
172
170
162
151
152
162
170
170
172
174
178
177
172
166
172
180
180
172
166
167
173
177
175
169
173
180
181
174
168
169
173
171
165
156
153
155
165
165
165
169
168
160
156
162
172
181
179
171
163
164
167
167
162
156
159
167
171
168
166
170
175
175
171
172
176
185
182
172
166
173
184
190
182
171
169
173
172
166
162
167
176
180
178
165
157
154
153
164
167
171
170
162
160
169
180
185
183
173
166
165
167
167
164
160
163
168
174
174
170
167
168
170
174
181
191
194
188
177
172
174
185
191
186
174
166
162
161
159
159
164
172
176
178
175
171
159
149
159
163
168
167
164
162
165
171
171
168
167
167
168
169
168
165
162
165
170
177
181
179
172
165
166
171
181
193
198
192
182
173
174
178
185
185
176
164
158
159
163
164
167
170
169
170
173
175
171
160
157
161
162
165
163
162
160
159
157
161
165
171
172
169
165
162
162
168
174
178
178
178
173
168
165
167
171
178
183
179
174
167
166
173
180
180
171
160
159
167
174
178
177
175
174
173
174
173
171
170
165
163
161
163
166
167
163
159
159
165
175
178
176
169
163
160
163
172
178
175
168
167
173
175
170
165
164
163
165
164
162
161
166
176
180
176
163
156
159
169
179
181
181
181
183
185
178
169
166
170
171
168
163
164
169
170
167
165
170
179
181
181
177
172
168
166
166
171
174
172
168
169
177
180
176
169
166
162
161
162
162
166
172
181
182
175
165
157
160
169
174
176
175
172
174
176
174
166
163
167
166
164
162
159
162
164
167
171
174
175
172
167
168
175
179
175
167
162
164
172
179
182
182
181
178
175
169
162
159
164
174
182
185
183
179
172
169
170
173
175
172
169
165
163
161
164
165
165
166
170
157
158
156
151
151
157
164
170
169
165
157
157
162
172
181
179
167
156
156
170
184
189
182
177
177
178
172
160
154
161
178
192
191
180
169
166
169
177
184
184
174
165
158
156
159
164
169
171
172
176
158
157
153
151
151
158
166
169
162
156
155
160
168
174
176
174
166
158
157
167
181
185
179
175
177
180
174
163
156
161
173
179
182
176
170
167
169
174
178
176
169
162
154
155
160
175
182
183
175
169
166
161
156
155
160
168
173
170
162
154
158
171
182
182
175
168
166
166
164
168
173
177
175
176
178
178
173
167
166
169
173
170
167
169
171
173
172
169
160
161
163
161
161
159
163
177
192
191
174
156
173
165
157
157
165
175
178
177
169
159
157
169
182
186
177
167
167
172
175
173
169
169
173
179
180
173
166
165
171
179
179
170
161
161
167
172
173
170
164
164
168
173
173
169
168
176
184
184
171
157
176
167
160
160
168
175
177
176
172
166
163
167
176
182
176
166
164
171
177
175
168
165
171
178
178
170
162
164
170
176
177
173
168
166
166
167
172
176
181
181
180
178
178
176
174
173
169
166
165
164
172
168
164
165
170
172
171
168
170
170
170
168
171
174
171
166
162
165
173
173
169
165
171
176
173
169
166
166
166
163
163
170
179
180
173
167
171
177
187
187
181
176
175
174
174
171
163
156
156
165
166
166
167
170
174
172
167
164
164
168
169
166
165
167
169
167
163
164
168
172
170
170
173
177
175
170
168
169
167
162
162
173
184
187
182
171
170
171
171
174
175
174
170
164
165
169
167
163
158
165
165
163
166
171
176
171
165
159
158
162
165
164
162
163
164
165
162
163
167
170
169
169
172
175
173
171
167
172
175
176
175
176
180
178
178
176
174
168
160
161
169
177
173
165
163
171
179
181
174
172
166
162
163
167
172
170
166
161
157
159
162
166
164
160
159
160
162
164
165
168
171
169
168
167
166
168
169
176
185
186
183
175
171
169
175
177
176
168
159
159
170
180
178
172
171
178
192
197
195
186
164
162
162
165
167
170
173
174
170
163
165
169
166
160
159
162
164
164
163
169
176
176
169
159
156
163
172
179
187
188
183
174
169
169
175
177
173
166
161
165
174
176
175
172
173
181
192
201
203
197
162
163
165
166
166
169
180
188
180
170
165
166
163
160
162
167
168
162
159
168
182
182
172
157
153
161
170
176
182
185
184
177
172
169
175
178
173
164
163
168
171
170
168
169
173
179
182
188
192
190
164
166
169
170
168
166
168
172
173
171
166
166
162
161
164
166
163
155
155
164
178
179
169
159
157
162
167
170
173
182
187
180
171
166
173
180
179
171
165
167
167
169
169
172
177
180
176
171
170
173
162
158
152
148
155
162
167
167
165
160
156
150
147
153
161
164
162
163
167
174
171
166
167
174
176
171
161
155
161
169
175
172
168
165
165
163
157
152
149
151
160
166
165
165
168
172
173
170
163
159
164
165
166
166
167
166
165
161
157
154
154
152
154
159
162
168
171
172
171
173
174
174
178
182
181
175
168
163
165
173
180
186
186
174
166
160
156
158
160
163
164
162
159
160
166
171
170
166
164
163
161
165
171
173
170
166
166
164
160
157
160
168
172
164
161
162
169
172
171
166
167
169
176
179
177
170
167
166
169
176
182
185
181
171
163
161
163
167
174
174
170
164
158
160
168
175
174
167
164
168
160
159
161
159
158
159
167
172
171
172
176
185
189
174
162
158
163
168
168
163
159
163
168
172
171
165
160
162
167
175
177
173
166
161
163
165
168
172
175
176
173
168
164
166
175
180
174
163
158
163
162
153
146
145
148
158
169
175
179
177
181
185
185
177
169
165
166
167
164
160
159
162
165
168
165
161
160
162
167
170
170
164
162
164
169
172
169
168
171
174
176
174
170
171
175
178
171
160
154
157
161
148
140
145
160
172
173
172
170
167
168
169
171
173
174
173
171
165
160
161
165
167
165
161
156
158
164
170
173
172
169
165
165
169
174
173
168
165
170
176
180
177
172
168
163
163
164
162
161
159
159
151
148
155
171
180
176
166
154
152
156
161
164
168
172
172
167
159
157
163
170
174
166
157
152
155
165
175
185
187
182
174
172
171
171
168
165
166
171
177
178
176
170
164
158
154
160
166
170
170
161
163
163
158
163
171
171
162
151
148
153
160
162
165
168
165
157
153
155
162
172
175
170
161
156
155
164
175
186
189
186
181
177
171
164
162
165
170
174
174
171
171
170
168
164
161
164
168
171
172
166
173
172
157
148
154
164
165
162
161
163
161
158
158
164
168
163
154
150
154
166
174
174
169
163
159
163
173
180
182
179
176
177
174
165
161
166
176
177
170
164
165
173
176
177
175
172
168
167
166
163
171
175
164
154
152
159
163
170
176
178
167
154
149
161
176
178
164
146
144
157
168
172
171
165
162
165
172
175
174
169
171
177
178
169
161
163
173
176
169
161
163
171
182
182
180
176
172
165
161
156
160
170
176
177
166
159
157
168
181
187
175
157
149
159
174
179
170
154
147
153
161
162
163
161
162
166
170
172
169
168
170
178
176
169
160
159
165
170
167
164
165
170
174
175
175
176
174
167
165
157
157
162
173
181
174
163
159
167
177
183
179
167
161
163
170
172
168
159
155
155
157
159
159
162
166
168
167
167
166
165
167
167
165
163
162
162
161
164
168
169
171
173
172
170
169
169
169
167
171
164
160
158
160
165
167
164
162
164
166
167
167
169
169
170
169
166
163
161
159
161
162
164
166
168
170
168
166
164
162
158
153
151
154
162
165
168
165
165
169
173
176
177
176
173
169
165
165
166
170
161
160
157
157
158
157
157
158
158
158
153
154
160
167
169
167
165
164
163
162
164
165
167
171
171
169
168
169
170
166
156
149
149
156
164
167
168
167
169
171
173
174
174
178
181
181
177
170
165
163
158
159
160
161
158
152
147
150
155
154
153
151
150
154
157
161
162
165
166
165
163
160
162
168
172
172
172
173
175
172
163
156
159
168
172
169
164
162
166
171
171
169
169
176
183
188
184
173
162
156
163
162
162
161
156
148
146
150
158
163
163
157
152
149
150
155
160
165
167
166
161
155
155
165
176
183
179
175
172
172
170
168
170
174
176
169
162
156
159
165
167
167
169
175
178
179
173
163
159
158
164
161
160
158
153
148
149
155
164
169
169
163
156
151
152
157
161
161
158
160
161
159
158
164
175
182
179
172
165
167
170
170
169
169
171
169
163
157
155
159
166
171
175
177
174
169
165
162
164
169
157
156
158
158
152
150
153
158
165
168
168
163
155
150
153
164
165
161
154
156
163
169
170
167
165
168
174
172
167
166
165
164
164
165
167
169
168
163
159
160
168
175
180
179
173
167
165
169
177
179
153
153
157
158
154
153
157
161
163
161
162
157
150
145
151
163
166
162
157
158
168
174
172
165
160
163
173
176
174
168
162
159
161
165
170
173
172
170
165
168
173
178
180
180
176
171
169
172
178
180
164
161
160
159
154
155
162
167
164
159
158
156
149
146
150
160
165
163
160
164
171
172
167
162
164
172
179
179
173
169
165
163
163
165
167
166
169
172
178
181
179
176
176
181
180
176
170
168
168
171
170
167
163
157
151
154
166
173
169
161
161
164
168
165
160
159
162
163
162
167
171
169
164
164
173
182
182
173
165
167
171
171
167
163
158
156
158
172
183
186
179
172
172
180
183
179
169
164
165
166
164
166
163
155
150
152
164
174
173
168
168
173
181
179
170
159
159
162
163
165
168
169
169
172
177
180
176
167
160
164
173
178
177
171
160
152
156
166
178
181
173
169
171
180
181
175
167
165
169
170
156
162
163
157
153
154
159
165
170
173
172
170
172
171
167
160
158
160
161
163
165
169
172
173
173
173
168
165
161
163
168
174
181
180
171
159
155
164
172
175
169
167
171
179
176
168
163
165
173
175
160
164
164
160
159
159
158
156
162
170
170
160
149
150
162
169
164
159
159
165
168
170
170
167
166
165
165
165
164
163
162
166
174
177
169
158
158
168
176
176
171
166
168
173
170
165
161
162
167
175
163
168
163
160
161
165
165
160
161
163
160
151
144
150
168
176
171
163
164
170
174
174
173
169
167
167
166
164
164
164
165
167
170
166
158
151
158
171
178
177
170
164
161
165
167
165
165
165
166
174
160
164
163
161
160
166
172
175
168
159
149
149
157
167
173
173
170
170
173
175
176
176
179
182
178
172
168
163
165
169
172
171
168
161
156
154
159
164
166
166
163
162
159
164
168
170
172
171
172
174
157
162
164
164
161
163
169
177
173
161
150
154
167
173
171
166
166
172
176
172
168
172
180
186
180
172
165
162
165
169
170
168
164
164
167
171
165
156
151
151
159
164
171
173
172
172
173
175
174
171
159
158
160
164
166
165
164
164
165
161
161
163
169
172
167
162
160
163
166
162
159
169
179
183
176
169
161
160
163
166
165
162
162
169
182
185
172
156
151
152
162
171
177
178
172
170
170
172
171
166
158
151
153
163
175
174
162
149
149
156
167
168
170
173
171
165
156
150
154
157
163
172
179
179
174
167
160
158
161
166
170
167
168
170
176
178
172
164
165
166
170
174
177
174
166
161
161
165
168
168
151
146
151
167
183
182
165
144
140
150
163
166
174
180
180
169
156
148
155
165
170
175
178
177
176
168
161
159
162
167
176
183
179
168
160
160
168
174
179
178
174
174
174
171
167
158
157
160
167
173
144
150
164
175
184
180
166
150
145
151
159
162
171
179
178
169
158
158
167
171
167
164
168
175
178
174
167
164
164
167
175
185
184
172
160
157
167
175
181
179
172
168
170
175
175
169
163
161
167
176
151
162
171
173
168
167
167
167
166
164
161
161
166
170
171
166
162
164
169
167
154
148
155
170
178
180
181
174
170
166
168
176
183
182
176
170
169
173
177
173
165
161
166
179
186
182
174
169
170
175
165
165
166
164
161
166
173
177
178
171
167
164
166
167
168
164
160
162
161
159
155
153
157
165
170
179
186
190
179
168
162
166
175
182
181
177
173
172
173
169
160
157
166
180
186
187
179
175
174
172
167
159
155
160
165
172
178
176
172
168
168
171
172
171
167
162
156
150
153
160
169
175
172
166
166
173
185
193
191
178
164
161
164
173
177
178
174
172
172
168
162
159
166
176
179
175
174
176
177
171
156
150
153
164
174
180
175
165
159
160
168
176
177
172
166
160
154
152
156
162
172
177
176
173
170
174
181
186
186
178
166
160
160
164
168
170
168
168
171
172
169
165
165
169
172
170
169
172
173
169
150
153
162
173
179
178
171
162
157
161
168
174
176
171
164
157
154
156
161
165
166
168
175
179
180
179
178
176
176
171
163
160
160
162
165
165
162
165
171
175
175
169
165
167
170
170
170
168
167
168
159
167
170
170
169
169
168
168
169
167
166
168
172
171
166
159
154
156
162
166
165
168
174
180
180
178
175
169
166
163
165
164
166
168
165
164
165
169
175
181
178
175
169
169
170
172
170
167
166
168
168
171
167
158
153
156
165
172
176
173
163
160
167
173
176
168
157
154
159
169
175
173
172
171
169
172
169
162
158
161
171
178
180
176
166
164
168
178
187
191
186
180
176
170
168
168
167
166
168
172
165
163
156
148
145
151
161
168
171
170
165
162
164
171
176
174
161
155
159
169
179
176
166
160
162
167
166
157
153
160
176
192
191
180
167
163
168
179
192
196
189
182
173
168
164
166
168
170
171
171
162
157
152
151
154
160
166
167
165
164
168
170
170
170
168
167
161
156
157
166
175
173
163
158
161
166
168
160
157
162
175
182
183
177
169
166
169
176
181
183
181
176
169
162
160
168
177
178
170
161
167
161
158
157
162
171
177
176
168
162
167
173
176
171
159
154
157
160
159
164
169
172
169
165
164
165
167
164
166
169
174
169
167
165
166
168
169
171
172
168
171
170
168
162
161
169
179
179
166
156
177
174
165
161
161
169
178
181
174
164
161
168
176
174
161
156
160
165
167
167
168
172
174
173
169
165
162
165
172
177
176
169
160
160
164
165
169
172
175
176
173
172
171
166
165
168
168
167
162
163
173
172
166
159
157
161
170
174
172
166
161
163
172
177
174
164
162
167
172
172
169
168
172
175
174
170
167
168
172
176
177
172
170
169
169
168
170
176
182
184
178
171
168
167
168
169
162
156
159
171
164
162
159
156
158
163
166
167
169
169
164
161
167
174
174
168
164
166
172
173
167
163
165
170
174
177
176
173
171
169
169
171
175
179
178
176
174
175
179
184
179
172
163
161
166
171
166
160
158
169
158
156
155
156
160
165
168
171
172
171
164
160
160
166
168
168
166
170
174
173
166
159
158
163
168
172
173
174
173
168
167
168
170
172
173
174
173
172
171
178
180
176
165
157
162
172
176
168
158
161
160
159
159
160
161
163
167
172
173
170
163
159
158
160
163
168
174
179
179
175
169
163
159
157
157
158
165
175
180
177
172
165
159
157
160
166
171
168
166
170
179
181
173
164
165
173
178
174
163
162
163
163
164
166
165
162
163
169
168
162
159
160
163
163
164
172
178
181
181
179
176
171
164
156
153
159
168
182
189
185
176
168
162
161
162
168
171
167
163
162
170
177
174
172
173
177
177
175
174
174
165
165
167
168
168
167
172
175
165
155
152
160
166
166
166
169
172
171
171
176
183
180
170
159
156
163
174
184
187
183
177
172
173
173
175
174
171
166
162
161
163
168
171
174
178
178
176
176
176
178
162
164
168
168
168
172
181
184
170
151
145
154
162
164
163
164
162
159
161
170
183
185
176
169
167
171
176
178
176
174
174
174
175
178
179
175
169
164
163
164
167
167
169
174
180
181
178
175
173
171
160
163
167
167
162
160
166
171
166
154
147
149
156
161
162
163
159
155
158
166
177
182
180
177
177
180
179
174
168
167
169
170
170
169
172
170
164
160
164
172
176
172
171
175
183
188
187
181
170
165
158
160
160
161
161
164
166
168
168
165
155
146
144
150
157
163
164
163
166
172
171
160
151
151
162
166
165
162
164
170
174
172
167
164
166
163
163
160
156
158
163
165
165
163
165
168
174
175
177
178
157
157
161
163
162
160
160
161
160
157
153
149
150
156
161
165
164
159
159
165
170
168
159
155
162
167
166
164
165
170
174
173
171
167
165
164
165
166
173
176
176
171
162
158
163
170
175
177
180
182
155
153
158
164
162
155
154
156
155
154
159
168
173
166
160
155
152
153
151
152
161
168
173
171
167
161
160
162
167
172
175
174
170
164
166
171
179
180
181
184
183
177
166
161
166
175
179
174
168
171
159
155
159
164
160
155
155
162
164
164
171
184
187
174
160
148
151
156
154
152
156
166
179
181
171
160
157
160
167
171
172
169
165
163
167
175
181
183
178
177
176
172
170
169
173
183
180
168
158
156
166
159
160
161
162
158
160
167
173
175
176
175
174
169
163
159
162
164
159
157
161
168
174
173
167
159
158
164
169
170
167
162
161
164
170
173
174
169
169
169
167
167
168
172
180
185
177
163
154
155
168
160
157
158
163
162
163
164
168
169
166
160
157
161
166
169
167
165
158
162
169
173
168
160
152
154
161
170
176
174
171
164
163
167
172
171
167
164
168
173
170
166
166
169
178
180
172
164
160
161
167
159
152
157
166
166
164
157
154
159
162
158
154
158
165
168
163
154
153
164
174
175
165
152
147
151
161
172
183
191
190
179
171
169
169
166
164
165
172
179
178
173
166
166
169
168
166
165
166
170
166
165
159
157
163
167
165
158
153
155
162
162
156
156
161
162
156
148
151
163
175
175
166
157
153
155
162
171
184
194
196
188
178
170
163
162
165
171
175
178
177
176
173
171
169
165
164
166
167
169
165
171
168
158
153
158
162
161
159
163
166
164
157
153
160
164
160
151
151
161
173
174
169
164
161
162
165
172
180
183
183
181
178
172
162
162
170
178
176
170
168
174
182
183
179
174
170
169
167
166
162
174
177
164
151
146
151
159
164
170
175
170
159
152
160
169
169
161
155
159
166
170
166
163
162
164
168
172
174
169
168
171
177
174
166
160
167
175
173
162
160
168
181
185
184
181
180
175
168
161
158
169
178
175
160
146
144
153
165
176
182
176
165
159
161
168
171
168
161
158
161
164
162
160
162
166
170
173
172
168
168
175
181
177
166
157
157
163
164
159
158
164
170
172
172
175
179
178
167
160
155
160
169
172
165
159
153
157
166
173
177
174
169
165
163
166
168
166
161
161
162
165
165
164
166
170
174
175
172
170
174
178
180
173
166
160
160
159
162
162
162
165
167
165
164
167
171
171
165
162
156
155
157
160
163
164
166
168
169
167
162
161
165
167
167
165
164
162
160
161
166
170
172
170
169
172
177
178
174
173
173
171
169
166
164
165
171
172
170
167
165
165
168
171
170
169
165
161
162
165
158
155
155
157
159
161
166
170
170
164
158
157
160
163
165
165
163
160
156
158
163
169
171
169
166
166
170
175
175
172
166
162
160
159
162
166
172
176
176
171
164
161
167
178
181
175
163
158
163
165
163
165
165
162
159
154
158
163
166
167
165
160
156
155
159
164
163
160
153
153
158
162
164
164
162
161
164
169
173
172
165
159
158
162
164
165
167
172
174
169
163
159
166
177
181
173
163
161
161
165
177
178
173
166
159
152
150
153
159
165
167
160
156
155
158
164
164
158
153
153
157
158
161
165
169
167
164
164
169
170
167
163
164
167
169
169
167
167
168
165
164
165
169
175
172
166
160
161
162
165
175
173
168
166
163
157
153
153
153
156
158
158
158
161
166
168
165
160
156
158
160
162
167
172
177
174
169
164
164
164
163
164
165
166
169
170
170
169
166
164
166
174
182
179
172
163
160
161
163
166
160
158
162
165
169
170
167
159
155
152
152
156
160
166
169
167
166
165
164
164
165
170
178
178
176
171
165
165
164
159
157
159
162
165
165
166
168
169
164
165
168
176
184
184
177
167
161
163
166
170
157
156
160
165
173
176
176
169
163
158
157
157
161
164
166
166
166
167
169
169
171
175
178
175
165
157
159
165
170
164
157
157
164
167
166
162
155
153
158
162
169
176
182
184
177
171
167
168
170
171
163
164
162
163
169
174
176
174
169
164
161
161
162
164
166
169
168
165
163
168
176
178
172
166
160
158
158
165
170
169
164
160
162
167
169
161
156
150
157
165
172
175
170
168
170
172
172
172
172
168
166
165
162
159
156
159
169
175
172
165
162
165
168
172
174
175
169
162
158
166
177
180
171
163
165
171
173
169
166
170
171
167
163
163
167
168
165
164
168
176
179
174
166
162
165
171
171
166
163
164
159
162
164
158
152
154
165
175
175
168
163
168
179
182
179
175
168
162
160
165
174
179
174
169
171
177
177
172
166
171
177
176
170
166
165
167
168
172
179
184
183
175
168
167
169
167
162
159
159
164
158
165
168
162
156
156
163
170
173
171
170
171
173
172
166
159
159
160
162
164
167
173
174
171
166
166
170
171
171
170
172
174
175
173
168
161
159
167
177
183
181
175
174
177
175
166
158
158
166
173
168
175
175
166
165
164
163
161
163
168
170
166
156
153
155
155
153
155
160
164
165
168
169
167
161
159
164
171
172
166
161
163
171
173
166
154
152
163
173
178
173
171
174
181
180
172
167
168
176
180
177
177
169
164
166
169
168
160
159
162
164
157
151
153
162
163
156
154
161
168
169
167
167
165
165
165
169
173
173
165
157
160
169
168
160
153
155
170
176
175
167
163
165
171
175
179
181
181
177
177
164
162
161
161
164
168
169
167
163
160
158
158
164
173
176
172
161
159
167
174
176
174
172
171
172
175
175
175
173
168
164
165
167
164
157
150
156
169
178
176
166
159
159
163
169
178
183
177
171
167
153
153
158
161
163
163
165
168
168
164
162
166
174
179
177
169
161
162
170
175
177
179
178
174
170
169
169
171
170
172
170
167
165
163
159
154
152
156
166
172
172
171
167
167
168
172
172
167
163
163
156
156
159
163
166
164
165
165
169
169
168
170
172
173
168
160
158
159
163
164
168
175
179
171
157
150
151
156
163
167
167
164
164
165
163
157
149
147
153
167
175
181
184
179
169
164
160
162
164
166
169
162
158
163
174
178
169
164
169
172
171
167
165
168
168
164
159
154
154
156
159
170
175
171
156
148
148
155
158
162
165
169
169
166
163
157
156
156
161
167
174
180
184
180
169
161
158
162
169
170
171
166
163
169
179
180
171
163
166
169
166
161
161
172
179
173
164
160
160
160
159
164
171
173
170
165
165
164
162
162
169
176
174
163
152
154
164
174
175
173
172
173
176
175
171
167
167
173
176
174
158
165
169
174
177
175
167
161
163
164
161
157
162
174
181
174
165
163
167
168
163
163
168
174
176
177
179
176
167
165
171
179
176
161
149
150
165
176
179
174
170
166
168
172
173
176
176
178
182
183
152
165
174
172
163
160
163
163
164
163
159
158
163
169
173
169
165
165
167
168
165
165
169
173
176
178
180
174
163
160
166
174
176
167
155
154
163
172
175
172
166
163
166
173
177
178
178
178
184
190
163
168
168
162
160
162
169
172
169
165
164
164
166
167
166
165
163
161
160
160
162
167
170
168
168
171
173
167
158
152
154
163
172
173
162
158
161
169
174
172
164
160
165
178
183
179
172
174
181
191
171
166
160
160
165
176
181
178
174
168
167
169
171
170
169
166
163
158
153
157
164
172
171
167
165
167
169
167
160
150
149
156
164
169
164
160
160
169
178
175
166
160
165
181
186
175
167
169
176
178
165
159
160
166
179
181
178
172
166
164
165
167
170
170
171
169
164
160
159
162
168
174
174
172
167
168
170
170
164
159
154
154
159
163
162
159
159
168
178
179
170
161
163
172
175
169
164
168
172
171
151
156
164
171
178
177
175
169
162
159
155
154
159
166
167
165
163
164
167
169
169
172
174
175
173
172
172
171
169
167
161
158
157
157
159
161
162
167
176
179
173
167
162
167
170
168
167
170
171
169
154
160
164
163
164
167
173
174
172
163
155
155
158
164
163
159
158
163
169
173
170
168
168
168
167
169
172
171
170
167
167
163
162
162
164
167
170
175
179
181
178
175
174
173
172
173
173
172
171
171
166
166
162
154
152
158
168
175
177
175
167
162
164
165
165
163
159
162
168
172
171
165
158
155
157
165
171
170
167
165
168
171
174
172
168
168
172
178
183
186
185
183
182
178
175
174
171
169
169
171
166
164
160
159
159
158
160
163
171
176
175
168
164
166
172
173
166
163
164
169
169
162
154
152
156
167
172
169
164
160
168
175
182
177
169
165
168
176
185
190
188
186
182
176
171
168
167
164
165
165
163
160
163
169
176
175
165
161
165
171
172
170
165
165
170
172
168
163
161
164
167
166
161
158
161
168
171
168
162
160
164
169
176
177
170
166
168
174
183
188
186
183
177
171
168
168
167
165
160
159
162
158
160
168
177
181
178
173
168
166
166
166
163
160
159
161
162
161
158
161
167
172
169
167
163
165
168
168
165
164
165
165
171
175
171
166
167
172
180
182
181
177
174
170
169
171
169
164
159
163
165
160
156
155
159
166
174
177
171
166
162
160
157
156
154
156
160
162
161
163
169
174
174
168
163
163
165
169
170
172
171
171
176
177
170
161
156
165
173
180
176
171
170
169
171
173
168
161
161
171
167
163
156
150
148
150
159
165
168
167
160
154
150
154
160
165
167
167
168
169
170
170
167
166
168
171
177
178
176
176
174
173
175
175
170
158
151
156
166
174
173
165
159
163
168
172
168
163
167
175
161
163
160
155
151
153
154
160
167
169
162
153
149
156
165
172
172
171
173
172
169
163
159
163
174
184
191
188
180
174
170
168
169
170
171
169
161
157
162
169
172
165
157
157
163
171
174
173
172
175
161
165
162
157
154
158
167
173
173
173
165
156
153
158
164
167
167
169
172
172
168
161
159
161
169
177
180
180
176
173
170
166
161
162
168
173
175
171
167
173
177
175
165
160
163
172
177
176
172
172
164
166
162
156
151
154
167
179
185
176
164
157
158
160
164
165
167
171
174
173
173
169
163
160
159
157
162
166
171
171
172
167
161
159
162
168
173
173
171
175
181
180
172
169
171
175
175
170
164
167
167
167
164
157
148
149
162
179
181
169
159
155
160
166
169
172
175
176
177
178
178
176
167
159
158
158
163
167
169
169
170
168
165
162
161
164
167
168
167
167
170
169
171
175
180
178
170
157
157
164
168
168
166
160
151
152
166
177
174
160
150
155
162
167
170
174
176
177
178
178
177
172
165
164
167
171
172
170
167
165
165
167
169
169
164
164
165
164
162
160
160
164
170
180
185
181
167
155
151
158
166
166
166
161
155
159
173
177
170
154
150
156
163
165
163
162
162
168
171
174
173
171
172
175
178
181
177
171
164
160
160
164
169
170
168
166
165
164
163
162
163
167
172
179
184
182
173
160
153
157
161
162
162
160
156
157
165
167
162
155
154
160
167
165
161
158
158
162
166
169
173
177
180
183
187
185
180
172
163
158
156
160
165
168
168
165
162
164
170
175
175
172
168
173
179
182
181
177
167
159
155
155
157
157
158
158
161
165
166
164
155
148
148
154
162
166
166
164
167
171
175
173
163
156
157
158
160
161
166
171
171
164
161
162
168
176
179
179
178
176
173
167
162
162
167
177
180
180
181
183
155
154
157
159
158
154
152
159
163
163
158
150
150
156
163
166
164
159
158
166
175
172
160
151
154
156
160
162
165
167
165
158
155
160
169
178
181
178
177
180
181
175
165
161
167
178
187
185
182
181
156
152
158
165
163
155
146
150
155
159
162
164
166
164
162
161
160
158
154
156
161
167
165
161
159
157
159
163
167
168
166
158
155
159
168
177
180
175
171
175
181
182
172
166
166
177
183
177
169
167
159
152
157
165
166
157
149
149
152
156
161
168
170
167
161
159
163
166
162
157
158
166
175
176
167
161
162
167
171
171
167
162
160
162
168
174
175
168
162
164
171
179
175
169
166
170
171
167
162
162
161
154
156
162
163
157
150
151
155
159
159
158
161
163
162
161
166
173
172
167
166
170
175
176
169
166
167
172
173
172
168
164
163
166
170
172
169
161
160
162
166
168
169
169
170
171
170
166
166
168
164
158
161
163
163
155
149
150
156
162
159
156
157
162
165
165
165
167
169
171
173
172
171
169
167
167
167
169
170
171
169
163
163
167
173
172
166
163
167
170
170
165
162
167
178
186
183
176
171
172
166
165
168
169
167
159
151
149
157
167
168
165
163
165
167
164
159
155
156
167
173
172
166
162
165
168
165
164
164
169
170
165
163
164
168
168
167
168
174
181
180
170
163
167
178
190
187
177
172
171
164
166
165
167
167
165
159
154
158
169
178
175
169
167
168
163
153
146
151
167
175
172
162
158
165
169
167
162
161
166
170
169
165
160
158
162
168
173
178
181
181
178
175
173
175
176
174
172
171
170
160
163
161
158
160
165
161
157
158
169
176
174
168
166
168
167
155
149
156
174
181
173
160
154
162
168
169
169
166
166
170
172
169
160
155
160
171
179
177
172
173
178
183
181
173
168
166
170
172
170
161
166
165
162
157
156
156
157
158
163
169
169
165
166
166
167
159
158
166
177
181
172
160
154
160
165
170
172
170
167
168
172
174
168
160
160
169
176
172
164
163
172
180
179
170
165
168
173
173
170
164
171
178
172
160
153
152
156
158
159
162
166
165
165
162
162
161
164
167
173
173
169
164
162
163
166
168
171
171
168
169
175
178
173
165
160
163
167
168
163
163
168
169
168
166
170
177
180
175
170
158
164
171
170
163
156
154
158
160
158
159
160
163
162
159
159
161
165
166
166
167
170
172
171
169
169
169
171
172
173
176
181
180
174
168
165
166
169
168
166
164
165
164
162
164
171
182
183
175
171
151
149
153
157
160
158
156
160
163
161
159
159
160
160
160
160
161
163
162
162
166
171
173
172
168
168
172
174
174
176
181
183
179
171
168
170
175
175
171
166
160
160
164
169
172
171
169
170
171
170
151
148
153
157
159
159
161
162
166
167
167
166
163
161
160
161
162
161
158
159
162
165
166
163
162
165
170
173
174
174
174
177
171
166
165
167
174
178
175
165
154
155
166
180
181
166
149
147
159
167
158
161
164
165
164
161
164
165
168
172
176
177
170
163
163
164
163
159
154
156
159
160
161
159
159
158
163
168
171
171
167
164
163
164
162
163
168
176
176
166
153
152
166
181
179
163
144
145
158
168
161
165
168
168
168
167
167
167
167
172
177
174
169
164
166
169
164
158
155
161
168
171
168
165
162
160
158
161
168
170
168
163
163
164
164
164
168
175
176
167
158
157
163
169
167
161
159
165
171
171
161
164
163
163
166
168
168
165
163
164
164
168
168
169
172
169
163
161
162
168
175
179
182
178
172
164
159
161
166
170
170
169
167
166
164
165
171
176
176
168
163
160
160
158
158
160
166
173
173
168
165
164
162
161
162
163
163
159
159
157
159
166
172
177
173
166
163
165
168
170
168
174
182
184
175
163
158
163
169
170
170
171
171
167
163
161
166
173
175
169
164
160
159
157
156
157
158
160
160
161
175
170
164
162
161
160
159
160
164
165
167
169
173
173
171
167
167
170
170
166
158
161
173
179
170
157
154
163
172
173
169
166
167
166
163
159
161
165
170
168
167
165
162
157
154
156
156
158
157
161
177
170
163
161
162
160
161
163
169
172
174
171
168
167
170
171
171
167
163
161
160
162
167
167
163
155
153
161
170
174
169
161
159
162
168
170
166
162
160
164
172
175
166
155
152
159
167
170
170
174
165
161
158
158
160
162
165
169
171
170
170
166
163
166
172
175
169
158
150
159
172
176
169
164
163
162
158
159
166
173
174
165
159
162
176
189
184
169
161
164
174
177
167
157
155
164
173
178
176
176
157
158
158
158
157
160
168
174
174
167
159
159
160
167
168
168
163
157
154
161
175
179
174
167
165
168
168
166
166
175
180
177
168
166
178
190
188
174
169
173
178
177
169
164
165
168
167
164
165
173
158
161
163
160
157
158
166
172
172
165
159
160
167
166
161
158
158
162
165
166
167
172
174
171
165
163
168
173
175
175
177
177
173
171
171
173
171
171
175
178
178
175
174
177
177
173
160
158
164
170
162
165
165
162
160
162
164
163
163
164
165
169
171
169
161
154
155
166
172
168
162
164
170
171
165
162
167
175
177
170
163
165
169
170
164
160
161
167
174
174
170
172
179
188
188
178
170
171
179
180
162
164
165
163
164
166
165
159
159
163
168
172
174
174
169
158
155
160
168
169
164
160
164
166
165
164
170
175
174
163
153
154
162
166
160
156
160
169
173
170
166
169
178
184
184
181
183
186
188
182
158
164
167
167
167
165
163
160
161
165
171
173
177
179
176
167
158
157
164
170
170
164
159
161
164
171
173
174
173
165
159
159
164
164
158
152
157
169
177
180
173
172
169
168
170
176
182
182
177
170
161
168
171
170
167
163
160
159
163
169
173
175
177
178
176
172
165
163
166
171
174
172
164
159
161
165
168
172
175
177
175
170
165
162
155
144
141
154
172
187
189
177
164
160
162
167
171
169
164
164
173
173
168
165
164
159
156
157
165
173
175
173
173
173
171
171
172
171
168
168
172
175
172
162
154
158
164
170
174
178
177
171
166
161
154
142
133
142
164
185
189
179
166
160
163
164
166
164
164
166
180
173
163
159
159
156
154
157
171
178
175
167
165
168
168
168
169
172
168
163
163
169
171
165
158
162
169
174
171
166
167
167
166
162
158
150
151
154
163
171
176
171
167
165
168
169
168
167
166
168
173
168
162
157
156
155
157
170
190
192
177
160
158
168
174
170
165
165
166
161
158
162
168
168
166
170
178
180
174
165
162
163
163
162
162
169
174
174
171
168
169
168
168
170
173
177
180
179
173
168
157
162
164
159
155
155
162
173
191
191
175
159
159
170
177
171
164
163
166
166
163
162
167
170
169
173
179
181
176
169
164
163
160
157
162
171
181
176
171
166
167
168
169
171
175
179
183
183
180
173
150
161
165
160
155
157
164
170
174
173
170
162
163
169
172
168
164
164
166
170
170
175
172
171
168
167
170
169
168
166
165
162
159
155
158
166
170
169
166
166
167
169
170
173
176
178
178
182
185
186
157
164
163
158
156
163
168
171
170
167
165
165
165
166
166
168
167
167
167
171
174
178
174
168
165
164
165
161
155
153
155
160
161
162
161
161
161
164
167
168
167
165
170
179
182
181
174
175
183
189
166
166
162
159
159
164
171
174
174
169
163
161
162
164
168
173
176
173
167
165
169
174
172
167
163
164
164
160
153
148
147
155
164
169
165
160
157
163
172
176
169
163
173
188
195
186
172
170
177
183
168
167
164
163
161
163
168
173
175
171
160
153
155
163
172
178
178
174
166
162
166
172
172
168
162
160
163
162
160
154
150
152
159
165
166
161
156
162
173
179
172
167
175
188
192
183
172
170
175
176
165
165
164
162
160
162
167
171
172
168
160
154
156
164
170
173
173
171
168
167
168
172
171
167
161
159
161
163
165
165
161
157
156
159
163
164
160
160
167
174
173
171
176
181
182
179
175
176
178
175
163
162
159
155
157
161
169
173
174
171
169
168
168
166
167
167
168
170
171
172
171
169
168
163
158
159
164
168
170
170
169
165
161
163
168
170
168
162
161
165
171
175
177
176
176
178
181
183
180
175
164
158
152
152
153
160
169
174
175
178
178
174
169
167
168
168
168
169
171
171
169
165
163
159
159
165
172
175
174
169
167
168
170
174
178
178
171
165
160
161
166
172
174
174
175
179
181
178
174
170
163
159
160
162
163
163
162
161
171
179
177
167
159
164
172
176
172
168
167
169
167
165
162
162
164
171
177
179
173
165
161
163
170
176
177
174
168
165
164
163
167
169
170
171
172
173
171
168
163
164
163
163
167
177
181
174
161
160
167
175
172
159
153
162
173
177
174
168
167
168
170
168
167
166
169
174
177
174
167
161
156
158
165
172
171
168
166
167
170
175
174
172
168
167
168
169
169
165
162
165
165
163
165
171
177
176
168
165
168
172
169
163
159
160
167
167
166
165
166
169
171
173
171
168
169
170
170
167
164
161
159
164
170
175
172
165
161
165
171
178
178
174
167
167
170
173
173
169
166
171
167
159
154
155
161
166
168
168
171
173
172
166
162
159
160
161
163
165
167
168
169
170
168
166
167
166
167
168
167
165
165
171
180
186
177
162
151
153
165
174
173
168
164
167
174
179
177
174
172
176
170
161
154
153
159
163
162
165
170
174
173
161
146
145
158
168
173
173
171
168
167
163
160
162
168
172
177
175
171
167
166
169
176
180
174
160
147
148
161
168
169
164
162
165
172
175
177
177
178
178
170
166
164
162
162
164
163
161
168
175
173
155
138
139
159
175
182
177
173
170
167
161
158
162
173
183
185
178
170
165
165
164
163
166
166
161
158
160
164
169
170
166
163
164
168
172
175
180
182
179
167
170
166
163
161
162
165
165
170
176
175
166
155
154
162
169
168
164
167
169
171
172
172
174
176
181
178
169
163
163
169
170
167
164
163
166
171
174
175
174
171
168
165
166
169
172
174
178
182
181
165
166
161
153
149
156
164
170
174
173
174
176
177
172
167
160
146
145
151
166
175
179
179
176
173
170
165
160
158
164
174
183
181
173
164
164
171
176
176
174
170
166
166
171
177
178
174
172
172
178
164
162
157
151
145
151
163
175
177
170
163
168
175
176
172
164
153
149
154
166
172
170
165
163
166
167
163
163
160
166
173
179
178
169
160
158
162
167
168
167
163
163
167
176
184
183
176
165
162
166
165
162
159
154
149
154
167
176
177
167
158
161
163
167
169
169
171
175
177
174
164
150
147
159
171
174
172
167
164
167
169
167
163
156
155
159
164
165
163
162
164
167
173
180
185
183
174
164
158
161
164
163
160
158
157
163
170
172
172
167
167
167
165
163
162
165
174
182
185
176
163
151
153
164
175
178
173
166
166
165
166
165
160
155
159
165
172
172
168
164
168
174
177
179
179
178
174
168
163
164
161
159
160
162
167
171
167
161
159
164
173
177
174
166
161
164
170
176
178
174
171
176
179
176
171
164
163
163
162
161
165
167
167
167
166
169
176
178
176
173
171
172
173
173
173
172
173
172
171
168
158
150
145
150
155
158
164
166
166
161
154
150
153
158
162
166
168
168
167
169
174
179
178
174
165
157
153
159
167
171
169
160
156
159
164
168
170
172
174
177
175
169
165
164
167
169
170
170
174
179
159
152
154
158
160
157
159
164
167
164
156
149
149
155
162
166
166
163
162
165
172
174
171
169
166
164
163
162
164
166
165
160
158
161
167
171
170
167
166
171
174
173
169
167
169
175
176
174
173
173
162
163
167
170
169
158
152
153
158
161
157
154
155
162
165
166
165
161
160
159
162
166
166
166
165
165
166
167
166
163
160
159
162
164
167
167
163
160
159
165
175
180
175
169
166
169
174
172
170
166
163
156
153
158
163
157
150
148
151
157
156
154
157
162
164
164
165
168
168
165
160
163
162
164
165
164
167
170
169
164
161
162
166
168
166
163
158
156
155
164
177
185
180
169
162
160
164
168
168
166
155
145
140
143
155
157
154
153
156
157
156
153
158
164
165
163
164
171
177
175
170
166
163
165
167
167
168
169
167
164
163
164
167
170
169
166
159
157
158
167
178
181
175
167
163
160
166
167
168
168
156
152
153
158
165
168
169
172
172
166
163
161
165
169
168
165
165
173
176
177
174
170
169
171
172
173
170
164
161
161
163
164
166
168
172
170
164
162
167
175
178
173
164
165
170
172
172
170
169
172
161
162
168
174
174
171
170
172
175
173
172
172
174
174
173
170
166
167
167
170
172
171
170
172
177
176
170
161
155
156
159
161
162
165
170
171
169
169
173
178
180
170
163
166
175
182
178
173
171
176
161
161
163
164
165
164
163
164
167
172
173
172
170
172
175
173
166
159
158
165
171
170
167
167
171
173
169
161
155
155
159
162
160
160
162
168
172
175
175
177
177
174
173
172
175
177
174
173
174
176
160
155
149
153
160
164
160
156
157
163
167
164
162
168
173
172
163
153
155
166
173
171
164
161
163
169
169
165
162
161
165
167
163
156
155
163
173
177
174
169
171
176
179
176
171
166
166
170
175
175
165
158
151
158
166
171
165
157
155
156
159
160
161
163
166
165
158
154
160
169
173
169
164
161
163
166
169
169
168
167
168
168
165
158
155
161
170
174
173
168
168
174
176
173
167
163
163
166
172
172
172
164
163
165
172
174
169
161
157
155
157
160
162
160
158
155
155
161
166
170
170
168
168
168
168
168
167
168
168
168
167
168
168
167
164
163
165
171
172
173
172
171
167
166
166
168
169
169
171
171
162
159
159
162
166
165
162
162
161
159
160
160
160
157
153
151
156
163
169
171
170
170
174
173
169
164
160
161
165
170
172
172
173
172
172
170
169
169
170
174
173
169
163
164
172
182
183
180
176
175
150
148
150
156
160
158
156
159
163
165
166
164
159
157
155
155
159
163
166
168
169
171
173
168
164
157
155
158
166
173
179
179
175
172
172
173
172
170
167
167
166
166
166
172
179
184
180
175
176
174
152
152
158
164
165
161
157
158
162
169
174
173
168
164
162
162
162
162
162
163
164
165
162
161
161
160
163
164
169
172
175
175
172
169
169
171
173
172
168
162
159
162
172
183
184
172
157
152
160
163
155
159
167
171
172
168
163
161
163
168
176
180
175
170
169
168
165
162
161
163
162
160
158
160
163
168
172
172
172
170
167
164
164
164
165
167
172
177
175
164
154
157
171
185
181
165
147
144
153
159
150
154
162
166
169
169
167
165
165
169
174
175
171
167
169
168
165
162
163
170
174
172
166
163
163
168
172
176
177
173
166
162
161
163
162
164
171
178
177
167
155
153
161
170
169
165
163
164
166
163
146
150
156
158
161
164
166
168
168
170
174
172
169
164
160
158
159
160
165
173
183
185
177
168
164
163
168
176
181
178
174
169
167
166
163
164
167
172
172
164
156
149
146
150
155
161
169
173
171
167
153
156
157
155
154
155
158
165
169
172
174
172
170
164
156
151
154
162
167
169
170
175
176
172
165
161
168
179
186
184
178
174
171
167
165
164
165
166
165
163
160
150
145
144
148
152
154
153
153
156
171
166
159
156
151
149
151
159
167
172
174
171
170
166
162
160
163
168
167
161
153
158
167
171
169
165
171
183
189
187
178
171
166
163
164
168
169
170
170
168
167
164
159
152
151
152
147
141
143
153
175
165
156
155
156
154
153
155
164
172
174
170
168
167
169
172
171
169
165
159
155
157
162
166
168
169
170
179
184
181
175
165
160
159
166
175
180
176
172
170
172
177
173
163
156
158
162
161
158
160
172
159
152
155
160
161
158
158
164
169
171
166
161
162
169
174
170
162
158
163
173
171
165
162
163
165
161
161
166
173
174
167
160
160
169
181
183
174
163
162
171
177
175
164
157
162
173
180
177
175
167
161
157
157
159
161
163
166
169
168
164
155
152
154
161
165
163
159
159
167
178
177
170
164
161
160
155
153
161
168
176
174
166
164
170
178
178
170
163
162
168
173
170
163
158
163
168
176
178
175
162
161
159
156
157
158
164
169
169
165
157
153
152
160
163
165
165
168
169
167
167
171
174
173
166
163
163
162
165
170
175
177
172
167
166
169
171
170
168
166
167
169
168
169
166
163
158
162
168
174
157
157
158
156
157
159
163
165
164
161
159
163
171
174
173
168
170
174
174
166
158
163
175
186
183
178
174
175
171
169
171
174
174
169
163
160
165
170
170
168
166
169
172
176
174
165
159
161
168
175
150
157
162
163
160
160
162
161
160
161
164
170
181
182
177
168
166
170
171
166
159
161
172
185
186
180
176
174
168
162
159
164
171
170
163
159
161
167
165
165
166
171
177
178
173
167
167
169
172
172
158
171
177
170
163
158
158
159
161
163
165
170
176
178
173
166
162
161
164
166
165
165
169
173
173
171
167
162
161
158
154
156
164
166
163
157
155
157
161
164
171
175
176
174
169
169
174
176
175
167
168
178
178
171
162
155
154
157
160
163
166
168
170
172
171
171
169
166
165
165
170
173
173
172
169
165
163
162
161
162
162
160
161
163
163
156
151
151
163
177
180
176
170
165
166
173
182
183
180
175
178
176
170
164
160
154
151
151
156
162
166
167
169
170
171
174
178
178
171
168
172
178
179
174
169
168
170
168
167
167
168
167
165
163
163
158
152
156
169
182
183
172
161
159
166
178
186
185
183
180
173
168
164
162
161
154
148
147
155
164
168
167
169
170
169
169
174
177
173
169
170
175
176
173
169
172
178
175
170
165
166
167
168
166
167
165
164
166
171
179
174
167
159
159
165
176
182
180
172
169
160
159
162
163
163
156
153
158
175
181
175
165
165
169
169
166
165
170
171
168
165
168
172
171
168
168
174
174
172
169
166
166
165
167
175
185
183
175
169
167
168
167
165
163
166
172
176
173
168
161
147
152
160
164
166
163
163
169
178
182
173
163
163
169
171
168
166
168
170
167
162
160
163
165
165
162
163
167
173
176
173
163
158
163
178
194
189
175
163
161
166
171
171
170
170
170
171
172
170
166
149
154
158
162
167
170
168
166
165
164
163
159
162
166
169
169
169
171
172
171
165
157
154
155
160
161
161
162
167
174
169
159
153
157
172
185
181
169
159
161
167
175
176
176
176
175
174
174
174
175
158
158
159
160
164
168
167
165
156
153
156
158
162
163
166
171
175
177
175
174
171
163
155
155
162
167
167
164
159
158
156
152
151
158
168
174
170
165
161
163
167
171
178
184
186
185
176
173
174
177
163
161
160
160
159
161
164
167
166
164
158
153
156
162
168
175
180
178
171
169
170
172
170
167
165
169
170
167
158
148
143
147
153
164
172
170
165
165
169
171
168
167
177
190
199
191
176
170
172
176
164
164
162
160
157
157
161
170
177
174
164
158
159
164
171
176
178
172
162
157
162
170
172
167
161
161
165
167
164
154
147
147
154
164
171
169
165
165
172
175
170
167
175
185
193
184
173
170
174
176
168
167
163
158
157
156
161
167
172
174
171
169
169
169
171
173
173
167
157
151
154
161
165
161
155
155
161
166
170
167
163
159
156
160
165
166
164
164
169
171
171
171
172
174
174
174
174
175
176
176
174
172
164
155
153
157
159
163
167
171
176
177
176
171
170
170
170
168
164
161
160
163
165
162
158
159
162
168
174
175
173
167
160
160
165
168
167
162
161
164
167
169
167
166
168
175
181
179
175
171
175
172
164
154
150
154
156
159
165
173
178
176
172
169
170
171
170
168
167
168
167
169
170
171
170
168
168
174
176
174
170
164
161
166
172
173
169
159
155
156
162
167
167
166
169
179
184
181
173
168
171
167
163
159
157
154
154
157
167
177
174
164
161
167
174
176
171
166
168
172
173
172
173
173
174
173
175
178
177
170
163
158
160
167
174
172
167
158
154
156
163
169
168
167
167
174
180
177
172
170
169
167
165
165
164
159
156
160
170
176
171
159
157
166
174
173
168
165
171
178
176
170
166
169
173
175
174
173
171
167
163
160
160
164
164
165
162
158
159
171
174
173
168
164
162
166
171
174
173
173
169
167
166
169
167
162
158
161
171
175
171
162
165
168
170
164
161
168
178
182
175
167
160
166
171
173
170
167
166
165
166
166
166
165
164
163
159
159
165
175
177
174
165
162
161
166
171
173
173
172
170
162
162
169
170
165
161
161
170
175
176
176
171
169
166
161
162
170
179
179
171
162
160
166
170
169
166
164
165
166
166
169
173
179
179
176
167
164
166
169
169
167
164
165
169
172
174
176
176
175
172
161
160
167
173
169
165
162
168
176
180
175
167
162
165
168
171
174
176
174
165
159
161
166
171
168
164
162
164
164
164
166
172
180
184
181
174
172
170
168
168
166
168
172
176
176
174
178
181
178
173
166
163
164
171
172
168
160
165
176
181
174
160
157
166
177
182
177
173
172
169
165
166
170
175
173
167
161
160
162
164
166
167
167
167
167
171
178
180
177
170
168
173
177
176
173
173
176
180
178
170
168
161
159
163
167
164
159
162
174
182
178
167
162
171
176
175
169
166
170
174
173
171
173
175
177
171
161
157
161
169
174
171
163
154
152
163
174
178
175
169
167
169
175
176
172
171
171
173
176
162
162
157
156
159
164
162
156
156
165
174
180
180
176
173
167
159
154
158
167
172
173
170
169
171
174
174
168
165
167
173
180
178
167
154
150
155
163
165
162
157
158
166
174
179
178
173
167
167
173
155
156
157
159
165
167
163
155
151
153
163
171
176
174
169
161
151
150
158
167
167
162
158
162
168
172
174
174
173
172
175
177
174
165
156
156
159
163
159
156
159
164
170
178
183
183
177
169
165
170
152
154
157
162
169
171
166
158
154
154
160
164
166
164
164
163
159
165
174
173
166
156
155
164
175
175
173
173
175
176
175
173
164
158
158
165
171
171
166
165
172
179
181
180
179
180
177
173
170
171
153
153
154
159
169
173
168
159
160
166
171
168
162
158
160
166
172
178
179
176
172
168
172
177
179
175
167
164
166
169
173
173
167
161
162
172
183
184
175
173
179
187
184
176
171
170
172
173
173
174
157
152
151
158
172
176
166
155
158
171
177
172
161
155
160
168
173
175
173
171
172
182
183
178
167
158
155
157
157
161
169
174
175
170
168
175
184
186
178
172
173
181
181
177
170
165
166
170
173
177
163
155
154
155
157
162
164
165
161
155
152
153
158
158
158
162
169
174
171
168
171
175
176
173
166
158
157
162
168
171
169
165
160
160
159
154
152
155
160
167
169
170
169
168
165
159
155
158
165
173
160
157
154
158
165
170
170
169
165
160
153
150
152
156
157
160
165
166
163
160
164
170
175
175
170
167
163
162
163
166
169
171
170
164
157
151
151
158
164
169
170
170
168
169
166
160
159
166
173
177
156
150
147
156
165
170
165
164
162
160
155
151
156
162
164
161
159
160
160
158
162
168
174
177
172
169
168
166
164
161
163
170
176
171
161
152
151
160
169
171
172
173
169
166
161
156
160
171
180
180
154
141
129
131
142
154
154
158
159
159
155
152
158
168
170
162
155
157
168
171
170
167
169
172
170
167
167
167
166
159
159
166
175
177
169
159
155
161
171
176
178
178
173
167
161
158
164
173
175
172
159
145
125
119
132
149
157
162
164
161
157
155
161
170
171
164
157
163
175
181
175
168
164
166
168
167
165
165
162
159
160
165
172
175
172
164
159
161
168
176
181
180
174
169
168
170
171
170
168
164
162
156
151
147
154
166
177
181
178
168
161
163
168
172
172
168
168
175
179
178
175
169
166
166
168
168
166
164
162
162
164
166
169
171
171
166
163
162
166
174
178
174
170
169
172
174
168
166
166
168
162
162
165
164
165
170
179
184
178
167
162
167
171
171
171
173
180
182
178
171
170
170
169
170
167
166
166
165
165
166
168
168
170
170
172
170
169
169
170
172
172
169
165
168
173
171
167
165
169
177
159
156
155
157
156
157
161
165
166
161
158
161
165
166
169
175
180
179
169
163
165
169
172
170
162
159
161
163
167
168
171
172
171
170
172
173
175
175
172
167
168
168
168
171
174
173
169
168
173
178
160
152
146
151
154
156
156
155
157
159
161
159
157
159
164
170
172
167
157
154
158
167
172
169
161
154
156
162
166
168
171
172
169
164
164
169
174
175
169
167
168
171
172
171
171
170
169
170
172
174
166
154
148
158
169
171
162
156
156
162
167
165
159
157
158
162
164
159
156
152
156
162
167
168
166
165
164
165
167
168
169
168
164
160
160
163
165
167
167
170
172
173
170
168
167
165
164
165
168
170
168
156
149
160
175
178
167
160
161
168
173
171
164
158
154
155
158
161
164
165
161
159
160
166
170
175
175
171
168
166
164
163
163
165
168
166
160
157
167
178
180
175
166
166
167
166
161
159
164
171
162
152
149
157
165
167
161
159
163
171
175
171
164
159
155
153
154
162
170
173
169
163
159
161
166
169
166
165
164
165
165
165
167
171
175
171
159
155
166
182
186
175
164
165
173
179
171
163
164
174
158
153
151
153
160
160
157
158
164
174
177
173
166
163
160
156
154
158
166
172
171
168
164
161
158
154
149
151
160
167
171
172
171
174
178
175
166
157
164
175
180
174
166
170
180
186
180
169
165
171
162
165
164
165
166
164
160
159
166
174
178
177
174
172
172
165
159
157
161
165
167
166
166
163
160
154
150
155
165
171
174
173
171
172
176
178
173
166
165
165
169
171
172
179
183
180
171
166
165
165
162
167
168
171
171
167
160
156
158
162
171
176
178
178
176
170
165
161
161
163
164
165
164
165
166
168
170
173
175
174
169
166
165
168
171
174
175
175
172
165
160
165
172
183
179
172
164
162
162
160
156
155
161
166
167
165
158
151
145
147
156
168
172
171
172
169
166
165
165
169
172
170
167
163
167
172
178
180
180
173
164
159
160
164
165
165
169
175
175
167
160
160
163
169
170
169
166
164
158
157
150
151
158
163
166
167
162
157
150
148
156
164
166
162
159
162
164
165
168
173
177
176
169
160
158
164
171
179
178
173
165
164
165
166
165
163
163
162
165
164
162
160
156
153
157
161
160
154
152
155
149
153
160
166
171
174
176
173
168
164
162
167
168
162
156
155
159
163
166
167
169
171
165
159
158
162
172
180
178
174
173
171
168
167
169
169
164
154
152
159
165
162
155
149
153
156
146
136
139
152
152
153
157
161
169
172
174
173
168
162
164
169
172
169
162
158
160
164
163
158
154
159
161
161
165
172
180
183
179
175
174
170
165
163
169
173
171
164
159
165
168
165
163
161
164
162
147
132
135
149
159
154
152
156
162
166
161
157
156
158
163
168
172
173
170
167
167
167
165
161
157
158
159
162
168
177
183
181
176
170
169
165
163
162
166
172
172
171
172
169
168
168
169
169
171
167
159
148
145
152
174
161
154
155
161
162
155
149
152
159
167
166
165
170
174
176
172
170
174
178
176
168
161
158
161
165
165
165
166
164
163
164
164
162
161
161
166
170
170
167
166
171
171
164
161
164
164
166
164
159
179
178
169
162
162
162
157
155
163
171
170
161
156
165
177
181
175
171
174
182
184
176
167
160
157
155
154
153
160
164
163
160
156
155
153
158
162
166
165
162
164
170
170
161
154
153
162
174
174
168
175
179
174
168
163
163
162
164
168
171
168
159
157
167
179
183
177
171
170
168
171
171
171
169
166
165
164
162
164
169
171
166
159
152
150
159
167
170
167
163
163
168
167
165
159
157
162
170
172
170
166
172
173
169
164
162
165
166
166
165
162
163
169
176
180
179
176
172
166
161
157
163
172
181
187
186
182
176
169
167
175
182
180
171
162
162
168
172
169
165
166
169
168
168
164
162
163
165
165
166
163
170
173
167
159
157
160
163
163
159
159
166
175
179
175
170
170
170
166
160
156
162
173
183
188
187
181
174
165
162
171
184
187
176
166
161
160
162
164
164
169
171
170
168
166
166
165
163
159
161
164
172
175
166
153
146
154
161
162
160
158
163
170
172
169
165
165
166
165
162
161
168
174
178
172
168
163
161
159
157
159
163
165
166
165
161
156
154
155
159
167
173
174
171
168
168
168
165
165
166
165
169
168
162
153
150
154
162
164
161
158
160
164
167
166
167
169
168
164
162
165
173
178
176
169
163
157
156
154
155
154
152
157
163
168
167
161
156
155
160
166
173
176
175
171
172
175
180
182
185
164
161
161
163
164
166
168
164
159
157
159
163
167
169
168
172
176
174
169
165
169
176
180
175
170
168
167
161
155
154
157
162
166
167
168
167
165
162
164
166
168
171
175
177
173
176
179
184
191
191
164
159
163
172
183
179
171
159
152
152
159
169
172
172
169
170
176
176
172
169
171
176
178
173
170
170
171
166
161
159
164
171
173
169
168
162
161
163
167
169
169
169
171
170
167
171
174
179
181
178
164
163
168
181
188
181
166
150
144
147
160
165
168
169
168
167
172
176
174
169
167
171
176
176
172
167
165
163
168
172
177
175
169
167
171
173
170
166
164
164
167
169
169
165
163
158
161
168
171
171
159
161
167
178
184
177
159
142
134
139
147
151
156
162
165
167
172
177
175
169
160
160
166
173
172
165
159
160
172
187
187
175
164
164
175
187
183
172
162
161
166
171
172
167
162
158
160
166
170
172
159
159
162
168
177
172
157
138
126
124
130
136
145
157
163
168
174
179
178
172
162
151
148
160
170
170
164
162
169
180
182
170
158
161
173
185
181
172
165
163
168
174
178
174
168
165
165
165
167
169
166
161
161
165
169
166
156
142
128
125
131
143
150
157
163
169
175
179
178
177
171
158
151
156
168
174
172
164
160
158
158
154
152
158
167
171
172
172
169
168
169
174
179
180
175
172
170
166
163
164
167
164
163
165
167
163
156
150
148
152
154
156
160
162
165
170
175
174
171
170
172
174
172
170
168
171
169
164
154
144
140
139
147
157
164
168
169
173
173
170
167
169
174
178
175
173
170
166
164
165
163
162
163
165
166
163
161
161
163
167
168
170
170
167
166
168
171
167
160
157
163
173
176
171
164
162
164
163
158
149
144
145
149
160
167
170
171
174
172
169
166
164
166
170
169
167
164
165
166
169
162
163
164
161
162
162
164
167
167
167
167
170
172
169
167
167
169
166
159
153
156
162
166
162
159
159
163
167
170
166
164
162
162
162
167
170
174
175
173
169
165
162
160
161
162
163
162
163
164
167
172
178
168
156
151
154
160
164
163
161
161
163
167
167
168
168
169
169
166
163
161
162
164
165
166
163
164
169
176
180
177
171
163
161
166
170
175
174
172
169
168
166
161
158
162
170
172
166
161
161
181
185
173
154
146
146
153
158
160
161
162
164
166
167
169
167
166
166
168
169
170
169
172
176
175
168
164
166
173
176
172
164
158
159
166
172
174
171
168
169
172
172
168
163
165
176
183
177
167
164
181
181
168
156
152
151
154
158
164
166
167
168
168
169
170
165
158
158
165
174
175
173
174
177
177
170
163
163
168
170
165
157
154
159
168
171
170
165
165
171
177
182
177
167
163
172
179
181
177
175
173
171
166
161
162
163
166
170
172
170
167
164
168
171
170
161
153
158
170
181
177
171
169
171
175
172
167
163
166
169
167
162
158
160
163
163
163
162
165
174
182
185
178
166
158
158
166
172
175
175
164
164
165
168
169
168
167
173
173
168
161
158
163
171
169
159
156
168
184
188
177
167
163
167
173
173
170
166
167
168
169
168
167
163
162
163
166
166
168
173
178
178
173
164
157
154
157
159
162
164
158
159
166
173
172
165
160
159
166
164
160
160
166
171
169
161
164
175
189
188
176
164
162
167
171
170
167
164
166
167
167
168
170
171
177
179
181
176
171
167
167
171
171
170
167
162
159
159
162
165
158
159
164
172
172
164
155
152
156
164
170
175
179
176
172
168
168
172
180
183
177
170
168
171
171
165
159
160
166
168
166
165
168
174
181
186
186
181
175
167
167
169
174
178
176
170
165
165
169
170
166
164
163
165
168
166
158
153
158
170
182
187
184
180
179
175
169
166
172
179
179
176
173
172
171
166
158
160
167
172
170
167
166
166
166
167
173
177
179
173
170
171
177
180
177
173
169
169
171
172
171
169
164
160
162
166
163
157
159
173
180
183
178
176
178
180
176
169
171
175
175
170
164
164
169
172
169
167
170
172
170
169
165
161
153
151
157
166
170
171
169
171
174
177
175
172
170
168
167
170
169
171
167
162
164
167
162
152
155
163
170
167
163
164
170
173
174
173
173
172
167
154
149
155
167
172
175
177
175
169
166
164
162
159
154
152
155
158
160
160
164
170
174
177
176
175
173
168
166
170
162
168
169
171
178
172
161
144
137
145
158
162
160
160
163
165
165
168
172
170
164
157
157
162
167
170
172
176
177
172
165
163
162
160
157
158
161
163
158
157
162
175
180
181
180
178
174
170
170
174
156
162
169
175
181
175
162
146
138
146
160
166
163
161
163
163
157
154
159
167
170
176
181
181
177
170
167
169
173
174
172
170
167
161
159
161
168
170
166
165
172
181
184
180
177
175
171
171
173
176
157
158
160
166
172
173
163
153
154
161
171
168
161
157
162
166
160
154
153
161
172
185
194
193
185
176
167
162
160
166
171
174
173
167
163
168
174
176
172
169
176
180
179
173
169
168
169
170
171
176
161
154
149
153
165
168
161
156
163
175
178
167
154
151
160
168
167
161
155
159
166
174
181
181
180
178
173
164
155
150
159
171
177
175
172
175
179
178
172
167
170
176
176
171
168
168
167
168
171
179
156
161
159
161
156
154
154
157
156
157
160
167
169
164
159
160
165
170
168
167
171
174
169
161
159
159
167
167
166
164
164
162
163
163
162
159
158
160
162
163
162
162
164
167
165
159
156
160
166
168
148
142
144
155
165
168
168
164
163
161
164
170
171
164
154
155
162
167
161
154
158
168
173
170
159
153
151
154
158
161
167
170
168
164
158
155
161
168
172
168
162
160
161
164
163
157
155
162
173
178
128
117
119
139
158
170
168
166
165
165
164
166
171
168
161
157
157
161
162
157
157
168
177
179
169
157
154
159
161
160
163
171
175
172
164
160
164
173
177
172
164
158
159
161
161
156
159
170
185
186
137
118
108
115
135
152
161
163
165
163
160
159
167
174
173
161
151
155
165
171
170
170
178
182
173
163
160
165
167
163
162
169
178
180
175
168
166
169
173
171
166
162
161
164
165
167
171
177
181
178
165
152
127
115
120
141
155
161
163
160
158
157
165
174
175
164
153
155
167
175
173
169
170
173
170
162
160
164
168
167
164
168
175
179
176
168
164
163
167
168
168
167
170
171
172
175
174
174
171
168
178
174
155
140
133
144
156
162
160
157
158
162
167
169
168
165
164
168
172
173
169
167
164
163
160
160
160
164
169
170
168
168
172
174
172
166
164
165
168
168
168
169
171
173
174
173
170
167
167
170
167
167
163
157
147
150
159
165
160
154
157
163
168
164
160
164
175
180
177
168
164
165
164
161
159
158
162
167
171
173
172
171
172
174
172
169
170
175
174
171
168
167
167
171
172
168
165
164
168
174
159
155
156
157
152
153
160
165
163
156
156
164
169
163
158
163
177
185
177
163
158
165
170
171
162
156
159
166
170
173
173
174
175
176
175
173
175
179
176
173
170
166
163
168
171
172
168
166
167
172
159
154
154
156
155
154
156
160
162
163
167
173
171
163
159
163
174
178
169
156
154
163
174
175
164
157
155
162
166
171
172
173
173
173
174
172
169
168
170
172
173
167
162
163
168
172
171
169
167
168
162
157
157
163
165
160
157
157
162
171
180
180
173
163
161
164
171
171
162
154
153
161
168
169
168
164
164
164
167
169
170
168
166
166
168
167
161
156
162
171
176
170
163
160
164
164
164
165
166
170
162
158
159
167
172
167
159
157
161
169
177
177
170
164
163
165
166
166
164
161
159
157
156
162
169
178
179
175
171
168
166
164
160
165
171
169
156
150
162
178
184
176
167
163
162
158
155
158
165
174
165
159
157
163
169
165
158
155
156
165
165
165
162
165
167
163
159
159
165
170
167
159
151
156
166
176
178
171
166
164
163
163
163
168
176
173
160
154
166
185
193
181
167
164
167
164
158
156
162
172
169
165
157
157
163
163
158
155
157
165
168
167
165
170
171
161
153
152
160
169
169
164
161
161
162
163
161
158
159
163
165
169
169
173
180
177
167
159
168
183
190
177
166
166
175
180
173
162
163
168
171
168
159
157
163
166
163
162
167
175
178
176
177
176
174
163
154
152
157
163
165
166
167
166
163
157
154
158
166
172
174
173
173
176
182
182
175
166
165
169
176
172
169
172
179
184
180
174
171
174
169
165
162
159
163
165
165
163
166
173
178
180
181
180
173
166
160
157
159
162
164
166
168
168
166
165
167
172
175
175
172
171
173
176
177
177
174
170
167
165
163
166
169
176
176
177
179
177
178
177
166
164
161
160
162
164
164
159
153
154
163
174
179
179
174
169
165
163
165
167
169
169
166
165
165
167
168
172
171
167
163
166
170
173
169
163
163
165
166
167
163
165
163
166
167
171
176
173
166
166
165
164
163
164
166
170
170
163
155
150
156
166
174
175
172
171
169
168
168
170
171
168
162
160
161
164
165
161
157
159
164
167
171
171
166
161
159
159
165
169
170
166
158
154
158
166
168
157
150
154
163
161
164
169
178
185
189
179
165
151
155
166
173
174
168
167
168
167
166
164
162
160
157
157
160
167
168
160
154
159
169
174
171
169
169
169
165
160
159
168
170
167
156
151
157
164
160
149
147
156
157
157
162
166
175
183
185
178
166
152
155
166
174
174
166
161
163
164
162
156
152
154
155
156
165
176
177
168
158
159
169
170
166
164
168
172
169
163
162
165
164
155
152
154
164
167
154
144
149
162
155
154
155
159
163
166
169
165
156
150
156
164
172
171
164
161
164
166
165
162
158
156
154
155
163
175
179
174
163
157
162
164
165
165
166
164
165
166
169
168
160
151
148
154
165
167
157
151
153
164
164
159
156
158
162
162
158
154
154
157
161
163
163
169
171
171
172
174
178
178
175
165
157
154
157
162
167
169
168
162
160
162
166
166
164
161
161
170
174
171
163
156
153
155
159
162
161
163
159
161
178
176
170
168
169
165
158
154
160
167
168
163
159
168
180
185
178
174
177
182
183
173
162
157
157
157
160
168
174
175
168
162
160
161
162
165
173
178
176
167
164
168
170
160
156
163
170
174
168
160
180
180
177
175
175
170
164
162
166
171
171
165
163
170
183
184
175
167
165
169
173
170
165
161
160
164
167
172
175
175
173
168
159
157
163
172
184
187
173
163
165
170
174
167
163
168
178
182
173
165
173
177
177
174
171
168
167
167
168
169
168
167
170
174
178
173
169
164
161
163
165
166
165
161
163
172
178
173
168
166
172
181
180
173
168
170
173
176
170
166
166
170
170
168
168
175
182
182
176
170
166
170
172
168
162
159
160
165
165
163
163
167
174
175
172
166
166
165
162
160
162
168
169
164
163
167
173
171
164
163
172
183
184
177
167
161
159
160
166
171
173
172
167
164
167
175
180
178
172
171
164
163
166
164
156
148
154
160
163
160
159
163
169
171
168
166
167
166
163
160
162
171
176
171
164
160
162
166
168
169
171
170
167
163
161
159
158
156
161
170
174
174
169
164
165
167
168
166
168
174
160
156
161
165
162
158
156
160
161
160
158
160
162
163
164
166
168
167
163
159
162
170
177
174
165
160
160
161
165
170
167
164
161
159
162
163
166
163
160
162
167
173
173
169
163
158
154
162
168
177
157
153
158
165
173
177
176
173
162
159
159
162
164
164
164
167
171
171
166
162
164
169
171
168
165
164
163
160
159
159
164
168
171
168
164
166
167
164
160
159
162
170
178
177
164
152
148
160
172
179
160
156
157
167
180
189
187
174
156
151
161
168
170
168
167
172
177
176
171
166
169
172
172
169
167
167
167
163
158
158
166
174
176
171
163
157
156
158
159
160
164
172
180
180
165
152
148
162
178
180
171
167
165
171
182
187
171
150
134
135
149
160
165
165
167
172
178
178
172
165
165
172
179
179
173
168
163
163
165
171
173
172
170
167
164
162
160
161
160
162
166
173
179
177
168
158
156
169
182
185
177
172
169
172
177
168
151
125
111
114
129
140
147
153
160
168
175
177
171
163
159
163
174
180
178
170
162
163
170
181
178
169
162
163
168
172
173
170
165
164
167
171
175
173
167
165
167
176
183
186
172
168
167
168
170
162
145
124
112
110
118
129
138
148
158
166
174
177
174
169
164
161
164
169
176
174
168
164
168
173
176
169
161
163
168
173
176
175
171
168
169
172
175
170
162
165
173
178
177
175
168
164
164
165
166
162
150
138
130
129
133
146
151
157
161
168
174
177
177
177
175
171
165
164
172
175
171
165
160
157
162
164
164
163
164
164
172
177
174
170
170
175
178
172
161
161
171
175
170
164
166
165
165
168
169
164
154
148
148
149
157
170
169
166
164
167
174
176
173
172
176
179
176
172
170
170
168
163
153
146
148
155
162
162
162
164
173
178
174
167
165
172
177
172
162
161
168
173
169
165
164
164
167
170
171
166
160
157
156
160
165
171
172
166
160
162
167
168
164
162
168
178
180
175
168
165
164
162
156
148
147
154
163
164
165
169
176
179
173
164
161
166
171
170
164
163
165
169
168
167
162
166
167
165
164
162
164
165
162
158
155
157
161
162
160
160
163
166
165
162
164
169
172
173
169
165
165
164
161
157
157
163
168
169
170
173
178
177
171
166
163
164
164
166
166
167
165
165
165
168
165
170
165
155
148
153
164
169
164
155
149
151
160
163
164
165
168
170
172
171
168
168
169
173
173
167
163
162
163
167
170
171
170
171
172
173
177
176
171
168
169
169
167
165
167
173
175
168
164
166
170
172
162
150
143
150
164
170
165
159
158
160
166
167
167
166
167
169
170
172
172
170
171
175
174
164
156
155
163
171
172
169
168
170
172
174
178
176
172
170
174
177
175
169
168
176
181
178
171
167
173
171
161
152
152
162
171
174
169
167
166
172
170
168
165
157
151
155
163
170
172
172
172
173
169
159
153
156
165
173
170
166
165
168
170
172
175
175
174
171
176
181
178
171
166
171
176
178
176
173
169
167
162
160
168
174
180
179
174
169
167
170
171
168
163
154
149
153
163
172
173
173
172
170
168
162
160
162
168
171
169
167
167
167
166
165
170
177
178
175
178
179
176
169
161
157
163
168
171
172
163
162
164
167
169
173
179
179
173
166
159
158
165
169
167
162
162
169
176
176
173
171
169
169
168
168
170
169
168
167
167
168
171
167
164
164
170
179
179
177
176
177
176
170
162
156
155
156
160
164
158
160
165
168
166
161
164
168
166
159
153
152
161
168
171
172
176
177
177
175
172
167
166
167
167
169
172
171
167
163
163
165
169
167
170
172
177
178
175
171
173
176
178
175
170
165
157
155
156
162
156
159
166
168
163
158
151
151
156
159
160
162
167
170
173
174
172
172
169
170
173
171
170
169
166
165
166
168
168
166
163
162
164
166
167
171
175
174
171
168
171
175
178
177
174
169
163
159
159
163
158
163
166
165
164
161
155
152
154
163
170
174
172
171
173
172
165
159
162
169
176
177
177
172
168
163
162
165
171
171
166
162
162
162
163
165
166
168
168
170
173
175
173
171
168
169
168
166
165
166
165
170
168
163
163
164
162
160
161
168
173
170
166
165
169
169
164
161
166
172
174
171
169
169
170
168
167
168
172
171
165
161
164
167
170
169
166
166
167
171
175
175
170
165
165
170
173
173
170
169
172
173
168
164
163
165
164
162
165
170
171
165
160
159
164
168
169
171
174
172
162
154
154
162
170
172
171
173
174
170
164
161
165
171
174
173
170
168
167
169
173
176
173
170
169
173
175
176
174
176
170
171
168
165
164
164
161
158
161
168
171
168
163
162
166
169
169
171
173
167
158
152
158
167
170
169
169
174
178
174
168
166
166
167
169
169
169
170
168
165
168
176
178
177
175
174
174
173
175
180
161
168
169
169
168
165
160
154
155
162
171
171
168
167
169
169
165
156
153
158
161
168
175
176
169
164
164
169
175
175
171
170
169
164
159
159
166
170
169
164
165
171
177
179
177
176
173
171
173
179
162
168
169
167
168
166
162
156
155
159
168
167
166
166
170
169
162
151
149
155
161
170
175
173
172
168
167
170
172
169
169
171
173
170
162
162
167
170
167
164
163
164
166
170
174
178
176
171
171
177
169
167
161
158
161
164
160
158
162
167
171
165
162
162
165
167
164
164
162
160
156
152
157
169
176
182
182
176
173
165
165
170
174
175
174
170
170
168
165
164
165
164
160
161
169
178
178
172
171
177
137
141
147
151
144
141
147
158
165
168
169
177
178
171
165
160
158
151
148
152
166
171
170
161
158
161
166
164
157
154
157
160
163
166
169
170
171
171
164
161
156
153
157
163
165
167
170
175
175
171
124
118
127
141
147
148
149
158
167
174
184
188
182
166
154
155
161
166
157
148
153
167
175
175
163
154
147
148
153
154
158
160
162
165
171
174
175
172
166
161
154
150
152
159
162
158
156
161
167
168
112
99
109
130
147
151
151
158
167
175
178
179
174
166
158
157
160
167
164
154
150
162
176
180
170
153
147
151
155
157
159
162
166
168
174
178
177
172
167
160
156
151
154
161
165
165
161
164
170
167
135
120
117
128
139
145
153
160
167
171
169
163
167
172
171
161
155
159
164
160
157
165
177
182
172
157
151
158
165
165
163
167
173
177
178
178
171
165
158
156
159
164
165
168
170
173
174
175
173
172
165
158
144
134
133
143
153
159
164
166
165
164
167
172
172
162
155
154
159
160
160
167
174
177
169
157
153
160
170
171
167
169
176
180
177
172
166
159
153
156
163
172
175
173
170
171
173
174
173
173
175
173
156
144
138
146
155
158
157
157
161
167
168
164
160
159
161
162
161
160
160
164
166
169
165
159
157
163
170
172
169
168
172
175
173
167
167
168
167
166
168
172
175
173
166
161
161
167
169
171
164
160
157
153
150
153
160
162
157
152
155
166
168
160
153
156
163
171
168
162
158
161
164
168
171
168
165
167
169
171
169
167
169
171
169
166
171
182
186
181
172
168
168
169
167
163
161
164
167
170
160
156
158
159
159
157
164
167
163
155
155
166
172
166
157
156
163
171
172
163
158
162
169
177
178
175
172
168
168
169
168
169
171
174
172
169
170
178
186
185
175
166
162
164
168
169
170
167
166
167
161
160
164
164
160
157
160
165
165
159
160
170
178
175
164
160
164
170
168
161
159
164
173
176
175
174
171
168
167
168
169
171
172
176
176
170
162
162
170
176
175
166
157
158
165
171
171
169
167
167
160
164
170
169
161
157
159
161
161
156
160
169
173
170
167
165
169
168
162
158
159
164
168
169
169
169
170
169
171
172
172
170
167
169
174
171
160
152
160
172
174
168
161
159
162
163
164
166
168
171
157
165
172
173
167
162
161
160
154
147
144
151
158
163
168
170
170
165
161
159
159
160
161
163
168
173
172
170
172
176
176
168
160
161
169
172
165
159
165
173
174
170
166
164
162
155
156
161
169
173
164
167
173
175
171
165
161
157
149
139
134
139
150
163
170
170
166
162
161
165
164
161
161
165
170
175
172
166
167
173
175
168
161
162
170
174
171
168
171
177
177
173
167
166
167
164
161
162
166
170
174
171
169
167
166
165
162
158
151
146
143
147
157
168
171
166
160
159
163
169
167
163
164
167
169
171
169
163
164
168
173
171
167
167
173
177
174
168
168
174
177
172
165
167
173
177
174
168
166
167
176
167
157
155
161
166
168
165
163
163
163
163
165
169
166
160
158
161
166
168
166
165
165
166
166
168
170
171
170
173
173
173
172
173
177
178
172
164
163
167
172
173
167
170
176
181
179
174
171
173
171
163
155
152
158
166
172
175
175
176
176
174
169
164
159
158
159
165
169
168
166
164
163
162
164
167
172
173
171
170
170
172
176
177
176
171
167
162
161
164
167
167
168
171
173
176
178
175
176
180
168
163
157
155
157
163
170
175
178
179
179
177
174
170
164
162
163
166
168
168
167
163
160
160
163
167
169
165
158
158
163
173
180
179
171
162
160
162
165
166
164
163
162
163
165
173
179
179
176
176
170
165
160
157
158
162
167
170
173
175
176
178
179
176
172
169
168
167
166
166
164
160
159
160
165
168
165
156
149
156
165
177
182
176
167
161
162
167
171
169
165
159
154
154
159
172
186
183
175
170
171
166
163
159
157
161
167
169
169
167
170
176
178
175
171
170
170
170
166
162
157
156
157
161
168
171
168
159
155
166
177
178
173
168
164
165
169
173
173
168
162
154
150
151
158
169
180
181
174
169
171
169
167
162
157
160
170
175
169
162
162
168
173
169
163
164
171
174
168
158
154
154
155
159
167
173
174
168
163
168
174
171
165
160
162
166
169
167
166
164
156
147
144
150
158
163
160
164
172
174
163
165
166
161
157
159
168
175
169
161
158
161
161
158
157
161
171
177
174
167
161
156
154
156
162
170
174
170
166
166
165
165
164
163
164
165
164
165
165
163
155
143
139
147
158
160
159
159
170
178
157
157
157
156
157
160
164
167
167
162
160
159
158
156
159
167
174
177
178
175
169
159
155
155
159
164
167
168
168
165
165
165
166
167
167
166
167
170
172
169
161
150
143
148
157
169
175
174
169
174
165
154
150
154
161
164
163
161
163
163
163
161
159
160
164
171
174
172
172
173
168
162
158
157
161
164
164
168
173
176
173
171
170
169
169
173
182
186
178
172
166
165
161
156
160
173
185
183
170
162
173
157
152
156
165
168
165
162
163
165
166
165
163
164
165
167
166
165
166
168
169
166
160
158
160
164
166
168
172
175
175
176
174
170
171
176
185
186
177
167
166
170
171
165
163
171
180
179
168
158
166
158
156
160
165
166
166
166
167
167
168
169
170
168
165
160
161
161
163
167
173
172
166
158
154
159
164
165
162
162
168
176
179
177
174
172
168
166
164
162
164
168
169
167
166
167
173
173
167
160
154
155
158
162
164
163
162
165
166
166
167
170
174
172
170
163
163
163
162
164
174
180
178
165
154
157
163
167
165
164
167
174
178
177
172
164
156
152
158
166
171
170
166
164
167
172
175
173
171
174
155
152
158
165
166
162
159
159
160
161
163
165
169
171
171
169
168
164
159
159
165
177
182
176
167
161
165
169
175
176
178
175
170
165
161
162
160
160
165
173
181
175
167
161
164
174
176
177
174
177
162
156
161
169
169
164
153
153
156
158
160
160
160
160
164
167
168
164
158
156
161
168
174
173
167
164
164
167
173
178
180
176
167
160
159
165
172
174
172
172
175
173
167
160
159
164
167
168
168
166
161
158
163
166
166
164
160
157
155
158
161
162
159
156
159
164
168
166
162
160
163
167
168
166
164
162
162
164
167
173
178
177
174
167
165
169
175
177
171
167
165
170
169
163
157
147
147
157
165
165
158
154
151
151
161
166
164
158
155
155
162
166
165
163
166
171
172
170
166
165
169
173
174
170
165
163
163
165
166
168
173
177
178
173
168
167
167
168
167
166
166
172
176
174
161
147
144
157
174
179
162
158
151
152
161
165
155
142
135
136
147
155
161
165
171
175
176
171
166
164
169
177
184
182
173
164
163
165
168
167
166
168
171
170
167
163
163
166
168
168
170
174
180
181
172
164
159
168
184
191
173
168
166
167
168
164
144
124
116
119
128
140
149
155
163
170
174
170
165
161
164
174
181
182
175
165
163
164
165
161
156
157
163
166
166
164
166
170
171
169
169
171
175
176
174
176
174
179
185
187
171
170
168
168
171
166
152
134
122
122
131
142
148
150
156
164
172
172
167
166
170
174
172
171
169
166
167
165
162
157
154
159
166
168
167
168
171
173
171
166
165
168
172
170
166
170
183
188
184
178
162
163
163
165
169
170
167
156
144
140
147
157
161
159
160
166
174
176
172
170
174
177
170
166
165
166
169
168
163
157
160
169
179
182
177
175
178
178
170
159
158
168
176
170
160
162
178
189
184
172
159
160
162
166
169
170
168
163
155
153
159
170
172
169
167
171
177
176
172
167
169
174
174
169
166
166
169
170
169
165
170
174
182
183
183
187
189
184
171
157
157
170
179
175
165
163
172
182
180
171
163
164
167
169
168
165
163
161
159
157
161
166
166
165
161
162
167
169
165
161
163
169
173
172
169
166
167
169
168
163
163
167
175
178
178
181
186
183
171
161
159
167
174
174
171
171
173
176
173
171
164
167
169
167
163
159
161
163
162
159
161
161
162
160
156
152
157
164
167
166
166
168
170
173
171
168
166
164
159
153
152
160
169
172
171
170
171
172
169
166
166
168
170
171
172
175
176
175
172
172
162
163
162
158
152
155
164
168
167
164
163
165
167
164
161
158
161
167
172
174
172
171
170
173
173
168
163
158
155
151
154
160
170
173
170
166
165
165
166
168
172
175
175
172
173
177
179
178
174
174
160
154
152
150
152
160
170
175
173
172
171
173
172
168
167
170
171
173
174
174
174
172
170
170
167
164
161
162
163
167
168
170
175
177
173
171
169
169
167
166
171
177
180
177
175
176
178
178
174
172
162
153
148
149
156
167
174
178
177
179
176
174
170
165
165
169
170
171
170
169
171
172
171
167
160
157
162
172
181
178
173
173
177
178
173
171
173
176
174
167
164
170
176
177
175
176
174
173
171
170
167
159
153
150
154
163
169
173
174
177
176
174
169
166
165
166
168
166
165
165
168
173
173
167
159
158
165
176
181
174
170
171
175
174
168
164
171
180
182
173
165
166
172
173
172
172
171
170
168
169
174
167
159
150
149
154
163
168
169
169
174
174
173
171
170
170
172
169
163
160
165
171
172
168
163
165
171
175
172
167
165
168
173
170
164
162
169
180
184
177
171
171
173
173
169
169
170
171
171
173
176
174
165
156
151
154
164
170
168
167
170
173
174
172
172
177
180
175
161
153
159
166
166
165
163
169
174
175
169
164
162
166
170
168
165
165
172
177
176
173
175
175
175
173
171
171
172
170
170
173
171
173
169
165
159
162
168
170
166
163
164
165
161
159
167
178
185
175
156
146
154
166
168
166
164
167
173
174
169
164
160
162
165
163
164
169
174
174
170
169
173
174
172
167
167
171
173
169
165
166
161
167
167
166
165
168
170
169
164
161
158
154
145
144
157
172
178
166
151
145
157
173
178
174
168
165
166
167
165
161
158
159
160
160
165
171
174
173
171
172
175
174
166
159
161
169
174
170
164
163
158
158
158
161
164
168
170
168
165
162
159
155
147
144
154
165
168
163
157
158
164
172
179
177
172
166
162
163
163
161
160
160
163
169
178
177
175
174
175
178
180
175
164
157
161
169
176
175
170
169
159
153
152
153
160
166
169
169
170
173
175
168
164
162
161
162
163
167
171
171
164
162
168
174
174
170
166
167
171
174
170
170
172
179
182
180
175
173
174
178
180
176
168
164
166
171
176
176
175
175
159
155
153
155
157
163
166
168
173
180
182
182
176
171
168
165
166
171
177
175
164
157
159
168
171
170
170
175
182
185
180
177
176
177
178
174
170
169
171
170
172
172
172
172
172
173
174
175
175
176
159
163
164
164
163
165
165
164
166
171
177
176
173
173
172
171
170
175
179
176
166
158
159
164
166
166
168
177
183
183
175
172
173
173
173
171
169
170
169
166
165
166
171
175
176
178
179
178
176
175
167
172
171
167
167
167
165
162
158
158
161
164
167
170
171
171
171
176
178
174
165
156
157
160
161
162
166
173
181
178
171
167
169
173
173
170
171
170
168
165
164
164
168
172
176
182
183
181
177
175
174
176
171
165
163
164
164
161
157
155
159
164
167
170
168
166
167
174
177
171
159
152
155
163
169
165
165
172
180
183
177
170
167
166
166
166
166
165
164
166
169
168
163
166
173
180
182
176
170
172
130
129
132
132
126
131
148
163
172
169
167
170
173
171
165
158
154
148
144
148
157
162
167
166
165
164
161
158
157
160
165
166
166
168
174
176
171
162
157
160
163
164
163
167
170
171
174
177
181
181
118
109
118
127
127
129
140
156
167
170
172
174
171
163
155
156
163
166
158
147
146
158
172
181
180
173
165
160
156
156
160
162
163
166
174
179
173
158
152
157
162
161
159
161
162
160
156
157
164
167
123
111
116
128
132
134
138
152
164
171
170
167
165
161
156
159
164
169
165
155
150
157
172
180
177
170
162
155
150
150
155
158
159
162
173
180
175
164
157
159
163
162
162
165
165
164
160
158
157
161
144
137
131
132
137
140
145
155
166
172
169
163
163
168
168
163
161
162
165
160
158
166
176
180
173
164
155
151
152
154
159
163
165
167
173
177
175
165
157
159
170
178
177
171
168
169
172
172
168
164
162
158
146
139
142
150
155
162
168
172
172
167
166
168
169
165
162
159
159
159
160
171
178
181
174
162
154
155
163
165
166
170
174
177
175
174
169
160
154
160
174
187
187
172
163
165
171
174
171
168
161
156
151
146
153
163
170
167
165
164
167
169
166
163
162
164
166
164
159
157
159
165
171
178
176
169
163
164
169
170
169
171
175
177
173
169
168
169
166
166
172
179
179
169
161
159
162
169
167
166
157
152
151
156
164
170
172
169
161
156
156
160
162
160
158
162
167
169
163
158
157
160
164
174
178
176
171
168
168
169
167
167
170
172
168
164
168
177
181
174
170
167
168
166
163
160
164
167
166
165
159
156
159
165
168
164
165
165
161
152
149
151
160
163
164
160
160
164
162
162
161
163
166
174
178
177
173
168
167
167
166
167
170
172
167
159
160
168
176
175
170
165
163
165
167
167
168
171
170
169
161
162
167
170
165
159
158
161
158
148
142
147
159
167
166
159
153
153
159
162
165
168
171
173
174
174
173
170
170
170
170
170
173
177
175
167
157
155
162
171
173
168
165
166
168
169
170
171
172
173
159
164
169
167
160
159
160
160
151
137
132
140
153
161
161
158
155
153
155
158
162
166
168
169
169
170
170
171
174
178
177
173
170
175
179
174
162
155
161
169
172
169
168
170
171
168
165
167
170
171
156
163
166
161
157
160
164
162
146
126
117
126
139
146
155
160
164
162
159
157
158
161
163
165
169
169
165
166
173
182
183
172
162
162
169
174
171
167
168
171
167
165
168
175
177
170
164
165
167
167
157
164
166
163
160
161
166
162
146
126
116
125
140
150
161
167
171
171
167
164
160
160
162
166
167
164
159
160
170
180
182
172
159
155
162
172
176
174
171
167
162
162
166
173
178
178
171
169
167
164
164
167
169
165
162
161
164
162
151
141
134
141
154
162
167
168
170
177
176
171
166
164
165
167
165
163
163
167
172
176
177
172
164
159
162
170
173
169
166
163
164
165
165
169
174
179
177
173
169
165
169
166
164
160
158
161
165
165
161
157
154
157
162
165
163
163
166
177
180
175
168
165
165
165
164
166
169
172
173
173
172
172
168
163
163
166
166
161
160
165
172
173
169
169
172
177
177
173
170
170
165
161
156
155
156
159
165
169
169
168
160
157
154
151
151
156
164
173
176
172
165
160
159
160
164
169
173
170
163
163
167
171
171
168
164
162
162
161
163
169
173
174
173
172
173
174
171
167
167
172
158
155
154
155
156
156
159
162
171
175
168
162
151
149
152
157
162
167
168
166
161
156
155
158
165
171
170
162
154
154
161
171
177
175
167
161
164
169
170
168
165
166
168
169
170
171
172
168
167
172
155
151
153
156
154
149
147
155
166
174
173
170
166
165
165
163
163
163
161
161
160
159
158
159
166
171
170
165
155
156
162
172
178
175
165
163
171
179
176
165
155
156
161
161
163
168
177
181
177
171
163
160
158
156
150
146
148
157
168
174
176
177
176
173
169
167
167
167
164
161
163
165
164
164
166
168
172
171
173
171
171
172
173
168
162
162
171
181
176
162
151
152
158
159
158
164
175
182
177
169
173
173
170
161
152
151
160
170
176
176
176
175
173
168
165
167
174
177
173
168
167
169
168
166
166
165
169
173
179
180
176
171
164
160
159
162
169
173
170
161
154
154
159
161
159
158
163
170
173
168
171
175
173
163
155
158
171
179
182
176
170
167
165
162
161
165
176
181
179
172
169
166
165
164
165
165
164
166
170
171
170
168
164
163
164
166
168
166
161
157
156
157
158
161
161
164
166
166
168
170
160
160
160
157
154
161
171
177
174
167
163
162
162
160
160
167
175
178
174
170
166
162
159
160
165
167
164
159
156
159
166
169
168
166
166
169
170
167
161
158
159
158
155
155
161
173
181
178
172
171
157
144
137
140
150
158
165
166
163
160
160
162
161
156
158
166
173
174
168
164
163
159
158
160
166
169
165
156
153
158
167
172
171
165
160
158
165
170
171
171
167
162
153
150
159
174
186
184
171
168
164
146
136
139
150
155
160
161
161
160
162
164
160
153
151
159
168
171
167
162
162
164
163
163
165
167
165
159
157
161
168
173
173
167
156
153
156
164
173
175
171
166
160
157
158
162
167
166
157
153
162
152
150
152
155
157
160
163
164
165
165
165
162
155
147
155
163
168
166
165
168
176
174
169
163
162
165
165
164
164
167
170
174
173
169
159
154
153
160
168
168
166
165
166
164
160
151
145
142
143
155
153
152
157
161
163
163
165
165
164
164
166
168
167
163
161
164
164
163
163
170
180
182
175
166
162
166
170
171
166
167
169
173
177
174
167
160
151
155
162
166
167
165
167
169
167
159
150
147
150
158
155
154
157
162
164
165
163
161
159
162
165
168
169
170
171
168
165
161
160
165
171
176
174
168
166
168
172
173
170
170
171
169
168
167
166
168
163
161
164
170
168
164
163
170
178
177
172
166
162
169
165
160
158
158
159
155
151
153
157
162
162
160
159
164
170
172
167
163
160
162
164
164
166
165
166
167
171
171
173
175
174
169
162
162
167
177
178
173
168
169
169
165
161
166
180
190
184
171
164
172
173
168
161
154
144
140
141
147
157
163
162
156
152
158
166
170
166
163
163
165
165
163
160
160
160
162
168
173
178
181
179
174
168
167
173
185
186
175
168
165
168
166
162
165
174
184
183
175
167
162
168
167
163
155
144
134
133
141
155
161
162
160
162
165
168
166
163
162
165
170
174
174
169
162
157
159
167
175
184
185
182
179
174
172
174
178
179
174
169
166
168
167
165
164
167
168
173
177
177
161
163
164
166
164
154
138
128
128
137
145
154
161
170
176
173
168
164
164
168
175
183
190
184
170
159
159
166
171
174
173
174
175
172
167
163
164
169
173
173
171
168
165
164
167
166
164
166
174
181
168
167
167
170
172
166
148
129
118
118
129
141
153
162
168
168
168
169
170
173
178
185
188
183
171
161
163
166
166
159
156
163
169
168
162
156
161
169
173
172
168
164
165
167
172
174
171
168
169
172
169
171
170
170
174
174
164
144
123
116
126
140
150
152
154
161
168
171
170
170
177
181
180
174
163
160
165
169
167
161
158
163
172
175
170
166
169
172
169
160
154
160
167
173
174
174
178
177
172
170
162
164
166
167
172
176
173
158
137
123
129
143
151
152
153
160
169
170
164
160
165
172
170
165
158
159
166
173
175
173
170
170
180
188
190
188
185
179
166
150
145
158
172
175
167
167
174
179
178
174
158
159
161
165
170
172
171
163
150
135
136
145
154
158
162
168
173
169
158
151
150
156
162
164
162
162
168
173
178
175
173
171
180
190
199
201
198
184
168
152
150
160
171
171
165
163
169
177
178
176
158
160
164
166
168
167
166
163
161
156
153
154
159
163
164
169
170
167
163
157
154
156
163
167
169
167
168
171
172
168
165
164
172
180
185
188
189
182
171
165
162
164
167
167
167
169
173
177
175
172
158
162
166
168
166
164
164
167
168
173
174
175
171
164
159
154
159
165
167
169
168
165
164
166
170
168
168
168
166
160
156
158
161
164
165
166
168
170
171
170
170
170
169
169
173
178
181
178
172
169
155
157
163
168
167
165
169
171
172
175
179
183
178
167
158
153
158
164
171
174
174
170
164
161
165
167
169
168
165
160
157
159
162
162
159
159
162
166
168
169
172
176
177
176
176
179
180
177
172
169
153
151
159
167
168
167
168
170
173
176
178
178
174
167
165
168
172
175
174
174
174
172
165
160
160
167
176
182
179
173
168
168
170
169
167
167
168
170
168
165
167
175
181
181
179
178
175
171
168
169
156
151
155
164
164
160
158
161
171
179
178
174
168
165
168
176
183
181
176
173
174
174
172
165
163
170
182
191
186
175
170
173
178
180
175
171
172
175
171
164
162
169
177
181
180
178
174
168
164
168
165
159
153
150
148
147
145
151
165
177
180
177
169
166
169
174
179
175
173
171
172
174
175
172
170
173
180
185
179
170
167
172
178
180
174
167
170
174
175
170
166
168
174
178
178
178
176
172
168
170
176
169
153
141
141
147
148
151
160
170
181
184
182
172
169
169
168
169
168
167
169
171
172
171
171
172
174
172
170
167
168
172
176
174
167
162
166
172
174
172
170
172
174
173
172
172
176
177
176
175
183
178
162
147
145
160
169
167
163
165
176
187
185
176
166
168
172
172
166
163
165
169
166
165
166
170
170
168
167
169
173
174
172
167
164
164
169
171
169
169
168
171
172
167
168
171
177
181
177
174
178
180
171
163
164
170
177
178
168
165
169
173
170
164
162
172
183
179
164
156
161
169
171
168
166
168
170
168
165
167
173
173
168
162
164
169
175
175
169
166
166
168
164
161
164
173
181
180
174
168
166
173
171
168
168
174
179
178
168
165
165
161
151
147
156
175
190
182
161
149
158
173
181
177
170
168
168
165
163
163
165
164
161
159
163
172
179
180
174
172
172
168
161
157
162
172
180
178
171
166
157
155
157
162
167
174
177
173
166
164
164
161
152
148
157
172
182
176
158
150
159
173
181
178
172
165
163
163
165
165
165
162
159
158
163
170
174
175
181
184
182
172
162
158
161
169
175
173
171
171
156
152
152
157
165
172
175
170
164
162
165
166
164
162
160
165
167
170
166
166
166
169
169
169
168
165
164
167
173
177
176
168
165
165
167
167
165
168
176
183
183
174
165
162
165
168
168
167
169
169
159
157
159
164
168
172
173
168
163
162
163
167
167
164
160
158
160
172
182
188
181
168
164
165
167
168
167
172
178
181
179
172
172
174
174
169
162
160
168
174
176
172
170
168
169
169
169
167
167
164
165
166
167
169
172
172
173
169
165
162
161
160
162
162
160
159
165
178
192
199
187
173
167
168
170
171
169
170
173
171
168
168
172
177
179
172
165
162
164
167
171
173
174
172
170
171
174
177
173
165
174
171
168
167
167
170
173
171
168
165
162
164
165
164
165
166
171
178
189
190
183
173
172
174
174
168
165
165
168
168
164
164
166
169
170
171
169
168
166
167
169
175
175
173
171
172
177
180
178
174
178
177
172
164
160
163
168
169
164
160
162
166
168
167
168
170
170
171
170
167
168
171
173
174
168
161
157
161
168
173
175
169
162
154
152
158
167
171
167
168
173
176
175
173
174
174
172
168
167
171
141
137
135
129
124
132
149
163
167
163
162
166
167
166
161
157
159
164
164
161
156
155
162
170
172
168
164
165
169
172
174
171
167
166
171
175
170
158
155
164
179
185
179
174
173
168
161
159
168
178
135
126
125
125
123
129
145
159
163
161
159
162
167
166
163
163
166
168
163
155
149
151
157
168
176
181
180
173
171
168
170
170
167
166
172
176
172
159
155
166
177
180
174
170
169
165
158
155
164
176
142
127
121
126
132
139
149
156
160
158
156
158
165
169
170
167
165
166
165
162
158
156
158
165
173
178
176
166
156
155
161
164
162
159
167
174
176
171
169
169
174
175
171
169
167
164
161
164
168
175
151
138
130
130
140
149
153
155
160
160
159
157
162
168
172
172
165
164
166
170
174
171
172
171
172
173
165
154
147
151
160
164
161
158
162
172
179
178
173
170
173
175
172
167
164
165
171
175
174
173
157
149
137
140
150
161
161
158
160
163
165
163
162
166
172
175
170
165
164
168
175
177
179
176
176
175
169
159
157
159
166
171
171
168
168
172
176
176
170
168
173
176
172
162
159
166
176
179
172
164
158
150
147
152
163
169
167
161
158
160
165
165
162
163
169
176
174
167
160
159
161
167
168
171
174
177
174
171
169
167
169
174
179
179
175
171
170
169
167
166
169
170
167
161
161
170
178
176
165
156
157
153
153
162
168
167
165
158
156
156
157
158
160
162
167
175
175
169
160
157
158
160
157
156
159
168
172
172
170
167
166
170
175
176
170
164
163
166
164
163
164
164
165
164
167
173
178
174
165
157
157
156
162
167
167
157
150
151
155
155
149
146
150
160
168
173
171
166
162
161
162
162
160
156
157
160
163
168
169
166
166
166
170
172
165
159
157
158
160
158
159
164
168
169
171
172
174
174
170
167
157
159
164
168
166
158
148
149
152
151
144
140
146
157
166
166
161
157
160
163
165
166
166
167
165
162
165
168
170
171
170
168
171
177
175
168
160
156
157
159
165
169
172
173
171
169
169
173
174
172
157
159
161
161
162
162
160
155
148
138
133
134
144
152
157
158
155
155
157
162
163
163
165
169
172
172
170
170
174
177
175
171
173
181
185
178
163
157
162
170
176
174
175
177
176
171
167
168
170
170
158
158
156
153
154
160
167
161
144
122
115
122
136
143
151
156
158
160
162
162
160
159
159
164
169
170
169
170
176
180
177
170
166
169
173
170
162
162
170
180
178
173
173
180
185
181
172
167
166
166
157
158
157
155
154
159
165
161
144
122
111
120
137
149
154
163
169
172
170
166
160
159
156
157
159
160
164
170
176
180
176
168
159
156
159
163
164
167
173
177
173
169
170
178
185
184
177
172
168
165
156
162
163
159
155
156
161
160
149
136
129
136
149
159
166
169
174
178
175
168
161
161
161
157
153
156
162
170
176
176
173
168
160
155
156
162
166
168
169
172
172
168
167
171
176
179
180
177
172
167
156
163
165
160
154
153
159
161
159
153
145
153
160
166
168
168
170
174
172
165
161
163
167
166
161
161
164
167
168
169
170
169
164
158
156
160
163
165
168
173
176
173
169
168
171
176
178
177
173
170
156
159
160
158
154
152
154
159
165
164
157
157
159
163
164
163
165
167
166
163
160
162
165
166
167
167
167
162
158
159
164
169
167
161
159
159
162
165
172
176
181
178
175
174
175
175
172
167
166
169
154
152
154
158
158
154
152
156
160
162
160
154
150
156
161
162
163
162
160
160
161
161
161
160
164
167
169
163
155
155
160
166
169
167
163
161
166
172
175
172
172
175
180
181
178
172
160
153
154
163
153
147
152
159
163
159
155
155
159
160
158
156
157
160
163
163
160
157
154
158
162
164
159
155
156
159
165
166
157
153
155
162
171
172
166
162
169
177
174
164
156
163
173
174
169
158
156
153
155
159
160
156
156
158
160
160
161
162
165
163
164
169
170
168
165
163
159
154
153
157
165
168
166
160
153
151
156
162
161
156
155
163
174
173
163
160
167
178
175
162
153
158
170
166
159
154
159
165
161
158
168
165
163
159
158
160
167
174
179
179
177
177
173
170
165
162
159
158
160
164
171
175
173
168
162
155
155
161
163
162
163
170
177
173
162
160
167
176
177
167
164
169
172
166
159
159
166
170
167
161
169
172
170
163
160
166
175
179
180
177
174
170
169
168
165
164
162
162
165
170
171
173
172
170
167
161
158
159
162
164
168
173
177
172
167
168
171
172
167
162
164
172
175
172
166
168
175
173
166
161
165
168
168
164
163
170
176
173
166
159
159
162
165
165
165
166
166
164
164
167
168
169
166
165
166
167
164
160
156
159
165
171
173
171
170
172
171
163
151
149
158
169
171
168
167
175
180
174
163
160
158
159
160
159
158
163
167
163
157
152
157
164
165
159
158
163
171
169
162
159
163
167
163
161
164
168
167
160
155
155
162
166
168
166
164
160
159
155
155
157
162
162
159
159
165
176
180
171
163
159
154
152
153
153
150
150
154
157
159
160
164
168
162
152
147
158
173
175
164
156
159
169
168
163
162
165
168
167
161
160
162
162
162
161
158
155
155
160
171
178
174
165
158
160
170
178
176
167
159
156
152
150
148
148
149
149
154
160
164
165
165
166
161
153
151
158
172
175
166
158
159
167
173
167
160
162
169
174
174
168
164
160
158
159
161
165
169
176
186
189
178
166
162
170
181
180
170
157
153
153
157
152
148
148
152
161
165
167
165
161
160
162
164
162
164
165
168
171
167
161
160
164
167
164
161
163
171
176
174
168
162
159
158
157
162
169
173
177
181
177
170
164
163
172
182
178
164
149
148
153
162
160
152
148
153
165
170
169
163
158
159
163
166
167
169
169
170
171
171
166
164
160
159
159
162
166
173
175
170
164
158
159
161
158
159
164
170
172
167
161
158
160
161
166
172
174
165
157
154
156
165
169
161
153
150
154
159
158
156
160
164
166
165
163
165
170
174
179
178
174
167
161
156
156
161
167
174
176
170
160
157
162
166
163
161
164
169
170
162
153
154
160
163
164
168
175
180
175
168
163
163
173
171
163
153
140
134
135
144
157
165
166
162
159
161
168
176
181
181
175
169
164
158
155
158
163
170
175
173
171
169
170
172
170
168
171
174
171
160
152
154
162
166
166
168
176
184
186
176
170
164
174
178
176
162
140
123
120
128
139
149
157
160
164
164
166
165
166
169
172
171
169
163
159
159
159
164
172
174
175
176
178
176
172
170
170
171
167
161
159
161
163
164
163
166
172
177
179
177
173
167
171
175
176
169
153
134
123
120
124
131
141
157
170
171
165
163
165
171
172
173
172
172
167
165
161
163
170
170
171
173
176
175
169
162
158
159
162
164
167
167
161
158
157
164
167
168
169
168
168
171
171
171
170
170
165
154
137
122
113
117
135
152
163
166
162
165
171
176
176
176
176
177
179
168
163
167
171
171
163
164
168
171
168
161
156
159
166
169
171
167
159
157
163
171
174
173
167
162
164
174
175
172
169
170
172
168
150
127
111
115
133
147
153
154
158
165
171
175
174
174
177
182
177
169
163
166
174
178
177
171
166
170
173
172
169
171
174
171
163
156
157
169
180
187
184
176
167
163
169
173
174
172
169
169
171
169
157
134
113
114
126
139
146
147
156
163
167
162
161
165
171
175
172
166
161
164
173
183
188
179
168
167
174
181
184
182
179
170
163
154
157
171
182
184
177
169
167
169
175
165
165
163
164
165
166
166
160
145
131
122
125
136
145
153
163
167
166
158
154
156
162
169
172
169
166
165
170
178
180
174
165
163
169
173
173
172
173
171
169
162
160
163
166
166
164
164
168
174
177
157
158
160
162
164
165
166
166
163
156
152
148
151
155
162
170
172
168
162
159
160
166
170
173
174
172
170
170
172
170
166
162
160
165
166
165
164
167
171
174
171
165
161
160
163
168
172
176
177
177
151
156
162
166
168
168
169
170
172
175
175
175
172
168
169
170
173
168
166
169
173
173
171
171
170
170
171
173
172
166
163
162
160
161
163
163
167
170
171
172
172
171
169
169
172
178
183
180
175
172
146
153
164
171
173
172
171
170
171
173
177
179
178
171
167
166
164
165
167
171
174
172
164
157
160
165
171
175
176
172
168
164
162
158
160
166
174
177
172
168
169
174
177
178
178
179
178
175
169
167
146
153
167
176
174
165
160
162
163
162
163
167
170
169
167
163
162
163
167
170
172
169
161
155
160
166
174
177
176
172
170
171
170
166
166
172
179
180
171
164
164
171
177
179
178
177
173
166
160
164
152
155
168
176
170
153
142
145
158
162
163
164
165
165
166
163
161
164
169
172
174
172
171
172
174
177
179
177
171
168
170
176
181
183
180
177
177
175
168
162
162
168
174
176
176
177
174
169
164
166
162
163
164
168
167
152
142
142
157
171
174
169
166
162
162
157
157
163
171
177
177
174
177
184
188
186
179
172
165
165
169
177
183
192
188
179
171
168
166
166
167
171
174
175
174
175
176
176
173
173
173
167
158
158
165
167
160
156
158
168
173
172
169
164
158
153
154
162
173
182
179
174
172
176
179
177
169
163
163
168
171
173
175
177
176
172
168
166
165
169
171
174
177
176
172
172
174
177
177
176
176
171
158
155
163
174
176
170
158
155
159
170
174
172
162
156
156
166
178
185
182
173
165
165
167
167
160
156
163
170
173
170
166
165
166
167
167
167
167
168
169
173
176
175
172
172
174
176
173
172
171
172
166
161
163
171
175
170
159
150
154
170
178
176
166
161
166
174
179
184
181
175
171
168
167
167
162
159
161
167
171
168
161
160
163
168
170
168
165
165
166
167
169
168
171
176
179
179
173
167
162
172
172
168
165
164
163
165
159
162
168
175
179
174
168
169
176
177
173
169
175
178
182
180
177
176
171
165
163
165
167
163
158
157
163
170
174
171
167
167
169
166
161
160
166
175
179
180
176
169
160
172
174
168
166
167
167
164
158
164
172
181
179
173
171
175
182
174
162
155
162
173
178
178
176
175
172
171
168
168
168
162
156
154
160
168
172
171
174
177
177
170
160
157
160
168
172
177
178
177
162
172
173
169
168
172
171
165
156
154
161
168
170
169
170
174
175
167
159
155
164
170
168
164
162
162
166
168
171
172
171
164
158
157
162
166
164
167
175
182
181
174
164
160
161
164
166
170
175
176
166
171
171
171
171
173
174
168
158
150
151
155
160
163
163
161
160
159
162
170
177
174
167
161
159
160
163
165
166
168
167
166
166
167
168
164
158
158
167
178
180
175
170
165
165
165
167
170
170
167
167
164
165
167
167
171
174
171
166
161
157
156
158
159
158
154
152
157
166
179
184
178
171
170
173
170
166
162
160
162
164
166
169
170
168
159
151
150
161
172
177
179
175
169
164
163
168
171
169
165
169
163
161
159
160
164
172
176
177
175
172
168
166
164
162
161
158
158
163
170
176
177
176
178
178
175
168
162
161
162
167
168
166
160
155
154
156
160
166
169
173
178
176
171
166
162
165
168
171
172
170
168
163
157
153
157
168
173
172
174
173
170
166
164
167
172
170
160
155
160
172
178
173
168
165
166
169
167
165
163
170
172
168
157
151
157
172
179
176
169
166
170
172
174
175
172
168
165
166
173
151
153
151
145
141
146
152
159
160
160
160
161
161
157
156
158
164
170
174
168
162
163
170
176
172
168
168
171
170
171
172
172
168
163
161
166
167
164
161
166
175
178
174
170
171
166
156
149
155
168
146
144
141
137
137
142
153
160
162
160
158
160
166
171
169
164
164
165
166
164
161
159
161
162
167
170
174
176
175
174
174
172
167
162
166
172
172
166
162
166
173
174
173
174
177
176
165
160
164
172
147
135
126
126
135
148
159
162
161
158
156
158
165
172
172
166
160
160
164
165
164
159
158
157
163
172
175
172
169
169
169
169
163
159
163
171
175
173
169
166
165
165
167
171
174
175
174
177
178
177
153
135
122
128
143
156
161
158
156
155
156
157
159
164
170
170
165
164
168
171
173
167
160
161
169
176
177
168
160
158
165
165
159
153
156
169
177
180
174
166
159
160
163
166
168
171
178
184
185
178
158
146
140
146
160
164
159
149
148
153
160
159
157
160
168
174
174
170
169
173
177
174
167
163
172
180
180
169
159
157
162
165
163
161
162
170
178
181
175
168
161
161
161
160
162
169
179
182
178
173
163
158
157
161
167
165
153
144
145
150
159
162
161
163
169
175
174
166
160
165
174
174
164
157
164
177
181
175
163
156
160
169
176
177
174
172
172
171
170
169
166
164
161
158
163
171
179
177
167
161
165
165
164
165
163
156
149
146
148
153
156
160
164
166
170
174
171
163
157
159
166
169
160
150
151
163
176
177
169
159
160
168
177
179
174
168
165
165
164
165
166
167
166
163
167
177
180
174
162
156
164
161
159
160
159
154
150
150
154
158
160
156
159
163
172
176
176
169
162
160
161
162
160
156
154
160
169
174
171
165
161
163
167
168
167
167
168
166
161
158
161
167
170
169
172
178
180
174
164
157
159
156
153
155
161
161
160
157
158
158
152
149
149
162
173
179
179
175
169
163
157
156
160
167
168
167
167
171
172
170
164
160
162
170
175
179
176
169
160
154
155
164
170
170
171
172
175
173
167
161
156
152
150
155
164
168
169
163
155
145
135
132
143
160
173
175
172
170
169
165
161
157
160
167
173
173
170
170
171
171
166
164
168
179
187
184
176
166
164
163
164
166
168
170
171
171
172
170
167
166
157
153
152
156
162
164
168
163
148
128
112
116
137
158
170
167
158
157
164
170
170
162
156
158
165
170
171
173
174
171
170
168
170
177
178
171
161
162
170
180
179
172
169
174
181
183
177
170
168
168
158
155
155
157
157
159
162
158
144
123
108
115
135
153
165
166
161
159
164
169
172
164
156
151
153
161
167
174
176
173
172
170
168
166
163
157
156
163
173
183
183
175
172
177
185
189
182
175
171
170
158
159
158
156
153
155
158
156
147
135
126
132
144
156
165
170
171
170
162
160
159
162
161
156
153
159
164
171
172
170
170
169
165
159
158
159
162
167
172
177
176
171
169
172
178
182
181
180
175
170
157
161
160
155
150
152
157
160
158
153
148
151
157
165
167
170
172
169
160
153
156
163
170
171
166
164
165
166
165
162
165
168
166
161
160
161
165
169
173
176
174
169
166
167
171
176
177
179
174
170
158
159
158
155
151
152
159
167
169
167
159
159
163
167
168
168
168
164
159
158
161
167
172
172
168
167
169
166
163
158
161
165
167
166
164
163
165
169
174
178
179
175
171
171
173
175
171
167
165
167
159
155
156
157
157
158
167
174
177
173
163
162
163
166
167
167
167
162
159
161
166
170
167
159
155
158
165
168
166
162
159
163
167
168
168
166
165
167
171
176
181
182
184
185
181
177
165
156
155
162
163
158
156
159
164
173
176
177
172
163
158
159
161
163
166
166
163
157
153
157
164
166
162
152
143
137
142
150
153
154
155
161
168
169
168
163
163
165
168
170
172
178
184
184
179
171
163
157
154
160
164
159
156
159
164
174
178
176
167
159
158
162
166
166
164
161
156
150
146
152
159
163
163
157
147
136
130
130
132
137
149
164
174
174
165
158
160
166
171
169
170
171
170
169
168
167
168
167
164
162
161
158
156
158
163
172
175
174
166
161
161
166
169
169
164
158
151
148
150
156
160
164
167
167
163
153
143
135
132
135
149
171
181
177
164
157
163
175
182
177
170
171
169
165
163
168
175
177
171
165
159
159
159
160
166
174
176
172
164
159
158
160
165
167
165
160
154
152
157
165
167
167
168
170
171
172
168
161
154
153
161
174
183
178
168
164
168
173
173
170
170
175
173
169
168
172
178
175
168
164
158
165
169
170
173
177
176
168
153
147
149
155
160
163
164
162
158
156
158
166
168
168
167
165
166
171
175
177
173
168
166
169
174
176
176
174
168
160
149
150
163
172
177
173
171
175
176
170
162
158
153
169
181
179
174
173
168
160
152
149
157
166
166
160
157
160
162
160
156
156
163
169
167
162
158
161
167
174
175
170
163
162
166
173
180
178
168
152
141
145
157
166
168
168
175
179
176
167
157
156
148
164
175
175
165
158
157
157
158
161
171
177
174
161
154
159
167
165
155
150
157
167
168
161
155
157
166
172
171
165
161
157
160
167
177
180
174
166
161
163
163
160
159
167
183
186
178
168
166
163
149
151
153
155
156
154
159
161
164
165
169
172
172
168
164
169
173
172
161
151
153
161
163
157
154
159
168
175
172
166
162
158
157
160
170
180
188
192
192
185
174
161
160
172
190
192
179
170
170
177
160
154
149
150
155
162
169
168
164
158
155
160
167
171
172
171
172
171
165
159
156
156
156
154
156
164
173
177
174
168
164
161
158
155
158
170
184
192
191
185
171
161
162
174
187
188
172
162
165
175
163
166
161
156
159
168
175
172
163
156
154
160
168
172
171
167
167
168
169
166
162
159
156
157
160
167
174
177
173
166
161
162
161
157
154
160
167
172
175
168
163
160
164
171
177
173
166
157
158
167
150
163
167
165
162
165
170
169
165
163
166
171
173
172
166
164
166
172
174
170
165
163
160
160
163
167
176
177
171
158
153
158
165
167
163
162
165
167
162
155
153
159
165
169
168
165
163
166
167
168
145
156
165
169
164
157
152
153
157
163
168
171
173
170
164
162
169
178
181
176
168
165
162
162
164
172
179
178
168
153
148
157
168
172
172
171
170
166
156
148
151
161
169
171
166
161
164
172
175
172
158
161
166
170
166
153
141
137
135
138
147
156
163
167
161
161
168
181
186
179
171
164
157
156
163
174
181
176
163
153
153
165
171
170
168
168
167
160
154
150
156
166
172
173
168
163
164
168
172
170
171
169
167
165
164
157
147
133
122
114
120
135
153
159
160
160
167
178
181
175
166
160
155
154
162
174
181
176
163
155
160
170
171
166
158
156
158
155
157
161
167
172
173
173
170
169
168
167
167
166
174
173
168
163
163
164
161
148
131
117
117
132
149
158
160
162
168
173
173
167
160
156
157
162
166
174
175
175
167
161
162
168
169
168
163
161
162
163
168
173
176
174
173
174
174
175
174
170
169
171
175
176
172
167
164
167
169
168
152
130
127
136
148
157
161
164
168
172
171
168
165
169
174
179
179
174
169
169
170
170
167
162
163
172
183
184
181
178
178
178
174
172
173
179
180
177
170
169
170
176
174
173
171
168
164
166
170
172
160
141
133
137
148
155
160
165
167
170
172
174
174
175
180
186
183
174
164
163
172
179
172
160
156
168
179
182
176
177
179
180
174
167
169
177
179
172
162
160
166
175
169
167
163
161
160
163
166
166
161
147
140
140
148
154
160
167
168
169
170
172
175
175
177
180
180
176
168
167
172
181
174
162
154
154
157
155
154
161
172
179
175
166
163
167
169
166
162
162
167
171
163
162
157
157
159
163
165
165
164
155
154
150
154
160
169
174
174
170
164
166
174
177
177
175
174
174
173
171
171
172
169
164
159
156
152
148
146
154
166
173
173
168
164
162
166
168
171
173
174
176
161
163
162
162
163
166
166
165
164
166
167
167
168
171
180
187
180
171
163
165
174
181
178
172
166
169
171
171
169
166
165
166
164
166
165
165
167
168
169
168
170
172
173
171
170
172
175
179
179
182
159
167
170
170
166
164
163
164
164
168
170
171
172
174
179
181
175
168
163
167
173
177
175
169
163
164
165
165
164
165
167
169
168
166
170
176
184
183
175
168
168
174
178
177
174
173
173
175
176
180
153
162
172
172
166
157
157
160
161
157
156
160
165
169
169
165
158
159
162
168
170
170
169
170
169
167
161
158
159
164
171
175
173
164
165
173
182
183
173
165
166
173
177
176
173
172
172
171
167
169
148
156
167
172
166
153
150
156
161
159
154
152
158
161
158
151
143
149
161
167
168
166
167
176
181
175
164
156
157
164
174
180
179
170
168
172
173
171
165
162
165
171
174
173
172
173
175
175
173
171
152
157
164
172
171
160
155
156
164
168
161
152
154
156
152
146
142
148
161
169
170
166
168
177
183
179
167
159
161
168
173
175
175
176
177
173
168
164
161
163
167
172
173
172
173
175
178
183
183
179
161
161
162
171
176
173
165
165
165
170
164
151
153
156
155
150
146
153
166
174
173
166
165
169
173
171
164
162
168
174
171
165
164
173
179
174
167
164
166
169
171
173
176
176
176
177
178
181
185
180
163
158
158
163
170
175
170
166
160
157
148
148
158
167
165
155
149
158
173
181
177
168
162
163
165
166
162
162
168
173
167
156
157
166
175
171
165
164
169
173
172
174
177
181
180
178
176
176
173
172
158
156
157
160
162
162
160
158
150
144
141
148
167
175
169
156
147
156
173
183
180
170
162
162
166
167
165
162
164
168
164
155
156
161
169
168
163
161
165
169
169
167
173
180
182
180
176
171
166
165
157
163
166
163
158
149
144
144
144
143
149
162
173
178
169
156
148
156
165
176
176
173
170
174
176
177
171
166
163
164
162
157
155
159
167
171
168
160
160
164
168
166
165
170
177
178
175
173
170
168
163
175
177
166
158
149
145
146
142
143
150
162
172
176
172
168
168
163
162
166
171
174
175
174
174
173
170
168
167
167
165
160
156
158
167
176
174
167
165
169
174
173
169
167
167
170
172
177
179
178
168
177
175
165
158
154
159
155
145
141
143
153
164
171
175
177
178
169
161
160
169
174
172
163
158
159
164
167
168
166
166
163
160
160
167
172
173
168
172
177
179
180
173
166
164
165
172
181
185
180
166
168
166
161
157
159
162
161
156
144
144
148
158
168
172
174
170
164
158
162
172
175
168
159
154
154
160
163
162
163
165
166
166
167
167
166
161
160
169
177
179
178
172
166
165
167
174
182
181
173
159
158
159
159
157
158
162
164
163
158
158
160
167
171
168
162
155
148
153
161
171
171
166
161
160
162
161
159
158
162
167
169
169
166
162
158
153
156
165
176
178
176
170
166
165
166
170
172
169
167
152
153
157
159
155
154
161
165
167
169
171
171
170
168
166
160
155
148
150
157
167
170
167
165
167
170
168
163
162
163
170
172
171
164
159
157
161
167
174
176
174
171
169
168
170
167
166
161
159
168
151
155
158
157
155
156
163
167
168
170
172
171
164
158
161
167
168
161
156
161
171
173
169
162
163
170
175
173
167
163
168
175
176
169
163
169
180
187
183
173
167
165
168
173
178
179
170
164
161
166
158
162
160
158
155
155
157
160
162
163
161
157
155
157
160
161
163
165
169
169
167
172
177
176
169
167
170
172
166
161
166
171
172
164
158
160
166
170
167
164
160
159
160
165
169
167
162
154
155
164
152
155
153
148
147
152
157
161
165
165
162
160
163
168
166
162
157
158
163
167
170
177
181
176
166
165
168
172
172
170
170
171
168
165
164
167
170
168
164
161
157
157
160
170
177
177
170
162
160
164
151
144
136
134
139
148
157
161
163
165
163
159
161
163
161
156
156
158
163
168
170
173
174
172
167
167
171
172
176
177
174
168
163
163
167
170
169
163
159
157
155
156
162
170
177
181
179
176
170
167
157
144
133
134
143
153
156
157
159
164
166
161
157
157
158
162
166
169
169
169
165
160
159
164
169
174
175
171
169
169
169
163
158
159
165
170
171
168
164
158
156
159
165
171
173
177
181
182
179
173
164
157
151
151
163
163
157
153
154
161
165
162
158
157
162
172
178
174
172
168
167
161
160
161
168
176
178
169
160
155
156
158
160
161
167
172
175
177
172
166
162
165
171
173
170
170
172
177
180
178
167
165
162
166
168
166
158
152
150
152
159
162
162
163
166
173
175
170
167
169
177
177
171
163
163
173
178
170
157
142
145
158
169
172
172
172
173
175
175
175
175
173
171
168
165
161
161
166
173
175
170
166
162
158
160
160
160
156
150
148
154
161
166
168
168
168
166
161
159
166
178
186
178
168
163
169
177
174
164
153
152
161
170
172
172
169
167
171
174
181
181
177
168
164
166
166
165
165
165
166
170
163
150
146
150
160
168
164
155
153
156
160
166
167
168
168
163
162
161
163
167
173
175
171
168
170
174
176
173
167
160
160
162
162
165
171
174
175
173
173
175
172
168
166
171
180
180
172
162
160
166
157
145
142
152
166
174
171
162
155
145
148
156
165
173
175
176
174
168
162
156
155
160
168
171
171
170
171
171
169
163
158
155
159
165
177
185
181
170
159
159
165
168
170
174
184
183
174
164
159
158
150
147
151
161
169
174
172
162
147
128
121
139
163
177
177
173
169
168
167
159
152
155
162
167
168
166
164
164
163
162
161
162
167
173
181
186
180
168
157
154
159
163
168
173
178
178
171
166
163
153
148
152
160
168
168
167
166
156
135
106
101
125
157
174
171
157
155
164
171
172
163
155
155
159
166
165
161
159
160
164
169
173
177
178
176
175
173
169
166
164
160
159
163
172
177
175
171
170
170
156
153
156
161
162
161
159
157
149
132
112
108
128
151
166
165
157
155
161
171
176
172
160
154
156
162
163
160
159
162
168
174
176
174
171
167
166
168
171
173
170
165
162
166
175
182
181
179
178
176
164
161
157
154
153
155
156
155
149
142
134
134
141
149
160
166
168
166
164
166
169
171
168
164
161
162
162
162
159
161
167
172
172
166
163
163
166
169
171
170
168
166
167
171
175
180
179
179
178
174
168
164
155
150
149
154
159
160
158
154
153
153
155
154
159
167
173
173
168
164
165
170
174
173
168
167
167
167
163
157
160
167
170
165
162
163
167
171
171
168
166
167
168
172
171
168
167
165
164
166
163
159
154
150
150
156
165
170
168
167
162
161
161
160
162
168
173
174
171
166
167
171
173
170
167
169
175
179
168
159
158
164
170
170
168
166
168
170
171
172
171
170
170
170
167
164
158
155
155
161
159
156
156
155
153
159
172
181
180
173
165
163
163
164
165
169
174
174
171
168
169
170
166
158
152
156
167
174
173
169
164
165
169
171
172
172
168
167
170
177
181
178
174
171
173
175
170
165
162
166
160
160
161
158
156
160
171
180
175
166
160
161
163
164
166
169
172
171
166
164
167
168
163
154
143
134
134
142
155
167
171
169
166
166
170
172
167
165
167
175
183
182
176
174
179
185
186
181
175
178
159
161
161
159
158
161
167
167
162
150
149
156
166
168
167
167
167
165
162
159
161
165
165
161
150
131
114
111
126
149
167
172
170
166
165
166
166
167
169
173
177
176
172
173
179
185
186
181
177
179
154
156
157
158
161
165
164
157
143
136
141
154
166
171
169
165
163
162
161
160
162
164
166
166
164
152
137
128
126
139
157
174
177
171
163
160
165
174
172
172
170
170
169
171
176
181
180
176
173
177
150
153
155
158
165
169
167
157
143
137
137
148
160
167
168
165
162
163
164
166
164
163
164
166
170
174
172
163
154
145
153
170
178
173
165
159
163
169
170
170
169
172
173
172
175
178
176
173
168
172
151
158
160
163
169
172
170
161
151
147
150
150
155
159
162
163
163
164
166
168
165
163
163
166
167
172
176
180
175
165
160
163
170
172
170
165
163
159
156
164
171
176
176
173
176
178
177
173
168
168
152
165
172
172
170
171
168
161
156
160
164
166
163
159
157
159
160
162
162
162
162
165
166
165
161
157
160
169
174
171
165
161
165
172
177
174
164
154
149
154
162
169
170
172
177
180
176
171
168
169
153
167
175
175
170
166
164
161
161
165
173
180
177
168
161
159
159
158
156
154
159
164
167
164
157
153
152
158
164
165
165
165
170
174
180
177
169
157
151
152
158
158
161
169
177
177
168
166
170
179
162
167
169
169
166
164
165
163
163
165
169
175
177
174
170
166
163
160
158
155
158
162
163
163
160
162
165
161
159
157
165
174
178
177
176
175
171
166
163
161
160
158
160
169
176
174
164
160
172
187
168
169
167
166
165
167
169
166
162
159
156
162
170
174
173
169
165
163
162
161
161
163
164
164
167
174
177
175
167
163
168
176
178
173
169
166
169
166
166
166
167
164
165
173
179
175
164
159
167
184
167
168
167
167
169
171
172
168
162
156
155
158
168
173
170
164
161
161
162
162
163
166
170
170
169
171
174
175
174
172
170
171
172
170
166
164
166
166
166
166
166
166
168
175
180
178
168
161
163
172
154
157
162
168
173
174
175
174
169
165
164
168
175
177
169
161
156
156
157
158
160
166
173
173
167
160
161
170
174
171
164
163
166
170
172
170
170
169
166
164
163
165
170
175
175
175
171
169
168
170
151
149
156
166
171
169
171
172
176
170
170
173
178
178
170
160
158
161
161
158
160
165
170
171
167
165
164
169
167
158
154
158
166
172
174
175
175
173
165
157
156
167
173
177
173
167
167
171
171
172
163
157
159
163
165
164
163
162
158
156
158
164
172
172
164
162
167
177
178
172
164
163
163
164
171
183
185
174
159
149
152
163
170
170
171
171
173
168
158
149
154
170
180
183
175
166
163
166
168
169
173
171
165
161
162
161
160
149
137
134
139
151
157
159
159
165
173
181
177
170
161
158
156
157
172
190
197
178
157
146
155
168
172
166
161
163
165
163
158
156
166
176
182
181
175
167
164
166
166
168
171
171
166
163
162
163
163
153
139
131
134
145
153
156
160
168
175
175
169
158
157
155
156
160
173
187
187
173
154
148
156
168
169
168
164
165
164
163
165
175
182
180
176
169
164
162
165
169
172
173
165
165
167
165
163
165
168
170
160
146
144
151
157
162
166
170
171
170
166
164
166
169
170
176
181
184
173
162
154
153
154
155
162
173
184
182
169
162
168
179
184
178
171
161
157
156
160
167
174
178
163
160
162
163
162
164
172
175
171
156
154
158
167
171
171
170
167
168
171
179
179
177
176
185
189
183
170
159
159
164
159
153
156
173
187
183
167
158
165
175
177
172
168
167
162
157
158
164
169
174
163
160
158
158
160
165
170
169
164
157
156
161
169
171
170
171
168
169
174
180
180
176
171
172
178
179
173
169
171
177
171
160
157
166
173
169
160
155
163
170
172
170
169
171
172
169
165
165
165
165
167
163
156
157
161
166
168
162
155
151
153
161
168
170
174
175
173
169
165
169
175
173
167
161
164
171
175
173
171
172
169
166
163
162
165
164
160
161
164
169
171
172
174
175
173
172
171
171
169
166
173
168
161
160
162
164
164
161
158
158
160
162
166
169
175
179
178
171
164
165
171
176
172
164
161
166
170
169
164
161
164
168
169
170
169
172
170
171
171
171
173
176
178
175
171
170
172
175
174
172
177
177
173
165
160
158
158
160
164
168
168
164
162
163
167
173
175
174
170
168
170
174
175
173
168
166
164
160
158
160
165
173
175
175
172
174
180
180
175
169
171
177
179
175
169
168
172
175
176
175
170
173
173
163
155
153
156
164
169
170
167
159
156
155
155
157
165
171
174
172
169
167
170
175
175
169
162
157
157
163
171
178
176
167
163
166
174
176
171
166
170
175
177
174
169
170
174
178
179
175
157
161
161
157
152
153
160
172
174
169
158
151
151
154
154
153
157
162
167
169
164
160
162
170
175
171
163
157
160
166
173
175
165
155
149
156
166
168
164
163
168
175
176
173
170
171
176
183
184
178
150
153
157
158
156
156
163
173
176
169
158
148
153
158
163
161
157
157
159
160
158
155
157
164
168
168
165
162
167
170
169
163
157
154
158
161
165
165
165
167
171
173
172
170
170
173
178
186
188
184
150
149
158
168
164
157
159
167
174
174
164
152
156
167
170
167
161
159
161
160
160
158
158
162
163
164
165
170
175
176
166
156
157
170
177
173
165
164
171
174
171
166
163
166
171
175
178
180
183
182
149
149
159
170
168
157
151
157
166
171
164
154
158
167
169
164
159
159
169
171
167
161
158
161
164
166
167
175
182
179
165
157
162
178
183
174
163
163
174
178
171
160
158
167
176
178
175
171
170
172
151
151
158
166
166
156
146
148
156
158
157
152
160
170
168
160
151
153
167
174
171
163
157
158
162
166
167
170
174
172
165
159
163
174
179
171
162
161
170
174
169
161
163
175
184
181
173
166
164
168
159
160
162
163
161
154
147
144
144
141
141
146
155
167
168
159
150
151
161
169
171
165
159
158
160
161
163
163
164
167
166
161
161
165
170
171
166
163
164
167
169
171
175
184
188
182
173
167
165
168
167
170
166
163
156
150
147
143
134
123
120
128
145
160
167
164
159
161
165
172
173
172
168
161
156
156
159
163
166
169
169
166
163
163
168
174
172
166
163
165
173
183
187
185
183
177
174
175
176
176
168
169
168
161
154
148
148
145
134
119
115
124
140
157
165
170
176
179
180
177
176
176
173
162
153
153
161
168
170
170
170
168
166
165
168
170
168
163
162
166
175
184
187
179
171
170
176
182
183
178
163
163
163
160
154
149
147
147
142
135
130
139
154
165
170
173
176
181
181
177
173
173
169
162
157
158
162
166
166
166
167
167
167
168
168
166
162
159
160
167
173
176
175
172
170
172
179
183
181
174
157
161
164
164
157
151
148
150
149
154
156
163
172
176
174
171
171
169
169
169
168
167
163
160
158
161
161
158
157
161
164
166
168
170
172
170
166
163
169
174
174
170
167
169
173
178
177
172
166
165
151
156
166
164
159
154
153
153
157
164
167
171
172
171
169
166
165
165
165
164
166
166
163
160
163
165
163
159
156
159
164
168
171
175
179
182
179
181
182
181
176
168
165
169
177
180
171
160
154
158
148
153
159
161
161
160
162
163
164
166
170
169
161
153
153
160
169
171
169
168
167
169
169
170
169
170
171
170
165
160
164
170
175
178
180
182
183
185
185
179
176
169
168
172
177
180
173
165
158
160
161
163
160
157
156
155
158
164
171
171
164
159
165
174
177
170
159
158
166
172
172
170
167
166
164
165
170
172
166
158
161
168
172
167
161
161
169
176
172
163
157
157
162
166
168
168
168
166
163
163
158
160
157
152
152
154
156
160
167
168
162
157
160
166
167
164
157
160
168
173
175
179
182
176
165
161
160
165
166
165
166
168
170
169
168
167
168
169
166
161
156
157
162
168
172
171
168
162
161
164
157
159
154
147
147
149
151
157
162
165
162
158
158
160
163
164
165
172
174
172
174
177
182
179
170
164
162
165
172
177
174
167
164
169
173
172
165
158
161
163
164
162
163
167
170
171
169
166
163
164
162
162
155
146
145
149
152
158
165
168
168
164
160
160
164
171
178
180
174
167
162
162
166
169
169
167
165
167
173
177
174
164
161
166
174
174
168
161
162
165
168
168
168
168
168
168
168
167
166
165
165
163
158
149
151
158
161
168
169
169
173
168
165
165
167
176
185
182
172
161
156
157
160
163
163
166
166
166
165
165
163
161
162
165
170
174
174
172
168
167
171
173
177
175
168
164
163
166
169
171
158
154
149
151
161
170
177
173
166
160
161
164
166
166
167
173
181
181
174
166
164
168
171
166
162
165
167
166
161
156
155
161
165
167
168
170
172
174
173
173
177
177
179
176
168
161
159
164
174
177
154
149
145
148
160
175
180
172
155
146
149
159
167
167
165
168
172
174
173
173
178
183
182
173
167
164
166
167
165
160
158
161
164
163
163
165
167
171
176
183
183
178
170
168
169
167
164
168
175
179
162
156
147
146
155
169
177
170
153
142
147
158
168
168
163
161
161
164
168
172
178
181
177
171
166
164
164
166
168
167
163
161
159
157
157
160
165
172
176
183
183
174
166
166
173
179
177
173
172
176
166
161
152
149
154
165
173
171
160
151
144
155
159
164
160
157
157
159
165
167
168
168
165
164
163
160
160
159
161
163
164
162
158
152
151
159
170
176
174
174
175
174
171
171
177
186
181
172
167
173
161
156
155
158
162
166
169
171
165
154
139
133
142
154
157
156
156
158
164
167
162
157
157
158
161
161
159
155
153
155
161
165
164
159
157
164
177
179
172
165
165
170
174
173
174
177
175
170
167
173
156
152
157
168
171
169
164
163
160
148
126
114
124
142
154
157
157
159
165
168
165
160
158
158
163
166
163
156
148
150
160
169
173
172
170
172
180
179
172
164
161
161
160
160
164
167
169
172
174
178
160
159
162
170
173
166
159
155
151
142
126
118
127
141
153
159
162
163
167
169
169
166
164
164
167
167
163
155
148
150
160
169
174
175
174
173
176
176
173
170
165
160
153
153
161
168
173
178
183
186
172
167
162
161
163
162
157
153
149
146
144
143
146
148
154
161
167
170
169
168
171
172
172
171
168
164
159
153
150
152
160
167
170
170
167
168
172
174
173
169
166
165
166
167
168
168
173
177
181
185
170
164
156
152
155
160
162
159
155
157
160
162
159
154
156
164
171
174
172
170
171
174
175
174
169
166
163
159
155
155
159
166
170
168
164
164
171
173
170
165
164
170
182
181
171
162
160
161
164
172
159
154
151
151
155
161
167
164
163
165
168
169
165
160
161
166
173
175
173
169
170
171
171
169
167
171
175
174
165
159
161
167
172
171
168
168
171
172
170
165
164
170
177
176
167
157
151
152
155
161
154
154
157
157
156
157
164
165
167
170
167
167
165
164
165
169
174
174
171
168
168
168
165
160
158
165
172
175
170
167
166
170
171
171
173
174
176
175
172
172
171
167
163
162
164
168
170
169
167
167
154
161
166
162
153
147
154
163
169
165
163
164
165
165
166
169
173
172
170
168
169
170
166
158
151
143
140
146
160
174
183
177
167
163
170
179
185
181
177
177
178
171
162
159
169
179
184
181
177
178
154
163
167
161
150
143
147
154
152
143
142
152
164
168
170
170
172
172
171
172
174
175
171
163
149
130
116
121
147
174
187
182
167
158
165
179
187
181
175
174
175
171
168
169
176
181
181
176
173
177
156
160
160
156
151
148
148
145
130
116
121
142
162
172
174
173
172
171
170
168
169
172
170
163
151
138
131
133
150
166
175
178
171
164
165
172
178
174
169
163
165
168
171
176
181
181
171
162
163
174
158
159
156
152
151
154
153
144
129
120
123
141
159
170
173
172
170
170
169
164
162
164
165
162
159
157
160
162
159
154
158
167
171
168
165
164
166
167
167
166
167
170
172
177
182
181
172
163
164
173
160
161
157
152
152
157
158
158
152
149
150
151
156
159
165
166
168
171
172
168
161
160
163
166
166
166
169
167
165
157
155
161
165
166
163
161
162
167
172
177
176
175
172
174
180
181
177
174
173
176
156
162
159
156
157
162
162
162
163
167
167
159
156
158
161
162
165
170
176
173
164
163
166
169
167
159
156
160
168
169
166
165
167
165
163
160
161
168
173
173
174
171
168
172
178
180
179
178
181
183
155
162
163
162
162
164
163
162
162
166
170
168
165
166
165
160
160
164
172
174
167
165
167
170
167
158
151
156
164
169
170
175
177
174
167
160
157
157
159
160
160
160
163
171
176
175
172
173
181
190
163
166
166
163
160
160
159
160
162
167
171
174
173
170
165
158
155
159
166
173
168
165
165
170
171
169
165
160
157
160
167
180
185
179
171
161
154
150
152
155
159
162
166
172
173
166
159
161
175
188
170
169
165
161
158
156
156
158
162
170
173
173
170
167
161
157
157
161
167
173
170
168
167
170
175
180
175
166
158
157
164
174
180
177
174
166
159
149
149
157
165
168
170
173
171
165
158
157
167
177
170
164
159
160
163
163
160
159
162
166
164
162
163
164
163
163
163
167
171
173
171
171
173
174
172
171
170
168
169
169
169
168
166
171
175
173
168
157
154
163
168
170
171
173
173
171
164
160
163
166
169
158
153
161
170
174
171
167
165
162
158
153
162
171
174
171
168
167
167
165
166
170
174
173
165
154
153
165
178
184
176
166
164
170
176
178
174
167
165
166
167
168
171
174
177
180
177
170
165
164
172
161
156
161
169
173
174
176
175
167
156
156
167
180
182
175
165
160
158
157
159
166
171
172
164
153
151
165
177
184
178
169
167
170
175
177
175
172
163
160
160
166
174
179
180
182
180
172
167
166
176
172
162
161
162
166
171
174
176
173
167
166
170
175
174
171
165
159
157
155
159
163
167
168
169
169
168
168
167
171
172
172
170
170
172
176
178
171
159
148
150
162
175
182
180
180
174
167
165
166
173
174
167
162
161
165
166
164
163
163
164
168
165
161
162
169
172
171
161
159
161
164
164
162
173
187
187
172
156
151
164
174
172
166
165
171
179
173
160
150
151
160
167
171
171
168
167
166
165
165
166
167
165
163
164
165
164
155
147
147
157
164
161
157
159
169
175
171
161
161
165
168
162
161
172
185
187
170
152
149
161
171
171
166
162
163
165
163
161
160
162
162
161
159
155
157
164
168
169
166
160
156
160
161
162
162
158
150
140
142
154
165
166
162
163
167
167
162
158
162
173
175
167
166
173
181
179
168
158
157
162
164
168
169
168
157
143
139
148
162
169
167
164
156
152
156
164
170
172
168
154
153
156
159
160
160
157
151
146
147
158
170
173
170
167
166
160
154
157
167
176
175
168
167
173
177
174
170
170
172
167
163
166
174
181
166
143
132
143
160
169
170
169
167
165
163
168
171
172
170
151
151
155
158
162
165
166
159
153
152
161
173
178
173
170
167
164
162
163
171
175
174
167
165
170
175
174
170
170
174
172
167
166
173
183
180
167
156
157
164
170
172
173
175
175
176
173
172
171
169
154
150
152
158
165
170
170
163
157
156
161
168
174
171
169
166
167
169
169
171
172
172
166
164
166
173
174
169
165
168
171
170
168
168
174
179
179
177
175
174
175
177
178
177
175
174
174
174
170
163
161
153
154
159
165
168
166
162
160
157
157
161
161
163
161
160
166
172
173
170
168
169
167
167
167
171
174
170
162
162
166
172
173
168
169
171
176
177
176
175
176
179
179
174
169
168
173
175
166
156
168
162
158
159
161
161
160
163
165
167
165
159
151
143
146
153
166
176
179
171
165
162
165
171
171
170
172
173
169
165
166
174
178
177
169
167
170
172
169
167
169
173
175
172
168
171
177
177
166
154
173
169
162
156
152
155
160
166
171
173
169
158
148
138
142
154
169
179
180
173
163
158
162
167
169
167
167
174
173
168
168
174
177
175
167
165
167
169
164
159
160
169
173
172
170
173
180
182
177
168
171
167
158
151
148
154
164
172
173
169
162
157
153
153
156
162
172
175
174
169
162
159
160
160
159
162
165
169
170
166
164
165
167
164
162
164
169
169
164
161
165
173
173
171
168
169
176
184
188
180
165
160
158
156
156
157
168
175
174
167
162
160
166
171
174
173
174
172
166
163
161
160
160
160
157
161
164
166
169
165
161
159
161
162
165
167
168
169
168
169
173
174
169
165
163
166
171
177
180
178
155
155
163
167
165
157
161
167
172
173
170
169
171
173
176
173
173
171
166
164
162
162
162
164
165
166
167
169
170
168
163
160
164
173
177
172
165
164
170
176
174
166
155
156
159
163
167
167
165
167
151
157
169
175
168
153
143
151
170
182
187
177
171
167
166
169
171
171
172
171
169
165
164
167
169
170
167
168
171
171
166
164
170
181
183
171
161
162
172
178
172
159
149
155
164
170
169
162
159
165
156
163
171
173
167
153
143
149
165
184
188
177
166
165
167
169
171
171
172
173
170
166
162
161
162
162
160
161
165
169
169
169
172
174
172
166
163
164
172
176
171
164
165
175
180
178
171
167
169
173
166
167
168
170
168
165
158
154
156
160
159
157
159
165
171
173
171
168
168
170
169
165
159
153
150
149
154
157
161
168
172
173
172
168
166
163
165
166
168
168
171
179
187
192
189
180
172
174
178
179
169
166
167
170
172
168
162
153
144
132
126
131
144
161
170
172
171
169
169
170
170
169
164
156
149
149
156
163
167
171
175
174
172
167
165
163
165
165
163
164
171
181
189
189
182
176
174
179
181
177
165
165
169
173
171
162
155
147
135
120
115
126
144
158
164
166
169
174
176
174
171
172
172
166
158
157
163
171
175
174
174
172
172
169
167
165
163
159
159
162
169
176
177
174
169
170
176
181
180
177
162
165
170
172
164
153
148
146
140
136
135
147
159
166
166
166
169
177
179
174
167
168
173
175
170
166
166
170
171
170
168
168
169
170
170
168
163
158
159
163
169
171
173
173
172
176
179
181
177
175
161
165
170
167
158
151
149
152
157
157
159
165
172
175
173
170
174
178
177
168
163
163
166
168
170
168
164
160
159
158
162
164
167
170
174
175
172
167
167
169
171
170
170
175
180
184
181
173
166
166
159
161
164
162
157
155
158
161
165
165
165
165
166
168
170
172
177
178
174
167
160
160
160
164
170
169
165
158
155
157
162
163
167
173
180
180
176
173
176
178
175
169
166
172
180
184
179
166
160
161
158
156
158
160
162
163
165
166
167
167
166
166
161
157
157
163
172
177
174
166
158
160
166
172
173
173
171
169
170
171
167
166
169
175
180
179
171
169
173
176
175
169
163
166
173
177
176
175
172
169
162
161
157
154
152
151
155
163
170
168
159
157
167
184
188
172
158
157
167
174
170
159
153
154
159
161
168
171
171
166
162
163
164
165
162
162
169
175
173
166
159
162
168
169
167
167
171
175
169
164
160
159
155
151
149
149
150
153
156
159
156
154
158
165
169
167
162
165
170
173
169
161
157
157
160
159
157
159
162
165
163
164
164
167
168
169
169
172
171
167
163
164
168
169
167
164
167
171
171
169
159
161
159
156
156
152
151
153
156
159
157
155
156
160
165
170
171
174
174
172
170
168
167
168
166
161
157
157
165
174
175
166
162
165
172
173
168
164
166
170
170
169
166
167
167
165
165
166
167
170
161
164
162
156
155
157
159
164
166
164
161
158
160
163
169
175
176
175
169
164
167
170
171
168
166
161
159
163
170
179
177
167
161
164
171
175
170
164
165
170
172
170
165
165
165
165
164
162
161
165
161
163
158
150
151
162
174
179
172
165
162
162
164
166
168
172
175
172
164
156
157
161
165
164
159
157
160
165
170
174
173
167
163
163
167
173
173
170
167
168
171
171
169
167
164
162
163
161
161
163
149
149
145
146
155
171
183
182
172
160
157
165
168
166
163
166
174
176
170
161
156
160
166
163
157
155
159
165
167
169
168
166
165
161
161
165
169
171
170
168
170
171
172
171
167
165
166
169
171
167
141
142
143
150
163
176
183
176
158
149
153
164
169
167
163
168
177
181
179
170
167
168
168
167
160
157
159
164
167
167
165
164
164
162
158
157
158
164
170
173
172
168
167
169
171
170
172
176
179
177
145
149
154
163
168
172
170
162
154
148
153
161
168
168
167
169
175
179
179
178
179
178
172
167
162
159
159
161
163
163
162
162
162
162
157
153
152
160
170
178
177
168
162
166
174
177
174
173
176
180
159
162
167
168
169
167
165
162
158
156
158
161
162
162
158
161
161
164
169
174
180
179
171
163
161
160
159
157
154
155
159
162
162
159
153
151
156
162
170
177
179
175
167
168
172
173
169
167
168
178
163
163
167
170
170
167
164
162
162
162
163
160
152
147
141
146
156
160
165
170
173
172
168
163
164
165
165
159
153
152
158
166
166
160
152
154
162
167
169
172
176
179
177
169
167
166
166
166
168
177
162
160
164
171
174
169
162
157
157
159
160
155
147
139
139
150
163
170
168
166
166
166
168
167
169
171
173
169
159
155
158
167
172
169
163
162
167
171
171
169
170
173
171
164
161
164
167
173
174
179
164
162
165
174
178
171
158
151
148
151
154
153
149
145
147
158
169
173
169
164
162
164
170
171
171
170
174
171
162
156
157
165
172
174
172
168
170
174
174
172
167
164
161
160
161
164
172
176
179
184
164
164
166
172
178
174
161
153
149
149
153
156
159
155
155
161
168
170
167
162
161
165
171
171
170
166
163
160
157
155
156
164
170
173
170
170
171
176
175
172
167
166
167
168
167
163
166
171
179
186
159
157
159
167
175
176
168
161
154
159
164
167
167
161
159
161
166
167
165
164
165
169
171
172
170
166
161
157
153
156
160
166
170
169
168
168
174
178
174
167
166
173
185
182
171
161
160
165
177
184
156
152
153
163
170
174
169
164
162
168
176
179
171
164
160
162
163
162
163
165
168
170
169
170
171
172
172
167
160
160
164
169
172
171
170
172
177
178
173
165
164
172
183
181
171
163
164
170
175
176
159
156
159
162
163
160
159
161
165
174
183
184
176
168
165
163
158
155
157
163
169
169
166
163
167
175
178
175
166
163
167
172
174
173
173
177
181
182
175
169
164
164
166
166
169
171
176
178
175
169
160
164
171
166
158
151
153
160
166
167
168
169
169
168
167
164
156
151
153
162
169
170
166
160
158
159
160
163
163
167
173
176
172
168
171
179
187
187
181
175
170
165
159
160
166
175
178
174
169
164
160
166
171
165
154
149
158
166
161
147
140
147
158
165
167
165
160
156
157
162
169
171
170
161
150
139
137
146
162
173
178
177
167
161
166
180
189
189
181
174
172
169
166
165
169
173
171
165
161
161
165
165
164
157
150
153
165
169
154
126
118
134
154
165
169
170
170
169
163
161
163
170
172
162
146
132
135
151
165
177
176
171
166
162
167
177
182
175
169
167
168
168
168
172
175
175
168
162
161
162
173
168
159
149
146
153
163
166
155
139
132
143
157
166
173
173
175
173
167
160
159
166
170
165
152
146
154
165
170
171
169
165
166
166
169
172
173
170
166
166
168
166
167
172
177
177
170
163
161
165
172
169
160
150
147
152
158
162
162
164
161
158
160
165
172
174
173
173
170
164
160
163
167
168
161
161
164
169
168
166
162
165
167
168
167
166
169
172
177
177
173
165
165
170
177
177
171
167
167
169
158
162
159
155
155
159
159
159
162
169
168
159
157
161
169
172
171
171
174
173
166
163
165
169
167
163
168
171
171
168
165
169
172
168
163
163
171
184
188
181
169
162
163
171
179
179
175
175
175
176
156
156
158
157
159
164
161
158
158
160
159
159
158
165
171
171
166
167
174
178
169
162
163
167
169
167
169
172
174
171
167
169
171
165
160
162
170
182
182
172
160
157
163
174
182
182
177
178
180
182
161
160
158
155
153
153
154
155
160
167
169
168
167
169
169
166
162
163
171
177
168
159
159
166
171
172
170
169
169
167
164
163
164
162
160
161
166
166
166
163
159
162
170
178
180
176
172
173
177
181
167
165
158
153
146
141
140
151
164
178
185
178
169
166
164
162
162
165
171
176
169
161
160
165
172
171
168
163
161
161
163
161
159
161
166
168
167
162
160
162
165
170
176
178
173
166
162
162
167
171
172
163
155
154
155
151
146
149
162
176
179
169
161
161
161
165
170
174
177
177
172
166
165
168
169
169
164
162
164
168
169
165
161
165
173
176
173
164
161
164
169
173
174
172
167
162
160
159
161
165
174
162
154
158
165
166
161
158
162
161
158
152
154
163
173
179
179
178
177
175
171
168
169
170
168
166
163
167
174
181
177
170
166
168
174
177
175
169
164
166
169
169
169
167
167
166
166
162
160
164
174
165
157
158
166
172
172
170
169
160
151
145
156
172
186
183
176
170
167
167
167
167
168
169
168
163
163
169
178
184
177
168
165
168
172
174
174
170
164
163
161
162
164
165
170
173
173
166
162
164
171
169
160
157
160
168
174
178
179
174
163
157
163
173
179
176
164
157
159
163
168
168
166
164
164
160
163
168
172
172
172
166
164
166
170
174
178
173
161
148
147
156
163
168
171
172
170
165
162
165
166
169
163
158
160
166
172
173
174
177
174
171
166
163
162
165
162
157
157
165
173
173
167
159
158
164
168
166
163
164
169
170
168
165
166
175
184
178
162
147
144
154
163
167
167
170
169
167
165
164
167
167
164
161
163
166
167
163
153
160
170
172
166
157
156
161
163
157
153
163
176
177
166
155
156
166
174
170
163
167
174
176
171
164
160
163
169
170
162
155
153
159
164
166
169
173
175
174
169
163
167
165
163
163
164
165
160
149
140
147
160
170
167
159
159
164
162
151
146
157
172
174
163
151
155
167
176
174
173
174
176
176
172
166
157
148
144
148
158
163
168
167
168
170
172
178
182
180
171
164
153
155
160
163
164
163
157
151
146
151
165
172
169
163
167
169
161
150
143
155
169
172
163
154
157
168
172
172
172
174
175
176
174
172
168
155
144
143
154
166
172
171
170
171
175
179
180
178
173
168
138
145
157
164
166
165
162
158
163
167
177
176
172
168
169
172
167
162
158
163
171
175
174
169
168
171
169
165
163
169
174
178
177
175
179
178
172
168
168
171
173
172
170
169
171
174
175
176
176
177
138
144
155
164
169
169
165
164
165
172
175
173
173
169
165
165
168
173
175
171
171
173
177
181
181
177
171
162
158
165
174
178
174
169
172
179
182
180
176
175
174
173
168
164
162
164
171
175
177
175
154
150
155
163
168
168
166
164
163
160
160
164
168
165
157
156
165
175
179
171
164
163
169
178
183
182
176
170
163
164
168
172
169
164
160
165
169
173
170
169
170
171
168
164
162
164
173
176
171
162
162
158
157
161
164
164
165
165
161
155
154
157
159
159
154
155
165
175
178
170
159
154
162
169
174
176
178
179
174
166
162
164
167
167
164
161
162
162
161
160
162
166
169
169
170
174
178
178
165
151
164
162
157
157
159
162
166
165
160
157
158
160
159
157
157
163
172
177
175
169
160
157
161
162
160
162
169
179
179
167
161
163
173
177
174
169
168
166
162
156
157
163
170
172
173
176
179
179
171
163
169
161
157
155
159
166
168
166
160
160
164
166
166
161
161
170
175
176
172
167
165
168
167
161
150
148
162
172
173
166
160
164
172
176
173
172
173
172
164
158
160
167
171
169
167
168
173
176
176
174
174
167
164
166
169
171
171
168
162
162
167
171
170
165
162
168
174
173
169
166
170
174
173
166
159
159
164
168
167
163
162
165
167
168
167
168
170
168
163
161
167
171
169
163
162
165
169
169
168
165
174
173
175
178
175
173
169
166
164
166
170
173
169
162
159
163
170
171
169
168
170
171
171
171
172
173
171
167
164
162
163
165
165
167
169
165
162
161
160
166
173
173
168
164
166
173
171
161
151
152
169
174
179
178
170
159
154
157
165
172
178
177
168
161
160
164
171
172
171
170
168
168
168
170
174
174
169
163
160
162
165
167
167
168
166
163
161
162
164
169
175
177
175
174
178
182
174
164
155
160
166
170
173
171
165
157
151
157
165
178
183
180
167
162
164
169
174
174
173
169
167
166
166
164
164
161
158
156
157
161
168
171
171
168
165
163
165
165
165
168
174
181
185
184
179
173
170
172
175
176
167
165
166
168
167
164
163
160
164
168
168
168
163
166
170
176
178
173
171
168
167
167
165
157
152
149
153
156
157
159
166
172
172
168
165
163
166
166
163
163
169
179
185
183
173
163
168
178
190
182
164
160
165
173
175
172
166
160
157
152
150
154
163
170
175
176
173
171
168
167
167
168
167
159
155
155
161
164
163
159
161
168
171
169
167
164
166
166
164
163
168
172
173
169
163
161
170
180
185
178
160
161
168
177
178
171
164
157
151
143
144
153
168
176
176
171
166
165
164
162
163
168
172
174
168
166
168
171
171
165
163
166
170
171
171
169
168
170
174
174
171
168
164
164
164
170
175
178
177
175
161
164
171
174
171
163
159
158
155
152
155
164
173
179
173
166
162
161
161
157
157
165
176
187
182
173
168
169
171
170
170
170
171
172
172
171
173
175
178
177
173
170
169
171
173
178
179
178
173
177
164
166
167
163
159
157
161
164
165
164
163
164
168
171
170
165
165
164
163
161
157
163
172
181
180
174
167
162
165
172
176
175
171
169
167
169
172
171
172
169
171
171
174
177
180
183
182
179
176
176
166
163
161
157
155
159
165
170
172
169
162
159
160
163
166
167
170
169
167
167
160
159
162
165
173
174
170
166
169
174
180
176
168
164
163
164
162
158
161
165
168
168
169
173
177
181
183
183
179
174
165
160
159
160
163
165
166
168
169
166
163
162
162
163
164
165
167
169
169
167
160
158
160
162
170
173
176
180
186
187
181
172
165
163
165
164
159
157
160
168
169
164
158
161
168
175
180
185
186
181
157
153
150
151
150
148
152
161
165
162
154
150
156
165
168
165
158
157
161
164
161
157
156
159
160
158
157
162
171
175
174
168
165
166
165
163
166
169
171
168
166
170
174
171
166
166
173
175
169
162
160
155
153
153
153
149
147
150
155
159
158
154
154
157
160
161
158
157
159
161
158
151
149
154
160
162
158
156
163
171
173
168
163
165
168
169
170
173
171
169
169
170
174
171
162
159
170
179
179
172
158
156
156
159
163
161
157
155
160
164
164
159
155
156
158
160
156
153
155
159
161
160
160
161
166
165
159
156
161
172
175
167
159
161
168
172
171
170
169
169
170
169
172
174
174
172
174
176
177
174
157
156
157
161
168
172
171
168
166
165
161
158
157
157
159
158
156
154
156
162
173
175
172
167
165
163
160
159
164
172
174
165
157
158
168
175
173
170
167
169
169
168
169
173
181
184
176
169
166
171
158
161
158
157
159
169
175
172
165
158
153
156
159
159
156
155
156
158
160
164
172
177
175
166
160
159
161
165
167
169
169
164
159
159
165
172
174
171
168
168
169
168
167
168
169
171
170
166
163
166
159
164
160
154
154
160
165
164
157
152
154
162
165
161
155
152
156
164
165
162
160
164
166
163
158
157
161
167
168
167
165
165
164
161
160
164
168
169
168
167
166
167
166
165
165
165
168
169
170
167
155
157
158
157
156
157
158
158
156
155
162
169
170
166
160
159
165
172
171
165
160
161
164
163
160
158
162
167
168
165
163
164
166
165
161
156
158
164
168
168
166
163
163
166
168
169
171
174
175
169
150
152
157
161
162
161
160
159
161
163
166
168
169
168
168
175
179
179
176
172
170
169
168
166
165
164
164
165
164
161
160
161
164
167
165
159
156
159
166
169
167
161
159
164
170
173
169
169
172
170
154
156
162
164
166
167
166
163
163
164
165
165
164
163
166
173
177
176
172
173
177
178
174
169
168
168
168
164
161
158
159
161
163
166
165
162
159
159
163
168
169
164
161
162
165
166
164
163
167
171
160
161
162
164
166
167
166
159
156
158
165
167
160
151
150
159
170
169
164
167
174
180
177
171
168
169
170
168
163
162
161
165
165
164
163
162
162
162
164
168
172
173
167
162
161
162
164
166
168
170
162
159
159
161
164
165
160
151
147
153
168
171
159
146
146
158
171
168
162
160
168
176
175
169
164
166
171
178
179
171
166
168
170
169
165
163
163
165
167
168
172
173
172
167
166
171
175
176
173
168
157
155
155
159
163
161
155
149
149
155
169
171
165
152
154
163
171
168
161
157
163
169
171
167
162
164
170
180
180
173
167
170
175
177
170
164
162
166
170
169
166
166
169
173
174
176
177
176
172
167
151
150
154
163
168
164
160
157
158
163
170
170
166
161
160
163
166
166
162
159
160
164
166
166
165
165
167
171
171
168
166
169
175
178
173
167
165
171
171
167
163
163
168
176
174
170
167
169
171
172
151
148
155
166
174
178
174
168
166
170
174
172
168
162
158
159
161
163
162
162
160
162
164
168
170
168
165
162
163
164
166
168
171
173
172
172
175
177
175
168
166
169
173
178
172
165
165
169
177
183
158
152
154
162
173
176
174
170
169
174
179
178
169
161
157
158
158
158
161
164
166
166
165
168
172
173
168
163
163
164
167
167
169
170
172
175
178
181
177
172
169
171
177
176
172
169
172
179
183
184
166
156
153
158
159
161
161
164
168
177
182
180
172
165
162
160
155
152
156
164
170
170
167
165
169
175
175
171
166
163
163
167
172
174
172
173
173
175
176
172
167
166
168
171
172
174
177
183
181
178
165
163
163
162
161
160
160
165
166
168
170
170
169
167
166
161
151
145
148
158
167
170
167
162
165
173
176
174
165
160
159
167
173
175
170
167
167
169
171
170
166
164
165
167
171
173
176
177
174
169
165
169
172
169
165
166
171
175
169
156
148
151
158
163
163
161
153
148
146
150
156
165
167
165
161
161
162
167
165
161
159
164
168
168
168
167
168
168
168
169
171
170
169
167
169
172
173
174
169
163
169
172
172
166
164
168
182
185
176
154
140
143
152
158
161
163
167
167
162
154
155
165
175
171
159
149
154
167
172
170
163
161
162
164
169
173
174
171
170
172
175
175
169
167
168
173
175
174
169
164
169
172
167
159
154
160
175
187
182
168
159
156
159
162
167
171
175
176
168
159
159
170
177
173
159
151
157
171
178
176
168
162
163
167
172
175
175
173
173
176
175
172
168
166
169
172
172
172
168
166
163
166
164
160
156
157
161
171
179
177
174
169
167
171
177
179
177
173
167
161
162
168
172
169
159
157
165
174
177
173
168
169
171
173
173
172
172
174
176
175
171
165
165
166
170
169
166
167
167
168
156
159
162
162
164
163
160
158
162
166
169
168
166
172
181
183
174
166
162
161
163
165
165
164
162
165
172
176
173
167
165
171
176
173
169
168
175
180
180
173
165
159
163
168
173
171
167
166
167
168
157
157
158
160
164
166
163
156
155
156
158
156
159
168
180
183
172
164
162
163
161
158
159
163
166
170
173
175
172
165
163
165
167
163
163
168
179
187
185
173
160
155
162
171
178
176
174
172
169
168
162
160
158
155
157
160
160
159
161
162
160
158
159
167
177
180
172
165
163
162
157
153
157
165
171
172
169
170
171
168
163
155
150
149
155
164
180
188
184
172
160
160
168
177
180
179
176
175
170
167
167
164
160
155
151
147
150
156
168
176
174
167
163
168
176
176
169
163
160
156
154
153
158
167
172
171
165
163
166
170
168
161
150
149
157
167
181
184
179
168
163
168
177
182
178
173
171
172
168
166
169
166
161
157
151
143
143
152
166
177
177
170
164
167
171
171
167
160
155
154
155
157
161
166
170
171
166
164
166
173
174
170
162
162
165
174
181
183
178
169
167
173
179
176
170
166
167
167
168
168
168
165
160
158
157
153
151
153
163
169
167
162
159
160
168
169
166
162
158
156
157
159
160
166
171
180
182
175
170
170
173
172
169
168
169
174
181
183
178
171
168
169
169
164
162
160
165
167
169
175
165
163
157
156
160
165
165
166
167
167
159
154
155
160
168
170
169
166
164
163
161
158
157
161
169
182
187
181
172
164
158
162
166
168
168
172
178
181
177
171
165
162
160
157
155
157
163
166
170
176
163
163
157
156
162
171
175
175
174
170
164
158
159
164
168
168
166
164
167
169
169
161
157
155
158
167
173
175
171
162
153
154
161
167
168
171
177
180
173
163
161
161
164
165
163
158
160
164
169
173
164
165
160
158
163
172
173
172
170
169
172
172
167
164
161
163
161
161
163
170
176
176
164
154
151
154
163
169
171
168
164
164
165
166
165
168
176
177
167
156
160
169
179
179
172
170
168
169
169
169
165
167
164
162
164
169
170
165
156
164
172
176
169
160
158
161
162
158
155
164
177
182
170
157
153
157
166
171
174
178
178
174
169
164
161
164
169
173
168
163
167
174
181
180
176
177
179
177
171
167
165
167
165
164
165
167
170
167
159
162
169
170
165
159
163
170
168
157
149
158
173
179
170
161
159
165
172
173
174
177
178
176
171
166
163
161
164
171
173
175
174
175
175
173
174
178
182
180
173
167
152
157
162
167
169
166
170
169
168
168
168
161
155
159
169
177
174
161
152
157
168
175
172
165
167
171
171
168
167
169
175
177
174
170
171
169
172
172
176
180
177
174
170
168
170
176
177
176
173
173
135
144
160
170
173
167
163
163
171
175
173
161
154
159
167
175
173
169
162
162
168
175
179
180
176
173
168
162
159
165
175
181
178
172
173
177
182
178
174
175
174
172
168
165
167
171
172
173
177
183
142
146
163
172
174
168
162
161
167
175
174
166
162
162
161
164
169
172
170
164
165
172
180
183
181
175
169
162
159
166
177
183
178
169
168
173
175
172
165
164
168
170
167
164
163
166
171
176
183
188
163
166
171
172
171
168
168
166
165
163
163
166
171
171
163
162
167
172
171
164
159
163
171
177
180
176
171
166
163
165
169
172
169
164
162
165
166
162
159
159
164
169
169
166
163
165
173
178
182
181
167
171
172
166
165
166
169
169
163
154
154
165
176
182
178
171
170
172
173
166
159
158
164
169
172
172
172
172
167
161
156
157
164
169
168
166
164
161
161
162
168
172
175
175
175
173
175
177
173
171
157
159
159
160
161
163
168
166
160
154
157
167
178
185
182
175
174
173
172
167
163
163
165
166
164
162
166
172
171
163
156
161
171
179
176
171
170
171
170
170
170
173
177
177
178
174
172
172
169
169
155
154
155
160
166
170
168
163
158
158
165
170
173
172
170
170
172
172
170
167
168
171
174
170
163
158
164
170
172
168
166
171
175
175
171
170
174
176
171
165
165
168
172
172
170
169
169
170
170
168
167
163
163
169
177
178
172
164
160
161
167
169
165
156
156
163
168
169
167
168
173
179
179
172
168
168
170
170
167
165
167
171
171
166
160
164
171
172
160
151
154
165
169
168
167
171
174
172
166
163
177
176
174
176
178
177
173
166
162
161
164
165
159
154
154
160
165
165
165
168
174
176
174
172
174
179
178
170
163
161
164
166
165
160
156
161
166
165
154
149
157
169
175
177
185
191
188
173
158
153
170
171
172
171
171
170
170
166
162
159
161
165
164
159
158
162
164
163
163
164
167
169
168
169
172
177
175
169
163
163
165
167
165
161
159
164
169
165
157
153
164
181
188
188
191
193
186
170
159
160
162
160
162
163
163
163
167
166
162
161
161
166
167
164
162
164
166
167
163
161
162
165
166
166
165
165
165
164
163
165
168
170
167
164
165
171
173
167
157
154
166
180
183
179
171
167
169
171
172
171
157
152
155
159
161
163
166
166
165
164
164
166
167
165
166
166
168
169
166
163
164
166
167
163
159
158
160
161
161
160
164
165
166
166
170
177
174
166
156
156
164
171
170
159
146
143
156
173
181
175
154
150
152
158
163
165
167
167
169
167
164
163
166
169
172
172
169
167
167
167
168
169
169
165
164
165
167
167
163
156
153
156
162
168
174
178
173
166
162
163
168
168
161
154
150
151
163
174
176
173
155
152
153
159
167
168
169
169
168
163
160
165
169
177
179
176
168
163
164
167
169
171
172
173
174
172
172
172
169
160
154
155
163
169
174
176
174
178
183
182
176
169
164
163
167
172
174
173
171
171
158
157
159
163
167
172
172
169
165
158
156
161
170
178
180
174
166
161
162
165
167
171
175
178
176
171
168
169
170
169
166
165
166
168
170
171
174
183
187
183
174
169
169
171
175
179
178
175
171
173
163
163
166
166
170
172
171
168
161
156
154
157
162
170
171
166
162
160
163
168
172
173
174
177
175
170
165
163
168
173
180
179
172
165
163
166
170
172
168
164
163
167
172
176
176
178
180
181
180
174
167
165
167
168
170
170
167
163
159
157
156
157
158
162
162
161
158
160
166
173
176
173
167
166
170
171
169
165
168
175
181
179
169
161
159
163
165
160
155
155
160
168
173
175
174
176
183
187
184
176
167
164
163
165
169
168
163
159
159
159
161
162
162
163
161
159
158
161
168
173
173
168
162
160
166
172
174
174
173
176
178
171
164
159
160
165
165
163
163
168
173
172
170
170
171
175
180
185
184
176
153
146
150
156
159
157
156
160
165
170
170
164
158
155
156
161
162
160
156
156
159
163
167
168
164
158
153
156
166
175
176
172
170
168
168
165
162
163
166
168
172
177
176
168
161
161
167
167
162
160
163
157
155
158
161
160
155
156
164
172
173
165
156
150
154
158
159
156
151
154
158
159
161
166
171
169
163
159
165
173
178
173
170
168
167
165
165
166
167
169
172
177
177
168
155
155
165
172
171
165
162
155
153
159
167
168
163
159
164
172
175
167
157
154
155
155
150
142
146
155
160
161
161
164
171
172
164
157
159
167
172
168
164
165
167
168
169
168
169
169
171
173
175
175
173
173
175
174
173
170
158
150
150
158
168
172
169
164
164
167
169
166
160
158
155
154
151
146
152
162
173
174
167
166
168
169
164
157
157
162
165
162
158
161
168
172
172
169
169
170
171
172
175
182
193
192
180
171
168
172
161
155
154
158
163
165
163
160
158
158
160
161
160
157
154
153
156
161
166
168
175
177
173
167
165
166
166
165
164
163
163
162
160
159
166
171
173
172
170
173
174
173
173
176
184
182
175
167
167
174
169
167
164
158
152
145
145
148
153
154
158
162
163
159
154
153
157
162
165
165
167
169
169
166
164
164
167
170
168
164
162
164
165
162
162
167
174
177
178
177
176
173
169
167
166
167
169
168
170
172
175
171
162
153
141
135
138
149
157
162
164
165
166
162
155
153
156
162
164
163
161
163
166
166
165
164
166
168
167
163
161
164
166
164
163
166
173
179
179
176
171
168
165
163
164
166
168
171
172
170
168
161
151
141
137
137
146
163
169
168
168
168
167
164
161
160
165
169
168
166
162
164
168
169
168
165
164
165
165
163
162
162
163
165
166
169
172
173
171
170
167
164
163
164
166
168
169
171
171
169
160
155
149
143
143
154
161
166
168
166
165
167
167
165
166
170
175
174
168
164
166
171
173
172
170
168
166
165
166
167
165
163
162
164
168
170
169
164
162
164
166
164
163
162
165
167
169
169
168
169
159
160
153
147
150
162
168
165
156
154
159
165
163
160
164
174
179
172
160
156
164
174
175
170
167
167
166
167
170
172
170
167
164
164
167
169
167
163
161
165
169
170
166
163
162
167
170
171
171
168
159
158
154
148
151
163
164
161
154
155
162
166
160
153
160
173
175
165
151
151
163
174
171
165
160
159
165
168
174
174
172
170
169
168
167
167
168
167
166
168
171
173
173
170
167
169
175
176
174
168
155
151
149
147
148
152
155
156
161
168
171
169
162
155
159
167
168
162
156
158
167
170
166
159
157
159
165
170
175
175
173
173
175
175
170
168
168
169
171
167
165
168
174
177
176
175
176
176
174
169
150
145
146
147
147
149
153
158
168
172
174
171
166
161
159
160
161
162
163
167
169
165
159
158
159
163
166
169
173
174
173
173
176
178
174
170
170
171
170
165
160
163
171
178
179
176
172
171
171
169
150
147
148
148
149
153
158
165
167
170
171
169
167
162
157
156
158
162
165
167
165
161
158
159
163
166
165
166
169
172
172
171
171
172
173
173
172
171
173
170
168
166
169
174
176
175
171
171
172
172
153
148
147
149
151
156
162
166
165
164
164
164
163
160
157
158
161
162
165
166
165
164
160
161
162
163
163
161
165
170
169
166
164
166
169
169
169
170
176
181
176
170
167
170
172
173
173
173
174
175
156
150
147
149
154
158
161
163
163
161
159
160
160
160
161
162
165
165
166
168
170
169
165
163
163
162
164
164
166
167
165
163
164
167
167
162
157
164
175
179
174
166
165
169
172
172
172
174
177
177
161
156
157
159
163
165
163
161
160
160
158
160
162
164
165
164
165
165
166
167
170
171
169
170
169
171
169
169
167
165
161
163
167
170
168
161
155
158
165
168
165
163
166
171
172
171
170
175
177
177
165
167
168
168
168
169
165
160
161
161
163
164
164
164
164
164
165
163
165
166
168
170
176
178
176
173
170
170
169
166
161
162
166
170
170
167
159
158
160
165
168
170
171
171
170
171
172
177
176
173
167
173
174
171
167
164
162
164
168
172
171
169
164
160
160
162
168
169
168
166
168
174
181
180
172
161
165
171
174
172
163
160
163
168
172
174
173
170
171
174
178
179
175
170
168
170
174
178
176
170
159
169
174
172
166
160
161
169
176
181
177
172
163
160
161
165
170
173
169
166
168
176
180
174
163
156
161
172
176
173
165
161
164
169
172
174
173
173
176
179
181
179
174
169
167
168
173
177
176
172
151
160
169
174
169
162
162
169
176
178
175
170
169
170
171
172
170
167
164
162
166
171
174
168
162
161
166
172
171
168
166
168
171
174
173
171
169
170
175
175
173
173
171
168
167
166
169
174
176
175
155
157
165
171
173
166
161
162
167
170
171
172
173
175
178
176
169
162
159
159
163
165
165
162
162
167
170
168
161
161
166
174
177
174
170
167
164
164
165
169
168
169
167
165
165
164
166
171
173
175
160
158
160
162
165
165
163
161
162
163
165
167
167
169
175
178
171
163
159
158
160
161
161
162
164
168
166
161
157
159
166
172
171
166
161
159
163
166
170
172
170
167
165
164
164
165
168
171
171
170
162
160
159
159
161
167
169
168
166
164
160
155
155
164
174
178
173
166
159
156
157
159
164
168
169
169
165
160
161
165
167
166
159
154
151
157
169
182
185
178
170
165
166
168
170
170
174
174
172
166
161
162
162
159
160
163
168
172
172
171
162
157
159
168
175
176
171
162
154
149
154
159
166
171
172
171
166
165
167
170
170
164
155
151
151
160
176
189
188
177
164
164
171
176
175
174
176
177
173
166
160
165
165
160
154
151
155
165
170
173
171
170
171
173
174
171
165
155
147
146
151
158
164
167
171
174
173
170
168
169
171
167
161
158
156
164
179
190
185
171
164
168
175
175
171
170
175
178
176
171
159
165
165
158
148
144
148
158
166
170
171
171
169
163
160
158
160
157
150
150
152
156
157
161
168
177
183
177
167
163
164
167
167
164
160
165
178
186
183
170
165
168
172
169
162
163
169
176
178
180
162
164
165
159
153
154
157
162
166
166
168
163
156
149
147
156
165
166
164
157
154
153
152
154
163
175
183
177
164
153
153
163
169
168
162
165
175
186
184
174
166
166
168
167
162
160
166
173
179
182
166
167
167
166
168
170
170
165
164
164
167
161
156
150
154
163
170
171
166
160
155
153
152
154
157
167
173
172
164
152
152
160
170
169
165
164
173
184
184
174
166
165
172
175
172
166
164
171
178
181
167
167
167
171
176
175
169
160
157
162
170
171
167
162
162
170
175
171
165
159
159
161
163
162
161
162
167
170
168
165
161
165
169
168
163
162
167
173
172
167
167
170
177
180
178
172
171
173
176
176
159
164
166
166
169
168
165
156
155
162
174
177
172
165
165
174
177
171
163
161
168
174
175
173
171
169
169
171
173
173
171
168
167
165
163
162
164
163
164
163
169
174
175
174
171
168
171
175
173
172
152
160
162
160
159
162
163
166
164
167
170
170
166
163
168
179
179
170
164
165
175
181
180
179
179
176
173
170
170
174
175
171
168
166
169
173
175
169
168
169
173
174
171
164
160
161
166
171
171
170
152
155
156
158
158
159
162
169
173
171
165
154
150
159
168
177
176
169
167
170
176
179
178
179
179
176
170
166
166
169
173
173
169
169
174
181
185
180
173
174
174
174
168
164
162
160
164
165
169
172
152
146
153
161
166
163
157
159
168
172
163
151
146
154
164
165
166
166
166
168
170
174
176
178
175
172
167
165
165
168
175
176
172
168
171
176
180
176
170
168
171
173
170
168
170
173
170
167
171
179
145
144
154
165
173
170
162
158
163
167
164
156
152
155
160
162
164
163
161
159
162
169
175
175
171
167
166
165
166
169
177
180
175
167
167
170
171
167
163
164
169
173
175
173
176
177
175
175
179
186
149
152
159
166
172
174
174
170
167
164
164
164
163
162
165
168
168
164
158
152
157
165
171
170
168
166
167
164
162
164
170
175
174
173
172
169
168
165
162
164
170
175
179
179
177
175
175
178
183
188
154
162
164
163
164
167
173
173
170
166
166
170
175
177
175
175
173
170
165
161
161
163
165
167
168
167
166
163
159
156
158
167
174
180
179
173
172
170
170
171
173
177
181
184
181
174
171
172
176
182
155
161
163
161
159
159
164
168
168
165
165
170
176
178
174
171
171
172
172
171
167
164
163
167
168
167
167
166
163
159
159
166
174
178
177
174
175
176
176
174
173
176
179
183
182
175
167
166
169
173
158
157
158
161
162
162
163
164
165
165
166
167
169
170
167
164
165
168
171
172
170
167
165
168
169
172
171
170
170
170
172
175
176
171
169
170
175
180
176
172
169
170
173
175
174
172
170
169
169
169
163
158
157
163
169
171
168
165
165
166
166
165
164
166
166
165
163
162
163
169
172
170
165
166
170
176
177
172
167
166
172
177
175
165
160
166
176
180
170
157
157
165
171
169
167
172
174
174
170
167
164
158
158
164
172
175
174
169
167
166
166
166
166
169
170
169
164
159
160
167
172
172
165
162
167
177
178
173
163
160
166
172
170
163
158
164
178
179
164
150
151
165
173
173
170
175
178
173
166
165
156
154
159
164
168
173
174
171
165
159
160
167
172
173
170
166
164
163
162
165
170
170
166
164
166
173
177
174
168
164
166
169
167
162
161
168
179
178
164
153
156
170
179
180
176
177
176
169
162
161
148
151
159
165
166
168
170
167
160
153
157
167
174
173
167
164
166
168
165
165
166
168
168
168
168
168
169
171
172
171
170
168
164
160
165
174
181
175
164
158
164
172
175
174
169
165
165
166
162
162
151
152
158
163
163
163
165
164
159
157
161
170
172
170
167
166
168
170
168
166
165
167
169
170
169
167
166
166
168
171
170
163
159
162
171
181
181
170
161
161
168
171
164
155
150
151
159
167
167
167
158
153
153
156
158
161
162
166
169
171
171
167
166
167
170
172
168
165
165
168
168
168
168
169
172
173
172
169
170
170
168
161
160
167
177
184
177
165
159
165
172
170
163
155
154
158
167
169
168
168
160
153
150
152
159
163
167
171
174
173
167
161
159
166
177
177
168
161
162
169
173
170
167
166
169
174
174
175
174
171
166
161
163
170
176
177
171
163
164
167
172
168
165
163
169
174
176
173
170
170
160
157
158
163
168
172
174
171
170
160
155
153
158
172
181
179
169
161
164
172
178
174
168
163
163
167
168
171
171
169
162
160
163
167
170
169
168
166
167
167
165
166
169
171
174
177
177
175
173
172
160
161
171
181
185
180
173
165
156
149
149
153
160
171
176
173
166
162
167
174
179
175
168
163
163
164
163
162
163
162
162
162
163
165
167
168
169
169
167
162
163
168
172
175
172
172
173
176
174
172
164
165
172
181
182
176
167
159
154
154
156
159
161
163
163
163
163
163
168
174
177
173
166
163
164
166
165
160
156
158
161
165
166
165
167
172
174
171
166
167
172
176
179
176
171
170
172
174
172
164
168
165
163
165
166
164
162
159
159
162
164
162
160
157
156
158
162
167
169
171
173
170
163
161
164
168
169
161
155
157
162
167
165
163
165
173
176
173
170
173
181
187
184
177
173
172
174
172
166
160
158
155
156
165
169
168
162
159
161
168
177
183
180
169
161
160
162
162
162
163
166
167
167
166
166
167
163
160
161
165
167
168
168
167
167
165
162
161
162
166
171
174
169
161
157
155
157
158
161
164
164
158
155
159
165
167
162
159
162
169
174
173
166
163
163
166
168
166
163
165
166
165
164
167
172
173
168
162
164
168
170
171
170
169
164
159
158
161
165
169
172
174
170
162
154
154
158
160
160
160
164
155
151
155
164
167
163
158
157
160
162
163
159
160
164
168
166
162
161
163
165
162
160
164
171
173
167
160
159
162
166
168
170
171
167
163
162
167
173
175
174
172
169
164
160
160
161
161
160
162
161
151
148
154
164
166
161
156
154
157
161
163
161
160
162
163
162
160
159
162
162
160
160
163
168
171
167
161
159
161
163
166
167
170
170
167
165
166
172
177
175
173
171
172
172
169
163
160
163
168
162
153
151
156
163
164
160
158
159
163
166
167
165
162
160
161
160
162
160
162
162
162
163
165
167
170
170
168
166
166
166
167
166
166
167
167
166
165
168
175
176
176
175
176
177
173
165
161
166
172
166
159
159
158
157
155
158
163
168
168
168
167
166
163
160
159
159
161
159
161
163
167
169
169
169
169
170
172
171
169
168
168
167
163
163
167
172
174
176
177
177
177
175
174
173
171
168
167
168
172
173
165
159
152
148
147
153
164
169
165
163
162
163
161
156
154
155
159
160
160
162
166
169
171
170
167
167
168
169
168
167
166
164
160
161
169
179
186
184
178
176
175
172
170
168
168
170
173
173
173
175
165
152
144
140
140
150
160
164
159
157
158
161
159
152
149
154
161
162
160
158
161
165
170
170
166
164
165
165
166
166
163
160
159
163
170
179
182
176
175
174
174
171
167
166
168
173
177
177
175
170
166
155
145
141
142
155
161
163
157
160
166
166
162
156
155
163
169
165
156
155
158
162
167
168
168
165
165
164
166
166
163
160
160
165
170
172
168
164
167
171
172
170
166
166
171
175
178
175
172
162
163
158
149
149
158
168
172
170
167
171
173
170
165
164
171
176
173
161
153
156
163
165
165
166
169
168
166
163
165
167
166
164
164
166
167
166
162
161
164
171
173
172
168
167
171
173
175
173
171
156
156
154
154
155
165
179
183
178
175
176
173
167
162
166
176
178
170
159
157
164
172
169
164
164
169
168
165
162
163
167
169
170
167
165
166
166
165
165
168
170
174
175
173
168
165
166
171
175
178
154
150
149
153
156
164
170
172
174
175
173
170
163
160
162
167
169
166
164
167
171
170
165
161
163
164
164
164
163
165
168
171
171
167
166
169
174
179
176
170
166
170
175
176
170
163
164
171
179
184
155
151
150
152
149
148
151
153
159
161
165
166
166
163
159
157
159
164
169
172
168
162
156
157
161
163
164
164
166
169
170
170
170
168
169
172
179
180
177
170
164
166
170
174
173
172
172
174
180
181
155
155
154
150
143
142
144
148
151
154
158
164
168
165
159
155
154
161
167
169
165
159
155
156
160
162
162
162
165
170
171
169
167
167
170
171
170
168
169
171
169
167
168
171
175
177
175
174
174
170
154
154
153
149
143
145
153
157
155
153
153
161
166
166
162
159
160
163
165
167
168
165
160
158
158
159
158
158
162
168
169
167
164
165
166
165
157
157
167
175
176
171
167
171
177
177
172
169
167
168
154
153
153
154
158
160
161
162
159
155
154
160
164
165
163
162
166
169
171
171
171
169
166
162
159
157
156
156
162
168
169
166
163
163
165
161
158
161
170
177
173
167
167
173
177
174
166
162
165
169
161
156
156
162
169
169
166
163
161
159
158
161
164
164
163
165
169
178
177
175
171
168
168
167
166
160
157
159
166
172
173
167
163
164
168
171
172
174
175
172
165
161
164
172
176
170
163
162
166
170
165
164
162
165
169
168
162
159
162
167
173
170
167
164
164
166
170
174
175
175
172
171
172
171
168
162
160
164
170
176
174
168
165
166
171
176
177
177
175
170
166
163
167
170
171
166
163
165
170
170
164
167
167
167
167
160
155
153
162
174
181
178
167
162
163
165
168
168
169
172
175
176
176
171
165
160
161
166
172
172
168
165
166
168
170
172
174
174
175
174
174
174
174
171
167
165
166
170
173
171
158
164
170
173
170
162
155
157
164
174
178
172
164
157
157
158
161
162
164
170
175
177
177
170
164
160
163
167
167
164
160
162
165
168
168
168
169
172
174
176
176
178
177
173
169
167
170
176
177
175
153
159
173
181
177
168
160
164
168
170
166
163
161
158
155
153
156
160
164
169
172
173
173
170
169
169
168
165
159
157
161
164
168
169
170
170
168
170
170
170
171
173
174
172
169
168
172
178
180
178
155
159
170
180
174
165
160
164
170
171
170
169
170
168
161
156
158
163
165
167
169
168
168
168
170
172
169
162
155
158
167
173
173
171
170
169
165
163
164
167
171
175
173
168
165
165
169
175
179
180
158
160
164
166
164
159
157
163
169
174
175
175
176
172
166
162
162
163
163
165
166
167
167
165
166
167
165
160
157
164
173
178
175
168
162
157
158
158
167
174
180
178
173
165
162
163
169
175
177
179
157
158
159
160
162
162
163
166
168
169
172
173
172
169
165
163
165
165
162
163
165
168
168
165
163
165
165
162
163
167
171
172
169
161
153
150
157
166
181
186
183
176
171
167
168
172
176
179
178
175
156
160
160
161
163
167
170
171
169
167
168
170
172
168
163
163
169
169
166
163
164
167
168
167
167
168
168
167
165
165
165
165
164
160
154
154
163
178
186
184
175
169
168
170
173
176
179
181
177
171
156
164
166
163
161
164
170
172
169
167
170
175
176
170
162
163
171
175
171
166
165
165
165
165
168
171
173
170
164
161
161
162
163
161
157
158
167
176
180
174
167
168
171
172
168
169
173
176
174
170
154
166
171
164
154
153
160
166
165
165
170
174
172
161
153
159
171
177
174
169
166
166
163
161
164
169
171
168
163
158
159
163
166
164
159
159
165
172
172
167
165
169
174
174
168
164
166
171
173
171
156
167
174
167
154
151
157
163
162
162
166
168
160
145
141
155
167
175
170
164
164
167
166
162
161
163
165
164
160
157
162
169
172
167
160
159
166
174
174
169
166
167
175
179
175
170
168
172
174
173
160
167
172
170
164
164
164
162
160
160
164
163
156
147
146
161
172
175
165
157
158
165
171
170
165
162
163
160
158
157
162
170
173
168
162
163
170
182
181
173
165
163
170
179
182
179
174
174
177
177
157
161
167
173
175
170
164
159
156
159
165
166
162
156
163
173
180
176
165
155
153
160
171
175
175
172
169
166
162
160
160
163
166
165
164
166
171
178
177
172
163
158
161
172
178
178
175
175
179
179
149
154
164
171
170
166
160
153
153
158
166
171
167
163
167
177
183
177
166
158
156
160
167
175
181
181
177
172
169
166
163
161
159
162
166
169
168
166
164
165
164
161
159
163
168
170
172
174
177
177
147
154
161
163
160
157
157
158
161
164
167
168
168
166
167
175
177
173
168
164
166
168
168
173
177
178
174
171
170
170
169
165
164
166
172
177
174
166
160
162
167
168
165
162
162
163
165
168
172
173
157
156
154
153
150
150
153
162
170
173
171
168
166
167
168
167
167
168
170
172
174
175
172
171
169
167
166
167
169
172
173
170
168
169
174
179
178
169
163
163
168
171
170
167
166
164
164
162
166
168
157
149
144
146
151
150
151
158
170
177
175
169
166
169
168
163
162
165
170
175
176
175
173
169
163
159
162
166
171
173
173
171
169
168
171
174
174
170
166
166
169
172
172
171
172
172
170
166
166
170
141
131
132
146
161
166
162
159
163
169
169
165
163
166
167
168
165
165
165
168
168
170
172
169
163
160
162
165
169
172
174
175
172
170
168
169
169
169
169
170
172
174
174
174
174
175
175
174
175
179
125
121
131
150
169
176
176
166
160
162
164
161
158
160
166
174
172
165
158
157
161
166
169
169
169
167
163
161
158
163
171
177
177
175
170
170
173
174
175
175
173
174
175
175
175
175
174
177
181
184
139
140
146
158
166
171
171
169
167
166
168
167
160
156
159
170
172
168
162
159
162
163
163
165
170
171
167
159
151
154
162
171
176
176
176
176
179
180
177
173
170
171
174
179
179
174
169
170
175
180
165
163
164
163
160
158
162
168
172
172
171
169
162
154
155
159
166
169
172
172
168
161
156
157
166
172
172
166
161
158
160
163
169
171
175
179
182
182
176
170
166
168
174
180
182
176
169
164
167
173
175
168
165
164
160
158
160
166
171
172
169
165
163
159
158
157
157
163
170
174
169
159
149
152
164
172
174
173
169
169
167
166
167
165
170
175
182
181
175
168
169
171
175
177
177
177
173
170
168
168
168
162
159
161
163
163
163
165
169
170
170
168
168
175
175
167
157
152
157
166
166
159
150
153
164
173
174
170
165
165
169
172
171
165
164
170
180
183
175
169
170
174
175
172
165
167
173
176
172
169
161
154
155
159
164
166
166
166
168
169
170
171
175
181
181
171
160
152
153
161
166
164
156
156
164
172
173
168
159
157
165
172
174
166
162
167
178
183
176
167
166
172
174
169
158
158
167
172
173
169
152
151
157
163
164
165
166
165
163
162
162
170
177
178
173
166
162
162
164
167
170
169
164
160
163
168
172
171
165
161
163
168
170
165
163
167
177
182
176
168
167
171
176
174
170
167
167
168
167
168
155
157
164
167
164
161
159
158
155
151
156
167
176
175
166
164
166
172
177
176
172
170
168
167
165
167
170
172
171
167
164
162
160
160
162
168
177
178
177
174
173
172
174
176
177
178
171
167
162
163
162
165
167
167
162
157
153
150
149
154
164
172
174
173
170
170
171
174
175
171
166
164
167
172
175
172
169
166
166
168
168
162
158
159
165
173
177
175
176
178
178
175
171
172
174
176
173
168
162
162
171
170
164
158
159
157
154
151
155
165
174
174
169
169
174
176
171
166
164
166
163
160
162
170
177
179
172
164
166
171
175
172
166
165
172
176
174
169
168
174
178
175
166
161
163
170
176
172
168
165
174
169
161
157
159
159
158
158
165
170
171
166
163
167
177
178
166
157
157
165
166
163
160
163
170
175
171
168
171
174
180
179
173
170
174
172
167
158
157
161
171
172
166
161
161
170
177
177
173
169
167
166
165
166
164
162
161
165
168
167
165
163
163
171
180
176
165
157
159
169
172
166
160
159
162
165
165
167
172
172
172
170
169
170
173
168
163
156
154
160
167
172
170
167
166
172
174
176
175
174
161
164
172
178
173
167
165
167
168
167
163
165
168
175
179
174
168
163
167
170
169
163
160
160
161
162
163
165
168
165
160
160
166
171
175
171
166
166
168
174
179
178
176
171
168
166
168
172
173
174
162
164
170
174
172
168
167
169
171
170
169
168
167
167
169
171
174
173
170
163
157
156
159
160
163
165
166
165
163
157
157
160
168
173
176
174
171
172
179
183
184
182
178
172
168
166
165
167
164
164
167
164
161
161
159
164
166
170
172
171
169
163
156
154
159
169
177
178
169
160
157
159
162
161
163
165
168
166
162
158
161
167
170
170
169
170
172
173
175
178
180
179
176
171
170
171
173
169
159
151
161
155
148
150
161
167
164
157
155
159
172
180
184
175
163
157
158
163
168
171
172
169
168
167
170
173
171
164
160
162
166
169
169
166
164
162
163
162
162
164
166
163
161
161
163
165
163
162
169
176
158
154
149
152
162
167
164
159
157
160
169
174
174
172
169
169
170
170
171
171
169
164
164
167
171
173
170
165
163
164
164
165
165
162
159
157
161
166
169
168
166
162
161
161
162
163
163
162
165
168
155
153
153
156
164
165
162
158
155
155
157
159
160
161
167
172
175
173
170
168
164
161
159
163
169
170
168
164
162
161
161
164
168
169
164
161
164
172
178
176
170
164
161
160
158
158
157
158
160
162
157
154
153
159
163
163
160
156
152
151
153
158
159
158
162
165
168
165
164
164
163
160
159
162
167
170
168
165
161
160
162
165
171
174
171
167
165
171
176
176
171
165
160
158
156
154
152
154
160
165
160
155
155
158
163
163
161
159
157
157
164
167
165
163
162
162
158
155
155
160
164
166
167
168
171
171
170
168
165
163
164
167
171
173
171
167
163
162
165
165
168
165
164
165
164
157
153
156
163
169
158
156
157
161
166
166
168
167
169
166
167
167
168
169
167
163
155
146
148
158
166
173
174
175
174
172
171
171
171
171
170
168
167
165
164
165
166
164
163
163
166
170
173
174
173
170
166
163
166
168
156
155
160
168
171
168
168
167
166
161
157
160
163
164
164
159
154
148
151
157
163
170
173
175
174
172
170
170
172
172
172
169
164
159
159
164
169
170
167
166
170
176
178
176
172
171
171
172
172
170
162
161
166
172
172
164
157
155
150
147
149
154
159
157
150
149
153
157
158
156
156
158
161
167
170
170
171
169
168
168
169
164
159
157
159
166
172
170
169
169
174
178
176
172
167
169
174
179
181
181
166
166
168
169
164
158
157
155
150
147
152
160
163
156
149
146
158
166
164
157
151
148
147
153
164
172
176
171
164
160
157
158
157
160
164
169
172
167
165
167
171
174
171
168
167
172
180
185
184
180
162
163
160
152
150
156
164
169
168
169
171
174
169
163
157
160
169
171
166
162
163
161
154
151
160
174
181
173
161
153
154
159
163
165
166
168
167
163
160
161
165
168
170
170
171
177
181
180
174
169
154
151
146
145
150
160
171
175
175
178
181
179
172
166
164
168
173
171
168
170
175
176
170
163
165
170
174
169
160
156
161
169
171
167
162
161
160
160
157
157
160
166
171
173
171
171
170
167
164
168
153
146
143
148
154
158
160
163
166
173
177
177
172
167
163
165
169
173
172
171
172
173
173
173
166
164
163
164
162
165
168
173
173
165
157
157
161
164
162
160
160
165
169
170
168
163
163
164
168
176
155
153
155
158
158
154
148
149
154
158
167
172
172
168
162
160
166
173
174
169
162
160
163
167
167
162
160
161
163
168
169
168
164
161
158
161
169
173
169
163
162
162
165
166
164
162
164
172
176
179
158
165
169
165
158
151
148
149
150
154
160
167
171
169
164
161
164
170
173
169
163
159
160
162
164
163
160
158
160
164
166
165
163
162
165
169
171
168
166
164
164
164
165
166
167
167
170
175
178
176
162
164
168
165
160
157
156
158
159
156
156
163
168
169
165
161
164
168
172
172
172
170
164
162
163
165
163
157
156
159
165
167
166
166
169
171
169
164
162
164
166
168
171
173
175
174
169
167
170
171
166
161
159
162
166
166
166
166
165
158
155
160
166
167
163
160
164
170
174
175
174
173
167
162
162
163
163
159
158
161
167
169
168
167
169
173
172
168
167
166
166
167
171
177
182
178
169
163
164
168
167
160
157
160
168
170
171
173
166
160
155
160
165
165
162
162
169
174
173
169
165
163
159
156
156
158
161
161
164
168
171
170
167
167
170
175
178
178
174
170
165
161
165
174
180
178
169
164
165
167
165
163
160
162
167
172
172
170
166
165
165
166
166
165
164
166
170
170
165
159
155
151
150
151
153
156
160
162
167
171
172
170
167
168
170
173
178
179
179
173
166
160
163
169
172
169
167
166
168
168
163
163
160
163
170
172
169
164
164
170
177
175
166
164
165
168
166
161
157
156
158
157
156
156
157
161
162
162
162
164
165
167
167
168
167
167
167
174
177
176
172
170
170
170
166
161
162
169
173
172
160
161
161
167
174
173
167
160
161
170
174
171
162
158
159
161
161
160
160
162
168
169
166
166
170
170
165
160
156
153
156
162
165
166
165
165
167
171
172
172
173
175
177
174
167
163
166
173
177
175
159
160
166
172
175
170
165
163
164
166
163
161
156
153
151
151
157
166
173
176
174
171
171
172
174
174
168
160
154
153
158
162
165
166
168
170
171
171
166
164
167
172
176
175
170
169
172
177
179
176
155
160
169
174
169
161
160
166
169
167
161
160
166
165
156
150
157
168
176
175
173
172
173
174
176
176
171
164
160
164
169
170
170
169
173
174
176
172
165
163
165
170
173
174
169
168
171
174
175
174
152
156
165
171
163
153
151
161
168
171
171
176
180
177
162
149
153
161
164
167
169
171
172
171
172
176
176
173
169
171
177
177
176
172
171
171
172
172
170
171
172
176
176
176
172
168
167
169
170
172
153
154
159
164
163
152
145
149
162
170
179
184
187
175
160
148
150
155
160
163
166
169
167
164
165
172
178
177
174
170
172
173
172
169
168
164
165
169
177
181
181
180
179
179
178
176
174
172
171
170
163
159
158
161
162
157
152
151
158
167
175
182
180
167
155
152
160
168
167
166
166
167
165
163
164
169
173
171
167
164
163
164
168
171
168
162
162
169
178
182
182
179
177
178
180
180
179
175
171
170
169
166
164
163
162
164
168
166
163
165
173
178
173
161
153
161
176
186
181
171
166
166
166
165
166
168
168
165
161
159
160
164
169
175
172
165
163
167
173
177
174
174
174
175
174
171
168
165
166
170
160
167
173
168
164
166
172
170
164
162
169
175
169
155
153
163
177
183
178
171
167
167
167
167
166
166
166
164
163
162
167
172
177
179
173
167
164
165
169
170
169
170
174
176
172
165
161
160
163
168
147
164
172
167
160
162
169
169
163
159
165
170
166
156
152
157
165
170
169
168
169
172
173
171
167
164
164
165
168
174
176
175
175
172
170
168
168
170
171
169
167
167
172
178
177
169
163
161
164
168
147
157
164
162
157
159
166
166
161
158
160
163
161
157
156
160
164
166
165
166
172
179
182
178
173
169
167
165
168
174
177
171
165
164
167
174
176
177
175
172
167
163
166
174
179
176
169
167
169
171
149
154
160
163
161
163
165
165
159
157
157
159
160
159
161
168
170
168
165
165
168
174
177
177
177
177
174
169
167
168
165
160
154
156
168
180
185
181
177
174
169
161
158
166
175
178
174
172
176
177
149
153
162
169
168
166
165
163
159
156
156
160
163
162
163
168
170
168
164
161
160
161
163
167
174
181
181
175
169
165
161
158
154
158
169
180
182
178
174
172
169
165
161
162
169
175
174
175
178
178
153
155
163
168
164
162
163
166
164
158
158
164
168
166
164
163
165
165
163
159
159
159
160
165
169
176
177
175
170
166
162
161
163
165
170
174
175
171
168
168
169
169
168
166
169
174
175
176
176
172
159
158
157
157
155
156
162
168
171
171
171
171
173
171
166
162
162
164
164
164
165
164
164
164
162
161
166
170
171
169
166
165
169
172
173
170
170
168
166
166
169
172
173
173
173
173
173
172
169
166
156
152
148
147
151
156
162
168
174
179
183
182
179
178
177
174
166
167
169
172
171
168
165
163
159
155
159
167
173
172
168
166
170
177
176
170
167
167
168
167
169
172
173
174
173
171
170
167
167
170
144
138
138
146
157
166
164
162
166
172
176
174
175
178
180
180
174
170
172
174
171
166
162
163
163
162
161
162
168
169
170
169
172
175
172
170
168
170
171
172
171
171
171
170
169
169
171
172
173
175
135
130
135
151
164
171
163
155
154
159
165
165
162
164
173
178
176
171
170
170
167
163
162
166
171
171
165
157
155
161
169
175
173
171
167
170
175
177
176
174
173
171
168
164
163
165
170
178
181
180
147
143
149
159
168
171
164
155
154
160
166
165
158
152
159
171
174
170
167
166
165
163
162
167
174
176
171
161
151
155
164
172
171
165
166
175
182
184
177
171
170
170
169
163
160
164
169
173
178
180
165
162
163
166
171
172
167
167
168
173
174
170
162
153
157
164
168
168
168
169
167
163
158
159
165
173
174
169
162
157
158
159
160
164
172
180
185
180
170
165
167
170
171
168
166
170
171
168
168
172
172
166
167
169
172
172
171
172
176
178
178
174
168
167
163
162
160
160
162
165
167
162
155
154
159
168
171
170
168
163
158
153
153
163
171
178
180
172
165
164
168
175
176
174
173
176
176
171
166
164
167
167
166
166
167
166
165
167
172
174
175
171
171
174
175
168
157
149
152
158
163
161
159
162
170
172
168
163
160
158
156
155
155
159
165
171
174
171
167
168
174
182
183
178
173
176
179
178
172
163
166
163
164
164
163
160
157
160
165
168
166
165
163
169
172
168
156
149
150
156
162
165
168
172
179
176
170
160
153
152
155
157
161
161
163
167
171
172
171
172
177
181
182
177
174
175
180
181
176
170
166
163
164
165
162
157
156
161
164
164
158
156
159
162
162
161
156
156
159
163
168
169
170
168
168
170
172
170
164
157
154
156
162
167
168
169
169
170
173
173
174
174
174
176
180
180
181
180
178
174
167
165
165
165
160
157
157
161
163
163
160
161
162
163
161
160
162
167
171
171
170
167
161
157
158
164
171
175
173
164
157
154
158
168
170
167
166
167
174
177
174
168
168
176
185
191
182
175
169
170
168
167
162
157
157
157
157
158
160
165
169
170
168
167
167
169
169
170
172
172
166
157
151
154
162
170
171
168
164
163
162
162
162
164
164
163
165
170
178
181
178
170
166
171
180
187
181
170
163
161
170
168
160
155
157
160
158
155
156
163
171
171
167
167
174
176
171
166
166
169
163
153
150
158
173
178
172
160
154
161
172
177
171
163
160
161
167
174
179
183
181
176
167
165
169
176
178
174
165
160
171
168
162
158
160
161
159
157
158
162
166
164
163
167
176
176
166
159
162
170
169
159
155
162
173
175
166
153
152
164
179
185
176
166
161
164
168
170
170
176
181
180
171
163
161
166
175
177
170
164
168
167
165
164
161
158
159
162
166
167
166
165
167
170
175
172
163
160
165
171
171
163
161
164
167
165
158
154
159
169
178
181
175
170
168
168
165
161
160
168
179
181
174
166
161
162
167
172
172
171
164
165
167
165
160
155
161
168
173
174
177
179
177
174
174
171
170
172
173
169
163
159
161
165
164
161
159
163
170
171
171
170
173
176
177
171
163
160
165
175
180
180
175
169
166
164
164
166
172
175
162
163
165
166
162
162
165
171
176
177
177
178
174
170
171
174
180
183
176
163
153
153
160
165
165
165
168
173
173
168
162
165
174
181
179
170
164
167
177
183
180
174
168
167
170
172
172
171
173
174
164
163
164
169
168
168
168
170
170
165
163
163
162
162
168
176
182
178
166
156
155
160
165
165
164
166
171
174
172
164
161
167
174
177
173
165
165
170
176
179
173
166
161
164
171
180
184
178
168
165
145
128
114
122
145
164
165
159
158
161
167
169
169
165
159
156
161
166
170
167
164
166
170
174
175
174
170
166
163
164
169
172
173
168
167
166
166
166
164
164
163
160
161
165
172
173
170
170
174
178
140
138
138
147
159
165
163
160
162
166
171
173
172
166
163
163
166
168
169
165
160
160
165
171
174
172
169
166
164
164
164
163
162
160
161
164
168
172
170
165
161
160
163
167
170
169
167
170
175
176
143
150
158
163
164
162
161
161
167
172
172
170
162
158
161
167
172
172
169
166
162
161
162
165
169
170
167
165
162
160
160
160
162
160
161
164
170
175
176
170
163
161
164
169
169
167
165
166
167
168
152
157
165
166
166
163
161
160
164
166
167
164
159
155
158
164
170
171
169
167
168
166
165
166
169
168
166
163
160
156
155
160
165
171
168
169
171
175
175
171
164
162
163
167
168
168
165
163
163
166
158
158
160
161
164
162
160
157
153
152
158
163
163
160
161
163
162
161
162
166
172
174
174
174
173
170
167
163
159
153
152
159
166
172
173
172
173
173
170
166
163
161
162
165
167
168
167
165
166
168
157
158
160
161
163
160
156
151
146
145
153
161
164
167
168
165
157
148
152
163
174
180
179
179
175
172
168
165
162
158
158
163
166
167
165
167
170
168
163
160
161
164
166
169
170
169
168
167
169
168
154
158
165
169
169
164
153
147
145
144
149
157
161
164
166
164
155
147
149
160
172
177
175
174
172
171
170
169
167
167
168
169
166
161
158
160
163
164
162
160
162
169
173
173
170
168
166
166
170
172
156
160
170
182
180
167
156
149
146
146
151
157
160
157
155
156
157
157
155
161
168
168
162
160
165
170
173
170
167
168
169
168
162
159
158
159
162
163
163
162
165
170
172
173
170
168
168
172
177
177
161
161
164
171
171
165
161
157
152
149
153
162
163
158
151
154
161
165
164
165
167
160
149
141
153
168
176
173
165
161
156
155
157
160
165
168
169
166
164
162
161
164
168
170
171
172
176
179
180
179
162
156
151
149
152
157
161
161
157
153
157
164
167
163
157
159
167
168
168
169
172
165
152
137
145
163
176
174
162
152
149
153
159
163
166
169
171
167
161
157
157
162
167
170
173
178
184
181
174
167
161
151
142
139
141
150
155
157
157
160
163
167
168
165
161
162
167
168
167
170
174
176
168
158
151
158
167
171
163
157
159
169
171
165
159
159
161
160
155
154
158
165
167
169
171
178
181
172
161
159
161
150
143
146
148
149
149
151
156
162
169
172
170
165
160
160
165
168
165
160
163
172
179
177
166
159
161
168
169
168
172
177
175
164
154
148
151
153
154
156
160
164
165
165
166
171
171
165
158
160
156
152
155
162
159
155
151
152
155
163
171
174
173
166
161
161
167
174
169
159
156
164
176
181
170
162
160
164
169
171
171
172
170
164
159
158
158
161
162
159
159
160
161
161
162
161
162
166
171
168
153
158
165
171
169
163
158
157
160
164
168
170
168
166
165
170
181
182
176
170
163
164
170
170
168
164
162
161
162
164
165
165
165
165
166
171
174
176
170
162
157
158
162
166
163
158
159
169
175
175
157
160
166
172
173
168
163
161
162
163
162
162
163
164
166
174
181
184
182
176
173
171
167
164
165
166
165
160
156
156
161
166
167
167
171
177
183
181
172
163
160
161
167
171
168
165
161
165
173
174
165
160
159
165
169
166
164
164
165
161
157
158
161
163
163
166
174
177
174
170
172
172
167
161
160
165
169
165
159
157
164
170
172
171
172
176
179
176
168
166
165
166
170
172
176
175
170
167
170
171
168
160
156
159
162
162
165
168
166
159
155
159
165
165
161
161
169
171
166
159
159
164
162
157
155
161
168
169
166
162
168
173
176
174
171
170
164
162
166
170
169
167
167
171
180
183
183
177
172
170
165
162
160
160
163
164
167
167
164
159
162
166
170
168
163
163
167
167
159
153
153
156
157
157
156
160
163
165
165
162
169
174
176
176
171
164
160
161
169
174
172
166
166
170
175
178
181
179
176
172
164
163
162
165
168
170
167
161
159
162
171
176
173
168
165
165
166
163
156
154
154
156
159
164
171
168
163
158
153
157
162
171
174
174
171
166
164
169
176
178
175
171
170
169
167
164
166
173
176
174
166
162
158
163
169
171
166
157
156
163
173
177
171
164
163
165
167
167
165
163
161
159
162
169
176
173
165
157
153
154
161
165
168
170
169
169
169
171
173
174
174
175
174
170
163
159
163
171
176
175
166
157
152
154
162
165
165
161
159
161
166
169
168
165
162
163
170
178
179
174
166
164
166
169
171
169
166
164
164
166
162
162
164
167
170
172
171
167
164
163
168
174
176
172
168
167
171
176
177
174
157
153
151
153
158
160
165
167
163
157
153
159
168
170
161
159
169
179
181
175
170
170
173
173
171
167
166
168
170
172
170
169
170
171
174
174
172
169
163
158
160
168
175
176
174
173
175
174
173
171
147
149
156
166
163
159
159
165
162
155
155
162
176
176
162
152
156
167
171
171
169
172
176
176
174
172
169
167
168
170
173
175
176
176
176
176
175
173
171
166
164
165
177
181
178
173
169
164
165
166
150
152
159
170
169
157
151
155
161
168
171
176
179
176
160
148
150
158
162
167
168
169
169
169
171
174
173
169
165
166
169
170
171
171
173
173
172
173
174
173
171
175
180
184
181
172
163
159
163
166
163
157
159
164
166
158
150
154
163
175
180
180
173
167
158
154
160
161
162
165
167
167
164
164
166
171
171
167
163
163
163
162
164
167
170
168
168
169
171
175
175
176
178
181
179
175
166
162
165
170
170
162
158
157
160
162
165
168
166
170
175
172
166
159
159
167
173
171
164
164
166
169
169
169
167
168
167
164
163
164
163
162
167
171
171
168
166
168
170
175
173
172
173
176
177
175
168
162
165
173
162
162
160
157
159
168
175
171
165
160
165
169
166
162
162
166
172
170
165
162
164
167
172
174
173
170
167
167
168
171
170
172
176
178
176
172
168
172
174
174
169
165
168
173
174
170
164
163
166
173
155
161
162
158
158
165
171
169
160
154
157
164
169
168
165
162
162
165
168
168
164
165
168
174
175
174
170
170
173
177
177
176
175
175
176
176
173
173
175
173
168
164
166
171
171
166
162
162
166
171
155
159
159
156
156
161
166
166
159
154
152
158
165
168
166
161
160
164
170
176
176
169
166
169
173
174
172
169
173
176
175
169
162
164
174
180
179
172
172
174
172
168
167
168
170
167
162
162
167
172
157
157
156
155
156
160
166
167
163
160
154
160
163
166
164
163
162
163
168
174
176
173
166
162
167
174
175
172
171
171
169
162
155
159
172
184
183
176
171
175
177
174
167
165
168
168
166
166
170
175
158
154
155
158
160
163
169
173
168
161
158
161
167
166
163
161
160
161
164
167
168
169
167
164
168
175
179
177
171
167
165
162
160
161
169
181
185
177
174
175
177
175
169
165
166
169
170
172
175
174
159
155
158
160
161
163
170
173
168
158
155
162
171
170
164
159
157
159
161
161
162
164
168
169
173
177
179
178
171
164
161
164
168
167
167
168
173
174
173
172
172
173
172
170
168
170
174
177
177
169
159
158
160
160
160
163
169
171
166
157
155
161
170
174
169
161
159
159
159
159
159
162
165
168
172
173
172
175
171
165
160
164
172
174
171
164
163
166
169
168
168
172
176
177
174
171
172
174
171
165
154
156
157
159
162
168
169
169
167
162
164
166
169
173
172
167
163
161
160
160
160
159
159
162
165
168
168
171
171
168
162
163
172
181
178
167
161
164
167
168
168
172
177
179
176
169
164
163
165
168
150
149
152
156
164
169
169
166
165
166
171
172
169
169
172
173
167
165
166
168
165
156
151
155
162
166
165
167
170
169
167
166
170
174
175
170
167
169
170
170
171
173
174
173
170
167
165
166
168
171
157
152
150
152
160
167
163
157
155
162
169
169
166
164
170
173
171
169
172
173
168
159
152
159
168
172
169
165
163
165
169
170
168
164
165
170
174
175
171
171
174
175
171
165
162
166
172
178
176
174
161
158
154
157
163
165
159
151
150
156
163
164
163
162
170
175
175
171
171
171
168
165
164
170
175
178
174
167
160
160
167
172
170
165
167
173
178
174
166
166
172
177
170
161
157
166
177
183
181
179
161
162
160
165
170
171
166
160
156
160
166
168
167
168
173
179
177
171
166
166
168
171
172
171
171
173
172
169
162
157
161
167
171
173
173
177
175
166
159
160
168
175
169
161
158
167
176
175
173
176
160
162
164
168
174
177
177
173
170
172
175
176
173
173
176
179
174
167
161
162
168
172
173
171
166
166
166
164
161
156
153
154
160
168
173
172
168
162
157
158
165
171
169
166
165
171
176
172
167
166
165
168
168
166
169
173
176
173
173
175
175
169
166
167
172
174
169
161
158
161
165
170
176
178
175
170
163
157
155
152
150
146
149
157
164
168
166
165
164
164
167
172
175
173
174
178
181
177
171
165
173
175
172
169
166
165
162
166
169
168
162
151
148
154
163
165
161
155
155
158
163
170
180
188
188
179
167
158
153
149
146
142
145
154
164
170
171
168
168
170
173
176
178
180
182
185
185
183
179
173
174
174
174
173
168
165
163
165
170
167
157
144
143
153
159
160
155
152
155
161
166
172
177
174
173
172
172
172
167
157
146
141
148
163
175
180
172
168
170
175
176
172
171
176
184
187
183
178
176
173
168
168
169
171
169
168
170
175
176
171
164
159
158
159
160
159
156
156
158
165
169
169
161
155
154
162
173
181
180
166
153
146
154
167
180
176
166
164
171
178
175
166
162
169
179
183
178
171
166
169
163
163
161
159
164
172
176
178
178
176
173
171
167
164
164
165
163
165
168
172
171
164
154
147
149
164
174
180
179
169
164
162
163
167
166
161
161
165
175
180
174
163
160
166
174
180
177
171
166
165
162
162
156
155
163
172
177
175
171
169
170
167
165
165
170
171
164
165
170
179
177
163
153
151
165
173
173
168
165
167
174
178
173
166
156
158
164
172
178
178
173
167
166
168
173
177
178
174
168
165
162
161
159
159
164
173
176
172
166
163
161
160
158
163
170
168
161
159
170
181
177
165
158
164
172
174
166
154
152
164
179
187
179
167
160
165
173
176
177
174
173
172
172
172
172
172
172
171
167
165
162
160
160
161
166
172
173
170
167
165
163
162
161
162
162
162
161
162
171
175
172
164
163
167
169
165
154
145
151
166
178
183
177
169
167
171
174
172
169
171
173
175
174
173
168
164
162
161
165
165
161
159
161
164
164
167
169
169
168
169
172
174
171
163
158
161
169
177
179
170
161
159
162
167
165
161
157
159
166
171
174
174
175
173
171
170
167
164
166
171
172
172
171
171
168
166
163
163
167
168
160
160
163
165
166
166
164
164
164
168
174
178
175
168
163
166
175
182
177
165
155
154
160
167
165
164
170
176
178
171
167
168
174
177
174
165
160
161
167
171
172
167
165
167
171
176
176
175
173
171
162
164
167
169
169
167
163
159
157
160
163
167
171
168
168
168
169
164
160
156
157
161
166
169
167
167
173
179
176
167
161
165
172
178
173
164
162
164
170
174
172
166
162
164
173
185
189
181
174
173
113
101
103
127
154
168
164
157
158
163
167
166
160
157
157
160
169
173
170
162
156
159
165
169
166
163
166
168
167
162
160
160
162
164
167
169
169
166
163
163
165
167
167
167
167
167
168
172
174
169
124
125
136
151
158
160
155
154
160
164
169
166
160
157
156
159
166
170
168
161
156
159
164
169
170
167
165
165
162
162
163
163
162
162
165
169
172
170
168
164
165
167
168
169
168
165
165
171
177
177
141
150
158
162
159
153
150
155
165
177
176
170
160
155
158
164
169
171
169
163
160
161
163
167
171
170
166
163
161
161
161
161
160
159
160
163
167
170
171
166
166
166
169
172
173
168
166
166
170
171
150
153
162
164
161
156
155
158
165
174
175
170
162
156
159
166
171
170
166
164
164
164
168
171
172
169
165
163
161
159
158
158
158
158
158
162
167
171
172
170
168
168
170
173
179
183
179
170
164
164
154
153
157
160
160
160
158
154
153
155
161
164
163
159
161
166
169
169
164
165
167
169
173
176
172
166
162
160
159
155
155
157
159
158
159
163
171
174
173
170
169
169
171
172
178
186
189
182
168
163
156
158
158
157
158
157
153
148
141
141
149
158
160
160
164
168
169
166
164
166
172
176
175
175
171
165
160
158
154
151
154
161
163
160
159
163
171
173
171
167
166
170
171
170
172
181
187
183
174
167
166
165
165
161
158
151
147
145
145
145
151
158
160
160
164
169
168
163
162
166
176
179
174
170
168
166
162
158
154
152
161
167
168
164
157
158
164
167
166
161
160
165
168
169
169
169
170
171
171
168
168
164
166
165
163
156
152
154
155
157
161
164
163
161
163
167
167
159
155
165
175
177
168
161
161
165
165
162
160
164
169
172
172
166
160
157
159
163
163
159
155
156
165
171
171
167
162
161
163
167
162
157
157
159
162
163
162
162
160
162
166
169
168
164
163
168
168
163
159
165
172
170
161
149
152
161
164
165
166
168
171
169
168
166
165
164
164
165
163
158
154
158
167
174
175
169
164
161
163
164
162
155
150
153
157
160
161
161
160
158
162
167
168
166
165
167
169
169
167
166
167
163
155
146
147
154
161
164
163
164
164
164
163
163
165
167
169
167
164
160
160
169
173
174
173
172
172
171
165
161
168
163
158
155
157
157
155
156
156
156
156
161
164
164
162
164
168
171
170
165
161
160
160
157
153
157
161
164
161
160
163
167
167
162
158
162
167
165
162
165
176
185
179
170
168
175
181
178
168
161
174
167
164
163
163
159
155
155
154
152
153
157
162
161
159
159
162
165
163
158
156
164
172
174
169
163
165
170
168
167
170
174
172
164
158
159
161
160
160
169
182
187
178
169
166
175
180
178
170
165
169
162
164
168
169
166
163
158
153
150
155
162
162
162
160
160
163
166
162
157
159
167
177
179
170
165
168
172
175
173
173
173
173
170
167
166
162
161
164
169
176
176
174
171
169
168
169
170
171
171
155
157
162
169
173
171
167
161
155
155
161
165
166
164
166
171
176
175
171
167
166
168
171
170
168
165
166
169
170
168
166
166
170
173
174
174
174
174
172
167
161
160
168
174
170
162
160
165
173
175
154
157
162
169
172
168
161
157
159
163
164
165
163
164
168
175
181
181
175
172
170
168
167
166
164
164
166
167
166
162
162
165
171
173
174
177
181
181
176
168
159
158
163
169
167
162
158
163
170
173
159
157
159
168
168
159
152
154
163
166
165
164
162
161
162
168
176
177
169
164
165
169
169
164
162
164
169
171
168
164
166
171
175
175
173
174
176
178
174
171
168
164
162
164
168
169
169
167
168
169
164
159
160
163
161
152
148
155
164
165
166
168
169
163
159
160
168
172
164
158
162
172
175
170
164
165
170
173
172
169
171
175
177
177
172
168
162
162
169
174
175
171
166
166
173
178
179
174
169
168
165
163
163
164
159
154
153
157
162
162
168
176
179
171
162
160
166
172
170
167
169
176
178
175
170
165
164
165
167
170
174
176
177
176
170
163
156
157
166
175
175
171
169
171
175
181
181
176
171
169
167
166
165
165
165
161
158
155
153
158
169
181
183
176
167
164
167
173
177
175
173
175
176
177
176
168
159
155
161
171
176
177
176
175
173
166
163
165
172
174
172
169
169
171
172
173
170
170
170
168
172
166
160
159
162
164
159
152
149
157
170
181
183
176
168
167
169
173
176
173
167
162
164
171
173
167
162
159
166
174
175
173
172
172
174
173
171
170
171
173
173
172
170
169
165
165
166
168
169
166
174
160
149
147
156
162
162
156
151
154
167
179
181
173
165
165
171
176
174
167
159
158
162
166
164
163
166
173
177
176
168
164
165
169
174
175
171
167
166
169
175
178
174
171
168
170
173
174
173
169
164
153
146
144
156
164
169
164
155
150
156
171
177
172
160
160
171
178
175
164
159
163
169
169
163
158
161
170
173
172
167
165
166
169
171
169
167
165
165
167
173
179
179
178
177
179
182
181
178
176
151
150
155
161
167
168
172
173
163
153
151
161
174
172
162
158
170
179
178
170
165
168
173
173
167
157
151
149
155
165
169
171
171
169
166
163
164
167
169
168
170
175
181
183
180
177
174
174
175
178
151
153
162
172
174
171
171
175
178
171
163
163
170
173
168
164
167
172
175
173
169
167
166
169
168
161
152
146
151
163
170
169
167
165
164
164
165
168
169
168
168
174
180
182
175
161
156
158
165
176
154
154
160
168
171
167
168
174
182
182
177
170
168
171
172
170
167
163
164
168
170
167
164
163
165
164
160
159
162
167
167
162
160
161
166
168
167
167
167
169
170
172
172
173
166
157
152
154
164
174
154
155
153
154
158
163
166
169
171
173
173
171
166
167
171
171
167
160
159
164
169
171
170
166
164
165
166
169
171
171
164
159
156
160
167
169
168
170
170
171
168
165
165
167
169
169
166
166
169
175
156
157
150
145
149
158
164
163
157
152
150
156
163
169
172
167
165
166
166
168
168
172
175
176
174
170
169
170
171
169
164
162
163
164
164
164
167
174
177
174
167
162
163
167
171
172
174
176
179
177
165
165
158
151
152
160
165
162
152
137
134
143
161
171
173
165
163
170
180
176
166
158
164
174
178
174
170
167
165
164
165
168
169
167
163
161
165
174
178
174
166
163
165
167
168
167
169
175
179
176
172
170
163
159
159
165
168
166
158
149
143
148
158
168
171
166
163
168
176
177
165
154
150
159
170
172
169
164
161
162
166
171
172
167
166
163
164
166
169
171
169
167
168
166
164
162
164
168
172
175
170
164
158
157
160
165
168
166
164
165
166
163
163
166
167
165
164
165
168
171
167
160
152
151
158
167
171
169
166
165
169
172
171
169
168
168
167
166
168
171
173
174
170
165
162
161
163
165
169
174
165
155
150
153
158
163
164
165
165
167
174
175
171
168
167
165
165
166
166
167
168
168
166
161
161
168
173
174
170
167
168
171
171
167
167
169
172
173
169
171
175
177
174
169
163
159
163
166
168
168
163
155
151
152
157
160
160
161
161
158
160
168
174
175
171
165
165
168
168
165
163
165
169
173
172
172
174
174
171
165
164
166
170
168
166
166
170
171
170
169
171
176
178
175
167
161
163
168
168
162
161
160
162
164
162
162
160
160
156
149
148
158
169
175
172
164
161
163
165
162
159
161
166
172
174
172
170
169
168
164
161
164
169
170
167
162
160
165
167
166
166
172
179
180
172
164
162
163
164
161
156
160
165
166
165
166
166
163
155
150
153
161
165
166
163
158
157
157
160
160
160
161
163
168
168
166
163
165
167
167
165
165
170
171
167
160
158
162
167
167
167
171
177
179
175
167
161
158
160
163
151
154
154
156
161
169
170
164
159
159
169
171
168
160
157
155
155
155
159
164
166
162
159
160
162
163
163
166
169
170
170
167
167
165
164
164
165
168
170
172
174
175
174
170
170
170
167
161
161
164
155
151
144
143
154
167
170
162
158
161
169
173
171
166
164
162
159
160
165
169
167
163
158
158
163
166
168
170
172
170
170
167
164
161
163
169
173
171
168
170
176
178
172
164
166
176
181
175
167
165
161
157
151
149
156
164
165
159
155
156
162
166
170
172
173
171
167
166
169
170
167
165
162
165
169
170
171
169
168
167
167
169
168
166
169
172
171
164
157
162
171
176
173
167
172
182
187
183
174
172
162
161
159
157
161
164
165
159
152
152
156
161
167
173
176
177
174
171
169
168
168
171
173
174
172
168
166
165
162
160
163
169
177
178
174
170
162
158
156
160
167
172
171
168
172
181
182
176
173
176
166
163
161
160
162
168
170
166
158
157
160
163
166
167
169
174
176
172
169
168
171
176
178
175
170
164
160
158
157
153
154
160
171
175
171
165
161
162
167
166
166
166
165
164
166
169
172
171
170
175
176
172
165
159
161
172
178
174
168
166
164
164
161
156
161
167
170
170
168
166
167
171
175
174
171
165
159
154
152
148
146
148
156
161
164
164
165
168
171
170
166
164
162
164
168
171
173
172
173
176
181
183
173
163
162
170
177
177
172
168
164
158
155
153
160
161
161
165
165
162
161
165
172
173
172
168
164
160
154
148
142
138
143
153
163
168
168
168
170
172
169
165
164
171
177
178
174
170
172
176
174
181
180
175
173
173
174
171
169
167
162
158
158
158
160
160
160
163
164
163
163
169
173
170
170
170
171
172
169
159
146
134
137
152
169
175
171
167
170
175
175
169
166
171
179
177
167
159
161
172
164
170
177
181
178
175
172
169
165
165
165
167
167
163
161
161
163
166
167
169
173
177
175
168
164
167
174
181
181
170
156
141
142
158
171
176
170
167
172
180
178
169
163
166
172
170
163
157
163
171
161
165
171
175
175
176
174
169
165
166
169
172
171
165
163
164
166
171
173
178
183
182
175
166
162
168
175
181
182
174
167
159
158
164
170
172
168
166
172
176
172
163
161
164
168
168
168
170
173
174
164
166
168
170
172
176
177
173
169
168
169
169
169
168
170
169
164
165
170
180
184
178
171
165
166
171
172
172
171
172
174
173
171
171
172
172
169
166
165
161
158
158
164
170
175
177
172
173
173
175
165
165
165
167
172
178
178
173
169
167
165
163
162
166
171
165
158
158
166
176
178
171
167
167
170
172
169
164
164
170
177
180
178
174
174
174
173
169
164
159
155
157
168
178
184
178
169
163
165
171
163
162
162
167
175
180
179
170
165
165
165
162
157
155
155
156
156
161
166
171
170
166
166
169
171
170
166
163
165
170
176
177
174
171
171
173
174
174
173
169
164
162
170
177
181
175
164
159
163
168
160
160
162
167
174
178
173
165
161
163
167
164
157
147
143
151
160
170
172
166
158
157
161
165
165
165
166
171
172
171
172
171
169
167
165
166
169
173
174
174
170
168
169
173
173
170
166
166
167
164
161
162
163
165
168
169
165
161
160
164
169
173
169
159
155
157
162
168
168
159
152
149
154
157
160
164
171
178
177
170
166
166
168
167
165
162
163
163
166
169
171
170
171
170
170
173
175
175
170
160
165
166
163
162
162
161
159
159
162
171
177
180
176
172
169
161
158
156
156
156
155
157
160
162
163
166
172
177
176
169
163
163
167
170
170
166
162
161
161
167
172
175
173
170
171
179
186
181
172
165
109
114
131
151
165
165
155
145
145
153
158
158
156
155
156
163
172
176
173
166
162
163
163
158
154
155
164
167
165
157
153
150
156
162
166
170
170
165
159
160
170
177
175
168
162
162
168
172
172
167
134
141
152
159
157
152
146
143
146
151
154
153
153
153
155
160
168
174
174
170
164
163
162
158
157
160
164
165
162
161
162
164
163
164
169
172
172
170
169
170
173
173
168
166
163
164
168
172
175
176
146
151
155
154
149
144
143
146
152
156
158
157
156
154
157
161
168
171
169
167
163
162
164
165
168
167
165
164
162
162
163
163
162
163
165
166
167
167
172
175
175
169
164
164
166
168
169
168
169
171
149
148
150
152
151
149
148
151
157
160
163
164
159
157
160
165
169
167
163
159
157
161
168
173
174
169
165
165
167
168
166
162
158
155
157
159
162
165
169
173
175
171
168
167
173
177
176
169
163
159
151
148
153
156
157
157
155
154
153
155
161
166
161
158
160
166
170
168
162
155
154
162
171
176
172
166
162
164
170
171
168
163
157
150
149
154
162
164
166
168
172
176
176
173
175
183
188
181
165
155
159
160
160
159
160
161
161
158
151
148
156
164
164
160
160
166
172
173
168
162
160
164
169
171
168
162
159
159
159
158
163
165
162
155
150
155
163
167
165
163
169
176
177
173
172
181
188
185
174
158
171
167
164
160
160
162
164
163
158
153
157
166
166
163
162
166
170
171
168
165
167
168
167
165
165
164
161
159
156
154
160
168
168
162
157
158
163
166
164
160
161
165
168
170
172
177
183
181
173
159
171
164
161
161
162
164
166
167
164
164
166
171
170
167
166
169
167
161
158
160
166
170
168
163
166
165
162
161
161
164
167
173
173
169
163
160
161
165
165
159
152
153
162
171
175
174
170
165
160
157
161
156
157
164
166
164
164
165
166
171
174
173
171
169
168
169
167
158
154
155
162
168
168
168
168
165
161
161
169
175
177
174
172
170
165
163
163
166
166
162
157
157
166
175
177
170
163
157
155
156
159
156
158
162
166
162
159
160
165
173
175
173
168
167
167
168
168
165
162
161
159
159
164
171
172
165
160
158
164
169
173
173
169
165
163
165
166
167
167
166
170
175
178
176
172
167
165
165
163
160
162
162
163
166
167
161
156
157
162
165
165
164
163
163
164
165
170
175
173
166
157
154
159
170
174
171
163
158
157
161
166
169
166
162
161
165
169
167
164
170
184
192
186
174
167
169
174
177
171
165
167
166
165
166
169
166
163
159
155
151
150
154
158
161
164
166
172
175
174
168
160
158
160
167
173
173
170
167
163
164
168
169
167
165
166
171
172
166
163
171
186
194
186
175
171
176
181
181
174
168
173
171
166
166
169
174
173
165
150
138
136
149
159
164
166
169
170
170
169
169
168
168
166
164
168
171
173
174
173
170
167
165
166
171
177
177
172
164
164
171
178
182
181
179
178
176
175
175
174
175
177
174
166
162
165
173
175
167
153
141
143
158
169
170
169
168
167
166
167
171
173
172
170
166
168
170
172
174
174
169
162
159
167
178
184
178
168
163
165
167
165
165
173
178
176
169
164
168
173
176
176
172
165
162
162
162
164
162
159
154
159
170
173
170
166
162
162
165
169
168
169
169
169
171
171
169
169
171
170
166
162
161
170
182
185
176
167
167
170
169
163
161
167
171
170
165
163
165
170
171
168
165
165
168
163
154
149
155
162
166
169
171
169
163
159
156
161
166
167
165
164
166
169
174
173
170
168
170
172
170
168
169
173
179
179
174
172
174
175
173
171
167
165
166
168
169
170
167
165
166
162
162
166
173
167
155
149
156
164
169
172
174
170
162
158
157
163
167
167
166
164
165
169
172
174
170
168
170
174
175
175
172
170
171
171
171
173
174
175
178
177
172
167
165
168
172
173
167
163
164
163
163
166
169
168
163
161
161
165
169
172
177
176
170
164
162
165
170
173
172
169
168
169
170
171
167
165
164
172
179
178
172
164
163
165
166
166
167
171
175
175
171
168
168
171
172
168
165
161
163
168
164
161
162
164
164
163
164
164
164
168
174
177
176
172
167
167
172
177
178
175
169
168
170
168
164
158
159
170
182
184
177
168
163
164
164
161
161
166
170
169
167
168
173
177
176
168
165
161
161
172
165
156
154
159
162
161
157
155
159
164
171
176
174
170
168
167
170
173
173
169
167
168
169
168
164
161
163
175
183
185
178
172
168
170
169
166
163
166
170
169
168
171
176
180
178
171
167
161
157
173
166
159
155
158
162
160
154
149
154
167
176
177
168
160
162
166
169
166
161
161
163
166
168
167
166
170
174
180
177
174
169
167
169
174
174
172
168
168
173
179
180
178
177
177
179
175
170
163
160
169
169
166
163
165
168
168
160
152
155
170
185
180
167
153
155
166
171
166
158
156
161
167
165
162
162
169
174
173
170
166
162
163
164
168
169
169
168
169
177
184
185
181
179
178
180
181
176
170
172
163
167
169
169
169
172
175
174
168
163
167
178
176
169
159
159
172
177
172
163
158
160
164
165
160
157
155
157
164
167
168
166
162
159
157
159
160
165
167
171
177
184
184
181
178
177
174
173
174
183
155
159
165
167
169
170
176
181
182
173
163
160
164
171
174
174
178
180
175
167
160
158
161
165
163
158
152
155
164
173
173
169
165
163
161
161
162
163
164
166
170
175
182
179
172
166
159
160
170
182
153
156
159
164
165
165
170
173
178
178
171
163
164
172
179
178
174
171
168
166
162
159
159
162
163
162
160
165
173
177
174
169
166
168
173
173
168
165
164
166
167
169
170
170
165
157
152
157
166
173
153
158
161
160
159
160
158
155
155
161
168
168
170
172
175
171
166
163
164
166
165
163
163
163
162
164
168
173
177
176
171
166
168
172
175
173
169
168
169
169
167
164
162
162
162
162
165
168
169
171
160
164
161
157
155
157
153
147
142
134
133
141
156
169
170
164
162
166
174
174
169
165
165
167
166
167
170
174
174
169
166
167
170
168
163
159
162
169
174
173
168
165
165
165
165
168
174
181
181
175
168
169
163
160
159
161
163
161
150
127
109
112
136
163
170
164
162
171
182
180
167
159
162
170
172
170
170
167
166
163
166
171
175
166
150
143
155
169
175
170
164
166
169
168
166
167
172
181
183
178
171
169
164
165
174
175
177
170
162
146
130
126
137
160
170
167
164
169
176
173
163
154
157
164
168
168
169
166
163
163
169
178
180
170
154
147
158
170
172
164
159
164
169
168
162
162
169
175
175
174
172
167
162
166
177
181
174
166
163
165
165
162
161
163
170
170
168
167
167
166
163
160
158
156
157
162
165
167
166
166
172
180
182
172
162
161
167
172
171
164
163
169
173
170
163
161
167
168
167
167
169
162
158
162
170
168
159
148
152
165
174
176
172
171
172
173
173
171
170
167
166
165
163
157
154
157
162
167
167
167
170
174
174
168
165
166
171
173
170
168
172
177
179
176
169
164
164
164
162
162
166
159
156
160
163
161
154
147
152
159
162
166
171
174
175
174
174
176
175
169
163
161
161
161
160
160
161
165
166
165
165
164
165
164
165
167
169
168
167
168
171
176
180
179
174
166
162
161
160
158
161
161
163
167
165
162
160
161
162
161
158
159
165
170
172
171
171
173
174
165
159
158
163
169
169
162
159
161
164
166
164
163
164
163
162
162
163
164
165
165
166
168
174
176
176
171
166
161
158
156
158
161
167
168
166
166
167
165
164
163
166
165
165
161
162
164
165
164
163
162
164
168
174
174
169
160
155
156
164
170
172
171
168
163
159
158
160
163
166
167
168
168
168
169
174
177
175
165
158
156
156
159
159
157
161
169
170
163
157
160
169
173
169
160
157
157
157
157
155
162
170
177
178
174
167
159
156
159
165
172
175
172
168
162
160
162
165
167
168
172
176
174
166
161
168
179
182
172
159
157
158
154
151
149
157
170
172
162
155
158
169
175
174
167
161
156
154
156
161
165
168
172
172
168
164
159
160
164
167
167
168
167
164
164
165
170
172
169
167
171
177
176
166
160
167
181
185
172
159
158
163
158
153
152
160
169
173
169
162
161
166
172
176
176
170
162
158
162
169
168
165
163
162
164
162
158
159
164
167
166
162
160
162
165
169
171
172
168
165
167
171
171
169
170
178
187
182
170
161
160
163
161
160
159
161
165
168
168
165
162
162
164
170
170
167
162
163
168
173
172
169
167
168
168
163
156
156
159
164
166
158
159
162
165
167
165
165
169
172
171
168
168
173
178
184
186
178
173
170
173
165
161
162
160
159
162
163
163
159
158
159
161
160
153
154
156
163
170
174
170
170
171
174
173
166
156
152
154
159
159
155
154
162
165
165
160
162
170
178
177
171
170
172
175
175
171
171
173
177
183
173
169
163
157
157
165
169
166
159
159
162
163
158
150
146
152
160
170
172
166
163
164
169
172
167
162
157
156
154
149
146
149
158
167
165
162
163
168
175
175
170
167
167
168
168
168
169
169
175
183
180
179
168
157
159
169
176
171
164
164
167
169
163
156
151
154
161
170
173
164
155
156
160
167
168
166
165
163
156
147
141
142
151
157
161
161
162
165
168
170
168
165
163
167
172
172
164
158
161
174
175
179
173
163
163
168
171
167
161
162
168
173
171
162
155
158
166
175
176
167
159
158
165
170
173
172
172
172
166
157
149
145
147
149
155
160
162
165
170
173
172
166
164
169
175
174
162
154
158
172
165
169
172
169
165
163
158
150
147
156
165
173
172
163
157
161
171
180
178
171
168
173
177
179
178
177
174
172
169
166
162
155
151
152
158
164
168
169
173
176
173
167
164
168
172
170
165
165
169
182
163
165
170
170
166
160
155
150
146
153
164
171
171
164
159
164
172
174
171
169
170
175
177
177
177
177
173
166
163
164
166
158
159
165
176
181
173
169
169
169
166
163
163
167
168
169
167
174
181
185
168
167
170
170
167
163
160
159
160
161
164
167
168
168
170
171
171
167
164
165
170
173
173
171
171
172
169
162
161
162
161
158
163
173
187
186
175
165
161
163
162
161
164
168
170
169
167
168
174
174
173
170
169
169
169
168
166
164
164
165
165
164
164
168
175
176
170
162
162
165
169
171
171
168
169
171
170
169
169
169
165
160
163
173
183
180
170
162
165
168
167
164
166
173
176
173
165
161
162
168
172
169
167
169
171
171
166
161
160
164
167
165
161
160
162
165
164
164
166
167
171
172
172
171
171
173
178
181
181
176
172
164
165
167
169
167
162
166
176
182
175
168
169
174
177
175
167
165
168
171
172
169
167
168
169
169
164
160
158
164
167
165
158
151
148
154
160
165
167
165
164
166
169
167
167
171
177
182
181
175
171
166
167
165
164
163
164
173
179
182
177
172
172
173
173
172
170
171
172
171
173
171
168
165
163
160
161
164
169
170
170
166
162
160
158
158
158
162
162
160
159
159
159
158
160
164
172
176
174
167
165
165
166
165
165
168
170
174
174
171
173
176
176
174
170
171
174
175
171
164
170
169
165
161
158
156
159
165
175
183
183
177
173
174
173
167
161
158
158
162
163
162
159
158
159
164
169
173
172
166
163
163
165
165
167
172
173
171
167
166
171
178
180
175
171
176
183
181
171
158
133
142
152
157
156
155
152
149
147
149
153
157
159
159
159
162
165
167
167
166
168
171
170
166
163
166
166
165
158
152
156
163
168
167
169
171
172
165
159
162
174
181
178
168
162
166
173
175
171
166
155
160
161
158
153
152
155
155
154
153
154
157
159
159
160
162
165
168
171
172
171
170
165
160
158
163
168
168
166
164
165
168
169
169
171
174
176
175
173
173
175
173
166
163
163
170
174
174
170
171
158
158
154
153
152
153
156
158
158
156
155
157
158
157
158
160
163
166
171
172
170
168
165
163
160
161
164
166
167
166
165
166
168
171
175
175
175
175
176
178
175
168
161
159
166
174
176
172
169
170
149
148
153
157
155
154
154
155
155
156
157
160
158
157
159
162
164
165
166
165
165
167
169
170
168
165
164
167
169
168
167
164
165
169
174
175
173
169
167
170
172
171
167
165
170
174
174
170
165
163
152
155
160
163
160
157
155
154
152
152
158
163
163
160
161
164
169
169
165
159
158
163
170
173
171
167
167
171
174
173
170
166
165
164
166
170
170
165
161
162
169
176
177
172
170
168
169
168
166
163
161
164
166
163
160
161
163
161
155
150
155
167
170
166
161
163
169
172
167
160
157
159
165
168
168
170
173
175
176
173
170
169
165
162
160
164
168
166
161
160
168
174
176
172
168
166
168
173
172
165
165
163
160
157
160
167
170
169
162
154
158
171
176
170
161
158
162
168
168
162
158
156
160
163
165
167
171
176
177
172
165
165
162
161
160
163
168
169
166
163
164
165
167
168
171
175
180
178
174
164
158
156
155
158
166
171
171
170
166
163
166
172
175
172
165
157
155
160
163
163
162
162
163
165
166
164
164
171
176
172
163
152
151
157
161
164
168
171
171
167
160
158
162
169
177
184
183
177
168
162
155
155
159
167
173
169
165
164
165
169
171
171
171
170
168
162
155
155
158
163
165
169
169
176
174
165
161
162
172
173
164
154
151
155
162
165
168
172
173
170
166
162
164
170
175
180
178
170
163
162
158
159
163
168
169
164
158
159
163
169
170
167
164
166
168
164
158
155
157
163
164
166
170
181
182
172
161
157
163
169
168
162
158
159
162
165
169
171
171
170
173
172
169
168
168
168
168
167
164
163
161
161
162
162
162
158
154
158
163
166
165
160
159
162
166
166
164
162
164
164
161
159
163
172
179
175
166
158
157
162
168
168
165
162
165
170
171
169
166
167
171
174
171
169
166
168
171
175
172
164
163
164
161
156
156
159
165
165
160
156
154
153
155
159
166
170
171
171
171
170
165
160
158
162
171
174
171
165
161
162
165
166
164
165
170
176
174
168
164
162
167
171
172
173
172
174
176
178
175
167
167
169
164
158
155
163
174
171
155
141
137
146
158
164
170
173
177
174
174
175
174
169
162
161
165
172
173
172
171
168
163
158
159
167
177
179
172
166
163
162
163
166
169
175
175
174
173
174
174
173
169
173
165
157
153
162
175
174
155
136
133
151
168
174
172
169
171
170
173
177
179
174
169
168
171
173
171
171
174
170
162
154
158
172
182
178
167
161
162
164
163
163
167
173
171
168
167
171
174
174
168
169
164
157
152
156
166
170
159
143
140
157
171
175
169
160
158
166
172
176
175
171
171
178
181
174
166
164
169
168
161
155
161
176
182
173
162
158
163
166
164
164
168
171
169
167
169
175
176
171
162
163
163
162
157
155
158
164
162
155
151
159
166
167
163
157
157
165
171
174
170
164
167
175
181
173
163
158
164
168
162
159
163
173
175
169
162
162
167
170
170
170
172
171
170
171
173
177
176
170
157
159
164
169
168
163
159
160
164
166
166
163
161
159
161
161
162
165
169
172
165
156
152
164
175
173
165
161
165
167
165
160
160
164
169
169
170
171
173
175
175
173
171
168
168
170
172
172
172
170
159
159
161
167
168
167
164
163
165
169
169
161
159
162
166
168
163
162
165
168
163
152
147
152
166
170
169
166
169
170
167
162
159
161
165
169
171
171
173
176
176
173
169
166
166
165
165
165
166
168
165
159
154
155
160
163
164
166
168
166
163
156
156
164
172
172
165
158
159
163
162
156
149
153
162
165
164
165
170
174
177
171
165
162
163
165
164
164
168
172
174
174
173
174
173
169
165
164
166
166
168
160
153
151
156
159
160
160
161
162
160
152
155
160
170
171
167
161
160
162
165
164
165
167
167
166
165
164
169
175
183
178
170
167
166
166
165
162
164
170
175
179
181
182
179
176
169
167
165
164
165
166
163
161
161
163
161
156
153
158
166
169
158
154
155
163
167
165
163
165
167
167
167
169
170
172
172
170
169
173
178
177
174
168
169
170
169
165
165
168
174
180
180
179
178
176
170
165
161
161
162
171
176
172
168
169
168
160
156
163
179
186
174
155
148
154
164
167
167
166
166
165
162
160
162
171
178
177
172
170
171
171
170
167
167
169
168
166
165
167
171
173
173
174
173
174
169
160
156
162
158
168
169
167
166
168
171
170
168
170
176
180
169
158
154
157
164
169
168
164
161
161
157
155
157
165
173
177
174
169
167
166
165
165
165
165
165
164
164
165
167
170
171
172
173
175
167
160
158
170
152
153
154
155
158
164
170
175
177
171
162
156
157
160
164
170
175
177
171
163
156
159
163
168
165
164
167
173
175
173
168
165
163
167
172
174
172
166
164
164
166
170
174
174
173
175
170
164
170
178
153
153
154
157
161
162
164
167
171
173
169
161
161
166
171
177
181
180
174
163
156
157
169
178
174
168
166
172
177
178
174
167
167
173
181
183
178
170
166
165
167
168
172
171
172
172
170
170
171
175
160
166
168
168
167
163
158
152
153
161
170
170
171
170
170
170
172
176
174
168
162
159
164
167
168
169
171
175
179
180
179
177
176
178
179
176
172
169
169
169
168
167
166
167
168
170
170
170
170
169
168
174
178
173
169
162
156
150
145
138
133
138
151
162
165
162
162
167
175
175
169
163
160
160
160
167
174
180
180
178
179
181
184
178
167
160
160
166
170
170
169
168
169
168
167
168
171
172
171
170
168
167
167
169
171
167
165
162
152
127
101
97
119
147
162
161
159
166
174
177
172
167
164
163
163
168
175
182
179
175
175
182
187
176
161
155
161
170
172
166
164
169
172
170
165
165
171
178
177
172
165
160
161
167
176
180
179
172
161
145
123
114
130
153
166
166
164
167
173
172
169
169
171
169
165
166
173
179
178
175
175
182
185
175
164
166
180
186
174
160
156
167
175
172
162
162
171
177
173
167
168
166
165
170
181
184
178
169
165
167
164
161
161
168
173
172
170
169
169
168
167
170
171
167
159
158
162
171
174
175
177
180
179
173
167
174
186
190
175
162
159
170
178
175
167
166
172
172
164
161
171
170
167
168
174
173
166
159
159
169
174
174
172
172
175
173
172
170
169
168
167
167
165
158
151
150
156
164
168
171
173
174
169
166
167
173
178
176
172
168
168
174
178
178
176
176
173
167
161
161
165
163
161
163
165
163
159
156
160
164
163
161
160
165
169
170
169
167
167
166
165
163
162
160
158
157
160
163
166
166
165
163
163
163
166
169
170
168
168
170
170
171
171
174
179
181
176
165
161
162
158
153
155
159
164
164
164
166
170
170
162
156
154
157
164
168
169
164
160
157
157
160
164
166
168
167
168
169
168
168
166
164
162
162
165
166
165
165
165
167
167
164
163
168
178
186
181
170
163
161
160
159
160
163
166
169
171
173
175
173
170
167
160
158
163
171
172
161
149
142
148
160
171
172
171
169
168
171
173
175
177
171
165
163
164
164
164
165
165
167
169
167
162
164
175
190
191
178
163
158
166
168
169
167
170
173
171
165
162
167
171
171
164
159
161
166
167
161
149
143
150
167
177
176
170
166
166
167
170
174
175
174
170
166
166
168
168
166
165
170
175
174
165
160
169
186
188
177
164
158
171
172
171
170
171
173
169
162
155
160
168
170
168
161
158
157
158
160
162
163
166
172
175
174
168
163
163
162
163
162
164
165
168
168
171
173
172
168
167
172
178
176
166
160
165
174
175
167
162
162
166
169
170
169
167
168
169
168
169
172
174
176
176
171
163
154
154
163
173
179
177
171
170
167
162
156
155
156
158
158
158
159
163
167
171
172
174
172
173
174
174
171
168
165
171
173
170
167
164
167
154
161
168
167
162
163
167
174
179
179
178
177
176
172
164
156
158
167
176
177
174
170
169
167
161
149
147
153
162
167
163
159
159
163
166
165
167
174
178
176
169
167
170
175
177
173
171
174
177
178
145
156
165
167
161
160
162
165
165
166
163
164
163
158
156
155
161
168
172
168
167
168
173
174
166
154
149
155
166
173
167
160
162
163
164
162
163
170
176
174
168
168
174
178
175
170
170
176
186
186
151
157
163
164
162
163
163
159
155
158
162
163
157
149
147
155
163
169
172
164
161
164
174
177
173
163
159
160
165
163
156
156
165
170
171
164
162
165
166
169
169
171
175
174
170
167
164
169
175
180
162
162
161
159
162
169
170
162
158
162
169
170
162
154
151
159
168
175
175
167
159
162
171
178
178
174
169
165
156
147
146
153
164
170
170
164
164
166
167
169
171
172
172
170
169
167
163
159
161
169
169
165
159
156
159
169
172
166
161
165
170
173
169
163
158
164
173
178
178
168
161
162
169
177
180
177
172
163
150
146
151
158
163
159
157
160
166
170
172
172
173
170
169
169
171
173
169
166
165
170
166
163
159
156
156
160
163
162
160
163
168
172
171
165
160
164
172
173
167
160
156
160
167
174
180
179
170
159
151
155
165
169
165
158
156
161
170
173
173
172
168
166
166
170
174
178
177
178
179
182
163
161
163
161
157
155
156
161
161
163
164
167
168
164
160
164
168
164
153
146
150
156
162
169
176
176
169
156
152
159
170
170
165
166
173
176
174
171
171
169
165
162
164
169
173
174
175
179
183
182
166
163
165
164
159
156
159
166
169
167
163
163
163
162
164
168
171
165
155
149
153
157
159
163
168
171
169
164
163
161
161
155
160
171
182
182
172
166
171
176
175
167
166
168
168
168
170
174
176
173
168
165
164
163
160
161
164
168
171
170
166
162
161
164
170
177
176
172
167
163
163
163
163
163
164
168
171
173
174
166
158
150
154
167
177
172
163
161
174
188
191
181
170
167
163
164
167
171
172
169
168
164
160
158
160
161
163
163
166
170
171
168
165
165
168
172
174
172
170
169
170
171
170
167
165
168
173
178
179
174
165
156
157
165
169
164
158
161
173
186
190
182
173
169
164
164
167
170
173
171
168
164
161
158
157
159
161
163
167
172
173
171
168
165
163
163
165
168
169
171
175
177
175
170
167
169
173
177
177
174
171
167
168
168
168
166
165
168
174
178
178
178
176
173
168
166
167
171
174
175
170
167
164
161
157
154
160
168
174
176
172
167
165
164
161
160
161
164
165
173
178
180
174
169
164
166
170
172
170
169
169
169
168
168
170
175
178
180
175
171
172
176
178
175
170
170
171
174
172
170
169
168
165
162
157
155
160
169
178
178
171
164
163
169
173
169
165
162
163
169
175
176
171
164
163
166
169
169
165
161
162
164
164
165
169
178
187
185
176
169
170
176
178
177
173
176
181
181
173
163
156
157
162
158
154
157
159
158
154
151
153
159
165
167
167
165
162
157
157
160
167
171
172
172
175
177
172
162
152
152
160
170
170
168
169
173
174
172
167
169
175
179
175
166
160
164
172
173
166
162
165
163
160
157
154
159
165
169
166
160
157
160
163
165
166
164
161
157
156
160
166
170
168
167
168
173
174
171
168
165
166
168
169
168
170
174
178
179
175
172
171
171
167
162
160
168
173
171
164
158
157
155
156
155
157
162
168
169
166
162
159
160
160
160
161
160
159
158
163
167
170
170
166
162
158
161
167
170
171
168
165
165
168
172
175
177
177
175
173
169
168
167
163
161
166
174
177
172
165
158
155
157
161
165
165
165
167
166
161
159
160
162
162
160
160
161
164
165
170
172
174
173
168
164
159
160
163
168
170
167
164
163
168
176
181
181
176
169
163
163
167
171
172
169
172
176
176
171
167
166
159
163
171
170
168
165
165
164
158
154
156
163
166
164
162
164
170
172
173
173
172
171
169
167
166
166
169
172
171
169
166
166
168
174
179
181
178
169
163
162
168
174
177
175
170
165
163
167
170
176
163
166
167
163
159
161
167
169
160
152
152
162
169
168
164
163
167
171
172
170
168
165
165
165
167
170
178
180
177
173
169
167
167
169
172
176
179
181
178
172
168
168
170
171
167
162
158
165
175
182
161
158
152
149
149
158
168
172
164
155
154
163
172
172
164
158
160
166
173
171
167
165
163
163
163
165
172
180
182
175
165
159
161
163
166
170
176
181
183
177
169
162
160
162
165
166
167
170
175
179
155
151
145
147
154
161
164
166
164
161
159
165
173
174
168
156
152
163
176
185
180
170
166
164
161
159
164
172
180
174
160
144
144
154
163
169
173
176
177
174
168
163
160
160
165
172
173
173
167
170
157
156
154
160
165
167
163
160
159
161
159
160
167
173
173
163
156
159
176
189
185
175
169
168
166
162
160
164
172
174
163
146
141
151
162
169
171
172
172
172
172
168
162
159
164
173
173
167
162
164
165
166
167
168
170
170
164
160
158
156
156
154
160
170
176
169
158
154
161
174
179
173
168
169
171
170
161
158
165
172
171
165
154
156
164
170
172
173
172
172
172
170
162
159
163
168
170
165
163
166
169
170
168
166
167
168
169
166
161
157
155
152
155
163
172
171
160
150
152
162
168
168
166
167
171
172
165
159
160
166
170
169
163
164
167
171
173
174
173
170
167
162
162
163
166
169
172
176
176
170
164
167
166
161
160
165
175
173
164
158
152
150
153
158
165
170
165
155
152
159
167
167
163
163
166
170
168
166
164
163
163
163
164
166
169
169
170
170
171
165
162
159
163
168
170
170
173
181
182
174
145
154
161
161
158
163
172
173
160
147
141
146
150
157
164
170
169
165
165
168
172
170
163
161
162
167
168
170
171
169
164
159
159
165
166
167
165
166
167
165
161
160
164
170
169
168
170
176
178
174
127
138
153
160
158
159
166
168
155
134
126
138
155
166
169
171
173
172
173
174
173
170
164
165
166
166
163
166
176
185
180
163
157
158
163
166
164
163
165
164
162
161
164
168
167
166
169
175
176
171
126
137
153
160
157
158
164
168
157
134
124
136
157
173
176
175
173
173
174
175
172
166
165
173
175
168
158
158
172
187
184
166
156
155
158
160
160
160
162
163
163
162
165
168
168
169
172
179
178
169
131
145
160
161
161
162
165
169
163
151
143
147
158
169
175
175
172
172
173
176
172
164
165
174
180
173
161
158
167
174
172
163
157
155
155
154
154
158
163
165
165
165
168
170
170
171
174
181
181
173
148
156
163
164
164
166
165
165
165
165
163
156
155
161
168
174
171
170
173
176
173
162
160
166
177
175
169
165
166
166
162
160
160
162
159
158
157
163
168
171
170
170
171
172
170
172
174
178
178
175
159
160
161
162
163
164
161
158
162
169
170
159
150
155
166
173
169
165
167
172
169
160
153
157
166
172
173
171
168
165
163
163
165
171
170
170
170
171
172
175
175
174
172
171
170
170
171
169
171
173
164
160
156
154
158
159
155
154
159
166
165
156
149
157
170
175
167
156
155
162
164
160
155
155
162
168
170
169
167
166
168
170
170
172
176
177
177
174
173
174
178
179
176
175
172
167
166
167
169
171
164
163
158
156
157
159
159
157
160
163
164
157
151
156
169
174
168
157
153
159
163
164
161
160
164
168
167
165
165
169
175
175
172
169
169
172
172
169
168
169
174
179
180
178
172
165
163
167
171
171
158
164
165
163
165
168
167
162
159
163
169
167
157
153
160
167
169
165
162
164
166
165
160
161
166
171
170
167
166
170
178
181
176
169
167
168
167
165
163
164
167
172
177
177
171
165
165
166
170
168
152
161
166
166
167
171
171
166
162
168
175
176
162
152
153
159
165
168
170
172
170
164
155
151
161
172
178
175
169
168
175
180
181
176
170
167
165
164
162
161
163
165
166
170
170
170
166
163
161
165
147
150
154
159
162
166
166
165
166
168
168
164
157
153
154
158
163
168
172
173
169
164
157
152
158
171
180
178
169
163
164
173
180
181
176
173
169
166
165
163
162
159
158
162
170
174
171
164
160
167
146
144
147
155
160
163
163
165
168
166
159
151
151
154
158
163
168
174
175
171
166
167
172
170
169
170
174
174
169
162
161
162
167
174
181
182
180
173
168
165
163
162
160
164
172
178
178
176
174
175
153
150
152
159
167
168
167
168
168
170
168
163
159
161
162
168
176
181
177
170
165
169
181
186
178
172
168
170
171
171
170
163
162
161
173
180
183
177
171
167
166
165
165
168
173
179
181
182
178
176
164
163
165
167
173
175
173
170
169
172
177
175
170
164
162
165
173
178
175
171
167
170
173
172
172
169
170
171
175
181
183
176
165
159
162
168
172
172
171
171
170
168
168
170
173
176
175
175
173
171
167
166
168
169
172
171
170
168
166
164
156
151
153
156
159
161
161
163
169
174
177
174
167
159
159
166
172
175
176
177
180
179
176
169
164
162
166
169
171
171
170
169
170
170
170
170
171
170
169
168
164
160
162
167
168
165
161
161
158
146
129
120
128
147
158
160
160
161
167
174
180
179
171
162
160
165
173
176
171
162
164
174
181
178
175
170
174
173
171
166
167
171
173
170
164
165
172
175
172
167
163
160
162
167
169
165
161
158
159
151
137
132
137
153
163
165
165
167
170
173
173
177
176
171
165
165
171
174
170
159
159
169
178
179
180
184
188
182
170
161
163
173
177
170
162
164
174
178
172
165
165
167
168
168
169
168
172
171
172
171
168
165
164
166
167
168
169
173
171
168
166
168
172
171
165
163
167
172
173
172
171
172
172
172
175
185
190
184
171
163
164
172
176
171
165
172
178
177
170
163
166
172
170
166
162
165
173
179
182
178
174
172
168
166
165
164
166
165
164
162
163
166
168
166
162
164
168
172
175
176
178
176
172
167
170
176
180
177
173
168
166
167
167
168
174
179
180
173
168
166
163
168
166
161
160
163
166
170
168
167
164
160
156
155
158
158
154
151
154
161
168
170
168
165
166
172
176
176
172
172
174
175
172
168
169
172
172
171
171
171
169
163
160
165
177
185
181
170
169
170
161
159
157
159
162
164
161
159
158
161
162
159
156
156
159
160
157
148
145
151
160
167
167
167
171
176
180
177
170
167
167
168
167
168
170
171
169
168
167
169
169
164
160
164
174
183
181
175
169
170
167
162
160
163
168
169
165
161
162
167
170
169
162
162
170
174
169
155
140
134
141
153
162
167
169
172
175
174
173
170
166
165
162
165
170
172
169
166
165
166
169
168
166
165
170
177
178
174
168
167
172
169
168
170
174
174
169
168
169
174
173
169
161
162
168
175
173
162
150
139
141
150
160
166
167
167
171
172
174
173
168
163
161
164
170
173
170
166
164
167
171
173
171
167
167
169
166
166
165
166
172
173
174
174
173
171
167
167
173
175
172
162
157
157
161
162
166
165
166
162
164
167
170
170
167
167
169
168
166
165
164
164
166
168
171
172
170
167
167
171
176
177
173
168
166
164
163
164
167
171
162
170
174
171
164
159
162
167
171
174
170
168
164
163
160
156
158
162
169
175
180
179
174
169
166
166
165
162
160
159
163
167
171
172
170
167
165
167
171
174
176
174
171
167
167
165
166
169
176
177
152
164
170
166
157
153
157
163
164
162
163
169
175
172
164
158
155
157
161
168
175
176
174
169
165
162
157
157
159
163
166
169
171
172
168
162
162
165
170
172
170
167
169
170
168
166
169
178
184
181
144
158
166
167
159
158
159
159
154
152
155
163
166
166
163
162
159
155
155
160
167
173
174
174
168
158
153
157
166
175
172
167
165
168
167
163
163
166
169
168
164
165
169
172
169
165
166
176
180
176
147
156
165
169
168
165
162
158
154
157
160
162
159
156
161
166
166
161
160
163
169
177
178
178
173
162
158
159
168
170
164
163
163
166
166
164
165
168
168
168
168
170
175
174
167
162
161
165
169
167
155
158
163
169
172
174
171
163
162
166
168
164
157
157
165
174
174
170
168
170
175
179
178
177
175
169
164
159
155
151
155
161
166
165
163
164
168
173
172
171
175
179
180
173
165
162
163
165
166
164
160
159
161
165
172
177
178
178
173
171
168
163
160
164
174
181
177
171
169
169
173
173
171
172
172
171
164
154
145
146
156
167
168
163
159
162
169
175
173
173
176
180
178
171
166
169
174
176
172
166
161
160
162
165
169
173
176
178
177
172
166
163
165
169
178
180
172
164
156
155
160
163
163
166
170
170
163
154
148
156
168
174
171
163
160
163
170
173
173
170
170
171
173
173
172
175
178
180
175
167
160
161
167
169
164
161
164
175
178
175
167
166
167
167
167
167
165
158
153
152
156
158
158
161
167
169
166
160
162
173
178
177
170
166
163
163
167
169
172
173
167
165
169
175
177
177
175
175
172
169
159
164
169
167
160
156
162
176
183
179
170
165
163
163
162
164
164
163
159
159
159
160
158
157
162
167
169
170
172
177
176
172
166
166
165
162
160
164
173
178
176
170
170
174
175
175
175
176
176
175
160
165
166
162
157
156
165
177
184
179
171
164
163
163
165
166
168
167
166
166
165
164
159
156
160
165
169
171
172
167
163
160
161
165
167
163
157
161
170
180
181
176
171
169
169
170
175
177
177
175
160
160
161
159
156
156
163
170
176
175
172
169
167
166
168
170
169
167
166
167
169
169
167
164
163
164
167
167
166
165
162
160
164
167
170
167
162
162
167
173
177
176
172
165
163
165
170
174
173
172
160
158
160
159
158
157
161
164
171
172
172
172
169
165
164
165
167
166
165
168
172
175
172
168
166
166
168
168
171
171
172
170
169
170
172
173
171
169
168
168
170
173
171
166
164
164
165
168
169
172
159
160
162
162
160
158
162
168
173
172
170
170
166
160
157
160
165
166
165
168
173
176
172
166
166
168
169
170
172
174
175
173
170
169
172
175
176
173
172
171
170
173
171
168
167
169
169
171
171
172
163
161
162
162
161
162
166
175
177
173
167
161
156
154
157
163
166
164
163
162
167
170
168
164
164
168
169
167
164
163
166
167
168
168
170
173
175
175
173
174
173
175
172
169
169
174
179
179
174
170
[truncated: 210,001 more chars]
