# Supplementary material for: Evaluating flow modulating treatment response in intracranial aneurysms using black-blood MRI in vitro
Source: Commun Med (Lond). 2026 Mar 27;6:170. doi: 10.1038/s43856-026-01413-z (PMC13031954; doi:10.1038/s43856-026-01413-z)
Supplement: Supplementary file 10 — Supplementary Data 7 [file 43856_2026_1413_MOESM10_ESM.zip › Data_Figure_10a_Sup_Figure_7a/BA model 3/CN11_03_with (IFD8)/4_agar_right_array.txt]

170
179
176
171
166
167
164
157
148
148
156
170
176
174
169
168
172
177
171
162
160
163
173
178
173
161
152
156
165
168
160
150
150
156
156
149
145
150
162
167
163
156
149
147
146
143
143
150
162
167
169
179
177
167
153
149
151
153
151
150
158
169
176
181
180
179
176
173
171
168
164
161
159
162
164
160
160
159
164
156
145
140
153
167
171
157
142
138
148
160
162
159
152
148
146
141
136
142
158
171
170
178
177
167
154
149
152
156
157
161
164
169
178
184
186
177
164
155
155
161
165
165
161
157
157
159
163
167
167
155
139
137
149
169
177
167
149
137
140
150
159
161
156
150
144
136
132
137
152
166
171
172
173
171
170
169
168
169
168
167
168
173
176
177
175
167
157
147
143
150
161
168
171
168
164
163
164
166
170
168
159
149
148
157
170
172
164
154
150
150
153
156
157
158
152
141
130
131
145
163
171
166
167
171
176
177
175
173
173
174
174
175
172
165
159
161
162
159
153
154
161
170
173
171
170
166
163
164
173
183
185
172
158
153
159
166
169
170
166
158
148
142
150
164
167
151
133
130
144
157
166
161
158
159
161
161
163
168
170
171
171
175
171
159
154
158
168
175
171
164
161
160
159
158
160
163
162
164
171
180
182
176
167
161
160
160
159
163
167
164
152
141
142
155
161
154
142
140
146
151
157
156
157
151
148
147
153
159
161
159
163
176
178
169
157
156
166
172
167
155
149
151
153
150
149
151
159
162
167
162
157
156
160
161
161
159
151
149
157
168
168
159
146
143
144
148
151
152
151
145
161
167
168
164
157
155
157
159
158
157
165
177
182
172
159
152
152
156
149
142
142
151
163
161
152
147
155
161
164
159
150
143
140
147
153
157
153
151
156
169
179
176
164
151
146
148
150
154
150
146
172
180
181
178
171
166
161
161
162
166
173
175
172
163
159
154
154
155
149
144
146
159
171
173
164
156
152
158
164
167
160
145
135
135
146
158
165
164
160
163
168
178
180
173
165
156
150
148
149
153
173
180
180
174
168
164
160
162
170
176
174
163
157
158
165
171
171
168
165
161
160
159
164
169
170
162
150
150
161
167
163
153
139
139
150
163
169
167
155
146
152
168
181
182
174
160
152
148
153
160
170
170
165
161
159
157
160
166
173
174
167
158
155
167
179
182
177
170
170
168
161
155
157
167
171
163
148
143
148
156
158
154
149
150
154
161
163
159
146
141
149
165
171
171
166
160
154
153
156
161
168
166
159
157
160
166
172
176
173
167
161
159
166
178
180
174
160
154
157
157
152
152
158
170
171
161
149
144
143
147
150
151
151
151
152
155
158
156
149
147
156
164
163
158
157
159
159
158
159
161
169
167
162
161
168
181
184
180
170
163
160
164
170
171
165
155
150
150
151
150
149
155
166
174
172
163
157
158
154
147
143
146
150
151
151
158
163
163
160
161
163
164
158
152
152
155
157
158
160
162
172
172
167
165
172
180
181
172
165
163
165
164
160
149
144
150
160
165
162
154
153
163
174
177
175
171
170
167
160
147
137
139
150
160
161
164
168
173
173
166
160
156
152
149
145
142
143
152
160
162
174
172
165
159
160
164
165
160
159
161
164
159
147
138
142
160
173
178
172
165
165
168
174
176
177
176
171
162
150
140
134
139
151
163
164
156
159
173
178
169
153
145
146
146
140
132
133
143
152
156
174
165
155
148
145
148
150
151
153
152
151
147
145
147
160
169
169
167
165
167
169
166
161
164
173
176
168
156
146
142
144
146
150
153
150
142
148
164
177
169
154
146
149
151
149
144
142
147
150
149
174
160
147
141
142
147
152
153
152
150
146
145
149
162
171
171
157
150
152
162
167
163
152
157
168
175
166
154
150
155
164
161
153
146
144
145
152
163
167
165
160
158
160
160
158
156
153
152
150
146
170
162
155
149
146
149
154
159
160
161
158
158
160
167
171
168
156
148
150
156
161
162
157
161
171
174
167
156
151
160
170
173
161
152
153
166
172
166
161
159
164
170
170
165
155
149
148
152
156
151
163
163
165
158
147
143
147
158
166
171
173
173
170
169
165
162
154
148
147
151
160
169
171
167
166
165
163
153
146
151
162
172
169
166
168
175
177
168
157
156
165
170
169
160
149
143
143
149
159
158
161
166
166
157
143
137
145
161
173
170
169
172
176
173
164
154
149
147
144
146
160
171
172
161
148
146
148
144
141
142
153
161
165
165
165
162
160
160
162
163
163
159
155
152
153
152
152
158
164
160
165
167
164
152
140
139
151
172
178
168
157
159
171
179
169
152
146
147
149
152
160
167
162
147
135
130
138
144
145
145
148
149
151
153
153
150
151
156
163
164
156
145
140
146
156
161
161
163
164
159
170
167
158
144
137
139
154
172
177
166
155
155
166
175
168
157
153
159
164
165
162
162
159
149
142
142
149
154
156
150
148
150
147
148
149
154
159
162
159
147
130
122
124
135
146
152
150
148
151
154
169
166
157
143
134
135
142
151
158
160
158
161
163
162
162
163
166
169
167
164
165
162
162
161
161
166
169
168
157
149
147
150
154
154
151
159
165
164
148
123
107
104
110
121
131
136
135
135
138
143
160
163
159
149
139
132
128
134
143
153
159
161
157
151
158
168
171
167
157
157
162
168
166
163
167
177
182
173
157
144
142
147
152
151
148
151
155
152
138
121
114
115
115
116
123
134
142
142
142
142
161
165
167
162
150
136
130
136
143
149
150
149
146
147
156
169
171
158
145
144
156
162
160
156
159
171
181
175
167
155
148
143
141
139
139
138
139
136
133
135
142
143
135
125
126
141
156
161
155
148
172
171
169
164
151
142
140
145
150
148
142
142
143
148
156
163
167
155
143
138
142
151
151
151
153
160
168
174
180
178
168
155
145
141
139
139
139
136
136
143
155
158
151
137
134
143
157
159
154
145
175
174
166
155
147
147
151
155
152
144
142
147
152
155
154
154
157
152
144
138
140
146
152
152
152
156
164
169
171
174
173
167
161
155
150
147
153
156
155
154
155
156
154
150
146
147
146
142
138
135
171
172
164
151
149
152
154
149
141
139
146
156
164
161
154
150
149
148
146
145
150
157
157
152
149
154
164
165
153
147
152
162
168
160
153
155
163
173
176
167
159
157
159
162
161
155
146
136
134
136
169
172
167
158
156
153
148
142
136
140
148
155
159
158
153
153
152
149
147
149
158
161
158
150
146
153
164
165
148
136
143
155
161
154
145
144
155
168
169
160
154
156
163
168
164
156
151
150
153
151
167
170
171
169
166
158
150
144
143
146
148
147
146
145
148
151
155
156
153
150
149
154
155
150
145
150
163
170
163
151
149
153
156
150
140
139
145
148
143
133
132
144
156
160
158
155
159
169
171
158
157
164
170
174
174
171
166
162
157
154
150
145
143
142
142
143
154
165
163
153
144
148
158
156
148
146
158
171
174
162
151
151
155
152
146
144
144
139
130
123
122
132
141
147
151
159
169
174
168
148
153
159
163
165
167
171
171
168
164
158
154
152
152
150
143
142
153
167
174
163
154
157
167
164
154
146
151
163
163
154
148
148
154
155
152
149
147
145
142
139
137
136
139
144
155
163
165
160
148
138
162
159
157
156
154
156
158
161
160
157
155
156
153
152
146
144
152
163
171
172
169
170
171
167
158
148
147
149
149
149
147
149
154
155
151
148
147
150
154
158
156
152
148
150
153
155
150
143
140
143
163
159
157
155
155
151
149
150
151
153
152
147
143
143
144
147
150
154
160
167
170
171
168
162
153
146
147
149
149
152
152
156
160
160
155
149
148
148
152
157
158
156
150
146
142
140
138
141
146
148
160
158
162
166
167
163
158
153
150
148
145
142
140
141
146
149
149
145
146
153
160
163
159
153
146
143
148
156
161
160
161
170
177
178
168
157
150
147
146
146
147
147
142
138
135
134
140
147
149
145
159
161
165
169
175
174
167
161
152
147
144
147
151
156
161
160
152
147
147
151
158
162
160
152
144
142
150
159
165
164
166
175
182
179
168
158
153
150
147
145
146
145
141
137
138
140
142
144
144
140
160
165
166
165
165
162
163
160
154
149
147
152
159
166
168
165
161
157
156
158
165
169
167
158
148
145
151
156
156
157
160
170
170
159
150
153
157
155
147
145
147
144
141
138
142
143
140
134
133
138
159
161
162
162
156
153
159
159
155
151
151
154
156
157
159
159
159
158
159
162
163
164
162
158
152
152
153
151
149
147
152
155
151
140
138
148
158
155
145
139
142
143
142
139
143
147
144
133
127
132
149
150
155
162
166
164
163
161
156
154
153
155
156
153
149
148
149
153
157
158
151
146
144
147
151
155
154
153
150
144
145
145
141
139
142
149
155
149
141
139
144
146
143
141
147
156
156
142
128
126
150
148
154
163
170
170
165
161
157
154
155
159
159
154
145
136
137
146
155
153
145
135
134
138
141
148
148
150
149
146
141
142
148
153
151
147
143
143
144
144
145
144
142
144
149
157
158
149
133
126
163
158
155
158
164
164
155
149
149
150
154
157
157
152
143
135
137
147
156
155
148
139
135
137
136
135
137
143
146
144
142
146
154
161
151
137
133
139
146
145
141
137
137
138
142
145
148
147
144
138
168
161
153
154
161
162
153
146
144
144
147
144
146
149
150
148
151
154
158
156
151
145
141
138
134
130
132
137
146
148
151
152
157
155
145
134
131
138
143
140
136
135
135
135
132
131
137
144
149
144
160
152
145
147
160
167
163
155
145
140
133
132
138
152
163
167
160
154
152
153
150
141
136
138
140
137
132
132
145
157
164
158
147
139
136
134
139
139
137
134
135
138
143
143
136
131
137
144
147
139
157
151
145
142
147
156
158
154
147
140
135
135
147
159
172
168
154
142
144
149
149
142
135
144
154
150
134
128
139
155
165
156
140
129
128
133
138
140
137
135
136
141
148
148
141
136
139
145
146
136
161
164
158
146
137
132
138
142
147
149
152
154
159
164
163
154
142
138
144
151
153
145
142
153
162
157
137
125
132
141
146
142
136
132
131
133
133
138
142
142
139
139
141
145
141
139
141
146
144
137
164
178
176
160
141
128
127
138
150
160
167
164
165
162
157
147
141
146
155
160
156
151
148
157
160
153
142
135
134
131
127
128
137
145
148
143
138
141
147
151
146
141
139
138
138
140
144
147
143
132
163
169
169
163
157
146
142
147
155
160
161
157
160
163
156
150
149
153
157
156
149
150
155
162
160
152
147
146
141
129
123
126
137
152
155
153
149
149
150
151
151
151
149
143
142
143
145
146
140
128
156
149
147
151
160
163
162
160
155
152
149
153
161
165
157
150
148
150
153
147
142
146
158
166
163
151
147
147
144
138
132
132
135
138
143
149
156
156
149
145
145
152
154
152
147
144
143
139
134
128
153
140
134
146
156
163
160
156
148
143
145
157
166
164
151
142
143
150
152
148
144
147
156
163
159
149
142
142
145
146
144
134
126
124
129
139
149
152
146
138
133
138
143
146
145
141
136
132
131
129
155
147
144
147
152
151
148
147
143
144
150
163
170
163
145
140
145
152
152
150
148
149
148
148
143
138
137
139
145
150
144
135
128
128
133
136
136
140
141
139
134
133
134
137
141
141
140
137
132
130
171
175
174
177
184
186
174
157
140
140
151
168
177
177
170
157
150
150
157
161
165
166
173
177
177
169
159
156
159
157
148
139
138
146
153
152
149
148
151
153
152
149
150
148
147
145
142
148
157
165
158
164
166
166
170
174
170
160
154
159
164
171
174
173
170
169
168
163
161
164
169
174
177
174
169
164
160
161
161
153
142
137
145
154
155
147
143
150
158
160
154
148
143
144
146
144
140
144
158
172
147
155
162
165
164
166
169
170
168
170
170
169
167
171
177
183
179
167
152
149
157
164
165
157
155
155
161
164
162
153
142
142
153
164
167
159
149
150
154
158
152
146
143
151
158
161
152
144
147
162
151
156
165
170
169
169
171
171
169
167
166
168
169
172
174
177
173
158
142
136
141
147
147
146
150
156
163
163
160
157
153
152
157
169
180
179
168
159
155
153
148
143
148
162
175
172
152
136
136
155
169
167
169
172
172
166
166
169
171
170
169
172
173
172
165
162
159
156
150
145
143
144
143
149
163
171
167
159
155
159
169
169
165
172
182
188
182
176
170
162
148
139
146
164
175
164
139
127
138
156
169
165
166
169
165
160
161
169
178
179
178
176
175
170
164
160
163
165
162
156
154
153
153
162
172
178
170
156
151
155
165
170
168
171
176
178
181
183
185
180
164
145
139
148
153
149
138
136
150
162
156
159
162
166
165
163
164
173
178
177
174
172
171
169
167
169
172
170
160
152
150
158
169
169
166
163
161
158
151
147
147
154
157
156
158
160
164
172
182
188
183
165
144
133
134
142
149
154
162
162
159
167
170
170
170
169
167
168
164
161
158
158
160
163
166
170
170
163
147
139
146
161
174
169
150
143
149
158
161
152
143
140
139
140
145
151
154
159
168
181
185
178
160
143
139
144
152
157
160
159
177
183
181
175
170
167
163
159
155
155
156
156
149
148
154
158
162
157
147
141
148
161
169
162
146
138
146
161
169
165
152
139
134
138
147
156
163
167
168
167
168
168
166
160
152
146
144
147
151
153
184
187
181
171
163
159
158
158
162
168
166
157
145
143
149
156
160
159
156
155
156
159
162
163
159
155
153
161
165
164
151
142
142
148
157
165
177
185
179
162
152
154
162
162
155
146
142
142
145
149
176
172
166
161
159
159
160
166
169
170
165
158
154
158
164
165
161
158
155
154
155
154
159
168
178
175
161
151
146
145
148
153
157
157
155
159
172
183
178
160
149
154
162
160
152
146
146
149
153
150
166
164
160
159
164
169
170
169
166
160
154
156
166
179
181
174
159
153
150
150
150
150
159
171
185
182
168
148
137
136
145
156
159
155
148
146
155
164
166
161
160
164
163
155
146
144
153
163
165
160
167
170
166
163
166
169
169
167
163
156
155
159
167
178
181
175
163
155
153
152
153
154
161
170
176
177
170
160
154
149
149
150
152
153
150
149
151
153
159
163
166
165
158
149
141
143
157
171
172
161
171
176
171
164
161
159
157
159
161
164
165
163
159
161
167
175
174
165
156
153
155
159
166
169
166
164
166
168
165
158
149
147
153
163
164
158
151
154
161
164
163
157
151
145
140
140
150
163
166
155
176
174
165
156
152
153
151
151
158
164
166
160
151
152
164
176
176
165
151
146
154
162
173
173
166
152
147
151
153
151
145
149
162
174
169
155
148
156
166
164
156
154
155
152
145
141
143
151
154
151
176
166
155
146
146
150
149
148
149
152
152
150
149
156
170
174
166
154
145
146
157
173
178
177
167
148
132
129
137
147
152
157
163
166
160
149
151
164
170
166
156
154
157
158
153
147
146
151
151
151
176
163
153
150
149
152
154
151
148
147
147
151
159
167
171
166
155
148
148
159
173
176
175
171
168
155
140
133
138
154
166
165
156
145
149
160
172
178
171
162
153
151
155
155
150
147
150
154
156
153
174
165
161
158
160
161
160
156
152
154
158
166
169
167
163
158
154
152
157
167
174
174
168
163
163
164
161
156
153
159
170
168
152
143
151
170
185
180
165
151
147
149
154
152
146
139
142
150
156
153
170
167
168
164
161
160
159
158
155
155
159
164
163
157
148
148
152
154
155
153
157
163
162
150
148
153
164
169
162
156
159
165
162
160
163
171
174
164
150
146
149
153
155
153
147
141
141
147
154
152
163
163
163
157
148
143
144
152
157
153
145
146
152
153
145
144
149
153
146
142
143
153
156
145
130
129
146
161
163
154
152
160
168
171
168
160
153
148
150
155
158
158
155
152
153
152
152
150
152
149
157
159
156
147
130
119
125
147
160
156
144
142
158
170
168
158
153
154
153
148
144
152
153
143
128
122
134
154
167
164
157
156
161
167
164
155
150
152
155
158
153
146
142
145
152
155
157
155
154
151
155
160
160
150
135
124
127
146
164
164
155
156
172
187
187
175
167
168
166
162
158
154
150
144
142
143
153
165
170
168
161
158
158
157
154
157
160
159
147
130
118
118
125
135
145
148
148
148
152
155
155
160
163
168
165
156
147
147
156
161
161
164
173
180
182
177
172
172
171
169
164
156
149
146
155
168
178
178
170
162
157
157
155
149
145
147
151
144
120
94
85
96
116
134
139
137
135
138
150
156
158
160
163
175
184
174
153
143
146
153
158
160
157
157
164
171
172
169
169
171
171
165
157
153
158
172
182
180
171
160
152
149
148
142
136
131
127
116
100
89
92
107
120
128
131
132
134
137
146
152
169
164
163
168
166
155
139
136
144
152
151
148
143
145
155
165
167
164
165
171
173
168
161
159
158
162
166
170
173
167
152
135
129
131
130
128
120
112
109
116
130
141
137
126
123
132
142
146
146
146
182
177
167
155
141
134
134
145
154
152
147
141
141
146
154
162
162
160
161
162
160
155
153
155
157
157
156
162
173
173
154
131
119
122
131
138
139
137
137
144
156
164
156
142
133
139
151
153
150
144
181
181
170
154
143
143
154
160
159
150
144
146
150
153
153
155
155
157
155
150
145
144
147
151
153
156
158
164
169
166
156
141
132
130
135
145
152
157
156
156
159
164
168
167
164
162
161
157
152
149
168
174
169
160
158
165
172
171
158
144
143
152
159
157
152
149
152
155
152
150
148
155
156
152
148
154
167
173
166
156
154
157
154
146
140
140
144
150
152
150
150
151
162
174
183
179
169
156
154
156
163
168
167
163
160
159
157
152
143
140
146
155
161
157
154
157
158
158
155
153
161
166
165
153
147
153
169
174
164
151
151
161
163
154
142
134
133
133
134
130
128
130
140
155
165
164
158
151
155
162
162
165
166
163
156
145
136
130
134
144
151
154
155
152
155
159
162
163
161
157
158
160
160
154
150
154
166
171
163
151
147
149
154
151
144
139
135
134
128
120
117
120
128
135
141
144
146
149
155
157
162
163
165
165
159
146
140
137
141
148
152
151
151
149
146
150
156
163
164
157
150
149
154
155
153
153
161
167
162
152
142
136
139
146
146
146
146
144
142
137
134
136
138
142
146
150
157
157
151
145
162
165
165
164
160
156
155
157
155
151
150
149
150
151
145
139
147
155
161
159
153
152
156
155
154
155
161
166
163
154
141
135
138
144
147
148
149
153
156
158
155
151
150
153
159
167
170
163
149
138
164
166
165
158
151
149
156
165
163
156
151
148
151
153
151
148
149
154
160
163
165
162
157
153
153
156
162
165
161
153
150
148
145
145
146
146
148
152
157
157
156
149
146
149
154
158
159
157
152
146
162
163
160
155
150
146
153
159
162
158
154
146
144
143
146
152
160
160
159
160
160
160
155
152
152
157
161
162
159
155
153
151
147
144
144
146
149
151
151
146
144
140
140
139
139
135
134
138
146
151
157
157
155
155
156
157
156
154
152
153
154
150
143
137
139
154
165
165
157
150
147
150
153
153
151
154
156
158
161
159
154
152
147
142
141
144
150
149
147
143
142
143
144
145
142
134
124
124
136
149
154
151
151
153
158
164
161
154
148
148
151
159
157
150
150
158
166
165
157
148
146
152
159
158
151
148
151
158
164
164
158
155
150
143
139
143
147
149
148
151
156
155
152
155
159
153
136
122
125
141
156
156
153
154
155
158
159
159
152
148
151
161
168
168
164
164
165
163
159
153
155
160
167
162
156
148
151
158
162
159
161
164
163
155
147
146
148
151
156
161
163
154
141
140
150
155
143
123
119
133
157
160
161
157
151
147
155
162
163
159
156
160
163
168
168
165
162
162
162
163
157
154
159
161
161
154
153
151
150
148
153
163
169
165
157
156
157
158
157
156
152
141
128
120
126
135
135
127
123
129
147
155
161
158
151
147
154
164
171
168
162
159
159
159
160
157
157
163
169
166
153
138
138
150
161
159
152
144
143
144
146
154
160
162
158
155
154
150
144
140
136
134
131
127
126
130
135
139
139
131
141
146
152
155
152
152
157
160
159
156
154
155
157
156
150
146
147
154
164
161
149
135
133
145
155
154
146
143
147
148
147
146
151
157
156
149
139
133
126
122
123
133
142
149
146
141
143
151
154
144
146
146
145
146
151
154
156
150
145
139
141
145
151
154
150
143
140
144
150
155
153
149
147
150
149
148
147
148
149
151
149
149
155
159
154
144
133
129
123
117
116
126
141
148
147
141
141
147
155
151
160
155
146
144
148
154
155
150
141
134
132
138
147
154
155
151
146
144
146
151
153
155
154
150
148
146
148
149
150
149
150
156
164
165
154
142
138
138
134
126
120
125
131
135
133
132
136
139
144
140
165
160
148
144
147
155
163
160
150
140
133
136
147
158
162
160
152
146
147
147
146
141
140
144
148
149
147
146
143
144
148
158
163
162
150
141
140
143
143
137
133
134
135
136
131
129
130
131
132
128
162
162
156
149
149
159
169
167
157
145
137
140
151
162
164
156
144
139
141
143
137
131
133
142
154
153
143
136
137
142
148
151
150
148
144
141
141
142
144
139
138
141
145
145
139
130
126
130
132
133
160
164
167
162
157
157
162
162
156
148
142
145
153
157
151
140
129
127
135
143
145
142
140
145
150
148
140
135
137
141
144
138
133
133
137
145
147
146
144
141
141
144
149
149
142
133
129
134
140
140
162
172
178
172
160
149
146
149
150
150
149
150
152
152
145
136
130
132
142
151
155
155
152
149
142
139
140
143
145
143
137
129
125
129
141
151
156
152
147
144
147
152
153
150
141
137
140
144
144
136
160
169
175
171
157
144
134
138
147
153
154
153
155
155
155
153
152
153
151
150
150
154
157
155
146
141
140
145
145
141
135
132
135
140
148
157
161
157
149
146
153
162
163
152
142
141
146
149
143
128
154
155
160
159
153
143
138
141
148
153
156
161
165
167
166
164
163
162
153
142
140
144
155
160
157
143
134
133
139
142
145
141
137
143
147
155
157
155
147
145
152
167
172
165
150
144
143
143
138
128
154
152
152
152
152
150
151
154
156
153
156
169
176
171
155
147
148
156
152
145
142
144
151
156
154
138
121
119
133
148
149
141
134
133
139
145
149
148
145
143
145
153
162
163
154
147
141
136
134
129
161
158
154
153
152
153
159
161
157
153
156
167
171
162
145
137
140
150
155
159
159
152
146
139
135
127
120
120
133
146
147
138
127
129
137
143
139
138
141
138
131
128
133
143
150
148
147
140
135
129
167
166
167
176
184
189
182
172
163
160
159
165
173
177
174
158
141
136
142
158
162
161
159
161
163
162
160
163
168
163
151
137
135
148
163
166
160
151
145
147
156
160
157
151
145
144
145
147
152
155
161
164
166
174
182
186
182
174
174
174
176
172
170
163
160
157
154
151
151
155
159
161
161
162
161
160
160
164
169
165
155
144
141
143
149
155
159
161
157
157
157
157
154
150
149
151
155
157
159
160
147
158
169
174
176
174
170
167
166
169
174
167
162
154
160
170
177
171
160
152
153
155
156
154
153
153
153
157
160
163
160
160
156
155
154
157
162
165
168
164
160
154
151
154
164
174
175
165
155
152
150
158
168
173
170
165
157
149
145
150
158
164
164
163
166
173
175
170
158
151
150
149
144
142
147
150
151
145
145
152
162
167
162
160
165
166
166
165
167
164
159
152
150
160
173
181
174
160
150
149
167
164
167
169
164
158
153
152
152
152
157
168
174
172
168
162
160
155
152
152
153
150
145
146
156
161
155
144
140
148
158
158
152
157
165
168
168
169
170
168
161
152
149
153
162
164
156
152
153
160
169
165
165
167
165
161
163
173
181
179
172
172
174
172
167
158
153
149
149
152
158
162
162
164
170
170
164
152
143
147
151
150
145
147
155
166
171
172
173
175
169
158
149
146
148
148
151
155
168
174
168
164
167
170
171
171
176
187
196
191
179
168
165
166
167
164
162
156
152
153
159
167
173
171
166
161
160
156
153
149
152
153
148
146
150
159
167
169
170
176
181
174
160
148
145
150
159
167
175
174
169
172
174
176
176
178
176
176
176
173
167
158
154
160
166
170
171
165
159
157
160
167
171
163
149
141
146
155
159
162
160
161
159
155
152
154
158
160
163
172
181
179
170
158
150
152
159
165
167
169
174
177
177
173
169
168
166
159
157
157
157
158
156
159
164
168
168
166
163
161
162
163
162
153
139
133
141
153
162
165
159
156
155
155
158
157
160
163
166
169
167
164
160
156
151
151
151
152
153
158
171
171
168
163
162
160
159
158
159
160
161
159
156
156
159
162
164
164
163
162
162
161
159
155
149
149
153
160
162
155
145
143
148
156
158
159
168
182
185
168
152
142
142
145
148
152
152
151
148
148
165
163
160
159
157
157
158
160
160
161
160
158
155
153
155
159
161
160
154
153
156
160
161
161
164
168
166
164
157
145
142
146
155
156
153
149
163
182
184
165
146
139
143
145
147
150
158
158
153
145
167
164
160
158
160
157
155
156
156
153
152
153
154
154
158
160
161
157
152
151
157
161
163
163
166
171
170
163
156
151
153
160
167
163
150
146
150
163
167
160
152
153
157
152
145
143
151
158
155
144
171
172
165
161
160
155
150
151
152
153
155
157
161
163
167
166
163
156
155
161
166
165
164
163
164
164
161
159
160
161
162
164
165
166
162
153
148
150
157
161
162
164
161
155
144
135
141
154
155
144
174
173
167
161
159
155
149
148
153
161
165
167
172
180
183
181
168
160
156
164
168
168
166
164
162
154
149
152
158
162
154
147
153
165
168
159
148
147
157
164
167
166
162
156
146
137
140
148
154
148
173
169
164
159
158
158
150
147
153
162
168
171
175
183
189
185
171
159
153
154
160
167
172
171
162
148
141
146
154
153
143
138
147
160
161
154
144
145
157
164
166
166
164
161
156
147
146
147
152
152
169
165
158
157
159
156
151
149
151
160
166
168
168
172
173
167
159
152
150
151
157
168
178
179
166
151
143
147
154
154
149
143
146
150
154
153
152
155
160
163
163
164
164
160
155
151
149
147
149
153
167
164
162
155
152
151
152
153
153
158
164
169
169
163
153
147
151
153
152
153
158
167
178
178
167
157
154
154
160
165
163
155
147
145
153
165
174
172
162
156
155
156
158
155
149
142
142
146
149
150
168
167
166
161
159
159
159
156
151
155
165
178
178
163
149
146
155
163
162
156
157
163
168
165
157
153
154
160
164
167
168
164
151
148
158
176
185
175
157
147
149
155
159
155
146
137
136
145
156
157
171
171
174
172
171
168
163
152
143
143
154
167
168
159
149
154
168
174
165
151
145
152
155
149
140
137
147
161
168
166
165
165
164
161
162
167
168
158
149
147
152
160
165
161
154
143
142
153
164
166
169
170
174
175
174
167
156
144
139
139
140
144
148
149
152
159
170
173
161
145
139
148
156
148
136
132
147
166
173
167
161
163
170
170
164
153
145
144
148
154
157
158
159
160
160
158
157
158
161
161
156
161
167
169
164
153
144
141
140
140
137
138
147
158
165
165
164
162
155
148
148
159
163
158
146
140
149
164
174
167
159
157
162
163
157
150
148
145
144
142
138
135
136
145
155
163
162
157
153
151
147
157
164
169
165
154
146
145
152
153
152
153
163
175
175
165
157
156
154
156
161
161
159
154
149
149
153
161
164
166
160
156
152
151
152
152
153
148
130
112
104
109
120
135
147
153
155
155
156
156
151
159
167
184
191
183
166
155
159
160
160
163
172
175
171
161
153
155
158
163
162
152
141
136
138
146
152
156
162
168
168
161
152
144
139
140
137
127
107
91
93
111
131
141
143
141
144
152
167
170
156
158
168
191
209
202
175
156
153
159
161
160
159
157
154
151
150
154
162
168
164
153
141
133
137
145
153
160
170
174
172
161
149
136
126
115
106
99
95
99
116
138
151
152
145
139
138
146
157
163
165
160
162
176
190
184
162
148
151
159
157
151
145
147
152
154
153
156
165
172
172
163
154
153
156
155
156
167
179
178
161
145
136
129
120
107
97
98
106
123
146
163
166
159
150
144
140
133
130
134
177
170
162
159
153
148
147
152
161
164
158
150
144
149
158
166
166
168
174
179
173
166
160
163
166
163
161
168
173
167
149
134
128
128
128
124
122
126
130
140
154
168
174
170
160
152
144
133
124
123
180
178
169
153
140
136
149
164
171
168
156
149
149
152
156
162
168
173
175
174
167
160
157
157
157
157
159
162
161
154
146
141
140
138
136
140
144
145
143
139
142
154
168
176
173
165
156
147
141
140
167
169
169
161
150
149
157
166
163
154
148
150
154
152
148
148
156
167
170
168
163
160
158
154
149
145
150
154
153
152
154
159
158
150
141
139
141
142
140
134
132
136
146
160
171
172
167
159
159
159
151
155
164
167
164
157
150
143
135
134
141
153
160
158
152
149
153
162
165
165
162
161
158
152
147
144
150
153
151
150
154
160
163
153
143
138
133
133
138
139
136
129
128
137
153
163
162
156
156
163
150
151
159
164
161
151
138
124
118
127
143
159
168
167
163
160
160
163
165
167
162
156
153
150
151
155
155
155
153
149
145
144
146
145
144
143
140
141
145
151
152
143
135
133
138
143
144
140
144
154
159
156
157
155
153
145
138
131
131
140
153
160
167
167
164
160
160
162
167
167
158
147
142
145
153
156
159
160
160
155
143
132
129
138
147
150
148
151
156
163
167
164
158
151
144
139
137
134
135
146
161
160
156
150
144
142
149
154
154
149
149
151
159
164
162
156
153
156
159
158
150
145
141
141
144
152
159
162
164
159
145
132
127
135
145
149
146
146
151
157
160
163
162
162
156
148
147
146
146
145
158
159
156
148
140
143
154
166
161
146
136
138
150
157
159
156
155
153
151
150
151
150
145
140
143
151
159
161
159
154
144
135
131
137
144
145
141
139
141
140
139
139
145
152
153
150
152
157
157
148
156
161
158
153
146
149
156
162
161
152
144
144
146
145
147
156
164
162
156
154
154
152
150
150
155
161
160
154
146
142
140
137
132
136
144
149
150
146
140
132
127
129
136
142
144
139
140
145
149
147
158
161
157
154
155
157
157
156
154
156
162
165
153
135
132
147
166
175
171
162
156
153
153
160
165
165
157
150
146
145
142
138
132
133
142
153
155
147
138
135
136
140
144
147
147
137
126
121
129
141
162
159
153
152
155
160
157
151
146
152
167
178
167
144
131
142
163
175
174
163
156
156
159
161
161
154
153
154
161
161
154
143
135
134
140
144
142
135
135
141
150
151
149
151
157
153
136
119
120
135
160
157
152
151
153
154
156
151
146
146
154
168
168
158
149
148
160
166
166
159
152
153
156
157
152
148
152
161
165
160
153
148
150
149
143
137
131
132
139
152
157
150
140
141
154
163
157
141
133
133
156
156
156
153
149
148
152
157
156
149
146
150
158
162
163
162
165
166
167
160
151
142
146
150
153
153
154
159
154
147
141
146
155
161
148
139
134
143
155
160
156
144
130
127
135
148
158
157
151
142
151
156
160
156
149
145
151
159
160
155
146
142
147
156
165
169
170
171
174
168
154
139
138
150
162
160
152
147
144
143
138
142
147
153
148
141
139
142
150
151
147
140
133
127
125
128
141
155
161
151
147
154
157
154
151
149
151
153
154
150
145
145
149
154
162
166
164
162
166
166
159
150
147
156
166
161
149
141
146
150
150
144
140
140
142
140
135
131
130
132
134
138
142
142
134
126
129
147
161
156
146
149
151
150
151
153
153
149
145
142
144
150
158
163
162
156
148
141
143
152
158
159
158
158
158
153
147
144
148
153
153
151
145
141
141
136
131
126
124
124
129
136
144
150
146
138
135
142
152
152
150
151
150
148
151
153
157
154
150
144
146
152
163
168
162
150
137
131
133
142
151
156
157
151
148
146
147
146
146
147
149
155
162
157
140
130
129
134
136
134
131
137
141
145
146
146
144
140
136
136
153
153
157
157
155
157
162
161
158
153
149
154
161
163
157
146
138
143
149
150
147
142
143
145
144
141
141
144
143
142
145
155
167
159
138
126
128
139
147
147
143
140
139
137
139
144
142
131
120
121
153
156
164
169
169
167
167
166
161
155
150
152
155
154
148
142
145
154
163
158
145
133
134
141
142
141
139
140
143
145
147
151
153
147
136
128
130
139
146
147
147
144
142
138
137
137
130
122
118
123
152
154
162
170
172
168
166
165
160
153
142
140
140
138
139
141
147
152
154
153
145
142
141
141
139
139
139
143
148
151
153
148
140
135
136
141
145
142
138
137
140
144
143
143
141
138
129
124
127
131
153
154
159
162
162
158
159
161
158
152
142
133
129
129
136
143
151
151
143
140
146
153
150
143
136
139
143
147
148
148
148
145
141
140
147
159
164
155
138
128
131
138
144
144
143
143
139
136
139
139
154
155
159
159
153
148
149
155
155
153
147
139
135
134
140
151
161
158
147
139
142
153
154
148
141
142
146
146
141
135
135
141
146
154
158
162
163
155
138
127
128
138
145
145
142
141
143
145
146
139
153
158
161
159
153
150
152
157
156
153
152
157
156
152
147
152
160
161
151
143
141
145
148
147
149
146
143
138
134
132
132
137
145
155
155
152
144
140
136
132
136
144
152
150
141
138
139
145
145
141
155
160
162
157
153
152
159
164
160
152
154
167
173
166
149
142
145
152
152
147
144
141
138
140
141
139
134
134
135
140
140
138
139
147
148
142
133
134
136
138
137
145
152
154
148
141
139
139
140
139
163
164
161
153
148
150
159
164
159
151
152
161
170
167
150
140
137
143
149
157
158
147
136
128
132
135
135
136
140
143
142
137
137
144
149
146
137
133
135
137
135
132
137
143
145
144
140
139
137
136
163
158
160
160
158
158
164
174
181
179
171
167
172
177
176
166
158
155
158
161
159
155
154
156
153
148
150
165
184
189
177
158
147
149
160
164
158
149
146
150
166
179
177
164
158
154
154
153
152
153
162
169
173
178
177
171
164
167
173
174
172
169
169
173
170
165
158
158
161
162
157
152
153
154
155
152
153
161
177
186
179
164
148
145
152
161
165
160
150
150
160
167
167
160
154
160
164
164
158
151
164
173
181
186
184
174
159
148
147
156
162
163
160
161
163
167
170
169
167
165
163
160
156
154
155
157
153
154
162
174
181
176
160
148
151
160
169
171
164
159
161
164
163
158
156
163
167
165
158
147
168
170
173
176
176
168
153
139
135
147
159
165
161
159
163
166
169
168
163
167
173
175
166
158
157
159
154
149
154
169
182
179
162
150
146
153
162
169
170
166
163
161
159
155
154
156
159
158
154
148
167
161
162
165
165
165
162
158
154
156
162
168
172
168
162
160
158
156
157
165
174
180
176
169
168
166
162
154
156
167
171
164
149
141
141
147
152
160
164
165
164
162
157
150
147
145
149
152
153
151
165
157
161
165
167
169
174
179
180
173
167
168
171
168
161
155
152
152
154
161
169
173
173
170
171
170
167
166
166
167
166
152
142
141
150
159
160
158
153
156
162
165
160
152
145
141
147
153
157
157
168
166
170
174
173
170
172
176
181
177
168
161
161
159
158
153
153
158
163
165
164
162
161
161
161
160
162
166
168
169
166
162
159
161
168
174
172
156
144
149
162
171
169
158
147
143
148
153
158
161
172
176
179
178
173
166
161
161
166
171
170
163
161
162
162
159
159
167
174
176
165
158
156
154
150
145
148
154
163
170
175
177
175
172
172
170
161
146
142
151
166
173
167
157
149
148
149
151
154
158
170
174
175
172
168
163
159
157
161
168
173
176
179
180
176
169
164
167
176
177
167
158
154
153
149
142
140
145
154
166
173
175
172
167
159
153
145
143
149
158
163
160
152
149
151
153
153
149
144
149
161
164
164
163
163
163
161
161
161
162
167
174
183
186
181
172
170
168
174
173
166
159
158
158
154
152
151
150
154
159
162
160
158
156
151
146
146
155
162
159
152
143
142
145
155
163
162
150
143
146
160
160
160
159
156
155
155
157
158
154
155
159
165
167
166
169
174
176
173
170
168
167
164
159
154
155
160
162
162
160
159
157
157
157
152
148
154
166
167
155
143
137
142
150
157
165
167
158
151
149
167
165
160
156
149
145
148
153
155
152
150
149
147
142
146
158
170
174
171
171
174
176
171
158
151
154
160
166
171
166
161
162
166
165
160
154
154
159
161
153
144
142
150
156
157
156
156
160
158
149
172
168
158
153
154
155
159
163
161
160
158
155
151
146
144
153
156
158
166
171
177
172
163
155
151
152
153
160
167
169
164
157
157
165
168
162
152
150
153
154
153
154
159
163
159
149
145
151
153
146
171
165
159
160
170
179
176
166
161
161
163
168
171
171
168
159
151
150
162
171
169
159
150
149
152
150
146
150
159
163
155
145
144
157
166
162
150
145
150
160
164
164
168
170
165
153
143
144
149
149
168
166
164
169
180
184
174
159
152
154
162
170
182
191
185
170
157
154
164
171
165
154
149
149
150
148
146
150
156
157
146
137
137
149
157
157
151
146
150
159
166
169
172
173
171
160
148
145
148
157
168
167
168
168
167
164
157
153
152
155
161
169
178
180
173
162
158
163
168
168
160
154
157
160
156
155
158
164
165
158
146
137
136
144
152
157
155
150
149
155
164
169
170
167
164
158
149
145
148
158
165
166
167
158
152
146
151
157
162
161
162
168
168
162
151
147
155
165
165
158
152
154
167
172
164
159
161
167
168
161
150
142
138
144
155
164
161
151
142
146
158
167
168
160
152
145
140
141
143
150
162
165
166
163
154
151
158
159
161
159
162
169
169
157
147
148
161
168
161
145
140
150
166
170
163
151
148
153
159
161
156
154
148
150
157
166
163
151
143
145
158
171
174
166
148
138
134
140
150
153
160
168
173
173
170
164
160
151
148
154
164
172
170
160
157
161
174
174
162
143
136
148
160
163
158
149
144
146
155
162
165
165
163
160
156
155
153
151
155
160
169
177
180
172
157
145
142
152
167
171
160
168
177
183
184
175
157
143
140
151
164
169
167
163
164
169
176
175
164
151
147
151
158
161
159
155
155
157
162
162
165
168
171
166
152
144
143
154
168
174
172
167
165
165
164
162
163
168
175
179
157
161
169
181
185
182
165
148
143
149
154
160
162
163
163
161
159
156
153
153
158
162
162
159
160
161
163
164
162
159
155
157
163
161
155
148
151
160
166
159
147
138
139
150
165
177
178
171
165
167
153
156
163
170
177
177
168
159
155
152
151
153
159
161
156
146
140
139
145
154
162
163
157
149
148
147
149
148
148
149
151
151
150
151
154
160
163
160
145
127
115
115
124
138
156
168
167
157
152
154
152
157
163
170
175
172
163
160
160
162
158
159
159
158
149
139
136
139
147
155
158
152
141
133
130
129
128
130
140
152
161
155
146
142
146
152
152
143
126
113
113
123
134
142
145
148
147
149
153
156
151
158
166
175
183
175
162
155
161
167
166
162
157
150
146
139
139
145
152
155
152
144
136
132
132
129
129
134
151
166
168
160
141
132
128
122
119
119
119
122
134
149
156
155
151
149
148
154
156
154
157
158
165
177
186
182
166
158
162
169
170
164
155
150
152
153
153
153
155
156
154
149
143
146
149
149
152
159
172
177
167
157
145
132
116
102
99
107
120
135
150
165
169
169
168
166
161
154
145
136
169
164
160
163
166
169
167
164
168
173
167
158
149
154
164
172
171
167
163
166
164
160
155
154
154
161
168
176
177
170
163
163
164
151
130
114
111
118
127
132
145
159
171
175
174
169
158
143
129
123
173
164
158
152
143
145
152
165
170
170
161
151
148
153
166
178
183
180
172
167
165
163
162
157
153
154
157
164
163
158
161
173
178
169
152
140
140
140
133
128
132
148
162
168
164
154
143
133
128
131
162
159
160
157
146
139
142
151
155
154
148
148
151
153
157
163
170
174
170
163
155
157
161
161
155
145
144
143
144
147
157
166
170
164
155
153
154
153
146
140
143
150
154
154
152
148
143
140
141
145
150
153
164
171
167
160
152
142
132
130
140
153
160
160
157
153
157
162
161
160
152
149
153
161
160
149
140
134
136
141
147
151
152
145
141
143
149
155
161
168
172
166
154
147
149
155
157
154
152
153
154
158
167
175
180
178
168
147
131
130
146
165
173
169
162
157
157
159
162
162
157
149
150
156
162
157
150
142
145
148
148
140
134
133
139
142
145
151
164
183
191
181
162
149
149
156
158
152
148
151
163
163
166
168
172
173
169
161
154
153
162
169
173
170
167
163
164
166
170
172
164
155
150
152
155
156
154
154
157
160
157
144
136
141
149
151
145
146
154
170
178
174
163
156
150
147
143
142
143
148
161
163
166
162
156
153
158
163
164
159
155
156
161
167
167
163
164
164
164
161
158
155
154
153
153
153
156
157
162
166
161
145
137
144
153
152
144
137
139
145
147
149
156
159
153
144
139
143
148
146
151
159
165
160
151
148
155
161
156
143
135
138
150
160
161
160
160
156
151
145
147
151
158
162
162
159
158
156
156
157
150
143
139
142
148
145
140
136
136
133
130
132
146
158
157
151
147
153
155
143
158
165
166
158
152
151
157
160
153
144
141
144
149
148
148
149
153
154
152
150
150
152
156
163
169
168
158
150
144
144
144
144
143
149
154
152
150
143
140
138
134
136
145
156
158
154
151
151
148
138
173
174
165
158
157
158
159
158
155
157
163
165
155
138
129
135
146
154
161
163
160
153
150
158
166
166
156
148
144
149
154
155
157
162
169
169
156
144
138
139
143
143
143
145
147
146
141
136
134
135
179
173
164
161
163
163
159
153
149
156
169
177
164
140
123
126
141
153
160
164
159
153
147
148
153
154
153
155
159
161
161
158
158
161
163
158
144
133
129
136
140
139
135
135
139
142
140
136
134
134
166
162
159
161
163
164
159
153
148
148
156
164
161
148
137
139
146
155
159
157
155
153
149
144
141
142
151
162
164
158
148
145
146
145
140
132
127
130
134
139
136
134
133
136
146
152
156
155
152
143
156
155
156
155
158
159
160
159
154
148
143
145
148
151
152
158
162
163
161
160
156
158
156
150
143
143
151
160
158
146
131
131
136
136
128
123
126
138
147
147
141
139
140
146
154
162
170
172
167
153
156
155
156
155
154
156
157
157
156
149
144
140
138
143
153
164
167
167
165
163
161
160
160
162
161
156
151
149
147
145
138
138
139
140
138
136
134
138
143
146
145
143
142
145
150
156
162
167
167
158
160
162
165
165
163
157
150
148
149
150
152
150
148
146
152
163
170
168
163
162
160
159
159
162
169
163
150
142
146
153
153
149
142
140
145
140
131
124
128
140
149
146
140
139
142
144
146
151
155
153
162
165
167
172
169
161
150
146
147
153
158
161
162
163
164
165
164
161
155
154
154
154
155
156
160
154
147
141
145
150
154
151
143
136
134
128
124
122
130
145
153
151
144
142
145
144
143
142
141
141
151
156
163
168
168
158
153
152
154
158
161
165
171
173
170
164
158
158
155
153
150
148
148
150
147
138
136
139
144
146
147
151
147
135
124
119
125
136
144
150
152
151
146
144
146
149
148
141
131
128
148
150
158
166
165
157
154
153
157
160
162
163
166
165
160
153
153
158
162
159
149
144
148
150
144
132
128
137
146
148
147
149
148
134
121
120
133
145
149
147
148
146
143
140
139
146
148
138
123
118
150
153
158
165
164
153
142
142
152
160
161
159
157
152
150
149
152
160
164
157
146
142
149
154
149
139
133
139
148
152
148
146
139
132
123
126
135
141
141
141
147
148
141
133
135
144
144
133
120
115
156
154
156
160
157
146
136
140
152
158
156
149
146
148
151
157
164
164
159
147
140
139
145
146
144
139
140
143
148
150
147
145
137
134
134
136
138
138
135
138
147
148
141
135
138
145
143
131
122
121
156
152
148
144
142
141
146
158
163
159
150
145
143
147
153
166
173
166
149
135
136
142
145
138
132
135
140
141
139
141
146
147
148
149
152
153
151
147
138
136
138
140
139
137
144
147
143
133
130
132
154
152
148
142
141
149
165
175
171
158
149
146
145
145
148
156
163
161
148
137
140
149
150
142
135
136
140
139
134
128
132
143
151
158
158
154
149
145
138
134
129
128
132
139
143
142
136
134
140
145
151
153
157
156
156
164
174
175
165
154
149
151
151
143
137
139
147
153
149
147
147
152
152
151
147
147
149
144
136
125
121
127
141
151
151
140
130
132
136
134
127
125
132
140
139
133
128
133
144
151
150
152
156
160
162
162
164
162
152
143
146
156
159
152
141
139
140
145
147
148
147
147
146
145
149
151
153
152
145
135
127
126
134
143
143
131
122
125
134
136
134
134
138
142
138
130
126
133
142
146
151
153
154
152
148
147
145
145
142
139
143
152
163
162
152
146
143
140
138
140
144
141
134
131
137
144
152
153
148
142
137
136
139
145
146
139
130
131
135
144
149
150
148
143
133
126
125
132
141
145
167
167
165
159
147
142
154
170
181
178
170
168
171
173
166
164
166
175
176
166
154
152
159
165
161
153
147
156
177
187
185
174
163
154
149
151
154
156
157
160
165
168
165
163
164
164
158
152
149
154
169
169
172
176
171
160
157
161
167
163
156
157
168
175
172
164
160
168
175
175
164
156
157
162
165
158
153
155
165
176
179
174
162
156
157
163
166
161
151
148
151
158
162
161
163
167
161
151
146
146
173
172
175
182
184
174
162
151
151
155
155
153
156
161
166
164
161
161
167
170
173
168
160
156
158
160
160
157
163
174
180
177
164
159
160
168
172
169
158
150
150
156
162
161
160
155
147
141
144
150
170
169
167
173
179
177
166
158
157
167
171
165
155
152
158
164
163
155
151
160
172
179
171
157
157
161
166
167
170
178
183
180
170
161
156
158
163
167
165
159
156
158
162
162
158
152
144
142
146
151
159
158
160
166
175
178
176
173
173
177
179
175
167
162
160
160
159
152
145
153
167
177
174
170
169
171
174
174
177
180
183
178
169
161
155
154
154
159
157
156
156
159
161
158
153
150
152
152
149
149
156
156
164
174
176
175
172
171
169
168
166
170
172
168
161
156
156
157
158
162
162
163
168
173
173
171
169
169
172
177
180
174
170
167
169
169
164
156
146
143
147
155
158
153
147
143
148
150
148
148
160
167
179
182
176
165
156
152
153
154
156
158
161
161
157
152
155
168
180
177
163
152
152
160
162
158
156
156
162
173
178
175
173
174
180
183
174
160
145
142
147
155
153
148
138
132
134
138
144
149
164
174
181
179
171
156
147
145
153
161
163
161
159
159
158
155
158
169
184
184
166
153
150
155
154
149
147
151
159
171
178
178
176
174
173
170
159
148
146
154
160
155
147
140
138
137
138
138
142
150
164
172
174
170
166
163
159
159
166
172
174
175
174
173
169
161
159
164
175
176
165
156
153
159
161
157
152
149
156
168
178
179
173
165
156
148
135
131
141
159
169
160
145
143
149
158
156
149
141
143
160
166
167
168
166
168
168
166
164
164
167
178
188
188
177
164
158
163
171
172
163
157
160
167
172
167
159
150
154
164
176
178
172
162
153
145
136
135
144
156
163
160
154
154
162
170
166
151
141
144
163
165
166
164
161
157
156
156
155
153
156
165
180
181
171
163
165
171
174
174
168
169
169
172
174
169
161
154
156
164
172
176
170
165
160
157
155
157
159
155
153
153
156
159
163
165
161
151
149
158
169
169
166
159
150
146
149
158
159
156
155
158
161
157
155
160
166
172
177
179
180
178
172
168
165
165
163
164
167
168
166
163
163
164
162
162
163
167
166
158
150
147
150
155
161
160
153
151
158
165
172
170
164
157
155
165
177
180
174
164
159
157
151
144
143
147
154
162
172
179
176
164
153
148
151
159
164
170
173
171
162
150
147
151
156
158
153
154
156
156
153
147
151
160
164
161
152
150
152
153
169
169
165
162
174
192
200
192
175
163
161
159
155
150
146
144
144
152
167
172
162
143
129
130
141
152
160
166
170
171
163
148
141
147
153
154
148
141
144
150
154
156
161
172
178
169
152
144
145
148
165
167
168
170
178
187
186
172
159
153
155
158
162
163
159
154
150
156
166
168
156
139
128
129
137
144
147
154
161
167
166
161
154
154
157
159
154
144
141
147
155
161
169
176
178
167
149
141
148
160
164
167
169
167
162
157
157
155
153
151
150
154
163
170
168
164
162
166
169
165
155
142
143
146
144
143
144
150
156
161
166
164
159
158
159
163
158
147
140
145
155
162
167
166
163
156
149
151
162
174
163
166
166
160
151
146
152
159
161
153
146
149
159
164
166
164
166
171
170
162
154
152
156
158
153
147
145
148
153
157
156
155
152
155
158
162
157
146
139
142
153
159
158
153
149
146
148
154
163
167
158
163
165
165
161
158
165
171
169
160
146
143
146
151
153
158
166
171
166
160
154
155
159
161
158
151
147
149
149
151
151
148
150
152
156
156
151
147
144
144
150
155
157
153
149
144
145
148
152
152
154
164
170
172
171
168
167
167
167
168
160
152
145
142
149
159
164
166
163
159
155
154
156
163
168
167
157
149
146
149
153
156
160
158
154
151
150
154
159
159
156
155
158
157
153
148
144
150
155
158
155
165
168
170
168
165
158
157
162
171
174
164
155
151
154
161
164
161
160
160
158
153
152
159
173
178
167
152
146
150
161
168
170
163
155
150
152
162
175
177
169
161
157
158
157
157
155
160
168
176
158
160
162
164
167
167
161
158
159
162
163
162
158
160
162
160
156
154
155
159
160
153
149
152
166
172
166
154
147
150
159
164
165
162
157
157
160
168
176
176
168
160
154
156
161
166
164
160
161
168
155
155
155
160
164
167
163
160
158
155
151
151
155
157
159
154
150
148
151
156
160
158
148
142
146
151
152
149
144
144
147
150
152
154
158
162
165
166
160
152
146
143
143
150
160
164
155
137
129
138
151
153
157
158
160
153
150
154
160
159
156
151
150
151
150
149
150
150
152
155
161
160
152
144
139
137
140
138
140
142
145
143
144
143
149
154
155
152
141
132
126
128
134
143
151
154
144
128
116
121
148
158
165
165
157
148
145
152
160
165
165
163
158
152
149
150
152
154
155
154
155
155
153
148
146
142
141
139
143
151
154
151
144
135
134
135
136
134
128
123
122
126
133
141
151
156
159
155
144
134
154
165
168
167
165
160
159
160
162
166
170
166
161
157
155
155
156
156
153
151
150
147
146
144
145
146
150
152
157
164
168
163
156
144
130
125
123
123
123
126
130
135
137
143
154
170
183
186
174
153
167
164
163
162
163
170
172
169
166
166
162
157
150
152
162
170
168
160
152
149
150
149
145
137
131
139
156
166
170
167
168
175
173
158
138
129
128
126
126
129
136
142
144
146
155
169
178
178
169
155
171
163
154
154
156
164
168
168
167
161
150
138
134
143
163
179
181
170
156
149
149
155
153
141
130
135
151
165
166
161
165
172
174
162
145
137
137
138
135
133
140
150
156
153
152
153
155
151
146
145
161
154
151
154
155
159
161
161
158
154
144
138
136
144
158
172
179
173
160
149
146
153
162
163
156
147
147
153
158
156
158
160
156
145
135
135
141
144
143
141
153
166
170
162
151
147
146
144
143
144
149
148
150
154
161
168
170
163
153
148
149
154
157
155
156
160
167
168
157
148
141
147
165
182
182
167
151
146
148
153
152
146
138
127
120
124
133
141
149
159
173
183
176
162
153
151
153
156
152
149
153
148
151
155
166
179
184
176
162
158
164
171
170
160
157
158
162
158
154
148
146
152
168
180
182
168
152
146
147
153
153
146
138
128
126
128
132
139
149
166
179
179
165
151
147
153
159
158
154
151
165
157
154
158
169
178
183
178
174
172
174
171
165
159
159
162
161
157
152
152
160
168
172
170
165
158
153
149
153
159
160
152
145
141
145
145
141
142
150
161
163
154
143
138
142
150
156
157
155
150
164
164
169
172
172
171
168
165
166
164
164
163
161
162
160
161
160
157
153
155
163
173
178
172
164
158
156
155
159
166
167
158
148
144
147
148
146
150
155
157
144
130
129
136
143
147
153
156
155
147
159
169
175
175
170
164
160
156
151
146
147
153
159
162
160
155
155
157
154
150
154
163
175
180
179
170
161
157
160
168
167
160
149
144
141
142
147
157
165
158
140
127
129
143
150
152
152
154
150
139
170
174
171
161
156
156
159
158
151
146
145
148
152
152
148
144
146
152
153
152
149
150
159
170
178
170
158
152
156
161
164
161
155
149
148
149
153
160
167
164
151
141
140
145
153
153
152
152
146
138
180
173
159
152
153
157
160
160
158
159
157
152
145
139
135
136
138
142
149
152
150
141
140
149
160
163
155
150
155
158
161
162
160
162
162
157
157
155
159
161
158
151
144
144
146
149
151
150
149
145
179
163
156
158
163
164
162
158
158
161
165
159
148
138
135
134
132
131
138
150
153
144
135
139
149
159
160
160
159
158
154
152
151
150
147
145
145
148
149
151
150
147
142
137
136
138
144
155
157
152
162
155
156
163
168
166
161
155
155
156
157
160
153
148
146
143
139
134
138
149
157
158
153
149
148
153
160
165
161
153
145
140
135
130
123
124
138
152
154
145
135
135
139
140
138
135
139
151
157
151
156
153
154
158
160
159
157
156
155
153
152
151
151
150
151
154
151
148
144
150
163
176
176
164
153
146
149
150
150
148
144
142
139
131
125
131
147
160
157
140
124
126
138
148
149
146
141
140
142
145
159
155
153
150
151
151
152
153
156
156
155
150
147
144
149
156
160
158
150
150
160
173
178
173
163
151
140
137
144
151
155
158
159
155
155
157
159
155
143
131
124
127
134
147
155
160
151
140
133
137
162
157
154
153
153
150
143
143
149
157
164
160
152
146
148
158
165
168
159
152
150
154
161
170
170
162
150
143
145
152
158
163
162
166
169
165
153
136
128
133
138
136
132
135
148
159
155
141
133
135
155
155
156
162
163
153
141
138
146
156
163
167
164
159
158
162
172
179
172
158
147
142
151
157
164
165
159
151
147
146
146
150
151
152
152
145
140
133
136
145
152
147
135
131
139
149
147
140
134
133
148
150
155
160
162
156
148
145
150
156
159
162
162
163
161
165
172
179
175
161
148
144
149
153
149
146
147
150
149
144
141
143
142
135
134
136
142
147
147
147
150
147
139
132
132
137
140
139
135
130
149
150
153
155
156
153
152
150
151
157
158
153
151
154
156
156
154
154
154
150
144
145
152
155
145
132
129
139
148
150
147
142
139
132
134
145
157
157
145
136
138
143
140
132
129
135
143
143
136
125
160
156
151
150
150
147
140
139
151
159
161
153
149
150
153
151
140
134
135
137
136
141
153
162
157
141
132
137
146
149
144
137
134
134
138
151
157
153
140
136
141
146
141
130
128
137
148
147
135
124
167
160
151
146
144
135
128
133
150
161
163
159
159
162
161
154
144
140
137
134
133
136
145
155
157
150
144
144
146
146
139
132
128
132
137
141
141
140
143
149
156
155
142
131
130
140
145
142
135
128
163
160
152
142
136
134
139
153
163
162
158
160
167
172
168
162
160
157
150
141
138
140
144
143
140
139
142
145
147
146
142
134
132
133
134
131
130
137
149
162
164
153
142
136
140
143
140
135
135
140
159
162
156
146
138
142
158
172
171
161
154
156
165
168
162
157
157
157
151
146
145
149
149
141
132
129
133
139
144
146
147
146
145
142
137
130
128
138
153
162
156
145
142
148
153
145
131
124
132
146
159
161
159
154
151
153
163
168
164
156
151
151
153
150
146
142
143
147
149
149
151
153
156
151
145
138
135
137
138
141
145
145
148
147
141
131
127
135
148
151
144
137
142
152
153
140
121
121
132
144
153
153
157
160
161
158
152
152
149
151
149
148
142
139
139
142
146
148
148
149
151
152
155
155
152
149
145
140
138
136
138
140
144
146
141
131
128
133
139
140
138
138
143
141
136
123
116
123
135
141
147
150
155
161
161
152
143
140
143
147
148
148
141
140
141
148
153
149
143
138
139
144
144
145
145
146
148
150
145
137
135
138
141
141
136
130
127
126
130
139
146
151
147
135
120
111
115
126
138
142
177
173
174
169
162
162
169
176
178
168
160
158
162
162
159
156
164
172
168
158
152
156
166
176
178
170
159
151
149
151
156
163
167
166
160
156
160
169
172
167
155
147
144
149
159
166
162
156
151
153
178
170
168
167
164
163
168
174
177
164
155
155
160
164
159
149
150
160
169
169
162
161
164
173
175
170
158
154
150
152
154
160
165
167
166
167
170
168
162
154
149
147
147
152
165
171
165
151
144
149
176
173
169
169
166
165
166
169
172
175
171
163
156
155
156
154
154
156
162
167
169
166
160
158
159
161
160
162
159
156
155
158
162
166
168
171
172
168
158
149
146
146
149
159
168
170
156
138
136
151
163
168
168
168
168
168
165
165
171
182
184
168
153
146
153
161
162
154
148
152
163
165
157
146
147
160
172
176
171
164
160
160
164
168
167
165
164
162
159
154
148
146
149
157
167
169
156
142
141
154
156
160
164
167
170
167
162
161
167
174
177
170
161
160
163
165
162
152
142
144
152
157
155
151
154
165
176
179
173
167
166
166
169
171
169
164
158
154
152
152
149
149
150
154
159
165
168
164
157
155
160
161
169
176
173
165
156
152
155
159
162
167
173
176
173
163
159
159
160
159
152
150
152
159
164
164
160
157
160
166
171
174
173
173
168
166
162
156
151
149
149
153
155
157
155
159
164
166
159
153
165
168
180
185
178
164
152
148
153
157
159
164
171
174
169
160
160
169
181
178
162
148
151
160
161
156
143
140
149
164
174
177
174
164
161
162
165
167
163
157
151
153
154
156
154
151
151
150
150
154
164
172
178
179
175
167
159
157
162
169
167
164
162
160
159
157
159
168
176
175
164
154
154
159
158
152
149
150
154
162
171
174
169
161
154
154
159
166
171
171
165
154
149
148
153
154
153
150
150
155
161
170
171
169
167
169
170
169
169
172
173
166
158
155
156
156
156
158
159
161
160
158
159
163
161
163
164
163
160
160
162
163
164
162
160
158
156
153
162
171
172
161
147
144
156
168
171
165
159
155
161
168
169
168
167
169
169
167
166
165
166
166
166
163
158
154
152
154
156
156
158
159
165
171
175
173
168
162
156
156
161
164
166
166
170
170
161
152
152
160
167
165
157
155
162
170
172
166
159
156
164
169
171
170
168
163
162
162
161
161
161
165
169
166
160
152
150
154
159
164
163
165
169
179
186
181
167
155
152
155
162
169
169
166
166
169
168
164
161
161
162
160
158
159
162
162
154
149
147
153
172
175
176
169
162
162
163
168
166
165
163
164
168
165
159
153
151
157
167
177
175
168
165
171
178
179
170
159
156
159
163
167
167
159
155
158
164
170
173
169
161
153
150
152
156
154
142
132
136
149
183
189
178
162
158
166
177
178
170
165
164
165
164
161
157
155
155
160
171
181
176
162
150
151
161
169
170
168
165
162
162
162
158
150
147
149
154
160
163
161
157
148
144
151
157
157
144
132
136
147
182
188
176
162
158
172
185
182
170
164
164
164
158
152
150
154
156
161
168
173
169
158
146
144
148
158
165
167
165
163
161
161
157
151
150
151
151
149
145
145
145
145
147
155
166
164
150
139
140
153
167
172
171
162
159
165
172
171
165
164
163
160
153
147
147
157
162
162
162
162
159
157
155
151
149
152
156
158
160
164
170
173
168
161
158
160
158
149
141
140
142
145
151
162
168
162
149
143
156
171
154
157
161
160
155
153
156
159
159
159
154
153
150
155
160
167
170
168
161
155
154
155
156
155
152
149
146
149
157
169
180
183
174
163
159
159
156
149
144
145
150
153
156
159
156
152
149
156
170
180
152
155
159
160
157
154
156
160
157
151
141
141
148
161
168
174
173
170
166
162
157
154
153
152
151
149
147
150
159
169
178
179
169
161
156
153
148
148
147
150
152
152
150
147
148
149
154
162
168
166
154
161
166
169
169
169
173
173
166
153
141
139
144
150
161
167
169
168
170
174
175
165
152
147
149
152
158
160
160
161
160
161
163
159
156
152
151
152
155
150
143
138
136
143
151
158
159
156
152
146
158
163
169
172
175
179
183
182
176
166
152
142
134
135
146
156
163
163
169
177
181
171
154
147
153
165
166
160
151
149
151
155
160
161
163
164
161
158
154
146
136
129
134
144
156
162
160
154
150
147
162
165
168
169
169
172
176
180
177
172
160
145
136
137
149
157
161
160
166
171
173
163
153
153
165
170
165
153
145
147
153
158
161
162
164
169
166
158
152
149
147
145
148
151
154
154
156
159
164
163
162
164
163
165
165
166
166
169
169
164
157
147
147
154
163
166
167
165
167
169
166
156
151
151
161
166
160
151
145
147
156
160
157
158
159
162
158
153
151
155
163
166
164
158
152
147
147
152
157
159
157
155
158
165
169
165
160
160
161
160
153
149
150
158
168
170
170
168
166
167
167
165
158
149
147
152
156
152
147
144
147
150
149
153
151
149
147
148
147
151
157
162
161
157
153
148
143
134
129
132
146
147
155
165
167
161
154
156
159
162
159
154
152
156
159
166
170
168
162
162
167
175
168
154
146
148
155
156
149
143
140
143
148
150
150
141
139
139
139
137
135
140
144
149
154
157
149
132
118
118
144
149
159
161
158
152
153
157
159
160
162
165
163
157
155
157
163
163
158
159
161
167
165
157
152
155
157
156
153
152
154
158
156
150
143
136
129
124
121
121
124
130
136
145
154
160
165
157
142
132
152
163
166
156
144
146
155
160
157
150
152
163
168
166
161
159
158
157
156
155
155
151
150
150
152
154
156
153
156
164
173
176
164
148
134
130
124
116
111
118
128
137
138
139
146
161
174
178
171
157
166
172
165
156
145
147
156
160
156
151
147
145
149
155
162
168
162
156
154
153
153
150
146
142
137
143
152
153
155
162
170
171
158
139
130
130
129
124
123
128
139
144
138
134
139
155
169
175
173
165
172
167
161
158
160
161
160
161
163
160
147
132
124
135
153
165
164
159
153
151
152
155
152
141
130
131
144
154
159
158
153
150
139
126
119
122
132
135
138
139
143
145
141
141
147
158
168
167
160
156
165
156
152
155
161
166
166
166
166
165
154
139
130
132
145
157
161
161
156
150
150
153
157
152
141
136
144
158
167
163
154
142
131
117
109
114
126
137
144
144
147
151
155
157
160
166
170
167
157
146
150
146
141
138
144
157
167
171
169
166
166
163
156
150
146
151
157
159
156
148
141
147
162
172
167
153
149
158
167
169
163
152
140
124
112
111
121
131
137
142
150
161
165
165
161
161
161
163
156
147
144
141
136
129
130
145
163
170
168
169
172
171
166
158
153
153
157
151
144
138
141
152
170
178
175
161
152
153
157
159
161
157
151
139
128
126
126
131
137
144
152
156
154
149
146
144
148
152
156
154
154
142
138
140
143
150
159
161
166
169
170
164
156
153
157
161
158
145
133
135
151
170
178
174
164
158
155
152
151
152
159
157
151
144
141
138
140
144
150
155
155
146
134
129
132
141
147
153
156
160
167
153
148
157
166
171
162
159
157
163
165
162
157
155
156
160
155
145
138
144
161
178
180
171
162
160
160
158
159
163
165
160
151
137
135
138
147
160
169
170
158
138
123
121
130
141
151
155
154
150
172
166
156
158
169
176
172
160
151
149
156
162
167
163
157
151
150
153
156
158
160
166
170
168
163
163
162
163
167
175
179
171
153
137
130
136
153
174
184
180
160
137
125
126
132
141
146
148
146
138
176
173
160
151
156
165
170
163
151
146
146
153
160
162
157
148
149
155
162
160
153
149
153
158
160
155
151
154
163
172
176
168
154
141
139
146
162
179
185
178
160
143
136
135
137
140
142
144
142
141
171
165
153
147
152
157
164
166
162
158
150
144
145
153
157
155
151
152
156
155
152
142
144
150
156
154
150
151
156
159
157
150
143
141
144
153
163
171
171
165
155
150
148
145
144
141
148
154
158
159
158
144
144
154
159
159
163
163
168
168
160
154
146
150
155
155
148
145
145
154
157
154
153
155
164
169
167
165
161
156
146
139
133
130
132
139
149
157
158
155
153
156
156
152
145
144
151
166
173
166
151
139
146
160
163
157
153
153
160
164
164
159
157
153
153
151
143
136
141
151
161
163
163
164
170
177
175
168
161
156
152
148
137
126
120
126
142
155
154
147
142
147
154
151
143
138
144
153
158
153
157
152
156
159
157
148
141
143
150
153
153
153
155
155
154
149
142
138
141
146
155
159
161
164
166
162
152
148
150
156
163
165
151
138
132
139
154
164
154
140
130
134
142
147
144
138
132
125
123
131
164
160
156
153
148
141
138
142
149
151
150
148
150
155
155
153
150
149
146
145
144
147
156
163
163
151
139
133
141
156
168
169
161
155
158
166
172
166
153
136
127
128
135
143
150
147
132
112
105
119
160
151
144
143
145
144
140
142
148
154
154
156
154
156
152
152
156
162
161
151
142
139
149
161
164
159
149
145
148
152
153
153
157
161
171
178
175
161
148
141
139
136
133
138
148
149
137
121
116
124
148
141
137
141
148
147
143
143
146
151
156
161
161
156
148
148
159
170
170
157
145
143
150
159
163
165
167
164
155
144
136
139
150
157
164
167
164
155
148
145
148
144
137
135
136
139
138
135
137
139
148
146
142
145
151
155
153
148
147
148
153
156
154
150
144
146
153
161
159
152
148
153
158
156
150
149
156
160
156
144
133
133
139
144
149
155
156
151
142
137
138
141
139
136
136
138
145
150
153
149
162
163
156
150
154
159
162
157
152
149
144
139
137
139
144
147
144
139
138
140
145
152
157
154
144
133
133
143
150
148
141
136
138
141
148
155
157
151
139
129
130
137
140
138
138
145
154
159
156
148
169
167
156
150
154
158
159
156
156
153
147
137
133
138
146
146
135
126
128
135
140
143
149
152
149
141
134
135
143
146
142
138
141
149
158
160
159
153
146
141
140
142
141
139
137
139
146
150
149
140
161
158
151
150
154
157
156
155
159
161
157
149
144
145
146
141
133
131
139
143
141
139
143
154
160
156
149
144
144
143
140
136
140
151
156
149
145
147
153
157
156
148
139
132
129
127
130
134
138
140
155
153
152
152
153
155
157
161
167
165
160
155
157
155
147
137
135
143
152
152
146
143
146
153
156
155
155
157
155
151
143
136
136
139
136
129
126
135
151
160
157
145
137
133
133
132
126
126
135
147
164
165
161
154
148
146
154
165
170
166
158
156
159
158
151
140
139
145
152
152
150
149
150
147
143
142
147
153
160
161
156
148
138
134
127
125
123
132
144
151
148
141
138
144
150
146
136
129
134
149
173
174
166
155
146
142
148
156
162
163
157
152
153
155
153
146
144
145
150
154
152
151
148
143
139
136
138
141
147
151
158
155
151
144
139
137
135
137
140
142
140
138
139
147
151
145
135
129
133
141
166
166
164
160
157
150
146
149
157
163
159
152
143
145
148
150
150
150
154
157
156
153
150
145
145
142
138
134
134
138
143
151
154
155
151
147
144
140
137
135
134
135
138
137
134
128
124
128
133
136
156
158
162
165
166
163
155
153
158
162
161
154
143
136
140
145
155
161
158
157
154
153
155
154
153
148
147
143
138
133
134
140
143
143
139
136
137
133
128
122
128
136
140
133
124
118
121
128
132
135
175
174
170
168
171
177
178
174
168
166
164
166
165
164
164
165
167
165
160
157
158
167
172
175
173
171
166
158
148
138
140
152
169
172
169
164
164
171
175
172
164
154
148
145
147
154
161
163
161
158
172
170
165
156
151
156
167
174
180
174
172
168
167
164
161
160
164
165
163
160
160
165
169
173
169
161
157
159
156
149
143
150
162
167
168
168
172
175
173
167
164
164
157
154
156
167
176
175
168
160
169
178
173
161
146
146
157
170
180
185
189
183
173
164
158
159
163
165
165
164
163
164
163
162
160
158
160
164
163
153
144
140
145
151
159
166
171
170
165
158
157
158
155
156
170
185
186
173
159
159
169
187
185
166
153
150
153
158
166
177
182
179
168
161
160
162
163
161
160
164
167
166
159
153
155
165
173
177
170
155
145
137
139
147
155
162
163
161
158
156
156
150
142
147
166
181
177
161
152
157
167
179
178
167
156
152
152
155
157
161
157
151
152
161
172
169
164
159
161
169
170
166
156
149
154
168
180
182
171
158
148
147
152
159
165
165
160
154
152
158
163
159
149
144
151
161
165
161
156
158
168
164
165
167
162
157
153
156
160
157
146
140
150
168
176
172
165
164
172
178
170
160
154
153
156
165
170
169
164
160
159
164
165
164
165
163
160
157
156
161
165
171
171
164
158
158
163
166
160
156
174
163
164
171
175
171
165
166
169
168
162
161
167
173
172
167
165
169
177
174
163
155
154
157
159
160
164
162
158
159
162
168
168
161
151
150
159
165
166
162
162
169
178
180
175
169
166
161
154
151
174
170
169
173
179
181
174
169
168
174
178
178
174
168
161
160
163
164
162
159
156
157
160
161
159
162
171
170
163
158
160
165
164
160
151
155
162
170
167
162
156
155
162
166
169
167
161
154
150
148
170
172
170
168
168
170
172
167
165
168
173
175
164
155
156
160
164
158
148
144
155
163
167
163
158
163
173
176
166
156
150
153
158
162
166
172
173
167
160
155
154
151
146
145
150
154
153
151
152
156
165
170
169
163
158
160
165
168
167
166
165
160
151
149
156
163
166
160
150
148
157
164
166
161
158
159
165
169
164
155
148
148
153
163
173
181
178
166
155
153
153
152
149
147
148
151
151
151
155
158
165
168
169
169
169
168
170
171
172
169
164
155
148
148
157
162
164
159
160
162
160
157
153
155
160
162
162
160
158
154
150
150
154
156
160
167
168
167
161
157
154
151
152
157
161
160
152
149
148
152
175
175
172
172
176
179
179
175
171
169
167
163
158
155
159
159
154
156
161
168
163
151
146
152
163
169
163
158
155
155
159
162
161
154
149
151
159
165
166
160
154
149
148
152
160
161
150
142
143
145
186
186
172
161
160
168
173
168
161
165
170
174
171
166
163
162
156
155
160
168
165
159
155
159
164
165
161
155
151
151
159
170
172
163
153
153
159
162
160
157
154
149
144
145
150
152
145
139
146
153
184
184
169
152
144
152
161
163
159
164
176
180
173
164
162
165
163
159
157
160
168
176
176
169
160
159
159
154
149
148
157
169
174
169
167
168
169
162
156
153
152
147
142
143
147
149
143
140
149
162
171
171
167
159
151
155
161
163
163
166
175
175
165
153
153
165
171
166
156
152
166
181
184
172
159
158
164
162
153
150
156
167
169
166
165
170
173
169
161
155
149
143
142
150
157
156
147
143
150
161
167
168
167
167
165
165
165
164
163
161
160
159
153
150
155
168
176
170
157
150
155
166
168
163
159
161
169
172
166
164
165
168
164
156
154
154
157
162
161
156
149
144
150
159
163
160
153
146
149
154
166
167
169
171
171
166
162
160
156
151
147
148
151
156
164
175
175
169
158
154
155
157
155
154
157
162
167
172
175
175
172
169
164
158
146
139
138
145
151
151
149
149
153
159
163
162
155
148
145
142
163
165
170
172
172
166
161
159
155
152
151
155
155
158
162
169
168
162
157
159
168
170
161
154
154
158
164
169
173
170
167
167
165
163
156
146
139
140
144
145
145
146
150
157
163
167
160
151
138
133
158
162
167
173
177
178
173
166
158
156
161
165
158
150
148
156
161
158
158
163
177
180
166
152
144
149
159
163
161
158
156
154
157
160
164
166
160
150
142
143
144
147
150
155
162
167
168
158
147
135
161
163
169
177
185
189
184
173
160
157
160
164
161
152
147
152
161
163
162
167
172
173
163
150
141
147
157
161
159
156
154
149
142
147
160
170
168
155
143
143
149
153
155
154
154
158
165
168
160
145
164
168
172
179
184
186
179
170
161
157
158
162
164
166
163
165
166
170
170
170
171
168
161
152
148
151
159
162
161
157
155
150
140
140
146
155
155
150
143
145
152
157
158
152
146
147
157
167
165
151
160
161
168
177
181
175
166
164
163
166
166
164
163
169
170
172
172
171
170
168
171
174
170
157
150
152
161
163
161
157
153
151
149
147
145
142
139
143
142
144
146
151
153
149
145
145
153
162
160
147
148
147
156
169
176
170
164
161
168
177
177
170
164
158
159
166
167
165
159
159
166
174
169
157
149
150
159
162
160
154
149
152
157
156
155
146
139
135
133
132
138
146
150
148
146
146
157
162
160
152
145
145
150
150
155
160
165
164
161
162
166
170
168
160
155
156
160
158
155
154
154
157
154
148
145
152
160
159
159
158
160
162
159
153
149
141
131
120
115
123
138
152
156
150
146
146
154
159
156
152
150
160
157
143
133
140
154
159
152
144
148
161
173
175
167
160
156
154
156
155
150
144
142
143
152
158
159
156
156
165
177
176
159
140
128
122
113
104
105
121
143
157
158
151
147
146
146
147
149
152
154
165
164
151
134
128
135
145
150
148
145
147
159
173
179
170
160
154
156
157
153
147
148
153
158
159
154
149
150
160
175
172
149
126
112
110
110
110
117
131
143
148
148
149
150
150
147
146
150
155
152
155
157
157
152
139
132
143
162
170
158
142
138
153
167
168
160
152
153
155
156
157
157
156
153
151
148
150
153
157
157
149
131
116
110
117
124
134
145
150
144
135
135
147
159
165
162
158
156
154
155
151
149
154
155
151
150
157
170
177
168
150
141
143
151
155
152
150
153
152
152
151
154
147
142
139
148
162
170
165
151
135
122
115
115
123
139
155
166
162
147
136
136
149
163
170
172
167
155
144
161
175
172
156
145
145
153
161
163
160
159
161
158
152
147
141
143
148
153
152
147
143
142
141
140
141
154
171
179
171
156
145
139
131
127
133
143
156
161
157
147
141
145
154
162
165
163
159
154
145
163
193
197
171
139
129
139
152
153
150
150
155
159
159
153
149
147
146
150
150
150
149
147
147
148
152
159
165
165
160
160
159
160
152
144
144
146
148
148
148
146
146
149
155
158
155
148
149
153
157
159
173
180
171
150
136
136
144
153
155
150
142
140
147
155
161
157
146
139
143
155
166
168
162
160
162
162
161
154
152
157
161
160
156
153
152
150
149
148
151
155
153
150
150
151
150
146
147
154
162
160
148
146
154
161
158
152
150
154
161
156
144
137
139
152
160
158
149
140
144
158
174
173
165
160
162
165
163
161
163
165
163
157
151
149
151
153
153
153
161
168
167
156
147
144
147
146
147
147
149
171
153
138
142
157
173
173
161
153
153
156
157
156
155
154
153
153
153
156
158
160
163
161
155
150
153
162
170
173
176
178
171
157
148
143
147
153
156
156
163
169
170
161
147
139
138
139
137
135
135
174
172
158
145
154
170
176
166
153
144
147
157
171
177
171
156
149
154
160
161
158
153
151
149
141
140
148
159
167
172
173
166
154
145
144
148
157
161
156
154
158
159
157
146
137
134
134
137
139
140
164
171
167
156
154
160
169
169
160
147
143
152
169
181
181
168
156
154
157
158
156
157
156
154
147
141
140
148
155
158
156
152
148
144
148
156
166
165
155
148
144
147
150
146
138
136
140
149
154
152
145
148
156
161
158
157
164
168
165
157
149
153
163
170
172
167
161
159
160
161
163
165
168
167
163
156
152
154
158
158
156
155
151
153
155
161
166
161
150
139
139
146
151
146
139
139
148
159
160
151
142
140
151
160
159
153
154
161
163
158
152
154
156
153
153
150
152
159
163
164
162
159
161
163
166
166
161
159
162
167
171
169
163
156
154
153
151
144
134
132
137
150
151
144
137
139
147
153
148
138
156
154
160
163
160
147
142
146
151
150
146
146
149
150
148
144
141
149
162
162
150
136
134
146
158
161
153
149
155
168
177
174
160
151
146
145
142
136
131
131
137
144
143
140
137
139
143
138
130
131
164
165
167
166
161
149
141
142
148
146
139
139
147
156
156
148
142
148
162
161
145
123
122
137
149
151
146
142
151
161
166
157
140
133
139
146
149
146
142
141
140
139
137
140
145
146
140
128
122
133
166
164
163
162
163
158
151
148
147
146
141
143
152
159
156
150
149
158
167
160
145
128
129
140
148
148
147
147
151
152
148
136
128
131
142
154
160
160
156
154
150
143
143
143
147
145
137
130
131
138
168
162
155
158
163
165
161
152
146
147
150
157
158
154
146
144
152
165
165
156
146
143
147
151
146
146
151
159
157
146
136
131
136
142
147
155
159
158
155
153
154
155
152
148
140
137
139
144
150
150
169
167
159
157
162
166
168
159
150
149
152
156
155
148
143
145
155
162
157
152
155
166
168
157
144
138
146
157
156
146
135
133
138
143
146
149
148
144
142
142
147
150
153
151
149
150
155
161
162
155
170
172
168
159
160
163
167
161
155
151
150
147
143
144
147
158
160
156
149
153
163
176
174
157
143
134
138
149
154
151
142
137
139
140
144
143
142
141
144
142
141
139
142
153
166
171
169
165
162
154
160
170
169
162
161
162
163
160
158
155
150
144
139
141
152
161
159
150
148
153
158
160
155
151
146
143
141
142
146
149
147
147
149
152
148
143
141
147
155
155
144
134
135
150
166
166
156
150
149
150
151
157
159
161
165
165
163
161
162
161
155
147
139
139
144
146
147
146
150
152
149
144
143
149
157
156
149
143
141
142
144
151
162
168
162
147
139
146
157
161
147
137
136
146
150
143
131
127
134
142
153
153
155
158
166
166
164
163
167
167
160
151
142
137
135
134
137
144
150
152
147
145
148
155
161
160
155
148
145
142
141
147
158
165
161
146
135
134
139
144
144
140
140
142
143
137
126
122
128
139
165
164
158
154
152
152
151
158
165
168
160
153
147
147
144
138
138
141
148
153
151
150
152
153
153
156
159
161
157
149
142
141
140
143
145
144
134
125
122
128
137
140
139
139
143
144
143
135
134
139
175
173
165
154
146
142
143
149
157
160
157
153
153
158
157
150
139
138
147
155
155
149
146
141
142
148
160
165
161
151
140
137
136
134
140
147
144
133
124
127
137
140
138
135
136
145
152
148
142
141
170
171
166
158
154
151
149
149
150
152
154
155
159
161
158
148
138
138
150
159
157
151
142
138
140
145
151
154
149
140
134
136
140
144
147
152
151
143
135
133
137
140
139
134
133
138
144
146
143
141
160
162
161
158
163
165
162
155
148
148
155
161
164
159
150
140
139
145
156
163
161
157
156
155
152
148
148
143
138
132
131
136
142
144
144
145
148
145
137
131
132
136
140
140
138
137
138
136
136
134
173
173
169
168
174
179
169
158
155
169
184
181
169
161
161
172
178
174
166
162
164
171
172
169
163
160
164
172
169
161
153
158
168
171
164
154
157
167
174
172
168
167
161
151
137
136
148
161
164
158
159
169
168
162
157
158
159
160
167
172
181
179
169
164
167
177
188
187
178
167
164
167
170
169
160
153
155
165
173
172
164
161
167
169
166
164
170
180
181
178
180
184
174
153
140
146
166
179
175
162
165
184
187
170
155
154
160
165
168
170
179
183
181
178
175
176
183
183
177
170
164
164
163
165
160
159
159
165
172
172
165
158
152
152
156
162
170
177
175
173
179
183
173
156
158
173
189
190
177
164
180
203
202
180
164
164
172
172
167
167
172
179
182
181
176
172
167
167
172
175
172
166
161
161
165
168
171
170
169
166
162
155
147
144
151
161
168
163
160
161
170
172
163
155
163
176
179
171
162
162
179
192
190
176
166
168
176
181
176
169
159
154
157
166
175
172
165
164
173
183
184
175
164
160
164
173
180
175
166
158
156
155
156
160
165
170
169
160
153
157
168
172
166
159
155
155
152
147
149
158
166
164
160
161
164
167
173
180
182
173
154
140
140
156
169
169
166
169
177
183
180
172
164
160
159
166
177
175
163
149
148
154
164
168
168
170
169
162
158
163
172
181
182
173
162
152
150
150
149
152
165
148
144
151
164
169
170
169
170
165
159
153
154
159
163
165
166
169
167
163
161
163
165
160
157
162
173
174
161
145
140
151
162
163
160
159
162
163
162
160
164
174
181
178
169
162
163
162
152
143
172
162
157
161
168
175
170
160
152
152
163
173
173
166
158
160
165
165
158
153
156
163
168
164
158
159
170
174
164
153
148
153
162
163
161
159
162
160
153
147
147
153
160
159
157
156
156
152
146
143
181
174
171
164
164
168
168
163
153
154
166
176
174
163
158
163
168
165
156
152
159
171
174
166
157
156
166
171
169
169
168
167
165
166
168
170
167
158
145
139
142
147
148
144
139
135
129
128
135
147
174
173
169
164
156
157
166
170
169
167
167
167
160
157
161
174
177
168
159
157
163
170
168
158
148
150
158
166
170
172
172
170
164
162
164
166
165
157
148
146
150
153
153
151
146
137
127
126
139
157
169
165
164
163
163
166
170
173
172
170
167
160
155
154
163
172
173
166
161
162
161
154
144
140
146
152
158
164
168
166
164
161
159
155
151
151
156
156
156
153
150
152
155
161
162
158
149
148
158
165
168
163
160
163
173
179
174
167
160
161
165
162
156
156
162
164
159
155
159
162
157
145
136
140
149
153
157
159
159
157
156
158
157
156
152
151
153
155
154
150
145
145
151
158
162
163
165
169
177
172
166
162
158
159
165
171
170
162
157
161
168
168
162
161
163
163
160
154
154
155
155
156
161
164
161
151
147
151
153
156
158
163
169
169
168
167
164
156
150
148
152
154
154
152
150
152
157
169
179
173
165
163
158
154
154
160
165
162
159
165
176
179
171
161
159
163
166
160
152
147
155
174
186
180
160
148
146
152
155
155
161
168
172
171
173
175
174
165
160
162
167
167
159
152
146
145
147
153
162
160
172
169
164
161
162
166
169
167
162
166
177
184
175
157
152
163
175
170
154
144
153
174
179
165
148
149
163
167
164
155
156
165
165
159
156
160
170
176
176
174
168
159
151
153
158
158
155
147
142
142
193
185
177
173
175
178
178
172
163
157
164
173
168
155
152
164
177
174
156
147
151
159
157
147
144
155
168
174
167
153
152
154
154
148
142
143
156
169
172
164
149
141
147
161
173
173
163
147
136
136
201
194
184
178
174
173
171
169
162
158
156
159
157
153
157
168
171
164
153
150
155
158
158
154
158
161
167
169
169
161
155
155
156
153
145
139
143
149
149
141
133
137
153
171
179
174
160
146
139
143
183
178
174
172
168
162
158
157
158
162
166
166
159
152
152
160
162
151
144
148
162
174
177
173
167
163
162
167
170
168
161
157
158
161
157
150
145
139
136
134
139
152
166
174
173
164
153
147
141
144
156
154
158
164
167
161
155
149
150
163
178
185
169
149
140
149
160
157
148
149
164
180
184
172
155
153
159
167
169
166
160
157
153
155
159
162
156
146
139
147
159
170
172
166
159
155
154
152
149
143
143
144
152
165
174
175
166
151
144
153
176
190
182
157
139
146
163
169
162
154
161
172
171
155
139
142
160
171
169
164
157
154
147
144
150
158
160
157
154
161
167
167
159
152
149
152
161
164
156
140
147
153
161
169
175
176
169
157
146
150
165
178
181
172
161
161
169
173
167
160
161
167
166
152
142
148
165
175
172
166
162
159
153
147
144
146
153
161
164
163
156
146
142
143
150
160
166
166
156
138
155
161
165
171
172
172
166
162
162
164
165
169
170
172
172
170
168
165
161
160
164
165
163
158
154
160
169
176
174
169
166
165
160
156
152
149
154
160
159
152
141
137
140
147
152
157
163
163
160
147
159
159
158
162
167
170
168
166
170
176
174
168
160
157
160
162
162
159
157
157
161
162
157
153
154
161
167
171
171
168
164
157
153
157
163
168
166
155
139
133
139
150
157
154
144
140
148
161
169
165
159
158
154
153
158
168
169
165
160
163
167
168
161
155
153
154
157
158
159
159
156
150
144
144
148
157
164
162
163
159
155
148
141
144
154
160
156
139
124
127
147
164
168
156
139
130
136
150
162
164
157
164
160
152
150
157
163
159
151
149
152
163
169
170
167
160
158
159
162
161
154
146
142
146
151
158
159
156
156
161
164
157
144
136
131
128
124
120
122
133
148
158
161
156
151
143
138
139
144
151
151
159
161
156
149
145
146
152
158
159
158
157
168
179
184
173
162
157
161
161
153
146
146
154
159
159
151
149
155
169
180
174
151
129
117
110
110
117
133
144
146
145
150
164
171
164
150
141
145
152
143
137
141
149
149
146
141
151
170
179
170
155
156
171
181
178
163
156
153
152
150
149
155
159
159
154
149
152
165
180
183
168
142
123
115
120
126
137
155
163
150
140
145
162
172
166
151
150
156
158
149
144
140
143
148
147
150
157
169
174
165
151
149
159
166
164
159
154
152
152
152
154
156
156
155
153
160
168
178
178
165
143
124
115
119
133
146
157
170
174
161
143
137
146
152
149
148
149
154
153
175
197
193
171
148
144
151
160
156
145
137
138
144
154
152
150
150
155
164
169
168
158
147
140
145
155
173
182
181
167
148
133
123
123
127
139
149
159
166
169
161
146
137
136
139
142
144
145
149
149
185
233
241
205
158
138
143
153
147
132
121
124
137
150
153
150
150
157
168
177
173
158
143
138
147
162
175
177
167
155
144
142
141
139
140
147
152
153
151
152
151
148
143
145
152
154
150
145
147
152
161
197
216
200
165
140
137
146
152
147
134
126
127
139
154
162
161
160
159
161
162
156
153
152
159
167
170
162
156
153
153
154
152
155
157
164
161
152
146
144
150
156
159
162
167
167
157
147
145
150
142
147
160
168
162
148
139
143
154
159
152
137
126
133
151
163
168
162
155
149
151
155
158
159
160
163
163
161
162
162
160
157
156
161
171
173
162
148
137
142
158
173
175
170
166
160
154
145
140
142
147
147
144
151
155
152
150
149
154
159
158
150
140
142
148
156
159
160
156
157
157
156
153
150
150
153
161
169
171
170
164
157
156
159
164
161
149
132
126
139
162
180
179
164
151
145
145
145
142
141
164
169
166
155
153
154
156
157
152
150
152
157
162
167
162
153
146
146
153
160
161
159
154
148
142
143
155
164
166
160
156
154
152
149
147
145
139
131
126
136
151
165
164
150
140
136
141
146
148
147
164
177
180
167
157
157
160
161
150
140
141
155
175
184
172
154
142
139
146
152
159
164
163
155
146
142
148
151
152
149
149
151
149
145
143
146
152
149
140
137
139
145
146
143
137
135
138
144
148
145
157
168
174
170
162
161
166
164
150
130
126
149
169
175
167
155
154
155
159
156
158
165
168
163
153
146
147
150
153
155
159
160
159
158
160
164
167
163
151
138
140
141
143
142
136
134
135
137
135
128
157
157
162
166
164
164
168
169
156
136
128
139
152
154
150
150
160
174
182
174
164
158
160
160
156
150
149
155
163
169
172
171
169
169
170
165
159
149
140
136
142
148
147
138
129
129
132
132
128
123
160
157
161
164
164
163
163
165
165
156
145
143
148
150
148
147
153
172
188
186
169
150
142
146
151
151
149
153
163
171
173
166
160
158
157
149
139
130
128
134
143
145
142
133
129
135
141
141
138
137
163
164
166
168
167
162
155
157
163
163
157
153
156
160
159
149
143
154
173
180
168
145
134
137
145
149
147
149
155
161
156
148
139
137
141
142
136
133
135
140
141
136
131
134
143
153
156
151
145
147
171
172
171
173
174
169
158
149
150
153
155
157
160
163
161
152
146
151
159
161
152
139
133
137
142
143
143
144
147
149
143
134
127
131
138
143
146
148
150
150
145
140
136
139
146
154
156
152
148
145
183
178
173
173
179
181
170
155
145
147
153
156
157
155
153
154
159
163
159
151
143
140
144
147
144
140
140
145
147
147
140
136
136
139
142
143
146
148
150
152
155
154
152
142
133
133
141
149
150
144
178
177
171
168
171
174
171
160
152
151
155
155
155
152
151
159
172
175
164
153
152
159
165
159
148
141
144
148
154
150
145
142
142
143
143
141
140
142
149
157
161
161
155
145
133
129
135
144
147
139
160
165
166
163
159
160
160
158
157
159
161
160
158
155
159
169
175
171
159
156
166
178
178
162
149
144
148
154
159
157
151
146
142
141
140
140
139
146
157
163
160
150
143
148
156
156
150
142
139
138
148
157
163
164
158
153
151
153
157
158
162
163
163
164
167
171
170
162
152
152
160
167
163
153
146
145
148
153
156
155
152
149
144
143
141
140
143
150
162
164
151
136
135
150
174
178
161
144
140
145
150
155
161
165
164
155
149
148
149
156
158
159
161
161
162
165
163
155
149
147
150
149
146
144
144
143
140
139
139
141
144
147
152
155
151
145
143
147
155
156
148
137
140
150
167
168
155
141
141
146
158
156
157
159
159
154
149
146
151
156
157
153
150
152
158
160
156
150
147
147
148
147
148
147
146
142
137
132
129
130
134
142
153
162
161
153
143
139
139
143
148
150
149
147
148
147
144
137
133
132
165
162
153
146
146
147
145
146
152
158
157
152
149
153
160
159
153
146
144
146
148
149
152
154
150
147
147
148
144
139
135
137
142
149
151
151
143
132
126
132
150
160
152
140
135
138
145
141
130
125
169
167
155
145
143
144
148
148
150
155
156
153
156
162
163
159
149
141
139
142
145
148
150
150
147
149
160
167
165
155
140
134
131
132
135
141
142
133
126
135
152
161
152
136
132
140
151
149
139
135
170
169
163
156
154
157
160
152
143
141
146
155
163
164
160
148
136
131
135
142
147
148
148
145
144
147
159
166
164
153
138
133
131
131
133
139
143
141
139
143
152
158
151
139
135
142
150
151
150
146
165
164
161
157
160
168
168
153
135
131
145
159
169
165
151
138
130
134
143
152
156
153
152
150
146
147
149
150
146
136
132
134
141
145
145
144
144
146
149
151
149
148
146
143
143
145
149
148
147
146
172
168
164
166
175
177
164
152
158
174
188
182
164
150
150
161
174
178
174
165
164
163
166
164
159
157
160
170
174
171
162
163
166
167
162
153
158
169
172
163
155
157
163
158
147
138
144
153
160
157
161
168
171
172
173
172
162
157
162
174
181
176
164
154
156
167
176
181
180
173
167
161
160
159
158
155
156
167
175
177
173
176
177
173
165
157
164
179
186
183
179
178
173
156
140
140
154
164
160
152
162
177
183
177
173
172
173
172
167
163
163
163
163
169
172
174
176
178
179
177
167
158
153
155
160
162
162
166
175
183
184
180
177
169
159
158
166
179
187
191
193
192
178
158
148
154
166
169
160
154
168
184
188
179
177
185
192
187
176
161
158
158
166
173
181
177
173
170
173
174
164
154
148
156
163
167
166
163
168
172
181
180
175
166
159
162
168
169
167
170
179
184
176
165
163
163
161
158
156
160
169
183
185
179
181
188
194
190
182
175
171
167
165
169
171
172
166
164
167
169
163
160
158
160
164
166
163
154
149
153
166
176
175
168
168
172
174
167
156
152
160
167
167
166
164
161
151
147
152
162
168
172
169
169
171
173
174
174
175
180
181
178
167
160
159
158
160
161
162
162
164
169
169
166
162
164
161
155
142
136
144
160
167
166
165
169
172
168
162
159
159
163
165
163
160
157
155
154
154
158
172
165
160
158
159
159
157
154
155
161
169
175
171
159
148
148
157
161
160
158
166
176
178
168
158
154
156
156
149
138
138
147
157
158
155
156
164
169
170
170
167
165
161
153
149
153
165
168
163
157
175
165
162
161
164
162
159
152
143
142
153
166
170
160
151
153
162
167
164
164
168
176
178
166
154
144
149
154
158
156
154
156
160
161
159
160
164
165
167
166
164
161
152
143
139
146
157
163
162
160
169
163
165
169
169
171
173
168
156
147
151
164
171
162
158
161
167
170
169
167
170
177
176
168
156
147
146
153
159
168
174
175
173
170
170
170
166
162
157
157
160
160
153
145
141
142
142
145
152
165
163
158
163
166
167
170
175
178
172
165
165
171
175
169
164
164
166
166
166
168
171
173
170
166
163
162
158
155
158
167
176
180
175
169
166
164
161
157
156
160
164
165
161
158
156
151
142
141
151
167
160
155
157
159
162
166
171
172
170
169
173
179
177
172
166
163
161
158
163
168
168
163
155
156
161
166
168
164
159
161
167
172
171
158
151
150
149
154
157
161
162
161
161
163
163
162
156
158
165
168
158
155
156
159
162
167
167
161
157
161
168
173
171
167
166
164
159
157
163
168
164
155
149
149
153
155
158
162
163
163
159
157
158
158
154
151
153
155
157
153
149
149
155
162
162
160
162
174
181
168
154
155
158
164
165
166
167
162
159
163
167
166
161
160
163
165
167
166
166
163
157
159
164
164
154
140
141
157
169
168
157
153
154
158
166
167
162
158
156
154
153
157
161
164
160
155
161
176
185
170
152
156
159
163
164
167
168
168
166
167
166
165
159
155
157
164
176
179
169
154
148
162
177
175
155
140
145
163
174
171
161
154
151
154
157
160
160
157
160
167
174
176
172
166
157
154
160
172
176
164
164
160
158
158
164
169
171
168
163
165
173
175
168
155
149
162
181
186
169
147
144
157
168
162
146
144
158
169
170
164
160
159
154
144
137
138
147
156
164
171
173
172
164
159
155
160
167
170
165
155
184
174
164
160
166
173
173
169
165
168
179
184
175
156
150
161
177
179
164
149
150
157
156
145
140
147
157
161
157
151
156
161
161
152
142
139
146
156
157
151
144
144
150
155
162
170
174
169
160
153
190
181
172
169
171
173
177
175
175
178
181
181
168
156
153
161
167
162
156
158
165
168
161
153
149
150
150
149
149
149
153
159
163
164
160
162
165
165
152
134
123
129
148
164
173
173
166
162
158
161
177
174
170
170
169
169
171
172
178
179
181
172
159
151
153
159
160
152
155
162
177
178
174
170
165
161
157
155
157
158
157
158
159
162
169
173
175
170
157
143
138
146
161
173
176
164
152
150
158
168
158
155
156
159
159
157
158
160
165
174
177
174
160
147
145
158
168
168
162
160
166
175
178
172
165
163
165
167
165
162
161
160
157
154
155
161
164
161
158
158
161
166
168
168
163
153
145
149
159
167
149
146
148
151
152
152
151
151
154
161
172
176
162
148
144
160
180
185
169
151
150
163
170
164
155
155
163
167
161
154
158
165
165
157
149
147
148
152
160
165
166
160
156
154
156
155
154
152
154
153
146
151
157
155
153
152
155
159
159
160
161
163
157
155
155
167
179
178
166
151
145
154
161
158
153
156
165
164
152
146
153
165
174
169
156
146
149
158
168
167
155
144
140
147
162
168
162
150
135
129
157
165
165
161
158
161
169
171
172
164
155
149
150
156
165
169
166
163
162
155
153
151
152
154
159
167
170
165
155
150
155
160
161
161
160
160
163
170
169
161
150
144
149
158
169
167
155
139
128
126
171
169
161
157
163
171
173
172
170
165
158
151
149
154
158
161
159
159
163
168
164
152
144
148
163
175
174
168
164
163
157
147
140
142
157
171
175
167
154
146
150
161
170
171
165
153
140
138
143
149
171
167
159
156
166
175
171
161
157
161
167
165
157
154
155
158
161
163
168
174
172
162
154
153
163
173
173
168
162
156
146
132
125
133
146
160
161
152
143
141
154
168
173
166
154
143
138
141
151
157
166
164
163
163
169
175
170
156
150
155
164
164
159
156
156
159
160
162
168
173
173
169
167
165
164
164
162
159
159
151
142
133
132
137
138
136
139
144
150
155
156
157
157
158
156
151
146
144
146
145
162
160
161
163
167
172
169
162
158
158
160
158
157
159
161
159
158
159
165
168
165
164
164
160
154
147
145
152
165
174
169
157
143
135
129
128
133
145
162
167
159
148
148
158
164
158
149
146
149
145
159
148
143
151
161
169
170
167
167
164
160
154
156
160
163
159
158
158
161
160
156
154
155
151
146
142
144
155
177
196
196
173
141
122
119
129
137
147
161
169
161
152
150
158
160
150
142
146
160
161
159
148
137
138
150
165
170
168
164
159
155
150
154
157
159
160
160
163
163
164
162
161
158
154
151
154
160
166
175
184
181
161
129
109
112
125
133
138
146
160
164
157
149
148
144
136
132
142
160
168
163
173
163
147
142
151
165
168
156
143
135
133
139
146
153
160
163
168
176
182
182
177
166
159
161
167
176
171
161
155
148
139
122
109
111
123
130
133
138
154
164
159
146
134
130
129
130
133
146
157
159
184
185
164
142
143
156
164
154
136
123
119
124
138
151
161
165
170
179
185
184
172
160
157
166
174
174
166
156
145
140
131
122
118
122
135
141
142
141
147
156
157
147
137
136
139
137
131
132
141
142
165
179
170
152
142
148
156
156
146
134
129
130
142
154
164
168
170
171
169
161
151
144
154
168
170
165
161
159
158
153
139
128
132
144
155
158
151
142
143
149
154
155
153
153
154
148
139
131
133
128
141
163
170
162
146
142
148
156
157
151
147
143
148
156
163
169
170
166
157
145
136
138
148
158
158
155
158
164
169
159
142
138
150
164
168
159
147
139
142
148
154
159
158
157
156
156
151
144
142
132
146
163
171
163
147
140
146
155
161
161
157
147
146
150
156
162
166
164
161
156
152
147
146
146
146
150
158
163
160
148
141
147
161
167
158
144
133
137
144
150
152
151
145
144
146
155
161
162
158
152
166
174
171
159
148
143
148
155
160
160
156
148
145
143
144
148
150
158
163
167
170
162
153
146
148
155
159
154
144
138
141
149
153
152
144
135
133
138
145
148
145
140
134
133
141
150
161
165
163
164
172
176
170
160
154
150
150
147
147
150
154
156
150
143
139
135
139
148
154
163
171
168
161
155
157
163
159
149
137
138
142
144
140
138
144
149
149
148
148
144
139
140
143
144
144
144
145
147
148
172
173
169
170
168
166
163
153
138
126
131
150
162
160
148
140
143
149
155
155
159
164
166
161
157
159
164
162
153
146
145
146
143
139
140
149
160
166
163
152
145
143
151
159
158
148
134
123
124
127
176
171
165
165
169
176
174
164
145
128
129
148
163
163
153
151
155
168
175
171
167
165
165
160
157
158
163
166
164
159
152
149
147
147
144
144
150
161
164
158
152
150
155
158
152
139
126
120
121
125
174
168
161
159
165
173
175
172
164
154
152
153
162
163
160
158
161
171
179
182
180
175
169
161
157
155
160
166
166
163
154
151
150
151
148
140
139
148
156
157
151
146
143
143
139
136
135
134
134
135
169
165
158
155
157
161
163
165
168
172
171
166
163
165
163
161
158
155
160
169
175
174
166
156
152
152
154
157
156
154
150
149
151
153
152
149
148
151
152
150
142
134
130
134
145
154
156
146
136
135
166
163
158
158
161
162
157
152
153
163
169
169
164
160
161
161
157
149
143
145
153
156
153
150
149
149
148
146
144
146
146
148
148
151
155
157
158
156
150
139
133
129
131
139
149
159
158
145
131
126
167
164
161
163
170
172
161
145
141
147
155
157
155
155
155
161
163
158
146
136
134
140
148
154
154
150
147
143
144
149
151
150
148
147
146
146
145
146
145
139
138
140
143
140
133
130
134
135
131
127
164
165
163
164
170
172
162
150
143
144
150
151
151
152
156
162
165
164
154
145
139
145
152
157
158
152
149
148
152
155
154
153
151
149
145
140
136
139
146
153
155
153
146
134
116
106
112
124
132
129
156
159
162
161
159
158
156
154
153
153
153
156
159
161
161
161
162
158
151
149
154
161
161
153
149
149
152
155
158
156
153
151
149
150
149
146
142
145
153
162
164
155
143
134
127
123
123
124
128
130
153
154
160
160
156
150
151
154
156
155
157
161
169
167
163
161
159
154
148
149
158
164
158
146
139
143
152
155
155
155
151
146
141
141
148
153
153
152
153
157
158
152
144
142
151
155
149
140
135
139
156
155
159
163
160
152
148
145
147
148
154
160
168
167
162
162
161
157
151
151
155
156
150
142
137
139
141
144
144
145
144
137
132
136
144
154
156
150
144
145
149
151
148
143
152
161
162
158
153
150
162
157
157
160
160
153
148
143
140
145
150
155
157
157
161
163
165
161
156
154
152
150
149
146
140
139
135
134
136
138
137
135
134
138
143
150
152
146
142
142
149
152
144
135
136
145
156
160
156
144
167
161
151
147
151
157
153
147
146
149
152
152
151
153
160
165
166
159
154
151
148
149
152
154
151
141
137
137
144
147
146
145
145
143
141
141
143
144
144
146
152
156
145
132
126
133
144
148
142
132
175
167
153
145
149
158
163
161
157
154
153
151
150
152
158
163
161
154
143
136
137
147
154
158
152
144
142
149
156
161
159
155
149
143
134
135
139
143
144
146
154
159
152
138
131
134
140
135
127
124
173
170
162
156
155
163
168
166
159
152
150
150
149
150
153
156
154
149
141
137
140
148
153
155
148
146
149
155
162
158
155
151
146
140
132
132
137
143
146
148
153
157
154
143
137
135
139
134
130
134
167
167
165
162
160
167
166
161
150
146
148
150
153
150
150
147
146
148
152
153
155
150
147
145
143
147
153
154
153
143
136
137
143
145
147
145
140
142
149
153
153
150
144
141
140
140
141
142
144
146
165
160
156
162
169
168
162
163
174
184
182
171
164
162
162
163
163
163
161
162
163
165
167
162
154
148
149
155
162
166
167
168
168
166
164
162
167
170
160
148
140
148
162
170
166
163
163
164
161
163
166
160
159
165
170
169
166
164
172
182
184
178
171
164
160
151
145
147
160
169
170
162
154
151
155
161
162
162
162
163
165
169
171
171
166
161
160
165
167
162
155
154
155
157
160
166
174
170
160
152
156
156
160
164
167
169
172
175
178
178
174
163
159
159
161
155
149
154
168
179
173
158
145
149
159
166
166
166
170
168
166
169
171
169
162
153
154
163
174
180
179
174
166
156
155
159
161
157
150
144
148
153
160
163
164
170
175
178
176
171
160
148
144
154
168
174
172
169
172
174
162
153
147
155
162
166
166
165
169
168
168
170
171
166
159
154
154
162
171
180
183
181
171
162
156
151
147
145
151
155
162
168
169
167
170
173
173
164
158
160
164
163
161
163
171
178
174
168
163
159
156
154
156
162
164
165
159
152
150
155
165
172
171
164
160
159
161
162
163
168
168
163
155
151
155
155
153
153
161
168
188
194
186
176
171
171
161
151
145
158
178
194
189
174
163
160
160
159
154
155
161
168
173
167
164
163
157
151
143
149
163
173
168
158
153
155
161
166
164
164
159
151
142
140
149
160
169
168
168
171
200
203
192
177
166
163
158
152
150
161
179
198
195
173
153
146
153
157
157
160
173
180
181
170
161
156
154
151
154
162
170
171
162
152
145
150
162
170
174
174
167
157
148
141
146
157
170
175
169
165
181
183
182
177
168
164
161
165
160
158
162
172
174
165
154
154
160
164
166
165
172
180
181
170
159
148
145
148
158
165
169
167
160
157
156
159
166
172
176
174
170
163
155
147
145
153
164
170
169
168
153
153
163
174
174
173
174
176
172
158
150
155
165
166
164
162
163
164
165
165
168
170
173
169
161
151
145
146
148
150
152
156
161
168
172
173
174
171
168
170
168
162
155
148
149
155
163
167
170
177
145
140
154
168
171
175
176
179
174
165
163
171
179
177
169
161
158
160
163
166
167
169
170
170
169
166
159
148
139
135
139
148
157
166
169
172
170
164
165
167
169
163
151
146
153
164
166
165
167
172
154
149
154
158
161
165
173
175
174
174
180
187
190
181
170
162
157
160
167
173
174
172
166
163
168
172
169
159
148
145
149
155
155
155
152
153
158
162
165
165
162
155
150
149
157
165
167
165
159
151
158
165
163
161
158
162
167
172
174
177
182
184
179
175
169
166
166
168
174
181
177
170
163
160
160
160
161
164
165
166
161
158
153
150
145
147
153
163
169
164
151
145
150
157
161
166
166
167
160
139
161
169
174
171
163
161
163
167
170
171
166
165
162
165
166
168
172
177
178
174
163
158
160
164
159
152
153
166
174
171
156
147
148
153
155
153
157
165
171
166
152
146
154
164
169
165
166
170
170
154
164
167
168
167
165
159
159
161
161
158
153
154
155
158
159
166
178
186
180
161
147
149
160
167
160
156
158
170
172
164
150
139
145
153
155
153
150
154
163
167
162
158
160
166
165
161
163
177
184
175
164
157
155
155
157
156
154
156
158
159
157
158
157
156
154
166
187
195
181
155
145
152
162
162
159
158
164
166
160
154
152
153
153
152
150
146
143
142
146
154
161
164
162
158
151
151
162
177
185
180
154
154
152
155
159
159
156
158
167
178
185
180
166
157
157
169
185
185
169
156
159
166
164
155
151
154
159
155
147
148
156
166
168
164
160
157
155
147
138
136
144
154
155
150
145
150
162
174
177
169
148
153
158
167
171
173
170
171
180
191
195
184
166
160
162
169
169
158
158
165
177
176
164
152
147
149
149
143
139
143
154
165
171
173
171
176
176
168
150
137
136
144
150
152
156
159
161
162
161
160
154
156
160
164
170
179
181
180
180
179
177
169
163
164
170
169
159
150
159
176
182
174
160
153
154
158
155
149
143
145
153
162
166
164
166
171
178
176
167
156
149
150
156
164
170
166
153
148
154
158
169
164
156
155
157
165
173
173
169
163
160
158
161
168
176
179
172
167
166
168
167
162
160
161
165
166
163
160
153
154
161
166
165
156
148
148
156
164
166
164
160
157
161
170
176
170
153
148
152
161
175
168
161
153
148
148
155
167
169
168
162
158
158
168
179
187
189
183
168
153
148
152
160
167
164
162
161
157
152
152
157
166
168
160
149
143
143
150
155
156
153
150
155
165
174
170
161
150
152
155
171
170
171
163
152
145
152
169
182
181
165
152
145
154
168
178
180
177
165
151
146
150
157
161
157
154
149
143
134
130
136
148
162
167
163
154
149
151
155
154
149
142
147
156
165
166
159
150
142
138
171
171
170
164
159
158
166
177
186
181
163
147
140
146
155
161
163
164
165
165
158
150
146
151
152
155
148
138
130
126
130
137
144
159
166
163
160
158
158
155
150
147
149
154
162
159
152
144
138
138
173
169
160
157
160
168
170
171
171
168
165
158
151
151
153
156
157
160
168
174
168
151
142
148
160
167
159
149
144
145
146
141
137
143
153
156
156
154
156
155
154
153
157
162
164
159
149
144
148
153
170
159
152
153
161
169
165
153
152
159
171
173
164
157
157
161
162
163
166
169
168
162
157
160
169
174
171
161
154
150
145
140
136
139
139
143
144
149
156
160
161
157
160
165
168
165
156
152
150
156
159
154
154
157
164
168
161
147
146
156
167
166
156
152
155
160
161
160
161
165
169
173
177
176
172
169
166
161
155
143
133
130
133
137
140
138
142
154
169
174
166
155
153
156
160
159
155
149
147
144
161
160
162
163
166
170
163
155
147
148
149
147
142
141
143
144
150
158
164
169
172
174
176
171
164
155
153
153
156
155
146
140
134
134
136
141
149
162
176
179
168
155
147
145
143
139
138
143
145
142
168
166
163
163
165
173
174
161
146
141
142
147
150
146
142
140
145
159
168
172
171
164
159
154
149
146
149
152
159
171
174
166
141
130
131
142
149
154
160
165
166
158
151
147
142
135
132
139
152
155
160
159
153
152
159
172
174
163
147
141
151
161
165
160
154
152
156
161
166
169
168
162
155
147
147
154
158
154
153
163
176
174
149
126
121
133
138
134
135
147
160
162
159
160
160
150
139
137
151
160
141
141
136
135
144
161
171
166
152
148
153
159
160
157
157
163
168
166
164
165
167
169
163
157
155
161
164
154
144
144
151
157
141
121
114
125
133
132
131
144
159
165
163
161
161
155
142
130
135
146
126
127
126
127
134
151
166
169
158
149
144
141
140
143
155
166
171
168
166
166
167
168
166
165
167
168
163
154
149
145
141
135
122
114
116
129
141
143
144
146
158
166
163
156
148
143
134
124
121
130
130
132
136
140
143
152
161
166
159
148
140
137
140
146
156
166
169
169
171
168
162
151
150
160
170
168
157
157
166
169
155
131
117
121
132
142
147
149
146
146
150
158
159
155
145
138
136
134
130
131
141
146
159
165
163
157
157
158
156
151
149
151
156
159
158
159
163
168
175
172
159
143
139
148
159
155
149
156
172
179
162
138
131
144
152
149
141
140
147
147
148
148
152
153
146
144
148
154
153
147
151
159
176
182
173
160
155
154
155
157
158
159
163
161
156
151
156
168
176
175
168
153
147
145
145
142
143
153
160
161
149
141
147
160
163
149
136
139
154
159
149
139
137
140
142
146
156
165
165
158
159
166
178
182
173
161
154
153
156
158
158
156
152
147
145
148
153
164
171
174
174
172
165
158
152
150
151
152
151
144
143
143
152
163
163
153
145
149
158
162
149
135
128
130
137
145
154
158
157
155
163
164
168
174
171
163
156
153
153
158
158
152
145
137
138
145
152
159
165
169
174
176
170
166
164
163
162
157
151
144
146
147
151
154
156
159
160
160
160
156
147
138
136
143
151
152
150
145
143
146
168
162
158
164
170
169
159
151
150
153
158
161
154
150
142
144
148
156
163
166
166
167
164
162
163
165
168
163
157
151
149
148
146
145
149
154
160
165
164
156
148
144
150
166
172
163
148
137
135
138
175
167
156
157
165
171
166
159
149
150
155
164
169
166
156
149
146
151
159
163
166
166
162
158
156
159
166
168
163
157
150
147
145
142
136
135
144
159
169
164
153
148
154
167
170
160
145
137
135
136
179
171
159
154
159
168
170
168
157
151
151
155
165
166
163
157
152
149
152
157
167
172
167
158
154
156
164
167
163
158
150
148
148
142
131
127
137
156
168
164
151
144
144
148
150
146
141
138
135
135
175
170
160
154
155
162
165
165
159
155
151
152
150
152
158
161
161
151
143
148
162
172
167
155
150
154
161
164
157
153
151
152
150
144
138
138
150
163
162
151
141
138
138
139
145
148
146
137
129
126
163
163
158
155
157
160
159
152
150
156
156
153
148
146
152
161
162
153
143
139
150
160
158
150
147
151
158
160
156
153
156
156
151
147
143
147
157
159
150
134
128
133
144
152
157
155
148
134
124
125
157
160
158
159
167
166
156
142
138
147
155
154
149
147
152
158
158
153
148
144
146
150
154
155
154
153
155
156
156
157
157
155
152
148
144
142
141
142
138
129
125
131
149
161
158
146
137
131
127
128
161
162
161
163
168
169
157
143
136
140
146
150
150
157
160
158
153
151
151
150
150
148
152
156
157
155
155
153
153
152
151
150
151
152
147
138
127
127
135
138
137
138
144
151
144
131
128
134
139
142
165
166
163
161
160
159
157
154
150
145
142
142
149
156
159
156
152
152
151
153
155
154
153
149
150
155
155
151
145
143
143
146
149
152
150
143
134
130
135
144
150
147
143
137
131
129
133
139
143
144
167
165
162
159
154
149
153
158
162
157
149
146
150
151
148
147
152
154
153
154
157
158
154
148
149
154
156
154
149
147
149
146
144
146
150
154
150
140
134
140
151
161
154
141
135
139
145
147
145
143
163
158
159
161
159
152
152
159
162
159
155
156
153
148
140
143
153
159
159
155
154
155
153
151
153
156
158
157
155
154
153
145
139
137
145
152
153
143
131
133
148
163
160
148
141
145
154
159
157
151
161
152
155
164
171
170
164
160
157
155
155
158
156
149
144
146
157
165
164
158
152
149
151
155
158
158
157
155
155
154
151
144
138
137
141
143
144
141
136
137
145
152
148
141
139
145
155
165
168
161
163
153
150
160
174
182
177
165
155
154
155
156
153
148
148
154
163
166
165
159
152
149
152
158
159
154
147
147
152
156
156
155
153
150
142
138
141
145
148
147
144
141
134
132
135
139
146
151
154
152
169
159
153
155
164
175
177
170
163
157
154
152
148
146
151
161
164
165
162
158
153
152
154
157
154
147
141
143
150
159
161
164
162
153
144
138
143
153
156
149
143
139
139
138
136
134
132
126
119
119
166
165
162
159
156
159
166
172
167
160
152
148
146
147
153
161
163
164
160
159
156
153
153
155
151
147
145
147
152
152
152
154
152
149
143
143
148
154
153
146
143
146
149
145
140
134
129
115
103
105
163
166
168
164
157
151
154
161
162
159
151
147
146
148
154
158
159
161
162
163
161
155
149
146
144
147
154
158
156
146
139
139
141
144
147
148
147
146
147
145
145
142
140
136
138
136
132
128
125
129
173
168
167
167
166
164
166
177
185
182
170
169
176
188
190
180
170
162
156
159
172
184
184
171
152
145
148
157
167
177
183
177
167
159
164
174
172
160
145
140
145
153
159
158
157
164
174
179
172
164
172
165
160
164
169
169
172
176
180
179
177
178
186
187
178
159
147
147
156
171
181
180
168
158
152
154
156
157
158
162
165
162
159
163
174
179
167
145
130
128
131
134
140
147
158
173
183
181
170
156
158
153
155
159
161
166
171
179
186
190
185
177
173
170
166
155
146
149
166
182
185
176
158
153
157
162
164
162
162
161
156
151
154
163
175
172
157
140
135
142
147
148
150
154
157
161
165
165
164
156
155
155
157
158
156
157
166
176
185
186
177
162
153
157
168
171
165
163
169
183
182
175
163
160
163
165
169
173
178
173
159
151
152
159
162
157
149
146
155
169
178
176
168
159
155
151
148
154
164
166
172
172
168
159
156
162
166
165
161
160
159
159
158
163
175
183
175
165
162
171
178
177
171
165
165
166
171
174
178
176
169
160
154
154
153
151
149
150
164
180
187
178
161
152
155
158
157
159
166
173
191
190
177
161
158
167
169
160
143
142
155
171
176
173
172
177
174
161
155
160
174
178
175
164
162
165
167
168
166
172
177
173
164
154
154
155
151
151
156
167
172
163
151
148
157
169
170
166
163
164
192
191
178
164
163
169
172
168
156
151
159
174
178
172
169
170
169
161
154
158
170
178
172
164
162
162
162
158
159
167
177
178
166
159
157
158
155
152
149
152
155
154
153
155
161
169
172
166
156
151
174
178
177
176
169
169
170
178
175
167
158
157
162
168
169
167
165
160
154
154
162
169
171
168
164
160
156
154
155
161
163
164
160
159
160
161
159
157
152
151
153
156
160
164
164
168
170
168
158
151
157
161
170
177
174
166
164
173
180
171
158
154
161
169
171
165
159
155
152
151
156
163
169
171
165
160
155
153
153
147
143
145
151
157
164
165
164
160
158
159
161
162
161
162
164
168
171
166
160
158
154
155
160
168
168
162
159
162
171
172
173
174
181
182
174
164
155
152
153
154
159
165
168
166
162
158
156
154
151
144
140
142
149
157
166
169
168
162
159
162
166
163
153
150
160
170
170
163
156
155
162
160
158
157
155
158
161
164
171
178
185
190
191
184
174
166
163
163
164
166
171
170
167
162
159
157
157
156
156
157
159
159
157
157
160
165
165
163
161
162
160
154
145
146
159
170
172
163
150
140
164
168
166
162
158
161
164
169
173
176
181
179
175
171
170
169
169
169
172
178
176
170
165
163
161
161
161
163
168
170
171
168
162
157
153
153
156
163
166
161
151
141
145
152
162
170
173
167
152
137
169
174
178
176
170
164
164
163
161
160
160
159
159
161
162
161
161
164
171
175
165
155
154
164
172
175
173
172
172
167
159
158
163
166
160
152
149
157
163
159
147
141
148
161
167
167
167
165
159
150
181
176
176
175
170
162
154
151
146
146
143
146
151
158
157
156
158
165
169
165
150
141
148
161
171
177
176
172
166
155
145
148
164
177
174
158
145
145
152
155
151
149
154
164
164
154
151
155
165
164
184
175
168
164
162
155
148
147
154
155
150
147
151
159
161
165
171
173
170
160
151
148
149
153
160
168
170
164
154
147
148
155
165
176
176
169
152
141
139
147
154
158
159
158
150
140
138
150
164
168
165
164
165
166
165
159
154
157
169
174
171
157
150
157
168
178
180
169
157
156
163
166
161
151
149
157
163
156
146
147
153
163
165
166
171
172
164
149
139
142
157
165
158
148
139
137
140
148
158
163
144
154
162
169
173
173
170
168
173
179
174
157
149
152
168
176
167
150
143
156
174
177
164
151
148
154
159
152
142
143
153
164
164
157
155
159
161
153
143
145
158
164
157
144
140
146
148
147
150
154
150
155
156
159
168
177
178
172
167
161
159
153
149
154
166
166
154
146
150
165
171
167
155
152
154
158
158
151
145
145
155
166
168
155
142
137
141
146
148
152
159
160
155
151
155
159
155
146
143
143
173
165
153
145
152
163
171
170
163
156
154
154
163
174
181
172
161
156
163
167
163
153
151
159
166
166
162
158
156
159
165
174
172
158
140
130
137
148
156
157
154
153
154
161
171
173
161
150
143
141
181
169
157
148
147
151
159
167
172
173
169
169
177
192
200
191
174
167
166
165
158
152
159
168
170
167
161
161
164
167
166
167
166
162
153
149
152
158
158
151
145
144
151
161
171
171
162
157
150
147
167
163
162
161
155
148
151
164
179
186
180
172
173
184
191
185
175
166
165
167
165
162
163
165
162
153
147
151
159
159
151
146
149
159
167
167
161
155
150
140
136
136
142
146
149
151
155
160
162
158
162
158
162
165
159
151
152
160
174
179
175
169
162
161
162
163
163
165
168
172
171
166
161
157
152
140
132
135
144
150
147
141
143
160
169
166
154
143
139
137
134
130
129
131
132
135
148
162
172
169
162
158
159
161
160
156
153
155
160
165
171
170
160
150
147
155
162
168
168
168
164
159
157
157
155
147
137
135
144
159
164
160
155
157
159
155
146
140
144
147
140
130
127
133
142
148
154
166
175
175
158
156
157
158
158
156
153
147
148
157
169
169
159
150
150
159
166
166
163
153
149
148
152
158
162
161
158
155
155
161
164
162
158
154
153
149
147
155
165
166
155
139
136
151
166
172
171
169
172
168
148
152
157
159
158
155
151
144
148
153
163
159
150
147
153
160
164
163
157
151
148
147
152
160
166
170
169
163
153
148
145
145
148
151
150
151
156
167
177
177
163
148
147
159
170
176
171
165
157
155
151
155
160
162
159
156
152
148
148
152
150
147
143
146
152
158
161
163
167
166
163
161
160
163
167
167
160
150
135
130
134
144
148
150
151
154
158
166
169
167
161
153
150
152
155
157
156
153
150
150
158
163
167
164
160
158
155
150
143
142
148
152
155
155
153
156
158
162
168
173
173
164
160
158
160
162
156
140
127
130
147
164
162
154
148
150
151
149
147
151
159
158
155
153
154
152
144
141
146
151
153
164
166
163
159
160
158
151
140
139
156
168
177
170
163
159
157
155
155
159
162
161
156
149
149
158
164
157
142
143
158
175
168
150
138
139
140
137
138
148
160
162
161
166
172
167
151
136
140
149
138
147
152
156
157
162
163
155
143
147
156
173
179
173
167
166
160
151
144
145
152
156
154
148
147
155
163
167
159
154
155
159
150
131
120
125
137
146
152
157
159
158
159
167
177
173
156
139
139
144
134
134
139
146
154
162
168
166
157
151
150
155
159
162
165
167
164
157
149
150
153
156
156
158
156
155
155
159
164
163
154
140
129
119
115
123
139
156
164
160
154
152
156
161
160
156
150
146
143
140
143
139
141
148
156
161
166
165
159
151
145
144
147
152
159
161
164
165
167
168
163
151
151
159
165
158
148
153
164
169
156
137
128
130
133
133
140
152
159
155
151
152
161
160
149
143
146
153
154
148
161
157
157
162
161
160
159
158
154
149
145
149
153
156
156
155
158
168
178
178
165
148
143
152
162
160
151
152
163
171
160
144
142
150
153
139
132
140
151
156
151
151
159
161
149
144
150
160
162
152
171
171
176
177
168
160
155
152
151
148
149
157
165
165
158
151
153
166
177
177
166
151
149
153
159
155
152
153
159
163
158
149
152
160
158
143
130
140
155
159
151
143
146
149
147
145
152
158
155
146
171
169
176
180
172
163
158
154
153
149
150
155
164
165
160
156
157
166
173
173
166
160
161
163
164
159
153
152
155
158
157
152
154
161
160
149
144
152
162
161
151
138
133
136
139
143
147
147
143
137
164
161
164
169
172
166
160
157
157
157
151
150
150
154
159
162
162
166
170
170
166
164
166
169
170
166
157
154
154
156
157
153
153
156
160
160
159
158
161
159
152
141
136
140
142
146
146
143
141
139
161
152
148
157
162
165
160
158
161
168
160
148
144
148
156
160
160
162
163
166
165
163
161
164
165
164
160
159
159
159
156
150
149
153
158
158
154
153
155
158
155
149
144
148
154
157
157
154
151
147
162
153
144
148
156
161
161
160
161
164
158
148
147
153
156
151
147
148
151
159
163
161
157
153
155
154
158
160
162
160
158
151
148
148
150
149
148
152
159
160
154
147
144
148
155
160
163
160
151
145
163
160
155
153
155
159
162
165
159
151
144
144
150
155
155
150
144
139
140
150
161
161
155
147
144
147
151
157
158
160
160
154
150
145
140
143
152
162
165
160
150
142
138
138
144
150
154
151
149
143
163
166
168
164
159
159
161
162
155
146
139
141
141
143
148
151
154
150
145
149
160
161
154
144
140
146
154
156
156
158
160
159
150
137
130
137
155
167
161
149
141
140
141
139
136
137
142
146
149
150
162
168
174
171
167
161
156
150
147
148
148
143
139
137
142
150
158
157
154
154
159
161
155
146
144
149
156
161
157
156
158
155
149
137
129
135
145
151
145
135
133
139
147
151
146
139
137
142
149
157
163
168
170
169
170
166
156
143
140
149
155
153
149
146
146
148
149
151
155
159
162
161
158
156
152
152
155
159
156
150
145
145
148
148
142
135
131
132
133
129
127
134
147
160
159
150
141
138
144
151
163
166
160
162
167
168
160
150
147
153
155
152
149
150
151
149
146
147
152
158
159
158
158
159
158
156
155
153
146
140
133
138
147
154
152
139
128
126
133
134
130
130
140
154
159
156
147
142
145
152
163
163
157
156
159
162
159
156
159
161
158
148
141
142
150
153
153
152
153
154
153
152
156
160
161
160
155
148
141
136
136
142
147
151
150
143
136
134
137
140
141
139
141
144
145
147
149
151
154
153
165
162
158
155
152
151
154
160
167
171
166
155
144
140
141
152
160
161
153
148
143
148
156
162
165
162
156
148
145
150
154
155
150
147
144
143
141
138
135
138
147
157
156
148
139
138
144
151
152
145
163
162
159
160
158
155
158
163
169
172
170
163
154
145
137
141
154
156
150
140
139
147
156
164
168
166
159
156
158
162
165
161
154
147
143
142
140
136
132
136
149
165
168
159
147
140
142
144
146
144
158
150
153
164
172
172
169
167
166
165
164
163
160
152
144
140
146
150
148
141
141
147
153
161
169
168
165
161
161
161
160
156
152
150
146
141
136
133
133
138
150
161
162
159
152
146
142
143
149
154
141
136
148
161
173
177
174
167
162
160
160
163
163
159
158
155
152
152
151
155
157
153
151
154
158
162
161
159
159
157
154
152
153
153
148
140
136
137
143
147
147
147
148
151
150
142
140
142
149
156
138
136
147
158
164
164
163
159
159
158
159
163
164
164
167
167
162
160
162
165
164
155
150
148
151
151
149
151
153
154
151
150
152
151
146
140
143
149
151
148
141
142
146
147
143
139
135
134
130
128
147
151
159
160
155
150
152
156
158
158
155
157
161
165
168
166
160
157
160
162
156
153
150
151
152
149
147
148
151
148
143
145
149
148
146
145
149
150
148
140
137
138
147
146
141
137
134
125
112
106
161
164
167
164
155
147
149
155
160
157
151
150
155
161
164
159
150
145
148
153
157
155
152
150
148
149
153
156
154
149
141
141
144
146
147
148
148
146
141
138
134
133
132
133
135
137
135
131
126
126
180
185
184
179
172
173
181
190
190
178
169
172
187
192
189
187
187
183
171
165
176
190
193
179
165
162
167
174
177
183
187
177
159
149
156
167
165
150
139
150
163
168
158
147
146
155
171
179
174
159
181
178
178
176
173
174
181
183
176
168
165
172
183
187
184
183
185
184
175
174
181
191
188
175
163
160
162
163
168
180
181
167
152
150
167
180
163
129
109
118
137
145
147
145
145
153
164
173
174
162
185
181
177
175
171
170
174
177
173
168
167
172
175
180
179
176
173
173
172
179
184
181
171
163
160
161
161
161
168
178
177
164
153
160
179
187
167
131
108
113
130
145
153
153
150
148
154
168
179
176
189
189
183
174
165
167
173
180
181
175
168
166
168
172
176
173
163
157
167
181
186
181
167
160
160
166
169
173
181
185
177
163
154
158
171
177
170
153
143
146
156
163
165
164
160
155
155
163
175
175
189
187
177
164
160
168
180
184
177
168
163
161
163
166
172
173
163
154
158
172
185
183
173
164
163
166
172
181
188
186
175
162
153
152
157
162
161
160
165
173
176
174
170
169
174
173
164
158
158
161
180
171
155
143
150
171
188
184
164
151
148
153
157
159
169
176
173
160
152
158
174
181
172
162
158
161
167
174
177
176
171
164
159
157
159
160
154
151
155
164
170
169
165
167
176
178
166
152
144
145
170
161
145
139
151
174
190
187
167
150
143
146
148
155
168
178
178
165
151
151
161
169
168
159
154
157
159
161
159
159
164
165
166
168
170
164
155
143
141
145
152
156
159
164
168
171
168
157
148
143
169
168
161
161
167
176
188
191
186
169
155
144
146
157
170
177
176
167
158
153
159
166
169
161
155
155
156
159
157
156
156
158
160
162
166
166
160
151
144
144
149
154
160
163
165
170
175
171
158
146
173
178
178
177
175
173
173
181
189
183
169
161
161
171
172
167
165
164
162
159
162
169
171
168
159
155
157
161
166
166
162
158
152
154
157
162
164
161
156
156
158
160
164
168
172
177
179
171
157
144
170
175
174
172
168
160
153
155
167
177
181
183
181
181
173
165
159
159
160
159
162
167
173
169
160
154
154
159
167
176
179
174
165
162
162
166
165
160
157
159
164
165
165
169
175
178
172
159
147
142
165
167
163
159
158
157
150
147
151
165
181
187
184
176
173
168
164
158
158
158
163
166
167
165
159
153
150
151
160
175
185
188
185
180
176
172
163
156
153
159
163
164
161
160
163
167
164
156
150
150
164
165
162
164
169
168
164
155
151
158
168
170
164
163
165
167
166
161
162
168
170
168
165
162
163
161
154
153
158
167
176
183
185
184
177
168
155
150
148
156
160
160
158
150
150
153
160
162
160
157
169
167
172
179
183
179
167
155
149
149
152
150
149
152
156
157
153
156
169
178
177
162
157
161
171
174
170
165
165
165
163
167
173
179
173
158
147
139
144
151
155
159
159
156
150
150
155
159
160
157
183
180
178
181
183
175
162
151
147
148
145
145
146
152
153
151
147
154
169
177
169
153
147
155
166
171
170
164
162
159
158
158
167
172
170
159
141
135
139
147
152
158
161
162
160
150
144
145
151
153
192
183
178
176
171
165
158
155
156
157
151
147
152
161
165
159
153
152
162
165
161
150
145
148
151
157
160
153
151
152
156
160
165
168
168
161
150
141
142
150
157
159
158
157
156
148
140
139
151
160
183
179
174
171
170
168
167
166
168
166
157
151
154
166
171
168
156
146
145
154
165
166
157
149
148
156
160
153
145
148
156
163
160
157
157
161
160
151
149
159
169
167
156
145
142
143
141
142
152
167
166
162
161
163
169
173
174
174
173
169
160
153
151
159
164
164
151
139
138
152
170
174
164
152
150
158
162
160
152
152
158
166
161
148
142
144
151
150
148
156
170
173
157
138
134
141
146
146
151
162
163
158
152
150
158
167
172
170
171
169
166
155
148
146
149
151
149
148
151
160
165
162
157
154
154
158
163
161
159
158
163
173
170
154
138
132
139
144
143
149
157
161
154
142
138
145
152
150
147
149
172
163
151
146
150
160
165
165
169
173
173
164
152
149
151
154
157
164
168
169
159
150
153
161
164
161
160
160
163
164
168
176
177
162
145
139
147
157
157
150
148
149
150
147
149
155
157
154
146
144
171
162
151
148
153
158
162
163
169
177
180
173
167
169
171
171
168
168
174
174
166
155
157
167
172
167
161
161
166
169
168
169
167
162
157
155
164
169
167
157
147
147
148
148
150
156
158
155
152
152
156
149
149
152
158
157
157
160
165
173
174
175
177
180
182
176
166
162
167
174
172
167
163
168
170
160
155
156
167
173
168
156
151
158
165
167
162
157
151
147
143
144
146
146
143
146
152
158
160
162
147
142
148
157
161
157
158
161
161
163
169
173
173
172
170
170
165
163
165
165
166
169
169
168
160
147
139
145
162
175
171
157
147
156
166
166
153
140
135
136
138
138
142
144
143
144
152
162
171
170
151
153
160
166
163
163
162
163
162
159
162
164
160
153
151
161
173
177
168
155
154
163
170
169
161
144
133
138
156
176
181
170
158
159
166
167
159
149
147
148
141
133
133
143
151
155
162
172
178
170
155
167
177
175
168
166
164
161
157
154
156
153
146
140
142
160
173
178
170
154
149
150
159
165
165
160
154
155
162
174
179
173
165
164
166
168
168
167
169
164
150
136
135
149
163
171
173
174
175
166
157
168
178
177
170
164
159
156
155
154
154
148
142
143
151
162
170
171
166
157
150
145
145
154
164
170
172
167
161
159
163
166
169
168
167
166
166
167
167
160
150
144
146
157
170
176
174
168
163
160
159
160
164
166
163
157
152
154
156
164
164
156
153
156
163
172
170
165
163
157
151
147
148
155
166
169
167
153
139
135
145
163
172
171
164
163
162
158
153
147
148
150
154
160
168
172
168
159
154
154
159
154
156
155
153
148
145
151
156
164
166
167
163
166
171
173
166
161
155
153
154
157
161
162
164
164
160
144
129
128
141
163
171
164
154
154
150
143
141
144
151
157
156
157
165
167
158
148
145
151
152
158
161
157
149
142
147
153
155
158
162
167
171
170
168
166
160
151
143
146
155
164
164
157
153
157
162
160
154
147
148
158
158
146
135
136
137
140
147
158
163
160
151
150
157
157
151
143
145
151
147
159
167
164
154
149
153
157
154
152
156
164
171
171
165
159
150
142
142
148
155
157
156
146
141
144
155
170
176
168
157
151
144
131
119
116
127
146
164
171
162
148
136
138
146
153
154
151
157
159
151
156
163
161
160
160
163
163
160
153
156
159
163
165
161
155
149
147
153
157
154
150
146
143
138
136
142
155
167
167
157
149
141
135
122
115
129
156
176
172
153
135
132
137
143
150
157
168
172
164
159
151
153
156
159
163
163
160
157
155
153
151
152
154
157
154
153
155
162
162
154
143
140
146
151
145
139
143
153
157
154
146
147
149
143
133
138
157
174
170
152
142
146
151
151
151
158
169
172
160
163
155
156
159
161
156
151
148
149
152
151
149
149
151
156
155
161
165
168
164
153
142
144
154
166
164
153
148
151
156
154
150
154
159
156
142
139
149
161
161
155
150
155
158
151
150
154
160
160
152
161
162
165
166
159
149
144
143
147
150
150
154
157
159
160
160
164
168
170
163
151
143
152
163
172
171
165
157
157
162
160
155
156
158
155
145
139
145
156
161
155
149
147
148
144
144
149
153
151
144
161
162
169
167
161
152
149
152
154
152
150
156
164
168
165
162
161
164
165
159
149
145
157
168
173
167
156
154
157
161
161
157
154
152
150
146
147
155
164
162
155
146
141
139
138
138
141
146
143
141
166
162
162
165
163
160
156
157
160
156
147
146
151
163
164
162
158
159
159
156
150
148
159
170
172
164
154
150
155
157
155
148
147
146
149
148
150
156
161
163
158
152
147
141
139
139
143
143
142
144
172
163
159
161
163
164
160
159
161
155
142
128
132
147
160
160
155
153
156
156
153
150
157
166
170
164
159
157
158
157
153
145
141
145
149
148
144
142
149
157
159
158
151
144
142
146
153
155
154
151
170
162
155
154
158
160
161
161
160
150
138
126
131
145
156
155
148
147
152
156
156
153
155
158
162
162
162
163
164
165
160
151
146
151
159
157
150
146
148
156
159
155
144
138
142
152
162
163
155
149
163
160
157
156
158
158
159
163
160
150
141
139
147
153
155
152
147
145
148
151
157
155
153
151
151
153
155
158
165
170
171
161
153
151
158
168
172
169
164
161
157
150
141
136
137
146
154
157
154
149
158
163
168
169
163
158
157
157
155
150
148
150
152
154
151
152
153
151
151
152
157
156
152
146
145
147
151
151
156
161
164
163
152
143
142
157
171
175
168
159
152
149
145
139
132
133
139
148
160
164
158
168
177
181
173
163
156
151
149
151
152
153
152
150
149
150
155
156
157
158
158
157
153
149
148
149
149
146
144
147
150
151
150
143
138
143
148
152
150
146
145
148
147
141
134
129
132
143
160
172
160
168
172
174
173
168
160
153
151
155
156
153
150
147
147
146
147
149
155
158
158
158
158
158
157
151
148
145
141
137
136
142
151
157
153
148
138
132
134
136
139
139
138
139
139
140
138
138
146
157
160
162
160
160
165
166
163
158
159
163
160
152
145
144
146
144
142
142
149
152
155
154
159
162
159
153
148
147
144
139
135
139
150
163
166
157
145
138
138
139
140
134
132
136
143
148
145
138
139
147
160
155
148
150
159
164
164
159
163
171
170
155
143
140
147
153
154
151
149
143
142
150
157
164
161
152
147
148
148
149
145
145
148
152
153
153
150
150
150
146
141
137
139
144
145
144
143
140
143
145
163
154
150
153
161
167
162
159
161
171
173
166
154
147
150
161
165
161
149
139
139
149
162
168
162
152
144
146
151
158
157
154
149
146
142
142
146
149
150
144
140
142
148
148
145
141
137
138
140
139
163
155
153
159
168
171
167
161
160
160
162
161
155
151
152
157
160
156
145
138
141
152
164
169
162
152
146
145
150
157
159
156
153
150
145
140
138
137
137
136
139
144
149
150
146
141
135
129
128
128
153
148
151
160
163
163
163
163
162
157
151
150
153
153
155
155
150
145
140
139
147
152
155
155
159
155
154
154
154
155
154
152
153
154
152
145
137
133
132
136
141
146
150
150
146
141
136
129
129
133
136
142
151
159
152
144
148
159
163
161
155
153
157
164
170
168
159
146
142
147
153
151
147
146
149
152
155
158
159
155
149
145
143
146
146
142
138
138
141
145
149
153
153
152
146
141
139
140
148
152
135
147
161
162
151
140
141
154
161
163
164
165
169
175
183
181
167
157
150
150
151
149
148
148
149
149
150
154
156
153
144
139
139
138
137
135
136
139
146
148
149
154
158
155
147
141
142
152
158
155
155
163
169
168
161
157
153
156
158
159
161
166
168
170
169
165
157
149
146
142
139
146
153
160
157
151
147
150
151
145
139
139
144
147
144
136
135
137
139
140
140
145
148
147
143
142
145
150
150
141
163
163
167
167
168
169
168
164
158
155
155
158
158
156
152
145
135
131
130
133
137
147
158
164
158
153
152
152
151
145
141
143
147
151
148
143
138
135
133
131
129
132
132
133
138
141
144
145
144
139
173
175
177
174
171
174
187
193
186
176
174
182
187
182
172
172
183
187
174
163
162
172
180
182
178
180
182
178
168
167
170
167
159
154
154
158
154
146
147
160
172
173
169
165
165
166
165
162
164
159
180
187
188
182
174
173
176
179
174
162
163
169
174
174
174
185
198
196
175
159
162
175
188
190
183
178
174
169
172
181
184
169
152
144
152
159
148
129
123
140
162
168
169
165
162
156
154
160
168
168
196
195
191
179
171
169
173
172
162
151
148
154
163
170
173
184
189
185
170
163
164
170
174
174
173
173
170
164
169
184
192
181
160
148
161
173
167
144
129
134
148
159
164
163
155
146
146
158
170
172
197
195
183
174
167
168
175
175
166
156
152
159
165
168
169
168
167
167
166
169
167
166
158
155
159
166
166
160
165
176
188
183
165
158
165
183
187
175
159
149
148
152
156
161
161
157
152
153
159
162
186
185
177
168
167
171
181
184
174
168
167
170
169
165
155
155
155
156
159
166
166
166
159
155
155
159
159
159
165
172
173
170
164
157
161
174
184
183
174
161
152
150
157
167
177
174
161
149
143
148
176
171
163
160
168
182
191
186
173
168
168
169
165
152
150
154
161
161
155
156
160
168
169
164
155
154
155
165
170
169
167
165
162
160
159
162
164
169
169
163
156
153
157
168
177
174
161
146
141
147
178
169
158
156
170
188
197
187
172
162
161
159
153
148
148
159
170
171
158
154
158
169
170
161
151
151
161
173
173
168
164
164
166
166
166
163
160
160
163
163
162
158
156
157
160
162
161
158
155
155
181
176
162
159
171
186
194
187
176
167
162
156
153
154
158
166
177
179
174
167
170
172
168
156
143
145
160
171
171
168
163
163
164
166
168
172
172
170
166
164
164
161
154
147
149
161
174
178
169
154
180
184
174
168
172
181
181
180
176
170
166
162
163
167
168
169
176
182
185
178
173
170
166
158
146
146
155
163
168
171
172
166
157
156
162
175
183
179
169
164
159
157
156
156
160
171
181
179
166
147
173
180
177
173
173
177
172
164
160
162
166
168
168
170
168
166
169
174
174
167
163
165
165
164
161
157
154
154
164
175
181
179
167
158
162
172
176
172
165
158
156
157
164
168
171
170
166
159
154
149
162
167
167
170
174
176
168
157
152
157
166
169
164
162
163
164
163
159
160
157
159
160
163
167
167
162
155
150
154
166
180
185
185
181
174
167
160
156
157
161
163
166
166
164
156
149
144
144
150
158
161
158
162
167
175
175
168
158
155
161
166
163
155
154
161
163
159
156
160
167
171
168
165
165
166
163
155
151
155
162
170
182
189
191
180
164
149
147
154
168
176
177
166
149
136
133
139
146
156
161
168
162
162
167
172
172
167
159
159
163
164
158
153
157
164
165
160
159
170
188
190
177
168
162
163
160
153
152
162
167
170
169
169
172
171
165
155
148
150
160
170
176
166
151
137
138
148
156
160
163
170
165
164
166
169
167
162
157
160
163
161
158
155
161
166
165
158
160
177
190
188
171
159
158
158
154
146
148
159
170
169
161
150
148
155
164
163
156
149
149
156
163
161
158
153
155
158
164
169
169
168
165
163
164
165
165
162
159
160
159
159
161
164
170
169
161
154
156
166
175
171
161
153
152
151
147
140
138
147
157
164
160
150
146
154
163
164
158
151
149
152
155
154
153
155
157
159
165
178
184
167
162
159
160
164
167
169
169
167
160
157
165
175
178
168
152
143
145
153
161
168
164
156
150
147
148
147
142
143
148
160
165
162
157
157
160
160
156
153
156
160
158
152
143
143
150
157
164
175
183
172
161
155
156
160
165
170
173
172
169
166
171
177
176
164
150
143
145
152
161
168
168
162
152
150
156
159
157
152
152
159
168
168
165
160
160
160
158
152
153
160
165
155
142
136
142
153
157
160
164
173
162
155
153
157
158
157
163
175
183
184
175
166
158
153
152
154
161
163
161
160
159
157
155
154
155
159
160
159
158
161
166
167
162
159
162
172
170
158
150
151
159
156
144
137
140
150
156
154
152
171
165
162
163
164
162
156
156
168
183
185
169
149
137
141
154
167
176
171
163
155
151
151
157
157
154
150
150
153
154
154
160
160
156
151
159
173
180
172
157
151
153
155
144
138
142
152
156
154
157
172
171
170
170
172
173
167
162
163
169
170
159
142
133
139
155
165
171
169
165
158
155
154
160
162
160
150
145
147
152
154
156
155
153
147
150
161
171
174
168
162
160
154
146
141
147
155
156
154
161
175
173
164
162
164
168
169
166
162
158
156
156
152
150
153
159
160
158
159
161
161
159
158
162
170
169
162
155
152
156
158
156
155
158
157
154
154
155
159
162
166
168
165
160
156
157
158
157
152
156
172
161
149
150
153
162
170
174
171
162
163
164
166
165
162
161
161
159
156
156
158
159
162
167
173
172
163
157
156
164
165
158
149
155
163
165
156
151
148
152
157
163
171
176
176
171
166
161
155
147
157
152
149
151
156
166
180
186
182
172
168
167
166
162
160
163
172
172
165
156
154
160
166
170
171
163
153
147
154
166
169
160
148
152
161
166
163
157
156
155
152
152
161
174
179
174
171
165
158
147
154
161
168
166
165
170
180
183
177
167
165
163
160
156
157
166
176
176
169
163
163
165
167
168
164
159
154
149
155
164
171
168
162
158
159
159
156
154
157
157
152
146
147
155
159
161
162
161
156
147
165
171
173
169
165
165
165
164
162
165
163
160
158
158
162
167
169
166
163
163
165
166
164
164
162
162
166
163
158
161
170
177
178
170
160
154
145
141
144
147
150
149
145
143
142
144
146
148
150
148
170
161
157
157
157
155
152
154
161
169
175
169
164
164
166
166
162
157
154
150
152
157
163
165
166
167
167
164
157
153
158
169
175
169
158
153
147
142
138
140
149
156
154
148
144
143
142
142
144
148
162
149
141
145
150
148
150
157
171
181
179
171
166
162
164
165
159
154
148
142
143
154
163
169
167
163
158
159
155
149
143
146
150
148
148
151
153
149
143
143
151
157
156
151
149
148
146
144
144
150
156
151
147
148
145
143
151
168
177
179
171
165
161
158
158
159
157
154
152
150
153
155
161
160
160
151
154
157
158
151
142
136
134
135
138
144
149
148
149
154
156
155
146
140
140
144
147
148
152
153
152
156
160
153
144
137
147
162
170
168
166
164
166
164
158
153
149
151
157
161
155
151
149
147
145
141
144
154
161
159
152
147
148
146
142
138
139
148
156
160
155
147
135
129
129
135
147
155
159
155
156
160
161
155
147
143
143
150
157
159
162
165
168
166
156
142
138
146
158
160
151
140
138
141
143
139
141
147
158
159
157
156
161
164
150
136
136
151
165
163
152
140
134
132
135
140
149
158
161
155
163
158
155
156
158
155
146
143
146
156
160
161
158
154
148
140
139
147
154
155
148
139
141
148
151
150
147
149
152
153
153
153
159
161
153
141
142
156
168
164
152
140
139
143
148
151
152
155
153
147
161
155
157
160
163
161
149
142
145
155
159
155
149
149
150
151
155
156
154
149
145
147
152
160
163
161
157
152
151
153
153
154
156
158
156
150
147
152
158
160
153
145
142
142
146
151
154
154
149
146
146
153
161
163
162
155
149
147
152
156
160
154
153
154
159
164
167
164
154
144
142
147
158
166
167
163
159
153
153
156
161
163
164
165
163
157
151
151
154
157
157
151
143
137
135
142
149
152
152
149
145
152
161
165
160
152
147
154
163
167
162
156
153
156
160
162
162
161
153
145
140
146
160
168
169
160
153
151
155
159
161
162
164
164
163
159
159
165
165
163
161
156
152
146
139
138
143
146
149
152
160
159
165
169
164
157
153
158
167
170
162
154
151
152
151
149
148
153
153
149
142
145
159
169
170
159
153
152
156
157
154
152
152
154
153
153
160
168
169
163
157
157
160
159
152
145
141
140
142
152
175
172
174
174
172
165
160
160
161
159
157
149
150
152
152
146
146
149
154
154
147
146
157
168
173
168
160
159
160
157
154
151
152
153
153
149
147
148
149
148
146
151
156
156
153
150
147
145
144
151
176
173
170
167
167
167
165
161
153
147
143
146
153
162
160
153
147
149
152
152
147
147
156
164
169
169
169
166
164
161
158
155
155
159
161
156
146
141
138
143
146
147
145
142
140
146
151
152
150
149
171
164
160
157
160
164
164
161
152
143
140
147
157
165
162
155
150
148
147
148
147
147
154
159
163
165
167
167
165
165
159
153
152
155
162
162
160
156
156
157
157
151
145
138
133
136
143
151
152
148
168
166
166
164
163
162
160
159
154
150
147
151
156
158
159
156
154
151
148
144
145
146
151
154
159
160
158
157
157
159
155
149
145
145
150
159
164
170
170
166
158
152
146
142
136
131
133
140
148
151
163
169
174
175
171
166
163
159
156
156
153
153
153
151
152
155
155
154
150
146
145
145
148
153
157
156
150
143
143
147
151
149
146
144
148
158
164
165
161
154
149
143
143
142
141
139
135
134
140
147
156
166
171
173
170
167
164
162
160
158
156
152
151
150
152
153
151
150
150
149
147
145
147
149
153
149
142
134
135
144
153
154
153
155
161
171
167
155
145
141
142
139
135
134
142
149
147
139
134
140
156
160
161
162
161
161
160
158
157
158
156
151
147
149
152
153
150
148
148
149
150
148
149
147
144
140
139
142
146
153
156
155
153
156
164
170
167
154
143
142
144
141
136
134
142
150
149
138
133
138
163
160
157
157
159
162
160
156
154
156
157
152
147
148
153
157
156
151
149
150
154
156
155
148
139
134
138
152
162
159
156
149
147
148
152
154
155
155
153
150
145
141
139
141
143
144
138
134
132
141
165
158
153
160
172
180
172
159
154
155
158
156
151
150
155
161
163
160
155
155
160
165
162
151
140
133
137
149
159
157
151
145
146
147
148
148
151
152
153
147
137
132
138
143
144
140
134
130
129
132
159
151
149
159
175
185
178
164
156
151
150
149
149
150
154
160
163
163
160
160
163
165
160
151
144
139
138
144
147
148
145
145
149
154
155
154
149
147
141
132
125
123
128
135
142
143
141
130
121
117
149
148
152
158
162
163
163
162
159
150
139
135
138
146
153
160
161
162
160
159
159
153
148
146
147
148
147
148
149
149
149
150
151
154
155
154
149
144
134
129
126
125
128
132
139
145
145
137
126
121
149
161
169
162
148
137
142
155
162
159
147
140
142
152
160
164
163
158
155
153
151
145
143
144
149
152
153
156
158
155
151
146
141
137
136
140
146
144
142
139
139
140
138
139
141
144
146
145
145
143
163
179
185
173
153
141
147
158
167
166
159
154
155
158
165
164
158
152
147
144
143
145
151
156
155
149
150
155
158
153
145
137
135
132
129
132
138
145
151
152
149
150
150
149
146
144
146
152
160
161
171
179
179
173
168
169
172
171
167
163
162
161
156
150
149
147
147
144
142
136
134
146
162
173
165
151
147
149
150
143
136
136
143
146
142
138
138
143
147
149
146
148
149
149
147
144
145
152
159
158
161
157
158
165
175
185
184
171
160
158
161
164
155
146
139
137
137
140
139
136
134
144
158
169
168
158
151
149
146
140
139
141
147
150
150
148
142
139
134
132
132
138
143
144
145
142
139
141
143
142
157
166
172
168
161
162
169
177
179
176
176
179
177
167
159
155
158
160
155
152
152
158
163
167
174
179
179
175
169
161
160
164
166
166
164
159
155
152
154
158
160
160
166
175
180
171
156
145
149
164
170
182
190
185
171
162
163
169
174
172
168
167
163
161
161
168
171
165
152
143
148
165
177
185
184
179
172
166
168
169
171
166
160
153
154
156
151
145
149
159
167
170
172
179
182
174
160
152
158
167
175
180
182
179
170
164
165
170
169
162
157
154
156
157
162
171
177
171
160
154
157
169
174
177
177
176
168
159
157
165
174
175
163
152
152
156
159
157
161
168
170
167
164
166
169
167
157
150
150
153
173
167
163
162
162
165
167
171
168
162
160
160
164
161
159
165
171
174
169
168
162
163
159
158
161
163
160
152
144
156
173
180
172
161
158
165
173
175
173
171
162
153
150
155
160
160
155
148
143
144
173
169
169
168
170
168
171
170
171
172
177
179
179
166
155
156
163
171
170
166
159
158
158
156
155
150
145
145
147
157
170
177
170
162
161
168
177
181
174
162
149
144
150
159
166
165
156
149
149
155
181
183
185
189
191
188
178
170
169
172
184
190
184
166
149
146
157
170
169
158
152
157
166
166
157
149
149
157
163
168
168
167
167
160
159
163
172
177
172
160
149
147
156
163
168
164
158
154
159
169
187
185
182
183
191
192
183
169
162
164
174
182
178
162
144
143
158
173
172
161
157
166
169
166
159
160
166
175
173
166
164
165
167
167
164
162
168
172
171
167
162
158
158
158
158
159
161
161
161
160
184
174
161
155
166
177
173
158
147
149
161
170
169
160
150
154
168
179
179
173
170
171
169
162
156
162
175
176
167
158
160
167
171
171
170
172
169
168
166
168
167
165
157
152
153
160
172
174
162
145
179
172
154
144
151
166
168
157
145
145
151
157
158
161
163
168
177
183
180
173
171
168
161
154
153
160
164
160
153
154
159
164
161
161
165
171
175
168
160
157
159
159
156
152
151
159
169
174
164
146
175
177
169
163
166
177
180
171
157
149
148
149
151
157
164
171
178
180
174
165
160
154
153
154
159
160
160
155
153
157
159
159
149
145
150
163
171
169
163
156
151
151
155
153
150
147
147
154
159
155
163
169
177
178
179
180
184
180
174
164
157
153
152
153
159
163
166
165
162
159
157
156
157
162
166
168
166
161
158
160
159
158
153
148
145
145
155
167
175
170
160
153
154
152
146
136
129
135
149
159
157
159
167
170
169
168
171
175
175
173
167
161
159
159
160
161
160
158
160
165
169
169
170
170
171
171
169
167
167
164
161
163
165
161
151
143
148
164
176
180
170
161
155
150
144
138
138
141
146
154
163
161
158
156
155
156
160
164
167
170
168
165
169
171
174
173
163
158
166
175
181
180
178
176
173
164
159
160
166
171
173
170
164
159
157
162
167
171
172
169
165
162
157
150
146
149
155
158
158
158
162
158
158
155
154
155
160
160
162
164
166
169
172
175
178
174
165
160
167
175
179
176
173
170
167
153
142
142
157
171
176
166
152
148
163
184
197
188
168
152
151
154
156
151
147
150
158
168
176
177
150
155
158
159
159
161
163
165
163
163
164
169
175
176
171
162
154
156
164
172
173
164
158
155
153
147
138
137
148
158
164
162
152
155
170
189
199
187
164
148
146
152
152
151
146
146
154
167
182
187
151
154
159
162
162
163
168
171
168
160
159
168
176
176
164
151
148
154
164
170
168
162
154
146
146
144
142
142
144
149
156
158
164
170
175
177
173
160
149
143
145
153
156
152
144
145
154
165
175
173
169
161
158
160
160
159
158
162
166
162
160
167
175
175
165
153
152
159
163
164
164
160
155
150
149
147
147
147
148
146
148
154
162
174
175
170
159
149
139
136
144
156
162
157
148
146
155
164
163
154
172
164
161
163
162
153
143
146
161
171
174
171
170
167
164
161
161
161
159
156
157
157
160
159
156
150
148
147
147
148
145
143
150
158
166
170
174
168
155
146
146
158
163
158
148
146
155
160
157
150
165
167
171
173
172
162
150
146
155
168
174
171
159
151
153
160
164
161
152
149
153
156
158
158
154
147
143
141
144
146
145
140
139
141
151
164
177
182
173
160
158
159
160
150
141
144
153
155
152
155
166
175
182
182
178
172
165
160
154
155
163
162
156
147
143
154
161
157
151
150
156
157
152
150
148
150
146
143
146
150
150
148
143
144
146
150
160
169
173
171
168
166
157
147
141
146
154
153
150
155
186
185
180
167
160
161
166
167
161
152
154
157
157
153
150
155
157
155
152
154
160
159
151
148
158
169
169
162
157
156
157
158
159
159
159
156
154
156
162
166
168
165
163
155
150
150
155
154
151
153
190
176
158
147
142
146
156
165
166
163
161
160
163
161
159
159
158
156
158
159
161
159
155
159
174
188
188
177
163
160
159
157
156
159
162
162
159
155
153
154
155
160
163
166
164
158
157
156
154
146
169
154
143
140
143
149
156
163
169
173
175
173
168
166
167
165
166
164
162
163
163
160
158
162
172
181
178
166
157
156
158
156
146
148
154
154
151
148
146
147
146
150
159
165
164
160
157
156
150
143
154
147
143
142
145
151
157
161
166
171
175
175
175
174
175
173
172
164
162
162
164
163
159
152
152
155
154
147
142
149
159
161
157
153
148
140
134
134
141
147
149
147
146
145
145
145
146
147
144
141
154
153
146
142
143
147
153
156
163
168
173
175
177
179
181
176
168
158
154
155
163
165
162
150
142
141
143
144
143
149
162
170
173
165
152
141
131
130
138
146
153
150
142
131
124
127
132
137
140
142
161
153
144
140
139
142
148
155
164
170
173
173
172
172
168
163
157
155
152
150
153
162
167
165
157
151
150
153
154
154
156
162
161
157
152
146
142
137
136
141
152
158
153
139
127
126
130
134
141
147
161
150
143
142
146
149
157
169
178
180
173
168
163
155
148
145
149
157
158
153
150
155
165
174
170
162
156
156
159
156
148
140
136
136
143
150
153
148
139
138
148
158
158
151
144
140
139
141
145
152
159
152
151
153
154
156
165
177
185
181
171
164
158
152
146
145
150
160
165
162
152
150
158
169
169
162
154
154
157
154
143
136
134
141
150
159
164
157
145
140
145
153
156
152
147
147
149
148
147
149
156
156
159
157
150
140
144
157
170
172
168
165
167
165
160
155
152
159
164
161
149
139
143
161
169
164
154
151
154
153
149
151
157
166
169
169
167
161
150
141
142
150
155
151
147
146
150
152
146
135
161
160
160
156
145
129
121
129
147
162
166
168
169
168
163
153
148
151
158
156
147
139
144
161
169
166
160
156
160
159
155
158
165
173
172
167
164
160
151
139
137
144
150
150
146
146
150
147
137
127
165
163
160
159
155
145
130
126
136
155
165
163
159
156
149
143
142
147
153
152
149
150
155
161
165
165
165
165
166
160
156
155
158
158
155
151
151
152
149
141
136
137
137
141
146
151
151
146
136
132
167
162
159
160
166
163
153
142
145
157
164
161
153
147
145
145
147
149
145
148
151
160
160
159
153
155
160
161
157
153
153
156
156
154
150
149
149
147
146
147
145
140
132
130
141
149
153
147
143
145
160
158
160
161
166
165
160
154
158
165
167
160
152
149
153
159
159
151
140
136
147
160
164
161
154
151
149
150
148
148
154
160
168
170
167
163
158
154
151
155
157
153
143
132
134
142
151
152
151
151
157
157
164
170
170
160
156
159
169
176
173
159
151
148
153
160
159
153
141
136
143
154
163
166
160
153
149
151
153
155
158
161
168
171
169
164
163
164
163
161
159
159
157
147
141
141
146
150
150
150
160
163
175
180
174
161
156
161
173
183
177
163
151
145
145
149
151
153
153
149
147
151
161
167
165
157
156
158
163
163
160
160
163
163
157
154
161
170
166
154
145
148
155
157
152
147
144
140
139
144
163
172
177
179
172
165
163
163
170
176
176
175
165
156
148
145
149
155
159
156
149
150
159
166
165
160
158
161
161
159
157
160
164
164
158
152
154
158
152
143
134
134
141
149
150
148
143
139
135
145
160
163
162
163
164
168
170
166
158
156
164
174
175
168
158
149
150
154
155
150
146
149
158
163
161
157
156
154
150
147
151
157
165
166
158
152
147
145
141
140
135
133
136
136
134
137
141
143
146
150
163
162
154
152
159
168
174
166
153
144
148
158
164
164
158
152
151
151
148
142
142
149
158
162
158
155
153
153
150
146
142
144
152
157
155
147
139
141
145
145
143
140
137
134
128
124
131
143
157
155
180
173
164
157
160
168
170
166
157
147
145
146
147
149
149
152
153
151
147
143
144
149
158
161
158
154
152
155
157
154
148
141
141
145
145
144
142
150
155
153
141
134
136
138
137
128
127
136
148
149
183
181
171
165
163
167
167
168
161
155
151
146
144
144
145
151
154
153
151
148
146
146
147
152
156
154
151
148
154
159
157
148
139
137
144
154
163
167
160
149
135
128
129
139
148
146
138
135
136
136
165
167
167
166
162
160
160
160
158
156
153
152
150
151
153
154
154
153
151
150
146
142
135
138
144
149
144
142
145
157
164
157
143
133
144
169
182
174
159
146
142
138
135
140
150
161
159
142
131
130
157
160
165
164
157
151
149
150
150
152
153
153
152
154
158
159
159
155
153
154
154
149
139
132
129
133
139
143
147
157
162
157
145
133
143
162
174
168
155
151
152
150
145
142
149
160
161
147
137
137
166
167
166
162
156
150
147
146
150
153
154
152
150
151
156
161
161
157
159
165
169
164
153
135
125
127
137
151
159
158
156
151
148
142
143
147
152
155
156
157
153
150
144
142
146
149
149
140
137
142
166
164
163
163
164
164
160
157
159
157
156
153
152
150
155
159
161
161
161
168
172
167
159
137
128
128
138
151
157
153
147
143
148
154
155
149
148
152
155
155
150
142
138
140
143
143
140
137
135
137
154
154
153
160
169
173
170
165
162
160
158
157
153
154
155
158
161
163
165
167
164
155
144
137
133
136
140
144
145
144
139
141
147
155
159
158
155
152
152
150
147
142
138
139
142
147
148
143
133
127
151
153
156
162
165
164
163
159
158
158
155
153
153
153
156
156
160
165
168
164
153
142
137
139
145
148
148
147
146
145
144
146
145
145
146
152
154
153
150
148
146
143
140
142
147
155
154
144
131
126
159
165
171
170
162
154
151
152
156
155
152
150
151
150
150
150
152
157
161
157
149
142
144
148
151
151
151
155
156
154
152
149
144
133
131
136
146
153
152
149
145
142
139
141
149
154
147
135
127
128
168
178
179
172
162
156
156
158
161
157
152
150
150
148
144
137
135
143
149
149
148
149
155
159
155
148
151
154
157
154
149
147
144
138
134
140
148
155
156
153
145
140
136
141
149
148
139
127
126
132
168
170
164
164
163
169
172
170
165
160
157
154
152
147
143
136
135
138
145
147
146
151
161
163
155
147
145
147
148
140
137
139
148
149
150
154
160
160
155
150
145
143
143
148
150
146
139
132
133
138
156
151
151
157
164
173
172
166
160
158
161
161
156
149
148
150
152
158
159
155
148
147
152
159
159
154
148
143
137
135
137
141
145
146
149
160
162
156
144
136
137
144
152
152
148
141
133
129
131
136
168
181
181
174
164
157
158
166
176
180
175
161
150
147
153
155
149
145
149
155
160
156
153
154
159
165
168
171
170
169
166
166
171
171
168
164
164
160
159
151
148
149
154
158
163
166
165
161
158
164
168
179
191
188
173
158
153
164
174
179
172
159
151
149
152
156
153
147
147
151
155
157
160
165
167
166
163
158
157
159
160
162
166
170
170
168
164
155
153
153
155
158
158
164
172
174
168
160
157
165
163
165
176
181
173
163
159
168
177
178
171
163
158
159
161
165
166
162
160
160
165
169
171
170
170
168
163
155
148
150
153
161
165
167
167
159
151
149
158
170
173
165
159
162
171
176
170
160
152
154
160
156
161
167
169
165
161
169
177
178
173
166
165
166
169
174
175
173
171
169
169
174
172
169
164
161
158
154
149
151
158
165
167
166
160
153
146
149
161
174
175
167
158
158
165
169
168
161
155
155
170
168
170
173
170
166
162
166
174
176
174
173
177
178
173
172
172
173
172
168
167
170
172
169
157
147
143
148
153
164
169
168
165
160
156
156
159
160
162
163
161
160
160
164
167
167
167
169
172
174
181
180
183
183
175
167
161
163
168
170
175
181
185
183
169
161
161
169
170
161
153
157
167
168
158
147
145
152
157
165
169
168
163
159
159
169
177
176
165
156
150
155
164
168
169
166
165
169
175
179
182
172
168
166
168
166
159
157
160
162
171
182
185
178
162
150
155
168
170
163
155
159
166
167
166
166
167
164
155
150
156
166
168
167
167
172
178
173
164
155
154
161
167
169
167
166
166
164
159
157
175
158
144
141
148
155
156
150
146
154
164
174
175
169
158
154
159
169
171
171
169
170
169
168
173
183
182
165
141
132
146
166
174
175
170
168
161
155
152
155
164
171
172
168
166
167
170
164
149
137
176
161
146
137
145
155
156
151
146
151
158
161
160
158
159
164
169
171
169
168
170
171
170
167
171
179
176
159
138
134
149
164
168
165
162
157
151
145
145
154
165
171
170
163
157
158
162
167
159
146
176
176
170
164
162
164
169
167
162
155
153
152
152
154
159
165
170
170
163
159
159
165
164
163
161
165
166
162
155
153
154
158
154
147
143
145
151
155
159
157
156
157
157
155
149
146
150
160
169
168
164
172
180
180
170
164
174
181
177
165
156
157
159
161
160
162
165
166
161
157
155
161
164
164
162
165
170
175
172
164
154
148
141
136
131
136
152
169
178
168
153
144
150
156
156
148
142
148
161
172
155
158
171
172
166
161
169
175
173
163
159
164
171
169
162
159
160
162
160
157
158
166
175
175
172
169
174
181
176
164
155
148
144
138
131
135
151
170
179
169
152
143
150
164
167
160
149
145
150
159
161
164
170
169
163
160
164
165
161
158
160
169
173
170
163
160
161
158
156
157
161
168
179
181
176
169
166
166
164
161
160
159
154
147
146
152
163
171
168
159
150
149
155
163
164
159
152
152
155
158
170
180
183
178
167
162
163
164
162
160
166
171
171
166
162
161
158
154
154
156
164
166
171
170
168
164
156
153
155
160
168
168
164
160
164
176
187
183
167
155
150
153
156
153
148
144
146
153
159
162
167
181
187
181
170
163
165
169
170
168
168
169
167
163
161
155
152
151
155
164
167
164
157
154
156
157
154
152
152
157
164
165
168
170
177
185
191
184
168
153
152
156
157
150
144
137
139
145
152
156
163
168
177
177
169
164
166
173
173
167
160
157
159
163
165
159
152
151
157
163
166
162
154
149
149
151
151
152
153
151
150
148
159
171
177
173
165
157
152
148
152
159
165
162
153
144
142
145
146
144
163
161
163
166
165
163
160
162
162
158
150
146
151
161
168
166
157
154
154
157
160
162
163
161
157
150
146
149
151
148
139
133
144
163
172
163
146
137
140
144
155
168
176
173
161
153
155
157
152
143
163
165
166
169
166
160
149
145
150
156
156
154
155
161
166
165
158
153
149
149
157
164
170
171
164
151
145
147
153
154
144
134
140
154
167
167
158
152
153
157
165
173
178
171
160
154
158
162
156
151
159
167
174
177
169
160
151
146
148
156
169
176
176
167
156
156
155
151
146
148
158
163
159
155
151
148
145
147
156
162
159
147
143
151
163
167
168
166
162
162
165
168
169
164
159
155
155
153
150
148
153
163
176
174
166
161
162
160
156
154
167
184
187
174
157
154
156
153
150
154
162
159
145
131
132
140
147
152
160
167
166
158
152
152
159
163
162
161
157
157
155
157
158
160
158
154
150
143
140
142
155
162
168
168
161
158
164
167
161
156
154
167
175
173
167
164
164
163
159
160
164
159
147
136
141
154
161
164
166
166
163
158
154
157
160
160
159
157
156
154
151
150
154
155
149
142
142
146
150
150
161
160
161
163
161
156
151
151
151
151
151
152
158
164
169
169
166
164
161
162
163
159
156
157
165
175
182
181
174
166
159
152
151
153
155
153
152
152
152
151
147
148
151
148
139
131
140
153
164
163
163
156
154
160
165
156
139
130
136
149
153
153
155
163
170
171
163
158
158
160
161
159
157
157
163
177
186
183
175
165
155
148
145
146
146
145
143
143
148
149
147
147
149
147
136
132
142
158
163
161
158
153
152
158
164
155
139
130
137
151
156
156
159
165
174
172
165
158
155
158
160
154
144
139
143
154
163
162
157
153
153
150
150
152
154
153
147
146
148
152
152
150
144
139
136
140
146
149
150
148
153
152
151
153
152
152
149
149
152
156
157
158
164
174
179
177
167
159
156
157
156
152
143
134
131
136
140
142
141
147
153
159
159
163
170
171
164
157
154
156
155
148
138
133
136
142
147
145
141
143
153
153
151
149
148
146
156
162
166
162
159
161
168
174
169
162
160
159
159
154
151
151
154
153
149
145
141
142
146
154
160
163
158
158
165
168
163
153
145
144
146
147
143
138
140
145
146
143
143
145
160
157
155
151
149
150
161
170
175
164
159
163
169
164
151
140
142
156
162
156
151
152
161
169
168
161
152
150
157
163
165
160
152
149
152
155
155
149
141
137
141
147
150
148
149
147
145
141
141
146
163
161
161
161
157
156
162
170
173
166
158
159
161
159
146
137
139
154
164
162
155
152
161
172
173
164
154
151
157
161
160
158
156
156
158
160
166
164
156
148
146
150
156
156
155
151
148
144
142
144
161
161
163
164
155
140
139
151
166
169
160
155
157
163
162
152
147
153
161
162
155
152
159
172
175
166
155
153
156
156
155
156
164
171
175
178
182
179
167
150
145
153
161
162
157
154
157
157
151
143
159
159
161
163
152
130
119
131
156
170
164
155
156
167
173
168
157
154
157
154
150
151
159
172
174
165
159
159
162
159
155
156
162
170
171
175
178
173
156
136
133
147
156
157
150
152
161
167
157
144
161
161
160
160
155
143
131
134
151
167
166
158
156
161
167
166
161
158
156
154
151
152
157
160
160
160
164
169
168
162
159
159
159
155
151
152
157
157
146
133
131
138
141
142
143
150
158
161
154
148
168
165
159
157
157
158
153
149
151
161
167
160
156
156
161
163
163
159
155
154
155
157
155
151
150
156
164
166
160
153
152
156
151
144
136
144
154
160
159
154
148
144
135
132
138
147
153
152
148
150
173
168
160
158
161
162
159
158
160
166
168
161
155
153
157
162
162
155
151
152
159
163
160
156
154
157
162
158
148
142
140
143
145
143
142
149
162
173
175
171
164
155
144
137
140
148
155
154
151
150
175
172
172
171
169
164
162
163
171
173
167
157
149
147
153
159
158
153
149
150
157
162
163
164
161
160
159
156
152
146
142
142
145
146
145
147
156
165
165
161
159
156
149
141
141
148
155
159
153
147
173
176
180
181
174
165
163
165
171
170
164
153
143
142
148
153
156
156
154
152
154
156
162
164
162
158
158
161
163
159
156
153
152
150
146
144
143
148
147
146
142
141
140
137
138
147
151
152
145
141
167
174
173
168
166
164
165
162
162
162
161
157
146
143
146
153
161
165
162
156
151
153
159
162
156
152
154
158
160
158
157
158
158
155
147
146
147
151
151
147
139
132
128
131
135
141
143
139
136
139
157
162
159
155
159
166
169
164
156
153
158
160
156
147
145
151
159
162
158
150
146
151
159
161
151
144
144
151
150
149
152
156
158
155
148
147
152
158
159
154
145
137
135
135
136
136
136
138
143
150
160
160
156
154
160
172
180
174
161
154
156
159
157
149
145
147
152
156
152
145
144
154
165
164
151
140
139
145
149
150
151
154
155
152
145
142
142
148
153
151
144
141
145
146
139
130
130
143
157
161
181
178
168
159
161
170
176
174
165
157
153
151
153
148
144
143
149
153
155
155
157
164
168
164
152
143
141
148
156
161
159
155
153
149
141
131
131
139
147
146
142
141
145
148
140
129
128
141
157
157
190
183
169
158
158
162
163
164
161
153
150
149
151
150
147
145
147
152
156
161
164
163
157
151
149
148
144
148
155
160
159
151
146
141
137
133
136
144
151
150
145
143
144
143
141
136
135
137
142
145
172
166
162
159
155
155
154
153
151
151
152
153
154
153
152
150
147
146
148
153
153
150
142
139
145
149
149
148
148
150
150
145
135
128
132
140
151
156
157
158
156
153
146
143
144
148
147
142
138
140
157
157
158
158
154
151
151
152
154
156
159
160
157
154
158
160
159
154
148
148
150
150
148
141
141
145
147
150
149
149
149
145
136
128
134
144
157
163
162
161
159
153
147
146
152
158
156
147
142
143
156
159
159
158
152
147
149
156
162
166
166
164
158
154
156
163
170
168
157
151
153
162
162
153
142
142
145
152
154
150
150
150
149
147
144
143
148
155
160
161
156
147
144
146
155
159
158
149
145
145
157
160
158
156
151
146
148
156
166
168
167
164
160
156
156
161
165
165
159
155
156
160
161
153
143
141
143
150
151
147
146
148
153
156
150
140
135
141
154
161
159
151
142
141
146
152
153
150
145
143
155
156
156
158
158
152
150
153
159
165
166
167
168
167
163
159
156
154
156
154
151
145
143
143
144
141
140
141
141
138
135
138
144
148
145
139
134
138
152
167
173
167
151
139
138
144
149
149
145
143
157
158
158
162
164
158
152
152
157
159
163
169
170
170
166
158
153
152
155
153
146
136
138
144
145
140
137
138
142
141
139
137
138
136
136
138
143
150
158
168
173
167
154
142
138
143
144
142
141
144
162
162
162
165
163
158
154
152
153
156
157
160
160
157
155
153
150
151
157
155
149
145
147
151
145
138
137
145
153
153
150
149
145
139
136
142
153
159
160
160
156
149
141
140
143
145
140
130
128
138
161
162
159
158
159
157
155
154
153
154
152
150
151
151
149
148
145
146
151
151
149
150
157
154
143
136
140
150
156
153
151
156
155
149
148
156
161
160
153
147
142
139
136
140
149
152
141
126
121
128
159
157
153
156
159
161
158
156
155
155
152
151
154
159
159
150
146
144
147
148
148
148
151
148
142
137
141
143
140
137
140
149
153
151
152
160
162
157
145
140
142
145
149
151
155
154
144
130
124
127
159
158
158
160
161
163
159
156
153
154
156
156
157
160
161
160
162
162
161
158
149
146
144
145
145
144
142
133
127
129
136
141
143
144
147
157
160
153
142
139
143
153
156
156
154
147
136
127
124
130
185
182
174
172
169
169
168
168
175
183
178
161
143
147
162
174
175
170
171
174
173
161
148
147
148
149
152
152
155
156
159
166
175
173
168
165
167
167
162
154
155
162
161
151
148
159
175
181
171
158
167
166
172
175
168
161
155
164
175
182
176
164
155
155
159
165
166
168
169
167
159
150
145
150
157
159
153
150
149
148
155
163
171
176
175
172
165
153
145
146
158
166
163
154
150
160
173
173
166
165
155
154
169
180
174
162
156
165
177
181
174
167
163
166
169
170
169
168
168
165
159
155
157
162
168
166
163
159
157
155
155
156
163
173
177
170
155
141
141
154
172
179
174
166
164
170
174
172
169
174
161
160
169
179
181
172
168
172
179
179
170
158
158
170
181
185
180
172
169
167
168
170
173
173
167
161
158
163
167
167
161
155
154
159
163
160
149
146
153
168
180
183
179
174
173
175
176
178
180
180
173
171
172
174
174
170
170
171
174
172
159
150
157
173
185
185
176
171
169
168
169
175
179
175
161
151
147
157
167
174
170
162
150
146
149
156
160
161
164
170
170
170
168
170
170
171
174
177
181
180
178
174
169
166
156
154
157
168
171
166
159
159
171
183
183
172
164
163
166
166
166
167
169
166
158
150
150
153
162
171
173
169
157
148
150
161
172
172
166
158
153
153
154
157
161
166
169
171
170
168
177
167
160
151
146
145
154
167
173
174
173
177
185
186
177
162
155
160
165
166
166
165
164
162
160
164
167
164
156
156
166
174
170
162
156
162
170
168
158
153
151
152
154
156
159
161
164
161
155
152
174
161
154
153
152
156
161
168
174
179
178
179
177
171
161
155
154
157
163
169
172
172
168
165
168
176
179
168
151
148
159
170
173
165
158
158
159
159
158
158
159
164
166
163
160
158
158
153
143
140
177
170
167
166
166
165
164
166
172
177
174
170
161
154
149
152
154
156
158
161
169
174
174
168
168
175
174
164
152
149
157
165
168
165
159
154
156
157
159
160
164
168
169
166
162
158
155
152
149
147
175
175
180
181
173
162
157
158
164
165
163
163
159
154
150
150
155
156
152
150
156
166
171
167
164
163
169
168
162
160
159
163
164
163
159
156
157
158
158
155
155
156
161
166
165
163
161
161
165
169
162
164
175
177
168
160
159
166
166
160
158
163
170
166
152
148
155
161
156
148
148
157
167
165
160
160
167
172
171
161
158
158
157
156
154
155
159
161
159
151
143
145
156
169
174
169
163
161
168
177
154
154
163
168
165
163
171
176
170
159
158
167
174
168
151
145
156
164
162
151
149
156
166
165
159
158
163
172
168
160
152
151
151
147
145
148
156
161
159
153
145
149
162
176
179
168
157
154
161
169
164
164
169
172
171
171
177
176
167
160
164
171
169
158
143
145
155
162
159
151
151
157
164
163
159
157
159
161
159
157
155
152
149
143
140
142
150
154
157
156
155
158
165
169
166
157
149
150
156
161
180
191
196
190
178
170
169
171
168
168
170
173
164
152
145
152
157
159
154
152
155
157
157
156
158
160
161
156
155
156
163
166
160
152
146
143
147
152
156
160
161
160
156
153
150
149
149
147
149
147
180
195
202
193
175
164
164
169
172
172
170
169
160
156
158
164
163
156
151
153
158
157
152
150
158
165
165
155
150
154
162
167
170
166
156
149
146
150
157
163
161
154
147
146
148
152
151
144
133
129
165
174
179
174
165
162
163
170
172
167
160
156
156
162
171
173
162
149
147
152
159
159
152
152
159
163
158
154
151
150
151
153
162
171
169
157
148
150
159
163
161
154
150
151
155
155
152
142
128
127
162
161
163
165
165
165
163
163
160
157
151
147
153
164
173
171
158
147
143
149
158
163
167
166
162
154
148
150
153
153
144
139
150
170
179
170
155
151
160
165
167
166
166
163
158
155
154
150
143
145
164
171
175
179
178
169
160
152
152
155
156
156
160
162
168
165
159
150
146
149
159
166
170
169
163
154
150
153
162
165
158
149
154
171
181
176
162
156
164
170
174
174
171
167
159
155
156
157
158
158
166
179
190
189
175
163
156
153
151
155
166
175
174
164
156
154
155
153
153
158
165
163
153
146
150
153
158
161
166
175
175
168
166
170
175
170
160
155
157
159
162
163
168
170
168
162
158
155
154
152
153
168
183
180
167
159
162
165
158
157
165
180
180
168
156
151
153
157
159
164
167
158
139
128
137
152
157
155
163
171
173
169
164
161
160
157
152
150
146
143
140
144
156
171
177
166
155
147
143
142
144
156
170
176
170
169
172
173
165
153
153
161
169
169
165
162
163
162
161
164
164
157
147
141
146
154
156
155
158
160
160
151
145
145
147
149
150
154
149
143
135
137
151
164
168
160
154
153
153
152
149
156
169
185
188
186
174
165
158
154
150
151
158
168
172
170
165
162
159
157
157
158
160
162
163
161
163
168
170
163
153
141
137
139
140
142
147
155
157
154
146
146
150
151
147
144
152
163
168
165
163
167
174
186
197
189
169
151
150
155
154
152
156
165
170
170
163
158
156
154
152
154
159
161
161
160
171
181
185
172
155
140
138
143
147
147
147
149
156
159
160
157
154
145
137
138
149
161
166
162
162
165
173
185
194
184
164
148
151
155
155
150
153
162
169
168
161
157
157
158
158
154
150
148
149
156
168
179
179
169
155
142
140
150
163
169
163
157
158
163
167
161
152
145
142
145
150
152
152
148
158
160
171
182
186
176
164
157
158
157
154
148
153
163
169
165
160
159
161
161
160
154
151
148
152
156
159
159
160
159
155
147
146
157
177
187
181
168
161
166
165
155
144
143
149
157
159
153
145
145
158
159
170
176
177
169
165
167
167
158
157
162
168
172
165
155
154
157
159
156
152
152
155
160
163
160
155
151
154
162
165
159
156
161
174
181
176
167
161
158
154
146
136
140
152
163
165
158
151
148
163
165
169
169
166
160
164
165
164
158
159
173
182
176
159
145
146
154
157
155
150
151
158
166
170
163
154
152
160
171
175
173
168
164
165
164
162
162
159
155
147
139
136
141
150
157
155
152
146
146
163
166
167
163
154
148
151
159
165
161
161
167
173
172
163
151
148
155
163
162
158
159
163
168
166
160
151
153
160
168
171
170
169
168
165
163
163
166
167
160
149
141
142
146
150
146
144
141
142
144
160
160
161
159
148
137
139
158
178
179
165
155
157
167
169
162
157
158
166
166
168
168
170
170
162
149
146
152
159
161
158
157
163
168
167
166
169
174
171
160
151
151
154
156
151
146
145
149
154
155
157
153
157
159
151
135
135
158
187
194
174
153
152
166
177
173
164
161
163
162
162
163
168
169
159
149
146
154
160
161
156
157
162
167
165
162
166
167
160
149
148
153
158
157
151
147
153
163
168
166
156
154
155
156
154
145
147
156
175
181
171
156
159
171
180
178
169
164
162
154
149
149
154
161
157
152
153
158
160
159
158
166
167
164
154
149
156
159
155
148
147
149
148
145
142
145
151
158
159
158
159
160
155
151
153
152
156
156
159
162
162
156
160
167
176
177
172
167
163
158
152
148
150
152
158
164
166
166
161
153
151
153
151
142
136
142
159
175
176
167
154
147
142
137
138
143
149
146
145
146
165
167
161
155
156
159
161
162
163
162
158
151
152
157
166
168
165
164
164
166
164
159
151
153
162
170
174
169
157
146
138
131
124
121
123
140
167
192
197
183
164
154
146
139
141
145
151
153
150
149
171
176
171
166
163
164
166
171
172
168
158
149
145
148
155
158
157
153
155
162
166
161
155
157
164
172
171
163
155
147
139
130
123
124
130
142
159
173
178
171
161
155
145
138
137
147
159
166
162
155
173
176
175
168
165
164
166
168
168
164
155
147
140
141
148
152
154
153
154
154
157
156
156
159
162
163
162
160
157
155
151
147
143
143
142
144
142
143
147
151
153
149
139
133
134
144
154
157
154
148
171
172
166
160
159
161
161
157
153
150
151
146
140
138
145
154
162
163
159
154
151
153
160
162
159
156
156
156
156
154
154
152
148
144
140
144
144
144
149
154
155
149
139
137
140
143
143
138
136
136
167
165
161
157
159
163
163
157
152
149
149
147
143
139
143
152
159
162
158
151
148
154
164
167
156
146
148
154
158
156
154
151
144
137
137
142
153
162
169
169
160
150
147
151
155
150
141
135
135
139
172
173
170
167
168
172
173
171
165
159
156
154
152
149
146
147
151
155
156
150
150
157
169
168
154
141
142
151
161
164
162
155
147
139
135
136
147
158
165
164
157
153
158
161
160
149
142
143
148
149
181
181
175
170
167
168
172
176
173
164
156
154
158
162
158
151
152
155
159
160
161
164
166
163
154
146
144
149
157
163
163
160
156
151
138
129
127
135
144
148
155
161
167
161
153
142
139
143
147
148
180
177
169
162
160
157
157
162
161
156
151
150
158
165
165
158
154
155
160
167
169
163
157
155
156
156
153
150
149
151
150
152
156
154
139
120
111
118
133
149
162
171
170
157
143
134
132
136
139
142
166
162
158
158
158
156
152
152
152
152
154
156
159
166
166
160
152
145
147
154
157
158
152
152
157
158
156
153
149
143
135
135
144
148
142
124
116
124
141
156
165
168
162
153
144
136
137
137
141
148
159
155
156
157
159
165
168
167
162
161
163
166
166
164
162
162
157
147
136
132
138
153
161
161
157
155
154
155
152
146
134
133
140
149
148
141
138
145
155
157
153
147
146
151
154
150
145
143
147
156
157
156
156
156
158
165
177
183
179
172
171
170
167
161
159
164
168
160
142
128
133
152
168
168
158
153
152
154
154
148
144
145
149
158
153
148
147
148
153
150
140
133
136
148
158
159
153
147
148
152
158
153
152
152
151
159
166
172
172
167
165
165
163
157
157
160
168
168
154
140
138
151
163
165
159
153
150
150
148
144
143
147
153
157
149
140
131
133
141
150
153
147
142
143
149
155
155
150
147
147
157
154
152
152
152
153
152
154
157
156
156
158
159
159
160
158
158
160
159
154
149
146
152
156
157
151
142
139
138
135
135
140
146
152
143
132
121
122
137
157
168
165
148
136
135
141
147
148
147
145
162
158
155
155
157
156
153
153
155
156
155
156
159
162
164
160
157
157
159
157
150
147
150
157
153
142
133
133
139
138
136
139
145
148
145
140
135
137
145
155
162
157
143
130
127
131
137
143
148
150
165
160
154
153
156
158
157
155
157
157
156
152
151
154
161
168
167
161
159
155
149
151
156
157
150
141
135
142
148
148
147
148
150
148
148
153
157
157
154
149
143
139
135
132
134
136
137
141
148
153
162
155
147
150
155
159
157
154
154
156
153
144
140
144
156
166
168
162
154
144
144
150
155
155
149
143
147
151
153
150
149
156
156
149
144
151
156
155
146
140
142
142
142
139
140
142
142
141
144
147
160
157
155
160
164
163
158
153
152
152
148
141
142
147
155
159
158
156
149
139
139
144
148
148
147
146
149
150
143
139
143
153
153
147
143
143
141
135
132
140
151
159
156
147
143
142
140
132
130
131
162
167
172
171
168
163
158
156
155
153
152
152
152
153
153
153
157
159
156
150
147
145
144
145
145
145
144
139
135
133
136
139
141
141
144
142
137
131
131
141
153
158
154
149
149
145
136
123
120
128
188
171
158
163
178
189
185
175
172
175
175
170
163
161
166
174
181
184
185
182
177
166
159
157
159
157
152
148
144
145
156
172
182
177
167
163
168
172
165
158
164
175
177
162
153
158
169
174
165
153
165
154
155
163
170
172
169
171
174
177
176
172
169
165
164
166
168
170
174
173
164
157
157
162
167
162
152
144
140
146
158
173
182
179
171
164
161
155
146
147
162
177
176
160
152
160
172
175
167
155
154
155
163
173
174
168
164
170
179
182
175
168
164
165
168
168
168
167
165
163
157
153
159
168
170
164
156
155
158
164
164
161
160
162
169
172
164
148
140
146
166
183
181
168
160
160
168
171
169
170
163
167
172
177
178
175
173
172
178
179
169
153
148
159
173
180
177
170
167
163
159
157
161
167
166
159
154
163
172
180
170
153
139
144
156
171
174
166
158
160
173
182
181
173
162
158
157
161
169
178
170
172
170
171
173
177
174
172
171
168
159
150
148
162
176
179
178
172
171
168
164
161
162
163
160
157
157
164
172
179
174
162
145
143
150
163
175
179
176
172
168
165
162
160
158
154
154
157
163
168
172
169
167
164
162
164
171
172
169
163
160
163
170
178
177
171
166
165
169
172
174
168
162
159
158
160
164
165
169
171
175
175
168
157
151
155
163
168
167
161
154
146
139
141
145
152
156
158
157
154
175
170
169
167
157
159
168
176
175
172
172
178
184
185
176
162
155
157
165
173
179
175
165
156
154
160
170
171
172
172
176
183
177
164
150
147
150
155
159
157
150
140
134
136
143
151
158
159
154
151
179
175
176
175
169
168
169
180
185
183
176
176
175
174
163
155
150
152
158
168
173
175
169
157
152
156
168
173
175
176
174
174
167
156
148
147
156
167
172
167
155
146
144
145
146
149
149
148
148
151
180
178
181
185
181
171
164
169
177
181
176
170
165
160
158
155
152
152
152
155
160
165
165
157
152
154
163
172
176
173
166
163
156
154
156
162
173
181
180
169
157
152
155
159
157
152
146
139
138
147
174
173
179
186
178
164
154
158
168
175
174
169
167
164
158
156
157
157
150
143
143
151
158
156
153
157
166
173
169
162
158
158
162
168
173
178
177
172
160
152
149
153
160
166
168
165
156
143
139
146
164
162
169
173
170
164
163
167
171
172
167
167
168
166
157
155
157
162
159
145
140
145
154
156
155
159
165
167
162
155
155
163
172
176
177
176
169
157
144
140
146
155
163
168
170
171
166
156
150
152
163
155
155
157
163
169
180
186
184
174
164
164
165
157
145
142
153
164
165
157
150
149
156
157
154
155
157
160
160
158
162
167
169
165
161
160
158
153
148
150
157
162
167
166
166
166
165
164
163
162
166
159
154
155
160
169
181
186
183
174
170
172
165
153
143
144
154
163
163
158
155
157
158
156
155
153
153
156
161
168
172
168
160
151
146
147
149
150
155
163
166
165
160
156
155
158
162
163
164
160
170
171
169
165
162
168
172
172
172
170
174
177
169
158
155
162
169
167
161
157
157
158
156
155
158
159
159
156
157
165
171
167
155
146
141
139
138
143
155
165
166
156
146
144
151
160
163
160
152
145
167
174
175
169
162
166
169
168
162
164
169
173
168
164
169
181
183
171
158
156
157
156
152
152
160
168
165
154
146
151
162
165
161
156
149
143
140
144
154
163
157
143
132
139
157
173
171
156
138
129
164
167
164
158
156
162
166
167
161
158
162
166
169
171
177
177
171
158
152
151
154
153
149
151
159
166
161
149
142
147
155
163
166
169
168
167
159
161
164
165
155
140
133
142
158
173
170
153
134
133
167
165
163
162
162
162
164
165
161
161
161
164
171
176
176
169
158
147
146
147
149
150
150
152
156
156
153
152
150
153
157
161
167
178
182
177
170
171
173
165
153
142
142
148
156
158
156
149
144
151
172
177
186
189
180
168
161
159
163
166
166
168
173
175
175
166
159
153
151
151
152
151
150
152
154
154
154
156
157
160
160
163
169
178
177
167
160
162
167
160
152
145
147
152
154
151
151
153
157
162
171
185
203
204
185
166
157
156
157
160
164
168
170
170
167
165
160
157
158
160
161
154
144
143
152
161
163
162
159
160
166
171
172
170
163
156
150
155
162
157
149
144
148
156
160
159
157
159
161
160
167
182
196
190
170
158
157
156
154
151
153
161
166
163
158
153
152
154
157
164
168
157
142
140
155
169
170
159
151
157
165
171
168
160
152
149
152
160
163
157
146
139
144
156
169
173
172
169
164
155
169
180
184
177
166
161
162
162
156
150
151
157
163
163
157
148
148
151
156
164
165
158
152
155
164
168
163
155
150
154
157
156
151
145
141
144
152
163
163
155
141
134
139
151
165
177
183
179
168
154
173
178
179
178
178
178
177
172
168
166
165
169
172
172
164
153
150
154
158
159
155
155
161
168
169
160
156
156
158
156
154
148
145
142
140
141
147
155
159
154
143
137
138
144
155
166
176
173
163
151
169
172
175
179
184
189
187
182
180
181
178
177
179
176
169
158
153
157
160
157
151
151
160
166
162
156
156
165
172
169
158
149
148
151
151
148
147
147
151
155
156
151
147
144
145
148
152
151
147
142
162
167
173
180
186
186
182
180
181
181
175
168
168
172
167
160
155
158
162
161
158
158
162
165
160
155
159
170
179
173
162
149
146
152
159
159
152
145
150
159
165
161
152
147
142
137
134
133
136
139
163
163
173
182
186
180
170
168
172
170
166
160
159
164
163
157
154
158
161
162
164
169
172
173
169
163
160
164
170
169
160
145
139
146
160
164
158
151
157
167
170
161
150
145
143
144
143
143
145
149
167
166
175
183
184
175
165
163
164
168
171
174
171
166
159
153
154
158
159
157
160
167
173
176
175
166
157
154
158
162
158
149
146
150
159
164
161
163
172
178
174
158
145
145
152
162
167
167
163
160
163
168
174
178
176
165
159
158
162
169
180
190
186
175
164
156
160
163
161
156
153
155
162
167
166
161
155
151
153
158
158
157
161
164
167
164
160
164
172
174
164
149
143
147
158
166
169
167
163
157
159
163
164
161
156
149
148
158
165
173
179
183
184
178
172
167
167
168
166
162
156
153
152
153
155
155
155
157
159
158
159
159
164
169
167
162
157
156
157
155
148
143
145
152
155
153
146
142
143
146
159
155
150
147
144
139
148
165
182
184
177
167
169
176
176
171
168
171
171
166
156
151
152
151
149
149
154
163
170
166
161
158
161
163
162
157
152
152
153
150
148
148
154
158
154
143
130
123
130
143
160
148
142
143
145
144
154
173
190
188
172
160
164
174
177
170
166
168
168
159
148
148
157
164
157
149
151
161
168
165
159
158
160
162
159
150
149
151
155
156
158
160
159
156
152
144
131
124
130
143
159
149
144
145
147
149
156
168
176
174
163
157
163
175
178
171
163
162
159
150
142
147
159
170
164
155
148
154
159
157
154
157
164
166
162
151
150
154
156
158
159
158
154
149
147
142
138
132
132
137
155
156
151
149
150
153
158
161
161
158
152
149
158
170
176
171
163
158
155
151
148
149
154
160
161
156
154
155
153
151
148
150
153
156
153
151
154
159
160
155
149
150
149
143
139
137
138
138
136
135
156
166
161
155
153
158
163
167
165
158
149
143
150
159
167
167
159
154
157
161
160
154
147
148
156
162
165
165
161
158
150
140
134
134
140
147
157
169
169
159
150
149
149
141
132
130
140
150
151
145
161
168
167
161
158
161
166
171
171
166
157
149
146
151
157
158
155
153
158
162
162
155
145
146
159
170
174
170
167
162
153
141
132
134
142
152
162
168
168
162
158
156
151
142
134
135
147
158
161
157
162
162
162
161
160
161
161
164
167
169
167
162
154
150
151
153
154
155
156
158
156
151
151
158
171
177
174
165
159
156
154
150
146
147
152
158
160
159
158
161
162
159
152
147
146
146
148
150
153
153
159
156
157
158
158
157
156
154
156
162
167
165
159
152
151
154
158
160
158
154
150
150
158
168
174
173
166
158
153
152
151
151
148
146
146
149
151
153
158
163
163
157
151
154
158
156
146
137
136
138
164
160
159
159
158
157
155
154
155
158
158
157
156
156
155
153
153
155
156
154
151
157
165
168
162
154
154
157
157
152
147
143
139
136
135
140
145
155
165
169
163
154
149
154
162
157
146
136
133
133
174
172
170
166
164
158
156
162
166
161
153
145
150
158
159
155
151
151
155
156
156
159
164
162
151
145
151
159
162
154
146
139
139
138
139
139
143
153
162
164
159
152
149
151
156
154
149
143
141
137
179
178
176
173
166
156
154
161
169
164
151
142
147
159
165
161
156
157
158
160
156
153
151
153
154
157
157
157
157
151
147
144
147
149
145
138
137
140
142
146
147
152
152
151
148
148
146
143
139
137
167
166
169
172
166
156
147
150
159
160
155
148
149
162
170
169
164
160
159
160
156
150
146
150
163
170
162
155
148
147
148
150
157
161
151
136
127
129
133
137
144
154
159
153
148
144
143
139
134
136
159
158
161
165
167
162
155
152
153
157
160
159
162
169
174
170
161
154
152
155
157
157
156
158
162
163
159
155
151
148
145
149
160
165
156
136
126
132
144
148
148
152
156
154
150
146
142
140
141
143
168
168
164
161
162
169
175
170
162
159
162
167
171
176
173
165
155
148
144
146
151
158
165
162
158
152
153
155
156
150
141
143
155
166
161
143
134
141
151
149
141
135
140
151
154
148
141
140
147
154
176
173
166
156
157
169
186
188
176
163
160
166
169
168
162
160
158
158
149
143
143
151
160
160
154
150
152
155
153
147
138
140
151
163
162
150
141
141
144
141
134
129
135
146
152
148
141
139
144
155
163
159
155
152
151
161
177
184
176
164
156
157
156
152
150
155
166
171
163
148
141
144
147
151
154
153
153
152
148
143
139
144
151
160
158
149
139
133
137
140
146
147
144
143
143
144
143
140
143
148
153
149
148
149
149
154
161
167
164
157
152
149
145
142
145
154
168
178
175
162
149
146
149
153
160
159
153
148
145
142
144
151
159
162
158
150
139
131
131
138
148
154
147
140
136
140
146
147
145
138
153
150
148
151
153
157
159
162
160
155
152
150
148
147
151
156
164
171
172
165
158
153
159
167
170
163
153
146
142
142
146
153
160
162
158
152
143
136
130
127
129
134
137
138
141
142
143
146
147
135
158
153
150
154
163
170
170
165
162
159
155
151
149
150
155
159
162
164
161
160
158
155
159
165
168
163
155
149
144
141
144
151
154
150
144
140
144
144
138
127
122
126
135
144
147
142
140
144
148
141
161
152
146
158
173
181
170
165
160
159
153
146
143
145
153
158
161
161
156
154
153
152
151
152
156
162
163
158
148
144
146
154
150
136
123
124
132
142
141
141
142
144
145
142
134
130
130
134
143
144
164
160
157
166
174
173
164
157
156
155
148
142
137
140
147
153
158
159
153
150
149
151
148
146
148
158
164
164
155
150
151
155
153
139
128
125
128
130
136
150
161
160
148
129
117
114
117
122
129
135
165
170
172
168
164
160
158
158
160
158
154
150
146
144
145
148
155
157
155
151
150
153
156
153
149
148
150
154
156
152
146
139
140
141
145
141
135
130
137
149
156
153
137
128
127
129
127
122
122
130
181
167
163
174
187
194
187
174
160
161
168
175
178
170
160
154
159
170
173
170
170
167
171
175
178
177
175
172
165
161
168
182
188
177
164
160
169
177
171
163
165
173
180
175
166
164
160
159
160
161
165
161
167
178
186
189
184
178
174
172
170
172
172
167
162
157
156
157
163
167
172
176
179
180
176
166
157
148
147
156
169
186
190
180
168
163
164
162
158
156
162
169
171
164
165
167
168
164
157
151
167
171
176
180
180
176
174
177
180
178
174
167
163
164
165
162
156
153
156
161
167
172
173
171
166
153
144
143
155
167
170
166
160
157
161
170
169
159
149
148
155
160
159
153
154
156
154
149
146
147
177
178
175
175
175
171
169
169
175
177
178
169
162
162
166
166
166
162
159
160
159
156
153
156
154
153
152
159
174
180
172
155
137
138
155
172
179
168
157
151
154
157
155
149
144
138
135
134
139
150
173
171
168
166
170
173
173
168
167
172
179
180
173
166
166
165
167
168
167
163
157
145
142
147
157
164
167
173
176
178
174
166
157
156
163
174
179
174
166
159
156
155
154
150
143
136
134
137
144
152
164
162
163
163
167
177
181
173
166
164
174
181
181
173
167
161
164
169
171
168
161
153
149
152
160
171
173
174
171
168
172
179
185
184
176
168
164
164
164
160
155
154
153
150
146
145
147
154
155
153
164
162
166
169
171
176
183
178
167
158
160
170
179
175
169
159
158
162
167
170
170
166
165
162
159
161
164
169
170
163
164
170
178
180
169
156
150
155
162
161
156
150
149
148
148
149
155
163
163
156
173
166
171
174
172
171
173
174
168
160
154
160
170
174
170
161
157
161
163
167
169
171
171
164
156
151
157
168
173
168
160
155
154
155
152
149
156
167
175
171
158
147
142
145
149
152
156
163
163
158
174
168
171
177
173
163
159
163
170
170
166
166
170
176
178
173
169
165
163
160
158
162
165
160
154
152
162
174
176
169
160
151
148
150
152
157
167
174
177
170
159
151
147
148
151
155
158
155
153
151
173
169
171
176
175
165
156
161
174
184
181
175
172
178
181
178
172
168
162
156
153
153
158
156
156
163
172
179
176
167
159
161
163
165
169
171
171
165
157
156
162
165
163
158
155
160
160
151
141
137
176
171
169
171
171
170
169
173
182
187
181
172
166
168
173
173
169
166
163
158
154
151
153
154
157
162
170
170
166
160
163
169
175
175
174
170
164
154
148
153
166
174
170
159
156
162
168
159
145
141
176
170
164
160
165
170
177
180
183
179
171
161
155
158
160
159
155
156
161
161
158
153
155
156
158
156
155
156
159
164
171
173
174
168
163
159
155
152
152
159
169
170
160
149
150
162
172
172
164
155
165
159
151
152
158
168
173
176
174
169
164
164
164
162
162
160
154
153
159
162
161
158
160
165
163
154
148
149
159
173
181
176
166
157
155
156
154
152
154
160
163
157
145
140
148
162
173
173
168
162
158
154
150
149
156
168
173
171
161
161
167
174
175
171
171
171
170
167
162
163
164
164
164
164
165
163
156
153
159
171
178
169
156
150
155
161
159
156
155
157
155
147
139
141
155
169
172
167
162
158
164
163
155
151
157
172
180
171
157
156
168
177
176
172
174
181
185
179
168
164
166
167
164
160
163
167
167
159
156
160
163
163
152
146
156
168
173
168
163
159
154
147
145
153
166
175
172
162
153
151
174
170
162
153
154
168
178
174
161
156
163
170
172
171
171
174
176
171
165
162
163
162
156
151
155
164
167
162
153
152
158
162
157
155
161
173
181
180
175
166
155
148
150
160
171
175
172
159
149
147
175
172
169
164
161
164
170
174
172
165
163
163
171
174
175
170
163
161
156
154
150
149
152
153
155
157
158
156
153
154
157
161
162
160
158
161
165
170
170
161
149
143
150
158
164
166
163
153
147
147
168
170
181
186
178
164
161
168
177
175
167
164
170
179
180
169
162
160
157
153
144
144
151
154
157
157
157
156
150
149
153
160
163
157
147
142
143
151
155
148
139
137
143
153
156
152
147
146
148
155
160
170
186
192
179
162
154
158
166
165
163
161
169
180
181
175
164
160
159
159
156
153
151
152
157
161
163
156
148
146
153
161
165
159
149
144
150
155
159
152
143
138
143
148
151
148
148
153
160
164
162
174
182
176
162
150
146
146
146
149
153
159
168
174
174
166
160
152
157
164
169
164
152
147
155
165
168
160
150
151
161
171
170
164
160
162
171
177
175
167
157
148
142
143
148
159
169
175
172
164
178
185
179
163
148
145
147
147
142
147
155
166
170
167
160
152
146
149
157
165
168
162
156
156
162
164
163
158
154
158
167
171
168
162
159
165
171
174
171
165
156
146
138
136
146
166
183
183
165
149
176
182
176
161
149
147
153
157
158
161
167
174
175
170
158
145
144
154
163
162
156
152
158
168
166
162
153
151
152
159
165
166
165
160
156
154
154
154
151
150
145
138
134
133
144
159
170
165
147
137
160
166
169
161
153
152
159
168
173
173
172
175
178
176
165
148
147
159
167
162
153
150
162
171
165
156
149
150
155
160
162
164
165
163
160
155
150
146
147
147
144
138
137
140
144
145
140
136
136
137
160
163
163
161
157
157
161
169
174
172
168
167
172
174
166
154
152
160
164
162
160
163
169
172
162
151
146
152
162
165
163
162
162
163
161
157
153
148
147
148
147
144
144
149
143
130
118
120
135
147
172
166
164
163
162
162
162
165
166
169
165
163
165
164
161
161
159
161
160
160
163
174
178
172
160
149
145
153
164
167
161
152
149
151
155
155
152
152
154
156
156
154
150
151
144
132
124
130
144
153
173
169
168
167
165
163
161
158
162
170
175
176
170
163
163
169
174
170
161
157
160
169
176
173
163
152
147
150
156
158
153
147
146
149
152
150
151
159
167
172
168
161
156
155
153
152
152
154
156
154
162
166
171
170
165
159
151
153
163
178
190
190
181
173
169
175
181
175
165
157
155
158
163
163
161
156
150
149
149
146
144
147
151
156
153
150
149
160
166
171
167
162
160
164
163
164
164
161
159
153
158
161
166
166
160
149
145
152
166
179
184
185
180
175
173
172
173
171
165
162
157
152
149
150
154
159
163
163
157
152
150
154
155
155
154
151
147
146
149
151
151
156
161
168
165
158
148
143
146
150
158
150
144
147
152
152
151
157
163
164
163
165
171
173
169
162
162
166
168
162
152
146
144
147
151
159
171
177
176
170
165
158
154
151
150
148
145
142
142
147
153
159
161
161
158
150
135
123
126
142
160
139
127
134
149
162
165
162
160
151
145
150
165
173
168
160
162
167
168
156
143
142
149
155
157
157
166
178
181
175
163
158
153
149
149
148
145
145
151
158
164
162
154
153
154
153
138
121
118
136
159
142
131
135
150
162
166
163
159
153
148
154
164
173
171
165
162
161
160
149
145
150
159
164
158
149
151
159
165
160
151
147
152
158
157
153
150
149
153
158
161
157
151
149
150
152
144
132
127
137
157
154
148
147
151
156
160
163
166
163
160
159
164
169
171
165
158
151
149
149
149
154
157
156
147
139
138
145
151
150
145
145
151
162
162
156
149
143
142
143
147
154
153
146
140
136
141
143
143
140
166
168
162
155
155
156
158
161
167
167
163
158
156
165
169
166
155
149
149
154
156
153
147
144
142
142
146
152
160
161
156
150
151
157
159
154
146
140
135
136
146
156
160
147
129
122
133
148
150
143
172
171
167
161
160
159
157
157
162
163
160
154
154
162
167
168
166
162
161
161
157
149
143
147
156
164
168
168
169
167
160
152
150
154
157
158
155
149
145
146
152
159
162
153
139
134
141
148
148
144
169
162
161
163
162
160
155
152
155
160
162
161
160
163
165
168
172
172
169
161
151
144
146
159
174
180
178
168
162
159
156
152
150
151
155
159
160
159
156
155
155
155
156
159
158
157
150
146
142
143
160
156
157
161
161
158
155
154
159
164
165
166
164
165
163
160
159
160
162
158
148
145
153
165
175
173
166
158
152
151
152
153
151
150
145
147
149
153
156
159
156
149
148
156
163
161
151
140
137
141
160
157
157
157
157
155
156
163
168
165
161
157
160
166
164
154
147
147
155
158
154
157
160
160
157
154
155
157
156
149
147
148
151
152
145
142
138
143
154
161
156
147
138
143
150
152
147
143
143
142
169
168
166
163
156
153
155
163
168
163
152
145
150
161
164
157
149
146
155
161
165
163
158
150
146
148
157
165
164
149
136
136
147
155
158
152
146
146
153
159
156
145
134
131
138
146
150
150
147
143
165
166
171
172
165
153
145
150
160
163
154
142
139
143
152
157
156
154
156
160
161
155
146
142
147
156
163
162
157
147
137
137
144
156
159
160
158
157
152
145
140
134
132
131
136
145
152
150
145
143
155
156
167
175
173
159
145
144
156
164
164
153
140
139
148
159
161
157
154
156
154
149
141
140
151
161
160
152
147
148
152
156
158
157
156
155
162
167
158
143
128
127
133
136
141
145
147
145
142
141
160
157
160
166
172
169
157
151
154
162
168
164
158
157
162
165
160
155
155
157
157
156
152
149
153
156
151
150
150
156
164
170
174
169
155
143
151
165
167
154
135
128
135
141
143
145
146
144
142
139
175
173
165
158
159
163
166
161
156
157
161
166
169
174
170
160
152
152
162
169
170
162
158
155
152
149
150
151
154
152
154
164
175
177
161
140
134
148
159
156
143
134
136
143
146
143
142
143
144
142
182
185
173
154
142
148
163
169
163
157
155
161
168
169
160
152
149
158
173
177
169
155
149
148
149
150
152
152
149
143
140
148
162
170
160
142
128
133
142
146
144
143
143
144
142
139
137
138
141
143
164
173
169
153
140
141
158
171
169
161
156
158
160
158
151
152
161
172
175
167
154
145
139
140
147
152
156
152
146
141
143
149
159
160
155
146
139
136
137
140
147
154
151
145
139
136
137
138
142
143
151
158
162
155
147
145
156
168
168
162
159
160
157
151
151
161
174
179
169
154
144
144
147
153
159
162
162
155
150
149
152
159
158
154
150
149
152
146
139
136
139
149
150
145
140
139
141
145
145
141
151
153
156
156
156
158
161
166
162
157
158
162
160
155
154
159
166
167
162
154
149
153
159
168
174
172
166
158
155
152
154
158
157
151
147
148
149
146
135
125
122
130
141
147
149
146
144
148
148
140
153
149
148
158
172
179
175
169
163
157
157
163
171
170
160
149
142
148
157
162
159
154
154
160
166
171
164
154
142
138
145
152
154
144
134
131
134
140
135
127
123
129
143
153
156
148
140
140
144
140
157
150
147
162
180
186
178
171
166
161
158
163
172
174
163
147
139
147
160
167
163
152
139
136
145
156
156
148
135
132
143
156
154
139
124
120
130
140
145
143
141
141
146
147
143
136
128
129
134
140
167
161
157
164
173
171
165
162
166
164
159
158
160
163
160
157
156
161
164
167
162
154
142
134
137
146
150
150
144
144
149
156
155
142
131
129
137
145
150
152
152
146
137
125
121
122
124
125
131
140
170
171
168
163
161
155
155
159
163
165
160
154
149
150
154
157
163
163
159
157
156
158
159
155
148
146
146
151
157
155
148
141
143
143
147
147
146
146
148
151
150
143
130
121
119
125
129
132
134
140
167
165
172
179
181
176
167
162
158
159
166
177
183
177
164
158
161
170
169
163
160
166
173
178
177
176
177
177
175
168
169
175
174
165
157
159
171
182
180
172
167
171
177
179
176
169
164
161
169
181
168
175
183
188
185
180
178
176
173
169
167
166
166
166
165
163
160
159
158
162
170
176
180
178
174
168
163
162
164
165
170
177
180
175
167
166
168
173
175
175
171
168
165
167
174
173
165
157
161
172
177
183
188
184
181
177
177
177
178
171
167
165
165
169
171
166
158
151
152
161
171
176
171
160
155
155
155
157
161
167
168
166
163
165
168
172
171
169
171
173
170
158
152
153
162
161
152
139
141
153
179
184
178
175
173
171
168
167
170
173
176
180
178
176
172
164
156
151
152
159
165
161
152
145
151
160
169
172
173
173
168
157
152
155
167
172
172
167
163
162
158
152
147
149
154
154
144
136
136
144
174
169
166
165
168
169
169
163
164
173
185
193
187
175
166
159
156
156
157
158
156
148
145
150
162
178
185
184
180
175
172
166
162
165
172
171
170
163
158
154
154
156
158
158
156
152
153
152
151
151
166
161
159
160
166
175
179
173
166
167
176
183
177
168
162
158
160
165
166
161
153
147
151
161
171
176
179
182
181
176
171
167
171
179
179
174
167
161
160
160
159
167
173
170
159
153
155
163
165
160
166
160
159
159
166
175
185
177
166
157
157
161
166
165
164
165
169
172
172
166
158
152
160
169
171
162
160
167
176
170
160
152
157
171
175
168
163
165
171
172
170
169
173
170
159
150
150
162
169
161
166
164
169
171
169
170
173
173
166
156
151
157
164
171
172
170
171
174
174
170
161
163
170
177
175
163
157
161
166
159
146
137
139
150
155
156
159
168
176
174
168
159
158
158
156
154
159
169
172
161
164
166
173
177
174
166
160
165
172
172
168
167
168
174
174
170
168
170
171
171
169
170
175
180
178
175
172
169
166
158
150
145
146
149
152
154
157
160
163
163
162
157
151
149
153
163
174
178
171
157
167
166
171
176
176
170
166
167
177
185
184
175
170
171
173
169
162
162
166
172
173
173
174
173
174
178
183
182
176
167
164
166
166
165
161
160
158
154
152
157
165
169
161
150
149
162
175
175
163
150
177
173
169
166
170
173
170
166
172
183
187
178
168
168
173
170
159
154
162
170
174
168
160
158
159
166
175
178
174
168
168
171
174
172
166
163
160
160
159
167
176
179
168
150
146
155
168
170
163
156
178
175
169
164
167
173
170
163
161
170
177
172
166
169
176
173
157
151
158
167
165
155
148
151
155
154
154
155
161
165
166
164
165
165
161
160
159
164
169
173
175
170
157
146
146
157
168
171
167
165
165
167
166
166
168
171
170
162
157
161
164
164
168
172
178
173
161
152
159
164
161
150
146
151
154
148
138
139
154
166
169
164
160
160
163
162
160
160
162
162
161
153
145
142
150
163
169
169
165
167
160
162
163
164
167
174
172
166
159
157
162
167
171
172
174
170
168
165
164
164
163
156
153
153
152
150
146
150
159
169
172
162
152
151
158
168
170
165
158
153
152
151
151
153
155
159
160
160
165
172
172
170
162
158
162
174
178
169
159
156
165
174
174
169
167
172
175
174
168
166
170
171
166
154
150
155
166
170
166
162
162
157
146
140
150
170
184
184
173
161
157
162
171
171
160
149
149
156
166
174
183
176
166
155
158
169
178
172
161
158
164
173
173
169
169
172
176
176
169
166
173
180
176
160
152
159
172
172
159
148
148
154
151
144
147
161
179
186
179
169
165
169
179
178
168
157
157
161
162
160
174
172
170
167
164
167
172
174
171
165
160
161
165
172
173
170
167
170
167
164
164
170
174
171
164
159
161
158
148
139
142
153
158
152
146
147
155
162
166
166
165
167
170
172
169
165
162
157
149
141
163
161
172
182
176
166
166
175
177
169
156
151
162
175
176
169
162
162
165
159
151
156
168
174
167
156
149
149
146
144
147
151
153
150
146
142
143
146
153
156
159
158
159
162
162
156
147
142
141
146
156
160
170
177
175
166
163
167
172
165
156
156
166
177
180
170
163
163
163
160
154
156
163
163
158
154
153
155
155
153
153
152
152
150
148
154
157
154
149
146
150
156
159
159
155
144
137
138
149
166
161
165
168
165
166
165
163
159
155
155
158
166
169
175
176
172
166
163
161
165
169
166
160
152
150
154
161
165
162
161
162
165
161
157
159
170
174
164
147
143
148
161
164
157
150
146
145
148
156
166
164
170
172
166
163
163
162
157
150
153
165
170
167
164
161
166
165
164
162
164
167
163
155
149
148
154
162
163
163
166
170
174
170
165
167
175
174
160
146
144
156
164
162
151
146
146
150
150
144
143
156
168
177
170
159
153
153
155
157
158
162
164
164
159
158
159
163
166
166
161
154
151
155
158
154
153
150
152
156
163
169
173
171
165
165
170
165
155
147
152
158
159
151
143
141
145
148
145
139
137
148
163
176
169
155
141
142
153
161
159
155
156
165
168
164
159
160
166
168
161
151
150
161
170
163
152
142
139
143
150
157
164
167
166
166
168
166
161
157
153
149
144
142
146
150
150
147
150
158
160
162
167
170
164
152
142
143
153
159
156
151
155
168
170
166
160
160
164
164
161
160
164
169
172
162
149
140
139
143
147
153
161
165
164
163
165
167
163
157
146
138
139
150
161
164
154
145
152
169
172
172
170
162
156
152
156
156
154
155
155
158
162
163
162
161
164
166
165
160
157
161
168
171
165
154
149
146
149
155
158
158
160
163
163
160
159
160
161
152
141
138
145
162
172
167
153
142
145
155
155
166
167
158
152
152
158
156
153
156
160
172
173
167
160
164
178
183
173
159
150
153
161
167
162
153
151
153
160
165
162
161
161
161
161
156
152
156
160
156
150
149
157
166
169
161
150
141
137
137
136
154
161
163
157
150
142
143
150
163
174
181
179
175
170
174
183
185
172
159
150
152
160
167
168
162
159
161
167
167
163
159
157
156
153
150
148
153
161
161
158
158
162
167
164
153
147
140
139
138
137
155
161
167
163
151
137
133
149
166
176
175
172
173
173
173
171
166
162
161
161
166
171
173
171
166
166
169
171
169
163
159
155
151
141
137
142
149
156
158
157
158
164
168
164
153
144
141
142
147
151
153
150
155
160
158
150
145
148
154
155
151
153
160
165
160
153
150
156
165
172
174
172
169
164
163
167
173
174
169
164
162
159
151
139
134
138
145
149
153
158
164
166
162
157
154
152
150
148
149
156
147
134
135
151
165
170
161
152
144
140
138
144
154
160
157
152
153
162
168
172
173
170
162
154
153
159
169
173
170
164
162
159
154
144
140
142
147
150
154
159
164
161
151
146
153
161
161
149
144
154
150
138
134
149
167
175
169
157
153
155
158
159
164
167
165
161
161
161
164
167
170
167
158
149
144
147
158
167
168
162
155
155
156
155
154
156
157
158
155
155
156
154
147
144
151
160
160
149
143
150
163
153
148
154
164
166
163
162
168
176
178
177
173
170
166
161
156
152
154
159
163
164
157
151
143
145
152
161
166
162
156
155
157
161
161
158
160
158
154
152
153
157
157
150
145
146
150
151
149
149
175
167
162
159
163
159
157
160
167
174
177
173
166
166
164
158
152
150
153
156
155
153
150
152
152
153
154
159
165
166
160
157
159
162
161
155
155
154
150
149
156
167
171
160
142
137
145
154
153
142
176
173
169
167
164
161
155
150
151
153
152
152
155
166
168
166
165
165
164
157
150
143
143
151
159
162
162
162
162
161
157
152
154
160
162
159
155
149
146
144
151
160
167
164
155
148
148
149
143
134
174
169
169
171
168
161
156
148
146
142
139
142
153
168
177
178
176
174
168
158
146
139
143
151
157
156
155
154
156
152
150
148
152
158
159
158
151
146
144
142
141
144
153
161
164
162
154
142
132
133
175
169
168
166
164
159
157
159
159
154
148
147
158
169
173
167
160
160
160
157
150
147
148
151
150
144
143
147
152
153
155
156
158
156
149
145
140
142
145
146
143
140
144
151
159
160
153
143
136
141
178
174
168
163
161
161
166
171
172
164
156
152
158
166
162
153
142
143
153
159
159
159
156
149
145
143
145
154
159
162
160
161
163
161
151
142
137
140
146
152
149
144
138
139
145
152
156
155
151
148
171
171
169
167
165
166
168
171
169
165
157
152
152
156
156
149
142
141
151
163
170
167
158
146
145
152
159
168
167
162
157
156
163
166
164
157
149
144
146
148
149
143
136
132
138
150
160
163
158
151
157
160
166
171
172
169
164
162
163
166
163
155
145
140
143
149
150
146
149
159
172
171
156
143
144
154
160
161
156
153
152
152
154
158
162
160
160
155
147
142
144
143
143
139
139
145
151
153
154
154
151
148
159
169
176
171
162
155
160
167
173
165
150
140
143
155
158
151
147
153
165
165
153
138
141
149
150
147
144
146
155
161
159
152
146
146
156
160
155
145
141
143
146
143
138
135
137
141
145
151
161
156
156
162
173
172
164
154
155
164
171
168
160
155
156
162
159
155
150
157
163
161
150
142
143
146
148
145
143
147
157
170
174
163
145
133
138
154
159
154
144
142
143
142
137
134
138
141
143
143
175
169
160
156
160
165
162
154
153
157
162
165
165
162
160
156
152
155
169
175
170
159
151
148
151
153
153
149
147
146
152
165
178
176
156
130
122
136
152
156
148
142
140
140
142
144
149
152
147
140
172
174
169
156
148
149
155
156
153
153
156
161
165
164
156
145
143
155
174
178
169
155
151
154
160
158
155
149
145
141
143
155
168
172
158
134
121
127
139
145
148
148
146
146
145
149
153
154
148
141
162
175
179
163
149
144
150
158
156
154
155
161
167
165
155
150
151
157
164
164
160
155
156
159
162
160
156
148
144
143
150
157
161
156
148
137
137
137
138
139
145
152
155
153
148
146
147
147
145
144
161
176
183
170
154
147
155
160
158
156
158
164
168
167
164
166
166
161
150
144
148
156
161
163
162
160
157
152
149
149
155
158
154
139
134
138
148
150
146
140
145
152
155
150
145
141
141
145
148
151
170
175
173
165
157
155
160
164
159
155
156
163
171
170
169
171
168
162
148
142
147
155
160
161
159
159
159
156
153
153
153
154
150
138
135
140
150
154
151
150
149
150
150
148
146
143
142
148
156
159
166
159
152
151
157
161
163
165
161
154
153
162
175
183
175
161
151
149
153
155
154
152
148
149
152
154
157
152
148
146
149
154
152
147
146
150
153
155
153
153
152
150
148
149
148
146
144
148
155
159
156
151
145
150
158
161
162
167
168
163
158
163
178
188
178
157
140
146
157
163
156
146
134
134
142
146
145
138
131
135
148
159
163
155
151
153
158
157
153
148
144
143
145
151
153
152
145
144
146
155
160
157
156
160
162
158
158
165
177
176
169
165
172
177
171
159
152
156
159
160
153
143
134
134
138
144
138
130
124
132
145
154
159
151
147
148
153
154
149
140
135
137
141
145
151
154
151
144
140
145
167
163
162
163
162
158
157
163
169
170
164
158
157
159
163
163
164
162
158
155
149
145
144
146
148
147
143
138
136
137
141
143
148
145
139
134
135
139
139
138
140
142
141
138
139
146
150
146
141
141
169
175
181
178
173
165
162
163
163
160
158
162
167
170
170
171
173
174
167
160
162
171
179
178
174
169
170
172
169
164
161
159
158
154
155
165
177
184
179
170
165
168
171
173
175
174
171
167
170
180
171
183
187
184
176
171
168
166
165
163
161
162
161
165
168
173
172
166
160
160
167
173
175
176
176
178
177
174
168
164
160
158
159
163
167
167
168
172
176
180
177
168
162
169
177
177
169
162
168
187
169
177
181
180
178
174
173
171
168
165
163
164
167
170
172
173
167
159
156
161
169
167
159
153
160
170
175
170
165
164
164
168
173
177
178
174
170
171
181
189
187
173
165
171
179
176
157
149
158
177
165
169
171
174
176
172
170
170
171
169
167
168
171
175
174
168
160
153
153
161
166
162
150
142
153
166
173
167
162
165
168
174
179
180
178
173
169
171
178
182
178
170
166
172
179
175
161
154
154
163
169
166
166
169
171
171
170
171
174
174
174
173
173
172
168
162
154
150
151
159
163
163
159
157
164
171
173
169
166
170
172
168
166
167
168
168
162
162
161
164
162
160
164
171
178
178
176
172
165
160
182
173
164
160
163
168
170
170
170
172
174
172
168
166
163
160
156
155
156
160
160
161
164
169
170
167
166
171
181
183
171
152
145
152
162
165
161
157
158
160
159
159
165
171
173
173
175
173
169
162
185
180
169
159
159
163
166
165
164
167
170
169
164
164
164
164
164
167
169
164
158
150
157
167
169
161
157
168
184
186
166
140
133
144
160
165
163
164
170
172
171
169
174
177
174
165
158
159
165
163
173
179
180
172
163
160
159
165
166
170
171
170
167
165
165
163
162
168
173
170
160
150
157
169
175
168
158
158
167
168
155
141
134
143
155
160
164
170
175
175
172
171
174
179
177
168
160
159
165
163
163
175
185
186
174
165
163
169
176
177
176
171
166
164
160
153
150
159
171
175
171
161
167
178
184
180
168
159
158
157
155
153
151
150
154
158
162
165
166
163
160
160
162
167
174
175
173
170
164
161
166
171
176
177
178
174
172
172
176
180
180
172
166
160
157
151
150
156
168
178
179
175
174
176
178
178
177
171
167
166
167
169
168
164
161
162
164
165
162
158
156
155
152
153
159
168
171
168
162
156
177
172
166
165
168
175
173
163
161
171
185
184
171
162
160
160
157
159
168
178
177
173
166
161
161
167
174
177
174
168
165
166
171
171
166
164
169
174
172
167
162
156
153
152
155
156
159
159
160
161
176
174
167
163
168
174
171
156
152
166
187
190
176
170
172
176
170
166
170
177
174
162
153
153
157
155
156
161
164
161
154
157
165
171
169
165
166
174
180
176
167
159
156
156
157
159
158
158
158
163
169
174
177
177
177
176
171
161
158
168
175
175
168
171
177
180
175
168
172
176
170
157
150
150
152
145
140
141
151
157
154
158
164
171
171
163
161
167
174
174
169
161
158
158
159
161
158
156
157
163
164
171
177
181
180
178
175
168
167
167
163
161
161
168
175
177
173
170
170
172
167
158
152
146
143
140
142
149
154
158
158
159
161
163
159
159
165
171
174
171
166
164
165
164
155
146
145
153
161
168
169
167
167
169
170
170
170
167
163
161
162
163
164
165
166
170
171
168
165
165
164
163
156
143
135
143
162
169
162
151
152
158
157
148
142
154
172
185
181
169
162
167
177
171
149
128
131
152
171
177
170
166
164
161
164
166
164
160
156
159
165
171
171
168
166
169
169
170
166
165
168
173
171
155
146
156
172
172
152
136
139
155
158
150
144
150
165
175
173
166
160
166
175
171
152
138
142
159
170
168
169
167
167
169
168
166
163
158
157
161
166
170
172
171
168
166
166
169
168
167
167
172
174
170
162
159
163
157
144
132
137
152
162
163
158
153
151
151
155
163
167
167
163
160
158
160
163
163
158
153
168
168
171
177
177
170
168
167
167
164
159
160
167
172
169
163
161
164
168
163
156
157
164
170
161
152
147
151
156
157
153
150
152
160
163
159
150
142
150
167
179
172
161
156
159
161
161
155
153
158
168
168
171
174
180
180
180
175
172
166
158
157
165
171
169
164
160
161
162
159
151
153
161
161
154
148
150
161
170
170
161
148
141
145
156
166
160
152
150
158
169
173
170
165
162
155
145
142
157
176
164
167
171
175
184
189
186
179
167
166
168
167
166
166
166
167
169
168
160
158
159
162
161
156
152
152
163
169
170
168
161
154
146
144
154
167
171
157
140
139
152
166
171
169
162
148
134
137
156
178
157
165
174
179
185
188
181
170
164
168
177
177
167
160
161
170
179
176
166
161
164
164
160
153
151
156
163
166
164
164
168
172
168
163
164
170
168
154
139
137
150
161
163
157
149
140
133
134
144
159
151
164
179
181
180
170
163
160
162
168
172
171
166
160
162
172
180
179
169
159
153
152
156
156
152
148
149
151
155
162
169
175
174
170
168
170
166
152
147
151
157
158
151
143
140
138
136
141
146
152
156
165
177
180
168
153
150
157
164
164
157
157
161
168
172
174
176
173
168
157
148
146
154
160
155
145
139
138
144
149
156
161
164
163
163
165
164
160
157
157
156
155
147
147
151
154
156
164
171
168
165
171
180
178
165
151
149
156
163
159
152
151
154
162
165
169
168
165
163
157
152
151
154
158
158
152
148
147
143
143
148
154
159
157
153
155
160
160
156
152
153
159
165
170
173
172
172
179
181
171
166
171
173
170
162
160
154
154
157
159
160
159
151
146
149
157
163
162
159
158
160
160
156
155
157
162
163
160
154
151
156
163
167
163
158
154
156
154
147
143
150
165
179
181
177
174
171
168
160
147
155
159
155
151
153
155
152
151
155
162
170
169
160
150
148
158
166
166
159
154
157
161
162
160
160
162
165
165
165
163
161
165
168
166
161
161
161
157
147
142
151
165
173
167
160
156
152
145
137
131
152
151
145
138
134
135
138
148
160
168
173
172
169
164
163
167
168
167
158
149
152
163
173
171
162
153
154
163
167
166
161
158
156
156
156
159
164
163
155
144
152
162
164
154
145
139
139
137
136
135
161
158
154
146
130
119
127
148
167
173
166
163
169
168
167
166
166
163
159
154
159
173
183
178
161
151
151
161
166
164
159
157
152
145
141
147
158
163
159
156
157
164
164
156
144
137
139
146
150
147
160
162
163
158
143
129
131
149
166
169
160
152
155
156
155
154
156
159
162
166
171
174
174
166
157
158
162
162
156
152
158
163
161
149
139
142
150
158
158
158
162
164
163
156
147
144
150
156
156
150
149
149
157
163
162
154
148
151
163
171
166
157
153
150
150
151
153
157
163
171
176
173
159
147
148
158
168
164
154
148
155
167
173
163
152
146
152
155
156
155
157
157
155
150
148
150
153
153
148
148
150
142
148
162
174
172
163
155
163
175
179
173
165
160
158
157
154
155
162
171
177
170
154
141
143
156
168
169
164
158
156
165
172
166
160
155
159
162
155
146
144
148
150
150
150
151
152
145
139
142
160
151
149
158
172
174
166
160
165
175
180
180
173
166
159
155
151
153
160
167
168
162
152
150
151
157
169
175
177
171
164
162
163
160
154
154
163
171
164
149
142
147
154
156
151
152
152
150
148
146
167
163
160
160
165
168
166
164
164
165
165
164
163
158
149
144
143
152
158
158
151
146
146
155
165
171
175
177
178
172
163
155
154
153
151
153
161
170
169
158
151
154
159
159
154
151
153
157
159
150
159
161
164
166
167
166
166
166
162
158
149
146
153
154
151
147
146
154
157
154
144
138
142
153
162
164
166
168
167
162
152
146
149
157
160
159
157
158
156
152
150
153
160
161
158
153
151
151
148
145
157
156
163
167
166
164
161
162
162
157
148
142
152
163
166
161
154
153
155
152
147
145
147
149
145
139
142
151
158
154
145
143
152
159
161
156
149
145
143
143
145
151
159
163
161
155
148
137
132
137
168
163
164
165
163
156
155
158
162
160
153
152
160
169
172
166
154
150
151
154
154
158
156
149
136
123
127
143
154
154
151
151
156
158
151
142
138
142
144
147
151
154
158
159
158
157
151
143
134
135
177
172
168
166
161
157
155
158
161
161
158
156
158
164
167
160
150
145
148
156
161
164
158
148
137
132
138
150
157
162
162
161
158
154
144
138
139
146
150
152
151
149
149
148
151
159
164
160
149
141
173
172
170
168
167
168
166
164
164
163
161
156
153
155
160
158
150
140
143
156
168
168
157
148
146
151
154
156
160
161
162
160
156
152
148
148
149
146
146
144
145
143
142
142
146
157
165
165
157
146
160
161
166
168
170
170
170
168
165
166
167
163
158
157
161
161
152
140
138
154
172
177
165
150
149
157
159
156
152
153
158
157
155
151
151
152
150
142
132
134
144
154
159
153
149
148
149
148
148
149
158
158
160
163
167
170
169
165
164
168
172
171
164
161
163
164
156
146
140
155
174
180
166
151
147
153
156
149
143
142
149
155
157
155
148
143
136
129
130
134
150
166
171
163
148
138
133
135
141
148
165
162
158
158
162
169
167
162
161
166
170
169
163
162
162
163
160
153
153
158
170
168
154
144
146
153
159
153
144
134
137
149
161
162
151
134
123
124
131
142
152
158
161
154
145
138
137
140
144
147
172
167
158
156
162
168
166
159
157
160
163
164
160
158
158
157
158
157
158
160
159
154
150
148
151
156
158
155
149
141
137
143
156
165
155
134
119
123
138
148
151
146
143
142
143
149
152
155
151
145
168
166
161
160
164
166
163
156
152
154
157
160
160
159
155
151
149
153
156
155
154
153
157
163
161
156
152
151
152
151
147
144
153
157
154
140
127
130
138
145
144
141
139
139
143
150
157
157
151
146
159
164
171
170
166
162
159
153
150
149
153
160
163
161
155
148
145
146
149
153
156
159
166
171
165
154
146
145
149
154
155
154
152
149
148
144
143
142
139
138
137
139
142
140
141
144
147
147
147
149
162
174
178
174
165
160
157
155
152
150
151
157
160
160
156
153
151
153
151
153
158
161
164
163
158
149
144
143
145
148
154
155
152
143
143
145
152
151
147
143
147
149
147
140
139
140
142
143
147
150
172
175
172
165
160
158
159
160
158
153
150
152
156
159
160
163
165
162
162
158
159
156
154
149
143
142
143
145
146
146
148
150
148
144
144
149
155
156
156
162
169
165
151
139
138
144
149
149
150
149
172
165
152
149
151
156
160
163
159
152
146
148
157
168
170
166
165
165
163
160
157
154
152
149
143
142
144
148
154
154
150
148
145
145
154
162
164
160
158
164
170
166
150
138
139
147
155
155
152
149
159
153
146
147
151
157
159
165
164
160
153
150
163
175
173
161
151
150
154
154
149
149
149
151
151
146
144
146
153
157
152
150
147
148
155
168
170
160
149
145
148
149
145
141
143
150
156
152
148
147
152
152
153
159
161
159
160
167
174
173
164
160
166
169
164
157
147
145
144
143
139
137
139
147
150
148
144
144
145
148
149
151
150
148
147
151
155
150
139
130
130
138
143
148
152
157
156
148
138
139
155
151
156
161
162
159
159
163
168
168
164
160
161
160
162
159
156
153
150
145
138
135
137
143
149
150
150
146
143
141
144
149
152
147
136
127
128
132
133
130
133
139
146
148
154
158
158
148
137
136
179
186
184
175
169
170
175
179
177
167
162
159
161
167
165
163
155
148
146
151
164
177
178
176
173
173
180
180
173
166
161
158
154
155
159
171
180
180
167
158
156
159
166
166
170
172
173
166
158
159
176
182
184
179
175
172
169
162
154
159
165
174
174
172
171
173
171
164
157
159
168
174
176
177
179
183
181
174
165
159
158
155
154
153
158
164
166
164
163
161
159
157
158
163
171
173
170
164
165
174
166
168
175
176
174
170
164
156
153
159
167
175
174
171
171
173
173
168
164
165
171
170
165
164
173
180
177
163
152
154
164
171
173
169
167
164
161
163
168
171
168
164
164
171
177
172
160
158
169
182
161
160
168
173
174
170
167
170
173
172
166
160
160
165
167
169
167
163
164
168
173
170
162
157
162
167
159
146
144
160
176
186
184
179
173
168
162
163
168
171
168
165
170
178
179
170
160
160
169
174
174
170
168
172
176
174
175
184
190
182
166
156
156
164
168
166
160
156
157
166
175
183
177
168
165
161
152
145
150
168
176
173
169
169
172
169
162
159
161
164
162
158
161
167
175
173
172
170
169
165
192
185
173
171
171
171
171
174
177
175
170
163
161
165
166
162
154
150
153
162
175
182
181
177
170
163
157
158
165
173
169
154
148
155
167
168
162
154
155
159
157
152
155
166
178
184
180
171
165
159
193
191
180
169
162
158
155
155
161
168
173
173
168
164
161
157
149
148
156
163
165
162
162
168
173
169
163
161
168
170
163
148
145
152
163
166
163
160
162
164
163
163
169
183
195
193
179
162
158
160
176
186
184
172
158
151
152
155
164
171
175
173
167
163
162
156
148
151
160
165
158
145
144
158
171
171
159
152
156
167
167
158
151
151
158
163
167
173
176
174
172
173
182
196
203
193
169
154
156
166
169
181
185
177
163
157
164
174
178
178
175
170
165
166
166
162
154
156
164
167
159
147
148
161
170
165
152
145
152
166
169
168
160
154
155
162
170
178
179
175
170
166
170
182
190
184
164
150
151
162
176
178
180
172
165
165
173
178
178
173
173
170
168
170
170
168
168
167
170
171
165
163
161
165
165
159
156
158
162
168
170
169
167
163
158
163
170
177
176
166
155
145
147
158
172
171
158
145
146
158
179
179
173
165
165
174
175
167
162
167
177
180
172
163
161
170
178
180
178
174
170
169
168
168
163
161
167
171
171
167
160
162
168
169
163
163
168
173
173
162
148
138
143
156
167
161
149
142
144
155
174
177
172
170
173
178
174
163
155
165
181
185
171
160
161
172
183
184
182
179
175
169
171
170
171
169
169
169
165
159
152
159
171
177
171
161
158
163
174
170
158
150
155
167
171
161
147
141
144
153
169
172
176
180
183
185
178
165
161
170
179
176
166
164
173
182
182
178
177
180
179
175
174
177
178
170
162
157
154
150
150
162
180
188
175
157
149
162
175
180
172
164
164
167
170
162
149
143
145
151
164
166
173
182
185
182
176
169
169
170
169
163
161
170
182
185
173
165
166
174
178
175
173
170
164
158
156
152
153
150
152
165
180
185
170
155
152
164
178
179
172
165
164
165
160
150
145
148
155
156
157
156
164
173
173
169
167
164
165
164
160
156
160
170
178
174
166
160
162
165
167
166
159
150
144
151
161
162
155
147
153
166
174
169
157
153
165
175
177
167
157
156
163
162
149
135
137
155
168
168
155
155
160
166
167
164
159
154
154
156
159
160
164
168
167
165
164
165
164
165
162
157
151
143
142
156
171
168
156
148
156
165
165
155
150
155
163
170
165
157
148
149
156
158
149
140
144
159
171
169
166
159
160
161
165
163
154
147
147
157
166
171
171
169
164
162
164
168
169
167
160
156
153
152
153
162
167
167
160
159
161
161
157
157
157
159
152
148
150
159
161
154
149
147
151
159
163
163
162
161
173
168
162
161
164
163
158
152
155
163
172
176
173
169
163
162
162
166
168
163
154
153
155
157
157
155
161
166
174
177
166
154
147
156
165
165
149
139
148
169
181
170
150
145
158
169
172
164
160
164
168
166
165
165
169
170
171
167
165
167
171
169
166
166
164
162
160
160
158
153
149
152
157
158
155
154
160
168
176
176
165
149
142
150
163
167
159
152
160
176
184
172
154
153
160
165
162
160
168
176
156
162
168
175
182
184
178
171
166
168
169
167
163
160
162
163
164
163
156
153
154
159
160
158
157
163
166
168
163
159
156
154
152
156
161
166
168
169
170
173
167
158
151
151
155
152
149
155
171
183
155
162
170
177
183
184
175
166
163
169
178
179
174
164
162
165
174
175
168
164
164
164
161
156
156
163
166
162
153
153
164
173
173
169
165
164
166
168
167
162
153
144
137
137
141
142
142
150
165
174
164
164
168
173
176
171
164
161
163
170
179
185
183
176
170
171
176
181
177
169
164
163
162
158
155
154
153
153
154
159
167
178
179
172
165
160
155
153
153
157
152
142
132
129
132
136
142
148
154
159
166
164
167
171
170
161
156
160
166
169
169
170
174
175
172
173
174
174
171
161
153
153
157
159
156
151
149
151
155
156
157
163
166
162
157
154
151
149
149
152
155
154
147
141
140
142
146
150
151
148
163
168
178
180
169
155
148
157
167
168
161
153
147
150
156
160
162
162
162
158
150
146
144
150
156
160
162
161
157
154
154
157
160
157
152
150
151
151
149
153
161
169
166
157
153
155
158
156
148
138
160
170
179
181
169
156
147
152
164
169
164
150
135
128
132
146
153
157
158
159
160
149
141
142
156
166
170
166
159
153
156
160
160
159
158
158
155
152
148
155
169
180
174
160
154
161
166
159
143
132
159
159
157
155
153
148
144
149
160
169
169
160
146
136
135
144
154
160
161
163
162
161
157
155
157
159
157
154
151
151
153
156
157
159
163
163
160
152
146
152
170
178
167
153
150
160
164
156
143
137
164
148
135
129
130
132
138
146
155
161
165
168
164
159
153
155
163
166
163
157
156
163
171
169
155
138
130
135
145
150
151
151
153
158
163
163
160
154
148
151
161
168
165
154
152
156
158
155
149
145
170
157
144
132
123
120
128
144
157
161
160
168
171
166
157
156
164
165
159
145
142
155
170
168
150
130
125
135
148
153
156
158
160
160
161
160
161
159
153
152
154
161
165
163
158
153
151
154
154
148
167
165
162
148
132
125
135
153
170
176
175
172
167
157
152
155
160
159
151
143
140
148
157
155
149
143
146
151
152
152
157
166
172
170
162
158
160
166
162
153
151
157
163
163
155
144
143
151
151
143
159
159
160
153
148
145
150
165
181
192
191
178
162
152
150
153
155
153
150
146
148
151
150
148
149
155
161
161
154
150
154
167
180
177
165
156
158
163
161
153
148
152
161
160
148
137
137
143
142
135
151
146
148
155
162
162
161
162
172
185
187
176
161
153
150
152
152
152
152
156
155
151
149
147
149
153
158
159
156
149
153
163
176
175
164
151
153
160
158
146
140
147
159
159
150
141
140
142
140
136
156
151
151
159
169
172
166
161
161
165
169
169
162
156
151
151
152
156
162
160
153
148
146
150
153
152
156
159
161
159
155
155
160
162
155
148
150
161
159
145
136
137
149
157
152
148
147
150
153
153
162
161
162
165
171
175
175
171
164
161
161
163
163
156
149
147
150
160
166
162
148
140
144
154
163
162
165
166
166
163
155
148
147
149
151
153
155
163
161
151
140
136
142
147
149
146
147
154
164
169
153
157
163
166
170
175
180
184
180
173
165
161
159
153
145
143
147
158
161
157
147
141
146
154
161
164
165
167
168
161
150
144
146
152
157
159
159
157
156
153
151
152
152
149
147
145
145
150
157
166
146
146
153
162
165
165
167
174
179
179
171
159
154
150
148
148
145
149
150
153
150
152
154
155
151
147
150
162
163
156
146
143
150
157
158
153
149
147
149
153
160
169
170
160
151
146
145
143
144
148
151
149
158
164
161
152
146
151
163
174
168
156
150
151
156
161
155
151
148
151
155
162
160
154
145
137
141
152
155
152
144
145
151
155
149
139
138
144
150
154
161
168
170
161
152
149
152
150
143
140
162
160
165
166
158
146
137
140
153
163
163
154
148
152
165
171
167
151
144
150
160
163
159
152
144
139
144
148
152
149
148
147
148
144
141
136
141
151
156
153
151
151
152
149
148
149
156
156
147
141
167
168
168
166
159
152
149
150
158
161
162
156
151
158
171
178
166
146
137
149
166
167
158
150
147
153
152
151
150
150
153
150
147
142
143
147
153
155
153
149
145
143
143
142
143
148
152
152
147
142
172
172
169
165
159
156
155
159
161
163
163
162
163
171
177
174
157
139
135
153
172
177
165
154
156
159
157
151
147
151
156
154
151
151
153
156
155
151
144
146
149
153
151
148
148
150
150
146
143
142
172
176
171
162
157
155
156
159
161
164
166
168
172
176
175
165
151
140
142
157
174
175
166
156
156
162
164
155
146
144
150
153
155
158
159
155
149
140
140
145
154
161
161
157
154
156
154
147
144
144
169
177
170
160
153
155
158
161
161
164
166
167
167
167
163
159
153
151
152
159
166
162
155
148
150
160
168
161
148
137
136
141
153
161
161
152
140
135
140
148
154
155
154
152
152
155
154
149
146
145
167
169
165
157
156
159
161
161
159
160
161
162
159
158
162
164
163
155
150
149
155
154
153
151
151
153
159
160
155
149
138
137
143
154
156
149
135
133
141
149
153
147
143
142
143
145
148
147
144
143
162
159
157
159
162
164
162
158
155
155
156
157
156
158
163
168
165
156
149
144
148
156
163
165
160
148
146
153
165
166
153
138
137
147
153
149
138
137
143
146
147
141
135
131
130
135
140
143
142
142
157
152
155
164
167
166
159
153
152
152
154
156
158
160
163
164
162
158
153
152
155
160
168
171
163
147
141
148
163
167
157
144
138
145
154
155
151
147
143
139
137
131
127
122
125
131
138
141
141
144
150
150
154
163
167
163
155
150
152
155
156
157
156
155
150
146
150
160
167
169
164
158
155
158
154
145
139
144
150
155
154
150
149
150
156
160
158
153
145
140
137
132
124
121
128
140
144
142
140
142
151
149
151
157
166
164
158
155
156
158
157
156
153
147
140
140
146
160
170
175
167
156
148
146
142
139
137
142
147
152
152
151
150
151
154
159
158
152
147
149
152
148
134
127
133
149
155
146
134
128
156
149
147
156
169
175
172
163
158
158
156
155
153
154
150
147
149
157
164
166
162
157
156
152
142
135
135
143
151
154
151
144
138
141
147
155
155
149
144
149
157
157
144
129
130
146
156
149
134
121
158
153
151
160
172
178
175
167
161
158
157
160
165
166
160
154
151
153
156
155
156
158
163
160
148
138
139
153
166
166
152
136
127
131
142
153
155
147
140
140
149
154
145
131
125
137
149
146
134
127
155
155
157
162
167
168
167
166
161
160
161
165
171
170
160
153
149
149
152
152
152
153
155
154
149
145
150
164
173
167
154
145
139
141
144
148
151
149
142
139
141
147
143
136
134
140
146
143
133
130
152
150
157
160
157
156
156
156
153
154
159
165
170
167
160
154
152
152
154
154
149
148
147
147
149
149
152
159
162
158
153
155
159
158
148
143
146
150
150
144
141
139
142
144
149
153
152
144
134
133
177
182
179
167
163
169
180
188
188
184
182
182
182
177
168
154
138
129
134
147
167
171
168
161
160
166
172
174
171
169
168
168
164
164
167
174
178
172
163
156
158
161
163
163
161
162
162
157
149
148
180
182
179
173
172
172
171
166
163
169
181
195
196
189
181
174
171
164
163
164
170
173
172
167
169
171
169
157
150
154
165
169
162
150
149
156
164
166
161
157
156
157
156
157
159
158
153
150
151
158
178
174
173
173
172
169
161
154
155
165
179
192
190
181
176
177
182
183
176
173
174
175
173
172
175
175
166
150
142
150
165
169
160
147
141
144
151
154
152
150
147
147
152
158
159
157
158
160
168
170
177
171
168
171
170
166
163
167
173
173
173
171
169
167
170
173
176
176
174
172
177
179
177
173
173
170
160
149
148
163
174
170
158
151
154
158
156
154
149
147
144
145
150
156
157
155
159
171
180
175
179
171
169
170
172
172
176
186
190
178
163
155
160
166
169
170
169
165
165
168
178
188
185
177
171
164
155
151
154
170
177
168
159
162
173
179
172
161
156
156
155
153
152
154
155
153
158
167
173
170
184
180
174
173
174
174
176
180
180
172
161
158
162
165
166
163
160
159
158
163
175
184
183
179
174
171
165
156
154
161
167
165
165
173
181
183
174
165
161
162
163
162
160
163
165
164
158
154
157
162
179
179
178
173
171
171
169
166
164
167
169
168
162
159
158
157
156
156
157
162
163
165
166
169
178
184
176
160
149
148
157
167
171
174
173
171
167
165
164
164
163
163
168
178
185
180
164
150
149
157
170
175
176
171
163
166
170
170
166
168
169
165
161
159
161
166
164
161
159
160
155
146
145
160
171
179
169
156
151
158
167
173
172
169
164
164
166
172
175
174
167
164
167
178
187
182
166
151
149
158
170
175
176
168
156
160
173
182
179
170
164
162
162
169
179
185
179
167
161
158
153
145
147
159
164
158
150
149
157
170
175
172
165
160
158
161
167
173
178
177
172
163
157
163
172
174
164
151
150
157
177
180
180
169
155
157
169
181
178
168
161
161
168
175
183
186
181
173
164
161
157
159
164
165
159
148
145
151
164
171
169
166
165
161
157
160
163
164
168
169
166
156
150
156
168
169
159
150
149
159
174
181
185
175
167
165
168
169
163
159
160
164
168
168
168
173
179
179
173
166
163
169
172
172
164
155
155
160
164
164
164
165
168
164
156
154
150
151
155
159
156
153
154
160
166
162
147
139
149
163
167
173
179
182
180
179
175
166
157
157
162
167
166
160
158
165
173
177
175
170
168
169
172
173
172
169
167
167
164
161
160
168
173
171
158
145
141
148
157
162
160
158
162
168
167
155
138
135
148
164
164
164
169
177
184
188
180
167
160
163
170
173
167
161
163
168
168
164
165
168
169
171
172
177
180
178
171
165
159
154
153
164
175
177
163
143
134
146
163
174
170
163
161
165
168
160
144
139
150
163
163
158
162
172
179
179
173
167
166
171
173
174
170
173
176
172
163
154
156
165
171
172
174
177
179
174
169
162
158
151
152
162
175
180
169
147
137
145
160
167
163
154
152
159
164
162
154
154
159
162
161
158
164
172
172
167
164
162
164
167
163
162
166
174
180
174
161
156
158
165
169
168
165
167
169
169
166
163
160
159
161
168
172
172
165
157
153
153
155
153
149
144
148
153
157
156
155
160
168
167
161
165
168
172
169
164
160
157
154
152
148
151
160
170
176
173
166
165
167
169
167
159
153
153
159
166
170
166
164
174
182
172
158
151
156
164
168
167
159
156
149
148
149
153
153
151
152
157
162
161
172
170
165
163
163
163
160
153
148
146
148
154
162
167
170
173
172
170
170
170
167
160
155
153
157
164
169
169
174
186
189
166
142
135
152
166
169
165
163
170
169
162
154
153
158
160
159
155
149
147
178
170
162
156
156
157
156
151
151
159
167
167
163
164
163
168
170
168
166
165
169
172
170
166
160
161
165
169
178
184
180
160
143
144
158
164
155
146
153
172
181
169
154
150
160
169
170
157
145
141
163
160
159
155
157
156
152
151
156
168
175
171
163
158
160
163
164
163
160
159
166
171
173
170
164
164
164
165
166
167
164
158
158
163
165
161
146
140
152
171
176
162
146
144
155
164
165
157
151
147
147
153
159
163
162
160
153
154
159
165
167
162
160
159
159
161
161
161
159
159
161
163
162
161
161
164
163
157
151
153
160
171
175
175
166
159
152
157
168
176
168
151
137
138
146
151
152
155
158
155
154
157
158
160
165
164
162
160
161
160
158
161
163
165
163
160
161
165
168
166
163
160
155
155
155
160
159
152
145
151
166
180
184
176
164
158
158
170
178
177
163
145
137
138
143
145
148
154
158
157
167
159
154
157
164
165
165
162
162
160
160
165
173
176
170
160
160
167
173
171
168
166
163
160
157
157
157
154
151
154
164
175
178
169
161
158
162
168
171
168
160
152
145
142
145
149
151
151
151
150
166
161
157
162
164
162
156
158
161
163
164
169
176
175
167
158
155
162
169
170
168
167
169
168
164
161
161
162
160
156
156
161
163
160
159
160
164
164
158
156
155
156
153
146
145
146
147
145
143
141
162
166
175
176
167
154
145
149
160
166
166
167
165
161
155
149
148
154
162
164
164
160
157
157
160
163
165
165
162
156
153
155
157
157
159
162
165
162
152
145
151
157
154
146
141
142
143
140
135
136
163
169
179
178
165
146
139
148
162
169
166
155
148
146
149
149
150
152
156
161
162
154
144
140
149
158
161
161
159
157
156
156
157
158
159
162
162
157
150
149
156
160
154
145
142
146
148
142
136
138
171
162
162
164
156
143
142
149
162
167
159
148
142
147
154
160
160
157
156
159
159
155
147
145
149
152
151
151
154
155
156
155
155
158
163
162
158
152
154
163
174
172
157
146
150
156
158
150
144
147
172
157
148
148
148
143
142
146
152
157
157
158
159
160
162
163
166
164
157
153
154
157
160
157
153
147
141
141
147
153
155
154
157
161
164
162
154
151
157
171
179
172
160
158
161
163
163
157
155
155
168
159
154
146
140
136
136
139
142
151
165
180
182
170
159
160
166
165
157
150
150
157
168
168
155
145
139
140
147
154
158
162
166
170
168
163
158
158
160
163
161
159
161
165
168
165
159
157
160
158
166
166
157
142
133
136
142
149
154
164
184
195
189
167
153
154
162
162
156
150
151
159
168
166
156
145
142
149
155
158
161
165
168
172
172
171
170
169
162
151
143
147
160
165
164
155
149
157
162
159
159
160
148
134
131
143
159
167
172
180
188
188
171
157
149
152
158
156
154
151
151
158
168
169
157
147
144
150
158
159
158
162
165
171
169
167
169
170
165
153
144
148
159
163
154
146
147
159
164
157
149
146
141
140
146
154
164
169
173
179
181
173
159
149
147
151
155
155
154
152
149
153
162
165
156
145
140
147
154
152
149
155
162
169
163
153
151
161
168
167
157
155
158
159
152
146
148
160
166
157
150
154
159
165
167
167
165
162
165
174
178
172
161
153
150
155
162
164
164
155
147
148
155
159
153
144
137
139
144
145
145
149
158
165
158
148
143
154
166
168
158
148
149
153
153
149
148
155
165
165
161
171
178
178
175
172
169
169
168
176
180
183
174
166
161
166
174
177
173
163
154
150
153
155
152
148
140
140
142
146
146
148
154
160
158
156
154
157
160
158
153
147
145
148
150
148
146
149
160
172
164
165
167
168
169
171
177
181
179
179
180
181
174
165
160
165
171
174
169
162
156
155
157
156
157
152
151
149
151
150
150
149
150
155
158
162
163
159
155
154
161
161
158
149
146
147
148
151
156
166
154
149
152
160
163
166
167
173
178
178
175
167
158
150
149
155
161
163
159
154
152
154
159
159
160
157
157
159
154
151
149
148
151
155
155
153
151
151
151
152
164
171
167
152
143
146
156
161
155
150
150
149
158
167
169
159
150
153
166
174
171
155
143
139
146
155
162
161
156
153
154
155
158
159
158
158
159
160
154
147
144
146
152
155
149
140
139
145
148
146
149
156
157
148
141
144
155
162
156
145
152
162
171
174
167
153
143
146
160
170
168
156
142
142
155
167
165
156
151
155
163
164
159
154
153
157
158
156
150
145
144
146
150
153
148
143
144
148
148
142
135
138
144
144
140
138
145
152
149
144
162
168
170
167
161
153
148
153
163
166
166
157
153
158
169
172
162
147
144
158
174
172
160
152
151
155
153
149
147
148
149
149
150
152
154
156
158
159
159
151
146
142
142
142
141
139
141
145
147
146
168
170
168
163
159
154
152
156
161
162
162
159
163
168
172
169
154
143
146
160
173
171
160
153
152
153
150
145
146
151
154
152
152
153
158
163
167
168
169
170
165
155
147
142
145
152
155
154
153
148
171
174
172
166
159
154
153
153
156
158
161
163
166
168
164
158
152
151
155
162
166
161
154
151
153
154
154
150
147
149
153
153
152
152
156
159
161
165
169
173
169
158
145
143
152
166
171
165
156
148
169
177
176
167
157
154
154
154
155
158
160
163
164
164
161
155
154
156
158
160
162
156
153
150
151
155
158
155
151
150
152
151
150
149
152
154
157
157
161
163
160
152
146
147
155
165
168
159
150
142
161
167
165
160
155
155
158
160
157
156
156
158
159
161
165
167
162
157
154
155
158
161
159
154
151
153
155
155
156
157
155
151
148
148
152
155
151
148
150
152
153
151
151
150
150
148
149
148
143
137
155
155
157
159
160
160
161
159
157
156
154
154
157
163
176
181
173
159
152
151
157
162
168
167
162
153
147
150
159
164
158
148
144
149
157
157
150
146
146
148
149
147
148
145
139
136
141
146
145
138
153
152
157
164
169
162
157
154
156
158
157
156
158
167
178
182
176
168
162
157
158
161
167
174
174
162
149
150
159
164
154
143
140
149
158
162
156
149
144
143
139
135
132
133
138
143
148
150
146
141
151
149
154
164
167
161
152
145
153
160
166
167
166
167
169
167
163
163
165
166
161
156
156
163
166
162
152
152
158
162
154
145
141
151
158
162
157
150
142
135
128
121
119
128
143
155
156
148
142
139
149
146
148
158
166
162
156
148
153
161
172
173
168
164
156
148
144
148
157
163
162
156
150
150
151
151
150
149
155
160
158
153
147
150
155
160
154
147
139
134
131
126
122
128
141
153
154
145
135
135
150
144
145
156
170
179
173
160
157
162
171
174
169
161
153
146
143
147
153
158
160
158
157
153
145
137
135
142
151
156
153
145
140
143
150
155
151
145
138
137
140
142
136
130
131
137
145
144
137
134
161
156
154
163
174
182
180
170
160
160
165
171
169
161
154
155
158
162
161
159
160
160
162
157
147
137
137
144
151
152
145
137
132
138
146
151
149
145
142
142
149
153
147
135
127
129
143
146
139
133
163
164
164
164
165
169
172
168
158
154
158
167
169
163
156
155
160
167
168
166
161
159
156
153
148
145
150
156
159
154
149
145
144
147
149
149
151
152
152
151
154
155
153
143
138
139
144
145
138
131
156
159
162
160
157
158
160
158
151
150
153
163
169
165
158
152
150
152
156
158
155
151
147
146
145
146
152
156
156
154
152
159
162
161
157
153
152
154
154
154
152
148
147
148
148
147
144
140
136
132
169
170
168
162
157
158
166
179
187
188
188
187
183
178
168
158
153
153
162
168
174
174
169
164
161
159
155
153
155
162
167
168
168
174
180
179
175
167
164
166
169
169
161
156
151
150
153
151
149
147
180
179
173
167
165
169
176
184
185
185
185
186
185
183
180
176
177
179
176
173
173
171
168
165
163
164
158
149
145
154
169
176
170
159
152
156
164
166
163
165
169
172
169
159
151
148
145
142
143
149
181
177
172
168
170
174
178
179
178
179
180
183
181
175
173
179
188
191
185
176
171
168
168
167
170
171
167
156
151
158
170
170
161
145
139
144
153
157
155
154
156
159
160
159
159
160
163
163
163
160
176
171
168
166
169
171
175
176
174
171
172
175
176
172
169
174
183
186
181
171
168
169
169
169
170
170
166
163
164
169
170
157
147
145
155
161
162
159
155
152
147
143
144
149
158
166
176
184
184
172
170
168
167
166
168
168
172
175
172
165
161
169
176
174
168
171
179
181
172
162
163
168
170
168
167
165
160
159
163
170
170
158
149
155
169
181
179
170
163
161
156
149
145
145
146
151
160
171
180
176
169
171
174
173
170
168
169
172
170
164
163
170
176
173
166
167
175
179
171
160
161
166
169
165
165
165
161
158
152
157
167
169
166
161
164
170
174
171
168
166
166
165
161
154
145
134
133
141
155
164
168
171
177
175
170
171
172
175
172
170
171
171
166
159
156
166
176
179
172
164
161
163
164
162
165
171
173
163
153
154
166
176
175
163
148
147
154
162
162
159
162
165
167
160
147
133
128
130
139
150
164
168
173
171
166
172
181
183
174
169
166
161
157
153
161
173
181
180
173
164
161
159
160
161
162
167
170
168
167
165
167
172
172
163
150
144
145
151
155
156
157
156
154
150
147
144
143
143
144
146
162
168
171
167
162
169
179
183
170
162
154
152
152
155
166
177
181
173
165
163
160
159
158
160
156
152
156
164
169
172
163
161
162
164
164
160
153
148
151
157
163
160
151
146
149
157
161
161
156
151
165
172
179
174
165
161
167
171
166
158
151
153
159
162
166
167
167
164
162
164
163
166
169
164
155
146
148
155
160
163
158
158
162
166
170
170
160
147
144
156
170
176
167
160
161
166
166
162
159
158
164
174
186
186
177
163
163
169
166
159
153
159
167
171
167
161
161
164
166
167
167
169
173
169
161
153
152
154
158
162
166
170
169
165
158
159
155
145
142
154
167
177
176
169
163
160
154
151
160
168
161
168
177
181
180
172
170
173
169
163
158
163
170
173
168
157
156
163
167
169
169
167
165
163
160
158
158
158
161
164
171
171
166
153
144
144
146
148
149
156
161
165
166
165
160
153
143
148
163
178
164
159
159
162
168
172
171
170
167
168
169
171
170
164
157
151
150
156
162
165
162
158
154
153
154
157
159
160
162
164
162
158
151
147
142
142
142
150
160
164
163
155
154
159
163
158
151
155
167
179
173
162
155
155
164
167
167
165
166
173
182
181
170
158
150
148
152
154
160
164
162
158
155
156
160
163
162
162
162
159
155
150
150
153
153
146
139
142
153
164
161
150
145
152
163
167
163
161
168
174
175
168
167
166
166
164
163
162
164
171
178
175
167
159
158
160
162
164
166
169
168
163
163
169
178
177
167
162
163
167
165
162
158
163
164
156
142
136
141
153
156
148
142
147
156
161
160
159
164
168
176
179
182
176
169
164
162
160
155
153
151
155
161
168
173
175
170
172
172
175
176
172
170
171
176
176
168
160
163
175
181
166
154
151
161
166
160
151
149
158
160
154
149
151
153
153
153
154
157
161
179
185
185
178
171
167
166
161
150
139
135
140
155
167
176
180
175
171
171
177
185
182
174
166
162
162
157
153
160
176
182
163
139
136
156
172
176
166
162
169
169
164
162
161
161
158
156
153
152
149
183
186
181
175
172
171
170
162
155
151
150
150
153
159
167
172
171
168
166
173
187
189
178
167
157
153
153
153
158
170
175
159
144
144
159
169
165
157
155
165
170
167
163
162
167
167
163
156
146
138
178
178
174
170
171
167
161
158
159
167
171
164
157
155
158
165
167
167
166
170
179
182
175
166
161
158
155
151
154
165
172
172
169
166
164
158
144
138
142
153
161
159
154
153
158
163
161
152
140
133
168
167
165
163
159
154
151
154
159
165
165
162
160
160
159
161
161
163
164
163
164
162
160
163
163
163
154
148
149
162
176
183
185
178
165
155
142
141
147
153
156
153
151
147
147
149
151
145
138
134
164
160
154
152
152
149
149
156
160
157
149
147
154
164
162
158
155
157
159
157
153
156
157
158
161
158
151
145
146
154
169
179
180
174
165
162
160
164
165
163
160
156
154
152
150
147
147
144
140
138
166
159
152
154
156
157
157
162
161
154
143
143
153
165
164
154
148
152
156
156
160
164
165
163
157
153
151
148
147
149
155
161
165
166
165
171
177
180
173
168
161
162
160
159
158
157
155
150
145
144
167
163
162
168
165
163
160
158
158
156
154
160
170
173
164
151
146
153
161
168
169
171
171
166
158
154
155
158
154
149
147
151
157
158
162
170
179
178
167
159
156
161
163
160
159
158
157
155
153
153
165
169
174
174
167
157
148
149
156
161
168
178
186
181
167
153
149
154
165
173
173
170
165
160
155
153
154
156
154
151
148
151
156
157
158
164
166
162
153
144
144
152
159
160
158
154
152
154
157
163
166
169
175
174
164
151
144
149
158
165
169
175
180
182
177
166
156
152
155
162
166
164
155
148
150
151
151
152
155
155
154
155
156
157
157
158
157
155
149
143
143
150
157
160
159
154
153
154
161
167
165
161
164
169
164
152
149
155
162
165
159
155
159
171
179
177
163
148
143
151
161
160
149
144
149
153
158
159
163
166
165
160
158
160
165
161
155
154
157
163
161
157
153
157
160
158
156
157
161
166
160
155
160
167
167
157
150
153
159
161
158
154
154
165
175
178
168
154
146
153
161
161
152
148
156
167
173
172
167
167
166
163
164
167
168
162
153
155
167
178
173
158
151
153
161
162
159
156
157
161
158
159
158
158
154
149
144
144
148
158
169
177
173
167
165
168
170
167
164
167
171
170
162
157
160
168
173
170
165
164
164
165
166
169
168
162
155
158
165
171
166
153
151
156
161
161
155
152
157
165
168
167
154
137
129
135
141
142
146
157
175
191
185
166
155
158
167
172
173
174
177
179
177
171
164
158
155
158
163
166
166
164
162
166
169
172
167
163
157
152
148
149
153
161
161
159
154
159
167
172
165
166
152
129
121
133
149
153
154
163
176
184
177
162
153
155
161
166
167
170
174
180
187
182
165
149
142
149
161
168
164
159
154
160
168
173
171
165
158
152
147
148
154
158
157
157
159
170
177
173
149
156
157
150
147
149
153
158
164
171
177
177
169
163
158
158
158
158
159
159
163
170
180
178
161
148
143
147
153
154
151
151
154
160
162
158
154
158
166
171
164
152
146
147
152
156
161
170
173
168
144
156
171
175
170
159
157
157
165
178
186
182
171
163
163
165
164
161
156
155
160
167
168
163
153
147
145
146
144
141
142
149
155
158
156
147
142
151
167
177
170
156
147
148
153
156
152
151
154
156
157
164
169
170
164
159
158
159
166
176
186
184
173
163
162
169
170
163
154
152
159
167
165
155
148
145
146
146
145
145
147
152
154
156
155
152
152
154
159
164
166
162
158
158
160
157
146
136
137
151
163
161
155
152
152
154
163
169
172
175
177
180
173
166
162
166
167
164
152
149
156
162
163
157
153
150
148
148
147
150
156
155
152
154
156
163
166
161
155
155
162
167
163
155
156
156
153
144
137
145
161
153
149
152
158
161
167
172
175
174
173
174
171
164
159
157
163
166
161
155
154
154
160
163
166
163
156
150
147
150
154
153
152
153
157
161
163
159
154
153
156
158
154
143
143
153
164
163
150
141
157
154
161
169
172
168
164
166
171
175
175
174
171
164
158
158
162
169
171
165
161
155
157
163
171
171
161
151
145
145
148
152
155
157
155
153
151
151
149
145
142
143
143
144
141
148
162
166
157
143
154
159
168
174
172
167
161
162
168
175
177
174
169
163
159
157
158
161
167
172
172
165
157
156
162
164
159
147
144
144
147
151
154
156
154
150
148
150
148
141
134
137
146
151
148
144
148
154
151
144
151
154
158
163
162
164
163
164
166
170
171
168
163
162
160
158
154
150
157
167
174
166
156
151
153
151
148
142
141
145
148
150
152
154
157
155
156
158
157
154
148
147
150
151
149
145
144
149
151
148
149
152
156
159
161
166
165
163
161
158
159
157
157
158
158
159
157
158
160
164
162
155
152
151
151
147
140
135
138
143
147
148
150
152
155
155
156
159
165
168
165
156
146
142
144
151
156
160
161
156
158
158
160
165
169
169
167
163
158
156
155
154
154
155
159
164
170
174
174
166
159
150
149
150
151
149
144
140
140
141
145
147
147
148
148
149
153
157
161
166
163
153
144
141
147
159
168
168
163
156
170
169
164
166
167
168
167
163
159
158
156
156
155
158
163
169
172
176
175
168
163
157
156
152
150
152
154
152
151
149
150
149
144
139
141
148
153
156
152
149
148
150
150
151
152
159
164
160
153
146
164
164
159
157
157
163
165
163
161
158
156
157
158
163
169
170
167
162
163
165
167
167
161
155
152
153
153
153
153
157
156
153
145
141
147
154
161
157
150
141
141
148
156
158
153
148
152
155
151
141
157
157
158
158
159
162
162
161
159
157
155
156
160
167
173
172
163
157
156
160
165
165
165
165
164
157
150
145
144
151
156
153
152
151
156
159
160
157
151
144
142
147
155
156
150
144
149
158
157
145
161
168
175
175
171
164
159
157
157
159
157
158
162
169
175
174
164
156
154
156
159
161
164
170
174
167
152
143
141
146
149
150
152
155
160
160
155
152
148
145
142
143
148
153
156
156
157
158
154
143
167
174
177
176
169
163
157
152
156
160
162
162
164
172
179
177
165
152
148
150
155
158
158
165
170
166
157
150
146
147
147
146
148
155
160
159
152
147
145
143
139
135
138
150
162
167
160
148
142
139
165
163
161
159
158
157
154
150
153
159
165
166
167
174
180
177
165
149
142
148
156
159
157
156
157
160
157
154
153
152
149
144
144
151
157
159
152
146
144
143
140
134
133
141
151
154
150
141
139
145
164
159
151
152
153
157
158
153
154
158
165
168
165
165
168
173
169
161
153
151
156
159
158
156
156
156
152
150
152
152
149
143
141
145
152
155
151
146
144
144
143
142
138
139
134
133
135
142
150
158
164
161
155
152
154
161
165
165
159
156
159
159
154
151
153
162
173
172
164
154
151
154
157
159
160
157
150
144
144
147
147
143
142
144
149
149
146
144
144
147
149
151
149
143
132
126
132
144
153
158
159
158
154
152
154
165
173
173
164
151
149
150
151
150
151
156
159
159
155
150
144
141
143
152
158
158
153
146
142
144
147
151
149
150
149
147
144
143
145
149
154
156
154
150
143
138
141
145
146
140
152
153
155
155
159
167
174
174
164
152
149
151
154
156
154
153
146
139
137
139
138
135
134
138
147
155
156
153
148
146
149
156
158
159
156
150
144
140
142
148
151
152
149
147
146
143
140
140
138
132
170
169
167
164
163
164
168
175
181
180
175
163
156
155
161
172
179
182
184
179
176
177
185
189
186
175
167
164
165
166
163
157
162
173
183
181
173
163
164
168
167
161
158
152
153
159
164
167
164
158
176
175
172
167
166
171
180
192
192
182
167
158
157
160
168
175
177
182
181
176
174
172
171
169
171
172
171
169
168
169
171
170
167
166
166
170
167
162
155
157
165
171
172
167
162
163
165
162
153
153
178
176
171
168
169
174
184
191
189
178
168
160
159
160
159
163
169
177
178
172
169
164
162
159
161
166
169
170
169
172
176
177
173
166
162
162
164
162
157
158
164
169
170
170
174
179
176
166
157
153
173
171
168
168
169
171
174
177
175
171
171
171
169
159
153
155
167
177
174
166
160
160
160
161
162
162
162
164
169
172
174
174
172
170
170
169
169
169
170
169
162
155
152
158
174
184
184
177
169
167
163
166
171
173
170
165
164
165
164
165
172
182
183
170
157
158
170
178
171
158
151
153
157
161
161
160
158
157
161
168
173
170
167
163
165
168
169
170
170
166
157
146
143
148
159
168
172
173
175
172
162
168
177
177
170
161
159
163
166
166
173
184
188
177
166
163
173
178
172
159
156
160
161
159
158
159
159
159
162
169
176
177
167
153
145
147
154
157
157
156
155
155
155
151
148
147
150
156
160
161
163
170
179
177
169
160
160
167
168
169
172
181
180
172
166
165
172
178
175
170
171
174
171
162
155
155
161
170
174
177
178
179
167
149
131
126
132
137
140
143
152
165
169
158
141
133
138
145
147
147
164
170
176
172
165
163
168
172
169
166
167
170
167
162
160
165
169
173
174
174
176
177
173
163
154
151
161
175
182
179
172
168
162
151
140
130
125
124
127
136
150
164
163
149
132
128
139
151
155
152
164
169
174
173
169
171
174
173
166
162
161
163
162
155
153
157
164
168
170
170
169
173
169
161
150
148
157
172
178
169
158
154
159
163
162
156
145
134
132
140
159
168
164
149
138
138
148
161
166
165
166
171
181
184
179
176
176
175
169
164
162
162
163
159
155
155
161
166
170
172
169
170
166
161
153
154
159
166
164
160
156
157
161
167
172
176
169
157
148
153
169
182
179
166
158
156
159
164
167
166
168
172
185
189
182
174
173
181
183
176
164
164
174
179
173
165
160
165
171
175
173
171
169
168
166
167
167
162
158
160
166
167
163
155
158
172
176
168
155
155
165
176
178
172
167
163
161
162
163
160
168
169
175
177
170
163
169
182
191
179
164
162
178
191
187
168
158
160
170
176
176
174
172
172
170
169
165
160
161
165
168
166
151
139
144
160
171
169
157
154
153
155
158
162
162
162
163
165
167
163
172
168
161
157
154
157
166
176
181
177
169
168
173
175
168
158
155
160
173
177
175
170
165
161
158
155
153
157
161
165
163
153
141
137
147
162
170
168
163
158
150
146
147
155
163
165
167
172
176
171
177
171
158
151
153
160
166
169
171
173
179
177
168
150
140
146
159
171
179
178
172
165
162
157
154
152
152
155
160
163
160
151
147
152
162
166
166
161
162
163
160
150
144
149
163
168
167
168
170
170
177
176
170
165
164
165
166
165
164
172
178
176
163
142
135
149
167
179
183
180
174
168
167
169
170
166
161
156
159
162
163
162
161
168
170
165
152
145
152
164
165
154
142
143
154
161
160
158
158
163
173
177
180
176
168
164
162
162
158
158
161
160
157
153
152
158
167
174
180
182
183
180
176
179
180
174
163
156
156
161
163
161
159
164
166
163
148
142
149
160
163
156
148
150
153
153
152
155
160
167
172
180
184
178
170
165
164
165
160
154
149
148
155
161
165
165
164
163
170
180
187
187
180
170
165
163
159
155
155
158
160
152
145
151
160
164
159
152
151
157
158
158
159
162
161
156
154
161
168
169
182
184
182
178
175
174
175
177
174
166
157
152
155
162
167
170
169
166
168
176
183
180
164
150
146
154
159
158
156
158
158
153
147
149
159
165
165
160
155
155
156
158
163
167
168
164
160
161
162
157
193
185
177
172
174
177
178
178
176
170
165
160
160
163
167
168
170
171
170
169
167
159
145
141
146
158
161
159
157
160
167
166
160
156
161
164
165
161
156
156
158
163
163
161
160
161
160
154
148
145
188
179
169
162
165
165
164
165
164
165
164
163
164
167
167
166
167
167
164
159
151
145
146
153
161
163
159
155
152
159
167
169
167
163
163
166
166
163
158
156
158
160
158
151
147
149
151
148
144
146
171
165
162
162
162
155
152
156
162
162
162
162
166
169
166
161
155
155
153
149
147
154
164
173
173
163
155
147
147
147
152
157
161
164
165
170
169
166
159
155
154
157
155
150
145
145
146
146
145
147
161
161
164
167
166
159
156
164
167
165
160
159
165
168
165
156
150
150
151
151
155
165
178
178
169
159
155
151
148
142
141
146
154
165
169
172
171
166
157
150
149
154
156
155
153
152
151
150
147
147
165
169
171
173
172
169
170
173
169
163
159
159
165
169
164
155
152
157
163
165
165
167
170
167
158
157
158
161
156
147
143
147
155
164
164
165
164
159
153
150
153
158
161
164
163
162
159
154
154
155
173
174
175
173
168
166
167
168
163
161
161
169
174
175
169
161
158
159
166
169
168
164
160
156
157
157
158
159
155
149
149
153
158
159
156
153
150
150
151
153
157
164
170
171
166
160
157
159
164
169
171
171
172
170
166
159
155
155
159
164
169
177
184
184
180
172
161
157
155
161
167
167
163
159
157
158
155
151
150
151
153
156
157
158
155
151
148
152
156
156
156
163
168
170
165
156
157
165
174
173
160
158
163
170
168
160
153
155
161
167
170
171
175
180
181
176
162
149
143
153
166
172
165
159
157
160
160
156
156
158
159
159
159
164
167
165
160
161
163
161
155
152
155
160
159
158
162
174
175
165
148
145
155
165
166
161
155
160
166
169
166
159
156
161
171
174
167
153
148
157
168
169
153
147
152
164
174
172
167
164
163
162
164
170
173
171
165
162
167
170
160
150
145
149
154
159
162
166
162
155
157
151
151
151
153
156
154
158
163
166
164
156
148
147
159
170
172
167
163
165
165
159
144
139
148
163
173
172
165
164
164
164
164
163
164
162
156
158
166
173
170
158
150
151
154
155
150
148
151
158
170
167
156
148
143
148
153
158
161
161
164
161
156
151
158
167
172
171
165
162
162
156
147
142
149
153
160
159
159
163
167
165
157
153
154
157
155
157
162
171
173
166
159
157
156
153
145
144
155
167
171
177
174
162
153
152
155
158
162
165
167
169
171
171
170
169
165
163
162
160
162
159
160
157
154
152
151
150
151
158
165
162
155
153
157
166
165
160
158
165
168
162
157
156
155
155
153
157
166
169
152
168
178
178
171
164
158
160
164
169
170
173
180
186
184
172
161
155
157
162
167
171
166
159
156
157
159
152
144
144
153
157
157
154
159
170
166
157
155
160
164
159
149
148
152
156
159
160
159
156
140
156
168
171
168
165
160
160
162
165
170
172
174
180
180
173
162
151
151
161
173
179
170
152
148
157
166
162
148
142
149
154
155
152
155
157
156
152
150
156
164
161
154
152
154
155
151
142
138
142
147
150
149
151
151
155
160
161
162
161
160
161
160
161
164
166
160
148
140
150
171
181
171
150
139
148
161
165
162
156
155
152
148
143
144
150
152
151
149
154
163
167
164
159
159
155
143
127
124
139
158
153
148
143
147
154
162
167
167
163
160
161
160
159
156
156
154
148
142
146
160
170
168
157
148
149
156
162
164
162
157
152
141
140
145
153
157
156
154
156
161
160
153
150
154
157
150
136
130
138
163
161
158
158
159
162
166
170
173
171
168
170
174
170
161
157
154
159
162
161
159
157
161
165
167
164
154
149
148
152
154
152
147
149
156
160
162
160
159
157
155
145
136
137
150
160
162
153
143
138
164
162
164
169
170
169
168
168
169
169
170
179
187
184
172
161
160
169
176
172
163
153
155
166
177
172
155
140
137
146
154
156
157
157
158
157
155
157
157
155
146
138
138
143
151
159
163
159
148
139
156
155
156
162
167
168
167
164
161
163
166
177
183
182
173
167
167
170
171
167
160
149
148
154
163
163
152
142
141
149
157
159
159
157
155
151
150
154
156
153
146
142
147
154
153
151
154
155
150
141
143
144
148
155
159
165
169
164
159
156
159
165
168
167
167
168
169
169
160
154
148
146
145
149
153
156
151
145
145
152
158
157
155
153
151
150
150
154
156
154
149
148
148
149
146
146
149
155
153
145
142
147
152
156
159
166
170
167
160
153
153
154
156
159
160
167
173
173
164
155
147
145
150
154
161
161
155
149
144
143
145
148
151
151
150
148
147
148
150
152
151
148
143
141
141
146
152
156
156
150
161
161
160
159
165
170
172
168
162
157
156
155
155
156
162
171
179
179
169
159
150
149
154
160
165
163
160
153
142
136
135
142
148
151
151
150
146
144
140
141
145
148
146
144
143
146
151
154
154
151
180
172
158
156
162
170
172
168
165
167
166
162
159
162
170
179
180
178
168
160
155
154
156
156
154
157
159
158
152
144
139
141
146
149
151
154
153
148
140
134
137
147
155
155
149
145
148
152
153
150
179
164
148
144
154
164
168
168
166
168
166
164
164
169
173
174
174
167
164
163
162
161
157
153
149
151
154
157
157
153
147
146
145
148
152
156
161
159
152
142
139
149
158
158
148
140
144
151
152
149
166
158
151
149
154
161
163
163
161
160
161
163
168
170
167
162
161
161
164
166
166
164
160
154
151
151
150
148
146
149
150
153
154
153
152
153
154
158
159
155
149
149
154
153
143
137
140
151
154
146
164
168
169
166
164
162
162
161
158
157
158
161
165
163
158
154
155
156
159
163
164
163
161
154
152
152
149
141
136
139
148
156
161
160
154
146
141
146
151
155
154
153
153
152
146
139
138
143
145
142
164
170
173
168
164
162
164
164
160
158
156
156
155
156
158
158
156
149
144
148
157
160
157
151
150
152
151
144
135
136
145
153
158
157
154
148
141
143
148
153
152
151
151
149
151
148
141
137
138
139
165
166
165
158
152
157
164
166
162
158
154
151
148
151
159
170
166
153
144
147
156
159
155
149
149
154
155
151
144
143
145
144
147
151
154
153
150
148
149
153
151
144
143
146
150
150
144
140
143
146
167
166
162
158
152
154
157
158
155
154
152
150
147
149
159
171
175
170
161
159
159
160
156
153
157
160
158
153
153
155
151
144
141
145
150
152
149
148
150
152
151
145
142
144
143
140
140
144
155
161
162
160
160
159
156
158
161
157
152
149
150
152
151
152
157
167
172
171
163
157
156
155
153
157
163
164
157
152
154
158
158
152
145
146
148
147
143
143
147
150
152
151
148
142
135
130
132
144
159
168
148
145
146
149
155
165
171
169
161
152
149
152
155
158
161
163
156
145
137
137
139
142
145
154
161
164
157
147
147
151
154
151
147
148
150
145
143
141
143
150
153
148
143
138
134
130
135
144
157
161
147
141
141
147
153
167
174
177
169
158
151
152
154
159
166
164
151
137
128
131
137
141
142
145
153
158
155
149
145
144
144
146
145
148
155
153
144
138
137
144
148
144
138
135
137
140
142
145
148
148
172
169
166
166
166
169
173
175
181
184
182
166
150
146
161
179
188
183
177
170
173
179
185
191
190
186
186
190
191
181
165
153
153
161
170
173
171
171
172
170
160
158
160
166
167
167
169
175
179
176
172
171
171
171
172
175
179
179
179
173
166
160
157
160
164
168
168
169
168
170
173
174
174
171
170
174
185
194
196
184
170
157
153
159
169
174
175
168
156
149
150
161
166
169
170
173
178
178
169
161
175
175
175
174
173
172
171
176
177
171
165
161
162
163
161
152
149
154
162
167
171
171
165
160
159
164
173
184
186
180
172
171
171
170
170
171
174
171
164
157
157
165
171
172
176
181
180
171
160
156
175
174
176
178
173
168
167
172
177
175
173
170
164
155
146
143
147
154
161
165
167
167
166
163
163
163
169
171
171
169
172
179
185
180
171
166
167
173
176
176
173
168
164
168
175
180
174
163
160
164
166
169
178
183
182
175
173
176
180
179
176
173
166
154
146
144
152
159
162
162
162
162
164
168
173
174
170
170
166
167
172
175
173
168
159
153
149
155
165
171
168
159
154
157
168
175
171
164
162
162
161
165
177
185
182
175
173
176
177
174
172
174
172
167
157
157
158
163
168
169
169
166
163
166
171
174
172
173
177
178
175
170
160
152
143
137
132
135
142
152
158
159
158
159
169
179
182
176
163
154
164
168
176
177
169
161
161
165
167
166
166
173
181
180
171
162
157
160
167
176
179
179
171
164
161
162
167
176
185
185
177
164
151
140
131
124
118
118
124
139
156
171
172
169
169
177
183
179
165
155
175
178
180
175
167
159
158
165
166
166
166
174
181
182
173
162
155
155
160
168
173
179
174
166
158
154
162
175
184
179
166
154
145
137
132
124
116
113
117
133
156
175
178
165
152
150
157
165
166
166
179
181
184
182
176
171
171
173
171
170
170
174
179
174
165
159
155
158
160
161
162
168
171
166
159
157
164
176
178
170
157
151
148
143
137
136
135
134
135
143
159
172
175
162
142
132
137
151
168
177
177
176
181
182
181
178
180
184
182
178
173
174
175
173
164
162
167
171
170
167
163
166
167
163
164
167
175
178
173
167
164
163
156
148
143
153
164
171
167
161
161
166
169
164
153
145
147
156
168
173
171
170
175
178
175
173
177
188
190
180
167
163
171
179
179
172
166
165
170
171
171
169
167
166
172
177
178
173
166
164
163
162
154
142
146
164
181
188
179
164
152
151
156
160
161
160
164
167
167
160
170
168
171
174
168
164
171
184
190
177
161
157
170
186
191
175
159
156
163
172
176
174
173
176
181
181
175
165
160
159
155
151
145
145
154
171
183
183
171
155
143
141
146
154
161
164
168
173
168
153
172
171
170
167
165
164
168
178
179
171
161
163
172
184
182
170
161
161
169
175
176
178
176
176
176
172
165
161
161
161
156
151
150
159
171
183
183
175
163
153
146
146
152
159
163
164
168
171
170
157
176
176
171
166
165
165
169
171
168
164
163
168
172
169
162
160
168
181
187
183
178
176
176
173
167
162
161
161
164
165
163
160
162
172
181
186
179
169
161
159
160
156
156
159
164
166
165
162
159
153
176
176
174
169
167
166
167
166
162
159
161
166
167
156
149
156
169
187
191
183
177
174
173
170
166
160
157
158
160
162
162
163
167
174
175
172
164
157
161
166
166
160
153
152
156
160
159
153
149
149
172
175
177
177
170
165
164
165
163
161
161
161
161
156
153
158
166
174
178
178
174
172
173
172
168
163
158
157
159
158
157
161
167
172
167
159
151
151
161
168
167
161
157
155
155
155
154
156
160
162
169
171
175
176
171
165
164
168
172
170
167
161
158
161
164
166
165
165
168
169
171
170
170
172
168
168
167
166
162
156
154
156
163
168
163
155
149
152
160
164
160
160
164
164
162
155
153
161
172
175
173
171
167
164
163
163
166
175
180
177
168
161
159
165
169
172
170
170
170
167
166
162
157
157
162
171
181
179
168
156
153
153
154
156
160
161
162
162
158
155
151
153
159
165
165
160
156
158
164
164
181
173
162
157
159
164
168
174
173
167
160
154
157
165
169
170
171
172
172
167
158
147
139
141
153
171
182
179
166
153
150
151
151
153
162
174
181
176
164
157
153
152
151
152
156
160
159
154
150
153
176
167
158
155
159
165
166
167
161
157
153
158
161
167
168
166
164
166
168
164
151
143
141
148
160
171
172
166
154
148
144
146
150
157
165
176
180
175
168
163
162
157
149
142
145
149
152
150
152
157
158
157
159
164
169
168
165
164
162
164
168
172
174
172
168
165
163
162
162
157
151
157
167
178
179
174
170
163
150
143
140
143
149
156
159
160
158
158
156
156
157
154
149
142
138
139
143
148
153
156
147
154
162
168
168
166
168
171
172
174
179
180
179
174
168
166
165
165
164
160
159
167
181
188
183
174
170
166
161
152
143
144
151
158
156
151
146
145
146
146
149
151
150
150
149
150
151
152
152
148
155
163
165
161
160
164
173
178
176
170
166
168
169
168
166
162
164
166
169
167
165
167
171
171
170
170
172
177
174
163
153
152
156
161
160
156
150
150
151
154
155
154
153
155
161
167
166
160
153
152
170
170
165
160
159
162
169
172
168
163
160
159
162
165
166
162
160
161
162
164
163
163
162
160
164
169
172
173
168
162
155
156
159
160
158
155
154
159
165
170
170
162
158
155
158
163
161
158
155
158
172
169
163
164
166
162
159
159
161
165
167
168
171
173
170
168
160
155
152
155
162
169
170
169
170
169
169
160
153
150
155
157
159
160
158
156
155
162
168
174
172
167
161
155
149
147
150
157
159
155
163
159
162
170
172
166
157
157
161
168
172
174
177
176
174
170
163
155
153
157
166
173
174
170
169
168
163
155
152
152
156
158
159
163
166
167
169
170
169
166
163
163
164
160
153
151
159
169
164
145
158
154
158
167
168
167
162
162
163
166
165
164
162
164
167
168
168
165
157
159
163
165
163
161
157
158
156
154
153
156
160
159
156
163
173
180
181
175
169
163
157
161
163
163
161
161
165
169
158
138
162
156
159
164
167
168
169
170
168
163
154
146
143
147
158
168
171
165
155
150
148
148
147
146
151
152
152
151
151
155
160
160
154
151
156
164
168
170
169
171
169
163
160
158
158
157
153
146
144
145
169
164
168
177
182
181
174
174
173
166
154
145
146
155
166
171
169
161
149
140
139
138
140
142
146
151
152
149
146
151
159
162
154
142
137
143
148
156
169
181
184
174
161
155
152
149
140
135
145
161
164
167
179
191
195
186
174
173
175
170
159
157
164
179
184
175
165
157
151
148
143
141
139
140
148
158
160
152
141
144
158
165
159
144
139
146
152
157
163
174
181
175
165
158
154
149
144
146
157
166
160
168
179
189
187
180
170
169
171
169
161
159
174
192
192
177
161
156
158
164
162
154
145
143
154
168
171
155
138
141
157
166
163
154
157
167
172
162
150
153
164
171
170
165
160
155
152
154
157
156
153
159
163
166
167
168
166
165
163
155
151
155
170
184
189
176
163
156
158
166
174
170
160
149
151
163
168
160
148
148
158
163
157
152
159
172
176
161
143
142
155
169
171
165
155
152
151
147
149
151
150
153
153
157
163
165
167
165
162
153
149
153
160
172
176
172
165
158
156
162
172
179
172
157
147
149
158
163
164
162
160
152
145
142
148
155
157
151
146
148
160
165
162
153
147
145
144
144
148
159
155
158
162
166
166
166
164
165
165
163
158
157
160
164
167
166
164
160
159
160
166
172
169
160
150
147
150
159
165
163
155
144
137
139
144
148
147
148
154
164
162
151
138
138
143
148
145
145
153
166
162
167
172
174
170
164
162
164
168
166
161
159
162
165
162
158
156
162
167
166
161
157
157
158
161
158
152
147
149
150
150
145
144
148
153
155
152
155
163
168
156
133
120
129
149
157
151
146
150
160
167
169
168
167
166
165
167
166
164
163
157
158
163
167
165
161
160
166
169
167
159
151
150
157
167
164
155
144
142
147
154
156
157
157
159
156
153
158
165
164
149
129
124
137
151
157
152
147
147
148
163
161
157
157
162
166
169
167
162
158
155
158
163
167
171
177
177
169
159
151
149
153
153
154
158
163
158
155
156
162
167
168
163
161
157
151
149
152
157
158
149
138
138
143
149
150
151
150
149
145
156
160
159
159
161
165
169
168
163
157
155
158
161
165
171
182
184
171
152
139
146
155
158
154
155
160
165
169
169
169
169
164
162
157
152
147
145
146
150
152
151
146
143
143
143
145
149
153
151
143
159
165
166
161
158
162
168
168
164
158
156
159
160
161
165
171
175
170
154
147
148
156
162
163
166
171
171
170
163
155
154
156
157
155
151
148
146
145
146
148
148
148
145
143
144
143
148
147
144
140
172
174
165
156
154
160
166
166
163
158
159
163
164
163
164
165
165
162
156
152
151
154
159
165
169
173
170
162
149
140
139
146
154
157
154
153
153
151
146
143
144
149
148
146
142
138
137
137
137
140
185
175
159
149
152
161
165
163
162
165
169
171
171
171
169
171
167
161
155
151
149
151
153
154
157
161
162
161
153
145
141
146
155
161
160
156
154
155
151
148
148
152
155
149
140
135
135
138
142
148
183
169
152
146
153
162
165
164
163
168
170
173
174
173
174
172
167
164
156
151
149
152
154
153
150
151
159
163
162
155
149
150
158
166
161
152
150
154
159
160
158
157
158
155
144
137
140
144
144
146
169
158
149
146
154
161
165
165
163
163
166
170
170
167
162
160
166
171
168
161
157
157
159
154
150
151
156
161
159
153
152
155
161
164
155
143
138
146
159
166
163
158
156
154
146
141
141
144
143
137
154
152
150
148
152
160
166
164
160
158
162
167
167
158
148
149
161
169
170
163
159
160
160
153
148
150
153
151
144
144
150
156
158
155
144
135
132
138
149
155
156
153
151
149
143
136
134
137
139
137
149
152
153
150
148
158
169
173
165
158
159
162
156
148
140
146
158
163
159
157
157
159
156
148
145
148
150
142
135
141
150
158
153
145
140
139
141
142
144
147
148
145
145
144
140
136
134
138
144
146
151
158
160
154
150
156
171
181
176
164
158
155
149
145
143
150
156
158
155
157
159
158
151
143
143
150
150
144
141
148
157
159
150
143
145
150
150
150
149
150
149
144
142
143
146
147
147
148
151
153
161
163
163
164
161
163
168
171
168
162
157
154
149
148
148
153
156
158
160
163
164
160
151
143
146
153
156
154
153
158
163
158
150
147
148
149
147
148
152
155
152
147
145
147
150
152
150
151
151
154
159
156
159
165
167
168
164
159
155
155
160
166
165
162
160
157
157
156
157
162
165
161
153
148
151
155
158
156
156
158
157
154
150
151
151
147
142
144
149
154
155
150
146
145
145
143
142
145
152
159
147
145
150
158
164
166
166
159
154
156
162
170
174
174
172
167
161
152
149
153
162
163
158
157
156
156
154
150
150
152
150
146
144
150
153
154
148
145
148
152
155
149
141
134
135
137
138
145
159
169
149
145
149
152
154
158
162
162
163
161
161
161
162
166
171
176
171
163
154
154
159
162
162
158
157
153
144
138
140
142
143
138
134
138
148
152
149
145
144
151
153
145
136
132
137
142
147
153
160
165
171
168
165
165
169
172
169
164
168
181
191
183
166
158
165
177
180
171
164
164
172
176
181
174
169
169
176
186
187
180
167
162
161
163
161
163
169
176
181
173
163
163
173
178
171
156
149
161
177
183
170
169
171
174
178
178
172
163
162
169
178
182
176
167
165
166
163
159
159
165
171
175
174
169
163
167
177
187
188
177
164
155
152
154
158
163
172
179
176
161
151
153
159
162
159
156
159
166
168
163
173
172
174
177
177
173
170
164
164
167
172
176
176
176
174
168
159
153
155
165
171
173
167
160
158
164
179
186
184
169
159
159
159
158
155
162
174
180
178
166
160
163
167
166
161
162
166
165
161
157
176
175
177
179
176
173
171
176
178
175
169
163
162
168
172
167
158
151
156
165
172
171
167
163
164
172
180
184
178
163
157
164
169
165
160
161
168
175
179
180
183
185
182
172
163
161
160
162
161
163
173
175
178
181
183
185
187
192
191
180
165
150
147
153
154
154
150
152
161
169
172
168
163
165
174
180
180
180
173
162
155
152
155
154
150
146
143
150
162
175
184
185
177
164
158
156
155
155
158
160
170
169
174
179
181
184
187
189
186
175
162
151
148
150
152
152
151
157
168
177
176
166
158
163
173
178
178
177
177
172
157
139
128
128
132
128
123
127
142
161
172
173
166
161
167
176
177
167
159
155
170
166
169
172
171
169
172
172
170
169
164
163
164
166
167
166
162
161
169
174
174
165
156
155
162
169
170
175
183
180
159
131
110
108
117
120
117
120
133
149
164
168
165
168
181
193
193
177
160
157
180
177
178
179
176
171
166
165
167
170
170
171
177
182
179
171
162
159
157
160
161
160
158
158
161
163
167
172
177
173
155
128
107
103
109
116
119
123
130
141
156
166
170
170
174
174
167
157
153
158
186
187
187
185
182
175
170
172
176
175
174
175
178
182
177
170
163
159
156
150
149
158
166
170
169
168
171
173
173
167
153
139
124
115
115
122
131
138
141
143
150
159
165
164
158
148
140
138
147
160
179
181
180
178
174
171
170
174
178
176
172
172
173
174
169
167
166
168
167
159
156
162
170
177
173
172
175
178
173
170
163
157
146
133
128
135
148
161
163
154
145
142
149
156
156
150
146
147
155
162
169
165
166
165
167
166
167
172
173
167
161
161
164
166
165
163
160
163
166
168
169
166
165
164
165
168
168
167
166
165
162
162
157
153
147
150
159
171
173
159
137
127
131
144
153
155
158
161
163
161
161
153
154
165
170
170
168
168
167
162
155
155
161
169
170
162
152
147
155
168
173
167
157
155
163
165
161
157
158
157
155
156
161
167
167
162
162
168
168
157
141
132
135
145
152
152
157
165
168
162
167
158
160
168
173
175
170
168
164
160
157
163
172
180
175
166
158
156
160
169
174
169
164
164
167
168
165
162
161
162
159
157
166
176
179
173
165
163
161
161
158
156
159
161
160
156
157
163
168
163
174
174
172
172
172
171
169
167
161
156
156
166
177
182
175
165
166
171
172
171
170
169
172
172
170
168
169
174
174
171
165
160
161
169
175
175
168
159
158
160
167
172
172
168
165
163
161
160
158
154
176
182
185
178
170
166
166
167
162
155
154
164
174
179
173
163
167
172
171
164
163
168
172
171
166
161
164
170
172
169
162
157
155
160
164
166
163
156
155
158
165
170
168
162
159
160
159
154
147
143
174
179
184
181
174
170
169
171
170
164
159
163
169
175
176
173
170
169
165
159
157
163
168
169
164
160
163
167
167
164
158
160
168
172
168
161
158
160
164
166
167
171
169
164
157
156
156
154
152
151
171
174
176
177
175
176
174
173
172
171
168
166
164
172
180
184
180
174
166
158
156
159
165
172
171
168
166
167
164
162
161
169
180
182
171
160
155
161
169
169
166
167
169
166
160
153
153
156
161
162
174
172
170
169
169
166
166
165
165
165
165
162
161
163
169
175
179
176
173
167
160
162
169
174
176
172
171
169
165
160
159
165
170
170
167
161
159
158
159
158
153
150
152
156
157
155
154
156
155
158
177
172
164
158
155
156
156
155
154
153
151
152
155
157
157
158
162
170
174
176
173
171
171
172
172
172
172
168
161
156
154
153
154
158
165
170
167
159
154
150
144
138
135
141
150
158
158
153
149
149
167
164
156
151
153
156
157
156
154
152
151
152
157
159
157
155
157
163
171
175
175
171
171
169
169
171
172
167
156
149
146
149
154
159
166
167
162
154
148
145
147
144
140
141
146
150
152
150
147
150
151
152
152
149
151
158
166
168
165
163
164
162
163
165
167
169
170
169
170
170
165
166
169
173
175
173
172
170
162
157
154
157
160
160
155
146
139
136
137
141
146
149
150
151
146
140
140
143
151
151
144
153
153
146
146
156
168
171
168
167
170
171
169
168
171
177
180
176
172
168
164
164
170
177
176
173
172
177
178
173
166
159
156
151
142
138
138
139
141
141
145
148
151
154
155
150
151
155
159
154
154
162
156
145
139
148
164
169
166
164
166
169
170
170
169
170
172
172
170
169
169
169
171
173
172
170
171
177
183
180
166
153
145
145
150
158
164
169
167
162
157
148
145
147
157
171
177
176
168
159
167
167
158
150
149
151
159
162
163
164
165
167
171
172
170
163
160
161
163
168
173
176
174
172
170
169
172
173
173
170
162
153
149
152
159
165
173
178
180
180
172
155
139
135
145
163
173
171
163
156
168
161
156
163
167
163
158
159
164
167
168
169
172
173
172
165
159
158
160
165
171
175
177
173
172
175
174
169
161
158
161
164
163
163
161
158
159
163
168
175
174
164
155
145
142
146
149
150
150
149
166
160
162
170
174
171
166
162
165
168
169
169
170
173
172
168
166
167
168
164
165
168
171
171
171
171
171
163
157
161
165
169
164
162
161
160
162
162
159
159
163
169
177
175
166
155
149
148
148
146
169
172
176
179
177
172
168
169
166
162
162
163
167
168
167
166
168
171
170
162
156
157
166
170
170
165
158
153
154
161
166
161
151
150
159
174
180
174
159
151
152
165
178
185
182
173
164
155
146
138
174
176
180
182
178
172
168
170
169
163
159
159
165
169
167
165
164
165
160
152
151
157
168
172
168
160
151
147
150
155
161
157
146
142
151
166
176
172
159
154
154
158
160
163
167
167
161
148
139
135
169
162
168
179
179
172
166
169
172
167
158
156
164
176
176
166
162
160
157
153
157
165
170
171
166
159
153
151
148
151
156
158
156
149
145
146
150
154
155
160
163
160
152
148
150
151
147
142
142
149
164
153
155
168
177
169
164
166
172
169
158
154
163
178
177
168
160
160
164
165
163
161
159
157
157
162
164
158
150
149
157
166
165
153
145
141
144
146
151
156
161
162
162
159
153
148
141
143
154
163
167
162
159
164
164
165
162
164
169
168
158
155
163
174
175
166
161
163
169
168
159
147
141
148
157
166
167
159
151
153
161
167
162
152
152
157
163
160
148
143
149
161
173
173
163
151
145
149
159
163
168
169
166
165
165
165
165
166
168
168
162
160
166
175
176
168
163
166
171
167
155
146
149
159
164
164
159
154
153
159
165
162
154
150
159
168
173
163
150
144
147
159
170
168
163
155
154
159
164
164
157
163
170
176
175
169
165
166
168
171
168
166
170
175
177
171
168
169
170
163
156
156
167
173
167
154
147
150
159
166
163
157
151
154
158
158
154
150
149
155
158
157
154
150
149
152
160
169
174
174
153
161
172
181
176
165
154
155
165
172
170
168
168
172
171
169
166
167
169
162
157
158
164
169
163
149
146
148
157
162
157
150
150
154
155
150
142
144
154
164
164
152
137
132
138
143
149
158
172
183
160
166
170
173
166
154
149
151
163
169
166
159
158
162
162
160
160
163
166
164
158
152
153
156
156
152
150
148
149
150
148
147
149
153
157
156
154
156
165
166
156
137
126
129
138
140
135
141
159
177
165
166
165
162
159
156
156
162
167
168
164
158
155
156
160
158
158
161
161
163
162
161
159
155
153
154
158
157
151
147
145
150
155
157
159
159
162
165
170
165
150
132
127
135
144
142
135
136
147
158
167
168
165
164
162
165
169
175
181
178
168
161
157
158
161
163
163
159
153
157
171
184
179
161
150
153
164
171
165
158
153
156
162
164
161
151
147
149
156
160
152
141
138
146
154
152
147
145
148
151
167
168
172
174
171
169
172
178
184
180
173
165
162
161
161
165
165
157
147
151
170
188
184
162
149
151
164
174
172
163
157
159
166
168
161
146
133
131
139
151
153
152
150
152
158
157
150
147
148
148
163
166
168
169
166
166
170
175
176
175
168
166
162
160
161
163
161
157
151
153
163
173
170
160
150
152
156
161
158
154
153
159
164
164
157
149
142
140
142
148
152
154
152
154
156
154
146
138
135
141
166
164
158
151
153
159
167
167
164
158
156
159
163
163
162
160
157
157
158
159
159
155
154
153
153
153
152
148
145
143
146
153
157
155
153
152
154
156
153
151
152
153
149
146
143
142
137
132
132
140
172
171
157
148
150
158
165
164
160
155
153
161
166
169
165
162
157
159
162
162
158
152
150
150
152
155
154
154
153
149
147
150
155
152
148
145
148
154
157
158
158
155
148
139
134
134
138
139
139
144
170
170
163
160
163
164
167
166
164
161
160
165
168
168
163
157
156
160
161
157
155
153
154
155
155
159
163
166
165
160
153
151
158
163
156
142
135
143
155
163
165
160
154
146
144
145
149
148
141
140
159
160
162
165
172
173
171
170
167
164
165
169
169
161
151
146
156
165
163
153
146
149
158
165
165
163
164
167
162
160
154
153
159
164
159
147
138
139
150
157
157
156
153
155
160
163
161
151
139
131
150
149
152
156
162
168
171
170
163
159
162
169
169
157
142
143
160
172
169
156
144
150
160
168
168
164
161
153
149
149
154
154
149
147
154
156
155
147
146
145
144
144
144
152
160
166
161
154
146
139
150
153
154
152
148
155
168
174
165
158
161
168
169
160
153
156
169
175
172
160
153
156
159
163
163
161
153
143
138
148
163
160
146
137
143
158
164
155
145
141
139
137
138
142
150
155
157
157
159
154
159
163
164
153
146
151
168
178
176
167
163
166
168
169
167
166
169
171
168
164
162
160
155
153
154
156
152
145
143
155
169
168
155
145
146
152
154
151
147
147
146
142
141
144
147
150
151
153
155
154
164
163
159
154
152
160
170
178
176
170
166
166
167
167
167
163
157
157
158
164
167
161
152
144
146
153
157
157
153
153
159
161
161
157
151
147
143
145
148
151
150
147
147
145
146
147
145
141
138
141
160
153
149
152
159
167
171
169
167
165
167
168
166
163
161
159
155
154
156
161
164
160
152
147
148
153
158
159
154
143
139
146
154
156
152
147
144
145
147
152
155
152
148
147
145
144
139
132
129
138
151
151
155
161
163
165
165
162
159
162
164
168
165
162
159
163
166
164
163
163
165
163
158
156
156
154
149
148
148
145
141
143
144
150
150
151
148
146
149
154
159
156
149
145
144
143
138
135
139
150
152
160
169
169
162
158
158
161
161
161
161
161
159
157
158
166
174
176
171
166
165
165
165
163
159
155
146
142
145
153
155
149
142
139
144
146
146
146
152
159
161
154
147
142
143
142
143
144
148
154
171
173
174
175
177
178
171
160
154
161
172
177
171
164
162
164
166
167
165
165
170
174
176
169
162
161
161
165
168
166
165
169
173
174
170
166
170
178
181
174
164
161
168
173
169
160
159
171
186
189
172
171
173
176
181
182
173
158
152
162
176
183
175
162
158
160
162
163
162
164
167
170
171
168
165
163
163
164
159
156
157
163
165
162
154
152
159
172
180
168
153
143
145
150
149
147
149
156
161
159
170
169
169
172
176
178
175
167
163
166
175
178
173
172
175
179
177
166
162
164
168
167
163
159
157
164
172
174
168
159
157
166
168
158
151
154
166
177
179
169
162
158
157
154
149
148
152
154
149
143
175
173
169
166
167
172
175
176
174
172
165
162
167
177
189
190
178
165
162
167
168
164
156
150
154
162
173
177
171
161
157
163
165
161
157
161
170
177
175
173
180
188
187
171
156
149
154
157
157
152
190
188
176
165
162
167
173
178
177
169
160
153
157
167
171
169
159
157
162
170
169
161
151
151
155
161
161
162
161
154
145
141
138
137
140
145
151
156
159
164
177
186
186
173
156
147
149
155
156
158
194
187
175
165
161
166
172
175
173
169
162
155
154
153
156
157
160
163
169
173
168
158
149
154
162
165
160
159
164
162
143
121
104
104
115
125
133
141
149
156
163
168
169
166
161
159
158
156
155
158
179
170
167
165
171
172
171
168
168
170
171
166
157
153
158
169
178
179
176
172
164
156
149
155
164
170
169
171
179
175
151
115
87
85
101
117
131
145
152
155
156
155
158
165
175
179
171
158
153
158
174
166
165
175
182
180
168
161
164
172
175
173
164
162
165
173
180
177
172
165
161
156
152
157
162
168
168
169
173
169
149
117
91
89
105
124
139
150
154
152
150
150
154
165
176
178
166
151
143
150
177
174
175
181
185
178
166
159
165
175
177
175
169
169
169
171
172
172
169
163
158
160
165
170
170
166
160
158
159
157
145
126
114
116
127
142
150
153
152
148
143
142
148
159
166
163
153
144
143
151
176
178
180
179
179
172
166
163
167
173
173
174
171
171
169
168
171
172
171
166
162
165
174
182
177
165
156
156
162
163
157
148
144
147
154
156
154
153
150
144
136
131
138
150
158
157
154
149
151
159
167
166
168
172
176
172
167
162
162
164
166
169
167
166
162
163
166
167
169
171
170
167
165
166
165
156
151
154
164
171
169
165
167
168
164
151
141
145
151
144
130
121
128
143
153
156
154
150
154
158
162
150
152
164
174
175
168
158
154
156
160
166
165
164
163
160
156
158
166
174
178
166
153
147
150
152
150
151
159
168
173
176
179
175
160
139
130
142
154
154
141
133
137
148
154
155
153
152
155
156
167
155
152
161
172
174
169
160
155
156
162
168
171
169
167
163
159
159
166
174
177
169
158
151
157
159
157
155
159
166
170
174
176
171
159
143
137
148
164
172
166
162
159
162
165
164
164
166
168
168
175
174
170
170
171
169
167
166
163
163
164
169
173
174
168
164
163
162
163
162
166
169
171
169
166
165
166
165
166
167
163
160
158
158
161
159
157
157
160
166
172
175
172
166
165
169
176
181
181
175
172
181
186
183
173
168
169
172
172
168
165
168
170
173
168
164
160
158
152
146
151
165
172
172
166
163
166
174
175
167
158
149
145
151
162
170
170
160
146
143
154
169
170
165
161
166
174
178
174
168
166
174
181
182
177
174
175
176
174
171
167
169
171
170
169
170
168
162
155
149
151
161
167
168
167
163
167
175
175
168
160
157
159
164
171
173
170
163
148
140
149
166
172
165
159
159
163
163
160
158
170
172
172
175
177
179
178
171
166
166
168
170
167
166
169
176
178
175
169
162
159
161
165
170
170
166
164
167
166
166
165
170
176
176
170
165
164
164
161
156
159
166
169
163
158
154
155
154
155
155
181
182
177
175
176
176
171
159
154
157
164
168
162
157
158
167
176
178
178
175
169
167
171
175
174
164
155
154
158
164
167
167
170
165
163
158
157
158
160
159
161
158
155
153
152
153
155
156
154
153
181
183
178
173
171
164
161
153
151
154
161
166
166
160
155
156
162
169
175
177
178
180
188
186
175
161
152
152
159
163
161
155
155
155
157
157
154
150
151
156
155
149
146
147
152
159
161
158
151
147
167
169
167
164
158
154
155
155
158
160
163
164
167
167
165
161
161
166
173
176
181
185
191
188
174
162
156
159
162
162
159
158
158
162
163
158
147
139
137
139
140
141
147
156
163
162
156
151
149
149
154
161
158
148
143
147
155
158
160
161
162
161
160
164
169
174
177
176
173
174
170
169
174
176
171
164
161
164
166
168
167
170
170
168
159
150
137
126
119
113
114
123
142
160
164
154
141
140
149
155
158
167
162
144
138
148
163
163
160
158
160
160
157
160
168
179
184
179
174
172
164
161
163
167
168
166
163
164
165
169
169
170
165
155
149
148
146
136
122
110
108
119
136
151
155
149
142
149
161
162
169
176
167
151
148
159
169
168
160
160
163
165
162
165
168
172
175
173
173
175
174
171
170
171
170
168
164
162
162
165
164
159
149
145
148
157
165
161
148
139
139
141
140
139
143
150
161
170
172
163
169
173
169
162
164
163
165
163
164
165
166
169
172
171
168
164
162
167
172
178
184
185
182
179
174
169
165
161
159
160
159
155
151
152
159
160
166
163
160
163
168
162
147
132
132
148
163
169
164
154
163
161
162
168
172
164
160
162
168
169
168
167
169
170
166
161
161
169
175
178
181
181
179
174
170
169
168
164
160
160
160
166
167
167
164
157
149
145
148
157
165
163
156
145
142
145
147
147
148
152
158
160
164
171
170
163
162
168
174
172
166
162
163
167
163
161
165
174
179
174
169
167
165
163
162
166
169
166
162
164
171
176
172
166
160
154
146
142
138
139
146
157
169
175
170
156
142
134
142
160
166
173
177
176
167
161
163
171
175
173
167
165
168
168
163
158
163
171
175
168
160
154
150
153
159
162
165
162
160
165
171
171
160
151
152
158
161
154
142
136
139
154
170
181
182
171
154
142
145
158
174
177
178
173
163
152
153
164
172
171
169
170
176
176
166
156
155
164
170
167
159
155
155
159
161
161
159
158
158
161
165
164
157
152
155
163
164
155
145
144
148
155
156
160
165
167
163
153
147
145
171
160
156
152
146
140
144
157
168
167
163
164
173
176
170
157
155
161
168
169
169
170
169
170
163
160
159
160
161
161
159
163
168
172
169
162
151
145
143
147
156
157
152
147
149
157
161
158
151
145
168
151
138
134
135
137
145
159
168
167
159
157
162
170
169
163
160
164
169
170
170
167
168
167
159
154
158
163
166
163
159
160
168
174
168
156
146
144
145
146
149
156
161
159
154
149
149
151
155
156
169
161
148
143
143
147
154
164
171
170
162
157
160
164
165
164
166
169
171
163
151
141
144
150
150
148
150
160
168
166
157
148
148
153
153
154
154
159
155
146
139
144
162
171
163
148
140
143
154
157
166
166
164
161
161
163
165
168
175
180
176
168
164
165
165
162
163
170
172
159
137
126
138
153
157
150
148
156
166
168
159
144
139
145
151
155
157
162
164
157
144
141
155
167
167
158
154
156
160
157
159
162
165
170
171
167
165
166
175
182
180
170
166
165
164
160
159
166
170
161
141
135
150
171
172
160
150
153
163
168
163
156
154
160
163
158
149
149
158
162
158
150
152
157
161
164
168
172
169
159
158
162
164
168
168
162
154
155
164
171
170
167
165
165
164
159
157
160
165
161
151
148
160
170
168
160
150
150
158
162
161
160
163
168
168
157
145
143
147
153
157
157
155
150
148
149
156
163
164
159
163
165
164
166
159
151
146
146
156
164
165
167
167
165
164
162
159
159
159
155
154
156
161
158
156
151
150
151
152
150
151
152
154
155
156
156
157
155
153
149
149
155
156
150
141
133
133
140
149
153
163
165
164
163
159
151
149
152
160
168
173
173
171
167
162
161
161
160
157
160
163
171
166
156
147
148
158
163
157
148
141
143
148
148
148
155
163
165
163
155
151
154
157
157
151
138
131
133
137
146
163
162
164
165
163
160
159
165
175
181
180
176
171
166
158
153
152
156
159
166
174
182
177
159
144
147
163
173
165
148
137
141
150
156
153
147
144
147
154
157
155
154
156
160
161
154
142
137
143
146
161
157
158
165
171
169
167
168
176
181
179
172
167
160
154
148
147
152
157
165
174
180
174
158
143
144
155
164
160
147
140
147
163
170
163
146
130
128
138
151
155
155
154
158
165
162
149
140
142
152
157
153
153
161
170
171
170
168
167
170
169
166
162
159
157
156
153
155
158
158
161
161
158
152
144
142
143
148
147
146
146
156
165
171
165
154
142
137
141
150
155
154
151
152
161
160
151
142
142
151
157
154
154
153
160
167
169
170
163
157
153
155
156
160
162
167
166
165
164
161
156
150
148
147
145
145
142
143
145
147
149
154
158
157
154
154
154
154
153
154
155
154
148
145
150
153
151
146
142
145
160
167
163
158
154
159
167
174
170
156
141
141
151
159
164
164
165
166
170
171
164
154
149
148
151
152
154
154
155
154
152
150
146
144
143
142
144
148
152
154
155
154
148
140
141
144
151
149
142
141
160
169
171
167
159
159
166
176
175
161
148
147
153
160
153
146
149
161
170
173
167
159
154
154
155
159
162
163
162
160
154
149
144
145
144
138
133
135
140
147
152
153
150
144
142
144
152
147
138
135
155
162
169
171
168
167
169
174
173
165
160
161
164
159
142
131
138
158
167
162
156
153
157
164
167
165
161
160
160
163
160
152
145
147
152
154
150
142
141
145
147
149
150
150
152
156
154
147
136
131
154
159
167
169
170
168
169
170
166
162
162
167
169
160
145
138
148
161
168
159
145
147
158
171
176
170
159
153
154
164
168
158
145
143
159
177
179
164
152
147
145
142
140
148
159
167
164
154
144
141
160
163
166
164
159
158
162
165
161
157
160
167
172
170
165
162
166
173
172
164
153
150
158
168
173
167
157
147
150
163
175
166
148
142
157
175
179
166
153
149
144
138
132
138
150
162
161
155
153
150
169
168
166
155
148
150
160
164
162
157
160
164
171
178
183
181
178
175
173
169
166
162
162
160
159
157
155
151
151
157
164
165
157
153
155
157
155
149
145
143
142
139
135
135
139
143
145
142
144
145
172
163
153
147
148
160
170
172
167
163
162
162
167
174
179
177
170
164
162
168
171
170
162
154
150
153
158
161
156
143
141
152
161
163
154
147
143
144
144
145
143
140
137
133
131
132
132
132
132
136
164
155
148
149
156
168
175
175
171
166
162
160
158
160
164
164
161
158
157
159
161
160
156
153
152
153
158
161
154
139
129
143
154
156
149
145
146
151
151
152
150
147
142
136
133
134
133
131
129
136
155
157
159
160
160
162
167
171
167
162
159
157
157
158
159
160
160
161
158
156
151
149
154
160
158
155
151
149
149
148
144
147
148
145
143
144
149
154
157
157
156
155
149
145
141
137
136
132
133
140
149
161
171
169
161
156
161
166
163
159
153
154
158
157
156
157
159
160
158
156
152
153
156
161
161
158
154
150
154
161
163
159
154
151
152
153
152
154
157
160
159
154
148
143
138
135
135
136
138
141
176
177
176
177
181
188
188
181
169
163
164
169
174
172
165
161
163
167
170
166
163
163
165
165
163
157
156
157
158
157
158
160
164
169
174
175
174
178
178
172
168
164
161
165
170
175
181
185
184
176
174
174
174
175
179
184
184
174
164
164
171
177
173
164
158
160
165
169
169
167
163
163
166
168
168
166
161
155
149
148
153
158
162
163
165
167
168
169
170
165
153
144
144
152
159
160
159
157
160
157
169
170
170
171
175
179
177
170
164
167
175
180
172
162
161
169
175
173
169
167
164
163
162
164
168
172
172
168
163
159
165
170
174
169
167
169
172
172
167
160
153
151
152
156
157
157
157
153
149
149
173
171
167
157
158
163
167
169
170
172
177
179
175
171
172
173
173
169
166
167
165
161
158
158
158
163
169
170
167
170
175
179
173
159
157
164
173
174
165
159
159
168
172
170
165
163
165
164
154
145
195
188
171
154
146
149
156
165
172
174
177
179
177
176
170
167
162
163
164
165
164
161
160
158
157
151
149
151
158
163
165
159
141
123
121
134
153
164
158
151
152
166
176
173
165
158
159
160
154
144
201
192
175
163
157
158
160
164
169
171
175
176
174
168
167
168
174
173
167
164
162
162
163
167
168
164
157
156
162
164
155
133
107
94
99
119
141
159
160
150
149
161
173
175
166
155
150
154
154
150
183
177
174
175
181
180
172
162
158
163
172
173
163
156
161
175
187
189
176
165
163
162
162
168
173
179
180
180
179
172
154
126
102
96
109
131
152
168
169
161
156
160
171
176
171
163
156
154
157
161
169
164
166
178
188
184
169
153
150
162
173
172
162
155
159
170
177
179
174
169
165
162
159
160
166
172
173
173
172
168
154
133
115
117
130
148
164
171
171
167
161
157
161
165
168
167
164
158
159
163
167
163
163
174
179
176
165
155
160
175
179
178
167
162
160
159
162
168
172
170
167
164
165
171
171
163
152
148
155
161
154
141
136
144
156
166
169
169
167
166
158
150
145
148
158
163
166
165
164
166
167
166
167
173
178
176
169
170
176
184
182
178
171
170
169
168
168
170
171
169
163
163
173
187
184
165
146
144
156
166
162
152
153
167
179
178
166
159
158
154
149
140
137
143
150
157
162
166
167
169
163
164
170
176
179
179
175
172
176
175
172
170
168
168
171
174
175
174
170
166
160
160
164
176
177
165
152
153
169
178
173
163
162
171
171
162
150
147
149
145
137
132
137
147
153
155
154
153
151
156
167
167
169
174
178
178
172
168
164
162
163
165
165
165
166
171
171
168
167
170
169
161
150
151
160
163
158
157
168
178
181
176
169
162
153
138
135
145
153
150
141
136
143
155
162
160
154
145
139
142
173
172
169
166
169
169
169
165
161
163
165
167
167
164
162
163
163
164
167
173
177
169
156
151
158
164
164
158
159
166
175
178
173
164
150
139
139
155
166
169
162
153
152
159
165
169
166
160
159
157
174
176
172
170
170
170
170
170
172
173
172
172
170
164
162
164
165
165
163
163
168
171
170
165
164
165
166
163
159
157
159
163
165
166
164
165
162
160
161
162
159
159
157
159
164
170
178
182
185
181
166
169
174
176
177
177
175
174
175
177
176
174
169
162
161
166
169
166
156
149
156
168
172
169
162
161
164
172
169
162
155
150
155
163
173
180
179
164
144
134
138
151
159
160
162
169
180
185
185
180
160
162
167
171
175
178
176
174
170
171
174
174
167
157
158
166
172
169
164
159
161
165
168
166
161
157
160
169
174
171
165
158
159
162
170
178
183
170
149
132
135
151
163
163
162
167
171
168
163
161
169
169
167
165
166
172
173
166
159
162
171
174
166
153
150
159
169
174
174
175
171
165
164
164
162
157
153
157
164
169
172
170
165
159
159
164
175
178
166
155
152
159
161
159
158
157
156
150
144
143
179
182
181
174
171
172
172
164
157
162
171
174
165
154
151
158
169
174
176
175
171
166
164
166
166
160
148
147
155
164
167
166
160
153
152
156
164
169
169
165
161
158
157
151
147
146
148
146
142
140
172
180
183
183
178
172
169
166
165
169
172
174
172
167
165
166
171
174
174
172
168
167
174
179
176
165
156
156
159
163
160
154
152
152
152
152
149
149
155
158
159
157
158
158
157
154
154
155
150
145
158
167
173
178
174
168
165
164
166
169
169
170
173
176
175
173
174
175
175
172
169
171
181
183
179
167
162
166
168
165
157
151
153
157
158
147
138
138
146
147
142
138
150
167
175
171
163
158
156
153
156
163
166
170
170
165
160
154
152
156
161
163
162
163
167
172
177
178
177
173
167
165
171
174
172
166
161
163
163
159
155
157
162
158
153
143
139
139
140
130
114
105
120
153
173
169
154
147
153
161
165
171
166
162
167
169
167
158
148
151
159
162
157
154
159
168
176
178
176
173
166
161
159
165
169
168
162
154
143
143
153
165
169
159
145
140
141
141
136
121
104
97
110
136
154
152
140
134
148
161
173
175
167
162
169
179
181
172
162
161
165
166
160
158
161
169
173
174
174
173
168
162
160
167
177
178
168
151
136
136
150
166
172
163
148
142
140
136
127
121
123
129
136
142
144
144
140
141
148
153
170
173
170
169
174
178
176
174
171
169
167
166
161
160
161
163
166
171
173
172
168
166
169
174
179
176
164
150
136
136
146
159
167
169
159
149
136
123
119
126
144
158
158
149
142
143
151
154
151
145
165
171
173
173
172
164
162
167
174
171
167
162
160
160
157
157
161
170
173
170
166
168
176
176
170
163
155
152
148
146
147
152
162
169
169
160
140
125
122
132
150
158
157
148
145
148
152
155
153
151
161
170
173
172
167
158
159
170
177
175
168
163
161
161
157
156
162
170
173
169
167
170
174
167
161
157
160
160
160
159
160
163
164
166
164
161
152
143
139
141
146
152
154
154
154
152
147
142
148
162
162
165
169
168
159
153
156
168
176
177
173
170
169
167
161
156
159
167
171
170
166
162
154
150
151
159
167
167
164
165
168
170
166
156
155
155
155
155
153
154
152
151
151
154
159
156
148
142
148
165
165
163
161
159
153
149
150
161
168
172
171
173
171
171
164
157
158
164
169
168
163
151
143
139
147
159
166
166
164
163
165
169
168
162
156
153
149
148
154
162
161
153
146
145
151
158
159
157
157
160
168
162
157
154
149
149
152
160
166
165
163
165
166
167
165
160
159
164
165
164
159
155
152
153
157
159
160
163
166
163
160
163
171
176
173
161
149
147
153
161
163
160
151
144
149
158
165
169
164
155
168
165
159
152
150
155
165
170
170
166
160
157
162
164
168
170
169
166
162
157
155
160
165
167
160
153
153
160
168
163
155
150
161
174
174
163
155
156
158
160
159
162
160
157
153
151
154
157
155
151
166
165
161
160
162
166
170
172
174
171
165
161
161
165
173
174
172
168
162
153
144
148
156
161
154
144
146
159
170
164
145
132
139
152
157
156
155
161
167
162
155
155
164
167
158
145
138
141
143
147
163
163
161
162
165
169
168
170
173
174
170
162
160
163
169
171
168
167
166
157
142
136
144
155
155
149
152
161
172
165
147
130
134
147
154
154
153
161
172
172
160
153
157
167
162
150
140
142
146
147
163
160
157
157
161
165
166
167
169
170
166
159
155
156
159
158
158
163
169
165
152
140
143
158
165
163
162
162
170
166
158
149
154
164
167
162
154
154
163
168
163
155
155
161
162
159
157
158
156
146
169
164
156
154
158
165
168
167
164
160
159
158
158
160
158
156
153
157
164
164
159
155
155
160
163
160
157
155
159
161
161
159
164
170
172
166
158
152
147
147
152
157
161
158
154
156
165
164
151
133
165
165
166
165
167
167
168
165
160
158
160
164
168
166
163
162
161
159
156
154
155
159
160
158
153
150
151
153
156
153
154
156
156
156
155
156
157
154
141
135
146
164
173
164
151
150
157
154
135
118
159
160
168
173
174
169
163
159
155
158
164
171
174
172
165
162
165
167
159
147
143
151
160
157
150
151
158
165
162
154
148
149
147
144
140
144
150
153
150
147
154
169
178
171
160
152
149
144
131
122
160
152
154
158
165
161
153
149
149
155
162
168
171
168
160
154
160
167
169
157
145
143
151
157
155
159
167
173
166
153
145
147
151
152
148
144
144
148
151
155
158
166
170
167
160
151
145
140
138
138
163
151
139
139
151
158
152
142
142
152
160
163
165
162
155
149
150
164
171
168
152
144
149
156
159
161
164
166
163
152
144
149
160
166
161
151
145
144
147
151
153
153
153
153
149
147
142
142
144
150
164
157
149
150
158
161
155
143
143
154
163
166
161
157
155
156
158
163
166
163
155
147
150
155
159
159
161
163
161
153
148
151
161
166
165
158
153
148
150
151
153
152
146
144
146
148
150
150
154
157
160
163
167
173
175
168
163
159
158
160
162
159
158
158
161
167
168
165
160
155
152
150
152
153
156
157
160
164
163
158
153
154
156
157
155
155
153
153
153
155
156
155
149
144
148
155
159
159
156
154
160
169
177
179
172
164
168
176
174
161
146
144
152
162
166
166
164
162
161
159
156
155
154
151
153
156
159
163
164
159
155
153
154
152
148
144
144
147
149
151
155
157
156
151
149
151
157
156
148
143
161
168
172
164
154
152
163
179
179
161
139
137
153
163
163
156
153
160
168
170
167
160
155
155
156
158
159
158
158
156
156
151
149
148
147
144
140
138
139
141
147
154
156
151
142
141
143
145
139
135
161
167
166
157
147
146
155
169
172
164
151
150
158
163
156
147
145
157
168
173
167
157
155
157
160
160
157
153
156
161
162
154
145
142
147
153
152
144
140
142
147
149
148
144
138
136
140
138
137
139
163
164
166
164
158
154
154
160
163
164
162
162
162
160
152
145
144
155
165
167
159
149
149
155
160
160
156
154
162
175
178
161
145
137
147
159
162
155
150
150
151
147
140
138
142
147
144
139
137
145
159
161
165
167
166
161
157
155
156
158
161
161
161
159
155
150
149
154
164
163
154
146
145
150
154
156
156
157
165
179
182
167
150
142
150
157
160
153
151
151
150
142
133
135
146
152
146
138
135
143
156
154
157
160
163
164
163
157
152
152
156
157
158
159
160
158
152
154
161
167
166
159
154
151
150
152
155
161
164
163
160
159
156
154
154
152
150
149
145
144
141
136
131
131
136
142
141
134
133
139
156
150
147
151
160
168
168
161
156
153
157
157
156
159
161
157
150
148
157
169
177
175
167
159
151
152
158
166
162
146
139
149
159
163
154
148
151
151
147
139
135
134
131
127
125
131
135
136
137
140
158
154
153
153
157
165
170
167
163
161
159
159
160
161
161
158
148
143
151
164
172
174
171
165
157
155
158
163
160
147
139
144
154
155
147
146
154
159
155
145
140
140
135
128
124
129
137
142
144
144
156
161
166
162
156
156
161
167
166
164
160
159
164
172
171
161
150
148
152
156
157
157
159
163
160
157
154
157
158
157
153
151
150
146
143
145
153
158
156
152
148
145
142
136
133
133
139
144
145
145
143
157
169
168
159
155
159
166
165
160
155
158
167
173
171
162
154
151
149
149
146
144
148
155
157
156
153
151
154
159
160
156
155
153
154
156
154
153
152
151
149
148
143
138
134
135
138
144
145
142
180
177
173
167
167
171
180
188
191
182
173
170
175
178
175
167
163
166
169
169
164
162
163
163
163
160
162
162
165
166
165
160
154
156
168
181
186
181
177
177
178
177
171
171
172
173
167
157
146
143
178
177
174
173
175
179
182
185
182
176
171
170
171
168
168
168
169
172
171
168
164
162
164
167
170
171
169
164
164
164
159
148
142
149
168
188
190
177
165
162
163
165
166
168
169
164
154
147
149
153
171
176
178
177
181
182
179
173
168
168
174
177
172
161
154
155
167
175
175
169
163
159
162
169
177
181
176
171
167
165
165
162
158
160
172
184
182
167
153
148
151
157
163
168
171
170
166
164
169
173
169
170
174
176
176
175
172
171
171
173
182
184
176
161
149
150
159
170
172
170
165
163
166
171
174
175
170
171
169
177
183
181
167
152
149
158
168
167
159
150
151
155
162
167
173
177
181
180
175
169
175
169
171
173
172
170
169
174
182
187
188
188
179
168
159
157
161
165
167
166
169
175
179
175
169
162
160
159
168
178
185
175
146
115
102
116
145
167
168
159
152
156
163
166
161
163
166
169
161
148
175
171
171
176
182
180
176
175
180
184
189
188
181
174
170
173
177
173
164
162
168
180
184
180
172
167
167
166
170
170
167
153
122
95
90
111
145
170
175
166
160
166
175
170
159
145
145
153
155
147
172
175
177
185
191
188
180
170
165
170
180
185
181
173
169
174
180
177
164
159
164
171
172
171
174
180
184
182
175
165
152
137
123
116
121
138
158
172
174
169
171
178
186
178
159
146
145
153
160
164
169
174
177
178
180
180
173
165
160
166
177
181
177
171
163
160
161
162
161
161
162
160
159
160
168
174
178
177
171
162
153
142
139
143
151
159
164
169
171
172
174
177
175
166
158
157
159
164
168
167
167
165
163
163
166
169
169
169
173
178
181
178
172
170
165
157
148
152
162
170
167
161
161
169
172
171
161
161
167
170
164
158
156
163
169
167
161
164
170
175
174
166
157
149
152
160
167
173
171
167
163
161
158
159
163
170
176
180
186
187
179
171
169
171
171
168
162
162
169
171
166
163
171
187
190
174
156
155
169
178
171
162
159
169
175
170
163
162
168
169
167
160
153
149
150
157
165
174
174
169
166
169
170
170
169
169
177
183
186
181
171
166
164
167
172
176
174
170
170
164
158
156
164
178
185
175
158
156
170
178
169
154
150
161
169
168
163
160
159
154
149
150
153
156
154
154
159
166
166
167
174
183
186
179
170
167
171
177
178
172
165
161
160
158
163
169
170
167
166
160
157
152
149
155
166
171
163
161
166
167
163
154
149
152
158
162
162
162
156
148
143
144
153
157
156
153
152
152
153
156
175
185
187
179
169
167
169
173
173
169
166
165
162
157
156
159
162
165
165
166
168
162
155
152
161
170
174
169
161
157
159
162
162
164
164
165
165
166
164
158
154
152
153
155
155
151
146
144
147
155
170
172
175
174
173
173
172
171
171
170
172
171
167
161
160
164
167
167
166
167
172
173
169
162
164
172
181
177
165
156
154
162
170
173
176
176
171
165
160
156
154
154
153
154
154
149
142
142
149
158
167
164
166
172
176
179
176
169
164
168
174
176
170
166
170
177
182
176
166
165
169
171
172
166
162
164
170
175
171
163
157
157
162
168
172
177
174
167
157
148
144
148
153
157
156
153
150
149
153
156
172
169
169
171
175
178
174
166
160
164
173
176
170
164
169
179
185
177
169
163
162
164
167
164
158
152
151
164
172
174
169
163
161
159
162
168
178
182
173
160
151
151
154
159
162
166
165
159
153
152
179
182
180
176
174
175
173
167
160
163
172
175
168
160
160
170
174
172
168
167
167
164
164
162
157
146
137
143
157
170
174
171
164
156
153
162
180
192
187
172
162
159
157
157
160
166
166
156
145
143
171
181
185
183
176
172
172
169
167
167
173
173
165
158
160
168
171
169
166
166
167
167
166
163
159
149
140
139
145
154
162
164
163
156
152
156
169
175
169
158
152
156
156
157
156
156
154
147
140
139
155
167
180
185
178
171
169
172
175
175
172
167
162
160
164
168
170
169
168
168
167
167
170
165
163
161
157
156
156
153
153
155
162
164
160
148
144
146
150
148
145
145
155
163
163
159
156
152
146
141
150
158
172
181
179
170
166
166
170
171
166
161
160
161
163
166
167
170
173
173
168
165
167
165
165
164
169
173
170
165
156
155
163
167
155
136
134
152
178
183
163
140
138
155
169
172
168
163
156
150
158
161
170
178
181
175
165
157
154
157
162
162
162
160
157
157
164
170
174
172
164
159
162
164
164
165
168
171
168
163
157
158
161
155
134
122
143
192
236
237
190
132
108
131
160
172
165
153
151
158
165
162
164
168
180
180
171
157
147
152
162
166
165
159
157
158
165
170
170
166
158
153
156
160
164
166
165
160
151
146
152
166
167
149
122
117
152
209
253
245
190
127
103
128
160
170
151
131
134
153
167
159
153
158
170
180
178
169
160
161
165
167
163
161
161
168
172
169
165
158
151
146
146
155
163
167
165
153
136
133
148
169
182
166
137
124
140
174
197
188
158
132
133
156
175
173
151
130
129
145
168
162
157
162
170
177
178
174
173
169
166
163
161
160
162
166
169
167
162
153
141
140
146
157
162
162
154
146
137
136
144
161
177
176
159
140
126
126
128
127
131
142
157
170
175
171
165
154
146
147
171
173
173
173
174
175
176
173
175
170
167
163
160
161
160
157
160
165
160
152
143
147
160
168
162
150
142
142
144
147
145
145
153
166
168
158
138
123
119
127
142
154
156
152
152
157
167
169
160
149
174
175
171
168
168
170
173
170
171
169
168
168
169
167
163
159
161
165
163
157
158
168
176
175
164
152
146
147
152
155
149
144
147
154
164
170
163
157
158
164
168
162
150
137
137
148
157
158
152
148
171
166
160
158
159
165
164
163
164
167
170
172
172
172
170
169
171
169
167
168
171
176
175
167
161
160
161
160
157
155
152
152
151
153
157
164
167
175
183
188
178
160
143
136
141
148
148
143
144
150
166
162
157
158
161
163
163
161
162
165
172
171
169
168
170
174
175
171
168
169
169
168
160
155
158
163
167
166
159
156
152
154
157
157
155
151
152
164
177
180
166
148
136
139
148
155
156
152
155
160
166
168
171
171
172
173
171
170
165
164
166
168
166
163
165
172
173
168
164
163
162
161
157
157
161
164
165
163
160
156
153
153
157
160
158
153
152
157
165
164
154
147
143
149
155
161
163
165
164
162
167
176
180
179
176
178
179
173
167
165
167
167
166
164
166
172
172
165
159
156
157
161
167
172
171
165
160
159
159
157
154
151
154
156
158
161
163
164
164
160
156
157
158
158
156
155
157
157
154
150
166
173
179
179
176
175
172
170
165
165
165
166
164
165
171
175
171
166
159
156
156
162
170
175
172
165
160
159
159
155
150
146
147
152
154
158
161
163
164
164
164
165
165
163
152
146
141
141
141
142
168
169
168
171
169
167
161
158
160
161
163
162
160
163
169
172
170
166
165
161
159
160
163
170
170
166
164
161
160
155
150
144
149
155
156
155
151
152
161
167
169
168
165
161
153
143
139
141
147
152
172
168
163
157
158
161
163
161
158
159
158
159
159
161
166
168
168
167
168
168
164
159
155
159
166
168
165
162
160
159
154
150
156
163
166
161
153
153
158
166
165
162
158
153
152
152
153
156
159
158
173
168
158
145
147
159
171
173
169
162
161
162
164
163
164
166
166
166
166
169
167
161
156
156
157
160
160
157
158
160
159
158
160
165
168
165
160
154
154
154
154
152
148
145
150
160
170
165
149
135
164
163
159
152
154
163
174
182
178
170
166
169
167
164
162
163
167
167
161
156
155
157
156
155
150
151
153
155
157
158
161
162
161
160
159
158
157
154
149
148
147
150
149
146
150
163
174
160
130
109
155
155
159
165
166
166
172
175
171
168
165
166
165
161
157
158
165
169
161
145
136
141
154
158
156
153
157
160
161
159
160
160
161
159
155
152
150
150
150
152
155
160
160
155
152
157
162
149
126
113
161
152
145
147
158
164
163
157
151
150
154
161
165
166
158
156
162
173
171
156
137
136
151
160
163
164
163
166
163
158
156
158
162
164
159
153
150
152
152
153
157
162
164
157
148
144
144
143
137
131
176
160
138
129
141
155
153
144
138
145
155
162
166
166
162
160
163
172
181
172
156
144
152
162
168
167
167
168
165
156
152
154
160
161
157
155
156
157
153
150
150
155
156
147
135
130
138
147
148
145
178
172
159
149
154
156
152
142
143
156
166
168
162
157
157
159
162
167
172
172
164
157
156
161
165
166
168
172
170
161
152
151
151
147
147
149
155
158
155
149
149
151
150
141
132
131
142
155
159
155
165
173
180
182
177
167
158
156
161
165
167
163
158
153
151
153
155
158
158
159
159
159
161
161
160
161
167
174
174
165
156
153
151
144
139
142
149
153
153
153
153
153
151
146
141
143
148
155
159
157
159
167
177
183
177
169
170
176
174
162
151
154
161
163
157
149
148
153
155
155
157
162
162
161
157
158
162
165
166
159
155
157
159
156
149
146
147
151
152
151
155
158
158
156
152
149
148
149
150
146
162
165
164
161
159
162
171
178
174
159
142
146
162
171
168
161
153
155
159
160
160
161
159
160
159
158
159
159
155
151
154
159
164
164
158
155
152
151
148
148
151
155
158
157
152
147
145
147
146
143
169
166
160
152
146
148
153
164
166
163
151
149
158
166
171
168
161
157
161
165
164
158
152
151
154
157
158
156
155
153
157
156
154
153
152
153
150
146
144
144
147
149
148
147
144
143
143
144
146
148
167
165
161
159
151
146
142
147
159
166
164
155
153
158
162
161
155
152
158
164
161
151
143
139
143
147
153
155
159
165
163
156
150
141
141
140
140
139
141
143
146
145
142
142
142
144
143
140
142
148
159
159
161
166
163
156
149
145
151
160
163
158
152
153
153
150
143
146
154
159
156
144
136
136
137
143
150
157
163
167
164
157
152
142
139
136
137
140
144
146
148
144
140
141
144
149
145
137
135
142
150
148
154
162
167
167
160
152
148
153
159
160
155
154
152
147
139
140
149
156
155
150
147
145
147
148
153
159
162
159
155
156
156
152
144
144
149
152
152
148
144
142
140
140
146
149
146
140
137
140
147
143
148
154
161
165
165
160
154
155
159
163
163
158
154
146
135
134
147
160
165
164
163
161
158
155
157
160
159
147
142
147
155
154
147
146
153
160
152
140
136
139
142
141
139
140
144
144
144
142
148
153
157
156
155
154
156
159
161
164
166
166
164
161
156
148
135
132
146
162
173
173
171
167
161
157
157
160
158
149
142
143
150
150
145
147
152
153
144
134
130
138
144
143
137
136
140
145
145
142
155
164
169
164
154
145
148
156
164
166
164
162
161
161
158
153
145
145
154
163
166
164
160
161
160
156
154
155
157
155
150
147
148
148
149
148
149
147
142
136
136
142
145
144
141
139
140
145
145
142
152
163
170
169
160
153
152
156
161
161
161
162
162
162
157
154
156
162
162
158
148
144
146
151
155
154
150
148
148
151
152
154
154
152
151
147
145
144
145
147
148
147
144
143
143
143
144
148
148
142
180
176
173
166
155
145
151
169
186
189
175
162
163
173
178
172
164
163
169
174
178
175
171
165
166
172
176
178
180
183
183
172
156
146
161
183
196
188
175
171
175
179
178
174
168
161
150
136
130
135
182
178
175
171
166
163
167
174
182
178
167
157
159
168
176
177
176
173
170
167
164
164
164
166
167
171
172
173
175
178
174
161
147
145
163
185
192
177
162
160
170
178
176
170
161
151
142
136
138
144
179
180
184
185
184
182
179
175
168
166
166
166
164
162
161
162
170
176
174
166
155
156
160
165
169
168
165
163
164
167
170
164
159
158
161
169
167
154
145
150
162
170
172
167
161
157
157
162
170
174
171
174
183
195
197
189
180
175
171
170
170
169
168
162
152
151
161
171
174
170
165
163
164
166
166
166
166
163
162
167
173
175
168
156
145
142
147
151
156
160
164
167
166
163
161
164
169
179
187
189
163
163
177
194
197
188
178
178
184
184
176
169
167
165
162
161
164
168
171
175
182
184
177
168
162
164
164
161
159
166
175
177
157
131
114
120
142
165
177
178
173
164
160
155
152
155
161
168
174
177
157
158
172
187
192
184
176
178
185
188
184
178
174
171
171
169
167
167
165
171
184
191
184
175
168
167
165
158
154
159
169
165
143
117
106
121
150
176
183
179
171
166
163
157
149
142
144
152
156
161
162
169
173
177
177
174
173
173
177
186
189
192
187
174
166
160
162
162
159
160
168
177
177
173
171
170
167
160
151
150
154
152
139
128
128
143
160
169
167
162
162
169
171
161
148
142
146
154
157
159
167
175
176
168
166
170
173
175
176
180
186
188
185
175
165
156
153
155
159
160
161
159
161
162
166
169
170
170
167
161
153
148
145
148
152
160
160
159
156
155
161
169
167
156
149
149
158
163
161
158
170
174
171
166
166
172
179
180
178
174
171
170
171
173
168
160
154
159
169
173
170
161
158
160
165
168
171
180
184
177
166
155
154
163
165
161
155
156
162
166
169
170
165
157
152
156
164
165
160
152
171
173
171
169
167
173
178
179
177
172
165
163
165
170
172
166
161
166
178
184
178
167
164
170
174
172
169
174
181
180
171
163
163
169
166
157
154
161
170
172
169
168
169
168
163
159
163
167
164
157
176
183
182
172
165
163
168
173
176
172
168
165
165
168
169
166
163
168
176
182
177
168
165
176
181
173
161
158
162
167
164
158
159
165
166
159
159
162
162
157
153
159
168
170
164
158
161
172
177
172
179
186
186
175
160
153
162
172
174
172
169
169
166
163
160
161
162
167
172
172
168
162
160
167
172
171
162
155
156
157
153
150
156
164
169
168
167
161
153
146
145
152
161
162
156
152
157
166
177
180
173
176
178
174
165
161
166
171
172
169
167
167
165
161
157
158
162
166
169
171
169
165
160
162
165
173
172
169
164
157
153
152
155
165
174
178
171
162
153
153
157
161
160
157
150
143
142
145
154
165
167
165
170
173
173
172
172
170
166
165
167
169
167
162
162
164
167
167
167
171
175
174
169
165
165
172
181
180
171
162
156
153
156
165
173
175
171
164
161
162
164
163
160
157
151
141
130
126
134
145
172
173
174
175
176
176
173
167
161
163
171
175
172
170
169
172
171
168
166
168
171
173
172
168
168
172
176
178
174
166
159
154
156
162
164
168
168
169
171
170
166
159
156
156
153
144
135
133
138
145
183
187
187
180
176
175
171
165
160
165
173
177
174
172
173
175
172
167
164
161
159
160
165
170
170
165
164
169
171
174
167
163
162
162
158
161
163
175
182
179
169
159
153
155
156
157
158
159
160
158
178
185
188
185
179
176
172
166
162
164
172
175
173
171
173
175
172
166
160
155
152
154
163
168
169
157
149
152
161
170
170
168
166
161
155
154
159
171
176
174
166
161
157
156
162
172
177
175
169
166
159
170
181
184
182
178
173
168
165
165
170
172
171
168
169
172
169
163
159
161
164
168
168
162
156
146
141
141
147
152
159
163
166
159
151
147
152
154
151
148
150
155
160
166
172
179
181
173
164
161
157
163
175
178
173
166
167
169
169
169
168
166
161
158
161
161
163
161
161
167
176
179
169
157
145
142
143
147
149
152
155
163
173
170
157
140
137
144
154
153
148
144
148
159
168
174
176
169
158
151
168
171
176
173
162
153
155
167
175
174
168
161
157
156
152
150
151
157
163
170
175
170
163
152
142
143
150
160
168
169
171
174
180
175
152
129
138
183
230
237
199
149
121
128
149
164
169
163
156
147
173
173
173
169
162
156
156
165
171
171
166
164
163
160
154
150
150
156
163
167
166
161
159
154
149
145
152
168
179
182
180
177
171
154
128
118
168
262
344
348
269
166
105
108
139
163
165
153
148
150
171
166
164
164
164
164
165
161
159
160
163
166
169
168
166
164
162
160
159
158
156
157
158
156
151
145
151
163
170
171
169
169
164
140
112
116
189
301
382
371
276
168
116
129
163
177
162
139
137
151
169
160
154
159
166
170
168
161
155
154
160
163
165
169
171
175
171
163
155
148
149
152
153
149
144
144
149
157
158
152
152
162
167
153
128
124
173
249
297
277
209
150
141
167
193
189
161
137
135
151
171
162
158
163
171
177
175
169
163
160
161
160
161
165
167
167
166
162
156
147
144
145
150
148
144
142
145
151
155
152
152
158
169
168
152
134
139
163
180
172
151
141
155
175
185
178
161
149
145
148
172
168
163
167
175
182
181
174
166
163
163
164
164
165
165
158
157
162
161
156
147
144
151
157
156
147
140
141
151
157
153
153
156
162
161
149
137
132
136
146
152
154
154
148
147
151
158
158
148
140
174
167
158
159
168
178
175
163
157
158
164
168
170
171
170
163
161
165
166
165
161
157
162
167
166
155
141
135
140
148
148
141
139
150
162
167
162
157
161
171
178
168
149
131
128
138
151
152
141
131
174
164
155
152
161
166
164
154
147
155
166
170
169
171
175
178
176
170
167
169
174
176
174
171
167
160
149
142
138
137
133
131
135
149
162
171
171
175
180
183
179
166
151
141
141
147
149
143
138
135
174
168
161
160
162
165
163
159
159
163
172
173
168
164
172
181
180
171
165
170
179
182
174
167
165
163
161
157
149
140
134
133
140
152
157
160
156
163
167
166
159
153
154
160
164
161
155
148
147
150
172
173
171
165
165
170
175
174
172
175
178
178
169
161
164
171
172
168
164
168
173
171
165
164
166
167
166
163
158
154
149
148
151
152
151
153
153
154
154
150
144
148
157
166
168
164
161
156
156
157
169
173
173
166
163
167
173
175
173
175
180
181
171
162
161
165
169
169
168
168
166
163
160
164
170
173
168
160
156
156
163
166
156
150
147
157
165
164
156
148
143
147
154
160
161
161
160
157
153
149
168
172
173
168
162
156
157
159
163
169
172
174
168
162
162
165
171
171
172
169
165
162
162
166
173
175
169
158
151
153
164
169
160
151
152
159
167
164
156
150
150
150
149
150
152
157
156
148
143
142
170
170
173
173
167
157
150
151
153
160
163
162
162
161
163
167
171
171
171
168
165
163
165
167
171
171
165
155
147
150
159
164
161
158
157
156
153
149
146
151
157
158
153
150
150
152
152
149
148
151
172
171
172
172
168
163
161
158
156
158
159
162
162
161
164
168
169
168
166
166
164
162
163
164
168
167
162
154
149
151
157
162
160
160
157
152
145
142
146
155
163
163
156
148
147
149
153
155
158
160
174
172
166
156
149
155
166
172
172
167
171
171
167
163
164
168
171
167
165
163
162
160
159
159
163
164
163
155
152
156
162
163
161
159
158
155
150
149
152
157
156
150
142
141
148
157
161
154
145
145
166
167
159
143
135
141
159
177
187
185
179
172
166
159
158
165
169
169
164
160
161
161
159
159
161
162
161
154
154
159
165
165
164
165
164
161
157
156
159
157
147
133
128
135
150
161
161
142
124
123
158
156
154
146
139
142
160
180
189
186
175
169
162
157
153
155
163
166
165
160
161
163
164
163
161
155
154
151
152
157
160
163
167
172
174
166
158
156
157
156
148
138
132
138
146
153
150
138
122
120
162
158
149
145
149
158
169
177
177
174
171
169
169
165
158
154
156
164
167
166
164
165
167
164
158
150
148
149
150
149
151
159
167
173
172
163
157
155
155
153
150
151
150
146
139
140
141
141
135
129
177
169
155
146
155
169
171
170
168
170
171
174
176
173
167
161
162
166
170
171
169
166
163
159
153
148
149
153
151
150
151
156
163
160
155
154
156
159
155
149
149
154
157
149
137
132
139
148
145
140
177
175
168
161
165
168
168
165
166
170
172
169
164
161
162
164
164
166
167
169
168
165
160
156
151
150
153
158
159
155
153
155
152
143
135
140
155
163
156
146
142
147
155
150
138
132
138
149
153
148
166
170
173
172
168
164
165
167
168
169
163
157
152
148
148
149
153
156
160
163
163
165
163
160
156
152
155
159
159
156
154
152
148
139
135
141
155
163
156
146
141
146
152
152
144
135
137
143
150
151
160
159
162
163
165
166
170
174
171
161
154
154
156
153
144
136
140
152
158
162
163
167
171
167
160
155
155
158
157
153
151
150
149
148
149
152
157
161
156
149
147
151
153
155
151
143
139
141
146
147
162
158
152
153
161
169
175
175
169
161
158
161
165
164
155
148
149
155
159
160
161
164
166
163
157
156
159
162
156
152
150
152
156
156
155
157
160
159
154
150
148
152
154
153
154
149
147
149
150
148
165
160
154
154
161
162
161
160
162
168
169
164
162
162
166
166
164
161
160
161
160
158
154
148
147
153
159
161
156
151
149
154
157
158
152
151
150
150
149
146
145
146
148
149
150
150
149
151
154
152
161
160
160
162
160
150
140
143
156
169
170
163
155
158
166
168
163
158
159
164
163
156
149
144
142
144
152
156
153
148
146
153
159
157
150
141
141
142
145
144
143
145
145
144
145
145
145
143
145
146
160
159
161
165
160
148
136
138
150
161
163
160
156
159
163
159
153
152
156
161
159
153
149
147
146
145
146
150
148
143
142
152
159
157
148
139
141
149
151
149
147
145
142
140
140
142
143
138
136
139
162
158
162
162
158
153
152
150
150
156
162
166
167
167
164
159
152
149
151
151
149
145
149
156
160
157
154
149
145
143
142
151
156
153
145
142
150
161
160
152
144
144
144
142
139
143
145
145
144
141
161
159
161
158
155
157
161
160
158
161
167
171
170
166
165
162
156
149
145
144
143
145
152
163
167
163
156
149
145
143
144
149
152
148
143
144
154
161
155
141
134
141
150
150
146
143
147
149
148
144
158
163
164
159
154
152
157
163
164
166
167
164
157
152
155
160
155
150
145
147
149
153
157
159
160
158
153
149
148
146
143
143
145
145
145
148
152
150
140
128
127
140
154
160
154
145
142
142
142
140
159
166
170
163
156
149
151
157
160
161
157
149
139
135
138
145
151
153
155
157
157
156
155
155
157
154
151
151
152
153
147
144
144
149
153
153
151
145
139
134
135
142
151
159
156
147
138
134
136
138
167
169
172
169
160
152
147
150
154
154
154
149
143
138
134
137
150
164
171
163
151
146
152
161
166
159
153
149
150
152
152
152
152
150
151
150
149
149
150
152
149
147
144
147
150
146
139
138
139
142
175
174
177
177
168
154
151
162
177
183
175
163
162
171
177
174
167
165
170
176
179
173
165
163
168
174
179
176
174
176
177
166
151
144
160
184
198
187
168
162
166
169
167
159
159
163
167
165
161
160
181
177
176
175
172
167
163
164
169
171
168
163
163
171
180
183
180
172
168
165
163
163
166
166
167
168
167
167
169
174
180
175
161
154
161
173
181
172
159
160
171
179
170
157
149
152
158
158
153
146
180
178
178
180
182
177
168
165
163
164
165
166
171
174
176
177
178
177
169
159
154
158
166
167
163
156
154
156
158
166
174
178
178
169
158
153
153
152
153
162
174
180
174
157
147
142
150
157
160
155
173
174
180
187
186
175
167
167
170
167
162
165
172
176
175
173
173
175
173
168
165
166
163
161
157
158
159
159
154
155
163
177
184
177
157
142
141
148
160
171
176
177
170
160
149
143
147
157
168
174
167
167
179
188
184
170
164
173
183
176
161
153
161
173
176
173
172
171
173
177
181
177
163
154
159
167
169
160
149
148
159
171
173
166
151
145
147
161
174
179
175
169
163
162
162
157
152
155
164
175
164
166
172
177
172
163
160
170
182
179
165
153
153
162
170
171
168
167
167
173
182
180
172
167
172
174
164
145
136
146
163
172
158
148
141
147
159
171
171
166
160
156
158
161
164
165
160
155
154
159
166
171
170
167
163
160
159
166
173
177
174
166
159
158
159
160
163
165
164
166
171
177
182
185
182
172
154
139
138
154
168
168
153
139
141
156
170
171
158
145
142
150
154
154
155
162
166
164
154
147
170
176
175
169
168
172
173
169
169
172
175
174
168
163
162
159
164
170
171
169
169
172
178
181
175
165
159
162
168
172
170
162
151
145
152
167
175
168
152
141
144
154
156
147
142
151
167
172
161
150
171
176
180
183
186
187
182
175
166
165
165
167
168
167
164
161
165
174
181
179
173
166
163
161
158
161
172
187
192
182
169
159
157
156
161
167
170
167
163
157
159
163
162
153
145
150
162
167
162
155
173
177
182
186
190
189
180
170
162
160
160
163
165
167
163
161
162
171
182
184
175
162
156
155
157
163
172
179
181
176
170
165
168
167
161
155
157
166
172
168
161
160
163
166
159
155
155
159
160
158
177
178
182
182
178
174
169
165
163
164
169
172
172
169
165
162
162
169
179
184
176
166
162
167
172
171
164
158
157
162
170
178
183
177
164
151
154
163
168
160
148
149
161
170
165
158
153
158
164
165
178
176
172
169
163
162
163
167
164
167
171
176
176
174
170
167
166
169
178
182
175
168
169
178
183
177
164
157
158
163
170
177
181
177
167
159
157
160
156
149
146
149
158
163
163
159
158
163
169
172
173
164
162
162
162
163
166
166
164
164
167
170
173
172
171
171
170
170
176
178
174
170
169
174
174
172
167
169
173
174
169
165
162
164
169
169
164
154
151
156
161
162
159
160
162
163
163
163
165
167
170
164
165
169
169
171
172
169
163
161
166
169
170
169
169
169
168
168
171
173
175
174
171
170
164
164
164
169
174
174
165
153
147
150
164
175
170
158
155
164
171
167
160
159
164
166
167
165
163
161
174
178
181
176
171
172
173
174
171
170
171
173
171
169
165
162
161
162
166
169
171
172
171
171
167
162
159
160
162
164
159
154
151
153
161
170
171
167
165
166
164
160
157
157
161
165
169
169
169
161
178
184
184
174
164
162
168
170
172
173
173
173
169
165
160
157
156
159
164
163
159
158
168
175
178
172
167
165
167
164
162
159
161
164
160
162
159
162
165
166
162
156
154
154
156
159
167
174
173
166
170
172
169
165
164
162
162
163
163
166
170
171
167
163
159
156
156
163
166
160
150
148
162
175
183
178
174
175
176
172
166
163
164
163
156
150
145
150
157
163
164
160
157
156
160
166
172
175
173
168
165
162
158
164
169
175
170
163
159
161
168
173
175
172
166
162
164
166
168
164
157
157
162
169
171
168
168
169
170
168
163
161
157
152
146
140
136
139
145
150
156
154
156
159
167
176
180
176
171
167
174
170
166
165
167
170
171
168
163
161
166
174
178
174
165
161
162
164
167
166
167
167
162
158
154
153
153
154
153
153
156
160
159
150
141
131
130
141
153
159
154
142
136
140
153
166
174
171
164
161
186
185
178
167
155
151
160
172
174
169
166
170
173
169
163
157
158
160
164
167
168
166
159
153
151
148
148
151
153
158
160
164
164
156
138
123
138
182
223
226
188
139
110
110
128
150
159
158
153
151
182
181
177
166
150
148
160
173
180
175
166
164
164
165
163
160
157
158
162
165
167
166
161
158
152
146
146
157
167
175
173
171
168
154
130
121
167
253
324
319
242
154
108
110
133
151
155
149
144
145
175
174
168
165
162
162
165
171
171
166
161
159
161
164
164
164
161
159
159
161
166
168
171
163
152
144
146
160
177
178
170
164
158
147
125
127
186
283
352
335
247
160
126
140
162
167
157
149
147
149
174
172
169
168
171
172
170
167
162
157
155
156
158
161
162
164
164
161
158
157
165
175
176
166
152
143
149
161
169
162
154
150
155
151
135
132
171
236
276
254
192
147
144
167
177
166
151
146
152
155
175
170
166
165
169
173
173
171
162
159
157
159
161
162
161
160
161
161
159
158
162
171
174
167
157
150
151
157
158
151
148
148
156
157
146
135
142
165
181
172
149
140
152
165
163
147
135
139
147
149
167
162
159
161
167
170
168
165
162
161
162
164
165
165
163
157
156
160
165
164
160
158
162
167
166
160
151
148
146
150
152
154
158
160
157
147
139
140
146
151
153
153
153
147
139
133
132
134
136
137
160
159
156
160
166
164
156
145
149
159
164
166
165
167
166
163
158
160
167
170
164
155
155
163
168
161
147
136
134
142
147
149
152
158
165
168
163
157
156
163
171
168
155
140
131
135
139
140
135
135
162
164
165
165
167
162
147
137
141
156
166
165
160
163
169
172
163
156
159
167
173
167
160
161
164
159
146
136
135
138
136
136
142
157
171
177
171
160
156
162
173
177
169
156
147
148
151
149
144
141
172
172
169
166
165
165
160
155
158
167
172
170
161
158
167
173
164
154
150
162
174
174
167
160
161
159
153
150
149
142
138
136
145
156
165
166
158
146
142
151
165
180
182
173
161
156
157
155
152
146
173
171
162
156
159
168
177
181
183
183
184
177
165
158
163
167
165
157
155
162
166
164
161
156
159
161
161
160
156
152
152
152
151
153
154
154
151
144
140
146
156
170
173
164
156
152
158
158
155
149
169
165
158
150
152
164
176
187
190
188
186
179
168
160
161
167
172
171
172
168
160
151
147
152
160
167
164
157
151
154
163
168
157
149
145
154
165
162
155
151
152
153
149
145
148
156
163
160
154
150
163
164
163
159
155
154
160
173
180
180
177
174
166
160
161
167
176
184
184
173
161
149
147
152
162
169
165
154
147
152
163
170
160
150
151
163
174
171
162
158
154
148
138
138
153
167
170
161
150
148
161
165
174
177
169
160
159
164
168
168
164
160
155
155
160
165
172
178
177
172
164
159
156
155
160
163
162
153
145
149
156
162
159
157
160
165
168
160
155
157
160
157
148
144
152
161
160
153
145
142
163
167
175
184
181
174
169
167
163
161
157
152
151
152
157
163
166
166
164
162
163
161
159
158
158
160
159
153
145
148
152
156
158
160
162
160
154
149
150
156
163
162
156
150
146
146
143
139
138
139
172
171
172
171
171
171
169
171
169
166
161
158
155
154
158
165
167
164
159
158
161
160
158
159
165
167
163
154
146
148
153
156
157
159
157
153
147
147
152
155
154
148
150
153
154
147
140
133
130
137
172
172
167
157
149
149
158
171
179
176
168
162
158
156
160
167
170
167
163
160
162
161
160
161
169
175
166
154
147
150
157
158
158
159
159
155
151
151
155
154
143
132
137
154
164
160
146
132
128
139
163
165
163
153
140
141
157
176
188
181
170
164
161
160
161
164
166
165
164
164
170
171
165
162
165
168
163
153
148
151
157
162
164
169
170
164
157
155
157
154
144
131
134
147
157
156
144
135
132
140
159
163
164
157
153
155
167
180
186
179
170
167
167
166
162
156
156
155
157
163
171
173
168
160
156
154
154
151
149
151
154
161
167
170
172
165
157
157
156
154
150
145
144
147
145
146
142
140
137
139
164
171
170
165
166
170
172
177
176
174
170
172
175
172
166
159
154
151
152
154
164
170
163
154
147
144
145
148
149
150
153
160
165
162
158
156
158
160
158
151
148
150
153
151
145
143
143
143
143
140
171
173
175
170
168
170
169
171
169
170
169
169
167
166
167
166
164
160
155
154
157
161
159
152
145
143
144
148
149
150
155
161
162
154
149
152
161
169
160
147
139
143
152
155
153
144
141
141
145
146
168
169
167
164
162
162
165
167
169
166
164
158
156
157
161
164
166
163
160
159
160
163
161
156
149
146
146
146
148
150
154
156
156
152
151
155
164
169
160
147
137
140
150
156
152
143
137
138
144
147
163
158
152
152
157
162
164
171
168
164
158
155
154
153
154
155
159
160
161
162
162
166
168
166
158
153
151
152
151
149
149
148
147
149
152
158
163
161
155
148
145
148
148
149
145
139
136
138
144
147
160
153
145
149
158
163
165
165
165
167
170
164
158
154
152
154
158
162
161
159
160
165
170
168
162
158
160
161
158
153
150
149
146
148
152
159
159
153
148
146
148
151
149
144
139
137
139
145
151
150
156
153
151
156
161
161
156
154
159
171
180
174
163
157
157
162
166
165
162
160
160
165
167
164
157
156
162
165
162
157
152
156
158
154
151
152
150
147
144
144
148
151
150
144
139
137
142
150
158
154
151
152
159
163
162
156
145
145
157
170
177
172
165
162
163
163
162
161
162
164
165
167
166
163
158
154
156
158
156
149
149
160
169
167
152
140
142
146
149
150
150
150
148
144
140
138
141
146
148
147
153
156
163
165
159
148
141
148
155
164
165
166
167
167
163
158
153
154
161
167
166
164
164
164
163
158
156
153
146
138
139
153
168
167
152
139
139
149
157
156
150
148
143
140
136
136
139
136
135
137
163
162
166
164
156
149
149
153
158
162
164
169
169
167
161
157
155
155
156
153
149
148
154
164
168
165
159
154
147
140
140
149
157
159
148
141
146
157
160
153
145
140
138
135
134
137
140
137
135
136
170
172
168
162
156
155
158
160
159
161
165
167
161
155
159
168
173
166
149
137
133
140
151
160
166
164
159
152
149
149
149
152
153
152
150
148
154
161
158
150
135
134
138
143
146
146
147
148
146
144
166
170
168
161
159
162
163
162
156
156
159
157
148
143
153
170
178
167
147
137
137
144
153
156
157
155
152
150
152
155
156
154
152
152
155
158
159
159
154
144
136
135
142
154
157
153
151
150
150
145
162
164
163
159
159
163
165
161
152
148
146
145
142
141
147
155
159
160
152
150
149
151
154
156
156
152
147
148
155
158
155
148
145
148
156
161
161
156
150
145
141
142
145
153
154
151
144
143
140
139
159
159
161
161
157
155
157
158
155
151
148
148
150
150
148
146
149
155
158
153
149
148
155
168
170
161
153
149
152
155
154
149
145
147
152
157
158
153
150
150
148
146
142
140
140
142
138
135
137
139
170
168
174
182
186
184
176
170
168
171
177
180
179
173
167
162
160
168
175
175
166
157
157
164
171
172
166
156
154
159
162
160
154
160
169
181
178
167
159
161
168
167
157
147
149
163
173
172
170
168
173
167
169
178
187
188
176
166
160
166
179
187
187
179
173
172
171
173
172
168
162
163
171
180
182
174
165
157
153
156
160
162
162
163
167
170
169
163
156
163
174
179
171
158
157
168
183
182
169
161
170
166
167
174
181
179
171
164
158
164
172
183
185
180
178
180
182
179
172
164
163
171
183
185
180
170
167
164
164
158
159
166
175
174
166
161
160
163
163
167
174
179
176
166
158
160
168
172
165
155
161
161
165
169
169
166
164
166
168
167
167
168
175
181
183
184
183
179
173
166
165
168
171
168
165
167
172
178
171
160
156
167
181
184
173
159
156
162
169
170
169
170
171
167
159
150
148
155
160
159
161
160
163
165
162
157
161
174
182
177
162
153
161
176
184
183
179
174
173
172
167
160
152
152
162
175
181
177
165
158
156
165
174
180
173
161
154
159
168
168
165
161
164
167
166
158
149
146
151
156
169
167
165
164
160
158
161
172
181
176
155
137
139
159
175
179
174
169
167
169
163
156
152
163
174
181
173
157
151
156
165
166
163
162
162
162
160
162
163
158
153
151
157
165
172
174
167
155
146
144
176
176
172
169
169
170
168
166
168
166
154
139
136
151
169
176
175
169
166
164
162
164
172
184
186
174
159
147
154
169
177
171
159
152
157
168
177
174
160
145
143
149
156
159
165
174
180
171
153
139
178
181
180
180
183
185
179
170
165
166
166
163
160
164
169
174
176
175
170
166
166
174
187
188
178
163
158
164
175
183
181
171
158
149
157
177
191
182
161
144
146
159
165
157
153
163
178
183
168
150
170
175
177
182
187
190
183
175
168
169
175
178
178
172
166
168
170
176
173
167
168
169
176
173
163
161
169
178
183
179
173
169
161
156
159
173
184
178
165
155
157
165
166
156
147
151
165
177
172
160
164
161
166
177
184
185
180
174
170
170
173
174
172
167
162
160
163
168
170
168
160
159
160
162
165
171
173
170
166
163
168
171
170
165
158
159
167
175
173
166
157
155
156
155
150
149
153
158
161
159
166
159
162
173
183
187
181
175
169
170
171
172
170
168
165
162
163
168
172
170
162
159
161
171
181
181
170
158
153
156
167
179
183
174
158
150
158
172
175
164
148
140
146
156
159
153
149
147
150
158
172
163
163
173
184
186
180
169
165
166
170
172
172
172
174
172
168
170
177
181
173
163
166
177
185
180
168
159
161
167
178
182
181
173
162
156
160
169
166
159
147
141
149
159
164
160
154
150
152
158
175
167
166
171
178
177
169
161
157
161
166
169
169
170
172
172
168
169
178
182
175
166
163
168
171
168
166
169
177
185
180
173
162
161
166
170
168
162
158
158
157
156
154
160
167
172
170
165
162
159
174
170
169
170
169
172
171
165
161
162
165
167
167
167
168
171
171
171
176
178
174
164
159
158
156
157
157
162
173
181
175
160
148
149
164
177
174
161
154
160
164
162
158
160
169
179
181
181
175
164
172
170
168
167
164
169
174
176
175
171
169
169
169
168
168
169
173
175
176
173
171
169
168
163
157
150
149
154
160
164
164
157
149
150
160
173
176
168
159
159
161
160
157
158
164
173
182
184
180
167
168
166
164
157
157
163
171
175
177
174
171
167
165
164
162
163
169
173
175
169
163
167
172
175
169
160
158
158
162
163
161
158
156
154
155
161
166
168
164
161
156
154
154
156
159
165
171
176
173
162
170
161
154
155
159
163
163
161
165
171
169
163
155
155
157
158
160
168
172
165
154
154
166
177
179
175
172
175
175
172
166
161
157
155
154
155
160
161
164
163
159
154
151
153
158
163
164
164
162
156
180
166
159
159
171
174
166
158
161
166
167
164
163
161
158
159
160
169
171
163
148
141
151
168
180
180
178
175
173
170
165
160
155
153
155
156
154
152
155
157
157
153
147
149
156
162
163
160
160
160
186
176
170
169
172
177
178
171
165
161
165
171
175
173
166
162
167
172
172
163
146
139
145
158
176
180
175
160
151
149
152
153
153
151
151
149
146
142
143
145
146
143
140
142
147
154
155
155
158
162
176
176
175
168
166
170
178
180
172
162
162
171
176
174
166
165
168
172
170
164
152
144
147
159
173
177
170
155
138
133
138
151
155
153
142
133
136
148
160
154
139
130
130
136
144
148
150
150
150
152
164
165
168
166
162
167
175
180
175
165
161
161
164
164
162
162
165
166
165
164
163
159
160
163
170
171
165
158
149
147
146
154
159
156
136
120
132
168
197
188
148
122
125
141
151
152
149
150
147
146
163
162
166
169
170
172
173
174
171
166
159
157
151
149
149
155
159
161
161
163
166
168
166
165
166
164
161
161
164
164
157
156
159
155
134
117
130
172
205
192
147
118
126
149
157
153
150
154
156
151
174
170
168
171
172
174
173
170
169
164
160
156
152
146
143
145
154
159
160
162
166
169
170
167
163
159
159
162
165
161
154
151
155
152
136
122
129
155
172
158
129
119
136
155
153
141
139
153
165
161
174
168
161
162
165
170
173
173
171
168
165
165
162
158
148
146
152
159
163
162
164
168
172
170
166
161
159
161
157
151
148
150
152
152
144
137
140
146
145
133
121
128
148
157
149
132
129
143
156
154
162
159
156
157
160
161
163
166
170
176
172
168
167
165
161
155
155
158
165
165
164
168
172
173
167
162
159
158
152
149
149
154
158
158
155
160
161
160
149
138
137
145
157
158
149
136
132
137
142
144
154
160
168
172
169
161
151
149
162
176
174
165
158
161
165
163
157
154
159
167
171
171
167
163
162
159
154
151
150
150
154
159
163
164
169
174
175
167
156
151
158
165
166
158
150
146
146
146
147
149
159
171
183
188
180
164
148
143
153
168
168
157
146
153
166
170
159
149
149
161
174
172
162
157
153
154
150
150
151
155
158
159
162
166
173
178
171
160
152
156
171
181
176
160
149
151
160
162
159
153
169
174
180
179
175
167
161
156
159
165
164
154
146
152
166
174
166
150
144
154
165
165
159
155
151
152
150
153
156
158
159
158
159
163
170
171
165
154
149
159
175
187
178
158
144
149
163
168
160
145
170
168
164
159
162
167
174
174
172
169
164
156
151
155
168
177
173
160
150
149
150
153
155
155
156
155
152
153
154
154
156
156
157
158
160
164
165
159
156
162
170
173
162
145
135
143
160
165
155
141
164
162
159
157
159
165
174
179
178
175
168
160
156
159
168
177
177
170
160
152
144
145
152
158
162
161
156
152
148
148
154
159
158
153
153
159
165
164
161
164
168
157
143
131
133
151
163
165
156
147
158
164
172
173
167
164
166
174
179
177
170
162
158
160
167
174
177
173
166
157
150
148
153
158
164
167
161
151
146
146
152
157
155
152
152
159
160
156
158
164
169
158
140
130
140
158
168
165
158
151
157
164
177
181
172
165
166
172
177
174
165
158
156
158
164
168
169
169
167
164
163
159
155
155
162
164
164
156
150
146
146
149
150
154
159
161
158
151
153
163
172
164
147
136
138
150
155
154
147
141
159
161
170
175
172
170
168
170
172
169
160
154
153
157
161
164
165
165
167
168
168
163
155
151
152
159
162
159
152
144
138
136
143
153
162
163
158
154
154
162
164
161
153
141
136
135
136
137
133
130
160
158
161
166
169
170
167
168
169
165
160
156
155
157
162
164
166
164
162
163
164
161
153
148
152
160
162
158
148
140
135
134
141
151
156
155
152
151
154
155
151
148
152
155
150
142
137
135
137
137
159
158
159
163
166
162
160
167
171
169
162
159
159
162
165
168
169
166
162
159
158
157
151
149
157
168
167
158
146
140
139
144
145
151
152
148
145
148
152
151
141
138
150
165
168
158
152
149
151
154
155
160
163
163
158
156
159
169
174
170
162
161
164
166
167
167
168
165
161
159
158
157
152
152
164
175
176
164
150
147
152
154
155
155
154
152
148
151
155
152
144
140
146
158
163
159
153
150
153
156
154
164
173
168
159
156
161
172
173
166
159
160
165
168
166
162
161
159
155
155
158
159
156
156
164
170
173
165
158
153
154
153
153
156
158
160
158
159
158
155
151
148
148
151
152
150
146
144
142
145
157
169
175
170
163
158
160
165
163
161
158
162
166
168
164
161
156
154
151
148
154
160
159
157
154
155
155
155
156
153
152
152
150
153
157
161
161
161
158
152
150
148
153
156
155
150
145
142
142
144
162
169
171
166
160
159
159
161
161
161
163
166
168
168
166
165
162
156
151
150
154
159
156
147
141
138
139
141
145
151
153
153
151
153
152
155
156
156
153
147
140
138
148
160
164
159
148
144
146
149
167
169
166
162
159
160
161
163
167
169
169
169
169
169
171
174
170
164
161
159
159
159
152
143
139
138
138
138
143
150
155
157
154
154
153
155
153
153
153
147
140
136
139
153
162
160
151
145
147
150
166
164
161
160
160
161
165
168
169
171
171
168
164
166
172
174
172
164
161
160
161
160
155
154
152
152
151
149
147
150
152
156
154
152
155
159
157
152
151
153
152
148
141
141
145
147
144
142
144
147
163
162
159
159
160
159
158
158
161
163
165
159
157
157
162
168
169
165
158
154
154
160
166
171
170
166
164
161
154
151
150
151
150
154
160
166
163
151
145
149
156
159
146
133
123
123
130
136
146
150
162
162
160
159
159
156
152
150
152
158
162
159
157
156
159
163
166
164
156
149
150
162
172
176
173
167
165
162
158
153
153
157
159
159
160
158
154
145
137
142
152
159
152
134
118
114
124
143
156
160
161
161
164
163
160
158
156
155
157
161
165
167
165
163
161
159
158
159
159
159
160
164
169
169
167
161
160
157
154
152
156
165
171
165
152
137
134
137
142
147
151
152
149
142
132
131
139
148
158
159
158
161
167
166
159
154
158
162
163
166
166
167
168
165
160
155
153
156
163
166
164
161
160
162
164
161
159
156
152
150
152
161
164
158
139
124
124
136
149
153
151
149
146
144
144
146
147
142
137
139
161
164
169
166
157
149
149
156
160
163
164
163
159
154
149
153
156
161
163
159
152
150
153
159
162
162
161
161
158
151
145
146
150
149
142
133
135
142
151
152
149
143
140
141
146
147
142
129
119
124
165
169
170
164
158
153
150
148
147
152
157
156
151
142
144
156
167
165
155
144
141
147
153
156
157
158
161
162
161
155
147
144
148
152
150
146
147
151
156
155
147
138
135
141
146
148
142
135
128
130
167
167
165
162
162
163
159
149
141
144
154
161
155
147
150
161
166
160
148
140
146
152
156
156
155
154
156
157
159
159
155
153
153
156
157
155
152
153
156
155
147
137
134
139
147
150
151
151
149
142
158
159
158
159
163
166
166
158
145
145
155
166
168
165
160
158
154
150
148
148
151
154
156
159
159
154
150
149
155
160
159
153
149
153
157
158
155
151
149
149
148
144
139
137
139
147
154
157
151
138
145
149
156
158
157
158
162
163
159
155
156
161
167
168
164
156
150
147
147
150
151
149
153
160
165
159
151
148
152
158
157
150
145
147
154
160
158
148
140
139
146
149
143
136
133
140
145
145
138
131
160
158
163
173
182
188
185
174
164
167
179
187
185
170
157
151
159
171
178
173
161
157
162
177
181
169
157
148
152
161
167
172
179
185
179
168
154
150
157
166
170
169
162
156
156
157
153
148
151
161
166
160
160
170
182
191
184
171
163
170
187
199
191
170
158
157
167
174
177
171
162
158
168
182
188
176
161
151
147
146
149
155
161
169
169
166
157
155
159
165
172
173
168
166
167
174
177
173
166
164
165
159
160
169
179
185
179
169
163
168
178
185
180
170
166
172
178
180
174
168
164
168
175
181
179
172
167
167
161
149
139
141
151
163
168
168
168
169
167
167
165
168
170
172
173
177
182
181
174
165
156
157
159
167
173
175
171
170
168
169
170
171
173
173
174
176
180
178
173
168
166
168
170
166
164
165
171
181
180
166
150
149
158
171
172
168
168
172
170
167
162
162
167
168
163
159
161
168
173
166
156
156
158
165
169
168
169
175
180
176
169
163
168
175
178
176
172
170
171
170
164
157
155
159
165
170
175
181
184
178
166
164
169
178
175
167
159
161
167
168
163
161
161
157
150
144
147
155
163
164
167
163
162
166
169
171
172
175
180
176
165
153
154
168
177
176
169
163
164
162
156
149
150
162
172
176
175
175
181
180
173
165
169
173
173
168
160
160
164
167
162
158
153
149
147
149
154
155
155
152
177
177
176
176
178
179
176
173
171
170
161
149
150
166
179
181
169
158
154
154
154
153
159
167
171
168
168
172
180
180
172
163
162
164
169
172
175
172
165
160
158
157
155
153
156
165
170
167
154
143
185
186
181
179
179
182
180
176
172
172
170
166
167
174
180
180
169
161
157
158
160
165
172
171
163
159
162
171
178
178
172
165
161
157
166
177
186
179
164
154
155
160
165
163
164
171
176
172
159
145
183
179
173
167
166
171
178
179
180
180
177
178
178
176
175
169
167
163
160
160
163
170
175
173
166
165
168
170
169
167
169
167
163
160
164
175
182
173
159
152
155
160
164
162
160
162
165
166
162
154
176
166
160
158
160
167
175
178
180
177
172
168
167
166
165
163
165
166
164
160
162
165
170
174
177
179
174
168
158
157
163
165
164
162
163
169
171
168
160
157
154
154
152
150
149
150
154
156
157
157
169
161
161
169
179
182
179
175
174
171
167
164
163
166
166
164
163
166
169
170
166
162
164
174
182
180
171
161
155
154
159
163
164
162
160
159
163
166
166
160
154
149
148
148
150
149
150
150
153
157
172
169
176
186
194
191
180
168
165
169
170
170
168
170
171
165
159
162
174
181
173
162
161
167
169
167
159
158
160
163
162
162
162
161
161
163
167
171
165
159
153
154
157
160
160
156
152
151
151
155
176
176
177
183
184
178
166
160
160
170
175
171
165
166
166
163
157
158
171
180
172
161
155
157
158
155
155
158
165
168
166
162
158
162
169
180
181
171
162
157
158
161
164
167
165
160
155
153
153
152
175
174
172
169
166
165
163
162
162
166
169
167
161
159
161
162
163
167
172
175
171
160
154
154
157
163
166
166
169
169
167
163
157
157
170
184
185
171
157
158
162
163
162
161
162
158
156
156
157
153
167
165
165
163
161
167
174
174
167
164
165
166
166
165
166
172
179
181
179
174
170
168
166
163
161
167
173
175
171
167
167
163
154
147
155
169
176
169
160
160
163
162
159
156
156
155
157
159
161
158
165
161
159
163
169
173
175
174
170
169
167
166
169
172
175
179
180
180
176
169
167
171
174
172
167
165
170
172
170
164
163
160
150
143
144
160
172
174
171
166
163
159
157
157
159
161
162
163
165
162
174
164
161
166
176
176
166
162
167
177
176
165
161
166
174
174
170
165
162
159
158
165
171
173
169
165
161
161
162
161
161
156
150
150
158
169
175
175
170
164
158
154
155
159
165
167
166
163
164
164
185
172
168
176
184
178
162
154
164
179
177
161
152
154
162
163
161
163
161
159
153
150
155
165
172
169
163
155
154
158
162
160
161
166
178
183
174
162
152
150
150
150
153
160
166
167
162
159
162
165
182
176
174
179
182
176
170
163
165
166
164
159
154
152
151
153
159
166
169
162
153
147
151
160
172
178
172
157
146
150
160
169
171
172
177
174
162
144
131
129
136
148
160
167
167
162
156
154
157
159
166
174
176
175
174
177
182
177
168
159
158
161
165
161
153
154
162
167
168
164
158
153
155
162
172
180
178
162
146
142
154
169
173
167
156
144
139
130
121
113
118
139
161
172
167
159
152
150
152
151
163
164
169
169
169
174
179
178
168
163
163
169
170
165
161
163
165
162
162
163
162
161
159
163
171
179
178
165
149
142
152
166
170
160
138
119
115
121
122
110
102
116
145
165
165
156
151
151
151
149
166
163
164
166
169
172
173
170
168
168
171
171
167
161
158
163
163
160
161
163
161
158
155
161
170
176
173
164
157
154
156
164
165
157
134
107
101
112
124
116
102
105
130
150
154
145
146
156
161
159
174
162
159
163
170
172
171
170
169
171
172
171
166
159
153
154
159
164
167
164
157
150
152
159
166
170
168
165
166
169
169
165
162
153
134
113
108
119
130
126
114
117
134
150
148
141
144
158
169
167
171
159
155
160
168
171
172
172
174
176
173
172
171
164
153
149
157
167
173
166
157
152
157
161
159
161
165
170
173
171
167
165
159
149
139
137
145
152
149
136
128
136
151
158
152
146
148
159
166
162
164
157
154
158
164
168
169
174
177
179
176
174
174
167
160
154
156
162
167
165
166
169
172
161
152
152
163
174
174
167
164
163
158
151
148
161
177
180
163
143
136
148
162
167
160
155
155
159
159
156
162
158
158
159
163
164
165
168
176
180
176
167
162
164
163
162
158
158
158
164
175
182
174
158
144
146
160
170
169
165
161
167
162
158
157
168
177
175
160
148
152
163
168
163
156
154
157
160
161
158
163
164
164
163
164
164
163
166
172
174
165
153
144
153
165
171
169
160
156
160
170
176
168
154
144
146
156
163
165
165
170
171
169
165
164
165
165
160
154
157
165
172
169
156
146
148
158
164
163
158
167
169
169
166
165
166
166
166
168
164
155
144
140
151
168
184
183
171
159
155
160
164
160
155
153
150
151
157
161
167
170
171
168
166
168
169
169
167
165
168
169
169
160
148
144
150
161
165
159
148
168
166
167
164
163
164
161
160
159
159
153
146
144
155
173
187
187
177
162
155
154
157
161
163
159
152
149
154
158
162
160
161
162
161
164
169
174
176
175
172
166
158
149
145
144
152
162
162
151
139
163
163
169
171
168
163
156
153
157
159
158
152
152
160
172
181
180
171
162
157
155
158
164
168
165
156
150
151
153
153
151
155
155
155
154
157
159
161
165
166
164
154
146
142
144
152
160
159
151
141
159
164
174
178
171
164
160
157
160
165
163
161
160
164
170
173
170
162
161
160
161
162
165
168
171
164
157
151
147
148
150
151
153
152
148
142
137
138
145
156
164
158
148
139
140
148
158
161
157
147
160
165
173
175
168
163
164
168
174
175
172
170
168
167
169
168
165
162
165
169
169
163
159
162
165
169
165
157
149
147
146
149
151
151
147
142
135
134
142
156
165
161
146
132
129
139
154
162
157
146
161
162
162
162
159
157
161
169
177
181
177
173
170
169
167
164
165
166
172
177
175
163
154
149
153
162
166
163
154
147
141
137
141
149
154
152
149
149
154
160
161
153
144
132
128
137
153
162
158
146
162
157
157
160
159
156
155
163
174
179
176
173
169
167
165
163
164
167
171
173
169
162
152
144
141
149
158
160
154
144
137
135
139
148
154
154
153
153
156
156
151
145
142
143
141
146
156
163
159
154
161
156
159
166
168
160
151
156
168
173
174
172
170
167
165
164
164
164
161
159
160
158
152
145
143
149
156
157
152
143
139
139
143
148
150
147
147
149
153
150
143
141
144
150
152
155
159
164
165
158
161
161
164
169
167
159
156
157
164
169
171
172
172
169
166
165
166
163
160
155
155
154
152
149
156
162
167
163
155
147
144
144
146
148
148
147
148
151
153
151
145
143
147
151
150
150
152
156
154
149
162
166
166
166
162
159
157
161
164
164
165
169
172
170
166
164
166
167
163
157
156
155
152
155
162
168
170
165
157
152
147
142
141
146
152
154
157
157
157
153
152
153
154
153
149
145
143
144
142
139
157
162
161
157
156
160
165
168
165
161
160
164
167
167
165
164
166
167
166
162
161
160
156
152
152
151
152
151
154
153
148
139
136
143
155
158
155
152
150
152
153
156
160
162
157
151
145
142
143
144
153
155
152
150
153
162
170
174
169
165
163
164
166
166
165
165
166
165
165
165
166
161
152
140
136
134
134
137
145
152
152
142
136
144
151
152
141
134
139
144
143
144
147
157
164
161
153
147
149
152
157
157
156
153
155
163
171
173
172
171
172
172
170
168
168
167
166
164
163
166
166
157
144
133
132
135
136
137
145
153
158
156
148
144
144
142
136
135
143
147
143
133
132
146
162
168
160
152
150
152
167
168
167
165
162
162
162
165
168
171
175
174
171
168
169
169
167
164
162
164
161
155
144
139
143
150
153
151
150
153
158
157
152
147
146
149
151
151
155
157
152
140
132
137
152
159
154
144
140
144
172
171
169
167
162
159
157
157
159
162
164
164
165
164
165
165
166
165
160
155
154
154
153
155
159
166
166
161
151
148
149
151
150
152
158
168
170
162
154
153
155
152
143
134
132
133
132
132
136
144
172
170
165
161
160
160
161
160
156
153
154
158
159
160
160
159
160
158
152
146
149
154
159
160
162
166
165
159
148
143
144
150
154
158
164
170
164
150
142
145
152
153
146
134
122
118
122
133
145
156
171
171
167
163
160
162
170
169
163
160
160
161
163
162
159
157
155
152
149
148
151
154
156
158
160
160
159
154
148
147
153
161
163
159
155
150
144
140
139
144
149
150
146
138
132
132
139
146
155
158
167
170
171
166
161
158
160
164
164
163
164
162
162
160
158
157
155
155
159
159
156
153
152
155
159
159
157
155
153
155
158
161
160
148
138
131
134
141
146
149
150
149
148
146
147
152
154
149
143
142
163
167
170
166
158
150
148
149
154
158
158
157
154
153
153
156
159
164
165
162
154
150
152
155
158
158
159
160
158
154
149
145
142
138
134
133
138
142
149
151
152
151
150
148
151
153
147
134
124
128
166
166
166
163
158
151
144
145
147
150
153
153
151
146
149
155
160
163
160
156
151
153
155
155
154
155
160
165
161
150
136
131
136
142
145
143
141
143
148
153
154
152
148
146
146
142
135
127
125
131
167
164
162
162
162
161
156
150
147
151
159
164
162
157
152
153
155
153
149
151
154
157
158
157
156
157
161
163
158
149
140
140
149
155
154
147
139
142
149
156
158
152
146
140
140
140
139
139
141
140
163
161
161
165
167
167
160
153
149
155
169
180
180
169
156
151
150
149
151
155
159
158
157
159
162
162
160
156
155
155
157
158
159
158
156
148
144
146
151
156
160
155
145
135
133
141
151
153
148
136
156
158
162
160
159
158
154
152
151
155
162
170
168
163
156
155
153
152
155
161
163
157
149
149
157
159
155
151
152
158
161
162
159
157
158
160
158
153
149
150
153
153
145
137
135
142
152
153
139
125
158
163
164
164
165
171
176
176
174
176
180
182
175
165
161
164
171
177
176
172
164
161
164
174
173
165
158
159
167
173
177
179
184
185
173
156
149
157
168
172
169
166
168
173
173
165
152
146
157
172
168
164
164
165
166
173
179
178
178
183
188
183
170
159
156
165
171
175
174
169
159
152
151
159
166
162
155
153
155
158
162
168
171
170
164
156
150
159
168
170
164
156
151
156
163
165
160
155
159
167
173
169
168
171
175
179
180
178
176
179
181
176
168
158
158
164
168
170
171
169
163
155
153
155
154
150
149
149
152
147
144
147
154
161
163
160
161
166
171
169
162
153
149
151
155
162
163
166
164
161
176
173
172
175
178
179
175
173
170
172
174
173
170
164
164
162
166
167
171
171
168
165
163
160
155
148
145
147
153
150
146
145
154
163
165
164
163
167
170
168
166
161
159
154
150
150
157
166
171
168
178
175
174
177
178
172
166
163
167
172
173
174
173
172
171
166
164
166
171
171
169
165
165
168
167
159
149
150
159
166
163
160
165
173
177
169
162
160
165
168
170
170
167
157
145
139
148
164
175
177
175
175
177
178
176
170
165
163
168
173
173
170
170
174
176
172
166
164
164
166
165
160
158
165
169
162
161
163
174
176
172
167
170
180
180
172
162
160
163
169
171
169
160
149
140
137
148
160
167
169
171
175
178
177
174
170
169
169
170
171
170
166
167
172
177
174
162
155
158
162
163
157
154
158
159
160
165
175
182
179
168
164
168
177
178
172
169
168
168
171
169
160
150
146
146
152
156
157
155
152
180
181
177
169
163
166
170
174
173
171
167
165
167
170
172
168
159
154
158
163
165
160
157
154
154
159
168
176
176
167
164
161
163
165
168
171
170
170
169
169
165
155
148
149
159
168
165
155
149
150
191
188
175
161
155
158
168
175
174
170
165
164
165
166
168
166
164
162
163
165
167
166
166
163
164
167
172
171
166
162
161
158
159
161
168
172
171
168
164
164
162
154
148
151
164
168
163
156
156
160
191
185
177
168
162
163
168
171
170
166
162
158
162
167
169
168
167
169
169
168
169
168
168
170
174
176
173
171
169
166
163
156
155
161
170
175
169
161
158
159
159
153
149
150
154
156
156
156
161
165
178
179
179
183
182
178
170
166
164
164
162
162
166
170
170
167
164
168
174
177
172
166
164
165
167
167
167
170
173
173
164
155
154
160
165
167
160
157
155
156
159
158
156
153
150
151
154
157
158
158
171
174
179
186
187
178
168
163
163
168
170
171
171
174
173
166
160
163
175
181
173
162
157
159
156
152
153
159
165
164
159
155
157
160
160
162
160
157
155
158
161
168
169
165
159
154
155
157
155
148
174
174
174
173
170
165
162
163
170
179
179
173
168
171
172
168
162
160
168
173
167
160
159
161
159
152
149
152
155
151
150
154
160
162
167
173
173
167
161
159
165
173
175
171
165
158
155
156
155
148
170
170
170
164
161
160
164
166
172
176
174
168
164
162
166
166
164
163
165
166
167
166
169
170
169
169
169
165
157
151
152
160
161
162
166
173
176
168
160
159
164
166
167
164
160
154
152
154
157
154
165
169
171
172
171
172
173
171
168
165
165
166
166
164
161
162
165
166
168
169
171
173
175
172
173
184
191
185
172
164
166
168
162
155
154
161
169
166
158
159
162
162
159
157
156
152
150
155
160
160
167
170
174
181
185
183
179
172
167
165
165
167
171
174
172
166
163
163
166
170
174
174
172
167
168
179
188
184
172
165
166
164
158
153
155
165
170
166
162
161
163
166
166
165
162
159
158
158
164
165
178
170
169
179
189
182
170
163
168
177
178
170
170
176
179
174
164
159
160
167
174
174
167
162
164
164
166
162
158
157
156
154
155
165
176
184
178
165
156
157
160
165
170
174
171
168
164
165
166
168
183
169
163
174
182
175
160
153
164
178
179
168
159
164
171
169
162
159
161
168
177
176
170
162
159
158
158
153
153
156
158
158
162
175
188
188
171
151
140
140
146
152
161
169
171
169
168
168
164
163
181
168
165
173
177
172
163
160
163
166
164
157
151
151
152
153
156
158
161
169
180
186
180
167
158
159
163
162
162
169
176
178
174
171
169
164
152
137
126
124
130
143
155
163
165
163
166
167
161
153
180
179
179
177
172
170
171
172
166
160
156
155
153
154
151
151
152
153
157
165
178
187
180
165
158
161
171
172
170
173
184
188
177
156
137
132
137
136
125
117
121
137
153
160
158
156
156
161
156
148
183
187
187
176
167
168
173
175
170
165
165
166
169
170
170
166
158
152
152
161
167
174
169
160
159
164
172
172
167
161
167
175
168
149
127
122
133
139
131
117
114
129
145
155
154
150
149
150
152
151
183
181
174
166
163
166
170
172
172
172
174
174
176
180
183
182
171
163
162
163
162
156
157
160
163
168
170
166
160
157
160
164
165
152
135
123
127
135
138
129
124
131
144
153
152
147
147
150
153
160
177
164
157
158
165
168
169
169
173
173
172
172
173
176
178
179
178
179
180
172
161
151
155
164
172
171
169
165
165
169
172
172
165
154
137
123
125
138
152
154
148
147
150
154
153
151
155
161
165
166
170
159
155
163
171
172
170
168
170
170
168
167
170
168
163
162
170
181
183
173
163
157
160
165
168
169
171
175
179
178
176
174
164
151
138
137
146
163
171
167
159
157
157
156
154
155
165
174
174
168
168
159
156
162
169
170
169
169
168
165
163
165
167
165
157
153
159
168
171
167
165
163
163
155
150
155
172
181
180
173
165
165
159
147
141
150
170
184
179
164
154
157
161
157
155
156
166
173
170
163
169
157
145
144
152
162
168
169
167
161
160
162
164
164
160
156
159
163
164
164
166
167
161
149
140
152
170
178
170
157
157
164
161
150
145
153
165
173
164
153
154
160
165
160
152
149
156
161
158
155
168
153
139
136
145
160
169
171
167
160
157
159
162
162
163
165
170
170
166
162
163
165
161
151
147
153
167
167
160
155
160
168
168
160
152
153
153
154
151
150
156
165
169
164
153
145
146
149
151
153
165
156
151
153
160
166
169
170
167
163
161
162
161
161
165
172
179
179
172
161
158
162
162
161
160
159
160
160
160
160
162
166
166
166
162
158
155
153
154
154
156
161
167
166
159
148
144
146
150
152
163
162
168
175
173
166
157
154
158
165
168
167
164
161
165
172
177
176
175
170
165
164
164
164
160
154
150
155
164
168
163
158
157
158
159
157
155
158
161
158
154
153
158
165
161
153
146
146
148
149
162
162
170
176
171
161
149
145
154
162
168
169
167
165
166
169
170
170
176
181
179
171
166
164
157
148
145
152
162
165
159
152
149
147
143
142
144
153
158
159
153
151
156
163
160
154
150
148
148
147
162
160
162
164
164
161
159
156
155
158
166
170
172
169
170
169
168
169
176
183
181
172
166
162
159
156
153
151
154
156
157
154
150
144
134
131
137
148
155
154
153
156
161
161
157
151
151
152
152
147
162
159
157
155
157
164
167
167
164
165
169
175
176
173
170
168
167
170
176
182
179
168
162
160
163
166
165
156
151
151
155
159
160
152
143
137
141
151
155
155
153
156
158
156
147
148
155
164
162
150
166
163
160
161
163
165
166
165
169
177
179
177
174
171
167
163
164
168
174
180
174
163
154
152
156
165
168
163
154
152
156
160
162
162
157
152
150
153
156
156
154
150
147
143
144
149
163
171
164
153
170
169
172
175
172
163
156
158
167
175
176
174
170
167
164
161
161
163
168
171
168
163
158
153
148
152
157
160
159
158
157
157
158
160
161
158
154
151
153
154
153
146
143
138
142
152
164
168
162
152
175
173
176
180
173
161
148
150
162
173
175
172
168
165
164
162
161
160
159
159
161
165
171
166
155
149
150
154
159
160
157
152
151
152
155
157
155
150
149
149
149
147
144
141
141
146
155
157
152
146
179
172
172
173
169
161
150
152
162
172
177
175
171
167
164
163
163
162
158
154
156
165
175
175
164
155
154
159
161
156
151
148
149
151
152
154
155
152
151
150
147
147
148
144
139
140
144
146
143
136
176
164
158
162
166
165
161
163
166
173
177
177
172
167
164
165
166
168
166
160
158
161
166
168
162
160
157
156
156
152
149
147
148
151
153
151
153
155
155
151
149
151
154
153
145
141
141
143
142
137
161
151
142
149
163
175
180
179
175
173
173
172
168
167
165
167
169
171
170
170
165
160
149
146
147
148
145
143
149
153
152
148
148
154
158
153
147
146
149
152
153
154
156
155
151
148
146
145
145
145
145
140
137
142
158
177
191
191
179
172
168
169
168
168
167
168
167
167
167
170
169
160
144
135
133
135
134
136
147
156
157
152
148
154
160
156
145
138
144
151
153
147
147
147
148
146
146
147
150
151
148
149
150
148
156
167
178
181
174
170
170
172
171
168
166
166
164
163
163
164
163
155
143
135
134
136
138
142
150
159
163
157
148
150
153
154
149
148
153
155
148
140
137
140
144
145
147
148
149
147
163
166
165
160
158
158
161
162
163
167
171
175
173
166
159
157
163
164
164
163
157
152
142
137
142
148
152
153
154
160
164
159
148
140
141
148
158
164
165
158
145
135
136
144
151
155
150
145
143
143
166
167
165
164
161
160
161
163
162
162
167
174
173
163
155
155
161
167
167
165
161
154
147
139
142
153
159
158
153
153
155
152
144
137
140
151
164
168
165
156
147
140
141
150
159
158
148
138
134
140
159
160
162
162
162
167
176
176
169
163
164
170
169
161
155
155
160
165
165
165
163
159
151
143
144
153
158
157
150
145
147
148
148
146
155
164
167
160
153
150
149
145
144
147
155
154
143
132
130
138
160
164
166
164
162
165
175
176
169
163
162
164
162
158
155
156
156
156
155
156
158
157
154
153
154
158
159
154
149
146
150
154
155
156
162
169
166
157
150
147
148
146
144
144
143
144
142
136
133
137
164
169
173
168
163
161
160
159
160
161
160
159
157
157
157
157
155
152
154
155
155
154
153
156
161
162
159
154
152
153
158
157
156
151
152
156
164
162
156
148
147
146
145
142
140
142
145
146
143
141
166
168
169
166
161
157
153
153
154
156
156
155
155
160
162
160
155
155
158
162
159
155
154
156
158
159
159
158
156
153
152
149
147
140
139
146
158
162
157
151
147
148
150
146
142
143
147
151
152
153
168
163
160
159
158
156
156
160
161
158
156
152
154
160
161
159
155
157
159
162
162
159
157
156
154
155
159
162
158
149
139
137
140
140
139
142
150
155
155
152
153
155
152
147
143
141
141
145
151
159
168
161
161
162
162
161
161
163
166
164
161
160
159
157
154
154
153
155
157
159
160
160
158
158
157
158
162
161
156
149
141
143
150
153
149
146
148
152
155
159
161
155
151
144
141
140
138
137
141
148
168
164
169
175
172
167
160
159
156
160
165
171
166
157
151
151
154
156
158
160
160
159
155
158
162
167
164
160
154
153
157
161
164
163
154
150
151
158
163
164
162
155
147
139
138
143
142
139
134
133
170
168
170
170
167
162
153
147
144
149
161
167
165
155
153
156
160
162
164
169
171
162
151
146
153
158
159
154
153
156
160
162
161
157
154
153
157
160
160
156
152
146
140
138
139
145
151
149
137
128
167
174
176
171
164
164
171
179
183
184
181
174
167
167
171
176
176
173
172
171
169
165
162
161
158
158
160
163
169
173
168
165
161
162
157
153
153
166
176
175
171
167
173
179
179
168
156
154
163
176
165
174
178
175
171
170
175
183
188
193
185
173
161
158
168
174
173
168
168
169
167
157
150
147
152
154
156
159
165
170
170
171
172
166
160
153
153
166
178
179
170
158
154
158
160
158
152
153
162
169
171
175
178
178
176
175
179
185
190
190
182
172
163
161
165
169
168
166
168
171
168
158
151
147
152
152
149
149
152
155
161
170
176
174
164
156
155
163
174
175
168
154
144
143
144
147
149
153
159
161
184
181
179
177
176
175
175
179
181
178
175
169
166
165
163
164
163
167
172
174
171
164
161
165
163
155
141
132
131
137
149
159
170
171
165
159
156
159
165
168
166
161
155
152
148
146
149
156
161
161
192
187
182
179
175
169
163
165
169
174
172
168
166
167
169
169
169
170
172
173
170
167
169
175
175
159
138
121
122
136
148
154
158
161
163
162
160
158
159
160
165
169
171
167
158
150
151
158
166
165
185
187
185
181
175
168
162
164
168
172
173
170
168
170
173
180
180
179
174
171
168
165
166
170
168
160
143
132
136
149
160
161
159
160
162
163
164
162
161
165
171
174
173
167
158
150
150
157
164
165
170
175
180
178
172
167
167
168
168
170
173
174
174
169
173
178
181
180
177
173
168
162
158
157
159
159
157
155
159
164
171
170
166
161
160
162
165
167
170
178
181
174
162
153
152
154
153
154
157
163
165
172
175
172
166
165
168
170
167
167
168
171
171
166
161
165
170
175
177
175
170
163
159
158
163
170
172
169
164
164
168
170
167
161
159
162
164
169
176
187
185
170
152
151
159
166
165
156
158
166
174
174
175
170
166
164
166
164
164
164
166
168
167
164
163
163
166
170
173
172
169
165
165
168
173
176
173
171
166
164
164
158
157
159
160
164
165
167
177
187
184
168
153
154
167
176
172
164
167
174
177
174
176
179
179
175
167
162
163
165
167
168
169
172
172
171
169
170
170
168
166
163
167
169
171
169
168
171
174
172
164
153
153
160
167
168
164
163
174
182
179
166
156
159
167
171
167
165
169
173
171
169
174
184
186
184
175
166
164
166
168
170
172
177
177
173
170
171
175
175
166
158
157
162
165
163
164
173
181
182
170
159
156
160
164
160
154
154
160
165
164
159
158
162
163
163
163
163
162
161
164
165
169
174
176
178
175
172
170
168
167
167
171
176
178
174
170
174
178
178
166
158
155
160
162
162
165
173
176
172
163
160
161
160
155
150
146
149
155
157
160
160
160
159
159
160
163
164
161
152
164
164
165
163
161
166
171
174
175
172
167
165
166
173
179
181
179
174
170
167
162
162
164
165
163
161
166
170
165
155
149
155
162
160
155
152
154
156
159
160
166
167
162
158
156
161
165
168
164
154
166
166
166
164
162
165
168
176
177
174
169
165
165
171
177
183
179
171
161
157
162
170
177
173
164
160
166
165
159
150
150
159
166
160
157
155
158
159
159
161
166
167
163
159
159
162
166
172
168
160
167
170
172
176
178
181
182
180
177
172
167
166
167
169
168
166
163
161
162
164
170
174
176
170
167
169
172
167
159
161
168
175
173
164
156
158
161
158
158
158
161
163
165
167
167
165
164
167
168
162
174
177
181
185
190
191
190
183
174
168
165
164
167
167
163
155
151
157
167
177
182
173
162
159
166
173
175
167
160
164
174
178
173
167
164
166
165
162
155
157
160
167
174
177
171
165
158
161
162
160
180
178
176
177
183
187
186
177
170
165
163
163
165
172
170
162
157
160
171
183
185
172
157
150
157
166
168
160
156
160
163
165
168
175
181
180
171
162
156
157
160
166
173
175
168
162
162
163
160
154
178
168
161
166
173
176
172
168
164
163
163
164
170
175
177
172
168
167
169
179
185
181
169
156
154
155
159
160
159
159
158
159
165
177
184
176
160
149
143
144
145
150
155
156
156
159
168
172
163
149
176
166
163
164
169
171
168
165
163
159
160
163
167
171
172
170
167
164
164
169
183
192
185
167
155
154
163
167
170
170
169
165
162
159
155
147
140
133
127
124
127
131
135
138
142
153
166
175
166
149
181
180
181
178
171
168
169
171
168
162
156
151
155
161
165
162
156
153
154
164
179
190
185
168
157
158
171
176
175
173
173
169
156
135
123
125
134
134
125
117
119
127
132
136
139
147
156
163
160
154
187
192
191
180
170
166
170
175
174
167
155
146
151
161
168
164
156
151
153
161
165
170
166
159
155
158
169
174
171
165
163
161
151
133
125
132
149
152
139
128
130
136
141
143
146
149
149
149
150
153
186
185
177
167
161
162
168
176
177
171
156
147
151
166
178
176
168
161
162
161
160
157
157
157
155
157
162
163
160
154
153
156
153
149
142
146
157
160
155
147
146
152
153
154
156
156
154
150
149
153
177
169
160
154
152
159
168
176
176
169
156
150
154
166
176
181
178
176
175
169
164
161
163
167
165
161
161
160
159
154
154
159
162
158
148
145
148
155
161
159
158
159
156
155
156
160
167
167
163
159
167
164
160
157
156
162
166
169
168
162
154
151
153
157
162
168
173
179
179
172
167
165
168
171
172
168
165
161
158
155
155
162
163
159
150
144
149
160
166
165
163
162
158
154
149
155
170
179
177
169
166
166
169
170
168
165
165
163
157
152
149
151
154
155
157
159
164
168
170
167
163
162
164
163
168
171
171
163
154
150
153
162
163
157
150
151
160
171
172
165
158
159
160
154
150
153
163
173
171
162
172
168
169
171
172
171
168
161
153
144
147
155
164
166
161
159
160
163
165
163
158
153
154
158
167
177
177
164
149
143
151
164
165
156
145
150
160
167
164
157
153
156
165
168
165
162
161
159
150
141
172
162
158
164
172
175
171
161
152
147
154
168
179
176
165
158
162
167
167
163
156
153
154
159
169
178
178
162
147
142
151
166
167
156
146
149
151
153
149
143
145
157
173
183
178
164
154
146
140
137
165
156
157
168
177
178
167
157
155
159
169
183
184
173
162
157
163
171
175
169
163
161
160
162
166
169
164
157
152
150
156
160
160
157
155
155
150
147
139
136
141
157
177
183
173
152
138
139
146
151
160
162
170
180
181
170
159
153
158
170
182
188
183
169
155
154
160
170
176
179
174
166
161
159
156
151
149
152
160
163
161
155
152
153
158
155
149
145
139
137
142
152
167
170
158
140
132
138
149
157
165
168
175
176
168
161
157
156
160
170
177
183
180
169
161
155
159
167
175
180
177
169
162
156
149
143
143
151
166
171
163
153
148
147
146
148
145
146
148
146
146
152
162
163
156
143
140
142
149
151
174
169
166
155
154
159
164
167
160
158
164
173
177
173
168
167
167
168
172
176
174
170
166
161
154
149
152
157
165
165
160
154
150
143
137
137
145
155
157
152
148
157
169
172
163
150
147
149
151
152
172
164
155
147
155
165
172
167
156
153
158
166
172
171
168
169
169
170
170
170
169
169
167
163
158
160
165
165
161
153
155
158
159
154
144
141
150
162
162
152
146
153
169
177
168
152
148
150
155
155
166
161
158
160
172
178
172
161
154
155
158
162
165
165
165
165
166
165
167
166
165
165
162
158
158
166
170
168
159
152
156
162
167
164
158
155
156
157
155
150
143
147
157
165
159
150
148
149
150
148
164
165
169
176
180
177
168
158
155
156
158
159
160
164
165
164
162
162
163
166
163
163
161
159
159
167
169
165
163
163
167
166
164
163
163
161
156
148
144
148
152
154
154
151
148
147
148
146
141
139
170
171
174
176
172
164
158
159
161
162
158
159
162
167
168
165
164
163
162
161
161
165
175
180
176
169
166
164
167
173
171
163
155
153
156
160
155
143
141
149
160
165
158
147
142
144
146
144
137
135
177
173
171
170
168
162
158
162
169
173
170
166
165
167
168
167
166
164
159
155
157
169
190
199
188
172
161
160
162
163
160
157
154
152
153
154
154
152
151
151
158
162
157
150
143
143
145
146
142
138
179
167
159
163
170
171
168
166
171
176
178
171
167
166
167
168
165
162
157
153
156
166
181
188
178
164
153
151
152
151
151
155
157
157
154
149
150
155
156
152
146
145
147
150
149
148
149
151
150
148
169
158
151
159
172
180
176
171
170
174
176
172
168
167
168
168
164
158
157
159
161
159
155
154
152
149
141
139
143
150
154
157
162
163
159
152
147
152
156
153
145
140
141
146
147
147
149
151
151
151
155
149
150
158
168
176
175
171
168
170
172
172
171
170
170
168
164
159
158
161
161
153
141
135
135
136
135
138
148
158
160
160
162
166
169
163
155
149
153
155
153
147
142
139
132
130
139
148
153
151
148
153
157
161
163
162
163
163
163
166
171
174
173
168
166
165
164
162
159
156
153
151
144
139
137
137
136
141
153
159
165
162
159
163
167
167
162
157
157
157
154
149
148
140
125
117
128
146
156
153
152
158
164
165
162
160
159
160
161
164
171
176
173
163
156
157
164
164
161
153
150
151
152
150
147
144
142
146
153
162
168
164
156
151
151
156
161
164
163
157
148
147
151
150
142
132
135
147
158
153
149
156
163
164
164
165
169
168
163
160
165
172
171
161
153
155
163
167
165
161
160
158
156
150
147
148
148
151
155
163
168
164
152
139
136
144
154
163
163
156
148
147
151
159
164
159
152
147
148
144
145
150
161
164
163
167
175
176
167
161
160
166
166
160
155
158
164
169
170
170
168
164
158
152
150
153
154
156
157
161
164
160
149
145
145
151
156
158
156
155
152
149
150
158
166
167
155
141
131
128
150
159
168
167
162
164
169
170
165
161
160
161
160
157
157
160
164
166
166
166
164
163
159
156
157
158
158
156
155
156
156
154
151
154
162
168
166
159
155
152
150
148
147
146
150
151
146
135
125
124
163
169
173
170
166
166
167
165
159
159
158
158
157
158
162
163
158
155
157
161
164
163
159
159
162
162
159
155
153
150
152
152
152
158
164
169
171
165
156
149
143
142
145
144
140
139
140
142
141
141
167
168
168
166
166
171
170
166
158
157
157
157
159
165
166
162
152
146
152
164
168
164
159
159
159
159
158
156
154
152
151
150
150
148
145
150
160
164
158
149
142
142
145
145
141
142
147
155
161
162
164
162
159
157
159
162
169
168
167
163
159
156
159
163
164
158
151
147
155
164
170
166
161
157
155
155
158
160
158
153
151
148
146
138
134
137
149
159
158
150
144
142
143
144
142
146
152
156
159
163
157
156
159
161
161
159
163
167
171
168
162
156
157
156
156
154
153
154
156
159
159
160
158
158
157
156
157
158
156
152
153
153
150
144
138
141
150
157
154
149
145
142
140
138
140
145
149
143
139
144
156
157
167
176
175
171
167
166
165
164
163
161
157
154
152
156
158
158
155
154
154
154
154
157
159
157
153
150
150
151
156
159
156
150
146
145
151
154
150
143
140
140
140
139
141
145
142
134
127
131
159
158
166
177
181
179
169
164
159
158
161
165
165
158
157
161
163
160
155
153
156
156
153
151
151
153
151
150
150
151
154
153
151
145
139
137
141
144
140
135
133
136
142
143
144
145
143
137
133
134
168
173
176
176
174
169
166
168
172
176
180
176
171
170
171
171
168
166
169
172
172
168
164
163
165
167
164
166
169
172
167
157
155
157
164
166
166
168
172
171
168
166
166
167
165
159
154
153
157
160
165
171
177
180
176
171
169
170
174
177
179
173
166
165
171
175
172
168
170
172
173
167
162
158
160
162
161
164
166
169
170
169
170
171
168
165
164
166
172
174
173
170
171
171
165
157
153
156
164
167
164
168
175
178
177
173
173
176
175
171
166
163
164
167
172
174
174
172
173
174
171
162
157
156
160
160
157
154
151
155
164
177
183
184
173
164
156
158
165
172
171
171
169
169
166
158
155
157
165
167
169
169
169
171
173
171
173
178
177
167
157
154
161
166
171
173
172
174
175
174
170
165
163
166
172
169
156
142
136
142
159
173
177
172
167
158
155
155
158
163
165
163
162
166
167
163
157
156
159
160
181
173
168
167
169
168
171
177
180
178
167
159
158
164
167
172
173
173
172
170
171
173
176
182
181
169
152
134
131
143
159
162
158
149
147
153
157
159
160
157
155
157
159
165
165
162
157
154
158
159
183
180
179
176
172
170
173
179
182
181
179
173
167
164
170
181
185
180
171
167
170
176
179
180
177
167
152
137
137
150
163
163
152
139
142
152
161
166
166
165
167
168
165
164
161
155
152
154
158
160
173
181
184
182
175
174
178
180
178
175
180
184
179
172
173
185
194
188
174
168
170
174
175
171
171
169
161
148
145
158
174
176
165
147
143
155
167
168
172
177
183
181
172
163
158
155
154
156
160
167
161
169
177
179
176
176
178
178
170
167
176
184
185
173
168
175
182
183
177
171
172
173
174
174
180
181
173
160
153
164
177
182
170
156
153
160
168
169
170
176
183
180
170
162
162
165
166
163
165
167
159
159
165
172
178
176
171
166
165
167
175
180
177
168
163
163
166
169
169
169
170
171
175
181
183
178
168
159
159
167
176
177
168
159
156
159
164
166
170
176
182
178
169
163
165
170
171
167
166
167
165
159
161
172
183
183
172
166
168
174
179
175
170
166
165
167
165
166
167
166
166
167
172
178
177
166
155
156
164
171
171
165
164
161
158
155
153
161
172
182
183
177
169
165
167
167
164
163
163
165
168
162
162
170
182
185
181
177
175
178
175
170
165
165
170
172
171
171
171
171
164
158
160
168
173
166
160
159
167
167
165
161
161
162
156
149
147
155
170
175
173
167
166
166
167
166
161
160
161
161
164
165
165
170
175
181
185
182
177
173
167
164
162
165
171
174
175
175
176
174
164
157
158
163
171
177
180
176
170
162
157
160
163
162
155
150
149
155
161
162
158
154
153
157
162
164
163
162
161
160
160
164
168
170
170
170
172
175
174
167
163
161
162
166
171
176
177
174
168
163
162
166
167
163
162
167
183
184
174
159
154
161
168
166
158
153
154
156
158
159
159
153
149
144
147
154
162
166
165
158
163
164
168
173
173
171
170
172
170
166
163
163
165
168
174
178
177
170
158
153
159
172
174
163
151
153
167
175
170
161
161
172
176
170
161
155
156
158
159
161
164
160
152
143
143
150
159
166
164
158
171
168
167
170
177
182
183
180
175
169
165
164
166
171
174
175
174
168
159
156
163
169
168
161
153
153
155
157
159
163
171
181
180
169
159
154
156
159
161
160
160
156
156
157
156
157
158
163
161
157
176
173
169
169
177
187
195
193
180
170
164
163
166
168
166
164
162
165
168
170
169
165
159
158
162
164
159
152
153
163
175
180
174
164
158
154
158
166
169
162
155
150
155
163
163
158
157
158
159
156
174
176
173
167
170
180
192
191
175
162
159
163
166
167
165
161
160
165
169
172
169
163
156
156
162
166
163
158
157
161
166
167
167
165
159
154
158
167
173
164
151
146
151
157
157
157
162
165
163
153
167
176
177
169
167
173
179
176
163
154
155
163
175
178
174
170
168
167
168
168
166
162
158
156
159
159
161
161
161
160
159
159
164
170
165
154
149
154
158
152
144
143
147
149
149
155
168
176
170
151
166
176
179
174
170
168
172
169
163
158
157
163
176
180
177
172
169
168
166
164
163
161
160
160
160
161
163
163
162
158
156
157
159
160
152
142
134
131
128
126
129
138
144
145
146
152
164
173
170
158
170
178
182
179
172
168
170
172
171
165
159
160
165
171
169
162
160
163
166
166
162
159
162
166
169
170
171
166
161
156
156
156
154
148
141
135
132
125
114
112
122
135
143
146
148
153
154
156
160
163
176
179
181
177
171
166
168
173
175
172
157
147
149
159
163
161
155
157
163
165
160
157
160
163
167
170
170
166
160
154
155
156
154
146
142
144
148
142
131
129
134
142
147
152
156
157
150
146
149
159
182
180
174
166
162
163
169
176
177
170
154
144
145
156
162
162
158
158
157
158
158
159
162
162
159
160
164
166
159
151
151
156
156
153
149
152
159
160
155
149
148
147
149
152
157
162
155
148
145
151
178
177
166
155
151
161
175
183
178
165
151
144
146
154
163
169
169
164
160
158
163
169
171
166
159
158
161
163
157
149
147
153
158
157
151
153
161
163
158
150
146
150
152
152
155
159
160
158
153
152
165
173
171
159
153
159
171
178
172
158
149
147
149
153
161
170
174
169
163
165
172
179
177
172
166
161
160
155
152
147
147
153
159
158
154
151
157
160
155
148
148
154
160
158
152
152
157
161
161
158
162
174
182
178
171
167
167
167
161
153
148
150
154
158
163
169
169
167
164
169
174
178
177
178
178
172
162
150
144
146
152
161
163
161
156
154
157
160
160
157
157
160
169
168
162
155
156
160
159
151
170
177
190
196
194
181
168
162
157
152
152
157
165
170
172
168
163
161
162
164
166
168
171
181
193
191
169
149
139
145
159
167
165
160
153
152
155
162
165
162
157
157
166
177
180
175
167
160
148
134
176
174
179
190
193
184
169
161
157
157
163
169
177
178
174
166
162
162
164
164
161
158
161
176
190
190
173
150
137
142
158
166
163
151
144
148
156
162
159
150
142
146
160
176
183
177
169
159
147
133
170
164
166
174
179
173
164
158
159
168
176
181
179
173
167
163
164
169
171
169
164
160
157
161
165
168
161
149
142
144
158
159
155
146
145
155
164
162
150
135
131
143
159
170
167
159
153
154
153
149
166
167
172
171
167
165
162
163
169
173
178
181
177
169
161
161
165
172
175
176
171
165
159
155
154
151
150
149
151
158
160
154
150
151
162
173
171
159
144
132
133
146
158
158
150
142
141
147
152
153
175
183
183
174
164
161
168
176
173
169
169
176
175
168
162
161
165
167
170
169
167
166
162
160
154
148
148
154
164
168
163
153
149
158
170
175
167
151
142
141
147
155
159
157
149
142
144
150
152
146
190
195
186
171
156
159
170
177
171
161
158
165
172
169
164
162
164
161
156
151
153
162
167
165
157
153
155
165
168
163
155
150
150
156
159
158
153
149
146
144
151
160
166
166
156
151
150
153
154
149
183
182
173
161
159
164
166
165
158
155
156
160
163
162
162
165
167
163
152
145
148
162
169
165
158
155
164
169
164
151
144
147
151
153
150
147
151
154
151
145
144
153
164
167
162
153
149
152
155
157
163
159
155
159
169
174
167
157
152
152
156
158
156
156
161
166
172
168
162
155
157
164
165
163
159
160
168
168
160
149
147
149
154
153
154
156
159
159
154
145
140
142
153
161
159
150
142
139
143
150
152
146
147
156
168
174
170
161
153
153
156
159
161
162
166
167
171
174
177
175
171
164
162
159
163
168
171
167
161
159
161
161
155
152
155
159
158
150
146
146
148
151
152
152
153
148
141
135
134
138
158
155
153
157
160
165
168
167
163
157
156
162
171
176
173
167
168
174
180
179
172
162
162
167
173
175
174
166
162
165
168
164
156
150
150
151
145
139
139
147
160
165
161
152
148
149
149
144
140
138
171
170
167
161
159
158
159
163
166
164
163
165
171
176
175
169
165
165
166
162
158
158
166
178
183
177
168
162
160
160
162
162
160
153
148
142
140
141
142
149
157
162
160
153
150
152
154
154
151
148
178
178
170
165
166
162
156
157
165
170
170
168
167
171
172
168
160
152
150
151
154
159
168
179
180
168
158
152
151
152
155
159
162
159
152
145
146
151
153
150
145
143
146
150
150
153
155
156
156
156
177
174
168
168
169
164
155
153
160
169
171
169
165
170
171
166
157
147
147
154
159
160
162
164
162
156
147
144
148
152
155
158
158
158
156
153
153
156
157
153
143
136
137
141
144
148
147
149
153
155
168
164
167
170
169
162
153
151
157
167
170
169
167
168
168
165
158
155
158
160
161
156
150
146
143
144
143
149
156
160
158
155
154
156
157
156
152
149
151
154
152
144
142
140
136
135
138
143
153
157
158
159
166
171
169
162
153
152
158
166
169
169
167
163
161
162
162
162
161
159
154
152
148
143
140
139
146
152
159
160
157
155
155
156
157
155
151
148
149
152
155
156
156
149
135
124
129
145
159
160
152
157
163
169
168
164
164
164
163
164
165
166
165
160
158
160
163
162
158
152
150
152
154
151
146
143
147
153
157
159
158
160
160
161
158
155
152
151
151
153
154
158
163
157
138
123
128
146
161
158
150
156
161
165
165
167
169
169
164
158
156
158
162
163
161
163
164
161
155
152
152
154
159
157
153
149
148
154
159
165
168
163
159
154
153
153
153
155
155
155
154
156
158
155
142
134
137
150
159
151
151
157
164
165
161
160
165
167
162
153
148
152
162
166
169
169
167
166
162
159
156
156
158
158
156
153
151
157
168
176
173
162
151
147
150
153
153
156
158
159
156
153
151
148
143
137
140
150
150
144
156
164
172
170
163
159
161
163
160
156
155
156
161
165
169
170
170
168
166
163
160
159
158
158
158
157
155
157
165
171
166
152
144
147
155
158
156
155
157
158
155
153
152
148
142
138
140
146
147
142
162
170
174
171
168
169
170
164
158
158
160
162
161
162
166
168
164
160
160
163
165
165
164
163
162
160
157
155
155
157
153
148
146
149
155
158
156
155
154
154
151
150
152
152
147
140
141
144
147
144
165
168
168
165
168
175
177
165
158
158
162
164
163
163
163
160
154
149
154
162
168
170
168
163
159
159
157
154
153
152
152
150
151
148
147
147
152
153
151
146
144
146
148
149
147
146
145
146
147
146
160
162
160
158
160
164
165
162
160
163
165
165
163
163
161
155
149
145
149
157
164
165
164
159
156
157
158
160
159
157
155
154
151
145
140
140
146
149
147
144
139
139
137
136
139
145
149
145
141
139
150
157
158
160
159
158
157
160
167
170
168
166
161
159
159
157
153
150
149
150
154
156
156
156
155
155
157
157
159
157
158
156
151
145
140
141
145
146
141
138
138
139
137
130
133
143
149
145
138
135
144
150
159
166
169
168
168
170
172
171
166
164
162
161
161
161
162
156
149
146
148
152
154
156
156
154
147
146
148
152
155
155
152
147
142
143
147
144
138
134
137
144
147
143
141
143
149
145
141
142
142
144
155
167
172
173
173
174
173
169
165
168
169
165
160
160
162
159
150
143
145
152
156
158
158
153
149
147
147
147
150
151
151
147
141
139
143
141
137
133
135
145
153
152
146
142
142
141
144
149
166
163
167
172
173
167
161
159
165
175
179
178
175
172
169
168
168
171
172
172
170
167
167
173
177
178
171
170
173
180
178
173
168
170
174
176
173
167
163
158
154
150
148
151
155
156
155
156
157
159
168
164
168
172
173
168
163
160
162
168
172
172
170
170
172
174
174
174
172
170
168
167
168
171
169
169
167
169
169
171
173
173
173
174
176
174
166
159
156
158
160
163
166
166
162
157
155
159
165
163
170
169
177
181
177
170
165
163
159
152
151
158
164
167
169
172
173
172
168
165
164
163
162
161
162
164
160
156
151
156
165
172
175
174
172
170
163
154
154
161
168
173
176
178
177
172
167
168
169
167
166
167
172
177
176
171
168
165
159
150
146
152
161
164
163
160
161
163
163
164
164
166
164
162
163
162
157
151
148
156
167
174
169
163
165
166
165
160
161
165
167
167
166
172
178
178
171
168
168
169
164
158
160
166
170
171
171
175
174
170
167
169
171
167
160
156
156
160
161
165
174
180
180
173
167
164
161
163
166
173
178
175
166
156
158
162
166
172
172
169
163
156
153
157
164
165
161
160
166
169
170
163
162
165
168
171
175
179
180
181
185
185
180
172
168
167
168
162
159
164
177
188
187
175
167
166
167
170
171
175
178
176
169
159
157
160
164
168
172
173
168
161
155
155
154
153
153
156
163
168
177
179
181
178
173
175
179
181
178
175
179
184
184
175
175
182
183
169
157
160
174
185
181
169
167
169
172
165
158
160
169
176
170
159
158
162
164
162
162
167
170
169
164
159
157
158
158
160
161
160
172
178
184
183
180
180
183
182
173
166
169
177
180
176
174
176
175
166
156
160
172
180
178
171
170
173
170
156
150
158
172
180
171
159
157
164
170
162
151
151
159
164
163
158
159
166
167
165
159
154
164
163
167
174
182
184
183
178
172
168
169
171
170
166
161
160
156
154
157
163
171
177
177
174
173
170
164
155
156
168
182
184
172
159
155
160
164
160
149
145
151
159
161
153
151
156
161
161
158
154
170
162
158
167
179
183
178
171
172
174
173
164
156
152
153
153
152
153
160
167
170
172
174
173
170
163
154
155
162
175
180
183
174
163
155
149
151
153
152
155
163
169
167
157
148
144
148
154
158
158
183
175
165
168
173
176
172
171
174
178
175
162
151
150
157
162
162
161
164
169
169
166
162
166
167
163
157
156
161
165
166
168
168
165
158
151
150
156
162
169
176
179
178
169
159
151
148
151
158
161
179
180
177
172
170
169
170
172
176
178
174
164
157
155
161
166
166
163
164
170
169
167
162
162
165
168
168
163
156
155
155
161
163
165
163
163
166
168
169
170
174
177
176
170
165
159
156
155
158
160
161
166
176
177
174
170
169
170
173
176
174
172
163
159
161
164
165
163
159
162
167
172
170
163
161
169
177
175
164
156
158
168
170
171
167
167
169
169
167
167
170
168
164
156
151
155
159
162
161
158
159
162
170
177
179
175
169
166
166
168
170
171
166
164
162
163
165
161
153
151
161
172
172
163
158
166
178
180
170
162
165
179
183
175
165
160
158
160
160
160
162
160
153
145
139
143
152
159
162
157
172
168
168
172
177
178
173
166
162
164
168
170
170
170
172
173
171
164
153
148
155
164
165
161
158
165
173
173
168
163
169
179
181
172
160
153
155
159
161
158
154
148
147
147
145
145
148
154
157
156
175
173
167
163
165
172
173
168
162
166
173
180
181
178
176
176
173
166
158
151
152
157
161
162
164
166
167
163
162
161
164
168
171
166
157
150
155
167
172
161
146
136
142
152
157
155
154
155
156
155
167
173
171
164
161
165
171
167
162
165
177
187
185
177
169
167
168
165
160
154
153
155
160
165
167
165
162
159
160
161
159
159
160
158
151
143
151
167
174
162
143
134
141
153
158
159
163
165
164
158
163
177
184
174
168
166
169
166
160
160
169
179
180
171
163
158
160
163
162
158
154
153
158
162
164
162
160
160
162
161
158
157
159
155
144
135
136
148
154
151
144
145
151
156
157
160
169
176
174
164
165
180
187
181
175
171
171
168
165
163
165
171
174
168
160
155
157
165
168
165
155
149
149
159
166
163
160
158
160
160
161
161
159
155
143
132
128
131
130
129
132
145
155
160
158
158
161
169
171
171
169
177
181
179
175
170
170
171
173
174
174
173
173
172
165
158
158
168
173
169
157
146
151
164
172
170
161
155
154
159
165
167
164
157
144
137
132
128
124
122
124
135
150
163
164
159
153
154
162
171
172
174
172
172
170
167
166
170
174
176
175
173
173
173
170
164
163
167
171
168
159
155
163
175
178
172
164
154
152
157
164
169
167
159
147
141
142
144
142
138
134
134
145
158
166
164
154
147
154
162
177
175
169
164
163
166
170
173
170
169
171
169
170
171
170
169
168
165
161
158
161
166
173
178
176
172
169
163
158
154
157
166
166
156
148
145
150
155
157
151
145
138
139
149
159
161
156
147
146
151
180
179
172
159
156
167
179
181
169
161
160
166
167
166
165
171
173
165
154
153
162
175
177
173
164
167
171
170
160
152
150
156
159
156
151
151
155
159
155
150
143
143
142
148
153
152
147
140
140
148
176
179
178
162
156
166
179
179
167
156
157
162
163
161
165
172
176
169
158
159
168
180
177
170
159
159
163
163
158
154
151
154
156
156
154
155
156
156
152
147
146
152
156
161
160
149
139
134
138
149
166
177
182
179
170
166
169
170
165
158
157
160
162
162
167
172
172
167
162
168
176
183
178
173
168
164
157
150
153
157
162
160
157
154
154
154
153
154
154
155
158
162
169
173
168
155
142
140
145
150
170
175
184
189
184
172
166
165
167
165
161
162
164
169
170
169
163
160
163
172
177
178
177
183
187
178
159
145
146
157
168
166
160
152
149
150
151
155
160
165
167
165
164
166
164
157
155
158
155
147
173
174
177
182
182
172
165
164
170
174
170
167
164
168
171
169
161
158
162
167
169
166
166
177
185
181
163
143
138
146
160
166
161
149
144
148
154
162
163
163
158
154
150
148
150
154
162
168
163
149
172
167
164
163
166
166
165
165
172
174
173
166
162
165
170
173
171
168
167
167
165
162
160
162
166
165
158
144
136
139
153
158
156
150
146
155
165
168
161
151
146
144
142
142
146
151
158
164
163
158
172
167
162
154
151
161
169
176
173
168
163
161
162
164
169
176
181
176
171
169
168
166
164
161
160
155
152
148
144
146
151
153
150
154
161
172
176
167
156
148
144
146
146
149
152
153
155
155
155
158
175
180
175
164
158
163
174
182
174
160
154
158
163
166
166
171
175
176
170
168
166
167
168
166
162
156
153
153
154
157
154
148
147
155
169
179
176
163
152
149
153
156
155
155
158
159
156
153
153
150
180
189
187
176
169
166
173
179
172
162
156
158
163
166
162
160
163
168
166
157
152
157
165
166
163
158
157
157
156
155
153
148
147
152
163
171
170
160
151
150
157
161
158
155
159
161
163
161
154
145
173
178
177
173
170
164
163
163
166
166
164
160
158
156
156
160
165
167
161
146
140
147
159
164
165
162
163
158
153
150
151
152
151
150
152
161
166
160
153
149
151
154
152
151
154
158
162
161
155
148
159
157
156
161
166
165
160
155
159
163
167
162
153
149
154
164
173
177
170
157
151
156
163
167
168
167
165
157
150
149
155
158
155
150
150
157
164
161
154
149
143
140
140
144
151
154
155
151
147
149
154
147
145
154
163
170
169
163
159
159
164
167
162
159
158
165
175
186
188
179
172
166
167
168
170
169
164
156
151
153
160
162
156
150
147
151
157
156
154
148
142
138
139
144
150
153
152
145
141
145
161
157
155
158
163
168
169
165
158
155
162
172
178
174
165
163
169
185
193
188
174
161
152
154
160
164
163
158
153
157
163
164
158
149
142
141
143
145
146
147
145
144
144
148
152
153
153
149
145
142
171
171
170
164
160
159
156
153
154
156
162
172
180
180
171
162
161
169
175
172
158
145
137
140
152
160
163
161
159
158
162
164
162
154
143
136
135
137
140
142
144
147
151
151
152
153
154
154
153
148
176
177
170
162
156
150
145
147
153
161
165
168
174
175
171
161
152
153
159
159
153
145
141
147
153
159
159
158
157
157
159
162
162
158
149
145
143
144
144
146
147
150
151
151
149
147
149
151
153
151
173
171
166
158
155
152
149
151
158
166
165
165
166
170
167
159
149
148
155
161
161
160
161
161
160
158
155
155
159
160
158
156
151
151
151
150
152
151
152
155
155
152
150
150
148
146
142
140
144
152
169
165
164
162
160
157
155
157
163
166
164
159
159
162
163
159
153
154
160
165
167
164
161
157
154
154
159
166
169
163
154
143
135
137
142
148
150
149
149
155
156
153
148
150
152
148
139
134
137
148
164
160
163
166
165
161
160
163
166
165
162
157
156
159
161
161
159
157
160
161
161
158
153
147
144
153
165
177
175
161
148
140
137
138
141
144
144
142
144
147
151
152
152
153
153
146
138
134
138
144
161
158
160
163
161
161
163
167
168
165
159
155
157
161
164
164
160
155
153
153
155
155
154
148
147
152
166
175
171
158
148
148
153
157
156
152
147
144
140
140
143
151
157
154
144
133
132
140
144
142
161
158
159
158
156
158
163
166
165
161
154
152
158
165
169
166
160
154
155
154
154
153
153
151
149
148
154
163
169
161
155
151
158
163
164
161
155
148
143
140
142
148
151
148
132
123
131
146
156
151
161
162
164
161
157
157
160
162
161
158
153
152
159
167
170
168
162
162
162
160
155
150
148
150
151
149
147
157
168
174
164
148
143
150
157
160
155
154
153
151
147
146
146
141
131
124
133
153
167
163
161
167
171
170
164
161
161
161
159
157
157
158
160
165
169
169
166
166
167
163
155
152
153
155
157
154
151
155
166
172
164
145
129
131
144
154
156
159
164
164
159
153
150
145
137
130
136
153
168
164
162
169
172
171
169
170
169
163
158
159
162
165
162
160
160
163
164
162
159
156
156
159
162
165
165
161
156
154
156
163
160
148
134
131
138
148
154
158
163
166
163
156
154
152
143
136
137
150
159
154
162
166
166
165
167
171
173
165
159
160
164
165
161
155
153
155
155
152
150
150
155
165
169
168
166
161
157
154
154
157
159
156
153
148
147
149
151
152
151
150
150
152
151
147
141
138
138
142
145
142
159
160
161
160
161
162
163
160
161
162
163
162
159
156
152
150
148
144
144
147
152
160
161
160
157
158
159
160
160
159
159
161
164
164
160
157
151
145
139
139
142
145
145
139
134
132
132
133
132
134
154
155
158
158
158
157
155
156
160
162
162
160
159
161
163
160
153
145
144
146
150
153
151
149
152
154
159
164
164
162
159
157
159
163
162
157
152
146
141
140
144
151
149
142
133
131
135
139
138
137
151
154
156
156
157
156
156
158
159
159
160
161
164
169
173
172
164
155
150
149
152
152
150
149
152
154
156
157
161
160
155
152
149
151
154
154
155
155
151
150
152
158
156
150
141
141
147
152
155
152
148
152
157
160
157
156
159
161
162
159
164
170
174
172
165
163
163
162
157
152
149
152
153
156
156
156
153
150
150
151
151
151
152
151
152
152
156
156
155
150
152
154
155
150
143
143
148
154
155
154
170
169
169
169
167
163
163
172
178
178
175
172
172
173
172
170
171
173
172
169
167
168
171
171
173
173
174
176
180
182
179
173
171
172
171
166
163
163
164
161
157
151
151
155
160
161
162
162
165
164
173
172
175
175
170
166
166
175
181
179
172
170
172
173
174
176
178
174
168
162
163
167
171
170
171
171
172
175
179
180
178
174
171
170
168
165
158
157
155
157
158
154
153
154
155
157
160
164
165
157
182
184
189
187
178
167
163
166
171
167
167
166
167
165
164
170
173
170
162
157
161
167
167
164
164
165
163
160
160
167
174
170
162
161
164
170
166
157
153
158
161
158
154
154
158
165
169
171
169
162
178
181
186
187
179
169
162
161
162
162
161
166
165
161
156
155
160
164
162
160
165
168
165
158
153
156
157
158
161
169
174
169
156
154
164
179
181
173
167
167
168
164
157
157
165
172
171
171
171
173
164
162
167
174
174
171
167
166
164
164
166
172
175
168
158
153
157
161
164
169
176
176
168
154
148
152
163
175
183
182
175
169
163
164
172
179
184
184
182
179
173
167
164
164
168
166
162
161
168
175
162
158
161
165
169
169
169
169
167
166
168
176
179
175
170
165
162
162
161
169
177
179
168
151
145
154
171
187
188
180
171
169
178
184
180
173
168
169
172
170
166
164
164
165
163
158
154
156
161
164
172
174
177
175
168
166
169
170
167
163
165
171
176
174
176
179
173
162
158
162
175
179
168
148
145
156
171
177
170
161
158
166
176
184
179
167
158
154
153
156
158
160
161
159
161
161
162
161
158
151
176
180
182
179
174
171
174
174
169
164
161
164
168
167
170
173
172
161
157
163
175
179
169
153
149
158
166
163
155
154
158
164
166
163
164
167
164
157
153
156
159
157
153
151
158
168
175
169
158
147
173
170
169
175
180
182
181
176
172
168
163
160
158
157
157
157
155
155
158
166
175
176
168
158
156
161
165
165
165
169
171
171
162
154
152
159
164
162
157
156
159
156
151
147
154
165
173
169
158
153
175
171
166
168
179
180
176
172
172
174
170
161
155
153
153
150
147
149
159
168
172
170
166
160
158
161
166
172
177
179
181
178
172
162
154
153
155
155
155
154
156
158
157
155
153
154
158
161
160
161
186
185
177
171
170
166
161
161
168
177
175
166
158
157
159
160
151
149
158
166
171
167
162
159
157
158
162
168
173
173
173
174
172
167
164
161
160
157
155
155
163
170
170
164
155
149
147
151
158
162
182
185
181
175
166
160
158
162
172
180
180
172
164
161
164
165
163
159
161
168
172
169
164
161
159
158
157
158
159
161
162
165
165
166
168
171
173
172
170
170
177
184
181
170
160
153
154
157
159
160
158
163
171
176
172
168
167
171
177
186
184
176
167
163
165
166
167
164
164
167
172
172
169
167
169
170
170
163
158
159
163
169
167
164
164
166
173
175
174
177
181
184
181
169
161
161
166
169
164
159
153
152
163
175
179
175
171
170
173
177
175
173
168
166
164
166
165
164
161
164
168
172
171
168
171
180
184
178
168
164
168
176
174
166
157
153
158
163
168
168
168
168
170
167
161
161
166
168
166
161
169
167
171
176
178
173
166
157
156
163
167
171
170
171
172
169
166
162
157
154
161
167
168
166
169
178
185
182
170
163
166
176
178
170
158
150
153
158
161
158
152
152
161
167
165
162
156
155
157
158
173
175
173
171
168
163
155
147
147
157
172
182
184
179
175
173
168
163
156
154
158
163
167
167
168
167
170
170
165
160
160
167
174
175
168
159
157
161
161
155
147
149
161
170
174
166
157
151
151
154
163
166
169
165
164
162
156
148
149
163
182
191
186
175
167
166
165
163
160
158
160
163
168
170
169
164
158
159
161
159
157
159
165
169
164
154
153
156
156
155
151
155
161
169
173
169
166
160
153
154
160
162
165
168
173
173
167
161
161
167
179
182
173
160
153
151
156
161
163
163
163
162
166
168
168
162
157
157
161
162
161
159
155
151
143
136
135
142
146
146
147
153
157
159
160
165
167
164
159
159
165
163
166
174
179
177
172
169
169
172
176
174
169
159
152
152
156
163
166
165
162
160
162
166
166
160
156
157
163
168
168
161
150
140
128
124
129
137
141
134
132
136
145
151
154
157
158
157
160
162
170
167
168
174
178
178
173
170
171
174
175
176
176
172
166
163
164
168
170
166
161
157
162
166
169
160
153
154
163
172
175
167
153
140
129
128
137
147
148
134
117
117
136
154
161
159
153
153
159
162
172
170
168
171
175
177
175
171
170
172
174
178
180
179
175
171
170
171
170
164
162
164
174
178
173
163
154
153
159
170
173
168
156
145
134
131
138
152
155
142
120
114
133
158
167
164
158
158
159
156
173
171
168
167
169
175
178
174
168
165
172
180
182
177
172
170
171
170
165
160
163
171
178
179
174
168
160
156
155
157
163
164
159
152
142
138
141
148
154
151
137
128
135
150
165
165
162
158
154
151
174
172
169
163
161
171
179
177
166
162
169
180
180
172
168
171
173
168
160
155
160
168
172
170
168
168
165
158
153
151
153
157
159
156
154
152
149
149
153
156
151
141
138
145
160
162
154
145
145
152
175
173
171
162
156
163
173
176
167
161
166
174
173
165
165
171
177
172
161
153
157
159
160
160
160
162
162
157
153
152
153
156
157
158
158
157
154
149
152
156
156
150
145
150
161
158
145
134
137
155
175
176
175
167
158
159
165
171
169
164
164
163
164
162
162
167
172
169
165
162
161
161
160
159
158
157
156
152
153
158
160
159
156
153
153
156
152
150
152
155
159
158
156
157
160
153
142
137
146
159
172
176
180
176
167
163
163
166
170
168
166
162
162
161
161
162
162
161
166
173
175
168
163
162
164
161
156
149
150
157
161
163
156
148
146
150
151
153
155
159
167
169
161
150
141
137
142
152
162
161
170
173
177
179
174
167
163
164
168
170
169
164
161
162
165
164
160
160
166
174
176
170
164
163
166
167
159
149
143
144
153
160
161
154
149
149
152
155
161
166
175
173
159
139
125
127
144
159
165
161
168
167
163
163
166
166
165
164
164
166
164
161
159
163
169
173
169
167
168
170
170
168
165
164
165
161
158
151
141
135
140
152
163
166
161
155
153
155
161
168
173
169
154
138
131
136
147
156
162
162
168
163
156
152
156
165
168
164
159
153
152
153
157
160
167
170
171
168
167
168
168
169
170
168
165
159
156
151
144
138
136
143
151
157
157
157
155
155
159
164
164
157
150
145
149
152
150
148
156
171
167
164
160
159
162
168
170
166
155
148
146
153
158
161
161
160
161
166
169
169
169
168
167
168
165
162
157
150
146
148
148
146
140
136
144
159
165
163
160
161
162
154
149
153
162
165
154
147
152
169
163
164
168
172
173
172
171
168
163
158
159
162
166
166
162
158
160
168
172
170
163
154
154
159
167
167
159
148
143
155
167
163
147
132
139
159
174
171
162
161
162
161
154
155
165
168
158
150
147
150
159
160
167
174
176
173
168
165
169
167
167
166
166
167
164
163
164
172
173
164
152
142
148
161
172
175
164
147
141
153
173
177
161
143
142
156
170
169
161
159
160
158
153
151
157
163
160
152
145
138
159
159
161
166
171
170
164
163
166
167
166
164
160
160
163
166
169
175
173
162
153
151
160
175
185
183
167
149
142
149
165
175
165
151
143
149
156
156
154
150
151
145
143
144
149
156
159
153
147
142
160
159
162
166
169
169
168
166
163
163
163
163
161
158
159
164
171
180
178
168
161
161
170
180
185
177
166
152
144
150
158
163
158
149
142
141
147
153
153
149
143
140
141
143
148
153
154
150
147
146
163
163
170
175
176
170
168
163
158
158
161
166
168
163
159
162
171
180
180
172
162
158
158
160
164
163
162
158
152
156
159
160
155
148
144
144
151
154
155
149
141
139
143
150
153
152
150
147
143
141
167
170
174
175
172
166
160
154
151
153
159
167
172
169
164
162
168
176
173
167
156
146
140
138
143
154
163
164
164
163
163
162
159
154
151
150
154
155
155
149
144
142
147
153
154
150
146
144
141
139
164
166
164
162
159
160
158
154
152
154
158
164
171
171
166
159
158
164
166
163
155
146
140
139
144
153
160
163
164
162
161
160
162
159
155
152
152
149
149
152
153
156
158
155
151
145
142
141
141
141
160
160
157
153
155
160
163
165
163
160
159
161
166
168
164
155
151
155
160
161
159
156
154
154
155
154
156
158
161
160
157
152
150
150
151
151
149
147
150
156
165
165
160
154
151
147
141
137
139
143
161
160
160
159
158
162
166
168
168
164
162
159
159
161
160
157
151
151
155
159
159
159
159
157
153
152
158
165
166
162
152
142
136
138
145
150
151
150
151
158
159
154
148
151
157
155
142
129
126
132
163
161
161
163
162
163
164
166
167
165
162
159
158
160
163
163
156
149
148
150
157
158
159
152
149
154
164
175
175
162
149
141
138
140
145
152
154
153
151
147
144
142
142
149
155
153
140
128
123
125
163
159
159
160
160
161
163
164
166
164
162
158
159
164
167
167
160
151
147
149
157
161
160
156
153
156
167
175
172
158
147
149
155
157
156
156
155
151
142
133
134
142
148
150
147
140
139
140
139
135
162
158
156
154
156
159
161
162
164
163
160
155
155
160
164
163
159
156
159
162
162
160
160
157
154
155
157
161
162
154
148
151
160
166
165
159
152
143
134
130
133
143
152
151
145
139
141
152
158
153
161
160
158
158
158
160
160
160
163
162
158
151
150
152
156
156
158
163
173
173
163
153
152
155
154
151
149
152
157
158
150
144
146
155
162
160
153
145
140
138
139
141
144
148
148
145
146
156
166
164
162
164
164
164
165
165
162
160
160
161
160
157
155
154
155
157
160
166
171
166
156
149
149
154
156
154
151
152
157
160
155
143
132
134
146
155
155
156
156
155
147
139
136
139
143
141
142
154
166
164
162
164
164
164
166
168
167
163
159
159
161
163
161
157
155
156
161
163
159
152
150
152
158
162
164
162
157
154
156
164
165
154
137
130
137
147
154
160
160
159
151
142
135
132
132
132
138
152
163
159
160
161
160
161
163
166
168
166
161
158
157
160
159
155
152
152
156
155
151
149
151
158
163
166
166
161
156
153
156
163
170
167
158
150
148
149
151
152
149
151
149
147
145
141
135
131
135
147
156
152
156
156
158
161
161
160
163
165
163
157
151
146
149
152
151
150
149
149
149
149
152
154
155
154
153
153
155
154
157
161
166
169
170
170
167
162
153
146
144
143
144
149
156
155
142
131
124
131
140
141
158
156
159
160
159
156
154
155
155
151
145
142
149
160
164
160
153
149
149
151
152
150
146
143
145
151
157
161
162
160
156
156
160
168
171
165
158
153
148
144
142
147
156
159
147
131
121
124
132
137
164
164
162
160
156
154
151
143
138
139
145
154
166
173
176
173
163
154
152
153
153
151
147
145
148
154
158
164
167
163
154
148
147
150
155
154
155
153
151
147
143
144
147
149
143
137
134
138
140
137
167
169
169
165
157
155
153
148
143
144
157
172
178
178
172
167
166
163
160
158
158
153
148
145
149
154
154
158
162
161
154
148
144
146
146
148
148
149
148
146
144
142
141
139
137
141
147
150
146
136
174
175
179
176
172
170
174
181
181
176
165
162
166
171
173
170
168
168
167
167
171
173
173
170
168
168
170
173
172
166
163
163
169
173
169
158
155
161
171
175
176
173
171
172
171
167
164
163
163
160
174
178
187
187
179
171
176
185
188
179
168
167
170
173
176
176
176
171
165
165
171
175
172
166
164
168
171
169
167
167
166
165
165
165
163
161
157
161
166
173
175
171
164
159
160
162
164
164
162
155
177
180
190
189
180
169
167
175
183
180
176
173
172
171
174
180
186
181
170
166
173
174
168
160
158
163
164
162
165
171
177
171
159
156
164
171
170
165
159
163
167
162
153
145
144
149
155
161
160
156
179
180
183
183
177
165
159
168
178
178
172
168
165
167
175
182
189
187
181
174
175
172
164
155
154
158
162
164
169
174
175
166
153
153
168
181
181
171
161
161
164
163
155
148
147
150
154
156
159
161
175
174
175
175
173
167
164
169
174
170
160
156
159
168
177
183
187
188
184
179
174
167
159
153
154
160
168
174
175
171
160
151
150
157
169
177
178
175
170
167
165
165
167
166
164
159
154
154
156
163
166
169
174
175
171
167
166
170
171
167
158
156
164
175
182
182
181
177
174
170
169
165
159
153
155
161
170
178
176
164
154
152
162
170
171
166
163
167
166
159
154
158
167
173
170
163
157
154
156
159
166
169
174
173
168
164
164
166
167
166
167
169
173
173
175
178
178
173
169
167
169
169
163
155
155
160
168
174
173
163
158
164
175
181
175
165
158
157
156
154
151
154
161
164
163
162
161
161
158
157
172
169
170
171
167
163
162
164
165
167
172
172
169
163
161
169
178
181
178
176
178
177
168
158
155
159
166
171
172
170
164
163
170
175
175
171
164
162
166
172
174
169
162
159
162
168
174
169
160
156
173
169
165
165
168
167
167
167
170
170
171
168
161
158
157
164
176
182
182
179
178
173
168
160
156
160
168
174
177
173
164
160
160
163
166
165
165
169
179
190
191
178
164
162
171
181
182
170
158
156
175
172
166
166
169
172
170
170
174
176
176
170
168
167
169
170
169
171
171
169
168
166
164
162
159
161
169
178
179
173
164
159
160
160
162
159
159
164
175
179
175
163
156
164
178
183
176
162
156
158
178
177
177
173
174
171
169
169
173
180
182
179
178
179
180
173
163
158
160
163
166
166
165
164
163
164
167
171
172
168
162
160
162
165
164
161
158
157
159
156
152
148
149
157
167
168
161
156
158
163
169
171
176
177
176
172
168
166
172
180
182
179
178
178
178
173
165
162
164
168
170
167
165
168
169
169
166
167
167
165
164
162
162
166
168
166
161
158
155
153
151
152
153
156
156
156
157
159
162
165
154
154
165
175
177
174
169
171
174
177
177
172
172
176
176
172
170
174
179
181
172
165
164
169
173
175
172
171
170
170
168
166
164
162
163
160
161
161
162
162
163
165
166
161
160
162
167
168
162
158
152
149
160
173
176
173
170
171
173
169
164
161
165
171
174
172
170
175
180
181
175
169
167
170
174
175
174
172
171
169
171
172
168
161
154
153
157
164
171
170
166
164
167
169
167
169
168
165
155
149
167
167
170
173
172
170
167
166
165
163
159
156
159
168
173
170
167
166
169
176
177
178
175
173
174
170
164
160
160
164
170
176
173
164
156
152
155
165
169
166
160
161
167
172
173
168
160
155
151
150
169
171
171
168
168
169
167
163
161
160
159
157
158
164
169
170
166
164
167
172
175
176
175
176
174
167
158
152
153
159
167
173
174
171
163
159
159
163
161
157
157
161
168
174
177
172
163
157
157
161
159
158
159
165
171
174
173
166
163
165
163
159
158
160
164
164
163
163
166
170
171
171
174
176
175
167
155
148
152
159
165
168
168
166
163
157
154
155
153
159
162
167
168
170
173
173
169
163
157
161
157
148
153
165
176
179
177
170
168
170
168
163
160
159
160
161
161
162
164
167
167
170
175
177
173
163
153
150
155
161
165
163
159
153
147
142
146
151
153
157
160
161
156
154
159
166
167
158
150
151
161
149
152
165
176
177
169
168
168
171
168
166
165
164
166
168
167
165
161
160
165
172
178
174
167
158
154
158
164
166
165
157
148
142
137
136
145
153
155
150
142
139
141
149
157
160
158
152
145
145
166
155
156
166
174
174
169
165
165
163
163
165
167
167
168
169
171
168
162
157
163
172
178
170
161
154
153
159
168
171
165
150
139
134
135
139
149
158
155
138
119
118
138
157
165
161
156
153
153
149
168
166
167
171
176
181
181
175
168
162
159
162
165
164
160
160
162
164
163
161
164
169
171
168
160
151
149
155
164
172
167
151
138
136
137
142
148
152
150
133
113
115
138
162
167
161
158
161
160
152
167
167
169
173
177
183
186
184
176
165
161
163
165
164
157
151
153
161
164
165
163
164
165
167
165
156
149
148
154
166
169
159
146
144
144
147
148
148
153
148
136
129
137
153
162
161
161
162
162
153
165
166
168
170
169
172
176
178
176
170
170
174
175
170
160
156
159
167
167
164
160
154
158
165
169
167
157
149
151
157
162
160
158
156
156
157
152
152
162
169
164
149
138
147
161
168
165
158
155
156
170
167
167
163
159
160
168
174
175
171
169
173
173
169
164
168
172
173
171
160
152
150
155
161
167
167
162
156
155
155
156
159
159
161
165
166
163
160
165
172
169
154
141
145
162
171
165
153
149
155
173
171
171
167
159
159
166
172
174
170
165
163
163
162
162
167
171
170
167
159
156
155
157
157
158
160
161
158
158
159
160
159
158
156
156
160
163
162
160
158
158
155
148
146
154
160
159
153
152
155
172
176
177
176
168
163
165
168
169
166
162
161
161
159
159
161
162
162
164
169
172
170
163
157
154
153
157
154
152
152
157
161
158
150
146
151
159
161
155
152
159
164
157
145
137
139
147
154
158
155
169
176
179
179
172
165
162
164
164
163
163
162
164
165
166
165
164
163
168
173
178
175
169
159
153
153
156
153
148
145
149
158
160
156
151
151
156
158
159
163
171
173
163
146
132
131
141
149
153
153
169
173
173
174
169
166
161
159
158
160
161
161
163
167
170
171
170
168
169
172
172
171
168
161
156
154
158
160
156
146
140
147
160
168
165
159
156
157
162
171
176
173
162
148
141
141
143
145
148
151
170
167
163
165
168
167
160
153
151
156
159
159
158
159
159
160
160
163
167
169
168
167
166
163
161
160
159
163
157
149
141
143
152
158
160
159
157
155
157
163
167
162
154
147
145
145
144
144
152
163
166
160
156
162
169
169
160
150
147
154
161
161
157
155
150
147
146
151
161
166
168
160
157
160
164
167
162
157
155
155
159
158
148
138
140
151
156
154
151
154
160
159
151
146
147
147
143
144
154
171
163
158
160
167
172
171
164
154
153
158
167
168
168
165
161
156
151
154
161
166
166
156
152
157
166
171
163
149
144
158
178
178
158
134
129
143
153
153
150
153
159
160
155
151
152
151
144
137
144
155
160
159
164
171
174
172
168
166
166
165
165
168
172
178
176
167
163
160
163
164
162
156
153
158
169
173
164
151
145
156
176
183
168
148
138
139
146
149
150
153
160
159
157
156
158
155
146
137
137
145
162
163
169
172
172
170
170
174
174
167
160
160
167
176
177
169
165
164
165
163
160
157
161
166
173
174
166
157
149
151
155
164
164
154
143
138
137
144
147
151
152
157
158
158
157
154
150
149
149
151
164
167
171
171
168
165
167
173
173
167
159
156
158
165
169
167
164
166
165
165
160
157
160
167
175
178
170
162
154
150
145
149
154
151
146
141
139
143
146
148
150
156
161
162
157
154
152
154
155
154
165
169
173
170
165
161
166
171
169
164
158
155
158
162
165
165
166
167
164
161
159
157
157
163
171
173
171
167
162
158
157
150
148
148
148
151
152
154
153
151
151
156
162
163
159
152
149
149
147
143
167
171
174
170
165
165
168
171
166
157
156
156
160
164
165
167
168
168
161
157
158
160
161
160
161
164
165
166
166
166
163
156
152
153
158
159
162
162
158
153
150
151
156
159
155
150
145
140
135
132
163
170
173
171
169
173
177
173
164
153
154
157
163
166
166
165
168
168
158
153
152
157
161
160
157
156
158
163
164
163
158
154
153
158
161
161
159
158
157
154
152
151
152
152
150
146
142
139
136
134
157
165
171
171
172
173
173
172
164
155
155
158
163
164
162
161
163
164
157
149
148
151
157
157
154
151
153
158
160
159
153
147
149
156
159
157
152
149
151
156
154
151
149
149
150
148
146
144
140
136
158
164
168
171
170
169
167
163
161
160
161
161
160
159
157
159
161
158
153
147
147
151
154
154
147
144
147
156
163
161
154
149
149
153
157
158
155
151
152
153
150
145
145
149
155
156
148
142
138
135
163
164
166
168
169
167
162
156
156
162
170
170
161
157
158
163
163
156
148
146
150
156
160
158
152
146
148
157
166
164
155
154
154
155
157
160
162
159
152
149
147
145
145
150
156
155
148
142
138
134
163
162
164
167
169
169
163
156
154
162
168
168
163
158
161
167
165
158
151
149
155
161
170
170
163
159
158
161
160
157
152
156
160
158
156
157
160
158
152
148
148
155
158
158
155
151
149
150
151
145
160
159
160
165
169
169
164
159
158
162
162
157
153
153
158
164
164
160
159
157
159
163
171
172
167
162
158
156
151
146
149
157
163
164
158
155
153
151
149
148
155
162
165
163
157
152
150
154
155
149
161
158
156
161
167
168
164
161
164
164
159
147
142
147
151
156
159
164
168
164
159
158
162
163
162
159
154
151
147
147
150
157
160
163
163
157
150
143
141
145
147
148
148
152
156
156
149
146
145
148
163
160
155
159
164
166
164
162
164
165
161
155
153
153
152
153
157
165
170
165
157
154
153
158
159
158
155
152
150
149
151
155
156
156
160
158
152
143
137
135
131
125
123
130
140
146
141
140
143
147
162
159
156
159
163
166
165
162
159
158
159
163
169
170
165
158
160
166
168
162
155
154
157
157
157
157
155
154
155
158
160
162
155
151
153
153
151
144
138
134
132
126
120
120
129
133
138
142
147
146
156
155
158
160
162
163
164
163
159
153
149
159
170
176
171
166
164
165
165
161
155
155
157
156
152
150
150
152
156
161
168
169
163
153
150
149
147
144
143
145
146
143
141
137
137
136
138
143
145
143
153
153
160
163
160
156
158
163
160
154
145
146
158
170
172
166
163
164
165
159
152
149
148
148
145
141
143
149
153
158
162
163
163
159
153
148
145
144
146
146
143
144
151
158
156
147
137
137
140
140
157
157
163
164
161
154
152
156
158
153
149
148
158
169
172
166
162
161
161
155
148
144
145
147
147
148
148
150
153
155
153
151
156
157
155
150
147
147
147
139
127
127
143
159
159
147
133
130
135
137
167
168
168
167
164
158
154
148
147
151
156
165
171
174
172
168
161
156
155
153
150
150
153
158
160
159
156
156
158
158
153
147
146
150
153
150
147
144
141
132
124
126
135
143
145
138
133
133
135
132
167
168
169
167
164
162
158
152
149
154
166
175
176
168
162
162
158
151
152
156
160
159
157
155
157
156
154
155
160
162
156
148
143
146
149
147
140
133
131
132
135
138
138
137
135
137
141
143
139
130
171
168
173
181
181
180
178
178
178
175
168
166
166
165
164
162
162
164
167
168
172
174
173
169
167
167
169
165
155
146
146
156
168
173
172
167
162
163
170
178
180
177
171
166
165
164
161
160
160
160
162
166
176
185
183
179
178
176
173
163
162
166
169
167
165
165
166
168
169
172
177
178
171
163
162
165
163
157
149
149
155
162
167
168
165
161
162
165
174
180
183
181
173
164
160
158
161
162
161
161
163
166
174
182
181
177
172
172
172
164
164
170
178
183
184
181
179
175
171
173
178
179
168
158
155
161
162
161
162
168
175
174
169
168
166
168
167
166
168
173
180
181
174
160
144
138
144
151
156
155
174
171
173
178
175
165
162
167
176
175
168
171
176
187
196
196
191
182
175
172
175
176
168
159
159
163
167
167
170
171
172
168
167
167
170
170
164
158
157
162
169
176
172
158
141
134
140
148
150
152
180
177
175
175
170
163
161
170
180
179
167
159
164
179
194
196
193
185
178
172
169
170
170
173
176
176
170
169
166
162
155
151
152
156
159
160
157
156
157
157
157
163
164
161
155
150
154
157
155
155
174
174
174
173
169
164
164
173
180
177
169
161
165
175
184
190
186
180
174
168
165
168
175
188
191
180
167
163
163
161
157
154
155
153
148
149
157
165
165
157
150
152
161
167
167
163
161
161
160
161
166
165
169
169
168
165
165
167
171
172
174
176
175
172
172
174
176
175
172
167
165
169
178
188
190
177
165
164
172
173
175
174
172
166
159
161
164
170
168
159
152
156
165
167
165
160
159
161
162
164
168
166
164
165
167
165
165
164
165
167
174
178
174
165
161
165
177
184
181
172
167
168
173
176
175
170
168
176
186
187
182
176
173
179
181
176
171
166
164
161
164
167
168
164
161
157
158
162
163
168
177
171
164
162
164
164
166
166
168
168
169
168
168
167
165
173
189
195
189
175
166
164
165
165
161
163
170
181
186
180
166
158
164
177
185
178
166
161
165
173
175
170
164
163
167
167
164
159
159
164
178
174
166
162
164
166
169
173
176
176
172
167
168
177
183
190
192
190
181
168
163
164
167
167
162
162
166
172
173
168
155
148
158
168
172
166
158
158
171
181
176
160
153
162
174
176
163
152
149
159
169
167
166
171
174
173
172
173
177
181
180
177
178
186
192
190
181
172
169
165
166
167
171
173
171
167
165
164
162
158
153
152
160
167
167
158
148
154
164
172
163
149
146
159
172
172
159
147
150
162
159
158
165
176
180
176
170
166
171
177
180
180
185
189
187
178
165
163
167
169
167
166
168
172
176
175
172
169
166
163
158
157
163
170
168
158
146
142
148
154
148
144
146
155
163
162
156
150
152
163
159
160
167
175
178
174
167
162
161
164
168
171
181
186
181
170
162
166
172
172
163
154
160
169
172
171
170
172
174
170
164
159
165
170
168
159
147
142
142
144
143
144
148
154
158
160
158
154
151
153
169
169
170
170
169
168
166
164
164
164
159
161
168
177
175
171
166
170
175
174
165
159
164
169
170
160
152
158
165
169
167
164
164
166
163
156
151
154
157
156
151
150
151
154
157
160
159
153
144
141
175
172
170
165
165
166
168
171
174
170
161
155
155
164
170
171
168
170
175
177
176
173
176
178
173
160
143
140
149
160
168
168
166
162
158
156
157
164
169
168
162
155
153
154
157
160
157
154
150
148
175
171
166
163
167
170
171
173
175
172
161
151
151
161
169
172
169
169
175
178
177
173
173
178
179
174
157
144
147
158
168
171
167
160
160
161
161
163
166
164
159
154
152
153
158
160
161
163
164
163
173
170
167
166
170
173
173
173
173
168
158
151
154
167
179
175
169
167
172
174
167
161
162
175
181
183
170
158
155
161
168
171
168
160
155
157
157
158
161
160
155
151
148
149
156
159
159
161
165
164
172
171
169
171
171
170
170
171
172
170
162
156
165
175
182
178
170
165
163
162
164
163
168
174
174
170
163
157
157
160
166
167
164
157
150
147
149
155
159
159
155
147
143
145
155
160
158
152
150
150
171
169
168
169
166
163
161
166
169
169
165
166
169
174
175
174
170
166
159
157
165
177
183
178
163
154
152
155
156
155
153
155
151
149
145
144
148
155
158
155
145
143
145
156
166
168
163
151
145
144
168
165
164
162
160
159
162
164
166
163
162
164
168
164
162
162
167
167
160
156
165
180
185
176
159
148
148
153
155
154
148
141
140
145
151
154
156
153
149
140
133
139
156
172
176
171
165
161
155
151
166
166
165
161
159
159
165
173
173
163
153
153
157
158
156
152
156
162
163
162
164
169
173
170
163
153
148
149
154
160
157
148
140
144
156
160
159
154
145
135
128
137
155
168
165
158
155
158
158
152
168
170
171
170
164
162
169
178
182
172
158
154
159
162
158
148
146
159
168
170
162
156
162
169
174
167
155
149
155
171
173
164
153
148
154
158
159
156
155
150
142
140
144
154
153
149
147
148
149
150
172
174
176
178
173
166
168
177
183
178
169
166
173
174
163
149
149
163
177
178
165
155
160
175
185
181
169
161
165
175
178
170
160
154
155
157
159
161
166
166
156
143
139
146
156
159
158
151
150
149
174
174
175
176
174
169
168
172
177
176
170
171
174
175
167
160
159
171
179
178
169
162
166
173
181
180
178
174
171
171
169
164
159
158
157
161
163
166
168
167
159
146
141
148
159
169
169
163
155
148
172
170
170
174
174
173
169
169
167
164
162
164
166
167
166
167
166
166
166
167
170
172
171
169
166
166
168
168
165
162
160
160
158
155
153
157
164
169
166
157
154
152
150
148
151
159
167
168
158
148
168
168
172
174
173
171
168
166
162
158
159
161
163
164
165
166
163
158
152
157
171
178
177
167
158
155
156
156
156
155
160
162
159
151
144
150
161
168
164
157
158
160
155
147
139
144
156
160
158
152
167
173
177
177
169
163
162
164
163
161
160
162
165
167
167
167
166
160
154
155
168
176
179
167
155
148
148
151
153
156
160
162
158
148
143
151
161
168
166
164
160
158
152
148
146
147
147
147
146
151
175
178
181
175
166
157
158
164
169
169
162
161
164
169
172
172
172
169
165
162
165
169
170
163
153
147
149
158
163
164
161
159
155
152
155
162
170
169
165
160
156
151
150
150
155
155
146
142
140
145
179
175
176
170
165
158
156
161
170
174
168
162
159
162
168
171
169
168
167
166
164
160
157
158
154
156
158
163
165
165
161
157
154
153
158
168
172
166
154
149
153
154
152
147
143
143
146
148
150
147
171
166
163
164
166
161
157
156
163
173
171
164
155
155
160
163
162
159
161
165
166
160
155
157
163
168
167
164
162
160
164
165
158
151
153
160
160
151
142
145
155
166
158
139
125
125
139
154
157
153
161
155
156
160
163
161
158
155
157
165
168
164
155
154
158
161
160
155
156
162
168
168
161
159
163
171
169
164
160
158
162
164
160
154
150
145
143
140
139
147
160
167
157
141
127
127
138
144
147
148
160
159
161
165
163
161
162
164
165
163
160
158
155
158
161
164
162
158
157
161
168
170
168
160
157
158
164
168
164
156
149
153
159
161
153
143
137
139
147
154
158
158
153
149
147
145
140
138
138
144
165
169
174
172
165
160
166
175
176
168
156
152
154
161
166
167
162
158
158
163
167
169
164
155
148
150
163
172
168
154
137
143
159
167
162
147
141
147
153
153
150
150
154
158
161
155
149
145
147
150
167
172
176
173
163
158
167
178
182
172
157
149
154
163
169
167
158
155
158
166
167
160
151
150
154
161
170
174
169
156
146
146
158
165
162
154
150
148
149
147
150
156
163
165
163
158
153
153
155
155
170
175
171
159
150
155
168
179
178
169
158
151
156
165
169
164
152
145
153
166
167
160
154
157
168
174
174
171
168
164
160
157
154
157
160
160
152
147
144
145
152
159
165
164
158
154
155
156
155
148
176
180
171
155
146
157
172
178
172
162
154
152
157
165
167
163
150
142
147
158
165
166
167
170
171
170
165
164
165
165
162
154
150
152
158
159
153
148
147
151
152
154
155
154
151
152
156
157
150
137
174
182
179
168
161
168
174
176
164
154
149
152
158
162
164
164
162
156
149
149
154
163
172
169
161
156
155
159
162
161
154
149
148
154
160
159
157
155
157
155
150
146
147
147
148
150
156
157
150
136
162
176
180
179
176
173
171
165
157
151
148
152
157
157
160
165
173
172
156
144
145
155
161
160
154
150
152
159
162
160
154
148
151
159
163
163
159
158
157
156
148
142
143
148
150
150
152
155
152
146
160
166
171
174
175
170
163
154
152
153
157
160
156
152
152
162
174
174
161
149
147
155
160
159
155
150
155
163
170
170
166
160
162
164
165
163
158
156
155
153
150
145
146
150
153
153
150
153
154
152
164
165
166
167
169
167
160
152
150
159
168
172
163
151
152
162
171
171
162
156
156
159
163
164
161
157
159
166
172
174
169
167
165
162
161
157
156
155
154
154
155
155
155
156
157
155
151
153
155
150
168
167
167
167
167
166
160
154
152
161
173
176
166
155
157
165
170
167
161
157
157
160
164
164
164
161
160
161
161
162
160
161
161
157
153
153
155
157
157
160
164
166
166
163
159
155
152
154
153
147
165
164
165
166
167
167
163
157
158
164
167
165
157
157
160
166
166
161
152
150
156
159
162
163
161
160
158
155
150
150
153
158
158
154
151
153
157
158
160
164
166
166
163
159
157
154
150
146
144
144
162
158
157
162
166
167
164
163
164
166
162
157
154
157
160
158
156
152
150
149
156
160
163
162
159
156
154
150
146
146
153
160
161
156
153
152
152
152
152
155
153
149
144
143
148
149
142
134
132
140
162
158
155
160
166
167
165
166
169
169
164
160
161
165
160
154
154
156
158
157
157
162
165
163
159
156
155
152
147
149
155
162
164
163
157
153
145
138
135
136
137
132
128
130
139
143
139
130
128
138
160
160
160
164
168
169
168
167
165
164
162
166
174
176
166
157
157
164
166
163
157
158
158
160
157
155
155
156
155
152
153
159
164
163
157
151
141
134
132
135
137
137
132
130
134
137
137
130
126
132
157
161
166
168
166
165
164
164
160
157
157
163
175
180
173
165
162
167
168
161
151
148
150
153
151
151
153
160
161
156
151
153
157
156
152
149
144
142
143
147
148
147
143
139
138
139
137
132
128
127
155
159
164
165
159
156
155
162
162
159
156
163
172
178
176
170
167
168
165
152
138
136
142
148
146
144
149
156
161
157
149
147
148
150
150
148
147
147
148
148
144
137
137
141
146
148
146
144
142
136
155
157
162
161
155
150
153
159
164
165
165
168
171
174
172
169
169
168
163
149
135
134
147
156
155
150
147
151
157
157
154
150
148
150
150
148
147
147
146
139
130
123
129
139
147
151
153
152
153
149
156
157
163
165
162
158
158
161
162
164
168
174
172
166
161
162
164
164
160
152
143
147
159
170
171
163
152
150
152
157
159
157
158
155
152
148
147
146
144
139
133
134
138
141
141
140
144
149
151
146
155
156
161
164
162
160
159
157
158
162
169
170
162
154
149
154
155
152
151
155
158
159
159
165
167
165
155
149
150
154
157
157
158
158
153
149
144
143
144
147
151
153
151
144
136
135
140
145
143
137
168
161
164
172
177
[truncated: 209,979 more chars]
