# Supplementary material for: Evaluating flow modulating treatment response in intracranial aneurysms using black-blood MRI in vitro
Source: Commun Med (Lond). 2026 Mar 27;6:170. doi: 10.1038/s43856-026-01413-z (PMC13031954; doi:10.1038/s43856-026-01413-z)
Supplement: Supplementary file 10 — Supplementary Data 7 [file 43856_2026_1413_MOESM10_ESM.zip › Data_Figure_10a_Sup_Figure_7a/BA model 3/CN11_04_with (IFD9)/1_aneurysm_array.txt]

128
202
250
268
241
141
112
282
455
574
606
606
578
451
249
93
179
407
569
661
685
667
669
691
647
475
261
111
189
504
671
634
514
422
388
415
489
575
581
452
248
83
388
684
711
499
259
126
117
161
228
382
565
587
397
167
486
687
592
346
135
45
51
77
107
263
519
654
15
219
527
647
501
274
121
62
49
51
79
222
481
28
248
551
655
499
270
124
64
28
29
89
32
256
546
649
514
302
154
94
65
69
29
228
484
600
538
384
238
174
151
391
583
621
510
361
53
294
573
694
14
174
451
159
295
375
400
422
394
241
92
270
477
638
721
728
718
701
588
359
141
120
374
601
714
758
763
737
714
750
769
652
410
184
88
383
683
797
716
592
519
490
499
569
693
744
621
385
161
243
576
805
764
577
392
289
275
320
390
518
665
707
550
291
63
352
657
745
626
462
314
212
189
241
302
403
570
709
649
394
131
91
418
671
689
547
402
279
182
134
164
236
346
522
710
713
464
160
123
450
702
712
554
377
247
158
96
107
200
340
520
718
748
500
160
134
470
724
726
565
392
278
209
157
161
252
387
540
707
737
494
151
106
448
691
699
575
452
372
323
288
286
351
458
579
701
687
430
117
61
350
619
703
635
530
446
404
375
373
435
547
661
716
604
319
70
14
202
515
730
732
616
523
479
439
441
533
663
746
695
473
180
15
62
355
638
741
714
678
638
568
566
663
760
739
564
289
71
16
133
371
565
706
797
786
709
680
718
713
577
340
117
8
89
250
468
639
685
650
602
568
471
317
5
34
143
268
345
361
336
282
184
23
4
41
60
69
111
166
184
194
194
162
64
188
359
504
557
559
570
541
363
137
96
259
472
654
766
802
783
773
779
701
477
204
104
304
557
736
790
786
768
731
707
763
840
764
510
235
53
252
561
794
827
729
636
591
566
555
627
766
823
703
479
229
127
432
735
837
751
626
523
463
443
469
538
640
723
758
660
393
108
0
189
562
782
754
647
573
490
402
365
406
484
556
632
743
750
508
167
12
250
624
775
695
593
529
445
345
287
309
397
491
587
732
791
582
223
30
295
649
785
706
589
486
392
306
239
234
328
459
579
733
813
626
244
43
316
658
802
722
595
494
422
359
294
279
370
497
594
728
807
623
233
29
279
643
803
724
610
549
518
475
423
411
480
559
617
726
776
550
176
12
192
559
781
753
648
583
560
537
508
506
546
598
665
755
716
418
98
80
407
713
809
720
612
563
552
543
550
585
644
742
777
595
246
23
21
201
549
779
799
721
663
638
623
626
665
737
794
697
402
103
45
292
582
744
803
810
782
738
717
729
758
699
481
178
11
60
242
457
632
748
774
735
673
633
571
427
192
35
23
122
256
407
490
475
416
350
246
121
24
13
56
112
119
103
83
33
11
168
267
346
377
372
347
276
143
92
216
377
542
656
690
684
675
631
476
251
71
108
242
436
635
766
826
820
790
783
807
771
596
313
85
95
242
471
688
795
803
778
746
707
693
762
859
807
567
289
104
155
420
702
831
796
715
664
645
618
607
673
783
796
691
527
309
54
252
601
828
824
728
653
609
588
574
575
634
704
709
720
707
488
152
67
361
728
843
751
680
649
593
543
523
530
594
664
679
742
799
599
212
97
444
781
818
699
652
626
554
491
460
454
519
615
667
753
833
675
285
136
493
787
798
687
629
580
512
461
422
396
454
570
647
743
838
723
337
163
508
780
790
688
630
586
536
496
449
416
478
590
643
725
824
712
314
137
470
762
803
705
658
646
610
573
531
513
575
647
658
727
807
633
230
70
366
709
832
750
678
655
636
613
595
596
632
651
675
766
783
502
133
24
228
587
826
805
694
631
613
608
616
633
629
629
717
818
698
325
42
87
384
709
838
785
703
655
636
648
662
661
694
799
786
515
156
6
8
145
477
743
840
825
779
746
729
718
718
771
784
604
251
25
8
173
446
649
752
804
813
772
709
681
662
537
264
51
8
123
261
409
557
627
588
495
424
319
172
35
11
59
154
216
199
153
111
43
30
150
197
239
269
257
189
101
114
219
323
410
477
525
533
476
364
219
99
114
219
378
545
664
730
755
755
730
670
554
387
184
125
227
385
580
735
812
827
808
784
779
799
805
702
450
163
89
192
378
603
756
802
793
770
737
702
701
764
850
826
633
367
164
100
271
561
792
829
762
705
691
683
659
653
715
777
738
661
576
391
86
140
398
723
861
804
721
665
641
650
648
634
682
722
662
658
726
573
205
100
214
539
823
838
749
717
677
611
609
623
599
635
712
693
716
810
671
264
101
273
626
855
802
712
709
673
590
578
595
567
593
695
729
762
843
744
356
85
298
655
847
778
692
680
642
576
569
580
548
562
655
706
752
841
787
423
75
311
659
826
754
682
679
647
587
581
583
552
572
659
686
720
816
766
386
70
290
628
810
755
697
718
695
624
604
609
596
637
710
694
721
807
686
280
60
221
543
790
800
728
718
705
649
626
638
654
687
704
697
765
819
576
173
38
132
401
721
840
757
679
666
656
644
657
682
677
643
701
833
778
413
75
63
235
552
804
823
738
692
675
654
658
686
676
679
786
834
610
224
5
32
84
312
625
821
842
796
754
725
715
718
727
785
832
692
326
43
22
99
340
613
771
819
837
831
793
741
740
755
646
337
73
10
92
258
428
564
684
741
695
603
528
419
245
63
0
32
106
203
302
342
303
236
165
88
24
25
40
44
36
39
40
143
209
269
326
374
363
276
155
64
81
194
317
425
496
549
608
629
566
427
279
148
96
199
331
509
658
726
751
775
795
768
698
604
473
272
87
192
323
507
686
796
825
812
794
786
784
789
816
776
561
237
134
273
492
703
797
801
779
765
738
714
716
763
833
851
720
454
197
86
170
393
673
839
820
744
706
708
707
686
686
740
774
731
695
646
437
158
114
258
551
806
853
783
721
675
655
681
685
665
705
736
653
654
760
626
238
86
165
381
696
859
800
743
738
683
615
645
675
634
650
731
700
701
815
724
313
93
197
457
760
857
764
728
743
685
608
625
665
630
634
728
754
758
836
785
414
85
187
468
762
843
756
719
720
672
612
625
665
647
637
701
739
757
832
814
477
65
159
454
752
825
741
714
718
669
608
625
666
651
640
696
713
723
805
788
432
47
142
433
736
814
729
716
752
699
610
620
667
659
673
740
719
718
800
721
326
44
130
374
680
815
752
713
743
717
643
636
672
685
714
737
714
753
830
635
216
96
268
564
793
802
713
684
705
692
674
679
706
714
671
691
823
824
487
111
57
165
396
686
828
772
695
694
707
682
666
694
699
683
769
847
670
278
16
95
229
478
733
829
792
751
739
718
698
711
741
792
841
736
388
63
65
106
246
490
709
805
819
831
833
810
779
794
816
715
396
88
62
91
218
412
579
688
766
798
768
703
642
524
309
93
12
21
45
118
226
342
417
456
432
364
238
146
31
2
16
40
63
71
65
31
43
83
147
195
195
150
76
74
147
219
301
372
421
409
323
187
66
104
216
345
458
532
589
645
674
625
490
316
152
27
110
233
392
585
717
758
764
785
817
808
746
648
498
268
68
83
215
393
607
774
843
833
801
789
795
799
800
830
805
595
248
60
162
345
592
786
839
811
772
750
737
728
727
755
823
887
798
502
179
98
255
518
769
858
809
740
710
708
718
707
704
745
782
787
799
718
419
103
62
140
385
691
857
824
755
722
689
677
710
713
689
727
762
708
734
824
635
215
70
219
524
806
858
765
739
745
694
657
690
703
660
679
754
728
731
843
753
330
102
290
606
834
825
744
742
749
690
655
669
686
660
665
743
762
760
834
800
435
109
300
610
814
810
754
746
728
681
660
666
689
688
676
713
746
765
827
810
480
80
258
578
798
807
750
747
726
674
651
668
703
699
680
713
729
739
807
789
444
52
226
551
793
805
741
747
748
683
636
668
706
692
695
753
736
720
799
745
360
40
191
501
765
809
733
723
747
715
670
681
707
702
722
758
721
736
824
675
252
25
141
395
683
812
759
700
711
737
727
714
707
720
733
697
687
797
830
524
127
73
265
543
771
811
736
693
714
729
705
680
704
714
685
747
842
695
301
17
36
154
367
625
795
803
742
714
716
710
691
708
741
780
822
746
418
68
86
189
387
616
761
797
788
796
805
802
793
817
825
727
428
110
12
81
165
335
531
673
746
785
806
808
774
716
591
356
103
6
42
101
212
348
461
501
517
513
463
324
183
48
42
12
29
75
113
131
133
127
91
16
54
61
132
214
257
254
206
128
50
40
95
161
241
346
425
464
453
387
250
91
53
121
217
341
459
550
620
662
689
668
562
365
144
24
30
124
245
421
613
728
763
771
782
808
822
794
692
494
211
34
23
99
242
447
677
826
860
826
792
782
790
799
814
842
798
563
205
6
78
215
420
674
843
866
813
762
732
732
735
731
743
815
899
828
501
129
38
140
353
625
827
845
784
735
708
695
716
722
714
733
777
841
889
758
362
28
53
198
495
779
859
778
727
722
698
691
721
727
708
740
777
773
824
872
604
161
82
288
619
845
824
742
740
744
699
698
717
710
683
712
777
760
775
868
750
314
35
135
385
697
846
784
742
760
734
688
701
702
682
671
692
749
759
770
835
791
418
44
154
420
712
829
778
759
755
701
676
713
703
683
694
695
712
740
771
823
789
451
33
124
380
680
819
786
762
754
697
671
713
716
707
707
697
714
732
754
809
780
435
13
83
323
643
815
791
760
756
716
674
698
719
713
692
703
761
746
725
796
757
379
52
275
596
797
789
735
737
736
706
709
723
717
698
725
770
728
723
806
689
274
22
194
499
747
796
729
713
744
751
739
733
727
730
740
713
685
768
812
526
124
7
95
354
646
806
778
724
721
731
719
708
701
717
717
679
726
826
692
296
12
21
197
474
727
818
780
727
699
693
693
692
706
726
746
786
737
430
67
3
81
253
495
703
788
787
761
760
770
781
781
800
796
712
438
114
11
15
74
214
424
616
729
767
775
789
806
792
736
614
366
96
14
5
36
138
287
431
530
558
561
565
523
378
207
65
37
3
10
48
123
180
186
187
181
141
44
59
5
18
38
38
40
48
53
65
152
259
356
389
379
341
265
153
99
187
262
355
466
529
546
543
507
387
190
23
28
114
207
295
397
497
586
645
669
689
704
640
461
198
23
14
102
221
323
472
626
709
738
751
749
762
786
799
729
518
201
11
71
212
337
514
709
825
828
791
768
763
761
770
799
837
784
535
183
4
33
180
335
512
723
848
850
794
749
722
734
737
732
739
797
874
822
495
106
92
267
475
694
830
808
747
731
711
688
716
734
722
726
756
837
908
768
337
9
38
132
335
587
803
818
729
703
730
706
685
708
728
714
736
765
788
854
879
577
127
34
173
410
678
822
770
725
756
754
701
696
705
705
703
728
776
769
792
865
731
300
38
229
503
748
818
748
751
782
728
675
711
702
678
694
713
749
756
771
827
777
403
52
260
547
777
823
759
755
756
682
668
736
721
682
703
705
714
735
772
817
778
442
44
234
514
754
821
772
757
743
677
678
753
741
699
708
707
718
731
758
805
777
441
19
178
452
715
813
772
760
751
694
682
740
732
695
685
709
764
752
730
791
761
395
8
131
395
673
801
763
739
747
728
705
723
721
699
690
725
776
738
721
793
693
289
7
76
309
597
777
770
716
726
767
752
725
723
730
736
744
723
694
756
801
525
120
18
181
456
713
808
750
722
750
744
699
702
726
735
718
673
712
814
696
300
13
4
59
275
562
781
817
762
731
709
682
689
699
707
709
719
762
737
452
67
6
105
328
584
758
805
788
756
742
746
756
754
772
772
708
461
121
8
6
31
105
283
509
688
772
786
780
783
791
781
740
643
403
111
16
10
8
65
206
384
521
595
617
622
624
583
441
258
85
12
1
36
102
188
264
287
275
259
206
114
21
32
3
9
20
25
15
28
40
27
176
270
292
273
229
134
278
435
538
559
541
516
442
295
60
202
353
457
549
633
657
653
661
657
561
352
117
82
254
389
469
533
588
638
663
667
687
724
710
588
339
91
53
260
418
482
560
638
675
690
704
695
694
713
749
747
594
286
44
192
415
514
591
696
768
757
736
732
726
710
716
743
793
774
568
228
93
350
517
603
715
798
793
756
734
727
729
728
726
735
764
818
798
530
144
217
471
600
710
785
761
713
729
724
705
724
735
721
729
734
786
861
768
373
28
53
299
532
667
769
770
701
695
744
720
685
699
724
715
722
742
756
816
848
586
156
71
348
582
726
777
732
715
770
777
711
676
683
711
722
724
758
753
767
828
720
314
89
398
642
778
782
727
744
796
747
678
682
683
693
722
722
743
748
756
800
770
425
119
426
671
800
797
750
746
758
701
674
718
710
696
723
714
719
736
757
798
782
477
117
404
641
781
797
758
740
740
702
706
752
731
704
721
713
720
731
748
789
785
479
99
352
592
755
787
754
741
749
716
715
741
710
685
697
709
753
749
728
778
766
422
55
291
552
735
784
747
737
746
739
723
717
694
689
699
723
766
741
723
788
706
311
25
216
487
695
782
754
715
728
770
755
715
712
736
739
740
727
706
750
804
556
143
11
109
356
589
755
791
739
713
756
754
710
719
743
739
717
679
706
804
723
348
29
21
189
425
651
799
797
745
730
721
693
704
702
697
693
709
761
760
506
100
5
58
237
462
674
786
802
778
749
729
727
722
718
751
778
738
538
175
11
25
99
243
426
616
754
805
796
781
781
776
768
754
711
517
194
7
20
81
187
351
527
635
684
700
706
697
658
557
384
154
14
10
46
135
240
327
396
431
425
400
343
223
80
9
34
58
79
110
123
108
74
47
7
15
212
316
355
342
297
176
371
564
660
674
656
638
560
387
99
296
515
646
724
761
743
726
742
759
691
499
220
124
383
587
660
681
684
686
674
666
687
728
752
701
494
199
88
416
634
662
649
652
660
664
667
663
654
654
687
749
689
413
113
21
307
609
694
650
659
697
703
704
705
700
681
679
685
728
768
646
317
154
521
695
671
669
728
742
729
727
726
721
717
725
743
726
759
784
587
210
22
337
660
707
684
732
736
705
715
727
721
722
717
712
741
735
736
804
768
436
72
80
462
712
724
720
749
710
698
739
727
695
710
719
696
706
742
730
762
813
623
219
125
531
737
753
741
731
718
762
784
727
676
691
733
727
705
745
746
732
789
727
354
170
568
763
781
755
733
729
782
772
702
670
680
726
737
707
737
752
736
770
773
471
202
590
770
781
762
749
734
756
743
701
694
695
722
735
709
726
746
738
771
789
527
210
577
745
760
758
750
732
750
755
736
728
715
725
732
708
722
740
733
770
788
519
189
535
715
752
754
747
730
745
758
753
731
699
711
721
700
729
742
728
768
771
454
141
474
699
763
755
749
732
734
751
754
720
689
709
715
706
747
740
723
788
727
344
57
378
663
768
763
757
737
723
747
759
729
722
736
728
729
737
713
742
811
619
204
13
228
554
729
765
767
746
719
740
755
739
750
747
722
720
706
705
787
770
432
59
72
369
616
736
778
774
736
726
724
717
724
706
691
700
711
756
789
589
189
3
167
440
640
754
785
782
757
732
711
707
700
698
737
790
788
645
301
15
41
223
452
618
725
795
814
787
765
763
766
761
784
783
662
346
50
62
209
380
544
680
754
772
781
783
772
745
691
566
315
76
37
129
282
420
507
569
604
601
562
509
390
220
52
63
137
192
248
274
264
215
162
97
9
196
295
342
334
281
172
378
574
667
688
680
657
561
381
104
318
570
725
792
806
771
753
764
778
729
546
251
120
418
685
767
764
744
721
692
681
699
730
771
762
568
230
88
450
744
775
712
664
665
670
671
666
663
644
663
750
747
492
16
337
704
796
690
636
661
690
705
707
702
697
686
656
681
765
703
382
160
590
796
709
633
683
733
728
724
720
714
710
741
750
697
718
785
619
238
13
371
748
770
660
694
743
725
700
698
702
707
687
696
757
748
711
771
768
468
74
529
801
743
685
753
743
700
697
696
691
711
698
665
703
765
729
732
798
648
247
151
618
815
748
718
753
727
721
750
729
697
718
747
706
677
749
751
715
775
741
381
209
661
822
756
733
746
720
731
762
732
690
702
749
723
676
733
759
720
754
776
491
243
685
820
739
727
755
731
734
755
723
691
700
734
721
691
731
757
721
752
788
542
252
679
803
720
721
756
730
737
769
744
710
713
743
726
694
726
741
720
755
781
521
228
643
788
727
721
753
722
723
765
761
719
713
748
728
675
710
737
721
761
765
456
174
583
788
755
725
760
740
706
731
750
722
708
731
712
678
730
738
719
783
737
365
75
468
773
794
729
760
766
718
707
733
728
724
721
699
714
760
726
723
808
669
258
9
292
685
822
744
733
763
743
721
736
744
754
729
709
742
745
704
757
802
514
100
90
497
771
784
729
741
744
731
725
725
737
715
708
727
713
735
802
672
283
2
254
601
777
788
760
749
738
713
696
698
698
703
723
769
812
740
431
67
49
318
620
765
790
792
790
761
736
738
749
752
786
825
770
506
132
80
296
541
692
780
818
819
815
816
809
799
786
722
482
161
55
193
389
557
642
701
731
730
690
642
550
366
137
7
86
193
287
360
410
404
359
273
174
64
132
222
269
266
211
130
309
483
595
635
638
598
480
304
59
257
502
680
764
791
771
757
755
751
687
485
189
78
346
648
773
780
764
745
720
708
717
744
786
766
528
166
40
344
699
805
749
687
673
684
686
683
681
665
688
767
747
470
4
260
665
810
731
657
663
692
715
721
721
721
706
659
679
772
705
366
103
543
796
741
637
672
740
744
729
727
729
733
764
745
675
714
789
596
200
303
719
798
670
678
751
756
703
672
681
698
686
710
772
752
709
766
749
433
39
474
791
748
671
744
772
717
669
652
668
699
681
655
720
781
732
728
792
622
211
115
584
809
739
696
755
742
698
705
706
704
732
738
684
675
758
751
712
783
730
350
178
646
823
735
708
759
720
695
729
734
715
727
747
699
665
739
757
714
761
767
456
208
679
827
718
704
764
739
715
737
725
699
712
727
698
686
750
755
709
751
774
497
208
674
816
704
703
767
743
722
744
725
700
721
739
704
691
745
740
709
752
765
474
179
636
805
718
706
763
726
696
730
734
718
737
760
710
665
717
736
712
761
746
418
125
569
806
748
700
760
747
690
698
723
717
720
734
692
670
739
741
712
775
722
350
43
448
787
791
693
740
787
730
689
703
704
705
695
678
725
788
733
705
792
670
263
1
263
696
845
718
689
769
778
730
724
728
734
715
721
781
774
698
728
801
544
121
73
508
815
794
685
706
756
749
740
738
744
746
751
756
701
703
798
707
324
3
247
638
815
784
728
715
718
709
694
708
714
718
697
720
802
789
500
104
42
301
650
816
802
763
748
728
707
710
726
727
752
815
810
589
191
59
283
575
740
796
818
812
800
798
799
800
819
789
580
215
40
196
404
585
683
736
766
766
745
701
637
455
189
5
73
197
309
402
456
471
431
343
217
97
126
182
182
137
68
205
360
495
559
562
502
383
217
13
157
382
570
697
760
773
763
751
714
610
376
8
217
530
717
776
782
771
753
743
748
781
805
718
405
20
193
562
775
791
736
689
684
685
684
685
692
741
792
694
363
134
521
764
780
720
678
679
695
714
717
716
696
665
714
789
660
279
39
415
733
781
687
679
722
734
734
741
753
759
758
710
671
749
789
529
183
612
799
721
677
728
760
725
686
691
717
721
739
764
724
719
785
701
345
6
350
721
772
688
711
761
746
688
644
653
687
688
691
750
768
720
739
776
541
47
467
764
758
691
728
744
716
694
680
684
709
715
690
709
758
727
717
793
675
275
105
551
801
754
697
736
729
700
706
712
706
715
720
690
687
746
732
713
784
732
373
119
591
813
743
701
757
750
721
720
713
696
706
708
688
712
769
731
699
771
749
414
113
580
800
733
704
761
754
730
726
702
697
720
714
689
719
772
729
694
766
741
397
81
533
786
747
707
755
733
701
708
706
710
739
735
691
696
751
728
709
769
714
354
36
458
773
769
699
734
744
703
695
704
708
719
720
689
701
759
737
709
773
676
290
6
342
726
793
690
707
772
753
714
703
693
690
690
696
754
795
728
703
772
617
213
2
167
599
818
726
669
741
780
758
743
725
722
725
753
796
760
688
722
769
493
33
407
752
796
687
681
731
752
752
751
755
762
776
744
674
693
792
672
290
2
152
538
771
786
732
693
700
702
702
710
716
712
667
689
790
778
470
85
22
194
547
782
805
756
723
707
690
692
704
701
724
791
796
570
172
10
185
496
706
769
792
786
771
768
776
782
802
774
561
203
4
132
332
520
641
695
726
730
728
694
623
446
186
35
144
260
355
411
435
416
329
204
94
105
232
374
446
445
387
281
137
75
250
444
611
709
747
742
723
657
509
248
100
376
620
753
796
797
787
784
792
811
789
620
263
78
394
694
812
797
731
695
688
692
696
731
792
795
606
235
42
343
667
809
788
711
660
659
680
685
680
668
688
768
791
573
168
3
249
616
792
760
695
680
690
711
735
746
742
710
662
689
804
767
433
78
469
753
783
699
687
722
731
715
721
746
753
746
722
694
750
811
625
234
208
610
793
737
682
716
756
731
680
677
708
721
739
757
726
710
767
740
424
5
318
698
804
718
684
723
751
724
682
675
697
711
724
741
732
696
738
788
575
27
407
753
810
716
694
724
737
724
702
686
694
706
712
725
731
698
724
806
663
266
40
448
773
796
715
718
742
751
744
712
695
699
701
707
742
758
700
708
802
701
311
21
435
754
780
718
725
747
757
746
711
703
718
703
702
756
776
704
701
791
699
310
7
384
730
789
730
721
727
731
724
706
710
729
712
702
744
765
711
711
785
663
270
6
307
696
803
726
701
722
729
725
717
715
723
717
718
746
760
715
723
780
606
207
2
202
610
794
732
691
725
753
755
745
717
709
717
738
766
755
710
732
763
521
123
63
448
751
776
698
700
735
760
769
743
725
739
759
757
712
702
761
719
386
3
239
621
788
749
691
683
711
746
742
738
739
740
696
669
741
796
584
195
49
360
675
798
777
709
682
691
692
692
691
689
671
726
812
718
359
5
80
370
692
813
789
748
720
702
697
712
715
751
795
744
464
99
17
89
358
615
735
775
783
768
770
779
786
774
699
454
137
48
62
222
402
548
624
656
668
671
631
527
351
122
18
72
174
249
308
325
318
247
144
42
20
109
222
282
273
234
158
19
122
289
462
585
635
640
618
529
354
129
27
205
457
657
758
792
800
808
810
783
691
464
146
18
215
534
749
818
793
749
733
737
750
784
808
732
470
131
5
169
510
754
818
766
691
665
665
667
669
683
738
797
727
433
98
441
718
801
738
668
652
668
689
697
688
662
651
733
822
682
302
17
294
626
797
748
682
676
696
703
721
740
736
707
672
690
789
797
511
83
455
750
788
697
680
725
735
708
713
735
741
740
721
690
734
797
661
287
166
575
812
775
674
692
745
740
706
699
712
727
741
733
696
700
776
744
436
236
643
837
760
673
694
742
744
713
692
696
716
730
725
695
688
758
793
546
271
664
820
746
678
704
754
764
732
705
707
717
726
733
710
686
745
809
600
264
645
798
745
694
710
760
764
730
715
723
714
721
753
735
690
736
797
604
220
613
796
761
698
706
739
739
714
723
728
712
721
759
739
695
739
782
567
158
560
791
774
698
690
726
740
735
738
735
734
742
757
724
697
754
766
501
70
444
743
787
719
694
717
753
768
749
740
742
748
736
700
712
777
732
395
10
269
625
797
768
700
681
715
756
741
722
722
721
692
684
752
805
635
252
81
441
724
806
745
665
662
702
702
684
680
679
664
717
816
771
461
80
2
162
512
756
816
758
701
694
682
670
672
691
729
799
816
606
206
25
195
538
764
819
805
775
752
742
755
773
805
794
639
306
33
11
208
471
651
739
777
779
784
788
777
715
562
294
58
16
119
279
418
526
569
591
581
515
383
212
47
26
58
123
169
180
170
135
47
0
62
89
91
75
26
125
262
379
433
446
418
318
169
55
236
447
612
696
731
747
732
650
490
260
64
303
564
739
809
812
799
798
805
805
748
582
289
46
295
586
759
803
775
743
717
709
728
762
791
753
570
247
11
216
538
751
788
733
683
669
667
670
676
683
716
778
757
515
149
106
421
700
788
738
691
669
670
689
708
698
678
673
737
810
704
354
10
256
592
777
757
707
701
698
695
717
733
717
701
685
709
790
789
525
142
41
376
710
804
726
693
709
717
709
716
722
716
708
691
693
758
804
643
276
77
448
757
800
705
684
711
728
720
706
706
717
712
682
674
732
798
715
384
96
470
752
786
702
683
717
743
732
713
716
730
717
684
668
716
793
752
443
95
457
732
781
713
698
725
737
720
718
724
726
718
707
686
715
787
751
451
77
421
716
788
729
704
723
716
701
719
724
709
718
730
700
717
783
729
420
29
353
679
792
745
705
708
713
716
736
735
720
730
732
700
721
785
695
355
9
241
585
775
778
722
697
713
739
744
739
732
727
707
698
752
792
629
249
96
426
711
807
758
688
681
712
712
705
701
693
679
723
806
777
493
115
8
215
553
764
796
719
676
682
676
668
668
680
709
787
829
659
297
41
291
595
765
798
768
746
725
707
718
749
802
821
725
430
67
8
58
320
595
758
820
827
812
801
800
812
796
701
458
138
13
70
277
482
627
712
745
749
733
684
571
368
131
8
45
135
250
366
427
438
416
341
216
77
51
21
31
63
72
60
30
27
6
72
148
197
210
185
95
51
203
374
492
540
553
519
409
246
89
1
90
306
533
695
767
775
765
751
700
570
352
107
84
344
596
744
809
811
790
773
787
803
756
603
338
71
31
292
583
757
797
761
727
715
716
734
757
779
746
584
285
4
179
493
729
795
762
707
674
685
702
703
706
735
777
739
515
169
68
352
643
775
767
730
687
677
696
709
689
681
701
762
798
672
332
154
490
724
776
740
705
688
695
702
699
683
676
678
735
806
747
461
6
209
554
758
768
718
694
696
707
698
693
697
682
658
703
790
773
549
197
7
226
573
768
770
715
688
698
708
702
704
717
695
654
680
771
787
602
250
6
224
567
765
777
729
701
692
693
702
708
713
700
677
684
761
790
615
255
5
186
536
748
784
748
718
679
674
701
706
689
700
708
709
760
778
591
235
127
465
713
785
761
723
683
680
708
712
691
706
719
729
766
752
535
179
56
342
641
780
781
733
699
700
716
722
713
716
722
749
778
707
436
97
2
193
500
733
798
755
712
700
705
713
721
724
734
774
777
616
290
39
296
586
752
784
747
725
717
721
736
752
773
782
693
438
114
8
79
335
589
743
801
801
795
785
786
794
783
700
504
204
5
90
330
568
717
786
803
795
765
726
643
477
219
24
2
82
251
414
539
592
591
546
471
340
160
37
2
33
95
183
240
237
208
148
69
0
30
14
25
30
34
143
235
276
273
242
150
58
12
85
263
442
559
588
571
535
454
307
123
10
110
348
555
679
747
758
743
724
686
574
365
114
63
332
593
730
772
766
775
776
775
769
723
585
339
75
11
240
531
735
800
772
738
740
756
758
760
770
718
545
261
112
400
659
779
786
751
721
720
724
724
730
756
766
682
437
126
9
221
518
723
779
761
730
719
708
699
700
711
731
776
757
562
232
27
290
587
760
770
733
719
721
698
686
699
709
709
762
782
631
324
31
326
630
782
767
724
710
716
694
690
709
718
704
743
778
669
382
37
328
634
780
778
735
706
706
706
705
711
723
720
740
765
679
400
7
287
592
758
793
761
710
696
717
716
705
727
746
755
756
658
374
10
198
514
720
794
777
719
701
722
727
713
733
761
774
744
600
306
5
104
393
650
773
785
748
722
732
743
745
752
767
771
703
501
197
18
232
517
712
783
773
746
742
761
779
776
765
730
606
356
89
8
60
313
568
722
774
767
772
783
793
775
729
623
432
181
10
83
322
559
694
752
774
781
752
699
599
441
221
37
9
78
297
482
594
644
637
579
488
365
198
45
2
62
186
291
345
331
280
201
104
27
38
20
37
60
49
27
16
21
15
31
49
43
20
3
56
159
261
291
280
233
167
72
9
103
266
390
497
548
539
485
404
281
120
26
86
322
505
606
664
709
710
668
606
503
328
102
38
254
508
675
736
749
765
772
754
724
660
514
270
2
141
405
635
756
787
780
771
769
773
768
737
636
434
169
20
246
509
705
773
791
774
756
744
761
773
763
712
566
289
60
322
586
731
771
776
763
736
719
742
767
769
749
641
388
107
87
374
625
737
767
771
757
727
708
730
766
774
754
663
440
147
93
376
619
736
775
772
764
749
729
736
772
783
748
652
454
159
62
328
573
731
785
776
770
774
765
758
784
792
742
629
421
140
12
232
510
694
778
772
768
780
783
776
784
783
725
581
344
90
6
131
399
606
735
766
770
770
782
784
772
740
658
488
227
21
31
234
473
639
738
751
754
762
768
730
655
528
329
108
21
64
277
495
628
687
704
716
693
627
506
342
157
14
6
71
281
437
525
577
584
533
427
297
146
19
3
75
209
300
354
346
283
186
89
20
24
36
62
80
78
51
15
33
26
25
53
40
12
35
106
181
245
239
182
111
42
63
208
307
398
462
462
397
312
218
87
35
218
398
516
589
629
624
579
509
402
236
47
6
131
362
547
664
709
720
712
696
651
548
376
159
29
230
466
646
722
749
751
752
747
721
639
498
281
64
76
303
525
684
738
743
753
755
750
738
693
576
376
133
107
334
547
699
747
744
750
744
732
739
719
608
412
176
107
325
536
698
755
759
758
744
731
745
724
604
412
194
73
284
504
675
742
766
774
761
748
751
710
576
382
162
32
212
446
611
703
744
765
759
748
727
660
519
314
99
16
128
334
500
637
691
711
705
697
653
557
402
209
26
35
177
361
517
603
614
610
586
518
394
240
79
10
38
197
354
437
462
458
421
334
212
74
12
12
47
163
229
275
269
212
117
35
7
19
35
52
54
60
39
16
58
51
57
6
43
98
150
145
100
55
11
99
199
294
337
324
269
206
129
8
90
257
370
464
490
481
437
368
255
116
20
181
362
479
545
601
611
564
477
360
204
53
48
244
436
526
578
685
722
640
539
440
289
112
61
266
462
549
593
707
741
651
560
483
323
136
56
257
455
563
601
665
675
621
567
488
321
139
35
208
405
534
595
618
609
583
549
455
291
122
17
141
316
451
549
572
560
535
490
380
226
77
4
67
204
340
456
484
469
434
371
267
142
14
7
77
212
304
328
311
281
219
114
14
2
5
94
150
153
142
111
56
6
17
20
15
11
9
38
27
38
58
39
21
16
91
151
180
160
125
78
10
96
174
238
328
351
271
163
87
34
155
214
316
533
606
432
237
140
53
43
178
236
348
593
672
482
278
177
66
39
180
256
340
475
515
405
286
185
67
11
131
240
311
343
330
298
250
162
49
12
38
164
243
264
238
215
173
97
17
64
164
196
175
132
80
18
51
47
51
40
19
5
103
389
483
250
8
134
483
584
300
15
96
277
316
177
9
55
66
49
34
3
15
26
27
