# Supplementary material for: Evaluating flow modulating treatment response in intracranial aneurysms using black-blood MRI in vitro
Source: Commun Med (Lond). 2026 Mar 27;6:170. doi: 10.1038/s43856-026-01413-z (PMC13031954; doi:10.1038/s43856-026-01413-z)
Supplement: Supplementary file 10 — Supplementary Data 7 [file 43856_2026_1413_MOESM10_ESM.zip › Data_Figure_10a_Sup_Figure_7a/BA model 3/CN11_04_with (IFD9)/2_vessel_array.txt]

319
375
380
258
419
419
382
396
388
466
347
262
261
287
156
387
368
240
216
223
202
144
333
313
217
198
210
184
127
107
285
373
308
193
145
142
98
209
403
426
297
211
205
204
273
82
270
413
408
361
346
349
373
51
192
286
316
332
314
252
143
18
60
95
121
88
28
211
322
381
383
325
281
425
416
389
406
419
401
321
166
418
459
337
272
273
296
385
477
400
202
418
358
231
224
227
203
250
399
471
337
179
362
311
208
200
209
175
128
209
388
395
120
313
383
298
183
146
141
99
148
325
375
226
420
424
292
217
215
220
292
376
303
85
287
424
412
365
352
362
383
339
161
64
205
291
315
322
307
240
129
28
66
94
100
64
21
225
336
389
383
321
308
436
423
398
416
424
404
308
200
447
457
333
283
283
306
403
491
394
246
446
350
225
233
233
206
264
421
481
327
218
390
310
202
202
211
175
128
224
406
394
138
339
390
286
175
152
152
106
163
342
379
244
427
413
286
228
234
242
314
379
288
94
296
424
416
375
363
380
394
321
135
76
214
296
316
317
300
228
112
31
67
91
81
45
22
250
356
395
378
321
338
453
432
405
418
429
415
305
230
474
457
330
289
285
312
421
502
386
276
462
346
223
237
235
210
276
435
487
323
241
405
313
202
202
215
182
131
233
422
404
157
363
399
280
171
163
170
119
179
364
386
270
435
403
284
241
251
262
335
382
269
109
305
422
419
383
369
389
400
298
102
86
221
301
317
313
293
216
86
68
90
76
35
21
280
380
403
377
329
369
468
440
409
420
442
434
306
258
494
456
324
286
284
323
440
510
373
292
463
338
218
235
234
216
286
446
491
316
249
406
315
207
204
220
193
136
243
441
410
175
384
414
284
174
174
184
128
196
385
387
302
453
404
289
252
257
271
349
381
245
127
319
428
427
387
363
384
398
271
74
98
236
309
315
301
280
197
67
71
90
74
35
307
403
412
380
333
391
473
441
412
424
455
450
303
286
501
446
312
281
285
337
463
516
355
307
455
325
212
233
237
225
301
460
493
299
257
396
312
211
208
227
199
142
262
459
400
192
401
424
286
180
184
189
133
216
400
374
332
469
407
295
259
254
272
360
377
221
138
334
435
432
385
349
374
395
251
55
106
248
312
312
287
268
186
55
328
420
422
383
332
405
471
436
414
431
466
455
294
315
506
429
299
280
294
356
488
523
338
333
450
306
206
238
244
238
323
482
494
274
275
391
301
211
216
232
198
149
289
473
376
211
414
421
281
185
191
185
136
239
411
352
351
475
403
299
265
252
279
375
373
198
150
347
442
438
387
347
376
396
238
44
111
255
313
310
284
264
179
50
342
426
424
386
421
471
429
417
439
471
448
348
511
413
292
286
306
375
506
526
362
446
288
205
249
253
250
345
501
490
297
386
288
210
224
236
191
156
317
482
347
230
420
410
269
189
197
177
138
266
423
326
367
475
395
303
275
258
294
393
367
176
165
357
443
440
395
361
392
395
222
32
118
254
308
312
294
265
169
43
205
352
420
422
393
239
444
477
425
419
449
474
438
104
377
520
406
294
297
318
389
517
523
125
388
442
276
209
258
256
258
364
513
480
111
318
386
278
207
228
235
182
162
344
489
66
251
431
405
259
192
202
170
141
294
437
161
390
481
391
307
286
269
309
406
361
42
189
372
446
439
403
381
408
388
17
128
253
304
316
305
264
153
267
470
488
424
423
462
111
400
526
403
299
305
327
405
529
133
406
434
267
216
263
256
266
383
521
124
340
390
273
205
230
235
180
174
367
490
77
277
448
406
253
195
211
172
151
320
446
36
180
418
494
390
311
295
282
326
413
351
47
211
391
453
438
404
392
418
373
173
2
21
139
258
302
313
301
254
132
11
32
46
65
67
40
25
13
288
490
496
425
428
478
496
116
412
523
400
304
308
335
427
549
145
420
423
261
223
265
257
279
405
527
136
361
394
270
204
232
239
184
189
385
487
84
302
468
408
248
197
222
182
166
338
445
34
196
442
504
388
311
301
295
343
416
337
15
44
226
408
462
438
399
394
421
358
152
3
24
148
268
304
301
286
241
116
25
44
43
53
48
30
17
33
305
501
497
424
432
493
513
137
426
512
390
304
306
342
453
573
173
434
408
252
231
269
260
294
428
536
153
379
392
268
208
239
246
190
205
403
482
90
324
480
403
240
205
234
194
187
355
438
33
210
455
501
384
314
310
311
366
418
316
11
41
234
417
469
439
395
396
426
343
128
6
25
153
280
309
289
267
228
104
36
51
37
37
33
26
15
324
507
495
424
435
500
524
173
449
505
382
304
304
345
472
590
209
449
394
250
241
273
261
302
446
547
173
390
386
268
218
251
251
189
220
423
477
98
343
483
392
236
214
243
200
208
374
427
37
227
461
490
379
319
317
327
389
420
291
9
47
243
418
474
444
397
401
431
325
106
7
27
161
285
311
283
256
214
90
36
51
43
35
30
23
12
348
508
488
424
439
502
527
211
476
500
374
307
306
347
480
595
242
460
383
253
253
279
258
301
460
560
193
399
380
269
227
262
250
181
237
449
116
362
485
382
233
222
245
199
231
397
418
48
251
470
483
375
327
324
338
407
420
267
8
62
256
420
475
445
400
407
432
301
5
30
166
283
306
275
248
194
72
33
51
49
33
25
23
10
377
510
475
419
443
502
523
243
499
496
366
311
312
352
483
593
265
471
379
256
262
284
255
296
470
570
212
409
380
269
234
268
243
168
255
475
137
387
491
376
233
229
241
193
250
417
68
280
484
480
377
334
326
344
419
415
7
79
270
422
473
443
400
410
425
278
3
32
165
272
295
267
241
174
54
34
53
51
31
22
19
18
419
440
408
512
460
417
451
510
521
271
518
485
353
319
327
363
492
595
286
481
374
254
271
293
257
297
485
579
231
420
383
270
238
273
238
161
277
497
161
413
503
375
236
239
244
193
270
431
81
306
500
484
383
344
335
356
429
407
8
91
284
427
470
439
403
416
418
257
3
33
164
256
278
262
237
156
40
41
59
53
33
20
18
27
348
419
433
448
429
510
446
415
462
518
521
297
528
468
335
324
345
378
506
602
309
487
362
246
277
303
263
304
501
584
249
432
385
269
240
276
234
158
297
512
179
434
511
373
238
249
250
199
288
438
92
323
509
483
387
355
349
373
438
395
8
98
295
431
469
435
409
424
408
238
3
37
166
246
265
258
232
140
31
48
59
54
35
17
16
36
370
424
430
446
191
443
507
435
417
474
529
525
321
533
450
322
329
357
394
526
612
334
490
348
241
279
306
267
317
520
586
272
446
388
269
238
275
229
157
316
524
198
454
515
367
240
259
255
206
306
443
100
336
512
480
392
369
364
390
444
377
7
104
304
437
470
438
419
432
393
210
1
51
175
241
257
255
228
124
20
45
53
48
27
20
12
45
386
427
429
451
206
454
504
425
415
483
539
525
343
535
436
312
326
356
404
546
621
86
356
491
338
239
279
299
265
330
540
584
82
298
464
392
268
238
268
219
156
335
535
219
477
519
360
241
262
251
206
322
450
111
350
514
478
398
377
371
399
441
356
5
109
314
446
476
441
425
432
371
173
0
67
187
241
252
251
217
104
7
37
45
41
20
19
6
398
429
435
465
227
467
502
420
413
488
550
528
366
535
424
311
323
350
414
566
628
96
380
493
331
240
277
288
263
348
559
581
88
324
481
395
267
237
265
211
159
356
542
52
244
502
524
355
242
261
242
205
338
457
121
367
522
480
402
380
370
400
439
338
3
116
325
454
479
443
425
429
349
138
3
78
193
243
247
245
204
88
4
33
42
38
17
13
8
405
429
439
476
256
481
498
416
412
491
564
532
396
538
413
311
322
345
425
586
632
109
409
494
322
242
279
283
266
365
574
574
100
351
491
389
263
244
269
207
165
377
543
57
269
521
524
350
249
266
235
206
354
461
133
386
531
483
407
380
366
401
441
326
4
125
336
461
479
438
421
428
334
121
3
80
193
241
241
236
196
78
31
43
44
22
10
18
275
409
425
442
483
285
496
495
417
416
497
577
534
104
428
542
402
312
327
347
435
602
628
128
439
494
310
243
288
285
270
378
582
560
117
378
493
375
256
254
277
206
173
392
536
67
292
527
513
343
257
275
237
215
369
455
146
400
537
484
409
380
369
410
444
311
7
138
350
467
475
430
416
426
324
111
5
82
192
238
234
225
186
75
34
49
47
27
14
26
295
413
425
445
487
315
508
490
419
425
505
583
533
123
456
544
390
312
335
352
444
612
615
149
462
492
300
244
297
286
268
386
585
539
138
399
491
361
248
263
283
201
179
406
526
83
314
529
495
331
264
284
243
230
382
439
162
409
533
480
409
382
377
420
436
283
11
153
361
470
468
422
410
417
302
96
6
88
192
233
228
212
169
68
43
57
48
23
12
31
314
418
429
453
490
340
517
483
421
437
512
585
528
141
474
541
380
313
340
354
451
621
598
168
475
489
297
246
301
282
264
397
592
516
154
414
494
355
245
268
283
192
188
425
517
96
336
533
484
323
273
292
247
248
396
422
180
417
528
477
412
386
387
432
423
251
18
166
372
474
464
416
410
409
273
73
7
94
192
229
222
205
151
51
64
44
14
7
40
333
421
432
461
491
366
527
476
419
444
515
585
525
165
488
535
371
313
341
350
457
631
591
191
482
480
296
250
303
273
260
412
604
492
165
427
496
353
244
271
278
180
199
446
506
103
360
545
479
319
281
294
246
264
410
405
197
427
527
477
415
388
394
441
412
221
19
172
379
477
459
413
412
401
243
47
8
98
191
223
217
201
131
30
71
44
10
5
348
420
429
464
490
392
534
468
414
444
517
587
530
192
500
525
365
314
339
348
465
647
596
217
487
462
290
256
306
269
261
430
612
475
179
436
489
345
246
280
275
170
212
464
491
106
380
554
475
320
291
293
241
277
425
393
208
441
531
483
421
386
397
451
410
202
18
176
388
484
457
410
416
400
223
28
7
99
191
220
214
202
119
15
359
413
426
469
490
416
537
460
408
444
518
590
533
218
513
510
357
317
340
349
477
663
600
248
493
436
276
261
313
271
267
443
615
458
204
450
475
328
245
291
274
166
227
473
475
114
401
561
469
319
299
291
239
290
435
378
219
458
540
488
423
387
404
461
404
184
19
185
401
492
455
411
424
396
202
13
7
101
196
215
211
200
111
7
371
414
432
480
498
437
537
456
409
448
522
592
530
240
524
493
349
323
342
352
490
671
592
276
503
411
260
265
318
271
271
455
612
442
232
469
462
311
248
302
272
162
242
480
460
132
427
566
460
319
304
286
236
307
442
362
234
472
544
488
423
387
413
468
390
161
20
199
410
494
452
415
429
386
174
2
10
107
201
212
207
192
100
5
236
390
426
442
497
509
161
455
535
455
418
456
533
602
516
261
532
474
340
327
342
356
505
674
567
297
513
393
248
269
316
266
278
470
607
419
260
494
460
305
254
307
259
153
262
492
446
158
457
573
458
325
308
277
236
327
447
342
255
485
546
489
422
388
424
475
367
133
22
210
415
490
446
419
437
366
146
12
113
198
205
202
178
83
2
256
411
439
446
504
519
182
465
526
453
424
464
545
605
493
283
534
452
332
331
340
360
522
677
539
316
520
380
245
272
307
251
280
488
606
392
282
514
463
306
262
302
237
142
283
506
429
181
480
577
458
336
309
260
230
346
452
318
271
490
545
490
418
385
429
478
346
107
24
218
414
478
438
417
436
343
121
15
113
189
197
197
164
64
1
272
428
443
439
500
520
376
203
475
514
445
424
467
555
611
479
310
532
429
326
335
339
363
538
681
515
337
520
370
248
277
301
237
280
504
606
363
301
520
461
309
267
299
216
130
300
517
406
194
493
575
457
345
311
245
226
364
455
292
59
281
490
542
494
420
382
431
477
325
85
25
224
412
470
433
414
428
320
102
14
108
179
190
192
148
46
1
285
435
440
432
495
518
366
227
482
501
435
422
468
559
616
476
338
528
407
321
342
339
364
547
684
497
360
511
355
251
285
300
227
278
515
598
335
317
518
452
308
270
299
206
126
315
519
381
206
500
572
451
348
317
245
233
377
452
267
63
290
490
537
497
428
390
431
464
301
66
27
230
410
467
435
413
410
288
79
14
103
173
184
186
130
29
299
437
442
439
503
517
360
252
491
489
429
425
470
561
620
474
362
522
386
319
350
337
362
554
688
477
379
499
340
255
295
300
220
280
525
585
304
332
516
447
308
273
301
204
132
333
518
358
220
512
574
444
343
322
257
249
388
442
249
67
302
495
531
495
438
405
435
447
273
48
33
236
408
466
441
415
390
252
54
14
102
170
181
176
111
15
310
436
447
456
522
520
351
273
497
480
425
430
474
564
624
472
383
513
370
316
355
332
361
565
695
456
394
489
324
255
301
297
214
291
542
574
270
348
522
449
308
275
300
200
142
354
518
335
235
530
583
436
333
321
266
264
398
429
231
71
317
503
521
483
440
417
443
432
245
32
39
240
403
459
443
418
379
225
34
14
103
165
175
168
97
7
327
441
451
469
536
521
342
292
503
478
426
433
478
571
630
461
400
508
363
318
352
323
365
582
701
435
411
485
316
257
298
285
208
305
562
567
366
532
450
307
271
291
188
148
375
516
310
250
546
587
429
326
314
263
271
407
415
208
75
325
504
513
470
432
420
450
423
223
39
242
398
447
434
417
375
209
23
15
104
156
167
164
92
7
306
316
347
446
449
473
544
522
332
308
510
480
427
434
485
587
637
442
415
506
364
323
346
317
379
602
701
410
426
484
315
259
292
270
204
317
574
553
386
538
445
304
269
280
171
150
392
505
266
553
582
425
329
306
252
274
413
396
80
327
502
512
467
421
413
454
416
198
35
241
396
437
417
410
372
197
12
15
101
144
158
163
86
6
251
305
312
305
366
450
445
476
550
524
324
324
517
481
425
433
496
606
645
423
425
503
369
326
338
316
398
619
687
382
437
482
316
260
284
259
203
327
577
531
403
538
435
301
272
272
156
153
404
488
286
555
571
427
342
304
242
282
420
372
88
327
499
521
473
414
406
458
403
172
34
245
401
428
403
400
364
179
2
18
101
135
151
159
76
6
264
315
323
309
169
384
453
444
484
559
522
309
341
520
475
418
431
509
621
643
398
432
495
365
318
325
316
420
631
664
350
445
474
313
255
274
250
206
337
575
503
415
535
425
296
276
265
145
160
416
471
304
556
562
429
354
305
241
295
428
345
97
333
499
528
478
412
405
463
383
139
39
254
401
422
392
391
346
155
0
23
100
128
144
142
60
4
281
333
344
321
183
398
457
448
500
571
517
289
356
518
463
408
431
520
632
639
379
440
482
350
305
314
317
440
643
650
326
454
464
304
249
268
243
210
351
581
486
420
534
419
293
278
261
140
172
432
463
318
561
557
427
360
306
243
311
434
322
103
342
499
527
475
414
411
467
358
106
48
261
394
415
385
385
325
129
0
26
98
120
139
122
42
300
349
361
327
195
413
464
453
512
578
505
265
374
515
449
400
434
529
639
635
362
164
462
469
328
294
311
319
452
656
644
308
193
468
454
290
245
269
239
208
361
586
476
150
430
536
412
288
280
254
130
181
444
454
327
570
553
418
354
300
246
325
433
295
112
353
496
514
462
412
419
468
329
73
58
264
382
403
381
382
303
101
1
26
89
112
133
107
23
313
351
363
327
211
432
469
454
517
582
498
254
405
520
441
400
441
536
647
640
356
209
496
460
314
297
320
322
461
669
645
297
235
493
445
276
247
280
236
202
368
591
467
166
449
540
403
284
285
246
118
188
453
442
344
582
546
405
345
292
249
338
428
265
121
365
491
496
444
409
429
469
302
45
68
266
367
388
378
381
283
76
2
23
80
105
131
95
12
319
345
361
327
239
449
472
454
522
591
502
254
135
446
526
440
408
449
544
661
648
352
268
529
452
310
310
330
325
473
685
645
283
282
520
439
269
256
292
230
196
382
596
448
190
477
547
395
284
294
234
105
203
465
418
369
595
540
398
341
283
251
354
421
226
134
379
490
485
429
400
432
464
273
20
80
268
356
373
368
373
263
53
26
73
96
125
84
9
220
322
347
371
332
274
455
464
457
534
601
505
248
189
479
518
435
413
451
548
677
653
341
318
544
437
312
319
326
319
489
704
633
255
325
541
432
271
264
293
212
195
409
609
420
221
507
552
390
293
302
217
94
231
483
382
397
600
532
403
344
271
248
371
411
187
148
387
487
480
418
386
424
448
240
0
90
269
345
356
348
353
237
34
27
67
90
109
75
4
238
330
365
398
337
315
451
455
467
556
608
498
229
244
495
492
419
411
449
553
692
644
306
361
543
410
307
318
306
309
508
722
608
217
365
551
417
273
272
285
188
200
445
617
383
263
538
549
384
305
309
196
90
271
498
341
95
424
596
520
411
352
261
246
383
390
147
161
385
477
474
410
369
409
418
203
0
92
261
330
337
324
322
203
16
61
80
90
53
261
345
392
423
331
112
350
445
449
480
578
607
477
200
292
499
457
398
406
450
562
700
612
255
407
530
371
297
315
289
310
529
720
560
174
416
553
388
268
279
274
170
213
469
599
338
313
566
530
369
313
311
178
101
309
492
301
128
453
586
497
408
354
257
252
389
356
113
175
379
456
459
400
357
390
380
164
0
90
246
313
318
298
281
162
3
284
358
407
425
307
86
149
377
447
447
497
590
599
439
162
331
497
432
392
411
465
581
698
555
200
454
513
331
291
319
291
333
554
695
491
134
477
545
349
259
285
265
167
239
480
549
286
369
589
502
346
310
304
170
129
333
452
263
162
479
575
468
392
347
263
276
386
308
91
194
379
436
441
393
357
377
335
122
3
95
240
302
301
274
237
117
1
293
360
404
400
263
56
169
395
454
456
512
590
573
386
116
352
491
421
404
430
492
607
680
479
142
485
482
304
299
328
302
372
582
657
413
97
521
526
311
253
286
248
173
277
483
486
235
413
597
472
323
302
283
164
164
344
394
225
192
506
561
441
372
336
272
302
363
250
80
214
390
430
429
388
357
356
278
82
118
254
304
291
248
186
72
1
164
288
352
387
356
206
186
397
455
468
525
579
531
318
63
355
479
420
425
449
515
624
648
391
81
488
445
294
313
330
304
408
608
618
335
535
500
287
255
280
220
178
320
490
430
186
442
596
448
313
293
256
158
200
351
340
191
216
530
553
426
362
327
281
317
321
190
239
408
440
430
392
356
325
212
39
155
283
319
284
222
133
25
158
272
342
364
300
141
196
380
439
473
527
554
472
243
14
349
456
415
437
452
521
622
596
304
25
199
471
412
293
322
319
296
431
621
568
256
223
528
473
278
263
268
184
175
358
498
377
462
587
429
312
291
228
149
227
351
297
250
552
548
422
361
321
289
315
275
138
271
428
453
434
397
352
284
143
5
189
306
332
279
198
86
3
139
253
329
335
238
82
193
348
409
470
518
518
402
174
1
104
340
425
399
433
451
521
609
528
222
204
451
387
292
324
308
295
454
623
503
176
238
515
448
273
277
262
156
182
396
493
318
128
480
575
411
319
294
206
146
256
348
260
295
570
543
422
361
317
299
312
231
101
59
301
443
459
429
396
349
248
87
1
203
311
326
273
176
54
4
120
235
305
292
177
30
183
314
378
456
498
471
325
110
120
333
394
379
422
458
532
587
441
140
210
435
366
291
323
310
319
485
606
419
100
251
503
421
267
287
259
147
211
434
473
250
161
496
554
392
327
296
185
155
289
345
229
340
578
533
421
359
314
309
304
195
76
90
327
454
456
413
387
341
215
42
45
210
301
303
255
157
34
6
214
270
238
117
174
290
354
439
472
422
248
45
126
322
373
365
415
477
555
552
342
60
217
421
352
294
323
326
371
526
569
327
36
264
489
389
260
289
251
157
263
470
440
185
191
506
526
373
332
284
164
176
323
334
197
370
570
519
417
352
307
311
288
160
62
111
344
463
448
394
371
324
179
9
61
218
287
270
228
136
22
188
228
181
63
169
278
334
413
439
369
172
3
126
311
366
359
410
495
567
491
234
6
225
405
335
297
319
346
428
554
503
230
4
284
471
350
252
279
231
176
325
489
387
221
510
490
355
328
259
148
205
345
307
392
558
504
413
344
299
302
256
124
127
359
468
440
376
353
290
133
2
75
229
275
240
194
107
8
162
188
138
22
169
271
317
382
399
307
103
124
303
364
358
407
497
552
410
138
2
240
382
317
298
312
361
467
552
411
140
314
444
307
247
264
209
205
381
478
310
268
518
454
343
322
235
145
241
348
265
429
556
495
411
338
294
286
219
89
163
388
475
431
366
333
248
88
2
95
237
264
219
163
75
0
143
165
113
172
271
309
362
359
248
55
126
303
356
361
406
493
514
330
58
260
349
287
293
311
377
493
521
309
60
351
402
260
237
250
197
247
419
428
216
335
521
416
336
316
217
161
278
333
213
169
486
564
491
410
339
298
270
181
62
228
435
487
425
363
315
202
45
132
254
260
207
135
38
150
168
108
183
276
319
359
332
200
24
134
305
340
366
417
491
471
257
10
271
306
252
287
320
395
504
469
209
6
374
348
214
230
244
199
290
433
353
126
401
507
375
324
308
210
189
303
299
159
256
544
565
482
409
346
303
252
141
40
305
482
498
426
370
296
156
12
182
284
266
206
109
7
115
172
177
96
203
281
339
366
318
166
11
152
304
325
371
432
492
434
201
1
271
263
224
288
334
412
507
414
124
375
290
175
228
239
208
328
424
271
56
443
473
329
310
295
210
220
312
251
109
340
569
539
455
407
358
312
228
97
22
361
508
501
436
382
278
115
4
232
317
285
207
88
1
133
189
170
71
222
291
346
364
300
143
10
176
305
310
372
437
489
404
162
1
265
229
212
293
344
423
505
363
56
362
237
157
235
237
224
360
403
197
459
427
288
296
283
218
254
303
192
401
559
490
420
403
372
316
198
51
160
387
504
493
442
390
262
81
2
97
264
342
293
205
77
5
152
200
160
50
107
249
300
347
352
280
128
9
209
310
307
367
433
476
383
141
2
263
206
216
301
347
428
505
328
21
343
193
159
248
232
245
396
386
141
459
385
264
286
272
236
293
291
139
430
538
446
391
394
382
319
171
17
182
395
490
476
437
386
244
61
2
114
283
350
289
193
70
6
172
209
155
39
149
277
315
342
342
260
113
6
246
312
307
358
427
462
364
125
2
263
182
215
301
341
432
508
307
16
323
157
167
251
222
262
431
375
104
447
349
257
279
257
249
326
286
104
433
516
427
379
384
384
314
148
3
184
389
479
466
426
371
221
38
4
119
290
346
274
173
58
4
192
217
153
31
188
303
329
339
339
247
94
277
316
306
353
428
456
345
105
180
268
165
211
297
338
439
508
289
15
246
311
134
169
246
208
273
456
367
81
244
432
328
260
275
240
252
345
286
92
415
497
424
379
374
377
305
129
4
170
376
472
462
415
353
197
20
111
286
336
258
154
41
129
198
208
140
22
211
319
328
329
334
240
73
100
297
321
305
352
434
458
322
76
199
280
164
213
297
340
448
501
261
11
256
311
132
173
240
197
277
463
359
65
245
425
323
267
272
226
249
346
278
84
393
482
425
380
366
367
288
110
3
152
355
462
456
404
336
171
9
93
267
324
245
140
24
130
187
177
114
221
317
313
309
322
233
57
113
306
324
306
353
438
457
297
46
211
293
179
225
301
342
452
485
230
7
260
321
151
181
236
192
280
459
343
52
246
429
330
274
269
218
248
338
261
74
382
475
419
375
361
358
269
89
2
144
335
444
442
391
320
151
7
240
307
232
126
14
38
121
162
141
40
221
305
291
286
303
221
6
123
312
330
310
353
435
450
274
12
220
305
205
241
305
339
451
468
202
6
260
337
178
191
230
187
287
457
327
20
248
439
344
276
258
212
251
335
245
117
391
478
412
366
357
354
250
68
14
148
326
431
428
382
304
131
64
223
293
223
113
39
111
139
118
55
217
289
275
272
288
209
9
136
315
331
313
354
431
441
258
21
225
314
229
252
305
334
450
461
181
2
254
350
204
199
219
175
293
462
316
21
246
442
356
273
240
198
251
338
238
121
401
481
402
358
352
352
235
53
10
153
329
423
428
387
296
109
69
223
298
226
104
36
99
127
116
68
205
268
266
273
281
195
22
147
311
327
319
361
433
436
246
25
226
323
248
264
309
336
455
459
163
3
248
357
224
209
214
162
296
472
311
22
236
434
356
271
226
182
249
347
240
123
398
473
394
357
355
354
228
6
154
331
419
447
415
304
88
74
237
321
250
99
26
80
124
120
68
182
249
265
278
277
184
28
144
301
324
325
367
438
435
234
26
224
329
263
276
321
347
462
455
147
5
244
356
236
223
222
162
297
476
310
21
222
412
345
277
229
176
244
351
247
19
118
374
455
392
364
363
357
223
9
144
319
420
474
453
315
73
74
248
352
282
102
10
58
113
123
54
153
227
256
271
269
177
27
130
287
320
325
365
438
430
221
29
222
335
274
285
331
359
466
444
129
13
248
354
246
240
241
172
297
469
303
19
205
385
335
291
245
181
242
351
250
16
98
333
433
399
377
372
361
224
14
122
296
416
491
478
326
67
66
246
368
303
104
5
38
94
109
34
130
207
237
249
259
185
29
116
275
316
318
352
431
431
220
34
218
340
284
289
336
369
467
437
126
22
252
350
254
253
259
190
304
461
295
13
183
354
332
307
267
196
248
350
250
11
62
284
408
408
388
381
369
233
9
91
261
397
482
486
334
73
52
224
354
300
105
5
26
65
82
61
26
114
189
210
217
250
200
110
262
309
307
331
419
435
235
39
212
341
298
295
335
369
467
443
141
24
244
350
269
268
271
203
314
464
296
14
155
330
338
325
283
211
260
355
247
5
29
230
386
409
392
387
383
244
5
57
220
365
456
482
346
85
32
186
316
286
115
18
38
53
52
22
105
171
181
191
238
208
106
245
302
303
316
399
430
251
199
335
314
312
341
362
459
454
167
19
226
347
290
288
282
215
322
477
312
17
128
311
345
338
296
226
274
366
246
9
182
359
400
385
387
393
255
1
27
170
323
419
467
358
97
4
129
259
269
135
10
19
33
43
14
93
151
161
171
217
196
61
92
218
291
308
310
368
399
249
177
317
328
339
350
344
432
449
181
202
337
311
315
299
222
319
485
332
108
295
348
348
309
236
285
379
260
0
148
331
390
379
382
397
272
0
9
128
278
379
448
371
115
15
78
208
255
155
8
12
24
33
74
131
152
161
186
168
60
68
181
276
317
310
330
349
226
146
286
333
365
360
323
387
420
175
172
319
324
336
317
225
297
475
346
94
276
346
357
321
243
283
390
293
4
123
303
378
377
376
400
302
82
4
101
245
341
426
384
145
11
48
169
245
166
13
19
53
111
145
152
155
138
55
41
140
251
316
308
297
299
196
109
247
323
373
363
306
340
378
161
143
298
326
344
327
224
268
453
357
79
251
335
357
332
249
273
401
337
9
102
274
366
377
371
407
350
133
10
82
222
316
408
399
190
35
154
236
177
33
85
131
144
140
122
46
24
102
219
300
300
281
271
174
19
76
213
306
364
361
303
311
342
154
113
277
321
338
328
229
247
434
363
62
223
317
345
337
255
271
411
377
10
75
241
346
369
367
415
401
187
14
68
205
300
395
418
243
33
146
227
194
18
60
111
135
139
124
44
79
187
272
287
277
264
164
19
57
189
287
345
354
308
300
316
150
86
257
309
324
326
243
241
414
356
44
195
293
326
334
264
273
415
393
5
52
212
320
358
360
415
431
222
11
60
191
286
380
430
286
35
138
220
212
43
89
119
135
128
47
69
163
244
269
270
258
158
20
50
173
269
325
342
308
291
290
136
67
235
291
308
324
257
238
383
326
28
172
266
304
327
269
271
407
379
42
187
298
345
355
405
433
232
10
55
181
275
367
426
307
33
130
220
226
34
73
102
117
115
46
66
147
227
251
251
240
149
19
49
159
249
308
330
303
277
261
111
57
211
268
293
318
262
233
348
285
18
154
240
281
316
267
264
393
359
40
168
279
331
342
391
429
239
9
51
172
267
357
422
318
43
33
127
224
244
83
30
68
93
94
90
37
60
137
218
239
230
215
140
17
142
230
293
318
295
266
237
86
191
250
281
307
265
231
317
249
138
220
265
302
259
258
379
344
38
153
262
311
322
375
430
256
10
42
158
257
347
422
331
57
32
124
228
259
92
22
66
95
90
71
32
46
121
209
234
215
196
139
17
120
212
279
301
286
264
229
72
169
237
266
291
265
236
296
221
121
207
253
289
251
250
367
334
33
138
243
293
301
358
434
279
9
33
144
240
330
419
358
90
25
114
225
272
120
13
64
110
101
64
30
30
106
203
234
208
188
147
27
98
201
268
280
278
272
234
71
149
232
255
273
267
247
278
194
106
201
246
278
249
242
343
312
27
125
232
281
282
335
423
295
5
24
129
220
303
405
386
134
18
95
204
279
172
10
67
121
110
65
35
21
100
201
234
203
184
152
42
76
195
260
259
264
274
239
78
123
224
241
251
264
252
258
166
88
190
233
266
247
229
307
277
20
112
221
271
265
305
398
300
2
16
117
202
271
381
406
178
20
77
176
271
224
11
68
121
108
62
33
19
97
201
233
196
173
146
51
61
189
257
247
249
264
232
83
99
212
224
227
254
246
235
146
73
170
205
243
243
215
272
250
16
95
194
252
248
276
373
307
4
7
106
185
240
352
420
224
10
27
71
156
259
265
9
57
109
101
61
30
89
195
232
194
162
134
47
49
178
257
249
243
247
219
89
82
199
210
212
245
238
217
144
23
61
153
167
211
231
205
248
247
49
18
73
153
220
230
256
358
322
62
11
3
94
166
215
327
430
269
14
31
73
148
262
301
118
4
36
84
97
70
31
68
172
224
196
157
124
38
41
157
250
256
242
234
208
94
70
189
203
209
241
230
207
149
26
60
146
139
190
227
200
227
251
65
28
55
117
187
213
238
343
338
76
20
10
75
142
192
307
439
312
15
29
73
145
270
340
159
2
17
58
92
79
38
40
141
210
194
152
118
39
33
133
237
258
238
222
200
98
68
180
207
218
244
226
196
143
62
149
136
186
229
195
202
32
49
98
169
203
221
319
35
20
61
123
173
288
17
25
67
136
271
