# Supplementary material for: Evaluating flow modulating treatment response in intracranial aneurysms using black-blood MRI in vitro
Source: Commun Med (Lond). 2026 Mar 27;6:170. doi: 10.1038/s43856-026-01413-z (PMC13031954; doi:10.1038/s43856-026-01413-z)
Supplement: Supplementary file 10 — Supplementary Data 7 [file 43856_2026_1413_MOESM10_ESM.zip › Data_Figure_10a_Sup_Figure_7a/BA model 3/CN11_04_with (IFD9)/3_agar_left_array.txt]

84
79
80
88
99
107
99
83
80
94
114
122
117
109
113
126
134
133
127
119
116
117
119
120
119
115
116
123
129
134
135
129
123
115
116
123
134
139
135
131
131
124
112
104
117
136
141
136
132
133
87
86
86
88
92
94
91
86
88
96
113
124
121
115
115
124
129
131
129
125
120
121
127
131
127
120
119
124
131
137
138
133
126
120
117
118
115
113
120
129
132
123
106
102
120
139
142
139
135
140
93
99
102
99
97
96
98
98
96
97
110
122
129
129
125
125
129
132
127
123
119
120
126
131
135
133
126
124
131
138
139
133
125
124
122
119
105
98
109
125
131
122
110
109
127
140
141
136
131
139
94
105
110
113
116
117
116
112
102
97
106
121
135
141
137
128
124
119
117
114
113
112
114
121
130
132
128
126
131
136
135
128
125
128
133
129
117
111
113
118
121
117
116
124
130
135
131
124
122
130
89
101
113
118
123
124
121
114
106
103
111
122
132
135
131
122
109
103
105
111
110
107
103
111
123
130
128
125
128
132
130
123
122
125
129
131
127
127
120
110
104
111
123
136
134
129
125
120
122
127
95
107
116
120
118
116
110
108
108
115
120
123
124
123
120
111
100
99
107
118
120
111
106
112
123
127
126
123
124
123
123
120
117
117
116
121
127
130
121
105
97
110
131
139
136
131
129
130
133
129
104
120
126
122
116
110
105
103
110
118
125
121
120
122
126
123
116
113
122
132
132
124
118
119
127
128
126
122
119
116
117
118
120
118
118
120
127
128
122
112
114
126
135
136
132
134
141
148
144
134
107
121
126
122
116
113
111
109
112
118
122
121
122
128
136
141
137
135
136
141
135
126
118
119
126
129
125
119
115
117
120
127
130
127
122
122
126
129
128
128
133
135
132
122
125
133
144
149
141
132
102
107
112
113
114
113
114
115
115
116
117
118
123
127
132
141
146
147
143
136
127
116
108
114
124
127
124
117
116
121
128
134
135
132
125
118
121
130
140
142
136
127
119
117
121
130
132
131
125
124
101
101
105
108
110
108
111
115
116
114
113
113
117
117
119
125
137
143
138
126
115
105
103
110
118
122
121
115
116
121
127
131
134
134
126
115
113
124
137
141
129
117
110
115
122
127
127
120
117
120
112
111
109
108
107
104
107
113
115
113
111
109
109
112
113
120
124
131
127
123
113
111
111
114
116
116
119
117
118
120
118
122
128
133
128
118
110
114
124
125
120
114
111
115
119
124
128
126
126
125
120
119
115
111
110
108
112
113
113
112
111
111
113
117
120
123
123
125
125
124
128
129
126
125
121
118
120
121
119
116
113
115
124
132
130
123
114
112
113
115
117
113
110
109
111
120
129
140
141
134
119
120
118
117
119
123
120
116
112
114
119
119
119
120
124
131
131
125
124
124
134
141
142
136
130
126
124
121
121
117
117
119
126
132
131
126
119
118
122
122
123
117
108
105
108
118
129
138
139
132
116
119
120
125
130
131
127
117
116
120
124
126
119
117
121
129
133
130
124
122
129
138
145
142
133
126
122
119
119
117
119
124
131
133
131
128
120
126
136
140
136
126
114
110
115
124
128
128
126
125
116
114
117
125
133
134
129
123
124
125
124
119
112
113
118
126
131
130
122
120
123
132
139
134
127
120
117
115
113
113
118
121
127
128
122
117
119
128
141
147
143
131
126
129
134
132
128
121
118
123
121
115
115
120
126
130
131
133
132
125
113
103
101
109
118
124
125
120
118
119
122
124
124
124
124
127
122
117
111
112
118
119
120
119
120
118
120
128
134
133
128
124
128
135
139
133
126
123
128
128
122
117
116
117
118
124
130
137
135
123
107
93
92
103
115
123
122
113
113
116
121
120
115
120
134
143
139
127
119
121
126
127
123
121
123
131
136
134
128
116
109
112
121
128
127
124
123
130
138
133
119
116
116
117
115
121
128
137
134
124
112
103
99
100
113
124
126
118
110
111
118
121
119
123
133
145
141
136
133
134
136
133
130
132
136
140
141
140
134
125
119
116
121
121
118
117
122
129
134
127
107
109
114
118
119
122
126
132
132
126
123
115
107
105
114
125
130
122
111
110
119
126
127
125
127
132
137
138
137
136
134
133
136
140
141
135
134
137
142
146
142
131
121
120
124
128
129
128
122
118
105
107
114
120
124
125
125
127
127
123
114
109
107
110
118
124
123
116
110
112
120
126
127
123
124
130
138
137
129
124
125
132
138
139
132
125
124
129
137
141
136
125
118
119
133
141
134
128
121
120
117
121
120
124
128
128
122
120
113
106
97
93
102
117
125
123
112
105
106
112
117
119
119
120
126
139
144
135
121
115
123
132
134
130
124
121
117
112
112
113
114
106
102
110
126
132
130
128
133
136
132
135
133
127
130
128
117
106
99
98
97
101
110
124
130
124
110
104
106
109
113
114
116
121
127
135
136
130
123
123
128
132
128
121
117
121
113
97
89
95
104
108
107
109
110
108
111
118
137
142
133
132
127
119
121
122
112
97
90
98
110
121
128
128
125
121
116
115
114
113
113
115
121
124
123
121
123
127
132
137
138
133
125
118
118
120
113
101
99
109
119
126
124
120
111
103
106
115
127
128
119
116
111
106
111
115
112
103
99
106
118
132
132
126
117
114
117
124
128
124
118
119
125
123
116
114
121
131
141
140
137
133
129
126
123
120
119
120
123
129
132
134
136
134
126
119
117
121
123
121
116
112
107
104
109
112
114
115
115
115
119
125
124
120
113
112
117
126
129
125
118
118
121
117
111
112
125
140
146
138
128
122
128
133
135
130
124
125
130
131
133
135
137
136
130
126
127
131
129
125
117
117
113
110
109
108
111
113
116
116
113
113
116
117
118
117
119
122
123
116
113
114
116
113
111
110
122
138
144
137
125
118
124
133
138
132
123
117
117
121
128
132
133
129
121
121
124
131
133
135
115
118
116
115
111
103
98
99
107
111
108
108
112
118
122
120
120
117
116
112
110
113
115
114
111
109
113
126
137
135
128
121
122
128
134
130
123
117
113
121
127
130
130
125
121
117
116
121
130
133
113
116
121
123
118
106
94
93
99
105
104
106
113
118
120
116
115
117
119
116
116
116
115
114
109
111
115
121
130
130
128
125
124
124
127
127
124
122
123
127
128
128
131
136
135
127
118
119
129
131
115
117
125
136
136
121
105
100
103
108
109
112
115
118
114
110
109
117
121
123
122
118
111
107
106
117
128
133
129
125
124
125
126
124
120
122
124
130
134
132
125
124
134
149
151
138
128
128
133
136
117
116
127
141
144
136
122
120
120
119
117
119
120
120
116
111
110
115
118
124
123
119
111
102
105
120
137
141
131
123
122
128
131
125
115
113
119
132
139
134
122
118
128
141
144
134
127
129
138
143
119
116
124
139
143
137
124
122
123
121
118
119
119
119
117
114
115
115
113
113
116
117
115
112
112
122
134
139
130
121
121
131
136
125
111
106
116
132
139
134
122
117
119
124
124
119
117
122
131
134
121
119
122
129
129
124
120
118
119
117
114
111
113
117
117
119
119
118
113
107
105
111
119
122
122
124
127
126
120
116
119
129
134
126
116
113
124
135
137
131
126
124
120
114
109
107
113
117
117
117
118
118
119
127
127
122
111
110
113
117
119
118
119
119
116
119
122
121
116
106
103
108
117
122
122
122
120
120
117
116
117
121
125
123
118
121
130
133
132
130
134
136
132
117
108
107
115
118
114
109
113
106
114
125
131
125
111
106
113
128
136
137
131
124
121
124
124
123
114
106
104
108
111
112
115
116
122
126
128
125
122
119
117
118
121
124
127
129
127
129
139
141
137
126
120
118
125
126
123
116
109
96
106
124
134
128
115
108
114
128
141
141
135
125
121
124
126
124
112
109
110
113
111
109
108
118
129
136
139
138
132
123
119
121
125
125
123
124
126
133
139
141
138
131
129
126
131
132
133
130
108
98
106
122
129
126
119
115
116
121
124
129
128
121
114
115
123
128
118
112
115
118
119
116
118
127
137
138
140
138
133
126
121
125
130
128
123
122
127
132
135
135
134
133
136
135
139
139
134
131
108
109
115
121
123
121
120
121
117
109
109
116
122
119
109
106
115
126
127
121
118
119
125
128
131
133
134
133
132
134
130
125
122
126
131
129
125
121
125
128
127
126
129
135
139
138
138
136
130
127
108
114
120
123
122
120
122
121
117
111
111
117
123
124
115
108
110
118
124
125
118
118
122
127
129
127
124
124
128
131
130
126
124
126
129
126
125
125
125
124
116
119
128
136
137
128
121
119
124
126
108
113
118
121
125
129
128
122
118
117
120
122
124
124
123
116
111
109
115
120
121
118
116
115
114
115
117
123
129
132
131
128
128
128
125
125
127
132
129
122
117
120
133
139
132
113
102
106
120
127
112
110
108
111
121
131
133
131
126
125
124
122
118
115
118
119
114
112
115
120
124
120
113
106
108
117
125
131
131
129
129
129
129
126
120
125
134
139
134
128
125
136
143
141
129
115
109
115
124
128
117
113
107
103
113
124
133
136
134
129
124
120
114
108
106
109
114
116
119
120
121
120
115
113
114
126
136
137
128
125
127
130
131
124
118
123
135
140
135
132
135
141
143
136
128
125
128
135
132
129
124
124
118
113
110
117
127
134
137
129
122
119
120
117
108
104
106
113
117
115
114
118
123
126
125
126
128
130
129
128
134
140
139
129
123
123
128
132
131
129
130
132
132
129
129
131
136
140
133
127
125
131
130
122
117
115
121
131
137
129
120
117
127
133
128
115
108
106
113
114
111
117
127
134
132
126
121
126
131
134
137
139
144
142
134
127
127
131
129
125
122
124
126
132
132
134
136
133
128
125
121
127
127
124
118
113
116
130
138
131
117
112
125
141
146
130
113
109
114
117
117
121
129
134
134
126
124
130
138
136
130
128
133
134
134
133
135
137
131
124
124
129
136
137
136
135
133
128
122
124
108
109
113
117
114
109
114
129
140
136
119
108
115
132
143
133
120
115
116
119
122
126
129
130
128
124
125
135
139
134
126
122
119
120
123
131
140
139
131
124
126
133
138
137
136
134
132
127
122
123
101
96
100
111
113
107
111
125
138
139
128
113
111
117
125
126
126
121
118
117
120
127
129
128
125
123
123
128
130
130
128
122
115
111
117
128
137
139
133
126
124
130
132
131
132
130
129
129
132
132
102
102
106
115
121
121
115
117
127
136
136
124
114
104
108
120
128
126
119
116
115
120
125
128
127
126
122
120
120
128
130
127
119
114
118
129
136
139
136
129
121
115
115
124
131
129
126
130
139
146
117
116
114
121
130
134
125
115
116
126
133
128
118
112
112
117
121
122
118
117
116
115
118
126
131
129
124
117
118
126
131
130
125
125
130
134
136
138
135
130
122
110
110
121
131
130
127
129
137
146
137
133
128
126
130
134
131
122
116
116
118
122
124
126
125
116
111
110
116
121
120
117
115
121
128
127
123
120
123
129
133
131
126
128
134
136
135
130
126
128
128
125
120
120
126
130
132
132
130
128
140
136
134
127
125
126
127
127
123
116
112
114
123
132
127
117
108
111
118
124
123
122
118
121
121
120
120
124
129
132
132
129
126
126
130
134
132
125
121
128
143
144
136
122
122
130
137
138
131
127
94
91
92
97
106
116
114
104
95
97
109
111
102
94
105
124
141
144
140
129
119
113
112
121
131
134
129
123
122
125
127
123
113
104
109
124
134
134
128
129
130
126
115
112
125
139
138
125
117
119
91
99
107
114
117
117
114
107
101
103
114
119
113
105
107
122
131
138
138
130
121
114
112
118
127
132
127
123
121
125
127
122
113
111
117
126
129
124
122
127
129
125
119
120
132
140
133
119
113
118
97
109
122
127
122
117
114
109
105
102
113
126
135
131
125
123
126
125
123
122
120
116
111
113
120
129
127
124
123
124
123
116
111
114
121
124
117
110
110
119
123
125
125
128
132
134
126
119
120
133
110
121
131
133
127
119
115
112
107
101
110
129
145
147
140
127
121
114
106
109
114
112
108
106
117
131
138
134
127
122
118
111
109
112
117
120
118
116
117
117
120
124
131
134
128
126
124
128
137
147
121
132
137
134
129
125
119
114
109
107
113
123
128
128
129
123
116
107
103
103
107
105
105
107
123
142
147
140
128
122
119
113
111
111
109
115
124
131
131
125
120
125
135
138
128
123
125
130
140
145
126
141
142
135
129
126
120
115
114
117
121
120
109
106
111
115
111
106
107
113
114
109
109
117
129
141
143
136
124
119
122
122
121
115
109
114
126
134
134
124
122
128
136
137
131
128
129
130
130
128
122
143
145
132
121
117
114
112
115
125
126
120
109
106
115
120
116
114
117
124
127
124
120
123
128
129
125
120
118
117
121
127
127
122
120
124
129
129
121
119
125
134
137
134
130
133
136
131
118
112
116
134
137
125
112
109
111
111
116
121
124
122
122
126
131
134
129
125
127
131
132
129
122
122
125
125
123
120
117
118
122
130
130
123
120
126
131
129
118
115
124
134
139
133
130
136
139
134
122
114
114
119
121
112
105
104
112
116
116
116
117
120
127
130
133
137
139
136
135
132
128
121
116
116
123
126
126
123
124
125
132
136
130
120
112
118
129
132
126
117
116
125
133
134
134
137
140
136
130
129
118
116
107
102
100
98
107
115
116
114
113
113
117
117
121
132
139
142
135
128
119
110
105
107
114
118
122
125
130
136
136
132
126
120
116
119
124
131
129
120
113
115
117
128
133
139
144
140
135
133
124
120
110
104
100
100
105
113
116
116
113
109
105
107
115
129
137
139
132
125
115
110
106
104
102
106
111
120
129
134
128
120
116
119
125
122
121
120
121
120
112
108
104
114
128
142
149
145
139
133
127
127
122
112
109
109
110
111
116
119
117
110
105
109
120
129
130
127
127
127
129
128
121
116
110
109
112
118
122
120
116
110
110
117
122
123
120
118
118
120
118
110
103
109
125
141
151
150
141
131
119
120
120
120
120
118
115
114
117
122
120
115
110
113
121
125
121
117
126
141
153
153
143
135
131
127
122
118
114
112
117
119
121
118
119
121
121
123
127
125
122
117
111
114
125
136
144
145
137
124
108
109
114
120
125
126
123
119
121
126
123
119
115
115
120
122
117
120
132
151
166
164
151
141
137
135
129
117
110
111
122
131
132
130
124
125
125
130
137
137
133
125
122
123
129
134
134
126
122
115
101
104
114
122
129
131
130
132
134
130
123
118
120
124
124
125
127
128
135
148
152
148
140
131
130
134
132
120
113
114
123
131
131
131
130
128
129
131
138
143
141
135
130
133
133
135
130
120
111
107
107
109
117
123
129
131
136
145
144
133
120
114
120
132
137
137
131
130
128
128
127
126
123
124
126
133
136
125
116
114
117
119
121
123
129
131
132
133
136
139
141
138
136
136
137
135
131
122
110
105
114
113
113
116
118
124
133
143
142
130
117
108
114
126
134
136
130
121
115
111
113
115
119
127
139
143
138
123
115
112
116
116
118
120
125
132
137
134
134
132
131
133
133
133
132
130
127
123
117
115
118
112
109
109
111
117
124
129
127
122
116
108
106
112
124
132
129
117
108
103
108
116
123
136
142
141
133
126
122
126
128
126
123
125
126
129
131
132
133
131
129
128
129
131
128
122
117
115
115
117
119
112
109
109
111
114
112
113
113
117
118
117
110
108
122
133
134
123
107
101
109
120
126
128
131
137
132
135
135
135
134
132
131
130
129
125
125
128
132
133
130
127
125
129
131
125
114
107
111
111
123
118
114
115
116
116
110
106
109
116
120
120
115
113
124
131
131
121
110
106
115
120
122
122
128
138
144
141
135
131
131
132
133
132
127
124
126
131
136
134
127
120
120
126
134
133
116
106
109
112
128
129
121
117
118
118
116
114
119
121
120
117
118
120
126
125
120
113
112
115
117
117
118
121
129
142
145
137
122
117
123
129
130
127
127
133
138
131
129
126
119
117
118
123
129
124
112
110
121
127
127
130
123
116
116
120
121
124
125
124
119
117
118
120
122
119
109
105
109
116
115
115
118
122
127
133
132
125
117
118
124
128
126
124
132
144
141
125
113
114
118
122
121
119
113
103
104
112
137
142
119
120
119
111
112
119
121
122
120
120
117
116
117
118
116
113
104
102
107
112
115
118
124
126
124
120
119
121
125
130
133
131
126
127
138
150
142
121
103
110
120
124
122
114
105
99
106
121
140
144
116
109
104
104
111
119
120
119
116
111
111
114
118
121
113
108
101
101
105
108
115
124
134
133
127
122
124
130
133
135
134
131
128
130
140
148
143
131
123
119
121
119
114
111
107
106
113
126
135
135
119
101
92
99
112
120
123
117
115
111
108
112
118
121
118
109
101
102
104
105
115
126
137
138
131
130
132
135
133
127
124
124
126
130
137
141
140
138
135
132
125
118
114
113
110
110
113
117
123
130
123
101
90
98
112
119
116
113
113
113
110
110
115
120
120
113
107
107
108
112
117
129
137
137
133
129
128
126
124
117
112
116
124
130
134
133
133
133
134
133
130
131
127
121
116
113
111
112
119
126
123
107
96
103
113
114
103
101
105
110
112
112
112
113
118
115
114
114
115
119
125
132
136
135
128
120
117
116
117
115
115
119
124
129
129
127
127
126
127
128
131
133
132
129
126
121
118
119
121
123
124
117
113
114
112
110
101
100
103
110
114
115
111
103
104
109
119
126
126
121
123
127
127
122
119
121
123
120
115
113
118
124
124
122
120
123
129
130
128
126
129
129
131
133
133
135
135
134
128
117
124
127
126
119
113
110
113
121
121
120
117
117
113
102
95
103
122
138
133
120
115
113
110
108
112
125
136
132
116
111
116
122
121
112
110
121
132
142
140
133
129
126
127
132
137
139
138
137
133
124
125
126
127
122
113
113
124
139
139
124
117
118
118
111
105
109
124
137
135
124
113
110
107
102
110
126
137
134
119
109
109
116
117
109
110
119
134
146
147
143
136
130
129
135
139
133
128
128
135
141
125
125
125
121
113
113
123
135
135
122
114
115
120
121
121
122
127
135
133
130
128
127
127
123
123
129
135
133
119
107
104
113
120
121
115
119
131
142
149
148
142
136
131
130
130
122
114
116
128
143
126
125
120
121
114
113
115
119
119
118
114
114
120
125
129
133
133
133
128
128
134
143
151
150
141
135
135
129
117
107
106
118
132
132
124
123
129
138
143
144
142
139
131
120
114
108
105
108
114
127
122
122
118
121
119
118
116
114
115
118
122
124
126
128
128
134
137
134
119
116
124
137
148
145
136
128
128
125
116
113
119
130
137
131
123
124
131
138
140
138
139
139
132
116
104
100
106
112
111
110
114
109
112
120
128
128
122
117
115
119
127
136
137
131
127
130
135
135
120
108
110
117
120
115
112
111
115
116
118
125
133
135
132
122
120
125
136
143
139
134
134
137
136
122
107
104
111
118
121
114
106
96
102
115
124
126
122
119
116
117
124
134
136
128
117
117
128
137
130
118
109
107
104
101
101
105
109
114
121
129
134
131
122
120
123
128
136
140
138
133
133
136
141
137
126
117
115
121
132
132
103
97
103
110
113
114
117
119
117
112
112
119
125
119
107
107
123
142
144
132
116
109
111
116
123
127
128
125
125
127
123
119
119
127
132
130
128
128
131
132
131
135
144
149
144
131
120
123
134
138
104
109
114
114
110
111
113
118
116
110
104
112
120
118
110
108
121
135
140
129
117
114
122
137
148
149
142
136
132
128
119
115
122
133
135
126
114
115
125
130
130
133
144
153
153
138
127
125
133
136
108
115
121
123
118
114
115
114
114
111
111
116
123
128
123
116
112
111
112
113
114
117
130
143
145
138
133
134
135
132
125
121
126
135
133
122
109
113
124
128
128
133
144
152
148
134
128
128
131
127
112
114
118
120
121
117
115
111
110
113
119
124
127
128
126
118
100
87
88
102
117
129
134
132
123
116
114
125
132
134
130
126
129
133
130
123
119
123
125
124
123
132
144
146
135
123
119
125
129
123
114
109
108
108
111
112
112
113
115
120
124
124
120
116
116
110
101
94
100
115
130
138
134
124
113
114
116
124
127
128
129
130
131
129
125
127
132
135
128
121
120
128
140
138
129
121
116
122
126
126
115
109
105
98
99
103
109
114
119
126
124
120
112
103
102
106
114
121
129
132
135
134
129
125
121
125
126
125
123
124
130
134
134
129
123
126
134
135
127
121
119
124
128
127
128
127
125
123
128
130
115
112
108
106
105
105
109
113
121
125
124
121
117
111
106
109
120
133
138
131
121
119
124
131
131
127
122
121
124
130
138
143
143
134
126
123
121
121
125
124
123
123
122
126
131
133
132
128
128
131
118
120
117
115
114
109
108
113
121
125
126
131
132
129
121
115
118
126
129
118
105
110
125
138
138
125
114
119
129
136
140
141
142
138
130
121
113
117
123
126
126
125
125
131
134
135
133
129
126
128
118
121
122
120
115
108
105
113
124
128
129
131
138
140
132
120
116
119
121
114
104
109
127
142
141
126
119
126
135
134
127
122
124
128
129
125
118
120
122
126
128
131
132
135
136
135
133
127
122
125
109
111
118
120
111
100
102
115
126
129
127
126
131
136
130
121
118
121
121
115
110
117
129
138
132
122
122
131
136
133
121
109
109
114
121
128
131
124
123
125
130
134
133
134
135
136
133
126
118
121
98
98
110
119
114
107
108
116
123
124
122
121
124
125
123
120
123
125
122
117
119
125
131
132
124
119
124
130
136
132
125
117
109
110
119
129
132
126
121
126
130
137
134
133
134
136
133
128
126
130
99
98
107
119
125
122
118
116
118
120
120
122
121
118
116
117
124
126
122
120
121
127
130
130
126
124
123
124
129
130
129
122
119
120
125
131
130
125
123
128
134
133
129
131
132
132
128
128
135
146
114
108
108
117
129
135
130
120
114
115
117
118
117
118
118
118
119
120
120
122
122
122
123
126
126
126
121
121
123
127
127
123
122
126
134
136
134
129
128
129
130
126
120
122
126
127
123
125
134
147
125
118
114
116
123
131
129
122
115
112
110
112
114
116
122
119
114
113
119
122
121
116
112
114
119
120
121
122
124
126
125
121
121
126
136
140
139
134
130
127
129
125
122
120
122
125
126
123
126
128
123
120
118
116
118
117
117
117
115
113
111
113
115
120
123
121
118
116
119
123
120
116
111
110
114
121
127
130
131
130
128
125
122
126
133
136
137
130
124
124
132
135
134
124
125
132
140
137
127
123
94
100
103
102
106
114
119
115
102
97
107
109
105
98
99
113
121
124
123
127
132
132
129
128
136
140
136
124
120
123
129
126
114
103
105
115
122
124
121
124
126
128
130
137
143
141
133
121
118
122
95
107
120
121
121
123
127
120
109
108
113
123
120
110
109
118
125
127
125
126
127
127
122
123
132
137
136
127
122
125
126
122
113
111
118
126
128
125
125
127
129
131
144
150
149
138
124
116
115
121
102
111
127
130
124
119
120
118
113
110
116
128
133
127
120
120
126
125
122
120
123
122
114
109
111
119
125
129
127
125
122
116
112
116
125
130
128
123
122
123
128
133
146
150
144
130
120
118
125
133
112
117
125
127
117
108
105
110
115
114
114
120
124
123
123
122
126
124
119
119
121
121
111
100
100
115
125
129
125
120
119
113
114
115
116
121
125
129
131
126
125
132
142
140
128
122
123
129
137
135
128
125
124
122
118
113
113
114
119
119
112
105
99
103
114
123
128
123
118
116
120
121
116
112
118
130
137
131
122
118
121
125
120
113
106
109
124
136
140
136
130
133
137
136
126
124
127
130
127
127
133
132
125
118
117
123
124
121
122
124
118
104
91
93
109
124
127
122
118
118
120
123
127
131
139
143
138
130
122
118
125
128
125
116
109
113
127
135
141
139
136
134
134
132
128
129
129
124
111
109
132
137
128
114
109
115
119
117
120
126
126
115
104
102
114
127
126
119
118
121
126
131
138
143
140
138
132
127
122
120
120
123
122
119
122
129
133
130
123
125
128
135
135
132
129
132
130
117
102
101
127
137
132
115
102
98
101
105
114
122
125
122
116
113
118
124
123
122
121
124
129
134
141
139
130
126
123
122
122
119
114
115
115
117
123
131
137
129
111
101
113
131
139
137
133
133
130
118
107
103
127
132
130
116
101
94
96
104
113
116
119
118
114
110
114
119
122
123
126
126
127
132
133
128
123
120
121
124
125
124
120
119
115
112
114
127
137
131
112
96
103
125
141
143
136
134
133
129
124
119
127
126
116
106
102
100
108
113
117
117
115
112
107
105
110
117
123
125
127
127
125
127
122
116
113
112
118
126
133
138
135
126
115
112
116
125
134
130
115
102
105
119
133
135
135
138
141
141
136
130
128
124
111
104
106
111
120
121
119
119
116
112
108
107
115
121
125
124
124
127
129
126
114
105
102
107
115
128
141
146
139
124
114
113
121
127
130
124
117
116
116
118
118
121
132
145
150
144
136
127
129
129
125
117
115
121
123
120
117
119
119
114
112
116
124
130
124
118
121
129
134
129
117
106
106
111
121
125
131
133
129
122
115
114
121
126
129
126
125
125
124
118
115
121
137
152
156
143
125
114
125
128
130
123
117
115
113
113
114
118
119
115
115
118
124
123
116
111
120
134
145
141
131
124
123
123
123
115
114
114
120
124
122
116
118
125
133
136
133
129
126
122
123
133
142
150
150
134
119
109
115
116
119
118
114
110
113
115
117
118
117
116
117
119
119
114
106
110
122
138
149
151
146
139
135
133
125
114
107
115
127
132
128
120
122
132
143
143
137
132
130
129
133
135
140
139
133
124
112
106
103
104
110
114
114
114
119
126
124
120
116
117
123
124
118
113
110
116
128
141
147
146
142
138
138
142
140
129
125
130
135
133
127
124
129
139
143
138
137
138
141
143
141
135
129
131
130
121
108
100
98
103
107
113
116
119
127
137
134
122
116
117
127
134
129
121
123
128
138
145
143
138
129
129
136
146
150
144
137
132
128
122
121
125
135
141
138
134
136
142
152
150
143
135
129
135
135
124
105
88
106
105
105
108
112
119
126
131
129
122
116
113
122
132
131
126
127
134
143
146
141
127
122
125
134
141
139
132
125
115
112
112
118
127
135
134
130
130
134
140
143
141
137
136
141
143
140
124
104
89
115
109
102
100
106
113
116
115
115
118
115
112
113
115
120
125
129
135
138
134
125
118
120
124
129
127
124
121
117
111
110
113
121
129
130
128
123
123
123
125
124
126
131
139
148
145
136
118
106
98
123
115
106
101
104
107
107
104
106
115
121
118
111
105
109
122
132
130
120
108
106
111
118
123
123
122
124
127
131
129
126
124
126
128
125
122
118
118
119
116
113
118
128
142
150
140
121
102
101
100
126
120
109
104
106
108
105
105
110
121
130
127
117
107
111
121
129
124
113
103
102
111
118
122
124
129
137
141
141
136
133
129
127
123
119
117
119
120
122
121
117
120
130
141
146
134
117
95
94
97
123
118
108
101
105
110
116
119
126
135
136
129
116
110
114
119
119
117
114
115
116
116
120
123
130
138
143
140
135
129
127
127
125
124
124
127
130
129
130
130
131
133
134
138
139
130
117
102
102
99
115
115
106
98
99
111
121
129
137
136
130
118
111
107
111
114
112
111
113
119
119
119
121
126
129
133
132
126
120
120
123
124
123
126
139
148
143
128
117
120
134
138
136
134
131
126
121
120
119
117
114
116
110
100
99
111
120
127
128
123
112
101
98
104
108
111
107
105
105
110
114
121
127
129
127
121
121
120
121
125
126
125
123
128
147
158
146
122
107
115
125
135
132
127
124
123
124
127
136
136
122
120
118
114
111
112
116
117
115
108
98
97
99
109
111
110
104
98
93
96
106
121
130
129
125
123
126
127
128
128
131
130
125
126
134
145
142
127
118
119
124
123
119
120
120
120
121
125
132
136
130
120
116
114
115
113
112
113
114
108
98
98
110
119
119
110
101
96
94
96
107
120
127
126
124
129
132
132
125
124
128
134
130
122
114
118
129
140
141
136
129
123
118
119
119
118
115
112
120
132
129
112
104
107
112
111
107
111
113
114
110
108
113
121
120
109
101
98
105
110
115
121
124
122
124
129
132
127
121
116
125
134
134
124
108
106
123
140
151
146
134
128
124
123
122
119
114
114
119
127
123
104
92
96
106
109
104
105
110
120
124
117
113
111
108
107
105
107
116
120
122
122
123
122
126
131
131
124
117
113
122
132
135
127
116
111
123
134
140
138
133
131
130
128
125
130
133
132
125
121
117
104
93
92
99
107
108
109
115
122
128
123
112
97
91
102
113
122
119
116
115
118
121
124
128
133
133
121
112
109
121
132
134
127
120
122
128
133
131
126
130
131
130
128
128
136
142
143
128
116
112
107
102
94
87
95
116
126
125
120
117
120
116
101
88
98
116
128
123
111
103
109
112
118
126
133
132
117
101
104
118
130
129
117
116
126
134
136
129
128
132
132
130
128
130
136
138
138
130
122
105
108
111
101
88
91
114
133
128
109
101
110
119
118
107
108
119
129
126
117
110
109
109
112
119
127
127
115
102
104
114
119
118
112
114
127
135
136
131
132
136
136
133
133
135
133
124
126
131
138
103
109
116
108
92
91
104
120
119
108
99
106
120
129
130
126
125
128
127
130
129
123
119
116
118
124
125
124
117
111
112
118
120
120
125
131
135
135
133
137
140
139
134
134
136
130
116
112
124
137
112
114
115
113
103
102
103
109
112
113
112
115
123
132
140
140
134
127
123
128
135
134
130
124
123
131
134
136
128
118
116
125
134
135
134
133
134
137
139
143
143
138
131
124
121
116
109
104
109
122
121
118
115
114
115
115
116
112
112
117
124
128
131
132
136
140
138
128
117
110
116
125
128
127
127
131
138
138
130
126
131
139
144
142
132
129
135
144
150
148
143
135
128
115
103
99
106
108
108
110
118
116
111
113
115
119
121
117
112
112
117
130
134
131
125
125
131
127
111
98
101
111
116
118
119
124
128
130
128
128
136
138
137
129
123
125
136
151
153
145
135
132
130
120
103
98
107
120
124
124
112
109
105
103
104
105
111
113
108
99
101
115
128
125
115
110
119
130
127
115
107
107
111
115
117
114
114
118
123
126
127
121
119
120
121
125
133
143
144
138
130
130
134
132
123
112
113
125
137
139
112
110
107
99
95
95
101
108
106
99
98
106
120
121
111
107
119
138
146
134
118
111
114
124
126
121
116
118
122
122
113
108
115
124
131
128
126
129
134
134
128
130
137
142
139
130
122
128
137
144
114
116
113
106
100
99
103
108
109
106
106
112
123
127
124
120
123
137
142
131
116
112
120
133
137
131
120
120
124
121
110
108
122
136
138
124
114
117
129
135
132
133
139
143
142
134
130
134
137
140
116
119
120
113
106
104
105
108
110
112
117
125
132
135
133
124
117
114
113
110
110
114
127
136
131
119
113
119
127
126
118
115
128
140
135
120
109
116
129
138
135
137
142
144
138
132
136
142
142
133
115
118
118
113
105
100
97
97
104
111
120
127
131
131
124
114
100
89
88
98
113
127
138
135
116
100
98
115
129
129
122
119
128
135
129
117
110
118
127
129
128
132
141
145
135
130
134
143
141
128
115
117
116
109
95
83
85
96
106
117
122
124
123
117
110
103
94
89
93
105
124
138
141
133
115
101
100
111
122
126
123
125
130
131
125
121
120
122
122
117
112
117
128
134
133
130
131
135
133
129
114
115
114
107
95
82
86
100
114
125
123
120
114
108
107
107
112
112
117
122
126
133
135
132
127
122
114
112
116
122
128
134
136
131
126
125
126
123
119
111
107
109
115
122
130
133
131
128
128
130
112
111
109
108
103
97
99
103
114
123
122
118
113
115
115
120
125
131
133
128
121
119
125
135
138
131
120
115
117
127
137
144
141
132
126
126
123
120
119
119
122
122
124
125
131
136
134
129
128
132
110
109
108
109
113
111
104
105
112
119
123
122
121
122
120
124
125
134
134
126
114
111
122
138
143
134
122
120
126
133
137
136
132
129
127
122
118
117
119
123
129
134
137
136
134
134
134
130
129
132
110
112
113
113
113
111
105
106
112
121
127
129
128
124
118
118
120
131
131
119
107
109
123
138
143
136
127
128
131
130
125
117
119
120
122
120
118
115
116
120
125
131
137
139
135
132
131
128
127
131
107
115
119
119
110
104
103
110
114
119
126
129
130
121
112
107
120
130
131
117
106
108
123
134
135
126
127
127
129
123
116
109
110
116
121
124
120
114
114
117
119
125
127
131
131
132
131
127
126
131
103
110
119
121
114
106
106
112
113
111
116
123
129
123
113
110
120
131
133
122
113
113
121
125
121
116
118
122
125
124
120
117
116
117
123
126
121
113
112
119
129
126
118
117
127
135
135
128
127
132
102
102
110
119
121
117
116
111
107
105
107
116
127
127
120
116
121
128
133
133
126
125
125
120
112
109
112
119
123
125
124
120
118
120
125
126
119
111
111
123
134
131
119
117
125
135
136
128
126
133
108
102
105
114
123
128
125
119
111
103
104
112
122
129
129
122
121
123
128
132
130
125
120
116
114
114
117
120
123
126
125
123
120
121
125
126
124
118
118
124
130
130
125
122
125
130
129
125
123
130
109
105
104
110
118
127
129
123
116
112
109
112
117
123
126
127
123
121
121
121
118
112
109
113
118
122
125
124
125
127
127
125
122
121
123
127
135
136
130
122
120
125
130
131
129
130
127
124
123
125
108
108
108
110
115
119
119
119
116
116
117
117
116
114
117
123
124
124
120
115
111
110
109
113
121
128
134
134
132
129
129
128
125
124
123
127
135
140
134
122
117
128
137
142
140
137
141
136
130
124
97
107
111
107
108
114
120
115
101
96
104
119
126
123
117
113
106
99
100
114
133
143
136
127
123
123
122
120
119
125
134
134
124
111
109
117
124
127
126
124
123
124
132
139
139
133
125
127
135
138
106
114
118
114
111
113
118
113
103
97
109
120
128
123
116
113
114
110
108
112
122
129
129
126
125
127
129
131
129
134
135
132
126
120
120
121
122
123
128
130
128
129
136
141
136
127
123
133
139
134
108
116
122
122
110
102
101
105
107
110
114
123
123
116
114
116
125
129
126
123
123
124
119
117
119
123
130
132
134
135
132
131
129
130
127
125
123
124
130
133
130
131
140
141
135
128
126
134
138
128
107
111
119
117
104
86
84
99
115
122
120
116
110
105
109
120
135
141
137
130
125
126
121
113
112
117
120
123
120
118
128
132
137
134
129
125
126
130
131
127
122
124
133
137
134
131
129
128
124
109
112
105
105
108
104
97
96
109
122
128
117
107
105
107
117
127
135
136
131
124
123
125
123
117
116
117
117
110
106
112
127
140
143
134
126
126
130
134
131
121
116
116
125
129
131
131
127
118
105
97
121
103
94
95
105
120
122
122
122
121
114
107
108
116
126
129
129
122
119
121
122
128
128
126
124
123
117
112
110
116
127
135
133
126
123
130
135
133
127
123
120
120
121
123
127
129
125
112
101
97
130
113
94
89
100
116
124
118
112
112
112
111
110
113
123
125
121
119
121
124
129
138
145
142
136
128
125
124
124
122
120
116
109
110
117
129
133
127
119
121
123
127
126
124
127
128
124
114
105
104
126
124
113
101
99
99
101
102
106
110
114
112
107
108
111
116
120
122
127
128
132
143
150
148
134
124
121
125
124
117
107
98
101
107
119
126
129
123
112
108
117
130
135
133
129
128
124
117
105
100
118
123
126
118
105
95
92
98
111
118
118
113
110
107
111
115
121
124
125
123
124
134
144
140
124
114
110
115
117
113
106
106
112
119
123
128
131
124
107
97
107
127
140
139
131
124
121
115
104
93
111
113
116
117
110
108
109
112
119
123
121
117
112
113
116
117
118
118
118
119
122
130
133
129
119
110
109
111
116
120
122
123
119
121
126
131
134
126
112
101
112
129
139
135
127
122
119
114
106
96
110
111
107
106
115
129
133
127
120
118
118
117
119
119
122
119
114
108
114
122
130
133
129
121
123
123
123
124
127
130
133
127
121
121
127
131
135
126
119
117
123
129
132
129
124
123
123
116
107
100
112
114
112
110
118
130
135
124
113
107
109
113
117
121
124
122
115
109
112
123
137
138
130
125
127
134
138
133
129
126
127
126
124
123
127
131
137
134
130
127
125
123
123
131
137
138
131
118
106
99
116
123
128
122
114
116
117
113
110
104
107
112
114
114
115
115
114
111
111
117
126
131
131
127
129
133
132
126
117
115
123
128
129
126
128
131
141
141
134
128
123
123
128
136
141
143
136
118
103
97
119
120
123
118
108
102
107
114
116
115
112
115
114
109
107
106
110
112
109
110
113
122
130
132
129
126
124
116
116
118
128
131
129
125
125
134
140
137
131
126
130
135
141
139
140
136
130
119
105
100
116
111
109
101
98
101
113
125
126
118
113
115
114
109
103
101
107
112
113
112
117
127
136
135
132
131
128
128
130
136
139
131
125
122
123
131
134
129
125
128
138
148
149
138
130
128
128
121
109
100
112
104
96
95
99
107
122
130
127
114
108
108
112
112
106
104
107
117
126
134
138
138
135
132
132
140
144
142
139
135
130
126
124
125
128
129
126
120
121
127
139
146
145
136
132
132
131
124
107
89
109
103
96
96
104
113
121
122
119
111
106
104
108
113
110
109
115
128
144
153
149
137
125
125
128
137
138
135
128
119
115
119
129
139
137
128
119
115
119
125
131
132
134
134
136
138
136
122
101
79
111
107
102
104
108
112
113
109
109
111
109
107
108
108
109
114
126
136
146
146
135
126
121
122
122
122
121
121
118
110
108
115
130
142
138
126
117
115
119
122
123
124
128
134
139
140
134
114
97
78
113
113
108
108
109
111
109
105
107
112
115
114
111
105
108
116
130
134
134
125
118
120
124
124
118
111
115
123
126
123
118
118
124
128
126
122
118
120
123
124
124
122
127
134
137
135
128
110
96
84
114
115
112
110
111
114
115
114
112
116
120
120
115
106
108
116
126
127
120
109
108
119
126
127
124
122
129
136
139
133
127
124
122
117
112
113
116
120
124
125
123
123
126
129
131
131
127
113
98
85
115
115
113
111
112
117
119
121
121
122
123
118
111
105
108
115
118
117
116
115
117
121
124
129
131
135
140
140
136
131
128
124
122
118
115
112
114
115
120
123
125
124
124
124
127
133
134
120
101
78
117
117
115
111
111
115
118
119
121
125
123
114
103
99
105
112
112
110
111
116
118
121
123
128
131
132
132
128
124
125
126
124
121
121
125
125
119
110
110
122
131
133
126
122
126
135
139
127
106
86
121
120
115
112
110
110
113
112
115
120
118
111
102
96
103
111
114
109
101
100
107
117
124
126
125
120
118
116
117
122
125
124
120
119
130
138
129
116
111
122
136
140
132
126
129
135
135
125
113
102
126
125
123
115
109
107
109
108
110
109
111
110
108
108
109
112
114
107
94
86
93
109
117
116
111
113
120
121
119
122
126
126
120
114
118
126
129
128
125
132
136
140
137
139
137
135
130
122
121
118
128
128
126
117
108
103
106
113
116
111
106
109
113
120
117
112
107
104
97
92
96
103
100
97
101
114
130
130
122
119
126
131
124
111
98
106
124
139
143
139
133
133
137
142
143
138
132
127
130
129
124
125
124
115
106
101
103
115
125
120
112
106
113
119
118
110
103
104
111
112
113
105
97
93
102
121
136
136
129
121
126
135
129
111
93
94
122
143
153
140
128
126
132
140
143
138
136
132
132
128
118
114
108
105
106
104
104
111
120
124
121
113
112
111
112
109
106
108
117
123
123
116
107
107
117
132
139
138
133
130
132
134
129
116
103
105
123
139
143
134
126
125
128
129
128
135
135
131
125
123
115
104
95
95
103
109
112
111
113
116
120
121
116
109
103
105
111
111
113
113
115
119
122
125
131
136
136
134
130
129
132
133
129
122
119
123
129
133
128
124
125
128
128
125
121
125
126
125
124
120
113
103
99
97
101
108
119
122
111
103
106
119
123
115
103
102
107
110
106
103
106
114
124
128
132
132
128
122
117
124
130
133
130
126
130
135
131
126
116
117
126
132
130
126
121
122
123
127
131
134
101
105
116
112
103
103
115
122
117
103
101
112
125
126
120
109
107
108
110
113
114
115
114
116
120
124
122
115
116
124
133
135
131
126
129
134
128
114
106
113
126
133
132
129
126
125
122
130
136
142
96
104
118
117
105
98
101
111
117
114
110
113
123
132
134
125
114
111
117
129
130
120
107
102
109
118
121
119
122
129
137
138
133
128
129
130
123
114
108
116
127
132
129
129
131
128
120
119
125
132
100
104
110
110
106
101
99
101
109
119
125
126
127
132
135
131
120
113
120
128
132
119
104
98
107
121
127
126
126
129
135
137
136
132
128
127
124
120
124
131
130
129
124
122
125
126
119
110
106
104
115
107
103
103
104
109
106
103
106
115
128
132
133
130
128
125
119
112
106
108
113
110
108
108
119
130
134
132
128
125
124
129
135
134
130
126
128
136
140
136
130
124
122
120
118
121
116
111
104
103
117
115
106
99
100
103
107
106
106
107
113
124
129
128
119
115
114
109
99
95
100
107
113
120
125
129
132
134
132
125
120
119
122
126
126
123
126
137
141
135
124
118
122
125
125
121
117
120
125
124
116
118
109
97
89
87
93
102
102
97
98
108
122
127
119
113
112
111
111
110
110
116
122
125
123
119
120
130
137
133
122
109
113
118
119
119
122
132
138
132
120
115
122
135
137
131
124
129
137
142
116
118
111
99
87
84
90
97
103
100
97
106
120
129
126
119
115
122
129
129
121
120
122
126
120
111
109
123
139
138
125
113
113
119
120
119
120
130
137
135
126
120
123
130
136
137
134
138
139
142
118
116
112
105
102
103
106
107
109
111
112
117
127
134
133
123
119
124
132
130
118
113
116
124
121
111
106
117
128
133
126
119
125
132
128
122
122
131
138
138
132
126
124
123
125
132
139
144
141
137
115
112
110
109
110
119
118
115
114
117
122
127
132
133
130
121
115
119
123
122
114
112
118
125
119
108
105
117
128
129
123
121
129
136
132
121
121
131
136
135
130
128
130
126
122
128
141
150
150
140
111
113
112
111
107
108
109
112
112
115
121
128
130
128
120
113
112
114
117
116
115
118
125
127
116
103
107
120
132
130
121
118
127
133
127
116
117
126
130
123
117
123
135
139
134
132
141
149
151
143
113
119
119
112
101
92
98
110
116
118
120
124
126
125
120
116
115
114
113
110
112
118
127
130
122
112
111
121
131
129
122
119
124
128
122
116
118
124
126
118
111
121
134
144
145
141
141
142
139
139
123
123
123
115
103
92
102
121
133
128
122
121
121
124
125
124
123
114
107
102
102
112
124
132
134
126
119
116
120
125
127
128
126
126
124
123
125
126
126
124
123
125
129
134
140
143
140
137
131
133
123
119
118
114
109
108
116
127
136
133
121
114
113
122
127
129
124
115
110
105
106
109
117
129
137
136
124
116
115
124
133
133
129
126
126
129
132
130
128
129
134
135
131
127
130
138
140
140
135
132
120
114
109
110
116
120
118
120
123
124
118
109
109
117
126
129
124
118
120
123
123
118
117
125
134
136
130
122
123
129
134
134
131
130
131
133
135
131
126
124
128
134
137
133
131
132
136
141
138
133
117
114
109
108
113
116
114
111
112
116
117
111
110
117
122
124
124
123
128
130
126
120
119
123
130
131
131
130
130
129
127
128
131
133
132
133
134
131
124
116
114
125
138
140
134
129
130
133
132
132
117
118
114
108
106
109
113
115
115
119
122
125
125
119
110
111
118
124
128
121
111
108
115
122
126
121
122
123
124
123
119
121
126
130
129
128
129
129
126
120
119
122
126
133
130
128
127
126
129
133
114
115
113
109
106
107
116
122
125
120
123
127
131
122
107
100
107
122
128
119
110
107
114
120
119
113
112
115
118
117
117
119
123
125
125
125
124
124
127
131
131
125
115
113
123
130
132
127
125
132
110
109
110
110
110
109
116
123
122
117
116
122
128
124
115
105
107
122
133
135
128
124
119
117
111
108
111
117
121
122
122
122
123
122
124
124
122
119
119
130
137
132
116
109
122
136
141
131
121
119
111
107
108
112
115
117
119
120
116
111
109
114
123
127
125
119
118
125
135
140
137
130
124
119
115
115
117
121
126
128
129
128
125
122
122
123
126
122
118
121
127
131
129
124
128
138
143
136
122
118
115
112
110
112
117
124
126
122
116
111
110
114
120
125
124
123
122
124
128
128
124
122
121
124
126
125
122
122
124
127
130
131
127
120
116
120
132
136
128
118
115
124
136
139
136
137
140
140
133
128
117
116
114
112
115
123
128
125
116
111
114
120
117
109
108
113
120
122
121
118
114
114
120
126
130
130
127
125
122
124
127
127
122
117
111
114
130
141
139
124
114
122
136
144
139
133
136
140
140
136
111
117
117
113
110
108
110
109
99
93
97
106
122
130
132
127
119
111
105
106
115
129
132
127
118
115
116
119
121
124
127
127
123
119
121
126
130
130
130
124
122
123
134
134
128
120
122
128
136
128
120
120
117
110
107
102
104
101
99
95
93
102
108
111
113
112
110
113
111
111
114
118
119
117
114
114
117
119
124
127
129
127
124
122
122
119
119
119
127
128
126
128
128
124
115
109
122
137
138
123
122
120
118
112
105
93
89
93
103
107
107
106
105
100
101
105
115
125
127
124
122
119
120
118
119
120
120
117
118
123
129
132
132
128
120
113
113
121
130
134
129
128
128
123
118
116
124
130
124
110
110
118
123
119
105
85
78
92
111
124
124
121
114
109
110
116
129
140
139
131
127
126
126
127
127
125
120
113
108
111
127
139
144
136
124
118
120
127
131
127
117
112
119
124
129
130
125
116
103
95
106
112
117
116
109
97
92
105
119
130
131
132
136
138
136
131
134
135
129
124
122
123
125
125
124
123
118
108
101
109
127
145
152
143
134
131
130
129
121
110
102
98
107
118
128
127
120
105
92
94
119
105
100
103
112
120
120
120
117
114
114
125
137
143
140
127
120
117
118
119
118
120
118
117
116
115
115
108
108
115
127
137
137
133
132
135
135
126
117
109
104
103
104
111
115
119
115
104
99
102
124
100
87
92
110
129
130
122
108
98
95
103
113
121
119
110
105
109
118
125
127
125
125
123
120
117
118
123
124
126
123
119
111
110
117
127
131
125
121
122
122
118
113
113
115
115
113
110
109
111
110
97
91
98
107
115
114
108
106
103
98
98
100
104
106
109
110
118
127
131
131
129
128
129
122
116
119
127
132
127
119
110
107
109
113
115
120
124
125
127
127
127
126
124
121
117
114
110
102
96
90
95
108
115
113
102
95
99
110
117
115
110
111
116
121
123
122
125
126
122
120
119
126
128
121
111
112
119
121
121
117
121
124
126
123
116
117
120
117
116
121
128
137
136
127
117
111
103
89
73
89
99
116
124
120
114
106
104
113
121
122
123
127
135
138
134
127
123
122
118
116
117
123
126
120
114
109
109
113
116
123
129
135
134
129
124
120
118
112
110
117
129
137
134
124
114
103
96
83
70
95
102
109
120
127
134
130
116
110
109
112
120
127
130
130
123
117
116
119
123
129
131
134
131
130
128
122
114
111
116
126
129
128
125
128
131
131
127
120
118
121
125
129
129
122
112
100
91
84
81
96
104
107
112
124
136
137
124
108
99
101
110
115
116
110
108
109
113
119
128
139
145
140
137
133
134
132
126
116
115
123
126
129
125
129
135
139
138
133
127
122
120
120
126
125
117
104
94
89
91
97
108
115
118
116
120
123
124
117
110
107
112
112
105
98
100
107
115
117
124
129
135
135
131
129
129
129
122
117
112
115
126
133
136
135
135
138
139
135
129
124
122
125
129
127
121
111
100
94
91
109
114
123
122
114
111
115
124
129
127
122
119
115
105
95
97
107
116
113
108
109
115
123
124
123
119
117
115
112
111
116
126
134
138
134
131
126
125
123
125
130
136
139
133
126
119
113
106
97
91
118
113
115
112
108
110
118
125
128
127
123
120
114
106
100
102
111
115
111
105
106
112
122
123
123
119
116
112
113
115
121
127
130
128
125
122
120
117
116
120
132
143
146
137
126
117
110
106
99
88
119
107
101
97
104
113
123
125
121
115
111
110
111
107
109
113
116
115
112
112
118
124
126
127
127
129
127
125
121
119
123
126
129
128
125
123
118
115
112
115
122
132
139
137
128
117
108
103
94
85
110
102
96
96
106
114
121
119
115
112
110
108
110
113
119
123
124
122
117
119
125
130
129
130
131
134
134
131
126
120
118
122
130
140
137
126
117
112
113
115
120
126
133
132
127
120
112
101
90
78
107
105
101
104
109
113
114
113
113
113
112
111
114
118
124
129
130
129
122
121
125
134
134
134
130
125
124
125
124
120
114
118
129
142
141
130
120
116
119
126
131
135
133
128
123
122
119
108
91
76
107
111
113
110
111
112
113
113
110
110
111
114
118
120
123
126
130
129
122
122
127
137
143
137
126
116
116
122
125
122
118
117
123
130
131
130
127
130
135
139
142
142
133
125
118
122
127
115
99
80
111
116
117
115
113
116
118
117
110
103
104
113
118
120
120
118
119
119
118
120
124
132
138
134
125
119
123
129
130
127
121
120
120
122
123
125
130
133
137
134
129
126
124
116
112
122
129
122
103
81
117
122
124
123
125
121
119
116
109
103
104
111
115
116
116
112
108
110
112
117
118
121
124
125
128
130
133
133
129
127
125
125
125
123
123
123
128
130
127
122
117
112
111
109
113
124
132
123
103
75
124
129
135
137
133
123
114
109
110
116
120
115
113
109
109
111
109
108
107
113
113
115
119
122
126
128
127
122
121
125
130
131
127
122
119
123
126
128
128
124
125
123
117
115
119
128
134
126
102
77
126
125
129
132
133
122
110
104
111
123
133
130
115
105
105
113
117
112
103
99
103
113
120
120
117
116
113
111
114
123
131
131
124
116
117
124
129
132
133
133
137
137
132
127
126
131
137
130
111
88
120
113
110
111
116
119
118
112
112
119
129
134
127
115
109
114
119
113
98
86
94
109
117
114
108
110
114
116
116
120
126
126
120
112
112
122
131
137
139
135
134
135
136
134
133
135
140
136
125
108
117
112
107
103
106
114
123
127
119
114
115
124
127
122
115
112
112
108
97
92
97
106
106
104
104
116
127
129
122
117
117
121
119
113
111
120
131
138
134
124
119
122
131
138
140
140
142
140
134
119
119
125
121
112
106
110
120
128
127
118
110
110
116
120
117
109
103
102
105
111
112
109
105
104
112
125
136
136
128
119
120
122
119
112
108
112
124
133
130
121
113
117
128
138
142
142
138
133
127
119
122
126
126
119
115
110
110
113
118
116
110
110
114
115
118
113
106
105
113
123
127
123
117
118
122
129
134
136
135
133
131
124
117
110
105
107
121
128
127
121
117
121
126
133
136
132
122
114
113
115
125
122
117
115
117
113
109
106
103
104
109
117
117
117
119
118
113
112
113
120
127
127
127
126
127
126
125
127
133
137
131
123
114
110
112
119
123
124
121
120
120
123
125
126
124
119
115
110
112
121
125
118
116
115
119
118
118
109
101
100
111
124
128
125
121
119
117
114
111
114
120
126
127
127
125
120
118
124
130
135
129
120
115
120
128
132
128
119
113
113
117
124
124
121
115
114
118
128
134
137
125
122
126
128
123
118
118
117
116
117
120
126
129
130
127
121
117
114
114
120
125
126
123
118
118
118
119
122
127
134
133
129
127
124
131
133
127
115
108
111
119
126
125
120
114
114
122
139
153
147
122
125
133
135
126
113
107
113
125
135
133
129
127
127
126
124
117
115
119
131
135
125
116
109
116
120
120
118
124
135
146
144
130
122
121
123
121
116
114
120
123
127
125
123
118
120
123
135
139
131
120
115
115
117
115
106
98
102
117
130
135
132
125
122
123
125
119
116
124
137
138
124
112
108
119
127
123
116
118
131
143
140
129
117
115
118
120
121
120
124
125
123
122
123
124
128
125
117
107
100
117
106
95
98
103
106
101
100
102
112
124
125
121
117
117
119
117
114
119
125
126
119
113
117
126
132
125
115
113
115
122
123
119
118
119
123
123
125
124
123
116
113
120
128
133
132
126
112
97
95
114
107
98
95
100
105
106
101
99
99
107
115
118
117
116
114
114
109
107
109
114
116
119
124
130
130
122
118
115
114
114
110
113
122
125
124
123
126
124
121
112
110
122
137
144
137
123
114
113
120
113
116
110
101
99
101
106
106
104
101
103
108
119
126
124
119
113
106
105
111
114
118
121
124
124
118
117
123
132
128
120
114
114
120
122
118
121
129
131
125
117
112
124
141
149
143
131
125
123
135
115
118
113
104
100
99
104
106
109
110
112
115
125
132
133
123
113
109
116
121
119
118
117
119
116
108
113
126
140
145
138
127
122
117
112
113
121
133
140
135
129
124
126
131
137
138
137
129
125
127
116
116
113
112
114
113
107
105
109
117
122
122
127
132
130
120
112
113
124
127
119
112
110
114
115
111
114
127
139
144
141
133
128
121
113
115
125
136
137
134
130
129
127
121
120
128
136
135
127
125
113
109
110
117
128
131
121
112
111
119
127
129
128
127
121
113
111
116
129
132
120
112
110
115
117
117
120
130
135
133
128
127
128
129
125
122
128
134
132
121
119
127
130
125
116
120
134
141
142
138
106
107
110
119
130
132
127
121
115
119
125
130
131
128
120
115
115
127
137
135
124
118
117
121
121
122
125
133
136
130
118
117
125
131
128
126
129
133
130
117
113
123
137
137
126
123
132
141
149
149
111
112
116
119
122
122
124
126
124
119
120
127
131
131
130
128
132
134
136
126
119
116
122
126
126
125
124
133
135
131
121
118
123
128
129
127
129
133
132
126
126
134
145
149
140
132
131
134
138
140
124
121
120
117
112
110
121
130
131
125
118
121
128
131
133
135
139
134
121
107
103
106
118
124
128
125
120
120
125
129
129
125
123
124
125
127
129
131
133
138
143
144
145
138
138
134
131
127
126
129
124
119
116
113
110
112
123
134
136
128
119
117
119
125
131
134
129
118
110
104
105
105
108
112
117
121
118
115
116
124
131
131
126
123
123
126
129
129
130
134
138
139
132
126
125
130
134
135
132
131
121
115
109
106
110
118
122
126
128
127
119
112
111
120
129
132
125
117
115
122
125
118
107
101
107
117
119
117
117
123
129
133
132
129
128
129
131
130
126
121
120
124
129
128
126
128
136
143
142
133
121
116
107
103
108
114
114
113
115
118
117
109
108
120
128
131
125
120
128
138
137
122
112
104
109
116
118
119
122
125
127
133
140
143
137
134
136
138
130
118
113
121
133
139
132
127
130
139
136
132
123
118
110
102
104
110
115
117
120
121
119
116
118
121
124
119
113
117
127
134
128
119
118
121
122
115
114
115
118
118
121
128
137
142
139
135
137
144
145
133
124
126
134
137
132
126
124
126
130
132
120
118
112
106
106
110
118
128
133
131
123
120
122
122
113
99
96
105
121
123
121
117
122
127
125
117
112
114
118
119
120
127
137
138
135
132
135
141
148
150
146
140
134
130
127
126
124
123
125
129
116
114
115
113
109
111
118
130
137
129
122
118
120
121
113
102
99
108
120
126
129
127
128
127
122
119
119
122
124
125
127
133
138
138
133
132
133
135
134
143
151
152
140
128
125
133
136
129
121
117
116
115
117
115
112
111
115
121
123
120
115
114
120
123
121
114
113
120
130
138
139
135
129
126
122
121
123
127
128
130
133
140
141
138
133
133
134
131
124
124
137
149
146
136
131
139
145
141
127
117
119
117
116
114
113
114
115
114
109
107
111
119
125
126
121
118
119
124
131
135
132
127
126
126
125
120
114
115
119
125
129
133
134
132
128
129
132
133
127
119
120
132
143
141
135
135
142
146
141
133
123
121
118
115
116
120
120
112
102
101
111
124
129
126
118
115
117
122
126
126
122
118
121
125
126
121
109
103
108
118
118
118
119
117
115
117
126
134
134
125
117
121
131
136
132
128
133
140
142
138
111
114
120
120
111
93
89
93
97
96
89
84
94
108
119
129
136
137
124
114
109
119
133
136
129
124
125
128
125
120
112
107
112
122
127
131
129
126
120
118
124
134
145
141
128
120
124
126
115
103
117
114
112
110
104
91
88
92
102
102
91
82
88
98
107
111
115
121
124
122
119
121
125
124
121
118
115
115
115
114
113
109
114
122
126
128
124
119
115
118
124
132
140
128
110
103
112
121
114
99
121
119
113
106
101
96
92
91
103
108
104
98
99
104
105
104
107
113
122
125
125
124
124
125
123
119
113
105
104
112
119
123
121
118
113
114
117
123
127
126
125
126
125
114
100
94
98
100
98
95
118
123
119
110
105
99
94
97
105
113
119
120
120
117
113
112
113
118
123
126
126
127
127
128
128
125
118
109
106
113
127
133
130
118
110
110
116
127
133
130
122
115
110
106
102
99
95
87
86
93
116
121
120
114
109
104
103
107
111
115
120
130
136
133
126
121
121
123
126
123
122
123
126
127
127
127
124
115
111
115
127
134
134
127
120
118
120
123
122
123
119
111
104
106
105
103
96
86
87
96
117
115
112
113
113
118
118
120
116
109
109
119
131
135
129
120
118
119
121
119
118
120
120
123
126
128
127
120
118
116
124
130
132
130
133
133
126
119
115
115
120
116
108
106
103
100
95
97
99
101
111
102
99
105
116
129
132
128
120
107
98
103
115
121
117
109
105
109
116
118
115
114
114
120
125
127
128
125
124
123
123
121
122
123
131
134
133
130
127
127
126
120
111
107
100
93
92
95
100
103
93
84
90
101
114
120
121
121
122
117
106
104
109
116
112
106
103
108
117
120
116
111
111
118
122
123
128
130
132
128
124
121
119
118
118
120
129
138
142
141
131
124
115
110
103
94
90
92
98
102
79
80
94
112
115
109
103
108
116
120
115
110
115
122
122
117
109
115
122
123
117
110
110
115
119
120
121
124
129
127
125
125
126
122
112
104
110
123
132
133
129
125
125
118
109
98
91
89
91
94
89
95
112
126
129
117
104
99
105
109
109
110
118
128
132
127
120
122
126
127
120
112
110
115
120
121
121
119
115
119
123
130
133
126
113
102
99
107
114
119
120
122
123
120
113
100
92
88
85
86
103
110
122
132
140
133
118
105
99
96
99
105
115
123
123
120
119
123
129
130
126
121
121
120
123
124
123
118
112
116
125
132
135
129
123
118
116
116
116
115
110
110
113
116
112
99
85
78
79
84
103
109
117
126
132
134
128
117
106
99
101
108
115
112
105
103
109
120
129
133
135
134
129
126
124
123
123
123
117
117
124
129
134
135
137
139
140
137
132
123
111
107
111
114
111
97
81
73
79
86
96
102
111
116
119
121
124
124
122
116
116
117
117
109
97
94
104
117
128
131
131
130
127
126
123
120
117
119
116
114
117
124
135
144
148
148
146
141
138
129
121
119
118
116
110
99
84
80
85
89
102
107
116
121
118
115
119
125
131
131
126
123
118
111
102
100
106
117
125
126
121
116
120
125
127
122
113
105
101
101
108
122
134
145
143
135
128
127
128
129
129
131
128
121
111
100
99
94
94
88
112
113
124
129
129
124
122
123
126
126
124
122
118
111
108
109
113
119
120
120
116
113
117
125
131
127
115
100
94
98
111
123
132
131
126
121
120
123
126
127
129
134
135
127
117
104
93
90
87
78
108
110
118
126
130
128
125
121
117
117
117
120
118
114
117
121
123
121
115
114
117
119
124
130
135
134
124
115
107
110
117
124
128
126
122
121
125
128
127
125
122
129
132
130
118
100
79
70
70
68
97
100
107
114
118
123
123
120
117
116
122
123
124
124
132
141
138
124
109
107
116
126
132
136
138
137
133
129
125
122
119
121
125
135
137
137
133
130
126
125
123
128
133
128
117
102
85
71
65
65
103
106
108
110
109
113
117
119
121
125
125
126
127
129
137
147
142
125
107
105
116
132
142
141
138
133
131
130
128
124
119
117
123
136
145
144
137
131
125
128
133
138
136
129
120
113
113
96
79
67
117
116
112
106
106
110
115
118
119
119
120
122
124
128
133
136
129
120
109
110
120
134
142
138
130
123
121
123
125
124
119
116
119
128
138
144
142
137
132
133
139
143
138
128
121
126
129
114
84
68
122
121
112
104
104
113
118
116
111
105
107
116
123
128
127
119
114
111
111
119
121
126
127
125
121
116
116
121
124
123
120
120
121
127
133
142
146
145
137
129
124
123
124
123
121
125
124
106
84
67
119
118
113
111
112
115
116
111
108
102
103
116
125
128
124
113
104
105
112
118
118
114
113
113
115
117
117
120
121
121
122
126
128
129
132
137
146
147
139
123
113
111
115
121
122
121
111
99
86
73
119
118
127
133
130
118
110
105
109
117
120
124
126
125
122
114
107
106
109
115
115
113
115
117
117
116
114
113
115
121
127
131
131
127
125
130
140
147
141
127
120
121
125
128
125
122
117
116
106
88
120
119
126
136
132
121
109
104
112
127
135
132
126
120
117
117
115
112
107
110
115
122
124
123
119
115
111
110
114
124
132
135
129
122
119
124
135
142
141
133
129
132
134
134
129
128
136
138
127
100
119
108
109
115
124
126
121
113
113
120
129
133
127
118
113
115
119
115
109
106
114
124
126
122
117
113
113
116
120
124
129
129
124
122
118
125
132
138
136
128
122
122
126
126
126
130
138
141
126
102
118
108
100
103
119
131
137
127
114
109
115
124
125
118
113
112
115
112
104
104
112
121
125
122
118
120
125
128
126
121
119
121
122
125
129
132
132
131
126
118
113
112
110
113
121
128
133
129
116
98
120
116
113
113
120
130
136
127
117
107
109
116
120
117
112
107
103
99
98
101
108
119
123
123
123
127
132
132
126
120
119
120
122
125
130
127
126
123
123
120
119
117
113
115
123
129
125
114
108
105
121
127
127
124
120
119
122
119
114
111
112
113
115
113
111
106
96
92
95
105
115
122
123
125
125
125
126
124
124
125
125
122
120
119
115
111
112
115
122
130
132
129
125
128
135
136
125
113
110
117
120
123
123
120
117
109
110
108
109
114
118
119
116
112
112
113
109
106
106
115
122
126
125
123
121
116
112
116
122
128
126
122
115
113
110
108
106
114
119
125
125
126
124
128
134
131
127
121
120
125
123
120
115
113
114
112
108
104
108
116
124
127
122
114
115
119
125
124
122
121
125
126
124
119
116
110
108
112
119
124
119
113
112
116
120
121
118
115
114
111
110
115
121
123
122
123
127
136
136
134
130
125
125
122
120
113
110
107
113
124
133
133
127
117
116
120
125
126
122
124
126
127
124
119
116
114
112
112
115
120
117
114
114
119
126
128
127
124
118
111
110
116
122
122
118
119
127
143
152
144
136
137
139
137
125
111
102
105
120
134
138
132
123
115
116
119
122
119
118
122
126
126
123
121
121
121
118
112
113
120
127
126
117
115
119
125
131
131
128
124
122
121
125
126
122
124
127
138
140
131
136
134
132
129
120
104
95
102
117
130
130
123
111
108
115
123
126
122
121
125
127
122
118
120
129
130
122
113
113
122
131
128
117
109
114
125
133
134
130
129
125
124
123
127
129
131
125
118
110
106
126
117
111
112
110
104
99
100
105
112
114
107
100
104
114
129
132
128
127
128
125
118
116
123
135
137
124
111
111
120
125
122
114
111
118
129
134
133
129
127
124
123
126
131
134
132
118
103
97
98
115
110
101
99
110
117
115
104
100
99
104
107
104
107
116
125
131
126
121
121
118
116
119
126
136
134
122
111
108
111
117
116
115
118
124
130
134
132
129
127
127
128
135
139
139
132
123
113
113
120
111
110
102
101
112
123
127
119
109
107
111
115
120
122
123
123
118
112
112
115
116
115
117
122
128
128
121
115
111
112
114
119
123
125
125
128
132
135
135
131
131
132
136
139
138
135
133
129
128
132
112
115
112
107
113
118
121
119
116
117
121
122
127
130
129
122
114
110
111
116
115
111
110
114
118
121
123
122
121
120
122
129
130
127
123
124
131
136
135
131
131
132
133
130
128
131
137
132
127
124
116
120
122
118
117
110
101
100
108
119
126
124
122
125
125
119
113
113
118
121
116
111
108
111
114
119
125
128
129
127
127
131
129
125
122
123
130
132
125
121
125
131
133
125
117
122
127
122
117
115
116
119
122
127
129
117
99
94
103
121
133
129
124
122
119
115
112
116
126
129
121
114
109
111
117
121
127
131
131
125
121
122
126
126
125
126
131
130
123
115
120
131
136
126
114
113
119
123
125
126
110
108
113
128
137
131
115
107
111
125
139
142
137
127
120
113
110
117
128
132
128
120
112
114
119
122
127
131
129
121
114
115
121
126
129
129
133
131
127
121
123
134
138
130
115
112
120
132
141
140
108
106
113
123
132
129
119
112
115
124
133
140
139
131
123
119
121
124
128
129
127
122
119
120
120
121
122
127
130
126
119
117
120
128
130
131
133
132
131
129
131
138
140
131
119
116
122
131
138
137
109
108
116
119
118
111
109
110
111
111
117
125
130
128
124
126
134
134
127
121
121
122
123
122
119
116
115
120
127
133
132
128
124
124
126
129
130
128
129
132
140
141
138
130
122
119
120
118
124
129
109
110
113
113
109
106
107
108
107
106
115
122
128
125
125
130
136
133
126
118
119
119
117
114
112
113
112
115
118
129
135
135
129
124
122
120
123
124
126
130
136
138
134
127
123
120
118
117
121
130
110
110
109
106
108
111
111
111
111
115
121
127
128
125
127
132
132
131
126
123
121
118
111
103
106
111
113
114
113
118
125
131
130
125
120
118
122
128
128
123
123
130
133
130
124
121
121
123
126
132
114
112
106
104
110
115
115
114
119
125
124
119
116
120
128
133
132
130
133
137
130
118
108
104
106
111
114
114
114
115
115
119
125
128
124
122
129
136
135
126
120
123
134
135
128
123
124
127
130
131
115
115
111
111
116
117
117
119
125
124
116
103
103
117
127
129
122
126
136
142
132
119
113
116
117
115
113
115
118
118
118
119
127
134
135
133
134
141
140
133
124
125
134
137
131
124
122
125
131
135
115
119
122
124
123
119
118
121
127
123
109
97
100
115
123
118
113
115
127
134
130
122
122
125
124
118
116
118
123
125
125
130
138
139
138
135
136
139
139
137
136
137
138
133
129
123
121
124
129
136
115
123
132
132
125
119
119
124
128
123
113
109
111
120
123
118
112
112
117
124
128
127
127
127
125
122
122
124
126
127
131
142
148
144
138
134
135
134
132
135
142
150
144
134
125
123
123
127
126
124
114
122
129
128
121
116
116
121
122
123
120
121
124
125
124
120
117
116
120
126
131
131
127
123
123
125
126
128
125
127
132
143
149
146
138
134
132
129
125
127
138
149
149
137
128
125
128
131
126
121
112
113
114
115
116
113
110
109
111
116
122
129
132
128
123
121
118
123
130
135
133
125
120
118
123
124
122
123
123
126
128
132
137
141
137
133
128
127
124
122
125
133
140
135
131
129
131
135
134
126
115
112
112
115
119
115
109
99
99
108
121
134
142
139
131
123
121
123
129
132
128
116
109
114
124
122
114
108
112
121
124
123
123
128
128
126
124
126
128
126
123
125
128
131
132
131
133
135
134
128
89
101
121
129
114
88
72
77
94
100
95
90
89
96
101
110
121
131
127
118
117
126
134
137
131
123
125
129
126
115
111
110
116
124
129
131
129
127
123
120
124
131
138
135
124
117
115
110
93
87
97
104
115
116
99
78
71
84
104
116
106
95
100
108
114
113
114
117
126
126
127
131
138
140
135
131
129
127
123
117
115
112
118
125
129
131
130
131
126
124
127
134
140
132
117
105
100
98
88
86
114
115
107
99
90
88
89
94
110
115
116
113
117
125
125
117
110
109
116
125
125
128
134
139
138
132
127
123
122
122
124
124
121
123
125
128
127
130
128
127
128
130
125
110
95
87
85
84
81
87
119
118
101
87
88
98
106
106
105
108
114
119
123
123
117
112
112
112
118
122
122
123
127
128
129
126
123
122
125
130
132
127
120
118
115
117
122
126
131
132
132
126
109
94
78
70
71
72
76
89
114
110
96
86
88
102
114
113
105
97
98
104
109
108
107
110
116
124
125
123
122
121
122
122
124
125
125
124
127
131
131
125
119
116
115
118
117
119
123
130
136
129
110
93
78
69
67
68
76
89
105
105
99
93
95
102
113
119
112
102
95
98
102
106
109
115
120
125
127
125
122
119
121
124
128
131
130
126
122
119
120
118
118
122
128
131
123
118
118
129
136
132
120
100
85
72
67
72
81
91
100
103
109
110
112
114
117
123
128
123
116
116
118
123
123
120
120
122
121
119
117
116
120
133
142
144
134
124
114
106
107
110
117
127
138
139
134
130
126
128
131
126
118
105
87
73
65
72
85
94
97
98
106
117
122
121
120
123
129
135
134
131
131
129
126
119
114
114
116
117
115
115
121
133
142
140
130
120
111
106
106
110
119
127
135
137
137
138
136
133
129
120
109
99
84
70
64
71
86
100
95
95
100
119
126
125
120
119
121
124
124
122
121
122
118
110
107
110
119
123
121
119
119
128
130
128
122
116
110
109
111
116
122
120
118
117
122
129
133
136
130
119
107
94
83
73
67
73
88
106
101
101
109
122
131
128
119
112
110
111
105
102
105
114
114
109
108
113
123
127
125
118
113
116
124
128
125
119
111
111
119
127
127
121
111
106
106
111
119
128
127
119
104
91
83
75
71
76
88
104
106
109
120
128
132
124
115
107
106
100
97
98
106
115
114
110
110
117
124
126
122
115
111
114
124
131
133
124
114
114
124
133
134
127
122
117
114
113
115
117
114
110
101
92
85
77
71
73
81
92
108
110
119
126
125
117
110
109
106
104
103
109
114
116
113
108
108
117
122
122
120
117
116
120
126
131
133
127
122
124
127
133
137
143
144
143
137
129
122
118
112
108
102
95
87
78
70
70
79
87
110
106
109
115
117
112
111
115
116
116
115
112
115
113
112
106
106
116
124
125
122
118
120
127
132
130
125
123
127
127
126
127
137
151
160
157
147
137
127
122
117
116
109
99
92
83
80
82
86
88
113
107
107
111
117
116
117
121
126
126
118
110
108
111
114
115
115
121
130
131
123
117
121
134
141
134
119
112
115
117
120
123
132
145
150
147
136
128
127
128
125
121
113
104
97
89
91
92
90
85
114
113
118
125
131
128
123
121
123
125
117
110
105
107
113
119
122
125
132
133
124
118
123
138
147
138
117
105
104
110
115
120
124
127
124
124
123
126
133
136
134
129
122
111
104
92
79
77
75
75
105
114
128
137
137
134
125
120
117
118
119
117
110
107
111
115
120
125
128
128
126
122
129
140
147
140
123
114
111
114
117
121
120
115
113
117
124
135
142
142
137
132
130
122
110
88
65
53
56
66
97
109
127
135
131
125
123
120
118
117
124
126
122
112
112
118
124
121
117
119
125
127
130
139
142
141
132
127
124
124
122
122
123
124
127
133
137
139
139
136
135
132
132
126
113
94
76
58
55
61
103
115
124
127
120
117
119
120
120
123
128
128
123
114
115
123
126
118
110
111
119
126
128
133
136
139
135
130
128
127
124
121
124
133
141
144
138
134
129
127
131
134
134
129
123
116
105
85
61
57
120
122
120
117
114
115
117
118
120
121
124
126
119
114
116
123
124
117
110
107
113
119
122
123
128
132
128
125
123
123
121
118
120
129
138
141
137
131
124
124
127
130
135
134
134
135
123
94
61
50
124
115
107
106
110
118
120
116
111
110
112
119
117
114
116
119
122
122
120
117
113
112
113
116
119
122
120
120
119
119
120
120
122
126
131
135
137
134
127
121
119
120
126
134
138
135
117
85
56
48
112
101
94
99
107
117
119
114
110
109
110
116
117
123
120
118
117
120
123
120
116
112
113
114
115
115
115
117
117
117
119
124
128
128
129
132
137
138
132
121
111
110
120
132
135
126
107
87
74
69
108
100
98
105
108
107
108
109
115
120
120
119
120
124
125
119
113
111
112
116
118
118
117
117
118
115
114
115
115
117
119
125
129
128
126
126
133
138
133
124
116
117
125
133
133
126
118
114
108
100
110
103
110
115
111
104
99
105
116
128
129
121
118
122
124
118
112
105
104
112
120
123
123
121
119
116
113
114
116
121
122
125
126
126
122
120
121
127
130
129
124
126
134
137
132
128
132
133
127
106
112
107
109
114
115
109
105
105
112
119
122
122
117
113
115
115
114
112
112
118
123
124
122
119
117
115
114
117
124
126
127
125
124
126
124
121
120
125
130
129
125
126
127
128
129
129
131
125
110
89
115
108
106
112
118
125
120
109
102
107
115
122
119
113
111
112
119
121
123
124
123
121
120
118
118
120
122
126
129
130
128
123
122
125
128
129
130
132
133
133
130
124
115
113
120
128
126
110
91
79
113
109
107
113
122
131
128
114
104
107
118
125
120
112
108
109
114
113
111
112
115
117
119
121
123
125
129
129
128
127
123
122
122
125
129
130
130
132
139
147
143
127
112
108
121
133
128
114
105
106
110
111
110
112
121
129
130
123
117
118
123
124
117
109
106
105
102
96
91
96
106
116
121
123
125
124
122
123
123
125
124
123
122
123
121
115
115
123
136
150
149
131
119
121
134
143
140
132
128
134
110
112
110
108
111
118
124
127
126
126
124
122
114
106
105
104
101
96
94
100
111
117
121
123
122
117
112
113
120
125
126
124
122
121
117
110
107
115
127
131
131
127
124
132
138
142
139
138
139
138
114
115
113
109
109
110
114
119
121
121
124
123
117
108
105
106
112
112
113
117
119
120
120
119
118
112
106
107
115
123
125
121
118
120
122
119
116
116
115
111
110
116
127
137
135
130
134
138
135
130
119
122
120
116
113
106
102
103
110
118
126
128
122
109
104
107
114
117
118
118
120
121
119
117
114
110
106
106
107
112
115
116
117
120
122
126
126
123
117
111
107
116
128
134
132
127
132
138
135
129
122
127
132
130
117
103
92
99
109
121
128
127
118
107
105
108
114
111
105
103
109
116
118
116
113
113
114
108
102
104
111
117
118
120
121
127
130
128
124
123
119
120
125
128
131
132
135
138
136
130
123
130
137
133
115
97
90
101
117
127
126
117
104
102
110
119
122
113
103
99
105
111
116
117
121
121
120
114
108
108
113
119
118
119
126
132
133
131
127
129
127
123
121
124
131
135
131
124
118
118
126
130
133
126
113
98
95
103
115
120
115
105
95
101
114
129
134
126
118
110
109
112
116
123
132
132
124
119
118
121
124
121
117
118
128
139
137
132
127
127
132
130
125
128
131
132
125
113
110
115
128
128
124
113
110
107
107
106
108
112
113
107
102
106
120
129
134
129
126
121
117
114
117
127
139
138
127
119
118
120
123
120
115
117
125
138
138
133
126
128
138
142
138
130
127
128
126
127
129
127
121
117
107
101
108
119
124
117
113
114
119
121
121
122
124
126
122
119
119
119
116
113
114
122
134
136
129
119
109
106
110
117
119
121
126
133
136
132
124
126
137
142
136
125
120
128
140
147
147
134
113
113
102
98
104
116
121
121
118
120
123
125
126
128
127
123
117
113
111
114
113
112
113
116
120
128
126
119
107
100
104
118
128
132
135
136
134
129
122
121
127
130
126
118
117
128
142
150
147
131
114
115
109
105
105
104
103
106
112
121
124
118
115
119
123
122
119
116
113
114
114
113
114
116
117
121
124
121
114
110
109
119
128
136
138
136
132
126
119
116
123
127
124
119
117
124
134
134
130
121
117
116
114
113
112
104
95
95
105
121
128
123
116
117
117
119
119
117
115
116
116
114
116
115
118
121
124
125
124
116
114
117
123
126
129
131
130
127
124
122
125
127
126
122
118
120
125
127
126
125
116
110
111
116
118
113
102
99
110
126
139
138
130
121
115
113
111
108
112
115
118
115
112
111
115
121
127
129
126
120
116
115
118
118
120
121
125
125
126
125
127
129
125
120
117
119
125
131
133
130
111
106
110
118
119
112
107
107
119
129
138
138
130
123
116
112
109
106
109
115
120
119
114
111
115
120
126
128
127
124
120
116
118
116
116
117
119
121
122
124
127
128
123
117
117
123
129
133
137
131
107
108
116
122
118
109
104
104
112
117
125
126
125
122
116
115
117
117
115
118
124
125
124
121
120
123
123
122
126
132
134
131
125
120
118
118
119
120
120
123
128
129
126
120
119
123
126
130
127
128
107
112
122
122
118
108
102
101
100
105
115
125
127
122
118
119
125
125
122
121
124
128
130
131
133
129
124
118
120
130
138
139
131
124
121
123
126
127
126
129
133
137
135
127
122
121
118
115
119
127
111
113
115
117
118
117
114
106
102
106
118
128
129
122
120
122
127
128
124
119
119
123
128
131
132
129
123
117
114
118
126
132
129
122
119
123
133
139
138
133
135
140
141
132
123
119
116
115
118
127
116
111
107
111
121
124
123
119
119
117
117
113
111
115
122
127
129
128
125
119
114
115
115
119
120
120
119
118
117
116
113
115
118
119
119
124
134
142
138
130
127
134
138
133
125
122
120
120
123
129
116
111
111
118
126
126
121
121
126
124
110
94
89
104
124
132
132
131
130
125
116
107
107
109
113
114
118
123
128
125
118
114
117
121
126
129
132
131
124
116
117
125
134
134
130
125
124
124
128
136
115
118
125
131
131
125
118
119
124
123
111
95
93
109
126
134
134
131
133
131
122
113
108
112
116
118
121
126
132
131
127
123
122
125
131
134
131
124
116
112
114
120
127
131
129
124
122
126
134
143
114
125
134
134
130
124
119
119
123
125
122
118
116
122
127
131
128
124
127
128
126
123
116
116
121
123
124
126
127
129
129
127
126
126
129
132
130
124
118
115
116
119
121
118
119
120
123
132
140
141
113
120
124
123
123
122
123
125
126
128
134
134
131
127
125
123
121
120
124
128
129
125
118
118
123
128
129
128
127
128
128
129
129
128
127
126
126
124
122
121
121
121
120
115
115
120
127
136
140
138
110
109
108
111
117
120
120
121
124
128
134
135
130
125
122
119
117
121
128
133
131
121
112
116
125
134
136
135
134
132
130
129
131
132
132
127
123
123
124
124
125
125
125
127
127
127
127
131
133
134
110
106
107
113
118
116
110
109
113
120
128
130
126
122
121
119
118
120
128
133
130
116
106
111
126
136
138
132
131
132
131
130
126
130
131
129
125
126
126
127
127
127
130
133
134
133
128
125
124
127
84
97
118
123
113
91
82
81
95
103
110
111
106
101
97
98
105
114
113
115
117
123
121
117
112
112
115
118
117
115
121
127
129
125
119
122
132
144
143
136
127
123
120
116
110
104
99
90
83
93
99
110
115
104
83
70
71
87
108
120
120
116
113
111
110
110
111
117
123
127
123
121
120
119
122
126
131
134
132
127
125
127
128
125
119
120
131
148
153
146
134
126
122
115
108
96
90
83
81
90
114
118
104
83
66
70
88
104
121
131
132
128
125
124
122
121
123
128
129
127
122
120
124
130
134
135
137
140
140
137
129
124
125
129
129
127
128
134
141
143
138
129
118
102
91
87
88
88
83
89
113
107
91
75
75
94
110
116
118
119
123
124
124
121
119
122
126
131
130
124
119
117
122
130
131
127
128
134
141
141
133
122
121
129
136
134
127
124
128
136
138
131
112
90
71
70
77
83
84
90
103
94
81
76
84
105
120
118
108
100
97
102
105
106
109
115
123
129
129
126
121
118
117
120
123
123
125
128
137
142
136
123
116
123
134
134
128
122
125
132
137
129
111
81
58
47
52
66
80
93
94
91
89
86
91
100
109
109
105
96
92
94
97
102
106
115
120
127
130
130
123
116
114
117
125
130
128
124
129
131
128
118
112
114
125
129
125
122
124
129
133
126
108
85
59
43
44
58
77
92
94
97
104
105
101
98
99
104
108
113
118
121
118
114
116
118
122
125
127
126
121
115
117
126
137
139
128
118
108
107
108
108
110
114
122
126
121
121
122
127
127
120
107
90
74
58
51
58
74
90
101
105
110
117
119
117
110
106
111
126
139
145
136
124
117
118
120
122
119
118
116
120
129
139
143
135
123
110
103
101
101
106
115
123
132
134
129
124
123
127
125
117
102
91
78
68
63
61
71
86
104
103
109
120
132
137
129
119
114
121
128
135
129
119
113
113
117
118
116
114
118
125
135
140
136
131
122
111
105
106
110
116
123
133
142
143
140
134
133
134
132
117
95
79
76
69
66
63
71
86
106
103
106
116
128
133
129
123
117
113
114
114
114
113
111
111
115
118
119
118
120
120
121
124
126
131
127
120
110
112
122
126
128
132
136
138
132
130
132
138
132
118
93
75
63
64
64
67
75
92
105
106
110
116
117
115
113
117
120
118
111
110
111
115
114
111
112
116
118
118
116
114
110
114
125
137
138
125
114
115
124
130
127
121
122
123
120
117
119
126
127
119
96
75
62
61
66
74
88
99
107
108
114
119
115
106
104
112
118
124
118
113
115
118
117
112
107
106
111
116
119
117
117
122
136
143
139
128
118
119
126
128
125
120
120
121
120
115
113
117
119
118
101
79
67
69
75
85
91
96
112
107
109
115
116
112
109
114
122
127
121
113
109
113
119
117
112
108
112
119
124
125
132
139
145
145
135
127
126
130
130
126
127
132
137
139
131
119
112
114
115
113
98
81
74
77
89
95
89
88
116
106
102
106
116
119
118
120
126
130
120
105
94
102
119
132
132
125
126
126
126
127
133
145
148
141
128
123
129
132
129
123
127
141
149
146
133
121
117
121
119
110
94
79
76
78
82
84
83
83
115
110
107
112
122
126
121
121
122
126
119
104
92
98
115
132
137
138
138
130
124
122
132
145
147
135
119
115
120
120
117
115
115
125
132
129
124
122
129
134
132
116
101
87
83
76
64
61
68
83
114
119
127
130
129
127
123
120
118
119
120
115
105
101
104
115
124
130
131
127
124
123
131
141
143
132
118
113
116
117
115
111
108
106
108
113
121
127
139
145
140
130
117
106
98
79
60
51
66
86
115
129
140
139
129
124
123
121
117
116
119
123
118
106
100
104
110
115
119
123
127
126
127
132
138
135
125
121
122
126
125
122
116
108
107
115
123
135
141
142
138
133
129
122
113
94
76
65
67
84
114
126
137
136
126
118
119
119
114
114
120
123
120
109
101
105
109
112
115
121
126
123
120
122
132
139
131
125
124
129
131
131
126
123
120
120
125
131
132
133
132
131
133
129
123
112
99
78
67
69
107
114
121
126
124
118
115
111
109
112
119
120
116
106
100
105
112
118
119
118
117
115
113
118
129
136
132
122
119
122
124
128
128
129
123
119
116
120
126
128
130
130
133
134
130
123
108
80
56
53
103
100
104
115
121
123
117
111
108
109
110
110
103
96
96
104
116
126
125
119
112
111
114
120
126
129
128
123
118
116
119
126
128
127
124
120
117
120
124
124
123
125
130
137
137
131
107
79
57
52
107
99
95
104
113
123
122
116
112
112
107
102
91
89
95
106
117
125
122
115
109
112
118
120
121
122
127
126
122
117
120
125
130
129
126
124
127
128
125
120
114
115
123
134
139
134
117
94
75
69
111
103
97
98
104
114
118
121
121
121
115
101
93
93
103
114
115
115
110
106
107
110
116
117
117
119
124
128
126
122
118
121
128
129
128
125
126
124
125
119
113
114
120
131
136
134
130
114
102
91
109
105
101
100
101
104
111
119
124
127
122
109
99
102
113
118
113
105
100
101
104
107
109
112
115
115
116
121
125
122
117
115
122
127
127
120
115
118
123
126
124
120
121
127
133
133
131
124
109
96
106
104
104
104
103
101
101
106
113
119
118
115
109
109
114
117
112
106
104
105
104
105
105
109
115
115
113
117
125
125
118
113
116
123
124
118
113
118
127
135
132
129
125
125
128
131
128
116
100
88
106
105
105
107
107
105
99
95
99
109
117
120
116
112
114
116
118
117
120
122
117
108
108
114
120
120
120
124
128
128
123
119
117
121
123
124
126
131
139
142
138
129
122
120
128
134
129
113
100
96
107
106
103
106
111
114
110
102
102
111
122
125
117
113
113
118
123
127
128
127
123
120
117
118
122
124
126
128
128
128
125
123
120
120
123
128
133
140
142
145
140
126
116
117
131
142
139
129
121
122
111
107
101
102
113
129
132
124
117
118
123
124
115
113
115
120
123
121
116
117
119
121
122
124
123
121
120
121
122
125
123
122
120
121
123
125
129
133
138
142
138
126
119
122
135
144
142
139
138
138
117
111
104
103
115
132
143
140
128
117
116
117
116
118
120
121
121
116
113
113
115
119
122
126
125
117
110
108
115
121
122
119
119
122
125
125
125
126
129
129
128
126
128
134
136
136
135
137
141
142
122
117
111
109
112
121
131
134
124
111
106
112
117
121
123
120
119
117
116
116
117
118
119
122
124
118
107
105
115
125
126
121
118
121
126
128
126
124
120
114
116
124
133
139
135
128
128
132
136
135
121
118
118
113
109
109
112
116
114
109
109
116
117
116
115
115
118
119
120
118
120
120
118
117
118
118
114
111
114
119
126
124
118
118
120
123
124
122
119
116
119
128
133
134
129
126
128
131
132
130
108
116
120
117
109
103
103
109
112
112
119
120
116
109
105
111
118
118
112
112
116
122
120
115
111
114
120
117
110
108
114
122
124
120
117
113
113
114
121
126
130
130
126
123
127
131
136
136
131
128
106
114
123
122
111
100
100
107
114
116
117
117
112
108
109
114
120
117
110
105
110
121
125
119
112
112
121
121
117
107
113
122
130
134
131
124
116
114
121
130
137
130
120
119
129
140
145
141
133
125
116
126
134
127
114
100
98
106
114
117
113
107
105
112
119
126
125
122
115
108
111
118
125
125
120
118
121
123
122
119
117
122
129
137
142
143
135
120
117
126
133
129
122
122
130
145
148
144
136
127
128
134
135
126
114
104
102
106
113
115
109
102
102
112
124
129
129
129
129
123
117
116
122
126
126
122
120
122
125
123
121
121
121
125
137
145
139
121
112
115
128
132
126
122
128
140
146
145
142
131
125
125
121
112
107
107
110
114
117
116
109
102
104
112
124
127
125
124
125
124
119
116
119
122
123
122
121
121
119
119
116
118
117
118
124
133
131
117
106
110
125
130
125
119
121
130
142
145
142
130
113
110
104
98
100
107
116
121
121
118
111
107
109
119
125
126
121
116
112
114
115
116
118
118
117
119
119
118
113
109
108
115
118
122
123
124
117
110
106
113
124
126
121
113
117
128
140
145
143
132
110
106
101
97
99
108
117
121
120
118
113
111
113
120
126
127
122
116
106
103
110
115
118
119
117
117
118
116
112
112
110
116
120
125
126
121
115
112
118
124
127
124
116
114
122
133
144
147
144
135
114
108
102
100
102
108
114
116
114
114
113
114
116
119
122
125
125
119
108
105
108
113
118
120
121
122
123
120
119
119
118
119
120
120
122
121
120
120
125
130
130
123
114
117
128
138
144
142
140
136
116
110
103
102
105
109
113
115
111
112
112
113
115
116
115
116
117
116
109
108
110
113
114
116
120
125
130
131
126
125
124
124
120
117
116
115
117
120
125
129
129
121
114
116
126
136
138
133
129
126
118
108
107
105
106
109
113
117
118
115
114
111
111
112
112
111
109
105
107
111
117
115
114
112
117
125
129
127
126
125
127
128
123
115
107
107
113
118
122
124
124
119
113
114
122
131
134
130
126
126
117
114
115
115
110
108
113
120
125
125
120
115
113
115
113
111
108
105
108
118
124
124
117
116
121
126
125
120
119
126
131
133
126
118
110
110
115
121
122
123
123
122
118
116
121
129
133
132
126
125
117
122
126
123
115
111
114
120
123
125
124
127
126
119
116
113
112
112
116
124
127
124
122
125
133
134
126
118
117
127
135
137
129
122
118
123
131
135
129
125
126
129
126
123
123
129
135
134
129
125
118
122
121
120
116
116
118
119
118
114
118
120
121
117
116
115
114
113
116
116
119
119
125
131
136
135
126
119
118
124
133
138
132
125
124
131
143
141
134
128
131
136
133
127
123
129
136
136
129
124
120
114
110
110
115
118
120
119
117
110
104
100
101
109
115
117
114
108
101
99
105
115
126
132
129
123
122
120
121
122
128
132
130
126
125
130
138
136
126
124
130
138
136
128
123
129
135
135
127
126
117
107
103
109
115
117
117
117
120
118
110
98
95
103
117
123
119
111
103
98
101
113
119
121
118
117
121
125
130
126
126
125
126
126
128
128
128
121
113
113
125
134
137
133
130
127
126
123
123
129
113
108
106
109
114
115
114
114
118
123
126
118
111
111
121
130
132
128
121
118
118
116
114
114
116
119
125
133
136
131
126
118
118
124
130
131
125
112
106
110
119
128
131
132
131
126
123
124
129
135
112
114
108
105
109
113
114
111
115
123
131
133
127
123
126
130
131
131
131
132
128
121
114
115
119
124
127
130
132
132
126
115
108
112
126
132
128
120
115
113
116
112
113
116
122
128
134
144
153
152
117
115
104
98
104
114
121
119
119
122
127
131
129
128
126
125
123
123
128
132
129
122
115
118
124
127
127
128
132
134
128
118
109
112
121
126
127
125
123
122
117
111
109
115
126
137
145
156
159
155
122
115
102
98
107
118
126
129
127
126
124
123
123
123
123
119
113
111
119
129
124
118
113
118
125
130
131
131
135
136
129
123
121
123
124
124
124
125
126
126
127
125
127
133
139
141
140
139
139
145
119
112
106
108
116
119
122
124
130
128
122
116
109
110
113
114
108
106
115
122
127
120
112
115
123
131
136
137
137
133
127
123
122
127
128
127
125
126
127
128
130
133
138
140
138
133
122
117
120
128
105
108
111
108
104
101
101
98
102
107
117
118
110
105
106
110
115
116
112
112
115
111
106
99
104
112
115
111
104
109
122
131
127
118
113
120
132
146
144
134
125
122
118
114
106
96
83
81
93
116
119
120
105
82
70
76
94
105
110
117
122
118
114
108
104
108
115
126
129
129
120
107
96
97
108
121
127
123
121
122
124
127
126
118
109
112
127
146
154
146
131
119
110
100
88
78
73
78
93
114
117
116
96
72
63
76
102
116
124
130
132
126
116
108
106
111
126
139
142
133
122
112
111
114
120
125
128
132
137
133
124
119
120
121
119
114
118
130
143
147
137
123
109
93
76
69
74
85
92
101
103
102
95
90
93
106
119
127
129
131
129
127
121
116
116
121
133
140
140
128
120
116
120
125
124
122
121
127
137
136
126
115
117
128
136
130
121
122
131
139
139
126
109
89
68
62
71
86
94
99
91
89
96
104
113
122
125
124
122
120
118
119
118
118
121
124
128
130
131
127
120
115
113
117
121
121
120
122
129
137
131
120
118
127
137
137
130
127
130
133
128
122
104
82
58
50
62
81
95
108
91
90
95
100
105
109
111
110
107
106
111
114
115
115
116
116
119
124
132
132
123
111
103
112
122
126
124
122
128
136
135
124
117
116
118
121
125
130
131
131
125
110
90
68
49
42
51
71
93
108
95
93
97
98
96
100
99
100
102
108
116
120
115
108
103
105
112
121
131
133
125
115
111
120
126
129
125
123
127
132
131
123
110
99
99
105
115
123
130
131
126
109
85
63
50
47
52
65
80
104
98
98
101
105
110
115
112
105
105
113
125
129
119
104
98
104
114
121
122
120
119
122
129
135
132
127
123
124
128
130
126
117
107
103
108
114
119
124
129
136
133
112
86
68
67
72
72
67
72
86
103
104
107
114
124
132
129
118
108
112
122
127
118
106
101
110
122
123
112
103
109
123
134
137
129
124
124
126
129
129
125
116
113
120
133
143
140
137
133
139
132
111
88
74
75
77
78
71
72
84
106
107
109
114
120
126
125
116
109
110
114
116
113
109
107
115
128
129
116
107
107
118
124
122
120
122
124
126
127
126
126
119
116
126
141
150
147
138
131
128
121
108
89
78
73
73
71
73
77
89
106
107
109
110
109
109
110
114
113
114
113
112
114
114
114
117
127
131
126
120
116
116
114
113
118
124
125
121
115
119
125
122
114
111
119
129
133
128
120
116
114
106
92
76
63
60
68
78
93
105
104
106
109
112
111
110
111
118
125
126
122
116
116
118
120
121
121
120
121
123
123
122
120
122
129
134
130
117
112
116
124
121
111
97
97
109
118
119
114
113
110
104
86
67
60
66
78
92
99
105
104
104
109
117
124
123
121
124
130
137
129
116
110
114
123
128
119
109
112
122
132
133
130
132
137
143
136
121
114
115
121
120
115
111
113
119
120
119
115
115
110
100
80
60
59
71
87
96
93
95
106
104
105
120
130
130
120
119
126
136
130
114
97
105
119
131
129
118
114
124
131
134
132
130
134
137
133
126
120
113
114
116
122
135
141
137
130
121
118
119
113
96
74
58
59
68
78
80
79
87
108
107
109
121
130
129
118
114
118
126
128
116
103
102
113
126
131
127
121
119
123
129
130
128
121
118
122
125
124
114
106
110
120
139
144
137
125
121
124
127
120
103
79
67
64
62
57
58
75
94
114
119
122
123
125
126
121
118
118
122
123
122
115
109
112
121
125
123
118
115
116
123
130
127
119
112
113
120
124
121
112
108
110
119
123
123
122
125
132
136
132
117
98
83
77
71
60
60
77
103
122
131
130
123
119
121
125
124
121
119
121
122
120
118
119
119
119
117
115
115
119
124
125
125
127
122
117
120
127
132
130
118
107
100
104
115
125
135
139
141
137
128
117
106
99
88
79
73
79
97
114
121
123
120
116
115
121
121
119
117
117
117
116
117
119
117
116
118
118
124
124
121
118
121
128
131
125
121
124
134
137
128
115
105
106
115
126
135
139
140
137
131
128
123
113
101
88
76
75
86
99
101
108
117
115
112
108
108
109
110
111
108
109
107
108
110
112
120
122
124
121
116
115
117
123
125
123
118
118
123
127
130
127
120
114
114
116
124
134
138
135
132
133
132
121
106
88
77
73
77
94
97
104
116
115
109
101
100
105
106
102
95
92
90
90
94
104
113
116
112
109
110
113
114
114
117
122
118
112
112
118
129
133
129
121
116
117
124
129
131
131
133
137
139
129
112
94
84
78
79
109
111
112
113
113
112
111
110
113
111
100
85
73
72
79
91
102
110
107
103
102
106
110
110
111
117
127
127
120
116
120
129
134
129
125
124
129
128
124
122
121
128
136
141
137
128
112
95
82
76
122
124
112
107
108
118
124
123
123
119
108
86
70
70
85
107
116
116
111
103
103
105
108
110
114
123
133
136
134
128
124
127
128
129
130
133
131
128
120
117
117
121
125
133
140
139
128
104
80
69
118
120
107
102
107
121
131
129
127
124
117
101
87
87
102
119
124
121
114
106
100
100
107
114
120
125
128
132
135
131
121
114
119
126
131
132
125
120
122
124
125
118
115
123
135
140
130
107
82
71
105
105
102
101
108
119
124
124
121
120
118
114
109
110
117
124
123
116
107
101
95
95
105
118
124
122
118
121
128
126
118
108
113
121
124
120
114
117
127
135
132
120
112
114
126
132
127
109
97
91
103
104
102
102
105
105
107
109
114
119
119
120
117
121
125
126
121
114
110
106
98
95
102
113
120
119
118
121
127
126
121
118
117
121
121
118
120
125
126
129
128
121
117
115
121
130
131
126
120
117
107
107
105
105
108
107
108
108
112
117
121
118
113
116
121
127
123
123
125
121
116
107
105
109
115
119
122
124
125
124
124
125
124
124
123
124
127
125
123
117
118
121
121
120
125
132
135
135
135
129
118
109
104
106
118
129
130
122
114
112
115
113
109
110
118
130
137
138
135
130
125
119
115
116
117
118
116
118
117
118
119
121
122
125
128
129
128
125
121
119
119
122
126
127
132
134
133
135
135
129
121
108
102
108
125
139
142
129
114
104
102
106
110
117
125
135
140
138
134
127
121
119
122
126
126
118
107
103
105
110
113
114
117
124
132
133
130
126
124
124
122
125
130
135
135
132
127
130
135
136
121
108
103
107
118
127
132
126
115
100
94
99
110
123
133
138
139
136
131
123
117
118
120
128
131
124
111
102
103
112
118
117
117
121
129
134
132
127
126
125
124
128
133
136
132
125
124
127
135
139
118
107
103
104
109
113
121
123
116
103
94
98
109
119
126
134
137
135
131
124
122
120
121
123
126
127
120
111
112
118
125
125
120
117
118
122
124
124
123
125
129
132
131
128
124
120
125
127
131
135
112
106
103
102
105
110
121
122
116
106
103
107
109
108
110
120
132
134
130
125
128
133
129
120
114
120
123
124
121
121
127
132
128
119
112
109
110
115
123
134
142
136
126
119
119
126
130
130
131
131
106
104
104
103
108
115
123
120
113
105
103
109
113
113
111
116
126
130
127
120
123
131
131
121
107
109
119
127
127
122
124
132
136
132
123
118
114
118
128
142
148
138
124
118
125
135
143
145
142
132
104
103
108
112
113
115
118
115
111
105
100
107
116
125
124
123
124
127
127
117
113
118
125
120
107
102
110
120
123
121
121
129
138
141
144
143
137
133
132
141
145
135
124
121
131
144
152
153
146
133
102
103
112
120
117
114
109
111
114
108
96
95
109
124
130
128
126
130
132
126
116
114
121
120
109
100
102
108
115
118
119
124
129
136
144
154
151
139
131
129
132
130
124
123
131
141
148
146
137
126
104
106
115
121
115
111
108
112
117
109
93
85
94
111
125
126
124
127
130
128
120
120
123
121
111
103
103
108
115
120
120
121
122
121
125
134
132
124
114
115
122
128
124
123
127
130
130
123
118
115
111
114
117
115
111
110
112
116
117
108
96
88
96
110
121
124
121
118
116
118
121
122
124
121
115
111
109
115
119
123
122
121
117
113
110
108
105
104
106
113
125
126
124
123
127
129
124
118
117
119
116
120
120
114
111
111
116
119
116
106
101
106
115
122
126
127
123
116
110
109
115
119
121
120
118
118
117
119
121
124
123
120
117
114
111
104
98
99
110
124
131
128
122
122
128
135
138
134
132
131
117
118
119
116
113
115
118
118
110
102
103
110
121
128
130
131
127
123
118
114
114
115
118
122
123
124
123
120
119
120
122
122
120
119
121
119
114
113
122
132
136
128
119
119
128
137
141
140
136
131
116
111
112
113
114
117
117
117
108
98
92
99
113
121
124
124
125
124
121
119
118
118
121
126
128
128
126
118
113
115
121
126
124
121
121
122
126
127
131
136
135
127
118
116
123
130
132
126
125
130
118
108
106
108
109
113
116
119
113
101
95
97
104
112
115
113
111
111
117
120
122
124
124
124
125
124
120
114
110
113
123
129
127
118
114
120
129
136
138
135
132
124
118
116
119
121
121
121
126
134
121
114
110
106
105
110
116
123
126
121
117
114
114
116
115
112
110
108
114
121
125
121
116
114
118
121
119
114
113
120
126
129
126
118
113
119
130
138
138
131
124
121
120
121
124
125
124
126
133
139
119
122
117
112
106
110
117
127
130
132
129
129
127
122
120
118
116
120
127
130
125
113
103
109
120
126
124
121
122
128
130
130
126
122
121
128
135
138
131
124
122
122
123
125
130
137
142
140
138
134
116
122
120
114
107
109
116
124
127
124
120
121
123
121
123
121
119
124
129
129
120
110
107
117
129
129
126
124
126
129
132
134
131
128
128
133
136
132
121
119
124
125
122
121
127
141
152
150
136
126
112
114
113
111
107
106
110
113
114
113
107
104
109
116
120
118
114
111
110
109
113
116
127
134
130
124
121
120
122
127
133
140
138
131
127
128
126
120
116
121
130
131
122
114
120
135
145
142
130
125
110
106
105
106
106
107
108
109
111
114
114
115
115
111
112
113
110
102
101
104
114
130
139
136
127
120
119
121
122
124
130
139
140
133
125
122
117
112
118
131
143
140
129
119
119
126
128
126
123
123
109
104
102
102
105
108
108
103
106
114
127
133
126
115
112
114
117
116
116
122
129
135
136
129
121
120
122
127
127
128
128
131
134
131
129
125
116
114
120
133
145
143
135
128
126
124
119
116
119
125
112
108
101
95
100
106
105
95
94
102
121
129
127
122
120
124
128
129
132
135
137
133
125
122
120
122
123
126
129
131
128
123
119
126
131
133
128
123
123
129
133
131
129
131
132
131
127
122
123
127
124
114
102
90
96
107
113
108
100
101
107
116
121
128
129
127
124
124
127
130
128
122
119
121
123
122
117
117
123
130
127
119
117
123
131
135
133
127
126
126
128
128
129
135
141
144
138
130
125
126
135
124
108
96
102
118
128
129
123
115
111
112
121
131
133
124
114
108
112
116
117
116
119
122
124
117
111
111
120
125
122
118
119
126
130
131
127
127
127
128
129
131
139
145
150
147
139
128
121
123
128
124
120
116
118
123
130
134
132
125
117
114
118
124
126
120
110
102
104
110
119
121
124
122
118
112
113
122
128
125
120
117
120
128
129
127
123
124
126
129
133
136
141
144
143
138
131
124
122
124
124
115
102
88
89
98
104
104
107
111
117
117
110
106
112
121
123
121
114
117
119
116
108
106
113
124
125
113
104
109
122
128
124
116
116
124
131
134
123
116
115
120
119
117
109
93
86
92
112
134
128
114
89
70
74
96
110
108
104
107
115
121
116
110
111
111
115
121
129
131
124
110
101
105
119
128
125
113
106
111
121
128
125
120
117
117
124
129
127
122
118
116
110
96
82
66
68
86
108
133
111
101
89
80
84
101
113
113
110
114
121
125
120
115
110
112
113
123
130
132
123
113
105
109
118
124
123
122
123
126
121
119
118
120
120
116
115
121
127
127
120
115
106
86
65
52
60
81
102
117
87
86
96
105
112
116
116
119
124
126
126
122
118
114
115
119
122
124
126
122
119
113
112
113
116
118
117
122
132
132
121
112
112
122
129
124
119
121
127
127
119
112
104
86
67
56
63
83
101
114
82
86
99
116
121
120
118
124
129
128
123
118
115
114
117
122
125
125
124
119
117
112
109
114
116
119
117
120
125
126
118
114
116
127
130
125
123
126
133
130
119
109
100
88
72
65
76
92
105
115
91
91
96
101
103
109
116
121
123
121
118
115
112
111
115
117
120
124
131
130
123
115
110
115
121
124
123
123
124
124
121
121
124
124
119
115
120
132
141
138
125
108
89
71
61
63
73
90
103
115
92
92
96
94
96
105
115
121
121
119
115
113
109
104
103
107
115
124
133
137
130
124
122
121
125
124
124
129
134
137
135
127
120
109
99
104
117
134
145
145
135
107
74
49
44
51
67
76
93
115
95
97
101
103
105
112
124
126
124
119
115
112
105
97
98
105
115
122
125
124
124
126
129
129
124
121
126
137
149
149
138
122
103
88
89
103
121
137
143
143
132
106
69
47
46
56
67
77
91
116
100
105
109
112
113
120
126
125
122
115
114
110
103
97
99
110
119
121
111
102
109
120
128
128
120
117
124
139
149
145
128
106
90
85
97
118
132
138
136
130
118
98
79
67
63
67
75
87
100
118
108
111
112
113
113
112
113
110
106
102
104
108
106
101
101
112
126
126
114
103
104
117
122
121
114
111
119
127
132
126
116
105
98
105
119
134
138
137
126
114
99
93
89
85
77
69
73
87
100
117
109
110
109
108
107
109
111
106
97
95
101
109
112
108
105
116
133
139
129
116
110
114
116
111
109
109
113
118
118
116
115
112
114
119
129
139
140
134
120
106
93
88
87
85
75
63
63
76
97
113
106
106
105
105
112
121
125
121
112
106
107
113
114
114
117
127
136
139
132
123
115
111
110
108
111
120
123
120
117
116
118
117
115
116
122
132
137
135
125
112
96
83
75
66
62
65
69
80
96
110
104
105
108
116
128
132
135
127
122
118
114
113
110
115
123
130
129
122
120
121
123
115
107
106
115
133
136
127
116
113
114
116
116
115
119
127
133
133
128
120
104
81
63
54
62
72
85
90
100
110
106
110
119
129
134
131
121
116
115
117
118
114
106
111
119
120
113
104
109
120
132
126
113
106
112
133
138
129
114
102
105
115
123
129
129
129
129
129
127
120
107
87
69
62
66
74
82
88
95
105
111
114
120
130
133
126
114
108
109
118
122
120
115
110
110
108
105
102
106
118
133
137
127
110
106
116
127
129
119
106
106
118
132
139
137
130
125
125
125
121
112
95
81
73
71
74
73
79
92
102
114
116
116
117
121
124
122
120
119
121
125
124
120
115
111
109
107
106
108
116
127
134
130
115
102
104
114
128
134
126
123
121
124
123
124
123
124
128
129
128
120
109
94
82
78
77
75
78
85
98
115
117
110
106
112
123
130
135
132
127
120
116
115
117
121
121
117
112
112
116
122
124
125
117
112
107
111
126
142
146
136
120
106
100
107
116
129
134
136
138
134
124
110
91
86
84
81
78
84
96
111
111
106
105
110
118
124
128
129
120
109
99
99
110
120
124
120
116
115
117
117
118
116
115
113
111
114
121
134
145
137
120
102
98
110
124
134
137
137
137
138
130
121
108
97
90
79
76
79
95
106
103
106
110
110
108
108
109
110
106
98
90
93
101
113
114
116
117
114
112
111
111
112
110
109
108
112
117
121
125
125
121
118
118
122
127
132
134
134
132
130
127
128
123
110
89
76
78
84
97
106
105
111
114
109
100
95
101
109
105
95
83
90
100
107
107
106
105
102
100
101
106
108
103
96
98
110
113
109
108
114
124
131
130
124
125
130
133
132
127
123
129
137
135
120
96
85
88
97
99
112
119
121
114
106
97
99
107
116
110
97
82
85
94
103
106
104
101
100
101
103
106
105
98
96
104
116
115
108
105
113
125
132
128
123
126
131
132
127
124
123
133
142
144
131
118
107
100
96
91
115
125
120
109
105
105
109
115
119
114
103
85
80
88
102
116
120
121
120
120
116
112
109
110
115
126
129
126
120
118
122
126
127
127
131
138
136
128
118
119
124
131
137
141
140
137
127
102
79
67
110
116
108
104
109
120
124
122
121
120
114
103
93
91
107
125
137
137
134
127
120
115
121
129
138
139
134
130
130
128
126
123
121
126
134
137
129
119
114
119
127
127
123
126
138
141
129
97
70
60
104
106
104
103
113
124
130
128
126
126
129
123
112
110
119
131
138
135
124
114
106
108
120
132
138
134
127
125
129
129
124
120
119
123
124
121
116
114
117
124
128
123
118
118
127
132
124
105
92
88
107
108
107
107
111
117
123
129
134
133
131
123
119
124
130
132
127
120
113
105
96
93
100
111
118
119
119
122
124
125
123
125
126
124
119
113
112
114
115
117
124
124
123
117
115
118
122
124
125
121
108
112
112
114
116
117
121
125
131
131
122
113
109
116
125
129
127
121
118
111
103
91
86
90
101
114
118
120
120
119
121
125
130
128
122
117
114
113
111
107
114
125
130
123
112
109
122
136
141
132
105
107
111
118
128
129
124
119
116
117
115
106
98
103
111
125
130
134
132
123
114
105
101
104
113
117
119
119
115
111
112
118
123
127
124
118
114
113
112
109
117
124
129
128
120
119
122
130
135
128
100
93
98
116
133
135
123
109
106
110
110
104
97
97
106
122
132
135
132
124
116
112
118
125
128
128
119
112
108
107
108
111
116
124
124
119
115
115
119
123
123
124
128
131
131
128
121
122
123
123
100
88
93
110
122
124
114
108
107
108
106
101
99
102
110
123
131
132
128
118
113
114
121
131
137
132
117
105
99
104
114
118
121
124
127
125
122
121
123
126
126
126
128
132
133
130
124
123
124
129
105
92
95
105
113
112
113
112
113
108
103
100
103
108
114
122
130
130
126
117
114
115
120
127
131
128
118
109
103
110
121
127
127
127
129
130
126
123
121
123
126
127
126
127
129
131
129
127
128
134
109
103
98
101
110
117
127
125
116
108
103
103
107
111
114
121
129
131
127
118
113
117
122
122
119
117
116
116
117
119
125
131
130
125
121
123
122
119
117
122
127
127
125
123
127
127
129
129
132
135
110
103
98
97
109
127
138
134
119
109
105
108
113
113
113
118
125
129
125
113
109
113
119
114
104
103
111
122
125
125
127
132
129
121
114
115
120
119
123
129
133
133
128
128
127
126
127
131
137
137
100
89
87
96
110
126
135
131
121
112
106
109
115
121
120
120
121
124
124
113
106
104
106
103
94
93
104
115
121
121
123
129
129
122
119
126
134
140
143
145
145
137
130
125
124
124
127
132
136
128
90
78
85
101
113
117
120
117
117
112
102
105
118
129
132
125
121
124
128
122
112
109
107
105
96
93
99
105
111
114
119
125
126
123
127
138
149
152
151
149
144
136
125
118
118
123
127
131
123
113
92
86
96
112
116
113
110
112
112
106
97
102
115
129
129
122
119
125
130
128
124
124
125
121
112
101
100
105
112
117
121
123
124
122
125
134
141
141
142
139
137
131
122
118
120
123
124
119
116
110
110
113
119
120
117
113
111
112
108
101
97
104
114
119
120
117
117
121
127
129
129
132
134
129
118
113
113
118
123
128
127
125
125
123
122
121
122
122
123
125
130
130
127
126
126
125
120
112
112
115
121
134
136
128
119
115
115
113
107
103
103
108
114
116
114
117
119
122
127
129
129
124
124
120
120
119
118
121
127
130
129
127
126
126
127
121
115
109
111
120
129
132
130
130
129
126
122
115
114
117
116
130
138
135
126
119
115
111
109
108
109
110
115
119
125
126
125
126
130
132
129
123
118
119
122
122
121
119
118
121
123
124
126
127
133
135
127
118
118
126
135
135
130
124
124
124
124
122
118
118
105
110
124
136
131
121
110
107
109
112
112
111
114
123
132
132
128
126
130
131
130
126
127
128
127
125
120
108
104
107
111
117
118
121
131
138
142
136
131
136
140
137
128
118
116
119
124
124
124
129
107
105
111
123
127
119
110
109
112
115
115
113
117
124
127
127
125
123
120
120
123
125
128
129
126
123
116
109
105
105
109
114
115
115
119
133
144
150
145
137
133
130
127
120
117
115
117
127
139
151
119
115
110
111
113
117
115
113
114
118
122
125
124
124
122
122
124
121
118
112
110
112
115
117
120
122
122
122
122
117
118
117
119
118
119
128
140
151
145
131
122
123
127
130
127
122
119
126
146
162
120
123
116
112
114
117
120
116
114
118
124
130
129
125
122
123
129
132
130
125
112
103
100
111
120
127
130
134
135
129
125
121
124
127
129
131
135
136
132
125
120
121
127
136
139
134
128
129
137
146
111
121
120
117
116
116
117
115
113
114
118
123
127
128
132
133
133
140
144
137
120
105
105
118
127
129
130
130
135
133
128
124
126
131
133
132
126
122
118
122
123
121
122
124
134
141
138
131
127
128
109
116
118
118
114
111
110
112
114
114
114
118
125
129
132
129
128
134
140
134
124
117
122
130
129
124
118
119
126
130
128
128
127
128
128
124
116
112
116
125
130
124
110
109
121
135
138
133
127
127
109
115
118
117
114
110
110
110
113
115
118
121
124
120
119
116
116
119
125
126
126
126
131
132
125
118
115
118
122
126
129
133
130
125
119
118
117
120
130
141
143
129
113
104
111
126
130
131
129
128
110
116
117
118
118
118
114
106
106
112
122
126
122
111
108
109
115
118
122
126
130
132
133
127
120
117
120
123
127
130
131
136
135
128
122
121
126
133
140
147
145
135
124
119
120
122
119
115
118
125
111
115
116
117
121
124
116
103
95
98
111
117
118
113
110
116
122
124
126
128
131
132
130
125
120
119
119
123
126
129
131
134
134
130
127
130
132
134
138
136
134
133
133
134
135
125
111
97
96
109
118
118
117
115
118
121
120
109
103
101
106
111
115
118
122
123
124
123
123
125
124
123
124
125
123
119
114
114
115
118
122
124
127
130
130
131
132
131
127
127
125
128
135
141
138
127
111
92
85
99
120
123
122
117
114
118
123
126
124
120
116
114
119
126
128
124
120
119
119
117
115
115
121
127
124
116
108
107
107
110
112
116
123
129
130
129
128
128
128
128
127
130
134
136
134
130
121
109
104
104
116
124
129
126
120
118
122
125
130
125
121
120
123
128
130
126
122
120
121
118
116
120
129
133
124
111
108
112
122
123
120
120
124
130
129
124
122
125
130
134
135
136
136
135
133
133
134
136
131
127
125
108
86
71
72
83
92
94
102
111
114
112
108
108
112
116
116
114
114
124
127
126
121
114
119
124
124
119
116
117
125
129
124
119
119
125
129
125
116
105
105
112
113
109
101
92
94
104
118
129
120
98
73
66
82
102
110
98
93
100
114
123
126
121
116
111
108
107
115
125
123
115
110
115
126
130
123
113
109
115
126
130
128
126
122
122
121
118
112
109
112
112
105
90
79
79
88
103
116
125
94
83
75
83
98
108
110
101
99
107
120
131
135
131
123
114
109
107
112
120
118
109
102
106
119
124
120
116
118
124
124
123
123
128
132
129
122
115
112
109
109
107
96
79
64
65
82
101
114
123
70
69
85
103
108
104
98
103
112
118
122
120
118
117
119
120
119
112
108
109
112
109
103
105
112
119
124
126
129
129
121
115
117
129
136
132
125
117
114
105
96
94
88
77
63
65
79
99
115
122
71
75
91
102
103
99
100
114
121
121
111
105
100
103
111
120
121
116
109
109
114
115
112
111
112
120
129
134
131
120
112
112
121
133
135
124
120
120
120
113
103
94
88
80
72
70
85
97
111
119
86
88
97
100
97
102
114
126
128
117
107
100
99
102
107
114
118
120
120
120
124
125
122
119
117
120
127
129
123
110
107
115
132
140
131
117
115
126
137
134
121
105
88
80
76
74
81
93
100
113
89
97
102
102
101
108
124
136
133
121
109
101
100
104
108
112
119
124
130
131
131
129
126
122
116
115
117
124
123
114
112
118
127
127
121
116
123
135
143
140
127
106
81
66
65
72
82
86
96
116
92
100
108
109
103
111
124
140
140
126
112
103
102
107
112
116
117
122
125
129
129
125
123
121
114
112
116
125
129
128
120
113
105
97
101
115
132
139
139
129
114
93
73
56
55
64
75
90
109
130
96
103
112
112
105
107
115
129
135
126
114
106
106
110
116
116
116
117
115
119
121
121
120
121
117
117
122
127
132
130
120
109
95
87
94
111
131
135
126
110
97
88
77
65
57
59
72
96
125
144
102
108
113
114
110
105
110
116
118
117
113
111
112
112
112
112
116
114
114
113
116
119
123
123
118
116
121
124
122
118
114
111
111
112
114
122
133
134
125
103
91
87
85
79
64
59
69
96
125
141
107
109
111
110
114
117
120
116
109
109
113
118
116
108
105
111
121
123
120
114
112
117
121
121
114
110
114
121
121
116
113
115
128
140
144
142
141
137
130
112
93
86
84
82
72
63
67
83
107
126
112
107
104
100
110
129
137
125
111
105
109
115
112
104
101
110
124
133
125
115
109
107
109
106
106
109
121
131
136
127
117
117
127
140
146
145
140
139
134
121
96
80
73
75
76
74
75
86
104
124
118
114
105
98
105
122
133
126
112
103
104
107
106
104
104
109
119
120
120
117
111
106
99
98
107
119
136
140
138
129
121
118
120
125
129
132
132
135
132
121
98
77
65
69
77
84
90
99
110
124
124
123
117
104
102
106
115
116
110
104
102
106
111
111
108
104
99
103
113
120
123
118
109
103
112
131
139
133
122
117
121
124
127
123
118
117
123
130
129
118
101
82
73
77
81
87
90
101
112
120
125
123
117
109
105
106
111
114
115
113
114
117
120
116
108
98
92
96
110
125
137
136
126
119
115
128
130
128
116
110
121
131
133
125
115
112
121
129
127
117
104
91
89
88
85
85
87
95
104
106
121
116
112
109
112
119
123
125
125
122
119
117
118
116
110
100
96
100
113
125
137
140
132
119
111
112
117
124
126
127
127
129
125
115
109
112
123
132
131
124
114
105
98
93
88
86
88
90
94
94
118
113
107
109
117
127
132
133
130
121
111
103
102
108
112
110
102
103
111
121
131
132
125
113
105
100
108
121
133
140
135
124
114
104
107
114
123
128
132
133
131
121
109
94
88
89
88
89
92
100
113
111
109
112
121
127
125
124
118
107
95
84
85
99
111
114
109
103
105
109
116
116
114
106
103
101
106
118
131
140
133
122
113
115
120
124
126
123
123
128
133
126
114
97
90
84
82
85
94
111
111
107
109
116
121
122
116
109
106
100
90
80
83
95
110
116
114
106
101
98
102
106
108
104
104
105
112
120
125
126
125
122
126
132
137
136
133
127
121
116
118
120
117
108
92
76
75
82
100
111
108
105
109
114
116
114
110
113
112
104
94
85
92
106
116
116
112
106
100
97
102
109
110
107
105
110
117
119
115
110
113
122
132
136
138
135
134
132
128
119
115
120
128
124
106
85
82
89
100
103
105
106
109
110
108
106
109
117
124
116
96
85
96
115
126
121
109
102
102
108
113
116
114
110
108
113
115
113
106
101
110
121
129
131
132
131
133
134
131
127
123
129
136
135
124
110
105
105
102
94
97
103
108
107
103
97
101
114
123
117
99
88
95
111
124
123
116
109
112
118
121
118
116
112
114
118
115
111
105
106
117
125
127
130
136
141
136
129
122
124
128
131
134
132
134
133
126
114
97
83
92
101
106
106
105
100
101
110
117
120
113
104
98
104
114
123
124
123
122
123
121
118
119
122
125
125
124
118
117
123
126
129
129
130
136
139
129
117
109
115
127
131
128
126
133
139
131
109
89
79
102
105
111
112
110
109
110
112
121
127
130
123
112
107
114
124
131
132
129
124
119
117
119
126
127
127
128
126
128
129
129
131
129
125
122
121
114
109
107
116
126
133
129
125
127
130
123
107
94
89
114
116
119
119
116
117
119
126
135
140
136
124
114
111
117
124
129
130
128
123
116
110
109
112
118
121
123
122
122
122
124
128
129
125
118
111
110
110
112
119
130
137
139
131
120
116
118
118
119
115
117
121
121
123
125
122
119
125
134
138
128
115
108
111
118
123
125
127
127
122
114
105
99
101
110
115
120
117
113
110
112
118
124
125
121
115
112
114
116
119
126
136
140
130
114
107
115
132
139
132
105
109
116
123
128
121
113
112
119
127
125
111
102
103
111
120
124
126
125
118
111
106
105
109
114
121
122
120
113
105
104
106
113
118
116
113
111
115
118
119
120
124
130
126
114
108
113
124
131
128
95
93
103
118
124
116
103
103
114
128
128
113
102
96
101
113
120
123
120
115
114
113
119
122
127
126
125
123
119
113
107
108
110
110
108
105
109
114
120
121
121
121
124
126
123
119
116
115
117
119
98
90
100
116
119
110
98
101
117
129
130
118
105
98
97
101
108
117
119
118
116
118
125
129
129
125
122
118
116
114
117
120
122
118
113
113
115
117
121
123
124
125
125
128
132
130
123
117
112
116
103
100
110
120
119
110
101
104
116
125
127
121
113
110
106
102
107
116
121
117
113
112
120
129
127
121
116
113
112
117
120
125
125
129
132
132
128
123
119
121
124
125
126
127
132
134
128
124
123
126
106
112
119
121
120
117
115
113
115
121
124
122
121
120
115
115
117
117
117
109
100
105
115
123
122
113
111
113
116
117
118
118
120
128
134
137
130
120
113
113
118
123
127
127
129
129
126
127
131
136
107
111
114
114
115
122
128
126
124
123
124
121
119
117
115
117
122
119
114
100
94
98
108
113
108
104
108
113
116
118
118
118
116
112
112
116
116
112
109
112
116
123
129
130
129
124
121
125
131
134
112
106
100
99
109
119
128
129
128
127
123
119
112
111
114
116
117
117
113
106
102
98
100
98
96
101
109
115
116
118
121
125
117
106
95
100
107
112
113
116
121
124
126
125
124
120
120
122
126
118
115
102
96
99
108
113
116
121
124
123
118
116
113
116
118
116
114
116
117
114
112
105
99
94
97
106
116
121
118
117
122
125
120
108
104
111
120
123
125
127
127
124
118
113
110
117
122
128
120
108
116
102
99
105
113
113
111
112
113
112
114
119
126
131
126
117
116
120
124
123
120
121
118
112
110
112
120
126
125
120
118
121
121
121
122
129
133
132
134
135
133
130
118
113
112
118
125
129
125
113
113
109
109
113
117
117
115
113
111
112
117
123
130
130
118
116
118
126
129
127
124
127
128
124
116
113
118
126
126
122
118
118
122
126
131
133
135
135
134
134
133
135
130
127
124
123
123
124
123
118
110
113
115
118
121
122
123
121
118
116
123
124
119
113
109
113
119
126
130
129
125
121
119
117
115
114
115
119
122
124
124
124
125
129
132
134
133
132
127
125
131
135
137
136
131
125
122
117
114
115
103
109
116
125
129
125
118
113
120
131
129
120
110
107
112
118
120
123
128
132
131
125
118
115
116
118
118
117
120
125
127
127
126
127
131
136
138
131
122
123
130
135
136
133
128
127
127
121
116
112
96
99
115
131
136
122
106
101
118
133
132
119
112
119
130
134
129
124
125
130
132
130
128
126
124
123
122
121
122
123
122
119
114
116
126
137
141
134
124
124
130
135
134
129
124
127
133
133
132
127
103
103
114
130
134
121
104
97
113
130
128
122
119
125
137
141
137
129
122
120
119
127
129
127
124
123
124
126
124
117
112
111
112
115
122
132
140
138
130
124
127
132
132
129
124
125
132
141
147
148
118
119
118
126
129
123
115
104
108
116
123
126
125
124
127
136
138
131
121
110
107
111
116
120
120
122
126
129
126
115
109
112
118
122
123
127
133
138
132
125
122
127
132
132
127
120
123
132
145
151
121
126
122
123
128
129
122
107
97
104
116
126
125
122
122
128
131
129
123
114
109
111
116
117
117
120
123
129
130
124
117
118
125
131
129
127
124
129
130
126
123
123
127
129
128
121
118
121
131
136
116
120
120
121
125
129
118
106
96
102
116
122
125
124
124
125
125
127
127
129
125
121
120
121
120
115
116
123
132
132
125
121
125
131
132
126
116
115
121
126
125
120
118
121
128
128
120
115
122
128
115
115
116
117
120
115
112
107
107
111
115
118
123
128
131
126
122
125
131
133
128
121
121
122
118
111
109
118
132
136
128
119
117
123
130
127
116
113
117
124
124
118
112
118
129
135
129
124
125
133
118
117
116
117
117
113
114
116
118
120
119
118
121
128
130
125
119
123
130
130
120
112
113
113
113
109
112
121
132
135
126
118
112
115
125
131
134
133
130
127
123
119
119
122
130
136
134
133
134
137
118
119
119
122
127
127
126
122
121
120
119
118
117
117
118
117
118
118
116
115
114
111
112
111
113
113
118
125
129
130
126
122
115
116
120
134
148
153
143
130
122
123
128
132
134
135
132
129
129
132
110
113
117
125
136
140
135
124
119
119
119
114
106
104
107
114
118
115
111
111
115
120
124
121
116
117
120
124
124
123
125
129
129
120
117
127
143
151
141
129
121
126
133
140
138
129
117
108
110
126
99
108
116
123
127
125
120
115
116
120
121
114
103
96
105
115
122
119
116
114
117
123
127
125
121
119
119
119
117
115
119
128
130
124
116
118
128
138
137
126
121
123
129
130
128
120
110
103
107
124
96
110
120
121
111
101
99
105
114
123
123
115
106
101
107
119
126
133
134
127
119
118
123
127
125
121
120
119
117
114
116
121
125
123
117
119
126
135
137
133
129
126
122
117
112
113
114
118
123
127
98
111
123
121
110
98
97
106
115
124
124
119
117
116
116
122
131
139
141
134
122
118
125
131
133
125
118
117
121
124
125
125
124
122
120
121
125
131
140
143
139
136
131
123
117
119
128
136
136
130
120
95
69
59
66
81
91
102
110
114
111
104
103
106
108
112
112
113
114
118
121
122
123
121
120
120
120
123
123
124
126
128
123
119
118
120
123
121
118
112
106
109
107
100
91
86
92
107
117
121
118
90
70
69
86
102
109
104
106
111
113
112
111
110
110
107
104
105
112
116
115
115
115
120
123
121
119
118
123
129
130
129
125
121
120
119
118
115
115
116
116
106
93
80
78
90
109
118
117
113
98
86
85
93
105
109
108
104
108
115
119
122
120
116
115
113
108
109
114
117
115
109
104
110
117
120
116
112
114
124
126
122
121
126
131
128
121
114
112
115
113
100
77
59
63
83
112
129
129
122
75
79
92
104
106
99
95
103
112
118
119
117
117
117
122
121
121
118
115
119
120
113
106
103
110
119
120
117
117
118
118
116
119
132
138
134
123
115
107
102
97
87
70
54
54
75
102
122
131
128
70
80
96
103
96
91
94
106
114
111
109
110
112
115
119
122
122
118
115
118
125
124
115
108
109
119
129
132
124
114
112
120
134
143
139
124
117
114
109
100
91
85
73
66
63
71
86
102
115
125
87
96
103
104
98
96
109
120
118
109
105
107
111
112
112
112
114
115
114
114
123
126
122
115
108
113
126
132
123
109
109
123
145
150
137
118
112
118
119
113
102
89
80
76
77
80
86
91
103
116
105
114
116
109
104
108
122
135
132
121
110
107
110
110
107
108
109
113
115
117
119
122
120
116
109
109
113
117
116
107
107
119
132
137
134
128
126
127
122
115
102
91
80
77
85
92
97
98
103
112
106
113
116
112
104
107
120
135
137
127
115
107
109
111
114
113
112
114
118
121
121
118
116
116
113
113
112
113
113
112
112
115
119
121
126
136
139
131
117
102
96
88
77
74
81
94
99
108
113
121
95
101
110
110
103
99
109
126
134
128
117
108
112
124
127
120
111
111
118
130
129
119
115
118
127
131
128
122
118
118
124
126
124
120
122
131
134
126
112
97
91
86
79
68
69
73
91
108
123
134
86
99
111
114
107
100
107
118
129
130
123
118
119
130
131
121
112
111
119
129
131
128
125
130
133
136
132
124
120
121
127
137
139
134
126
123
125
126
116
104
92
87
82
69
61
70
85
107
127
137
90
104
114
115
112
112
117
120
125
130
127
122
114
110
108
108
111
116
120
125
129
131
135
133
128
121
121
124
125
125
127
133
140
139
130
121
125
130
130
117
96
82
78
76
78
80
90
108
126
134
109
110
105
97
101
114
122
119
115
119
125
118
101
85
82
92
108
118
119
120
123
129
132
125
112
104
112
129
140
137
126
118
123
128
128
122
123
131
132
122
96
77
72
81
90
95
102
111
121
129
125
117
95
74
77
99
114
116
111
108
112
111
103
87
81
89
104
116
119
119
119
122
121
115
108
106
115
130
143
141
129
119
118
120
120
117
118
122
128
118
94
74
72
82
90
95
100
109
121
127
127
119
99
77
73
85
109
116
114
110
112
115
116
110
101
94
98
111
117
120
118
117
119
120
120
122
122
123
126
129
132
130
128
122
114
111
114
120
124
112
94
78
73
78
80
83
92
109
121
125
120
118
112
99
92
97
112
122
125
120
116
118
125
121
110
100
98
103
114
119
118
115
122
128
133
132
125
117
113
118
127
132
131
121
111
110
121
131
126
111
96
86
83
79
75
75
85
102
114
115
114
112
113
118
118
120
123
130
128
122
115
112
115
118
116
107
100
102
112
119
124
126
127
128
129
126
119
114
111
113
118
122
123
114
110
114
125
136
132
119
106
97
95
90
83
82
87
95
102
107
112
109
113
121
126
127
127
125
121
114
104
99
106
118
124
118
105
100
107
119
135
135
127
120
114
113
112
111
112
116
119
121
122
118
117
115
120
127
130
128
123
111
102
96
90
88
91
95
101
115
111
110
111
117
123
125
119
111
105
101
93
92
102
118
128
125
112
102
104
118
129
127
117
107
108
109
110
113
113
119
126
135
139
135
131
122
118
117
119
123
126
117
106
95
87
85
87
96
109
123
110
109
108
114
121
126
115
106
97
94
91
92
97
109
117
121
119
112
111
115
118
115
109
105
109
117
122
119
118
122
132
139
149
152
147
136
126
121
114
114
118
117
111
98
82
73
80
91
107
113
109
102
101
108
122
130
122
110
103
99
93
89
92
99
110
114
118
116
114
114
116
114
112
113
119
124
127
124
124
122
129
137
147
151
150
143
135
133
127
119
118
121
122
114
97
80
79
86
91
91
101
93
94
104
117
124
124
119
117
107
93
83
87
100
111
111
107
103
106
113
118
120
120
120
117
120
121
120
120
121
126
132
139
146
146
141
137
137
135
130
125
126
129
127
117
104
98
94
86
80
90
87
95
105
108
107
110
117
120
110
91
78
87
106
114
110
98
92
99
106
116
118
117
112
106
104
108
111
116
120
126
131
136
140
143
143
135
131
128
127
126
122
121
125
128
129
127
115
100
87
86
95
108
114
107
95
96
110
119
114
98
89
93
107
114
111
106
98
101
106
111
111
106
100
98
101
111
116
121
124
131
134
134
133
134
135
129
122
114
114
117
119
116
115
127
135
133
124
111
99
101
109
121
122
115
101
98
107
118
120
115
107
103
106
111
113
117
119
120
120
119
114
108
103
103
111
120
127
129
129
130
133
130
125
121
122
120
114
107
109
117
120
118
117
123
128
125
117
110
101
120
122
128
128
122
115
107
108
117
123
127
120
112
108
108
112
118
126
133
136
132
126
118
115
118
121
122
121
119
119
120
124
124
124
122
121
118
114
113
115
123
130
133
130
122
120
118
116
114
106
127
124
121
123
123
118
108
107
114
125
127
119
111
109
109
111
115
122
127
130
129
124
118
118
118
117
109
104
100
103
109
112
118
126
126
123
120
119
119
121
124
131
134
132
123
114
114
120
123
117
121
119
117
120
119
113
107
106
114
125
123
113
108
108
112
113
114
116
115
112
112
114
111
111
109
104
104
103
103
103
102
105
111
120
123
124
122
124
123
121
120
123
128
127
117
111
112
118
121
125
116
117
120
121
116
108
105
114
125
130
125
114
106
111
114
116
114
112
113
111
114
117
120
117
107
100
101
108
112
111
109
109
110
111
110
114
122
125
124
122
120
121
124
124
119
115
113
115
116
121
116
119
127
125
117
107
106
120
134
137
128
116
109
112
110
106
109
116
123
127
128
132
131
128
112
101
104
113
121
121
118
115
113
111
110
114
122
125
126
127
127
127
126
125
124
122
117
115
115
119
115
121
133
137
125
113
106
115
127
133
128
122
117
116
108
98
101
113
126
130
126
125
130
131
125
113
111
119
127
129
120
114
110
115
123
129
128
124
127
132
136
133
127
125
123
123
120
119
119
122
106
119
132
136
127
115
105
102
108
118
125
126
123
118
110
104
106
112
116
111
104
104
113
124
123
119
117
124
132
129
116
104
106
116
132
135
129
122
123
133
137
132
127
125
122
123
121
122
124
129
105
117
127
128
124
115
105
98
101
113
123
125
122
118
117
118
117
114
109
101
95
97
106
115
115
118
117
119
122
119
114
105
106
113
120
121
116
113
116
126
130
128
125
126
127
126
125
125
126
128
116
122
121
114
114
112
106
102
105
116
122
121
114
114
120
126
122
113
108
104
103
103
103
106
110
117
120
114
110
112
116
119
117
111
104
102
100
100
104
110
113
114
118
122
126
131
132
129
123
117
130
125
116
109
108
110
110
115
121
124
122
113
108
109
115
117
116
111
108
107
108
102
96
97
110
122
129
123
114
113
119
124
120
114
107
105
105
101
100
100
103
106
107
113
121
129
131
129
122
112
128
119
108
106
110
112
114
120
125
124
120
113
108
109
111
114
116
117
114
107
102
96
95
98
108
123
135
134
125
114
111
112
117
116
121
124
121
113
108
110
114
117
116
114
117
123
124
124
120
114
112
103
100
108
116
119
119
121
121
120
120
117
113
111
111
116
125
127
121
108
96
98
103
107
109
115
125
130
126
115
103
101
106
114
121
127
129
129
127
126
130
134
134
129
127
125
121
118
115
115
104
96
95
109
121
125
122
116
114
119
124
123
117
110
110
116
125
128
121
112
104
106
113
115
112
114
116
118
118
114
111
111
108
104
104
114
130
135
133
129
130
137
146
147
143
134
127
121
115
116
106
98
97
111
123
123
112
102
107
122
130
128
116
113
114
116
115
114
117
120
124
125
122
121
121
118
115
114
115
122
128
128
118
104
101
111
126
134
131
126
126
134
142
146
143
139
134
130
124
119
110
102
102
115
123
116
100
90
104
123
131
125
116
120
124
122
113
108
115
126
133
132
130
127
124
122
122
123
126
128
133
134
130
118
115
116
124
126
124
123
125
131
135
133
131
132
135
137
133
126
115
109
109
120
126
116
101
92
105
118
124
116
116
125
132
129
120
115
117
127
131
133
131
125
121
119
122
124
127
123
126
129
132
132
128
126
125
124
122
123
129
133
133
128
123
127
133
140
137
127
118
119
116
121
126
124
115
105
105
111
113
114
118
125
131
133
126
121
120
124
131
135
131
121
113
107
109
112
114
114
114
121
129
129
126
124
123
126
127
127
131
133
130
123
118
122
129
134
132
124
116
119
117
117
123
125
120
109
102
106
114
119
121
122
125
131
125
114
111
118
133
140
134
120
108
101
104
110
112
114
114
118
122
121
116
115
118
125
128
129
129
128
124
116
113
115
121
128
127
124
116
113
108
110
116
117
112
101
100
109
118
119
118
116
120
120
111
100
99
113
133
142
136
122
108
100
103
112
121
126
125
122
120
120
117
115
113
118
125
128
127
122
116
115
116
117
116
120
127
131
116
109
105
108
112
109
102
98
101
110
115
115
113
114
121
119
109
100
101
114
125
128
125
118
108
104
107
118
132
139
132
125
121
125
130
127
120
117
120
123
122
119
121
127
133
129
122
120
128
136
119
111
109
111
114
111
104
102
106
110
110
109
112
123
131
127
118
112
113
116
118
114
112
108
106
107
112
123
132
133
124
113
113
124
134
141
140
132
120
116
116
123
134
146
147
139
131
128
131
137
118
114
111
114
121
124
121
118
117
116
112
111
115
127
130
127
120
115
114
116
116
112
109
106
105
108
115
123
123
118
109
110
112
120
129
141
148
142
126
115
114
126
141
152
150
141
135
134
136
138
110
106
106
113
124
131
130
124
121
122
122
117
114
117
120
122
119
115
111
112
116
123
123
116
108
108
114
117
115
110
109
113
118
121
121
128
140
145
131
118
116
124
135
142
141
136
133
135
140
143
99
102
104
112
118
119
115
113
119
124
126
119
108
101
108
120
123
118
109
107
115
124
129
125
115
114
117
120
118
116
118
127
129
122
115
121
134
145
144
133
125
123
126
127
128
128
130
135
143
147
96
106
116
114
106
96
91
95
109
121
124
116
106
99
109
121
129
129
121
112
113
120
126
128
125
126
127
129
128
127
126
132
128
120
114
121
132
143
146
142
134
129
125
118
117
121
128
135
143
143
98
109
119
116
107
94
91
97
110
119
120
117
112
110
115
121
127
129
125
120
116
116
121
128
136
135
130
124
122
129
136
136
128
119
118
124
131
135
136
134
134
136
134
128
123
124
129
131
131
127
112
87
67
67
81
95
108
120
128
127
113
100
98
105
115
122
124
122
115
109
109
116
125
129
125
121
123
129
131
129
125
119
118
119
119
120
121
120
120
117
112
109
101
89
81
81
91
108
120
125
119
96
84
84
95
103
110
119
126
124
112
98
95
99
104
107
108
111
114
110
110
114
121
127
124
118
118
125
132
136
129
120
117
118
121
122
120
119
123
123
116
99
78
66
72
87
102
113
120
122
112
108
109
113
113
110
110
117
124
123
116
104
99
98
99
101
106
112
119
123
121
117
114
115
117
114
111
110
116
126
126
119
115
116
119
121
120
120
125
129
117
92
63
50
60
93
116
133
133
125
92
102
116
123
119
112
111
116
121
121
119
113
107
110
111
117
121
123
129
135
133
122
108
104
108
110
108
102
101
109
118
119
118
117
118
118
117
116
115
114
105
88
66
54
64
89
118
131
132
129
81
92
106
113
110
107
109
114
116
117
119
123
126
125
123
123
124
127
129
134
132
122
107
97
101
111
115
111
104
103
112
122
131
131
123
114
111
112
108
103
94
88
77
73
77
88
104
113
121
129
99
106
111
111
106
105
111
117
115
113
118
126
130
126
117
114
115
118
120
121
122
117
109
105
107
114
122
124
118
111
115
129
138
138
131
118
114
114
109
103
94
86
80
81
82
90
99
108
118
124
131
134
127
113
104
105
116
125
125
121
120
121
119
111
106
104
107
111
113
112
112
114
115
119
121
121
125
127
125
125
125
130
134
134
135
133
130
123
110
101
92
83
76
75
86
97
111
121
121
118
138
136
126
112
104
105
117
127
129
124
117
115
115
110
106
104
106
108
113
114
115
116
117
122
127
129
128
127
127
131
133
133
130
130
138
143
140
127
108
99
93
84
73
71
84
101
116
124
122
117
114
112
109
108
103
105
111
120
126
122
116
112
117
122
123
117
108
108
116
125
125
116
113
117
131
134
130
125
124
131
137
139
138
135
133
137
132
120
105
98
96
92
80
70
77
97
111
114
116
120
88
97
108
111
107
105
107
114
121
120
114
108
114
128
133
128
114
112
119
128
127
120
116
125
136
136
131
123
120
128
136
145
143
134
125
118
117
113
105
98
94
90
85
76
83
99
109
112
118
125
87
104
116
117
111
106
106
112
116
120
114
102
95
101
113
122
115
116
119
126
127
128
131
136
138
134
123
119
121
127
132
133
127
121
112
109
113
118
115
102
85
76
75
81
97
108
116
121
125
127
105
114
113
104
99
102
106
108
111
116
116
103
83
76
84
102
114
116
116
121
126
132
135
135
127
115
109
117
125
128
126
117
113
115
114
113
116
123
122
107
81
62
67
82
103
112
120
125
127
124
111
111
99
88
86
98
107
110
111
115
121
117
102
89
87
99
112
116
116
119
124
131
133
129
120
107
106
113
122
126
124
117
115
118
118
117
117
121
120
107
84
64
66
80
91
99
110
121
126
125
104
104
99
94
94
99
110
114
117
120
128
132
131
123
113
108
110
118
119
118
113
115
120
127
125
117
110
112
116
124
128
128
128
124
120
115
115
118
118
103
86
72
72
76
76
81
96
117
128
132
95
101
113
120
120
114
113
117
123
123
126
128
129
126
118
111
109
113
115
107
102
103
117
128
133
128
120
116
118
125
130
130
130
125
119
115
119
123
120
104
89
78
77
77
68
68
84
109
124
133
91
98
114
132
133
123
116
119
123
119
114
108
110
115
117
114
106
102
99
102
105
110
120
129
137
135
127
123
123
122
119
120
124
124
119
117
124
132
128
114
96
84
82
79
73
71
80
96
112
122
89
95
107
117
123
121
117
118
116
109
101
97
106
120
130
127
110
96
94
107
121
126
126
128
134
134
130
122
114
109
111
118
125
131
124
119
120
125
127
122
106
92
88
86
84
80
82
89
104
114
93
98
103
105
106
109
114
113
106
97
95
101
116
134
144
141
126
108
110
123
133
131
120
121
126
132
127
114
101
102
113
126
138
137
130
120
115
117
120
120
113
104
96
91
88
85
87
95
104
110
108
111
109
105
104
109
112
103
93
90
94
103
115
125
132
134
135
130
131
133
129
119
109
109
119
127
122
112
106
113
126
140
143
141
135
128
125
123
123
120
118
114
107
95
88
84
91
98
103
104
116
112
104
104
118
123
114
98
86
86
91
95
96
102
110
120
127
129
129
127
122
114
110
112
117
120
118
119
122
130
138
142
144
142
140
139
137
137
132
126
121
120
116
108
95
83
83
87
85
89
109
96
90
101
120
128
116
97
87
86
85
82
81
87
98
104
107
108
109
112
116
119
120
119
113
110
114
122
132
141
141
139
142
142
141
139
138
140
139
131
123
121
123
121
112
98
86
77
73
79
95
89
91
102
114
119
113
103
95
90
81
75
82
97
103
100
93
91
97
106
113
119
120
116
107
98
107
118
127
131
133
135
138
138
133
129
129
131
133
127
119
116
122
125
126
120
110
96
87
90
93
100
113
119
114
109
110
111
112
97
85
83
95
109
111
103
96
98
103
109
114
114
108
99
89
92
105
119
124
125
126
129
130
126
121
124
123
126
122
114
108
110
110
116
125
130
129
121
109
102
106
118
131
131
121
112
110
117
116
104
96
98
108
113
112
108
108
113
119
121
120
115
107
96
89
96
113
124
127
125
122
120
120
120
120
125
128
124
118
108
107
108
109
112
118
126
128
124
116
107
120
122
125
125
122
115
109
107
109
109
113
115
117
114
112
108
110
119
126
129
125
124
117
113
109
112
118
121
120
119
117
115
116
122
125
127
126
123
120
115
112
114
117
120
121
122
122
120
115
107
120
113
107
112
117
114
106
98
101
112
121
120
116
112
108
104
106
111
115
119
122
121
117
117
117
115
111
107
108
113
115
116
120
126
129
128
125
123
123
121
119
121
126
129
126
120
118
119
116
112
118
112
111
116
117
114
106
105
108
114
114
112
109
108
106
101
103
104
106
108
111
112
110
108
105
98
97
103
107
112
113
116
121
125
129
128
126
126
126
124
122
123
125
126
121
117
117
120
119
119
116
123
130
128
123
116
117
120
122
116
106
101
106
112
111
109
107
110
111
111
114
118
121
115
99
87
87
97
107
112
115
116
119
121
123
126
130
128
128
126
126
125
123
120
115
115
117
121
122
121
115
124
134
134
124
117
120
130
131
118
104
98
109
117
120
113
110
118
123
126
127
135
144
137
117
95
90
100
111
116
117
114
114
115
118
121
125
126
128
131
133
129
124
119
117
118
119
121
123
122
114
123
129
128
122
114
116
121
125
118
109
106
110
116
112
104
106
113
124
129
128
129
140
142
129
116
108
116
123
124
118
110
107
112
120
124
123
122
127
136
139
133
125
123
121
122
122
123
123
121
109
111
119
125
121
114
104
102
106
113
114
114
111
108
105
99
100
105
110
112
107
106
113
120
123
122
123
132
136
131
117
106
103
113
127
131
124
119
125
137
140
133
127
124
125
127
126
124
122
121
107
111
118
123
124
115
102
89
88
101
113
118
115
113
112
113
109
107
104
102
98
97
101
106
115
123
127
130
129
123
113
105
105
117
131
133
126
118
124
135
138
135
126
124
127
130
129
124
121
121
109
115
120
123
122
114
103
91
92
103
117
122
122
123
128
128
122
115
107
105
105
104
106
112
122
128
124
114
107
107
111
113
116
120
126
126
120
116
120
124
128
128
122
122
126
130
129
124
119
118
111
118
119
117
115
112
108
108
111
119
119
120
119
121
126
127
120
114
109
107
104
100
102
115
130
136
127
110
97
103
112
120
122
120
120
121
120
116
112
111
111
111
111
117
123
128
125
120
116
117
110
108
109
111
112
111
112
119
125
124
117
108
102
105
111
113
116
114
110
99
89
83
90
107
129
135
133
122
112
109
113
119
121
117
119
122
123
120
114
110
108
105
107
115
123
123
116
109
111
117
107
102
103
112
118
115
112
114
116
115
105
98
94
100
106
113
119
123
115
100
87
84
93
106
118
129
133
130
124
118
116
117
111
112
110
121
127
128
121
116
114
116
122
127
130
127
118
110
110
116
109
104
104
111
121
117
108
97
96
100
104
105
108
111
114
118
124
124
119
107
102
108
116
118
121
122
123
120
118
118
123
122
112
102
97
109
125
130
126
120
119
128
140
146
145
136
130
124
120
118
123
115
107
107
116
114
103
89
89
101
118
126
126
123
121
118
116
115
116
116
122
128
130
130
126
118
112
107
106
117
131
136
125
107
99
106
117
126
127
125
124
130
141
144
140
136
134
134
131
122
134
122
109
105
111
112
102
88
92
112
130
137
134
127
119
105
96
97
106
120
130
134
132
129
125
118
109
104
105
116
132
141
142
130
117
111
115
122
129
130
129
130
127
125
123
125
131
133
131
121
130
119
108
108
117
117
109
100
104
114
122
127
128
126
120
103
88
88
106
124
136
137
133
125
119
113
108
106
110
118
129
138
144
139
129
119
118
124
130
135
135
132
126
119
116
121
129
129
124
115
115
107
106
109
116
122
117
110
108
111
111
111
117
123
125
114
100
96
110
130
147
148
137
124
114
108
107
108
112
119
126
131
129
127
125
123
124
128
130
133
135
135
127
117
116
123
131
131
123
115
107
104
101
105
111
116
115
111
111
113
111
112
112
115
127
128
119
106
110
126
147
152
139
122
110
105
105
108
113
117
120
119
115
109
113
123
129
132
130
130
133
132
124
116
113
120
128
132
128
125
105
102
101
103
105
109
109
108
112
119
123
117
109
107
118
130
126
110
101
113
130
141
134
121
112
109
109
111
113
117
120
119
114
110
114
123
129
132
130
130
130
128
122
116
112
116
121
125
129
132
104
104
105
108
110
108
104
102
106
116
120
116
107
107
118
129
125
112
101
107
117
123
123
119
116
118
118
117
116
118
122
123
123
124
126
126
127
129
130
131
129
129
129
127
127
121
118
120
127
132
106
108
110
113
114
109
102
98
102
105
108
107
112
119
128
130
124
116
112
117
119
119
117
117
116
122
125
125
119
116
117
121
126
131
130
127
124
125
126
127
127
128
134
137
136
128
122
122
127
132
113
110
111
111
112
107
102
100
102
105
106
110
118
131
135
130
123
120
125
133
135
128
121
117
114
120
125
125
117
108
107
115
125
131
130
126
123
122
120
121
123
125
131
135
135
131
127
129
132
135
116
109
105
106
111
114
109
105
106
111
118
121
128
132
130
126
121
119
124
131
136
134
127
121
113
112
116
117
114
106
106
115
126
129
126
125
126
124
122
120
122
124
127
129
128
127
129
132
137
137
116
110
106
110
117
117
112
109
110
115
121
124
124
124
124
125
122
116
110
112
121
131
131
128
121
116
118
121
121
119
124
130
129
125
122
125
131
135
135
131
129
127
125
126
129
129
130
132
136
137
113
114
118
123
122
120
113
110
110
113
117
116
117
120
125
128
123
110
96
97
109
125
133
134
131
132
130
130
130
134
139
140
129
120
118
126
134
136
136
136
134
131
127
130
134
137
133
133
132
130
109
115
122
126
122
118
114
111
112
114
113
114
114
119
124
125
118
102
93
96
111
122
126
128
130
134
132
126
123
130
139
142
131
120
121
127
132
126
120
120
126
130
132
131
135
139
138
136
130
126
105
88
79
88
97
103
111
122
134
133
120
103
100
109
120
124
126
122
114
108
109
117
126
132
127
124
125
133
137
134
127
124
125
129
130
124
122
118
124
126
119
108
94
85
79
84
95
108
119
126
106
99
104
110
110
104
102
113
126
127
116
102
100
107
114
113
111
112
113
110
109
115
122
128
124
118
119
129
136
138
132
124
122
128
131
129
129
130
133
133
121
98
81
77
80
88
94
103
117
126
100
110
121
124
120
108
106
113
121
124
115
107
102
104
102
100
104
111
118
120
118
115
114
116
118
116
116
120
128
133
132
125
119
117
119
122
128
135
139
132
115
93
72
71
81
92
104
112
121
126
95
104
112
117
119
116
115
117
122
125
122
117
109
104
104
106
112
120
128
131
127
117
107
105
109
114
113
110
112
117
123
122
117
111
106
110
117
123
122
116
102
88
76
76
87
101
119
125
126
127
97
95
100
109
119
120
119
118
121
125
127
124
115
111
113
119
122
125
131
134
130
117
106
104
108
113
111
104
99
104
113
117
117
115
109
108
110
114
111
102
95
90
86
87
92
104
121
130
135
131
115
108
107
112
117
116
113
109
112
117
123
124
118
112
115
117
120
123
125
128
126
119
113
119
124
126
120
113
109
111
114
117
119
120
125
123
123
117
111
105
102
95
91
87
90
101
118
132
141
136
139
135
125
114
110
108
111
109
108
109
116
120
116
110
109
111
117
121
121
122
122
123
127
134
138
139
133
128
130
133
133
129
122
122
134
140
137
125
115
110
104
92
78
75
80
98
119
135
142
136
145
142
127
110
103
105
112
112
111
110
115
118
118
111
108
107
111
114
116
119
121
124
127
127
131
132
131
131
140
148
147
135
125
124
136
145
140
127
117
112
106
91
71
61
76
100
119
133
136
129
131
125
111
104
102
106
112
114
112
113
117
119
119
119
117
113
111
111
114
117
117
117
117
116
116
112
112
119
127
139
141
135
127
125
130
132
128
119
114
112
109
97
79
72
84
104
117
119
116
123
116
112
107
106
107
109
110
110
111
112
112
109
110
118
127
125
119
114
115
113
109
105
111
120
121
115
108
108
115
122
126
129
126
121
116
115
112
110
105
105
104
97
90
90
101
113
118
114
112
122
113
114
115
115
112
112
110
106
107
107
102
91
87
102
121
130
126
117
113
108
103
102
113
128
139
135
122
112
112
116
121
122
117
111
111
111
111
109
103
94
86
80
86
97
110
119
123
124
120
123
112
118
119
117
114
113
111
109
109
109
105
93
83
88
107
126
126
116
108
105
104
106
113
127
138
140
129
117
112
113
117
116
110
113
118
124
127
122
110
93
73
59
65
83
101
114
125
130
128
123
101
112
117
118
116
115
116
115
113
114
117
111
104
103
111
124
125
115
108
108
109
111
115
124
132
133
126
116
111
111
114
116
117
124
131
133
131
124
112
94
72
56
58
72
87
100
120
131
132
125
89
103
115
124
122
118
116
115
116
118
125
125
127
126
126
125
124
120
118
114
112
113
117
123
129
125
119
114
114
115
120
125
130
131
132
127
124
121
113
96
77
68
73
80
86
95
111
128
133
130
85
95
115
132
133
118
107
107
114
120
124
121
124
125
126
125
122
119
118
115
112
112
117
124
128
124
120
122
127
131
132
132
134
133
128
119
118
121
116
100
84
78
84
88
86
87
98
117
129
136
82
90
110
128
131
117
105
105
112
117
114
104
101
105
112
116
111
107
102
104
110
112
117
126
133
131
130
135
141
141
134
131
129
131
124
115
115
121
124
111
93
82
81
82
82
81
88
103
118
122
80
88
101
112
114
112
111
115
113
107
99
88
88
97
110
116
107
96
91
101
111
115
119
128
139
141
137
132
128
124
120
119
124
128
124
115
113
120
124
117
101
86
79
78
79
82
87
94
105
110
86
97
100
98
94
102
113
117
108
94
90
93
101
115
124
125
115
104
102
108
115
114
113
123
138
141
127
115
106
106
108
113
119
123
121
115
113
117
120
117
110
96
86
82
85
89
96
103
102
101
107
112
110
102
94
101
109
108
97
86
89
105
122
135
135
134
130
126
122
121
115
111
108
113
124
127
116
107
103
109
113
117
118
119
121
122
123
124
123
121
118
109
97
90
90
96
106
106
100
99
116
115
109
108
111
111
106
90
78
80
87
101
114
126
134
138
136
131
123
116
113
111
110
113
115
114
111
113
119
127
128
123
119
120
123
128
137
140
135
127
122
115
107
100
95
92
95
96
93
100
108
100
99
108
123
125
105
80
69
77
85
91
97
110
122
130
127
118
110
110
113
116
120
120
115
108
111
117
126
132
133
128
128
125
122
128
133
141
142
131
121
117
116
111
104
92
85
81
84
100
98
96
96
106
118
122
107
85
76
82
89
94
99
108
112
113
115
113
111
115
118
124
125
120
113
107
109
115
117
120
124
128
129
124
116
111
121
131
136
129
120
118
123
125
120
110
96
90
94
100
103
110
116
118
118
117
114
109
99
91
94
105
114
118
110
103
107
115
121
125
124
122
119
111
100
97
105
111
111
109
110
117
122
120
114
109
115
125
129
124
119
119
125
128
125
124
121
115
108
105
113
120
125
124
119
117
121
124
117
102
98
110
122
121
115
106
108
116
123
123
120
117
113
105
97
96
107
117
119
112
105
103
111
118
122
123
124
124
126
122
119
120
123
125
127
128
128
124
116
109
111
109
108
110
114
116
121
122
119
110
107
113
120
122
118
114
109
113
114
114
114
114
115
113
111
111
118
127
129
123
113
105
110
121
126
125
125
125
127
125
121
120
123
127
129
128
126
124
120
113
103
95
93
102
110
113
110
108
113
113
117
117
116
114
114
110
105
106
109
109
111
112
113
114
118
122
129
131
131
128
124
119
119
123
122
120
122
125
129
127
123
121
126
130
129
127
127
126
122
119
98
97
105
115
120
115
109
105
111
115
117
113
109
106
100
96
100
105
113
116
114
111
106
106
110
117
126
130
128
127
126
123
122
123
121
120
122
126
129
128
125
122
122
122
122
124
127
129
125
122
96
101
121
132
133
123
114
110
113
112
108
107
107
107
100
95
100
109
119
123
119
116
118
116
114
112
110
115
120
121
121
120
119
122
123
123
124
123
125
126
127
123
119
115
115
121
127
129
126
122
95
101
117
127
126
121
116
115
112
109
102
104
111
116
112
105
102
112
119
120
121
130
142
145
134
116
103
105
111
117
117
118
118
121
124
124
118
111
113
124
130
125
119
116
119
125
127
129
127
125
101
99
101
108
112
112
113
113
114
110
107
111
115
121
117
107
100
102
107
113
116
126
139
143
137
126
118
116
117
118
118
118
118
121
124
121
112
107
112
122
127
123
121
125
133
135
132
129
130
129
107
100
97
102
108
112
112
113
115
120
121
119
115
113
108
103
96
92
95
103
107
108
110
114
120
130
136
134
126
120
118
115
117
121
126
125
119
112
114
121
126
124
126
131
137
138
134
130
130
126
108
103
104
112
120
124
122
116
115
120
122
121
115
109
106
103
98
95
96
99
99
98
96
99
116
133
141
138
131
121
115
112
115
123
133
135
127
117
115
119
127
135
136
134
130
129
127
121
115
118
105
107
114
122
127
127
123
117
114
119
120
122
119
118
115
112
109
107
105
103
101
100
105
116
131
137
131
124
119
118
116
113
118
125
134
136
129
120
116
120
129
139
140
131
124
116
112
108
108
116
103
109
116
123
123
116
111
108
113
118
121
125
128
130
126
117
111
109
111
110
105
104
117
136
150
144
128
115
112
117
123
126
124
123
124
126
128
123
124
123
127
132
132
125
122
116
111
109
112
121
105
108
115
121
120
112
103
105
112
117
118
121
125
128
121
109
102
109
114
111
105
103
115
137
152
150
137
121
115
120
129
135
130
122
117
121
125
129
129
126
120
116
116
119
123
122
116
115
119
125
106
106
110
120
121
114
105
104
109
110
107
107
113
118
116
107
103
110
116
114
107
105
117
128
141
148
142
130
122
125
134
141
134
123
117
123
127
128
127
123
115
110
112
119
127
127
123
122
124
126
107
106
109
112
115
114
109
107
106
105
102
105
113
119
119
117
116
121
120
117
116
118
124
127
133
133
129
121
118
127
140
145
137
127
123
127
127
125
119
114
114
116
124
126
129
130
129
130
130
128
120
119
109
104
107
114
116
112
108
110
115
121
125
126
122
119
117
117
117
118
122
127
127
126
124
118
112
107
107
122
136
144
139
131
129
128
125
119
115
117
120
126
129
126
124
125
130
133
132
127
131
123
108
99
107
118
122
117
117
122
130
136
132
126
119
110
103
102
107
113
119
124
123
121
117
113
105
99
100
111
125
132
133
132
128
125
121
120
124
128
131
129
125
119
117
121
128
130
127
120
127
119
105
104
112
123
123
118
117
124
129
128
126
120
116
103
90
88
99
112
122
123
122
122
121
116
110
105
106
115
121
127
128
126
125
123
122
126
131
134
133
127
120
117
119
125
128
125
121
115
111
105
100
105
112
118
117
115
114
114
112
109
108
113
116
111
102
96
104
119
126
127
124
124
125
124
120
117
122
125
131
127
123
122
124
126
129
130
130
130
127
123
120
119
124
129
130
125
121
120
103
101
102
107
109
111
112
114
114
112
107
99
97
103
116
128
127
121
120
125
128
129
125
122
124
123
119
118
125
131
131
125
117
118
128
140
142
133
122
118
122
123
123
120
122
126
129
127
127
131
101
103
105
109
110
116
119
119
116
115
114
112
102
99
113
131
144
141
128
123
122
123
122
120
122
123
117
114
114
117
119
118
116
120
131
143
144
134
123
120
126
131
129
122
120
122
125
127
130
135
100
106
108
110
114
120
124
122
118
119
122
123
113
107
112
128
142
143
130
120
114
115
118
121
127
129
123
114
106
105
112
117
120
126
129
135
136
134
134
134
134
132
132
129
126
124
123
123
127
132
101
108
109
108
109
112
117
118
118
119
121
121
121
117
120
126
131
131
128
123
117
115
118
123
132
140
137
124
112
107
112
120
129
130
125
120
122
131
140
140
132
124
124
128
131
126
124
122
125
129
106
110
109
104
98
98
101
106
112
117
119
120
123
125
127
123
121
123
126
126
123
120
120
125
131
138
141
133
126
119
120
129
136
133
124
115
117
126
140
139
129
115
111
114
121
124
123
123
126
130
115
112
111
106
104
101
97
100
107
113
120
123
126
127
121
117
116
117
122
125
126
125
126
127
128
132
132
131
130
127
129
133
134
130
124
121
120
122
130
134
129
122
113
110
114
120
121
121
127
132
117
113
114
118
120
116
112
108
108
109
118
124
127
124
118
114
113
114
118
124
126
131
130
129
128
129
130
129
131
133
136
136
130
124
122
124
123
121
122
127
132
129
124
121
124
125
123
120
126
133
114
113
117
122
127
132
128
121
112
107
107
115
122
124
122
119
116
110
110
116
127
135
132
129
125
128
129
129
129
135
139
136
125
118
119
125
124
118
118
124
129
128
125
129
137
139
131
126
128
133
111
113
118
124
126
128
125
122
117
112
109
110
116
121
126
126
118
105
100
108
126
137
131
122
117
123
127
127
122
125
130
131
125
120
121
124
121
115
113
120
124
123
121
126
135
139
137
133
131
133
101
90
91
105
109
107
104
113
126
130
120
105
103
111
120
119
113
110
113
116
120
119
121
121
119
116
116
122
127
133
136
137
139
139
132
117
109
115
128
138
129
105
84
80
89
101
110
111
113
122
88
95
108
121
120
104
92
98
116
124
120
108
110
116
120
117
112
110
113
117
117
118
119
121
121
118
118
122
128
136
139
137
134
133
128
123
122
130
139
140
124
102
89
92
95
99
100
103
111
122
86
97
110
116
116
104
94
97
110
120
120
115
114
116
114
112
110
114
118
120
116
111
110
116
124
129
130
131
133
137
136
134
128
124
120
122
130
138
140
129
111
97
96
97
97
94
95
100
110
123
100
97
96
103
108
108
109
108
115
123
126
120
111
107
109
112
115
122
127
127
120
113
108
115
126
133
133
131
129
133
130
127
123
121
117
117
120
124
120
106
94
89
92
95
97
99
104
114
121
125
113
97
93
101
116
119
116
111
117
127
130
120
107
104
112
118
119
119
122
126
125
121
120
126
131
131
123
118
120
123
122
119
117
120
121
120
119
118
111
101
91
87
88
91
94
106
119
131
139
134
119
100
97
110
124
124
113
99
104
117
123
116
107
106
115
123
118
112
113
123
129
132
134
135
136
130
120
113
114
116
112
109
110
119
132
136
132
123
116
110
105
98
89
87
92
106
122
140
151
144
114
108
107
110
116
115
108
95
89
95
106
113
111
111
118
124
118
115
115
123
132
136
133
133
135
133
126
120
119
120
115
108
108
119
138
146
141
128
121
118
116
103
89
82
90
106
121
136
146
144
116
116
111
104
104
106
106
95
89
92
104
114
115
113
112
115
116
115
116
123
130
132
128
123
119
120
122
123
125
124
119
112
112
121
137
145
139
128
123
121
115
98
80
76
89
108
120
129
133
132
120
119
110
102
100
104
107
108
106
109
118
123
118
113
110
110
112
114
115
118
121
123
122
117
106
98
102
113
123
124
120
118
117
123
131
133
127
122
120
120
109
94
77
76
92
113
122
125
125
126
125
117
108
104
106
108
110
111
115
120
124
121
117
112
118
118
115
113
111
106
106
111
117
120
115
101
96
103
113
121
123
122
121
121
122
119
116
113
113
109
105
94
88
90
105
117
123
123
124
125
126
115
109
108
111
114
113
112
116
121
122
117
113
118
127
130
124
115
108
103
99
101
111
126
134
131
121
113
113
119
125
126
121
119
120
118
114
111
106
101
95
89
92
100
109
116
123
126
127
124
115
112
112
112
114
116
116
113
114
116
117
115
113
117
128
133
127
115
107
104
103
102
108
124
141
150
146
129
116
116
121
122
119
121
126
129
126
116
106
94
82
73
76
87
99
110
124
132
130
122
99
108
113
112
111
114
117
116
114
112
109
109
108
114
125
127
122
113
107
107
109
108
109
118
130
142
144
129
118
115
118
121
124
129
133
136
133
123
109
90
71
61
65
77
91
106
127
137
133
121
93
101
110
111
108
109
114
115
115
112
107
104
107
112
120
122
118
113
112
113
117
118
119
119
123
125
123
120
118
117
121
127
131
133
134
135
132
126
113
92
74
70
78
88
98
110
122
134
133
125
94
98
106
110
109
105
106
111
116
117
112
107
107
114
119
121
118
117
120
124
123
119
118
120
120
117
114
115
121
128
133
135
136
134
129
125
126
126
119
98
81
82
92
104
110
110
113
122
128
128
95
99
105
112
116
112
109
111
115
118
117
106
104
109
116
118
115
113
120
124
123
115
113
121
127
126
118
118
128
138
138
135
133
129
125
117
119
124
123
108
92
85
88
99
103
103
105
112
123
125
93
101
110
113
117
119
118
115
111
108
102
95
91
96
108
113
106
100
106
112
113
109
108
123
136
138
123
118
123
130
129
124
123
125
123
115
115
120
123
114
101
89
82
82
87
96
106
115
123
124
95
107
111
107
105
110
118
114
103
92
89
96
101
105
109
109
103
99
100
106
109
105
107
122
137
136
122
113
116
121
116
113
116
123
124
119
116
117
119
116
110
99
84
74
81
97
117
125
121
118
100
106
106
101
96
100
105
102
89
79
86
108
125
131
125
120
114
110
109
106
109
108
111
119
125
122
115
112
116
114
110
108
113
122
126
124
118
119
118
118
121
110
93
80
86
102
120
122
115
113
96
97
102
107
109
107
102
92
83
79
89
110
128
140
141
136
130
123
113
107
108
113
117
118
116
112
113
115
121
121
118
112
113
117
123
124
125
124
123
123
123
115
101
92
91
99
104
105
105
109
91
94
103
118
127
123
105
89
83
88
95
107
118
132
142
144
136
125
114
110
112
117
121
120
115
111
115
118
121
122
120
116
115
113
115
119
124
130
130
127
123
117
109
101
97
94
90
94
103
109
100
105
113
122
129
123
110
93
90
99
107
112
118
125
127
130
130
124
121
119
121
121
121
119
117
116
117
115
113
113
115
116
118
116
111
113
120
128
132
129
126
121
118
112
106
101
96
100
107
112
112
120
120
121
118
117
114
107
103
105
114
121
126
123
116
115
118
124
127
127
124
120
118
117
117
114
112
112
109
105
103
106
117
121
118
117
117
123
129
132
132
130
126
122
119
119
116
113
112
111
112
117
116
110
109
113
118
122
119
108
107
116
122
122
114
110
112
119
123
120
113
112
115
118
117
113
111
114
117
111
100
100
110
125
129
122
117
117
125
132
136
137
132
131
128
130
127
121
115
113
104
100
96
98
105
113
120
127
123
111
103
103
111
117
117
113
110
112
112
109
109
110
114
119
120
117
120
127
129
122
112
108
116
125
128
121
115
117
125
130
133
134
133
134
133
130
126
124
120
122
100
91
89
96
106
113
116
119
119
115
112
106
109
114
116
112
108
107
107
110
111
112
113
115
121
127
132
133
130
127
123
121
122
123
121
118
118
123
128
128
125
123
126
126
127
128
128
130
129
129
99
95
101
111
118
116
110
109
116
126
129
125
118
116
112
108
106
109
116
123
123
116
111
111
116
128
134
133
127
125
124
124
122
121
119
120
124
127
128
124
121
119
117
117
120
128
134
135
133
130
94
96
112
125
127
118
110
108
115
125
132
128
121
114
108
105
105
112
121
126
122
117
113
115
120
122
125
121
120
119
120
120
119
122
127
128
124
118
116
120
123
120
116
116
122
134
137
135
130
125
90
90
104
118
123
117
110
109
113
118
119
117
115
110
107
105
104
111
116
117
116
117
124
129
130
125
118
110
112
115
117
118
119
123
128
126
113
101
104
118
126
123
120
125
133
138
136
130
126
126
94
92
97
103
109
111
111
111
113
114
116
118
119
121
116
107
102
101
103
108
114
120
123
126
127
131
130
120
116
115
119
122
124
124
125
119
108
100
107
122
129
126
125
130
136
138
133
130
130
132
104
101
99
98
105
111
114
115
116
118
121
124
127
127
120
110
100
94
97
104
111
113
111
111
124
137
145
136
123
117
121
127
128
124
122
118
117
116
118
124
129
129
130
131
131
132
130
131
134
133
103
103
102
106
113
121
127
127
125
121
121
122
121
119
114
109
102
97
96
100
101
103
103
111
125
140
149
142
129
120
121
126
127
127
126
128
127
122
117
117
125
134
138
134
128
125
125
125
123
122
103
103
105
112
120
125
126
126
125
122
120
118
117
114
110
107
104
102
104
99
97
100
108
119
131
140
140
138
133
132
128
128
128
129
134
136
132
122
108
106
120
138
146
138
125
120
122
123
120
117
105
106
110
119
122
115
109
110
115
121
120
120
120
122
116
109
104
106
110
107
106
109
118
132
138
140
137
135
135
135
133
133
131
129
131
133
129
121
112
109
125
145
149
139
124
119
122
125
126
123
109
109
114
123
122
114
105
104
112
119
121
125
131
133
122
110
104
108
114
115
112
115
123
136
141
141
139
133
128
126
130
134
133
128
124
124
126
125
125
128
135
141
140
133
126
123
127
135
136
127
106
108
111
120
121
118
113
113
115
118
118
122
129
131
123
112
108
114
120
117
111
116
124
136
142
143
137
126
117
116
127
135
133
128
124
122
124
123
127
136
135
132
126
127
128
127
129
135
136
129
103
104
104
107
112
117
125
130
126
118
115
116
124
127
122
116
115
121
123
120
118
118
121
126
133
132
126
116
113
119
130
136
133
130
130
129
125
118
119
127
131
128
122
121
123
125
127
131
132
128
105
104
96
93
100
117
129
134
128
119
111
113
118
122
122
120
119
117
119
119
119
119
116
115
117
117
113
113
116
125
134
134
128
129
134
136
126
114
111
118
128
131
127
122
118
122
129
130
129
126
112
105
94
90
101
120
130
132
124
118
114
111
112
116
121
123
117
108
108
111
115
116
112
111
113
116
114
112
117
122
122
118
115
121
131
137
130
120
117
123
131
134
131
125
122
127
132
131
123
119
112
105
95
96
106
119
123
120
117
117
113
107
104
110
120
127
119
106
102
106
110
112
111
116
122
125
122
116
116
116
118
113
114
120
129
134
132
129
129
130
131
129
127
126
129
133
133
128
119
117
106
104
101
104
109
110
108
108
112
114
110
98
95
103
120
132
130
117
109
109
111
110
114
122
128
130
122
116
118
123
125
124
125
126
132
133
131
131
130
128
125
123
121
124
131
133
130
124
122
123
106
110
113
111
110
108
107
109
111
110
105
99
97
101
116
134
138
135
125
122
117
114
115
120
123
123
116
116
125
136
137
129
127
130
138
140
132
123
119
119
123
121
121
122
126
130
128
127
131
134
114
118
118
111
112
118
122
120
112
107
110
112
111
103
104
120
137
146
143
133
123
118
118
118
117
117
110
116
125
135
135
127
120
129
142
145
135
118
109
115
124
129
126
123
124
128
131
134
140
144
116
118
112
107
111
124
135
129
117
109
116
126
125
107
96
102
125
145
147
135
126
117
120
124
125
121
115
112
115
119
120
119
120
128
137
140
134
126
119
121
124
127
126
127
129
132
135
137
139
143
114
115
106
99
100
112
127
129
123
121
122
126
126
113
102
101
118
129
131
124
112
111
119
129
135
134
124
116
113
114
120
125
129
130
129
129
133
139
140
133
123
117
120
129
136
136
135
131
130
131
108
112
110
102
97
99
106
117
123
124
123
122
121
119
117
116
116
117
111
102
98
101
115
129
135
135
130
125
123
126
134
138
138
132
125
122
132
145
153
144
128
117
118
126
133
133
129
125
124
126
105
110
115
115
107
100
102
109
119
123
123
122
121
122
123
122
117
113
104
98
98
106
115
125
128
129
129
129
132
136
138
140
135
128
123
124
130
140
144
143
134
128
124
125
128
127
124
123
127
130
104
108
114
118
114
112
111
113
115
117
120
123
123
121
117
116
116
116
120
121
122
122
119
118
120
123
126
128
130
133
136
131
125
122
122
126
127
125
126
130
134
133
128
126
129
131
125
124
133
142
107
105
106
107
111
116
119
120
118
113
115
120
123
120
113
111
118
126
138
144
143
136
121
113
114
121
125
126
125
125
125
122
120
119
123
125
123
117
117
124
127
124
123
127
135
136
128
123
132
147
110
106
106
106
110
114
116
120
119
114
113
119
121
121
120
120
121
125
132
137
140
137
123
110
110
119
127
127
120
117
116
118
120
125
128
125
120
114
118
124
125
120
119
126
135
136
125
118
125
137
95
88
92
113
121
120
114
116
121
120
113
103
102
110
116
114
108
106
111
118
121
116
106
104
107
107
108
109
114
122
130
135
137
135
125
110
103
113
129
140
125
96
76
82
101
115
121
116
116
122
85
86
99
117
126
117
105
103
115
122
119
111
109
113
117
117
112
109
111
118
122
122
119
117
119
118
117
116
117
127
133
136
134
129
118
110
110
123
135
135
117
95
85
91
102
110
115
115
115
124
96
97
99
110
116
114
104
101
110
118
120
116
113
112
114
114
117
120
120
121
120
120
122
125
132
135
134
128
127
130
132
133
129
126
117
115
119
125
127
120
106
100
100
103
98
96
100
106
116
125
119
109
98
100
112
115
112
107
110
119
123
118
113
110
111
116
123
127
127
123
118
115
117
124
132
139
140
138
135
133
130
126
124
124
120
118
119
122
116
105
97
95
98
98
90
87
95
108
121
127
123
109
98
101
115
121
117
109
113
124
128
120
111
109
116
122
120
117
118
119
119
118
119
124
128
126
126
129
134
136
129
123
120
125
129
128
125
122
113
106
95
88
83
84
87
97
112
125
134
131
107
95
94
104
116
120
116
106
111
123
126
120
113
116
127
129
117
101
100
113
124
128
126
125
124
120
116
120
126
127
123
117
115
125
135
141
135
127
120
117
107
88
78
80
92
108
121
130
138
139
88
85
93
100
110
117
113
104
100
105
112
116
114
117
125
129
117
102
101
116
128
133
129
124
121
121
121
118
115
107
101
102
111
127
140
145
137
126
121
120
113
96
85
86
103
116
119
117
123
133
89
91
96
100
105
110
108
104
99
99
107
114
113
113
117
121
117
111
111
119
128
132
127
122
119
124
128
126
115
97
87
91
109
128
140
140
128
120
117
115
107
92
82
85
103
119
122
116
119
126
100
108
112
111
110
106
106
106
105
112
118
118
114
109
108
111
112
110
112
117
120
124
122
120
118
120
125
130
127
112
100
99
113
128
137
137
124
119
115
109
97
79
73
79
102
120
130
136
132
127
107
113
114
114
110
105
106
110
121
129
132
128
120
112
108
104
101
107
109
111
112
114
120
122
118
115
115
124
129
130
125
124
126
131
136
134
126
118
114
105
92
77
74
87
105
120
134
144
144
131
109
108
108
108
108
105
107
113
123
134
136
136
133
128
121
112
105
105
111
116
116
118
121
124
127
125
120
120
125
133
142
143
137
134
136
135
129
120
112
101
89
81
85
95
108
116
127
135
140
127
106
103
102
102
102
104
107
111
118
125
130
135
135
135
130
121
116
113
117
122
128
130
128
126
129
134
136
129
127
131
138
141
137
134
137
136
134
123
111
97
83
76
78
90
102
112
124
131
129
119
100
101
98
95
95
103
109
112
114
113
114
117
119
120
119
118
115
115
116
122
128
133
130
125
121
125
133
133
129
127
128
128
128
129
131
133
134
128
114
95
75
68
74
85
98
113
127
136
130
115
99
100
96
90
90
104
114
116
116
111
107
103
103
105
105
106
107
110
112
119
125
126
123
117
111
112
117
123
125
124
125
127
127
125
125
126
132
130
116
94
77
76
86
97
108
117
125
134
131
122
102
102
98
92
96
109
119
120
119
116
114
111
111
113
112
108
105
107
116
123
125
117
112
114
115
113
111
110
116
124
129
130
129
124
124
125
132
129
119
93
77
80
97
112
119
119
119
123
129
131
104
106
106
109
116
122
123
119
118
121
121
121
122
125
125
119
111
112
124
134
126
112
107
116
127
126
114
108
112
125
134
131
126
123
126
130
134
131
118
98
83
81
92
103
112
115
116
121
128
136
100
109
113
121
128
130
125
116
110
113
116
117
118
121
123
119
112
113
122
132
125
110
106
121
136
137
121
113
119
131
132
124
119
123
130
134
136
133
122
108
95
88
83
85
94
109
122
132
139
141
95
105
111
116
120
123
123
111
100
97
104
110
112
111
111
110
108
109
114
119
121
112
112
123
134
132
120
118
125
130
124
115
116
125
134
134
132
127
122
115
111
101
90
79
86
105
131
139
140
138
93
95
101
102
105
111
114
109
94
87
95
114
124
121
112
109
109
112
115
117
118
117
119
122
123
119
118
124
130
127
119
115
122
132
134
128
119
115
115
117
121
119
104
89
89
106
123
128
127
127
87
87
98
105
110
111
113
109
99
92
98
116
131
134
129
123
122
124
120
118
117
119
122
119
115
110
116
125
131
129
123
120
123
128
124
119
115
110
109
115
122
123
112
100
97
104
108
113
116
117
88
93
106
119
127
121
115
111
107
105
108
118
129
138
139
136
134
130
123
119
115
116
116
113
112
112
118
126
130
131
127
120
115
111
112
115
118
113
110
113
117
118
114
105
101
100
99
105
114
114
104
108
116
126
128
122
116
113
115
119
121
122
126
132
138
134
131
125
119
116
114
110
108
111
118
122
128
128
128
128
122
112
106
103
112
121
123
118
114
114
118
120
116
110
104
104
103
107
112
114
113
118
115
115
114
113
115
118
120
124
125
123
124
125
127
126
122
119
116
114
111
108
109
115
124
129
127
124
122
118
110
105
105
115
125
129
123
117
116
124
131
127
121
114
115
122
121
115
112
112
105
104
104
102
103
108
115
122
124
120
119
116
117
119
118
117
118
118
119
116
109
107
112
119
125
122
115
114
117
115
111
109
118
132
139
130
119
114
116
130
139
137
128
121
122
129
127
120
115
117
97
93
92
94
102
110
116
122
122
117
109
105
109
115
116
116
112
114
115
114
110
109
112
118
120
112
107
111
117
120
117
120
127
137
136
127
116
112
116
128
137
136
127
119
117
123
124
121
120
124
99
93
91
95
105
112
115
117
117
116
111
110
113
117
118
115
108
106
108
112
114
113
112
113
114
111
111
111
113
117
120
123
126
130
130
126
120
116
116
119
124
125
120
114
111
117
122
124
129
132
107
101
100
102
108
111
110
109
113
121
127
128
125
127
126
120
109
102
104
113
119
117
114
115
120
122
120
110
105
107
115
121
123
125
130
131
128
123
116
116
119
118
116
113
116
124
132
138
137
137
105
104
107
109
109
109
108
110
117
126
130
124
121
122
126
123
118
114
112
115
115
115
113
113
121
125
121
108
98
101
110
118
122
126
132
135
128
123
118
120
123
121
121
123
132
140
141
141
136
133
101
105
109
112
109
108
110
117
125
125
119
104
100
106
114
120
120
122
120
117
111
107
104
108
112
117
119
109
102
104
114
120
123
125
128
127
121
116
117
125
132
131
129
130
137
140
138
131
125
124
101
108
110
109
107
108
110
116
118
115
108
102
102
106
111
114
116
118
121
120
116
112
106
102
107
116
123
121
117
116
120
127
126
121
117
116
117
116
122
133
138
135
129
125
126
127
126
121
120
119
102
110
109
106
104
108
110
108
101
99
104
113
121
122
117
112
112
112
115
120
121
120
114
109
110
120
130
129
124
119
125
131
129
119
111
113
119
127
131
135
136
132
122
114
113
119
126
125
123
121
101
105
105
103
106
112
111
106
96
95
104
115
124
124
119
114
112
111
110
108
113
118
121
119
119
124
129
127
120
119
123
132
130
121
113
117
123
131
130
126
128
129
126
118
119
128
138
139
132
124
99
100
101
104
108
110
109
108
107
108
109
114
116
119
117
117
115
112
106
104
106
113
118
118
118
121
127
126
121
118
122
130
131
126
124
127
132
127
119
111
119
131
134
129
126
134
147
152
142
127
103
102
104
108
109
107
106
112
119
123
120
115
115
118
119
121
118
116
111
107
107
111
111
107
107
117
127
131
126
119
120
125
128
130
132
137
136
125
113
107
121
139
145
137
126
128
141
152
143
126
108
106
107
114
117
116
115
117
120
123
117
113
113
118
122
126
125
123
118
112
107
108
110
108
108
116
127
132
127
116
115
120
125
129
134
137
132
123
115
122
135
151
152
143
128
124
131
141
140
125
107
107
109
116
121
123
123
121
119
116
112
110
112
117
122
130
133
131
125
115
105
107
111
114
115
118
122
121
114
109
110
115
120
127
129
127
123
120
125
139
150
154
147
139
131
126
124
128
130
122
104
104
105
106
112
119
124
122
117
112
108
108
111
116
119
118
123
126
125
119
110
109
113
118
120
118
115
108
105
106
111
113
113
115
117
118
114
115
126
143
148
144
133
129
127
125
124
122
121
117
107
105
98
96
100
111
118
117
112
106
103
104
110
115
118
116
111
114
118
121
122
119
116
116
117
117
116
115
115
118
116
111
105
109
116
121
121
117
121
131
140
143
133
127
122
124
127
125
118
116
111
105
95
90
99
108
115
112
106
100
97
98
104
113
122
121
116
110
110
119
126
125
118
115
119
125
126
124
124
123
119
110
102
108
122
135
133
124
118
122
136
144
140
129
122
125
131
130
119
116
108
103
95
94
101
109
111
109
104
100
96
96
98
111
126
136
130
117
109
115
121
120
117
118
127
133
131
125
121
119
119
116
115
121
130
139
140
133
128
127
137
142
138
129
125
127
132
132
122
120
104
105
103
101
102
106
108
107
109
110
106
100
99
111
128
138
133
118
111
113
118
117
114
119
127
130
125
119
116
119
120
122
126
130
134
135
135
137
141
143
140
136
129
126
129
129
130
133
130
127
109
115
116
109
102
101
103
108
111
114
112
110
109
114
123
126
122
118
116
122
122
119
115
116
118
118
115
117
125
132
129
125
125
130
135
133
127
129
138
143
141
133
126
128
131
132
131
134
138
133
124
129
123
111
102
102
107
109
111
111
116
122
122
115
111
106
110
117
125
130
133
129
121
117
113
107
108
118
132
142
136
124
117
126
135
134
125
118
120
130
137
132
124
123
127
132
134
139
143
141
132
132
121
108
103
107
113
112
108
107
115
125
127
112
96
91
105
120
130
131
127
128
126
126
122
112
107
114
128
136
133
124
120
127
135
135
126
117
115
119
123
121
118
114
121
132
139
142
143
144
129
129
122
111
106
108
112
112
109
109
113
121
122
110
96
93
106
121
126
119
115
117
127
133
133
122
111
109
117
124
131
131
132
132
130
129
130
132
130
127
121
117
117
120
125
133
138
141
138
135
118
124
125
119
110
106
107
113
115
115
115
118
118
116
115
116
118
117
110
102
104
111
124
130
131
120
113
112
118
124
133
139
137
132
127
125
134
142
146
136
126
122
129
139
138
135
133
131
128
126
107
117
125
121
111
105
107
114
122
123
121
119
120
124
134
138
131
117
104
99
104
114
122
121
117
114
115
117
122
125
129
130
129
127
126
128
136
143
144
137
132
134
143
145
143
137
128
124
124
125
105
110
112
110
104
104
110
119
124
127
127
127
125
125
131
135
132
123
119
118
123
127
119
116
114
114
119
122
123
120
119
117
118
123
129
135
137
137
135
133
131
134
135
139
139
135
127
124
129
134
108
108
106
101
100
104
112
120
123
126
128
130
128
123
117
115
120
127
136
139
134
127
114
114
118
124
125
124
121
116
113
112
118
129
137
139
136
132
130
131
128
123
122
129
137
134
126
121
128
140
109
109
107
104
107
109
114
116
116
116
122
127
129
123
117
113
117
122
129
127
121
114
111
116
123
129
129
127
123
119
115
116
125
137
144
141
134
129
129
131
128
122
123
131
138
135
122
115
122
135
88
86
95
111
126
130
127
121
117
115
109
103
102
108
114
115
112
112
113
114
115
108
101
102
107
116
119
118
116
118
118
122
126
129
124
116
112
117
125
126
115
103
96
98
104
111
117
123
125
128
89
86
97
110
123
122
112
109
114
120
118
111
106
107
111
115
114
112
109
112
117
121
118
116
118
122
121
119
117
119
122
126
129
127
117
108
108
119
129
128
112
97
90
97
103
114
121
125
125
129
107
102
103
110
117
117
109
108
112
117
118
113
109
106
107
110
114
112
109
113
119
127
130
126
122
123
123
120
120
123
127
129
127
121
112
106
112
122
125
121
110
101
99
96
96
103
117
124
127
129
122
114
107
108
115
118
116
112
111
115
116
115
111
107
107
112
116
117
117
116
117
118
118
117
116
121
124
127
128
128
125
123
117
113
110
114
120
125
126
120
110
103
99
92
89
95
108
122
127
126
116
113
106
105
111
118
120
116
114
116
119
118
114
114
117
122
119
117
117
115
113
107
103
102
105
112
122
130
134
133
126
116
107
109
117
127
130
129
126
123
112
101
88
85
90
102
114
124
131
131
96
103
100
99
104
115
120
121
120
123
125
121
117
120
129
131
119
110
108
113
115
112
108
106
108
113
117
125
129
129
124
115
112
116
127
136
132
126
121
122
113
94
80
82
98
114
121
125
125
133
87
93
94
95
101
112
121
125
124
125
125
120
116
118
126
129
119
108
105
114
124
128
124
121
120
121
122
122
119
113
111
112
122
129
131
131
123
116
112
113
106
89
77
83
101
117
120
111
112
127
92
93
95
100
105
112
118
124
124
123
120
116
114
114
120
123
118
109
107
114
123
129
128
127
128
132
134
131
121
108
101
105
120
128
130
126
121
113
111
104
94
80
75
82
102
116
121
114
110
123
95
101
109
115
115
112
112
118
122
124
121
118
117
117
115
114
110
108
110
113
116
114
118
122
129
137
142
144
133
123
107
105
112
127
132
131
128
123
114
100
84
72
72
82
103
120
131
135
132
129
97
107
116
120
116
110
108
114
122
126
124
124
126
125
114
101
93
101
111
116
114
108
108
115
120
125
131
132
132
130
122
115
117
128
139
143
137
126
116
96
78
66
71
87
107
122
135
147
149
136
99
109
117
118
113
107
106
112
120
124
125
128
132
130
117
96
89
102
118
130
129
122
119
118
117
117
118
119
121
125
126
130
131
138
145
147
139
127
113
93
73
65
74
92
109
120
131
142
146
136
103
107
110
113
110
107
106
112
117
121
121
125
129
128
117
105
106
114
125
136
142
144
139
128
117
115
118
118
119
119
122
131
136
140
143
143
138
130
115
96
74
66
75
91
107
118
127
136
135
126
106
103
105
107
109
110
112
114
116
118
119
121
118
116
112
110
117
120
124
133
138
144
140
125
113
111
119
125
124
119
119
123
127
129
125
126
133
134
124
99
79
74
82
95
107
117
127
135
130
119
107
102
100
102
109
116
118
117
117
118
118
118
112
109
107
108
112
115
118
121
123
124
122
115
108
110
118
129
126
121
121
123
123
117
109
109
123
130
120
100
82
85
97
107
113
118
124
129
128
121
109
107
102
103
112
121
121
115
113
114
118
119
118
114
112
106
104
106
116
122
122
113
108
111
116
120
122
125
124
125
126
125
122
117
114
116
124
121
107
89
81
89
104
116
121
120
121
123
129
133
110
112
109
110
118
124
118
109
107
113
119
121
122
126
125
117
109
111
121
132
125
112
106
116
128
134
127
122
125
130
132
126
120
121
130
137
137
121
100
85
82
88
99
107
115
121
123
125
133
139
103
112
114
119
127
125
117
107
106
118
122
120
121
123
126
123
118
115
124
132
127
114
110
120
134
133
124
120
129
138
135
123
117
124
139
151
150
131
112
99
93
93
91
93
103
117
133
138
138
140
94
103
110
115
122
128
124
116
110
115
115
116
112
111
114
117
116
116
122
127
125
118
117
122
126
121
119
123
133
136
131
120
117
127
136
139
137
133
123
109
108
102
96
93
100
114
134
139
136
135
93
98
102
103
113
124
131
128
114
105
106
113
114
109
105
108
112
116
119
123
124
124
124
122
117
112
117
126
133
133
125
123
125
130
124
119
121
123
122
113
110
109
109
105
108
112
121
127
130
131
99
100
101
105
108
117
130
132
122
110
107
119
123
118
112
111
118
125
128
125
122
122
124
120
114
111
116
124
130
130
129
129
128
123
115
117
119
121
118
112
109
112
115
117
115
111
111
117
128
133
105
105
107
114
112
116
121
129
128
123
121
124
130
131
126
122
125
128
130
123
117
113
112
113
115
116
117
120
124
130
133
127
114
107
111
123
128
121
114
109
110
114
117
120
118
113
113
125
131
130
106
106
110
113
114
115
117
124
128
129
127
127
130
133
133
129
123
120
116
113
110
106
104
110
119
125
120
116
118
125
125
115
101
99
113
129
130
119
108
106
112
119
120
120
119
122
124
128
127
123
103
103
105
109
111
112
115
121
124
127
126
123
125
127
131
129
120
113
109
109
109
107
107
113
122
125
119
113
114
117
117
114
108
112
124
132
127
116
108
115
125
126
122
120
122
129
131
127
119
117
98
100
101
102
104
107
112
116
122
125
125
122
119
121
124
125
122
117
117
117
115
112
112
115
121
119
112
109
114
116
119
124
127
133
139
135
126
116
116
126
137
135
124
117
118
127
129
123
117
121
95
99
101
101
104
107
109
112
119
126
125
123
120
119
120
121
120
120
124
127
120
113
112
112
111
108
103
107
115
120
123
127
132
136
139
136
126
116
115
125
137
136
123
108
108
120
124
124
121
125
96
100
100
101
105
109
108
106
110
118
123
127
122
119
116
115
112
113
115
118
116
112
111
110
110
108
106
108
113
119
120
120
121
124
132
134
126
115
109
113
125
130
121
110
109
117
124
128
129
129
102
103
101
100
102
107
107
104
101
104
111
120
121
120
118
115
110
101
99
103
109
111
113
118
125
126
120
110
103
105
112
115
116
121
127
131
126
113
106
110
120
124
123
119
119
126
129
133
134
133
105
107
106
100
97
102
107
109
106
105
104
104
109
117
124
125
117
107
100
102
106
109
113
121
129
133
126
111
99
98
107
116
121
121
121
123
123
120
120
123
125
126
127
128
131
135
135
135
135
138
105
111
110
104
97
99
108
119
124
119
106
95
99
112
127
130
129
124
120
114
109
105
102
108
115
120
122
114
103
103
114
122
126
120
113
114
122
130
135
135
132
129
127
126
127
132
134
134
131
134
106
113
112
105
99
101
106
115
120
121
109
102
102
110
120
124
127
129
128
123
113
105
98
95
97
104
115
119
120
118
122
128
127
116
107
110
122
133
132
130
127
124
119
113
114
121
129
127
123
120
108
110
107
102
101
103
105
102
99
99
105
110
113
112
112
116
122
125
125
123
117
113
109
104
97
99
109
119
123
124
127
131
127
114
104
108
119
127
121
117
115
118
112
106
111
120
131
128
120
111
106
105
102
98
100
102
101
91
84
86
99
111
115
113
112
114
118
120
117
118
120
124
124
116
107
102
107
112
116
119
126
129
126
112
103
105
114
119
118
116
118
118
113
111
120
134
144
141
128
120
102
104
101
97
97
99
101
98
98
99
107
112
115
114
113
114
117
118
113
117
122
126
124
115
106
104
111
111
106
105
113
122
119
109
105
110
122
126
122
122
123
121
118
117
126
140
152
152
140
129
103
103
103
102
101
103
108
111
113
117
116
113
113
113
115
117
118
118
116
119
123
122
113
100
95
107
120
118
109
105
109
113
109
106
110
128
138
135
126
122
122
128
129
126
126
132
141
150
143
129
107
107
107
112
115
116
117
115
116
115
111
108
107
110
120
131
136
132
122
119
117
114
108
97
96
108
122
128
123
118
115
114
108
110
123
139
145
137
128
126
134
142
143
136
126
122
125
131
133
123
107
108
110
116
122
124
120
114
106
103
98
95
96
107
123
137
144
140
125
116
110
109
111
106
102
110
118
124
125
122
120
118
116
118
125
132
132
129
130
139
148
152
151
140
129
121
118
119
121
119
103
104
106
110
115
115
112
106
105
103
101
97
97
107
117
127
131
129
122
116
110
112
117
120
118
116
116
117
119
118
118
117
118
118
118
117
118
123
132
144
146
142
138
132
129
124
120
117
117
118
108
107
107
105
102
103
102
104
107
107
105
107
109
112
115
114
113
112
114
119
121
122
124
125
124
125
124
119
117
115
116
114
113
113
113
113
118
122
127
132
135
139
133
128
124
123
123
119
115
117
120
118
109
103
100
103
107
107
108
106
105
108
113
116
118
117
114
110
112
120
125
129
127
127
129
134
134
129
123
120
118
114
109
112
116
121
128
126
119
118
128
139
140
129
118
117
123
124
118
119
118
117
108
102
104
111
119
118
111
106
105
109
114
118
121
121
115
112
114
117
124
125
122
123
129
135
136
131
126
122
120
120
119
120
125
130
135
132
124
122
129
138
139
127
113
112
122
131
130
126
106
107
102
103
105
117
125
122
117
112
110
113
117
120
120
116
110
107
113
117
123
121
115
116
122
129
131
129
125
121
119
121
123
127
130
132
135
138
140
139
134
134
131
126
119
117
124
136
143
133
104
106
109
108
105
108
112
119
119
120
120
121
123
123
119
109
97
95
107
122
129
121
113
112
115
119
125
127
126
124
117
114
118
125
131
132
133
139
145
146
139
133
132
134
134
130
129
135
140
132
114
119
119
113
104
97
100
108
118
123
123
122
124
123
121
113
99
97
110
125
131
126
118
115
112
114
120
126
132
129
121
112
114
122
130
131
128
128
133
140
140
136
131
133
138
135
134
133
130
126
122
128
127
120
108
98
96
105
114
119
120
119
120
118
119
117
117
114
116
120
125
127
123
122
121
119
120
122
127
128
124
120
121
126
127
127
121
118
124
135
140
136
126
122
124
133
139
138
132
128
126
134
134
127
117
108
104
106
111
115
117
119
116
112
112
115
120
122
121
118
121
125
126
130
129
124
121
120
120
123
126
133
134
132
126
119
118
124
130
136
137
130
122
114
115
126
139
144
141
133
127
136
136
127
117
111
109
111
113
115
118
119
116
111
110
113
119
119
121
121
123
126
129
130
128
125
122
121
118
118
122
127
133
131
127
124
127
134
138
135
130
125
125
123
119
123
133
139
137
130
124
131
130
115
107
108
113
117
119
120
120
119
117
116
118
123
123
119
119
122
125
126
125
120
120
121
123
124
121
114
111
115
122
127
131
133
136
135
131
126
122
124
130
135
133
126
126
126
124
121
119
123
118
107
104
107
113
120
124
124
123
121
119
119
125
129
126
123
119
121
125
121
116
117
122
124
126
126
123
114
107
107
116
126
137
139
137
133
131
127
125
124
126
132
133
130
124
121
118
119
113
118
117
110
108
110
115
118
119
122
121
122
121
120
119
120
120
117
116
115
114
107
110
119
131
135
129
124
122
117
111
113
122
133
141
141
138
137
140
138
132
124
122
127
132
130
126
124
128
131
107
115
120
122
120
119
118
117
113
110
113
118
121
120
115
107
105
105
104
98
94
97
109
125
131
133
126
121
122
123
122
124
129
139
145
144
142
142
144
142
133
127
126
129
134
133
130
130
134
138
92
92
97
105
112
116
114
113
113
112
110
107
105
104
109
116
121
123
117
110
108
103
98
102
111
124
137
138
129
119
117
120
126
128
126
122
123
122
121
118
116
117
116
108
102
100
112
126
132
132
92
99
105
106
106
103
103
109
113
115
113
110
107
104
106
114
122
123
114
108
108
109
110
109
114
121
127
129
126
122
122
124
128
129
120
112
111
120
126
126
119
113
107
102
101
109
120
128
126
123
95
104
110
108
103
100
101
110
115
119
116
113
109
106
106
110
112
112
106
106
112
122
123
115
109
108
112
118
123
125
127
128
127
121
109
106
113
124
132
130
117
103
92
89
94
108
120
127
124
118
95
103
108
106
105
106
110
112
113
114
115
115
112
110
106
108
109
110
109
109
114
120
119
110
103
107
114
123
125
128
129
124
114
104
104
110
124
134
135
129
116
98
89
84
90
102
114
123
125
123
93
100
104
103
104
111
117
115
109
109
113
115
115
114
113
113
112
113
113
113
114
111
107
102
103
112
125
133
134
131
124
113
101
99
108
125
131
132
129
127
121
109
92
87
93
106
118
124
126
127
95
104
105
100
101
111
120
118
113
110
116
119
117
116
119
121
119
115
114
116
119
116
115
111
111
119
128
132
132
129
122
112
108
112
121
131
129
122
118
121
123
111
93
87
95
112
123
128
125
126
94
104
103
99
100
109
120
127
126
123
121
121
118
118
123
126
121
115
112
116
123
130
133
128
124
121
122
125
124
125
125
125
123
124
122
127
123
116
113
115
110
100
87
82
91
108
122
125
122
124
97
96
95
97
101
108
117
128
132
133
125
120
120
120
122
123
118
111
109
113
120
128
133
134
130
125
123
123
124
128
128
128
126
122
116
120
125
128
123
113
101
88
81
80
89
103
116
121
123
126
101
90
89
98
105
110
115
123
128
129
124
122
125
126
124
114
108
106
109
113
114
113
117
125
130
131
128
130
131
132
128
119
112
113
116
124
135
139
133
112
94
81
81
85
96
106
117
126
130
131
104
98
99
104
111
114
114
117
118
118
116
122
132
133
121
102
93
102
113
120
116
108
108
117
124
127
127
128
127
125
115
106
108
114
127
134
136
132
120
103
86
75
79
92
104
114
119
130
136
135
108
112
117
120
120
119
117
116
114
111
110
118
131
131
113
93
88
103
119
127
125
119
116
115
117
116
118
116
111
105
100
105
115
127
138
141
133
118
102
86
72
68
76
93
109
120
127
135
141
137
111
117
126
129
126
121
119
118
116
112
109
113
117
118
107
99
103
113
122
126
125
125
123
118
114
113
117
115
106
98
96
108
122
132
137
137
131
121
104
86
70
68
78
94
112
122
131
137
141
139
112
113
119
128
126
120
116
116
116
116
111
110
111
111
107
107
116
120
122
121
121
124
124
118
112
114
120
125
115
102
99
113
125
124
120
120
128
132
121
100
81
82
91
104
113
120
126
131
130
127
114
109
108
117
120
116
110
110
113
117
112
109
109
111
112
114
117
119
121
120
120
120
119
116
115
121
129
130
122
112
113
120
125
117
105
103
118
125
119
101
87
94
106
113
115
116
119
122
122
116
118
111
106
108
114
112
105
101
104
109
109
106
107
114
119
117
116
117
119
123
120
116
112
116
122
129
133
133
126
122
121
123
122
117
112
112
115
111
100
89
89
100
111
117
118
119
121
123
124
120
122
117
110
109
112
108
99
95
102
110
109
104
106
115
124
124
120
117
119
122
120
112
111
117
126
129
128
128
131
131
129
122
117
121
132
138
129
108
89
88
94
105
107
110
117
128
134
138
134
132
122
121
115
115
114
108
99
100
110
120
122
113
108
113
124
127
123
119
118
119
117
112
112
117
119
117
113
120
131
140
136
122
115
125
144
153
141
119
98
96
101
107
104
102
112
129
141
143
138
133
111
115
112
112
113
120
116
114
115
120
122
119
112
113
119
123
119
116
113
115
118
118
119
118
113
104
104
115
131
139
138
129
128
132
139
140
136
127
116
106
104
104
101
106
114
121
130
130
128
128
97
101
101
101
109
126
136
134
121
111
111
115
115
111
112
113
113
111
111
114
119
124
126
122
115
107
108
115
125
131
132
136
137
133
124
120
126
132
127
112
95
90
98
110
118
116
115
117
125
129
101
105
100
93
97
115
134
141
133
119
112
115
114
111
111
112
115
114
116
116
119
122
124
125
124
120
116
113
115
116
123
131
132
123
118
120
131
139
136
117
98
90
97
109
116
114
112
119
129
137
108
109
106
99
95
103
119
135
140
134
126
122
119
117
116
117
122
123
120
118
115
113
115
123
128
128
117
106
100
108
116
118
116
110
115
129
142
143
135
120
106
99
101
107
114
117
124
133
143
142
107
108
109
109
109
109
115
123
129
133
131
129
127
123
126
125
123
119
116
114
113
110
108
113
122
124
112
98
93
104
116
119
112
106
116
130
136
130
120
114
113
112
111
112
117
126
133
141
142
136
103
106
107
109
114
115
113
113
112
117
127
129
130
129
132
129
121
112
107
110
115
115
111
110
110
113
107
97
95
106
119
129
125
122
123
129
125
119
110
112
119
122
121
118
119
124
128
130
128
129
109
111
108
106
108
109
108
105
106
115
123
129
128
128
129
129
122
112
111
116
121
121
116
111
108
110
109
107
108
114
122
131
132
132
130
131
128
120
115
116
127
131
124
117
114
118
119
120
121
127
109
117
116
109
106
105
103
101
108
121
129
130
125
122
124
127
125
122
121
126
126
122
116
112
111
111
114
118
122
122
123
124
124
124
127
132
130
124
116
121
128
133
125
116
113
117
120
121
121
127
103
112
114
112
109
107
104
101
104
117
127
127
117
109
110
118
123
126
126
123
120
116
114
114
119
121
121
123
125
125
122
116
111
113
121
129
126
117
108
110
120
131
127
122
120
123
124
122
121
123
100
107
109
109
109
110
107
102
96
101
108
112
109
101
100
109
115
118
115
109
108
110
114
120
128
131
129
128
125
121
117
113
108
110
115
121
119
111
106
110
120
128
130
131
131
129
125
120
118
120
103
107
107
103
103
108
110
107
100
95
97
105
111
113
112
113
114
115
112
107
106
110
115
124
132
138
137
132
125
118
115
116
116
111
108
106
112
118
121
123
124
127
129
130
130
129
125
121
123
132
104
107
107
102
99
102
107
112
110
113
110
112
124
133
135
128
123
121
122
119
113
111
114
121
127
132
136
133
125
118
117
121
122
111
99
97
114
131
137
133
124
122
122
120
121
124
128
132
135
141
105
104
104
102
99
98
101
107
120
128
128
126
128
135
137
131
126
124
126
122
112
108
110
114
115
116
123
127
126
122
121
125
124
113
97
102
120
135
132
120
110
114
117
116
114
120
130
138
137
138
107
102
100
99
99
98
98
101
113
123
128
126
121
120
122
124
123
121
119
114
108
106
109
111
109
108
112
122
126
126
128
129
126
114
109
111
121
123
112
103
104
114
118
116
118
122
133
135
131
126
111
106
101
96
94
97
97
101
104
110
115
114
111
108
110
114
119
116
114
111
112
114
114
114
108
108
114
120
126
129
133
131
123
114
110
109
112
109
105
112
119
123
121
120
124
131
135
132
127
125
108
109
103
95
91
96
104
107
104
105
108
112
109
105
102
102
107
112
115
121
124
126
118
110
108
114
121
123
123
125
128
123
111
99
100
110
115
117
120
124
130
123
118
118
127
136
138
135
134
131
106
109
107
102
99
104
111
109
107
106
110
113
112
105
98
95
100
111
118
127
132
126
111
104
110
122
129
125
121
122
123
113
94
84
95
115
130
132
129
128
129
123
121
124
128
133
137
139
139
133
109
111
113
114
115
116
115
110
105
105
110
113
113
109
109
108
111
116
121
125
129
123
113
108
114
125
130
126
123
124
124
112
93
88
103
129
143
139
132
130
132
134
133
132
126
124
126
131
132
127
108
110
114
118
121
121
116
110
106
105
108
109
110
114
121
129
127
122
119
118
119
121
120
119
119
125
128
128
130
134
133
123
113
111
121
135
139
136
132
136
141
143
142
133
125
119
119
121
122
121
97
101
104
108
111
111
113
113
113
113
110
107
108
115
125
134
130
121
112
112
113
119
123
125
124
126
129
129
129
130
130
133
135
134
129
130
130
131
132
133
136
137
135
128
122
120
120
121
120
121
93
97
100
100
99
103
112
121
128
125
118
111
110
113
120
127
128
120
112
109
110
117
123
126
128
132
132
130
125
120
123
130
137
133
123
118
122
127
128
121
121
128
131
126
120
119
120
120
118
122
107
110
109
104
100
106
117
129
132
127
122
119
115
111
112
120
127
126
117
110
108
114
122
126
130
132
133
130
125
120
120
125
125
123
116
113
119
125
118
108
112
127
138
131
120
113
115
117
117
126
116
116
110
106
107
116
126
133
131
125
121
122
119
112
107
112
122
126
120
114
109
112
118
123
124
126
128
129
126
123
120
121
122
123
121
120
123
122
116
109
117
131
141
137
122
111
113
121
129
132
109
108
109
106
114
125
132
131
126
121
120
123
122
118
107
103
104
114
120
117
112
109
112
114
117
118
125
127
125
120
117
116
120
126
129
129
130
128
126
123
121
128
136
137
127
116
119
130
142
139
101
102
106
114
119
124
125
124
124
122
120
121
122
123
116
105
100
108
118
121
119
113
110
111
117
120
128
129
123
114
105
107
116
125
130
132
135
137
134
128
122
125
133
137
135
128
126
130
136
131
100
104
114
123
121
113
111
119
125
124
120
116
118
124
127
123
117
111
118
124
126
120
115
114
121
128
133
133
124
114
106
106
117
125
129
130
131
132
131
129
126
129
134
137
140
136
131
125
123
121
105
112
121
125
118
108
106
117
126
129
122
112
111
118
134
141
135
126
120
122
128
127
121
117
122
130
137
132
126
114
110
118
127
129
127
123
120
121
125
132
140
141
138
136
138
139
138
130
123
121
113
120
122
119
114
108
110
118
126
129
125
117
109
110
119
129
131
125
119
122
125
127
120
117
120
130
137
130
120
112
111
125
132
132
127
119
119
123
131
137
143
140
136
128
127
131
138
140
137
134
124
127
122
113
109
114
117
120
123
126
128
121
113
103
101
105
110
116
119
122
123
119
114
115
123
132
137
130
117
109
109
115
126
127
128
128
129
132
135
135
133
129
125
121
116
120
131
141
143
138
128
129
121
109
108
116
119
120
120
121
123
119
111
102
95
95
104
112
119
123
119
112
110
117
126
135
136
130
122
112
107
109
116
124
133
137
136
132
129
125
122
120
121
119
116
116
124
131
136
133
125
127
119
112
111
112
117
119
116
116
112
110
107
106
107
107
107
112
116
115
112
104
105
118
131
137
135
129
126
120
115
113
118
127
136
136
131
126
126
125
124
121
121
120
119
118
120
124
124
126
111
116
118
117
117
114
118
117
115
111
108
106
107
110
114
112
109
107
108
109
104
99
104
117
132
134
131
126
127
127
125
125
127
132
131
126
122
126
133
137
135
130
124
122
122
123
124
125
128
129
104
113
118
123
123
122
121
119
114
108
104
104
108
113
116
111
108
108
108
106
103
104
109
120
124
123
119
122
125
129
129
130
131
132
129
128
127
135
140
142
136
132
127
124
124
127
129
133
138
137
110
114
110
104
98
98
105
110
112
114
113
110
106
102
105
114
122
122
115
107
101
98
95
99
109
125
133
135
130
123
121
127
128
128
124
120
121
122
123
122
122
121
117
107
98
101
114
128
134
129
112
122
120
108
98
95
106
114
115
111
106
109
109
108
109
117
125
130
123
112
106
102
102
103
108
115
124
129
128
125
124
124
127
130
123
117
114
119
125
127
124
120
111
99
98
107
118
127
126
119
97
112
118
107
100
100
111
126
129
121
111
113
114
115
116
121
126
131
124
116
113
117
117
113
108
107
113
119
125
127
126
127
127
125
121
117
115
122
127
127
121
109
96
89
92
106
114
114
112
112
82
97
106
105
103
105
115
124
128
125
120
118
119
119
117
119
121
121
120
118
121
123
123
119
113
114
119
123
127
131
134
133
127
121
120
123
125
126
126
124
117
99
88
83
89
103
110
107
111
117
78
88
97
103
105
109
112
110
112
115
121
123
121
118
116
115
116
115
116
117
122
126
125
119
117
124
131
137
138
137
135
131
124
119
121
128
128
123
118
122
121
110
100
89
90
107
117
122
123
120
85
93
101
104
107
110
110
105
104
109
119
124
122
117
117
119
119
116
113
115
122
128
129
125
120
124
131
138
137
134
128
126
121
120
124
128
125
119
117
122
127
122
105
92
90
108
126
137
131
120
94
101
107
108
109
109
112
114
113
116
123
124
124
122
122
124
122
117
113
115
123
133
137
131
123
117
119
123
125
125
127
124
123
123
123
128
130
128
125
123
124
120
106
93
87
101
122
138
133
121
100
99
103
105
105
107
112
118
123
123
122
122
124
125
123
121
118
113
111
114
119
130
138
135
127
118
113
118
122
127
127
124
117
116
116
125
137
143
139
127
118
113
106
95
87
92
108
124
129
126
105
91
86
95
101
106
111
116
118
116
114
116
118
122
116
110
104
104
109
114
116
121
129
133
131
125
122
124
128
132
126
117
108
104
109
117
134
144
143
128
115
108
106
100
95
94
103
114
125
130
112
98
88
91
102
110
114
114
109
103
104
109
116
114
106
95
91
100
110
116
117
117
122
128
131
129
126
128
131
131
122
112
107
109
114
120
126
126
125
118
107
101
101
101
103
107
111
115
125
131
116
110
101
102
108
114
117
115
108
100
100
108
114
111
99
91
94
105
113
114
114
115
119
123
125
125
126
126
122
116
108
109
114
120
125
128
125
116
106
100
91
88
88
98
108
120
125
128
127
130
115
117
118
116
112
112
114
116
112
103
100
107
112
109
103
101
106
113
114
109
105
108
116
116
118
121
125
124
117
108
104
110
117
121
124
130
130
120
104
93
85
86
89
99
113
124
132
132
130
130
115
118
124
120
113
107
107
112
112
104
99
103
109
114
111
110
114
117
116
111
108
108
112
115
117
123
129
127
117
107
108
116
120
115
113
117
126
123
109
94
85
92
99
108
117
122
126
124
123
126
116
114
119
116
110
102
100
103
108
104
96
97
105
116
120
116
115
117
119
118
119
120
119
118
121
127
132
129
119
110
113
123
124
117
107
106
117
120
108
95
90
97
110
116
118
117
117
116
116
114
119
115
110
108
106
99
96
101
106
106
99
95
102
115
125
121
118
116
119
121
121
120
120
120
122
125
127
126
122
119
117
122
121
117
114
114
119
113
104
95
95
103
112
117
117
119
122
122
118
114
129
119
110
107
102
95
93
100
114
122
113
103
104
115
124
125
121
118
116
114
112
112
115
118
117
114
115
119
124
127
122
117
113
116
129
134
130
116
105
102
106
112
114
114
118
128
140
138
128
119
136
128
114
108
103
94
92
100
118
132
130
122
116
118
125
125
123
119
115
110
109
110
113
115
112
107
107
115
128
135
130
119
113
123
138
146
136
120
109
107
114
116
115
112
120
133
141
138
127
121
127
120
112
106
106
109
108
106
111
120
127
132
132
130
126
123
119
115
113
112
114
118
118
117
110
104
104
114
129
138
139
136
135
138
143
140
133
125
117
113
110
107
108
114
121
127
127
123
121
126
103
100
98
98
106
122
127
120
109
107
114
126
133
132
127
124
116
109
110
113
119
123
124
122
118
110
108
113
121
132
139
149
155
151
140
133
132
131
128
117
100
90
94
106
116
119
115
115
123
129
93
94
92
88
95
113
126
126
119
114
113
115
117
122
126
126
119
111
111
112
115
118
121
123
125
125
120
114
112
114
121
132
140
139
133
129
132
138
136
122
103
88
88
98
109
115
115
121
128
135
99
106
105
99
95
103
114
124
129
129
122
113
108
114
124
129
126
121
116
115
114
111
113
118
126
132
126
116
107
102
104
114
120
125
122
126
130
135
136
124
110
97
91
94
102
114
123
128
129
130
110
121
122
116
111
108
110
114
122
128
127
124
121
123
128
132
127
121
119
117
119
116
112
112
121
129
128
118
107
105
111
119
121
122
119
124
127
127
123
119
112
104
100
99
105
116
126
128
128
127
118
123
122
118
118
116
108
102
103
113
126
135
140
140
138
133
122
112
108
113
118
119
113
108
109
117
124
119
109
111
120
131
131
126
120
122
124
121
114
110
111
110
110
109
109
112
118
121
125
127
116
116
109
106
108
110
106
99
97
106
123
135
142
143
141
134
122
108
99
101
113
119
113
107
105
111
118
119
114
115
120
126
124
117
116
120
123
120
110
106
110
115
119
116
112
111
111
116
124
130
104
107
106
104
105
106
105
102
104
113
121
125
125
124
127
130
126
118
107
107
114
119
117
111
109
112
119
121
121
118
119
118
113
108
112
118
122
119
110
105
110
118
122
123
119
116
114
117
125
133
96
101
105
110
110
111
109
109
110
115
121
122
112
105
108
120
129
132
125
120
119
120
119
118
119
120
125
127
127
125
121
117
112
111
112
115
118
114
107
104
108
119
126
130
130
126
118
115
119
127
96
99
103
110
116
118
115
110
109
113
119
121
111
98
93
107
122
133
130
120
116
116
120
120
122
123
129
132
132
129
123
121
119
119
118
116
114
111
109
111
115
125
131
134
134
128
119
110
110
118
102
101
102
107
114
119
116
110
104
107
114
121
122
111
103
107
119
127
127
118
116
117
123
123
124
124
129
135
136
129
122
121
122
124
118
114
114
118
123
124
127
130
135
136
131
124
119
113
114
123
103
103
102
106
112
113
107
104
103
109
114
120
125
129
126
119
118
122
124
121
117
119
125
130
129
125
129
133
133
126
120
120
123
122
115
109
118
130
137
133
128
130
136
135
127
121
121
124
128
136
94
96
102
109
110
104
97
98
108
118
122
121
125
131
132
123
116
116
122
121
115
114
122
132
133
128
126
127
127
124
120
122
122
118
112
109
121
133
132
125
120
126
134
132
125
121
124
130
138
145
94
95
102
107
104
98
94
99
115
126
126
121
121
126
128
121
112
109
112
112
110
110
115
126
131
127
125
124
125
126
126
126
123
117
116
121
127
127
118
114
116
127
132
129
122
120
123
127
135
141
104
106
105
100
95
96
100
110
120
126
127
121
119
121
121
116
109
105
107
110
111
111
113
114
117
125
128
130
134
140
139
131
119
116
121
132
133
125
116
116
126
131
128
123
121
121
123
124
129
135
112
112
108
99
96
101
110
117
119
121
122
122
119
116
113
111
107
107
112
116
117
113
107
105
109
127
132
134
137
142
140
132
116
111
120
133
133
125
120
124
132
128
122
122
125
126
127
128
132
135
110
112
110
107
110
111
114
115
114
117
123
125
120
110
104
101
104
109
117
125
123
114
106
105
117
131
134
128
126
131
130
124
111
108
119
127
128
123
122
126
128
124
122
126
129
132
133
134
137
136
106
109
111
111
114
114
113
115
114
118
123
125
120
110
101
99
102
109
117
123
124
119
117
121
132
137
131
124
120
123
124
115
108
109
122
131
129
123
120
126
129
128
129
130
130
130
131
133
132
128
106
107
106
103
104
109
115
118
116
117
119
119
118
115
113
110
108
109
111
114
119
123
127
130
135
135
130
124
119
119
119
114
112
121
136
141
137
125
120
126
134
137
136
129
124
123
125
126
123
119
104
105
101
94
94
105
117
122
119
112
109
110
112
117
123
124
120
114
108
109
116
121
125
125
127
130
129
125
120
117
119
123
131
135
141
141
139
130
124
123
131
137
135
126
119
118
123
124
121
119
99
100
97
92
94
105
119
128
125
115
109
110
110
113
121
129
134
129
118
112
111
115
113
115
120
125
128
126
123
119
120
128
135
134
128
129
134
134
127
118
121
129
135
129
120
117
119
122
123
127
96
97
99
102
102
110
122
132
131
126
121
116
109
103
107
124
141
145
133
116
108
107
111
114
118
121
124
127
126
123
121
123
129
127
119
117
126
132
127
115
112
126
140
140
130
119
116
118
120
131
101
101
105
108
114
118
122
129
132
128
126
122
112
101
100
114
136
146
136
118
105
105
112
117
117
116
117
123
126
122
118
115
121
125
122
119
123
126
125
120
120
132
148
152
143
129
122
123
127
129
111
107
110
116
123
126
123
123
121
121
123
122
118
110
106
112
129
139
134
116
101
102
111
119
118
114
113
119
121
116
110
108
115
126
128
127
127
128
128
128
130
135
148
149
142
133
128
130
131
128
109
108
114
125
130
129
123
121
121
120
119
120
120
121
118
120
127
133
130
116
105
101
111
120
120
120
117
122
120
112
106
107
115
123
127
129
132
136
135
130
128
129
134
136
136
130
128
130
132
131
103
104
115
125
124
121
120
124
126
121
114
111
113
122
126
127
129
130
128
123
116
114
117
122
125
129
130
131
125
114
110
117
125
129
127
126
129
134
131
125
121
125
129
132
132
132
130
128
129
132
103
103
111
114
113
109
115
123
128
121
111
101
102
112
120
127
128
126
126
128
132
129
120
120
122
130
137
138
128
115
114
124
136
137
129
124
123
123
121
120
122
127
132
134
136
137
136
130
125
130
108
104
104
104
105
110
114
120
124
119
113
103
97
100
108
117
121
118
120
123
129
123
112
106
113
126
134
131
119
111
112
120
130
133
130
129
124
120
118
121
126
133
137
137
138
136
136
132
129
132
112
107
103
105
111
119
119
119
117
119
118
114
105
101
102
108
114
112
115
115
110
105
100
103
113
123
125
117
108
106
109
111
114
120
127
133
132
128
121
124
128
133
137
136
133
129
129
134
137
137
113
110
106
111
119
126
124
121
119
120
120
119
113
107
103
103
106
111
113
110
104
101
103
117
127
127
121
114
114
119
120
115
111
115
125
132
132
126
122
124
126
131
134
131
127
123
124
132
140
142
111
112
111
115
119
121
122
124
124
122
120
118
116
112
108
102
102
106
108
107
103
103
111
128
135
129
122
119
126
133
133
125
120
122
128
127
122
118
120
123
128
131
133
127
125
122
124
127
134
137
109
112
113
115
115
115
120
125
127
123
118
116
116
114
111
106
102
105
109
113
109
108
109
118
127
127
127
127
131
138
138
132
130
130
131
124
120
117
121
126
133
134
133
127
125
123
123
125
126
129
109
113
114
114
114
115
120
123
124
120
116
115
116
116
115
114
114
118
127
130
125
113
106
106
113
121
132
139
138
133
129
129
132
131
127
121
122
128
129
129
131
132
132
129
127
125
124
123
124
127
123
129
127
114
102
102
108
118
120
116
112
110
108
108
109
114
116
111
106
107
105
104
102
103
108
115
120
118
117
119
123
127
128
126
123
117
119
119
122
123
122
116
111
107
106
110
115
123
127
124
129
131
122
109
103
109
119
125
118
105
100
108
113
116
116
116
116
116
114
111
108
105
103
103
104
107
111
117
120
120
118
116
122
130
133
126
116
115
117
121
121
116
109
102
106
111
117
124
127
127
117
116
110
104
106
120
133
138
127
111
104
112
119
122
121
121
126
129
126
120
116
114
115
115
114
113
115
116
118
118
114
113
122
135
141
133
118
109
112
118
121
116
109
103
106
110
113
111
116
125
96
96
100
104
111
122
132
136
131
127
121
120
121
123
123
124
127
132
129
127
122
122
123
124
128
126
123
117
117
117
121
127
133
139
143
138
125
113
112
118
120
115
110
106
107
111
111
107
114
123
83
86
94
103
111
116
116
119
126
131
132
124
118
115
117
121
124
125
123
121
120
120
122
124
129
134
130
124
122
126
135
140
142
139
137
129
123
117
116
120
121
116
112
108
107
113
120
122
124
122
84
88
96
104
109
109
106
107
114
125
128
124
117
112
116
120
121
119
114
112
112
117
119
119
121
126
129
128
126
128
134
137
137
131
125
120
119
119
122
123
123
121
115
108
104
113
128
140
133
120
98
98
106
109
109
107
105
105
112
119
122
124
123
121
121
123
122
117
110
108
111
118
121
117
114
115
119
123
123
123
122
123
125
124
123
124
124
125
126
124
125
125
120
109
99
104
122
136
132
119
108
109
114
114
109
105
104
106
110
116
116
123
127
127
123
121
119
116
112
112
114
120
122
119
114
112
116
120
121
120
117
113
114
116
121
126
129
128
127
124
127
129
127
115
100
94
106
120
126
124
115
112
111
108
106
104
104
103
104
106
109
115
117
116
115
111
111
113
113
114
115
118
121
120
119
118
120
124
127
127
119
113
108
109
112
117
121
126
126
124
125
128
128
118
106
97
103
112
122
127
117
111
101
97
102
105
106
103
99
97
100
101
100
96
95
101
107
111
111
110
112
114
119
121
122
120
123
129
134
137
132
124
117
111
108
111
120
126
127
124
118
119
120
116
111
112
114
117
121
126
114
107
95
93
97
103
107
108
104
100
100
101
95
88
88
98
109
113
110
103
105
111
117
121
122
123
125
129
134
136
133
129
123
114
112
117
131
137
130
120
111
110
106
108
113
122
127
125
120
120
112
110
105
97
94
98
105
113
111
109
111
114
108
97
96
103
115
118
111
100
101
110
117
119
122
126
128
128
128
129
129
127
119
110
111
125
138
139
126
114
106
107
103
105
115
126
131
127
120
119
112
118
119
111
96
95
103
113
113
108
110
115
122
117
113
113
117
117
115
111
114
116
117
118
122
127
130
127
121
123
125
123
115
105
107
120
131
124
111
103
102
106
106
110
120
127
128
122
119
123
111
120
124
117
107
103
105
111
109
100
96
105
121
132
127
119
113
115
121
125
126
124
120
118
120
125
126
123
119
120
122
120
115
110
110
113
122
117
106
99
98
103
110
117
124
125
124
120
119
124
111
117
116
113
108
104
105
109
109
102
97
100
116
128
126
115
109
112
120
123
122
123
120
120
117
114
115
118
122
122
122
118
116
112
114
118
124
121
115
109
103
106
114
120
122
124
122
120
120
119
112
110
108
107
104
98
98
105
114
119
113
111
114
118
117
108
106
110
115
112
110
113
118
119
114
109
112
120
125
125
120
115
109
110
117
128
131
133
127
120
114
116
119
120
122
122
122
119
115
112
113
108
104
106
101
94
93
101
114
124
128
124
121
119
111
105
107
112
114
111
109
112
115
116
116
119
124
131
132
129
122
114
108
110
120
131
133
131
126
121
120
123
123
121
125
125
121
115
111
109
112
104
103
107
109
107
105
104
109
118
125
131
132
126
115
110
111
116
119
120
119
120
117
117
119
125
131
133
134
132
130
128
126
126
127
131
130
128
125
123
119
119
120
122
128
129
121
114
115
118
99
94
99
107
118
122
118
107
105
108
119
127
133
129
126
123
119
119
122
123
124
123
120
120
121
124
126
129
131
135
139
142
145
143
139
133
129
129
126
124
118
112
114
119
127
128
121
123
126
131
92
90
94
101
112
118
115
107
106
111
115
116
116
123
130
132
126
120
119
118
115
113
112
114
116
118
122
126
130
127
128
131
141
142
137
128
126
128
132
126
118
110
109
114
122
125
125
126
130
135
96
101
103
101
105
104
107
105
107
114
115
109
107
117
133
136
128
121
117
116
112
107
104
106
111
120
131
136
131
122
113
115
129
135
129
123
119
121
127
127
118
111
108
112
118
124
126
125
123
126
112
119
118
113
109
106
104
101
105
112
117
115
120
131
138
136
126
118
115
117
120
117
110
108
113
129
142
144
133
121
116
120
127
126
121
118
118
120
124
121
114
110
110
115
122
127
127
123
116
115
118
119
115
111
112
110
105
100
101
110
120
129
140
145
142
133
121
112
110
114
120
119
114
109
112
127
139
140
132
123
122
125
123
117
114
115
119
120
116
111
109
108
114
121
128
132
129
122
118
114
104
100
98
101
106
107
106
104
104
111
119
131
138
138
133
128
119
109
99
97
104
111
111
107
107
112
120
124
121
120
120
118
111
104
103
111
118
118
109
103
103
107
118
126
131
133
131
128
127
127
80
79
88
99
105
107
108
108
109
109
115
118
122
120
121
125
123
118
105
97
101
108
111
105
102
103
111
117
120
118
117
114
111
105
106
109
114
113
105
98
98
107
119
128
132
133
131
133
140
144
71
74
86
100
107
110
112
112
111
109
112
116
115
114
112
122
125
127
119
114
118
120
120
111
106
108
115
122
123
119
117
120
121
119
113
109
109
109
106
100
97
106
119
129
130
129
129
132
138
145
84
80
84
95
106
113
115
115
113
115
121
126
121
113
106
113
121
126
121
116
122
131
129
119
110
110
119
128
128
124
121
123
129
132
126
113
110
110
111
110
111
118
125
131
129
126
124
124
122
126
102
93
87
92
105
114
113
110
111
117
124
127
122
112
103
105
116
120
118
114
119
128
131
123
114
109
114
126
131
129
124
124
131
138
134
125
118
119
123
125
128
134
139
135
128
121
119
117
113
117
105
103
100
104
111
111
104
100
103
110
115
111
106
106
106
107
112
116
119
114
113
118
129
128
117
107
108
116
127
129
126
126
134
141
138
130
128
130
135
135
141
142
144
140
130
121
119
116
117
123
94
106
113
115
114
106
95
94
99
106
104
100
102
105
107
104
106
112
122
121
113
113
122
132
130
119
110
115
123
127
127
125
129
132
133
129
129
133
133
130
131
137
141
139
131
125
121
120
124
132
92
106
113
113
106
97
93
96
106
111
110
107
110
113
109
103
98
107
120
124
119
112
117
128
134
129
122
117
122
127
128
124
120
116
122
130
133
128
121
118
120
127
128
128
126
124
122
122
125
128
106
110
109
102
96
95
97
107
116
123
124
123
125
126
121
107
101
103
118
126
126
119
114
116
118
124
120
118
123
130
132
126
115
112
124
136
139
128
115
114
119
123
120
117
116
119
121
122
125
123
117
115
110
104
101
102
102
107
116
127
134
133
129
126
124
120
114
114
120
126
128
118
110
105
105
111
115
116
122
131
136
132
125
124
132
139
140
126
118
119
124
125
121
117
115
117
121
124
127
123
115
114
112
114
116
111
105
105
112
126
137
136
127
120
120
121
121
120
123
126
123
117
110
108
108
112
113
115
117
126
133
136
139
142
143
140
129
122
121
125
127
123
123
125
127
126
124
126
128
125
105
105
106
110
112
111
107
108
112
122
131
127
118
110
107
110
113
116
116
120
121
120
123
125
129
129
124
119
116
120
123
127
137
146
150
142
126
117
118
126
129
126
126
129
131
130
128
127
125
122
106
104
100
94
95
105
113
114
115
113
116
117
113
106
103
101
103
106
108
111
119
123
131
136
137
134
127
121
117
117
116
115
120
137
148
145
129
118
114
122
132
133
131
127
126
127
127
125
120
116
119
116
105
93
90
106
116
117
105
99
101
111
113
108
105
105
107
108
109
111
118
124
127
126
124
122
116
115
115
116
116
114
116
126
137
143
138
125
117
120
129
137
136
129
122
121
124
123
121
118
119
120
110
101
99
110
118
117
107
98
105
114
116
112
109
112
119
123
123
123
125
122
117
111
109
110
113
115
120
122
122
117
115
118
124
137
142
140
128
121
123
133
139
136
126
120
122
127
128
130
108
107
109
109
109
113
119
119
113
113
118
121
116
111
111
117
129
137
138
136
127
116
108
107
109
113
116
122
128
128
123
117
112
115
121
129
139
143
139
126
121
126
138
141
138
128
127
132
134
134
106
103
109
117
122
121
118
118
116
117
120
119
111
106
108
119
134
144
144
135
122
110
107
113
118
119
120
124
128
126
118
109
108
115
122
126
131
137
137
130
126
128
136
141
143
139
137
137
132
125
114
110
114
125
131
127
117
114
116
118
119
114
109
106
112
122
138
146
140
122
105
98
108
117
120
117
115
118
123
123
115
106
108
116
121
123
127
132
136
136
135
133
135
137
139
141
142
137
129
115
112
113
117
125
127
122
116
116
121
122
118
113
112
115
120
126
136
141
130
112
98
96
109
119
116
110
108
116
122
124
118
117
119
120
121
123
128
136
138
139
137
134
133
132
131
129
131
132
131
128
108
110
112
114
112
109
117
129
134
126
116
111
113
118
119
118
122
124
120
112
104
107
115
120
115
111
113
126
129
130
129
132
136
131
125
122
128
137
139
133
128
127
130
130
127
126
128
131
134
136
107
106
107
103
100
105
115
130
129
119
107
103
106
111
110
105
104
108
112
113
113
115
118
118
118
120
128
137
135
132
131
136
142
141
131
125
124
126
125
122
121
123
127
130
130
132
132
131
131
132
111
103
102
103
107
111
115
116
112
105
102
101
104
108
108
106
105
105
109
112
114
112
110
114
119
126
136
133
129
125
122
124
131
133
131
127
122
116
113
117
121
128
132
134
135
135
132
126
122
123
109
101
102
113
121
122
117
109
104
104
106
109
110
112
116
117
115
113
110
108
108
108
108
114
121
125
124
121
120
123
124
121
112
111
119
125
122
115
111
117
127
132
137
139
139
134
128
121
121
124
104
100
105
118
129
130
122
118
116
114
114
117
119
121
119
118
115
112
108
103
104
111
123
129
129
119
113
112
122
135
138
127
110
105
112
122
121
115
113
119
128
133
138
141
140
134
127
123
125
131
108
105
110
118
124
125
124
128
129
126
122
121
122
119
113
106
106
106
102
99
104
116
132
137
127
116
111
116
130
141
144
133
120
118
122
125
124
117
115
120
127
132
136
138
139
137
131
127
129
134
116
116
115
115
115
114
117
124
128
126
125
124
122
116
108
104
103
101
100
101
103
112
114
118
117
116
118
123
132
137
135
129
126
129
132
135
130
122
118
120
126
132
135
136
137
137
132
130
130
134
123
121
116
114
112
112
113
114
119
123
125
124
121
117
113
110
109
110
115
117
111
104
99
102
109
120
132
136
132
121
114
116
123
130
130
133
133
129
126
124
126
130
135
134
133
130
129
128
131
135
114
122
125
116
107
106
112
117
117
114
108
109
111
115
118
118
114
107
107
112
119
122
117
113
108
106
105
109
113
118
121
123
124
125
124
120
117
113
115
119
121
120
118
116
120
113
112
112
119
119
119
113
106
103
106
116
121
118
106
100
101
110
115
118
117
112
108
103
104
110
113
115
110
105
102
100
105
110
115
117
110
107
115
127
136
128
115
108
111
117
119
117
113
112
118
115
117
119
124
126
115
102
92
94
107
122
126
117
102
95
101
114
117
115
110
108
107
109
111
111
113
113
113
114
115
114
114
112
112
107
100
97
112
131
143
135
118
108
109
116
119
117
116
118
123
121
121
120
122
129
104
94
91
97
110
124
126
119
110
108
111
114
114
108
109
111
115
119
123
120
116
114
117
123
132
130
122
108
101
102
105
111
121
136
145
140
126
116
115
119
119
118
122
125
126
123
120
118
120
127
104
96
94
98
108
115
121
122
125
128
124
114
105
103
111
121
126
130
131
125
114
108
110
121
135
135
122
108
99
105
118
128
135
138
140
131
124
122
122
122
119
117
123
127
126
120
120
120
124
124
108
101
94
96
104
109
114
120
126
132
124
111
103
105
114
123
129
130
128
119
109
103
104
112
122
126
120
114
112
115
124
133
137
134
126
119
118
120
123
122
118
116
120
124
122
116
123
126
127
123
112
106
102
102
104
104
107
114
117
119
116
112
113
117
120
124
126
127
122
113
108
108
106
106
108
113
119
121
122
121
125
127
126
125
124
119
117
119
122
121
119
118
121
121
116
113
120
125
125
122
118
118
119
115
109
102
102
104
108
112
117
124
127
125
121
121
125
125
119
115
114
116
108
104
105
108
116
122
123
123
119
116
117
119
122
121
119
117
118
120
121
122
123
120
115
108
113
117
120
123
120
129
129
119
111
103
100
99
104
111
119
128
129
125
124
123
127
127
121
119
116
115
108
103
103
107
114
120
123
124
119
115
113
114
117
117
119
118
117
119
121
123
125
122
115
109
111
115
120
125
115
118
117
112
108
105
102
100
101
109
116
116
112
109
115
122
130
129
121
116
112
111
107
105
105
107
112
120
127
132
131
127
119
112
108
111
120
127
126
119
116
119
123
122
118
117
119
120
122
125
106
105
103
103
104
104
104
102
101
107
113
110
97
90
100
118
130
127
115
107
106
109
111
111
109
110
114
122
131
138
142
138
123
108
101
108
129
142
137
122
114
114
117
118
119
123
126
125
123
123
106
105
104
101
100
102
104
106
111
118
126
120
105
91
91
111
125
123
109
100
105
111
116
116
119
120
120
123
128
135
139
133
116
101
100
115
133
142
135
124
115
113
109
108
115
123
128
125
123
125
108
116
115
107
101
102
107
114
117
122
128
129
122
110
105
113
119
118
113
110
113
114
115
116
120
124
123
119
118
123
125
119
106
100
106
122
134
132
126
121
115
112
108
108
118
128
130
126
125
129
110
121
122
113
106
107
114
117
114
111
112
121
127
131
125
119
115
116
121
124
119
114
112
112
115
118
114
113
115
118
122
114
105
105
116
130
129
122
119
119
114
110
110
118
129
134
133
129
128
131
106
117
118
114
109
110
112
113
107
101
101
106
119
128
124
112
110
114
121
122
119
113
113
114
113
110
110
115
124
127
124
115
108
110
117
123
126
125
125
123
115
113
119
127
134
132
129
128
127
128
97
107
110
110
108
105
102
104
104
102
101
105
111
112
103
93
97
109
117
117
113
114
116
116
114
114
118
127
135
133
127
120
116
113
115
118
127
130
128
125
121
121
126
127
125
119
115
116
120
121
90
93
103
109
107
99
95
99
106
109
111
109
108
106
93
89
96
108
114
116
116
116
116
113
115
124
135
141
135
125
121
123
122
115
113
117
125
128
127
126
126
127
130
127
120
112
106
109
113
116
89
89
101
111
114
109
100
103
110
115
116
115
112
109
103
101
104
112
118
123
124
123
116
113
117
129
142
142
131
122
120
123
121
116
115
118
123
125
124
124
127
129
131
128
124
120
115
114
117
120
92
91
104
120
123
117
107
104
111
118
120
119
114
112
113
113
115
119
125
128
128
125
120
119
119
127
131
133
130
125
122
119
117
117
118
124
126
127
125
124
126
126
129
129
131
129
127
125
127
130
97
98
107
114
119
114
105
101
107
117
118
115
111
112
118
121
120
122
124
126
123
119
116
117
114
114
117
128
130
128
123
114
119
121
124
128
127
129
131
129
125
123
125
130
132
131
129
127
130
135
98
98
100
101
104
104
100
97
102
111
110
107
107
115
124
125
122
120
122
123
117
113
110
110
109
110
116
126
129
126
116
118
128
132
129
125
126
130
133
133
125
121
123
130
134
132
129
125
126
134
99
98
94
96
100
102
101
98
99
105
104
104
113
127
130
127
121
117
120
122
120
115
111
109
110
113
118
124
126
124
121
127
132
132
125
120
123
128
131
130
123
121
123
130
135
136
132
126
122
126
99
97
94
97
102
104
105
104
106
108
109
113
119
128
127
122
116
115
120
122
122
118
114
113
112
114
116
121
125
128
132
132
129
120
114
116
120
123
122
119
118
119
122
132
141
144
139
131
123
119
95
97
101
103
105
104
106
108
111
112
114
115
116
114
110
108
114
117
121
120
118
117
115
112
110
109
110
118
125
132
135
130
121
113
110
114
118
116
110
107
110
114
120
131
141
145
141
133
127
120
83
93
107
116
108
102
104
109
109
108
108
111
114
108
107
109
117
123
123
118
116
115
111
102
94
97
107
119
126
130
130
125
120
117
117
115
116
113
108
103
103
108
117
127
136
140
139
136
133
133
79
86
102
109
105
99
102
108
108
103
99
109
114
116
119
121
121
122
119
116
121
121
114
100
92
97
112
123
126
120
119
121
126
129
123
114
112
112
111
104
102
108
118
126
131
134
137
139
138
135
87
84
83
88
89
95
100
107
111
109
109
113
120
122
121
120
117
112
106
112
124
133
125
109
98
100
116
126
128
123
119
120
124
126
121
111
109
111
113
109
111
118
125
130
128
128
135
138
134
127
105
94
81
77
85
94
99
105
112
118
120
116
115
112
109
109
108
104
101
105
120
131
132
119
105
101
107
120
128
129
124
122
123
127
125
119
115
116
119
119
120
125
130
131
126
125
127
129
125
121
112
111
100
92
97
99
98
100
105
112
115
112
104
98
96
98
105
108
105
103
107
115
122
117
109
101
99
110
125
132
129
125
126
130
134
131
127
126
129
129
128
126
127
126
126
125
121
118
117
120
114
123
119
112
107
100
96
96
99
105
110
107
104
98
95
94
103
114
121
114
104
101
108
113
111
105
105
115
122
129
127
124
125
128
133
133
131
130
130
131
127
124
122
124
128
129
124
118
117
120
115
124
119
112
105
96
94
96
102
107
109
109
109
108
100
95
103
118
130
128
118
107
107
111
113
115
114
115
119
123
123
119
116
115
118
122
124
121
121
122
123
123
122
121
130
132
131
126
120
119
120
116
106
101
96
94
92
96
105
115
117
113
113
111
107
103
107
120
131
135
129
119
113
110
108
107
107
108
113
119
121
120
115
113
116
122
121
117
113
115
122
128
128
124
125
126
129
131
125
119
121
114
106
104
105
102
91
90
101
119
127
122
116
112
112
117
119
122
131
135
135
127
118
110
101
91
90
95
108
118
128
130
130
125
121
125
124
120
117
116
122
128
130
125
122
121
124
127
126
119
120
115
115
120
120
110
91
82
94
117
129
129
118
112
115
120
120
123
128
131
132
129
122
112
104
95
94
103
109
119
129
137
142
140
134
128
126
126
126
124
123
123
126
128
126
123
120
120
122
119
110
108
113
122
125
115
97
86
93
110
122
126
119
112
112
115
115
116
119
122
124
126
127
125
120
118
118
120
120
121
123
129
138
141
136
130
125
125
127
128
128
121
124
130
130
129
121
117
118
120
109
107
109
110
113
116
110
102
98
103
114
121
117
110
105
106
105
108
110
114
119
125
132
135
133
130
128
126
125
125
121
121
120
127
132
130
123
120
122
126
128
127
128
131
132
129
123
119
119
121
114
118
114
107
107
113
115
110
103
103
112
121
120
110
103
101
101
105
108
112
119
124
129
129
127
121
116
117
124
131
127
118
111
115
124
131
128
123
119
123
127
132
135
135
130
125
123
122
124
126
121
131
126
115
106
114
117
115
108
108
116
124
126
118
108
104
103
107
114
122
129
126
124
119
113
110
107
114
125
136
132
118
105
110
122
134
139
134
127
123
124
131
136
137
130
124
124
128
132
133
124
127
123
117
114
117
117
116
112
112
118
126
127
123
118
111
106
110
122
135
136
125
115
112
113
114
113
118
128
137
129
115
102
109
123
134
140
138
132
127
124
127
131
134
132
129
131
136
137
134
123
116
115
119
124
123
117
112
111
111
114
116
120
122
119
117
112
115
127
133
125
111
103
109
119
123
122
122
129
133
126
110
103
112
123
130
133
133
131
127
121
118
117
123
129
134
137
139
136
130
116
109
108
116
123
121
114
111
113
112
112
106
107
111
117
120
122
125
128
122
109
94
93
106
119
123
118
117
125
129
126
115
112
114
121
125
127
129
130
125
118
115
115
118
123
128
132
134
133
127
109
106
107
109
108
107
111
116
125
122
113
105
104
109
116
120
125
126
123
116
101
93
95
105
108
109
109
113
122
129
129
128
124
119
120
122
128
135
133
126
119
119
120
121
120
120
123
129
133
132
107
109
108
101
96
97
111
128
136
128
115
106
108
114
115
114
113
113
114
108
102
101
110
111
108
106
111
122
129
132
131
133
136
131
125
123
129
138
139
132
125
126
131
129
124
119
122
128
135
133
108
109
109
104
100
101
114
131
134
123
111
110
114
119
116
106
100
99
101
103
104
107
117
119
122
123
128
135
137
133
130
133
140
141
133
124
124
128
131
133
132
133
133
132
130
128
127
128
130
127
110
106
108
112
111
111
115
122
122
115
111
111
120
125
122
112
103
98
99
103
106
111
116
125
130
135
139
142
140
135
131
131
134
137
133
125
119
115
118
128
132
132
131
132
134
134
131
125
120
118
108
103
107
116
122
120
116
113
112
113
112
116
121
126
125
119
112
108
106
106
112
119
125
126
125
131
135
135
136
136
137
133
129
125
126
124
119
113
115
125
130
130
127
129
134
135
129
119
115
119
106
103
109
121
127
125
118
117
115
113
111
115
118
120
116
114
114
112
108
106
113
127
133
125
117
114
119
123
130
137
143
138
128
121
120
123
124
122
120
125
128
126
122
126
134
136
130
121
117
125
112
108
113
122
127
124
121
118
114
106
104
107
110
108
104
106
113
114
104
99
104
119
129
122
111
106
110
119
129
136
140
135
127
123
124
127
129
124
122
123
125
120
117
122
133
139
135
127
125
130
123
119
117
117
121
117
115
111
103
100
101
104
105
102
103
108
112
111
101
92
92
102
109
109
106
105
111
118
127
130
126
121
121
124
131
135
131
126
122
119
121
118
116
120
131
138
137
137
135
138
128
123
115
114
117
116
112
106
99
99
106
108
106
105
107
110
109
105
98
94
89
93
99
105
110
113
115
117
117
114
108
107
114
121
129
135
135
130
126
122
122
123
123
123
126
128
134
143
152
154
101
102
109
108
106
108
113
111
105
102
101
106
111
115
119
119
114
108
109
115
128
132
128
118
109
106
110
115
122
121
118
119
122
125
126
119
114
109
112
118
122
123
121
119
116
112
114
115
120
120
101
96
94
99
108
118
119
112
106
108
114
115
113
110
111
114
114
109
108
111
117
120
118
116
113
110
112
114
118
117
111
109
115
124
127
122
113
108
112
117
118
117
116
115
117
115
119
122
124
123
103
96
92
97
109
119
112
96
89
100
116
119
113
102
98
102
105
107
107
108
111
111
112
117
119
121
117
112
112
113
110
108
113
120
126
122
117
114
116
118
116
113
115
119
122
122
124
124
125
124
108
102
98
99
109
115
108
90
81
92
109
115
109
99
96
100
105
106
109
110
110
110
112
119
128
128
118
110
108
111
112
113
115
121
126
123
121
121
122
120
115
113
117
123
125
122
120
121
124
122
124
113
99
94
102
111
110
103
98
105
111
113
110
106
110
116
119
121
125
123
115
109
109
116
124
123
113
106
105
109
113
114
119
126
128
125
121
122
123
120
115
114
121
127
124
116
114
116
121
122
131
116
96
86
96
108
120
121
121
118
116
113
112
116
122
126
132
135
136
128
118
110
109
114
119
114
108
105
108
113
117
118
123
131
131
125
120
120
121
119
115
115
122
127
123
114
112
115
120
124
123
112
98
92
101
111
119
122
123
118
115
114
119
120
122
126
130
132
131
125
119
114
111
112
110
107
109
109
115
124
125
126
123
124
123
121
120
120
121
119
116
114
116
121
121
118
118
117
120
126
116
115
112
112
110
111
113
113
113
114
115
117
120
120
119
119
125
128
126
123
120
117
112
109
107
107
110
113
119
125
128
127
119
116
116
119
122
124
124
122
118
112
110
114
118
117
119
116
117
125
115
123
126
122
114
109
104
104
110
117
126
128
124
123
120
122
126
129
128
124
120
115
109
107
107
109
112
112
118
124
126
125
117
114
115
118
123
127
124
121
117
113
112
115
117
113
115
116
118
125
109
117
118
115
112
108
103
102
105
116
123
124
120
121
126
135
137
131
129
124
117
110
106
108
106
107
108
111
121
123
125
123
118
114
113
114
119
123
121
116
114
115
123
124
120
117
117
119
122
127
102
102
105
107
111
108
102
99
99
108
120
118
109
109
120
135
139
129
118
114
112
111
111
109
104
101
104
113
125
128
129
126
120
111
103
103
112
120
119
114
112
114
122
124
122
121
120
121
124
128
103
101
104
108
110
108
103
98
99
108
120
118
105
95
104
121
128
120
105
100
104
111
113
111
105
103
106
112
119
124
128
124
119
109
103
106
114
123
125
122
118
113
111
110
116
121
123
123
123
128
107
108
108
106
107
108
106
105
107
113
122
120
110
103
105
119
123
114
100
97
102
105
105
106
105
110
107
107
108
114
115
114
111
111
116
124
131
133
134
132
122
112
101
101
113
122
127
127
127
128
109
115
109
103
104
109
114
116
115
117
120
119
116
118
122
121
120
114
108
104
101
98
100
104
112
114
107
105
108
113
113
111
106
114
128
136
136
134
131
130
124
115
111
115
126
132
136
137
133
129
108
116
113
106
106
109
114
117
117
115
111
107
112
122
124
121
118
118
120
118
110
104
107
114
117
119
113
115
123
127
124
116
112
118
126
130
126
123
123
127
123
120
124
129
135
135
136
140
136
129
104
112
113
112
110
107
106
108
112
113
107
103
105
108
112
113
116
120
122
122
118
116
118
118
116
116
121
128
133
133
129
127
127
126
121
115
114
116
118
122
123
125
131
131
129
125
124
128
131
128
97
100
106
111
109
103
98
101
107
112
109
107
107
107
108
109
113
116
119
121
123
123
118
109
106
112
122
127
125
121
125
136
143
131
120
113
114
117
119
121
126
130
133
125
114
112
113
121
125
125
94
93
101
106
104
98
97
102
108
114
113
111
111
111
112
113
112
112
115
119
124
123
115
107
104
112
119
120
113
108
114
127
135
131
121
121
124
125
122
121
127
132
131
120
112
112
116
123
124
124
98
99
104
104
102
98
99
104
111
117
116
114
113
113
115
115
111
112
116
122
125
124
120
116
115
113
116
116
113
110
112
111
116
117
122
129
131
130
126
123
127
129
127
122
119
119
125
127
128
124
110
112
109
106
102
101
101
104
111
116
116
114
110
111
114
114
114
118
126
130
129
126
125
125
119
112
111
114
115
115
113
108
112
118
126
132
132
132
131
131
129
124
123
125
127
125
125
124
127
127
110
109
107
104
102
102
103
103
107
110
108
105
105
107
113
114
117
123
131
134
128
123
120
119
114
108
105
109
114
116
116
118
124
129
129
127
130
136
143
138
132
122
121
125
129
127
124
123
125
132
96
93
94
95
102
104
104
101
102
103
98
93
96
106
113
118
121
125
132
132
126
120
117
114
113
107
102
103
109
116
121
132
132
130
122
118
124
135
142
136
129
124
121
123
127
129
129
127
130
135
93
92
93
97
101
104
105
105
105
103
99
96
97
104
109
114
122
126
132
132
126
122
120
118
114
109
102
101
108
121
134
138
135
126
116
115
121
123
124
123
121
121
119
120
124
128
129
131
131
130
103
111
115
112
106
105
107
109
110
108
104
103
103
102
102
106
116
127
133
131
129
126
123
119
115
109
105
110
118
126
136
138
135
130
125
123
121
117
113
112
114
116
117
118
120
122
121
120
121
122
110
126
134
130
113
103
105
110
110
105
103
106
110
111
106
107
114
123
129
128
126
124
117
113
103
104
107
115
121
125
132
132
131
133
130
127
123
119
116
112
111
114
117
120
119
118
114
110
109
113
107
119
129
127
110
95
98
106
109
103
99
101
112
118
120
119
117
116
116
120
123
121
114
101
97
100
108
117
123
124
121
121
123
126
123
120
122
125
125
116
109
112
119
124
123
121
118
115
112
111
101
101
102
104
96
89
92
104
111
109
100
97
102
114
123
123
119
113
110
115
124
127
120
104
98
100
109
119
125
127
121
117
114
114
115
116
119
122
121
112
108
110
118
127
126
127
133
134
125
115
107
99
89
86
87
87
93
103
110
112
106
100
101
108
116
117
114
111
109
111
121
127
123
109
102
103
108
117
125
131
127
119
111
111
116
119
118
117
117
112
105
104
114
122
125
129
134
135
129
121
121
116
102
92
91
95
98
101
104
105
108
111
112
109
106
105
111
113
110
106
109
113
113
107
102
105
110
117
123
129
125
119
114
116
121
124
123
118
118
115
107
102
103
111
122
127
128
126
124
122
130
130
119
108
105
104
103
100
99
100
108
115
121
115
110
106
114
120
116
108
103
100
102
99
100
108
119
124
122
119
116
114
114
117
121
124
122
120
122
127
122
113
108
111
122
128
126
122
121
122
127
124
117
113
111
108
102
99
101
104
109
112
115
116
113
115
120
125
124
117
109
103
101
98
99
105
118
123
118
113
111
113
116
117
119
119
117
118
123
134
139
138
131
124
129
130
129
128
127
125
117
107
101
104
109
108
101
98
103
114
113
105
103
104
113
117
121
125
127
122
117
111
112
108
100
96
98
106
113
114
116
120
124
124
118
114
112
116
121
131
143
152
153
142
134
130
132
136
137
133
110
99
95
102
110
111
101
95
101
114
115
108
100
100
104
111
116
120
124
122
120
116
116
113
102
88
84
93
109
117
125
130
131
127
117
115
119
120
122
124
132
142
149
145
135
130
132
138
140
136
110
104
104
110
120
117
102
91
95
108
116
119
113
109
106
106
110
116
120
121
119
118
116
114
107
97
97
105
113
120
125
131
128
121
114
116
125
130
127
121
120
124
130
134
135
131
130
133
135
133
111
108
113
123
128
119
105
90
89
103
116
124
127
124
119
115
110
113
118
121
121
119
117
113
115
117
120
122
120
119
121
123
122
116
111
116
124
129
128
123
116
117
124
134
137
132
125
122
126
130
112
112
114
121
125
117
106
96
95
104
115
124
128
128
123
120
112
111
115
120
121
119
120
122
126
129
130
128
124
122
120
122
118
117
115
117
120
125
127
126
121
121
129
138
141
132
121
117
124
130
115
119
118
115
111
109
107
107
109
113
118
121
122
123
120
116
109
107
111
116
120
122
125
129
130
129
124
122
124
130
129
122
116
117
120
121
122
124
127
127
125
127
133
140
138
129
122
122
128
132
125
129
122
112
104
106
109
114
115
117
117
117
118
117
116
113
107
105
110
118
121
124
127
128
126
119
115
117
125
136
132
120
113
116
123
127
125
125
127
127
128
130
132
133
131
127
126
127
132
131
128
127
119
111
105
108
110
113
113
110
110
113
117
120
119
114
105
103
112
120
126
126
123
119
118
114
112
116
126
133
128
115
112
119
128
130
123
119
119
125
128
129
128
129
129
128
127
129
132
132
117
111
108
108
110
110
109
107
108
109
109
112
119
124
124
116
105
101
110
120
122
113
110
112
119
119
114
113
120
127
126
115
115
125
133
130
121
115
115
120
123
124
126
131
133
133
127
128
132
138
105
98
96
101
106
106
106
107
109
110
109
111
118
124
124
117
105
101
109
117
114
101
95
107
120
123
116
111
116
123
125
121
122
127
131
128
123
119
118
116
111
115
122
131
134
129
125
126
136
144
106
100
95
96
97
98
101
107
111
111
108
106
110
116
118
115
109
109
120
120
113
100
95
106
121
125
118
114
115
121
124
125
128
126
124
125
128
132
129
115
107
113
122
128
124
117
118
127
138
145
109
109
106
99
95
94
99
108
112
112
107
103
107
112
116
113
113
117
119
120
115
111
111
119
126
128
124
120
118
117
119
123
126
127
123
122
129
136
136
128
119
119
126
127
119
114
117
127
138
142
111
111
112
110
105
100
103
110
115
115
111
109
111
116
115
112
111
113
115
116
117
120
128
129
132
132
130
127
123
117
116
123
134
139
132
124
123
128
132
132
131
131
130
129
126
122
123
126
133
139
108
108
111
113
113
106
108
115
120
119
115
115
120
119
117
113
104
106
109
114
120
126
131
128
126
127
131
135
130
122
122
129
140
146
140
129
121
117
122
130
133
132
128
130
132
132
130
125
125
133
105
102
107
111
111
111
114
120
122
120
116
115
119
119
116
111
107
106
110
114
122
130
126
114
106
112
125
133
131
126
129
137
144
143
138
133
127
122
123
131
131
127
122
123
128
133
132
125
121
129
105
102
106
112
113
113
115
119
119
115
111
110
111
111
110
110
115
116
114
113
118
125
118
105
95
104
118
123
119
119
129
140
142
136
130
130
132
135
136
135
132
123
114
112
122
131
132
129
127
129
111
106
109
114
118
118
118
115
107
101
97
100
104
103
105
113
126
129
118
109
106
112
112
107
101
107
114
119
116
117
125
132
136
129
125
124
127
131
136
135
130
118
107
107
118
126
130
130
132
134
119
111
107
112
122
127
124
114
101
92
93
95
98
99
105
115
127
128
116
103
97
103
108
111
113
112
113
118
121
125
123
122
122
125
124
121
120
121
123
125
122
114
106
109
118
123
125
127
134
139
121
111
104
109
122
133
129
115
101
95
97
98
98
101
108
114
114
109
101
99
96
102
109
116
119
117
115
117
124
129
123
116
118
123
127
129
128
126
124
120
119
117
117
119
122
122
122
127
135
141
105
102
98
102
108
114
115
112
106
102
104
106
108
105
107
111
108
104
106
111
119
124
123
121
118
121
124
127
125
120
116
118
124
127
123
117
114
116
119
121
122
123
120
116
115
118
126
129
125
120
104
100
96
103
110
118
122
122
122
125
124
118
110
102
106
114
116
113
110
109
113
118
121
124
128
127
123
118
117
117
115
117
122
125
123
119
114
114
117
119
117
117
117
115
114
117
123
127
126
122
106
106
103
105
112
120
117
110
109
119
129
124
112
100
103
112
117
114
110
106
106
108
112
119
124
124
117
110
111
118
126
127
123
118
116
117
117
116
118
118
115
113
116
119
117
117
120
124
126
123
114
116
111
108
111
115
109
89
81
93
113
123
117
107
108
111
117
115
112
109
108
106
107
111
115
114
110
111
119
128
131
128
119
114
109
110
116
119
120
118
114
113
117
120
119
116
116
121
127
125
128
124
112
99
100
108
105
88
79
90
109
121
121
116
117
118
119
120
122
122
116
111
109
108
108
105
104
113
123
126
120
114
115
119
123
120
118
118
119
118
114
116
120
121
117
113
113
120
127
128
134
124
103
86
92
105
112
108
105
109
116
123
124
122
124
125
126
128
127
126
122
119
116
113
105
100
98
107
118
122
116
109
114
128
134
130
123
120
120
118
116
119
123
122
119
115
114
117
123
130
125
113
97
92
99
114
122
123
122
118
117
117
118
121
123
123
124
125
125
124
122
121
118
115
108
100
98
102
111
122
121
119
119
122
125
124
125
124
120
118
118
120
122
122
121
120
119
115
116
125
112
109
110
111
113
116
118
117
117
115
112
105
107
117
118
120
122
124
125
123
118
113
112
112
111
108
104
105
111
120
127
128
121
114
107
117
125
127
125
121
117
117
117
120
121
120
119
114
114
123
107
113
122
124
117
111
105
106
112
115
108
100
101
109
117
121
124
126
129
125
114
104
103
111
118
119
112
109
111
119
124
124
118
114
113
118
124
127
125
119
116
116
116
118
119
114
116
116
119
126
109
114
118
116
112
107
101
103
109
111
107
101
102
111
120
127
127
126
128
126
116
105
104
112
118
119
111
109
116
119
114
111
114
119
124
121
119
119
117
118
118
120
122
124
121
118
117
119
125
130
115
112
109
108
110
109
105
103
104
104
106
104
106
112
123
132
129
121
117
116
118
115
113
111
106
102
102
107
117
118
111
109
116
125
128
120
110
108
115
123
125
123
124
127
130
124
121
120
124
128
116
111
108
109
113
115
110
100
93
97
105
108
109
112
122
132
128
116
102
106
116
122
117
107
96
88
93
101
108
110
110
114
123
129
129
119
111
115
124
133
129
121
117
118
123
125
122
119
119
123
112
109
108
110
115
118
112
99
95
98
107
111
110
113
121
131
125
112
98
101
111
117
114
106
99
95
95
97
99
103
108
119
125
129
130
127
127
131
137
138
129
119
107
106
113
119
124
122
120
119
108
109
106
106
111
115
116
110
111
117
119
116
112
115
125
130
123
112
104
104
108
111
112
113
115
113
107
103
104
111
117
116
120
124
131
136
135
134
134
132
127
121
115
114
114
121
129
135
131
121
108
111
110
107
110
113
116
119
129
134
128
117
113
120
130
132
125
119
119
119
117
114
118
124
129
127
119
117
122
126
123
115
114
122
131
136
130
123
121
120
122
124
127
127
127
129
133
136
132
122
112
113
114
115
113
110
112
117
128
133
124
114
112
120
129
133
130
126
128
129
129
128
127
126
126
124
126
129
132
131
128
124
125
128
128
123
115
112
113
115
120
124
129
129
131
129
129
128
125
120
113
108
110
112
111
105
103
107
113
116
113
111
111
116
125
129
128
126
126
128
129
128
125
120
115
115
121
126
126
123
127
133
140
136
127
117
116
118
120
119
121
125
126
124
122
122
125
123
122
120
112
105
101
93
93
98
101
104
106
108
108
107
111
116
120
122
120
118
118
117
117
118
116
113
111
111
112
114
113
115
122
132
140
137
129
125
129
130
126
122
123
127
125
118
112
117
127
132
127
123
112
106
97
83
82
96
106
109
107
105
106
109
115
118
118
113
111
111
113
112
110
108
109
110
112
109
107
107
110
113
118
124
130
136
137
140
137
132
128
125
128
128
125
119
114
118
129
136
131
122
118
117
107
93
91
102
111
114
111
108
108
114
120
121
119
114
110
112
117
120
114
109
108
111
112
110
108
110
114
117
118
119
125
134
144
142
134
128
128
132
134
130
126
124
122
121
122
125
125
120
120
119
113
110
106
107
109
109
110
108
107
107
110
115
116
116
112
117
126
129
125
118
114
114
113
112
113
115
117
119
118
118
122
128
131
129
123
123
130
138
139
131
124
126
127
124
119
117
119
121
112
110
110
110
109
106
104
102
103
102
96
90
92
100
114
121
120
122
124
127
126
126
124
123
121
120
116
114
113
113
115
116
117
114
112
114
115
121
127
134
134
127
121
122
125
129
126
122
125
128
105
107
108
108
105
104
104
102
100
97
91
85
86
96
112
124
128
126
123
122
124
128
129
130
128
125
118
110
104
103
108
116
118
118
118
118
123
121
121
122
123
122
117
114
116
123
126
128
130
133
105
111
112
108
106
107
108
107
104
99
97
99
103
108
113
122
130
127
120
116
119
125
126
127
127
124
115
105
96
93
103
117
131
137
136
134
130
127
119
114
115
117
115
110
109
111
114
118
124
128
107
115
117
114
111
111
113
112
108
103
107
114
121
119
116
116
119
119
113
111
113
117
118
124
124
120
110
103
96
94
104
118
129
135
135
134
131
131
125
119
117
119
120
119
111
107
107
106
109
115
106
112
116
119
118
111
109
110
111
112
111
113
116
117
116
113
111
111
108
108
111
115
115
120
121
117
106
103
102
110
117
117
114
113
118
123
129
133
130
124
121
119
123
124
119
115
112
110
107
108
99
102
111
119
115
106
98
105
113
116
108
97
97
105
114
118
116
114
116
118
119
118
117
118
118
115
107
106
115
128
129
119
106
105
114
121
128
132
129
120
110
107
114
122
122
123
129
127
120
117
108
108
109
109
105
95
92
101
108
105
94
90
94
105
115
121
125
127
123
120
122
121
115
113
115
117
113
112
116
129
131
125
118
118
127
127
126
125
122
115
106
100
102
111
121
127
133
134
129
123
125
121
113
105
98
94
96
99
92
84
85
95
109
117
121
124
127
126
122
115
116
114
108
107
110
118
122
118
114
116
123
126
128
130
131
128
124
120
118
116
111
105
104
109
119
126
131
132
130
126
129
127
118
107
105
106
105
100
88
82
88
106
122
129
129
128
124
120
110
109
109
110
107
103
105
117
128
125
114
107
110
119
127
130
128
125
121
119
121
124
127
125
120
118
119
123
126
128
130
129
117
114
114
117
123
121
109
103
99
101
104
107
116
127
133
129
122
116
111
110
113
114
111
106
105
111
123
124
115
108
107
114
123
127
124
120
119
119
123
130
138
143
138
132
126
122
122
127
133
134
100
100
103
116
127
125
113
108
112
115
111
106
105
114
122
124
119
115
116
115
116
115
114
113
107
103
102
109
115
116
115
118
125
127
121
118
118
120
123
129
137
147
153
147
135
125
122
126
136
139
98
96
98
106
120
122
116
112
114
115
114
108
104
105
108
107
108
115
121
116
110
108
112
116
111
99
93
101
114
122
124
126
126
122
118
118
121
124
124
123
126
135
146
143
138
131
132
135
141
140
105
103
100
103
109
116
116
113
109
109
112
116
117
111
105
102
106
114
119
116
105
102
108
112
112
109
108
110
116
120
124
126
122
115
114
119
126
128
123
118
118
123
130
132
136
136
139
143
142
138
109
109
107
106
109
112
110
104
104
106
112
118
124
124
120
114
112
113
118
121
117
112
107
108
112
121
124
122
117
114
119
125
123
116
114
120
126
126
122
116
113
117
126
133
138
137
135
136
132
134
118
117
111
108
107
107
104
104
106
112
114
114
119
128
138
134
123
116
121
127
129
122
114
113
119
129
130
124
115
113
118
124
128
127
122
123
123
125
124
120
119
121
131
144
144
136
128
123
128
131
128
123
112
104
101
103
104
110
117
120
114
108
111
122
134
131
124
117
121
126
127
124
124
123
125
127
123
121
119
123
122
124
130
132
130
127
124
125
129
130
128
127
133
143
142
134
128
126
131
130
133
124
110
98
95
101
105
114
117
115
109
103
103
108
118
121
125
123
122
120
120
122
125
126
123
119
117
120
125
124
120
121
125
132
132
127
122
122
129
133
134
131
130
130
132
132
133
133
134
130
119
113
104
99
100
101
104
108
108
110
106
102
101
102
107
116
124
124
123
119
120
123
126
121
117
115
116
120
124
121
115
114
121
132
132
124
109
107
119
130
134
131
128
127
130
134
133
131
130
130
101
98
99
104
104
101
100
103
107
110
110
113
112
112
112
115
119
119
120
122
129
129
125
119
118
117
117
117
119
116
112
113
122
134
134
122
106
104
116
126
130
130
133
141
146
141
131
125
126
134
98
97
100
104
104
101
98
100
106
111
114
117
122
124
121
114
106
107
116
125
130
127
122
120
125
127
121
116
116
117
115
117
124
135
135
124
112
113
122
127
125
126
138
152
157
144
131
126
130
139
111
106
102
102
103
101
97
97
96
99
107
115
122
125
119
112
105
107
118
124
125
116
114
120
130
131
124
119
117
118
118
119
121
125
126
122
120
127
129
129
125
126
132
141
140
135
130
132
139
144
117
110
106
107
106
101
94
86
86
95
104
113
113
112
111
110
113
119
120
121
120
115
117
124
131
132
126
121
116
115
117
120
125
125
121
121
123
131
135
131
128
124
126
124
124
120
124
134
143
148
111
109
111
112
112
101
92
86
91
106
116
115
108
98
95
101
109
117
120
120
122
125
129
128
126
125
126
122
113
109
113
123
131
131
126
123
122
128
130
130
129
124
122
121
121
120
122
128
137
150
106
111
114
114
112
103
100
101
108
118
120
115
107
96
91
94
100
107
115
121
127
133
131
121
110
112
119
121
114
109
114
126
134
135
131
127
124
121
122
125
126
123
121
120
124
124
126
124
127
136
108
111
112
110
104
103
111
118
122
119
114
111
107
101
95
96
99
105
112
118
125
129
121
107
96
103
117
122
117
112
118
128
133
130
129
128
126
122
120
124
127
126
121
117
119
126
130
128
124
128
106
105
104
99
94
100
112
123
125
118
110
107
106
106
108
111
114
117
115
115
117
119
112
101
98
109
120
124
116
113
119
129
132
127
123
123
127
127
126
128
131
130
126
119
115
122
130
134
134
130
106
103
100
99
97
103
113
119
120
118
114
110
107
107
111
117
126
124
118
112
109
112
112
112
113
120
124
123
119
113
119
124
130
127
120
116
116
122
129
132
133
132
128
124
120
121
124
130
137
140
113
106
101
103
110
119
121
118
117
118
117
114
110
107
111
115
119
121
116
112
109
110
115
122
124
125
124
123
125
124
122
121
126
129
126
117
111
118
125
130
130
127
126
130
129
124
116
115
130
141
116
108
100
106
122
136
133
122
113
113
114
112
110
111
114
114
111
107
110
112
112
109
114
121
125
125
124
125
130
132
127
122
123
128
132
131
126
123
124
123
123
122
126
134
137
131
119
109
116
127
118
110
106
106
111
116
118
119
124
125
124
119
110
101
99
102
102
102
103
106
109
112
115
115
121
123
122
124
125
119
117
121
126
126
121
114
116
127
133
128
124
121
127
130
131
133
136
134
127
121
118
111
106
107
111
117
121
128
135
136
130
118
108
100
101
107
108
107
100
98
105
110
115
118
119
120
117
118
118
119
120
119
119
119
117
118
116
120
122
122
119
120
125
128
126
124
127
129
128
124
116
112
105
104
111
120
125
124
121
120
118
114
111
108
110
115
120
116
111
107
105
106
110
113
111
109
107
104
110
118
124
122
118
113
117
121
119
117
118
118
118
122
126
126
122
119
119
123
127
128
115
118
111
108
111
117
121
109
96
94
104
114
117
120
119
124
127
130
129
119
110
106
105
105
102
101
99
106
115
124
124
122
119
116
118
122
122
120
119
118
119
120
123
124
122
118
118
123
130
134
117
123
115
104
103
110
111
101
89
92
105
115
117
116
118
121
126
129
132
127
120
111
107
104
98
94
101
115
127
126
120
118
122
127
130
131
128
126
124
123
120
121
121
122
121
120
121
126
134
138
121
124
114
99
96
104
109
106
107
113
119
120
115
111
113
118
119
119
122
124
122
119
115
108
101
98
103
117
123
122
116
114
122
131
140
136
132
130
125
121
120
122
123
122
122
123
124
125
131
134
123
120
110
99
100
104
107
112
122
130
131
123
119
118
120
118
115
115
117
120
121
120
116
111
105
101
102
107
114
117
114
117
121
127
130
131
129
127
118
113
118
125
129
126
124
124
124
122
119
123
115
115
114
113
110
104
102
109
120
126
118
109
111
120
124
121
118
116
121
122
116
109
108
111
111
107
103
101
105
111
115
123
122
120
116
122
125
124
114
108
116
125
130
126
122
120
121
120
116
119
109
114
122
123
114
102
96
105
116
113
100
84
89
109
120
122
121
128
134
126
111
94
97
109
117
117
110
103
106
109
112
116
118
117
117
121
124
123
120
117
118
122
124
121
116
115
120
123
125
124
114
118
120
118
110
101
102
108
114
106
90
78
82
99
114
121
121
125
132
129
116
100
99
108
114
115
107
105
112
111
105
100
105
117
126
127
122
121
124
128
127
125
120
121
122
121
126
128
129
131
131
123
114
109
109
111
117
121
113
104
94
89
94
104
117
122
120
118
126
130
129
120
110
106
102
99
95
101
112
111
99
92
102
122
135
132
121
121
130
140
139
128
124
128
136
138
133
128
126
128
134
123
111
109
114
125
128
122
109
103
103
105
111
116
121
124
121
115
118
129
139
138
123
106
92
83
87
94
102
102
99
105
120
136
140
130
123
126
136
143
140
130
126
129
135
135
130
124
120
122
120
114
111
114
123
127
123
110
102
105
113
115
113
115
119
121
119
115
116
126
134
139
129
115
100
90
90
94
97
102
109
124
133
137
131
128
125
130
136
138
135
131
127
123
121
122
124
122
117
116
109
109
108
114
120
121
113
103
104
113
119
114
110
108
111
117
116
116
117
125
128
128
127
122
118
110
105
104
108
114
121
126
126
125
125
127
129
128
126
124
128
129
129
121
113
115
121
123
119
115
107
109
112
113
116
114
110
107
113
119
120
116
112
113
115
117
119
121
124
128
128
125
124
124
125
124
119
118
122
126
126
122
118
120
128
134
133
122
116
115
122
126
129
125
119
118
122
122
118
114
110
110
114
117
116
113
112
114
117
120
114
112
112
118
127
128
124
124
128
132
132
130
126
125
127
127
130
129
132
131
128
124
123
127
132
136
131
123
115
116
119
122
127
128
130
128
125
120
117
116
113
107
110
115
116
114
113
113
112
108
101
100
106
115
122
125
123
124
128
130
130
128
128
130
129
128
131
136
136
134
131
131
133
132
129
127
128
129
127
123
119
120
123
127
134
136
131
126
122
121
116
107
105
103
107
112
114
112
105
99
95
97
99
103
108
111
117
123
125
123
116
116
122
128
129
126
122
125
129
132
132
132
132
129
121
118
125
132
133
128
122
122
123
124
128
135
136
137
133
125
120
116
104
91
95
110
116
113
103
98
97
103
104
104
103
108
112
119
121
115
103
98
106
115
120
114
109
113
120
127
128
125
126
126
123
123
126
129
129
128
126
127
125
123
121
122
128
134
132
125
121
121
109
96
98
110
116
112
105
102
104
112
116
117
113
111
111
112
115
111
102
92
94
102
111
113
111
114
120
127
126
122
120
126
135
138
127
120
125
131
136
134
128
123
118
114
114
119
123
120
119
118
113
111
109
109
109
107
104
104
108
113
120
122
123
118
108
102
104
109
109
106
105
111
117
120
122
122
124
126
123
117
113
122
135
137
125
117
120
137
145
140
132
128
125
119
113
108
113
116
115
112
112
112
109
107
104
100
100
100
101
103
107
117
125
125
111
100
100
108
115
122
125
129
132
133
129
123
121
120
115
109
109
113
125
133
128
119
121
132
141
141
133
130
133
133
127
117
115
118
108
108
110
109
106
104
103
101
99
95
94
92
95
107
122
129
125
112
102
107
115
128
133
137
139
138
128
115
104
97
97
108
115
122
131
138
136
129
123
122
126
128
125
125
130
137
138
131
125
124
101
103
105
105
106
109
109
107
100
95
95
98
102
108
118
130
134
125
112
103
110
118
122
126
132
133
122
107
90
82
92
109
129
139
144
144
144
137
128
118
117
119
119
121
124
130
133
132
127
126
91
87
88
96
107
116
118
110
103
100
106
115
118
117
115
120
124
122
111
101
97
103
113
123
127
122
110
100
89
85
95
111
123
130
134
139
142
140
131
120
119
121
123
125
127
127
128
123
123
119
90
82
84
99
114
119
115
108
106
111
117
121
120
116
111
110
111
109
107
101
96
99
113
123
128
122
105
96
95
103
111
111
105
105
113
125
134
137
132
128
127
130
134
132
131
131
129
124
119
119
98
91
100
116
122
116
104
103
112
117
116
112
109
108
110
109
107
108
109
109
107
107
114
123
129
124
108
98
101
116
123
115
104
103
114
126
130
132
131
130
132
130
129
128
127
130
133
130
127
127
109
114
122
124
120
110
101
102
110
109
104
97
99
105
112
115
119
121
120
119
120
115
111
115
124
126
116
104
103
115
127
126
121
125
130
132
130
127
129
132
134
129
120
115
119
126
134
135
133
130
116
126
128
121
111
104
105
104
98
89
87
93
105
113
118
119
121
124
122
121
121
117
110
109
117
123
123
113
105
109
123
135
142
143
140
131
127
124
128
131
134
130
119
114
116
123
131
134
134
130
115
124
124
118
110
107
108
105
94
86
88
98
110
119
122
119
116
112
110
115
118
119
114
110
115
124
129
123
111
110
121
132
140
139
133
126
124
123
124
126
131
132
131
125
121
122
126
131
134
132
108
113
117
118
121
120
114
108
104
103
102
103
110
119
122
116
104
100
105
115
119
119
116
115
118
123
130
127
120
116
117
120
124
126
123
121
122
122
121
120
123
129
135
134
129
122
122
127
133
135
99
106
114
119
125
123
116
113
116
116
111
107
107
117
119
112
104
104
115
121
120
117
113
117
121
119
121
125
128
125
118
115
116
120
119
119
121
124
122
117
117
124
134
140
135
125
120
124
130
134
102
110
114
114
113
114
114
115
117
116
114
113
116
116
113
106
107
116
125
126
118
111
109
115
117
113
111
116
126
127
121
117
117
118
118
120
122
126
123
119
116
122
130
136
135
129
125
125
128
129
113
118
115
105
97
99
107
112
113
111
114
118
121
116
106
103
108
115
122
124
117
112
109
111
112
111
108
110
112
118
121
120
118
118
117
121
125
125
119
115
118
124
130
131
132
132
133
133
129
123
117
119
113
103
96
96
102
109
112
112
113
115
116
115
112
112
108
109
113
124
126
124
115
108
108
112
113
107
103
108
116
121
119
115
116
122
125
122
116
115
121
127
130
130
132
134
138
137
130
122
123
118
109
101
100
106
108
112
117
120
114
107
105
115
128
131
122
112
118
129
139
137
123
112
107
114
115
113
106
107
115
120
121
118
122
124
123
122
120
121
125
126
130
132
135
135
137
137
132
125
131
121
103
94
99
111
118
121
122
124
118
109
106
119
133
139
135
126
128
133
137
136
128
121
116
116
117
121
121
120
119
123
126
131
132
128
123
122
125
128
130
128
132
134
138
137
139
139
136
128
129
113
99
92
98
110
116
117
119
120
118
114
111
116
121
130
139
141
135
127
121
123
126
124
118
118
124
130
130
126
120
124
131
137
135
125
120
121
127
131
133
131
130
131
135
139
143
142
137
131
110
102
97
101
106
110
109
107
109
114
117
115
109
102
103
116
135
142
134
121
115
119
124
121
118
119
130
133
127
117
107
115
125
132
128
119
113
116
126
133
134
129
126
127
134
140
140
136
132
129
97
97
107
117
117
111
104
104
108
114
117
115
109
99
99
111
127
134
128
122
124
130
127
119
116
120
128
130
124
111
103
107
117
127
124
113
106
114
127
134
131
124
122
126
135
139
134
127
124
124
103
106
115
121
120
113
107
105
109
115
119
119
115
110
108
113
120
124
124
125
133
136
131
123
118
118
124
126
126
119
107
107
114
124
124
114
106
112
128
134
130
123
121
127
134
136
132
126
123
120
114
113
113
116
118
116
111
105
104
111
120
125
123
119
113
111
116
120
118
120
124
127
128
121
118
117
119
126
130
130
123
118
120
125
124
116
108
111
124
133
132
128
127
128
132
136
135
134
132
122
112
107
105
110
117
115
108
101
100
111
123
127
121
111
103
107
113
118
118
114
114
116
117
117
114
117
123
131
131
130
128
129
127
125
123
118
115
117
124
130
133
132
129
128
132
135
136
139
136
132
100
99
103
111
116
111
103
97
102
116
128
126
114
97
90
96
108
116
118
115
115
116
117
113
110
116
127
129
124
122
126
133
132
124
116
119
123
126
129
129
130
128
126
125
127
129
129
128
129
132
109
111
114
115
113
107
103
101
109
120
126
120
108
96
87
89
96
108
114
117
119
121
118
111
109
117
123
121
113
111
119
125
122
111
111
118
126
127
125
125
126
124
121
119
120
123
124
121
119
119
127
129
123
115
105
104
109
115
117
118
115
111
107
100
93
92
95
104
110
114
118
120
118
114
114
118
122
120
113
113
117
120
113
106
108
117
124
122
116
118
125
126
124
117
113
119
126
127
120
116
127
125
114
102
95
101
113
122
124
119
113
109
105
103
106
108
109
106
106
110
114
118
117
116
117
121
123
124
120
118
119
120
116
115
116
119
118
114
111
114
124
135
138
129
119
120
129
136
133
125
115
115
110
102
97
101
107
116
122
128
125
114
107
104
108
112
112
106
104
106
110
114
118
120
122
123
124
126
126
122
120
121
128
133
131
126
118
115
115
119
127
135
144
146
137
128
127
131
136
138
111
115
112
111
110
108
110
108
115
128
131
124
112
108
109
109
107
103
105
108
110
112
116
120
122
123
122
125
126
123
120
121
129
140
140
129
120
119
123
128
129
129
139
148
150
137
122
118
132
143
112
113
110
112
120
123
118
109
108
115
118
117
113
112
113
107
103
102
109
115
114
111
112
116
121
121
122
124
126
125
125
124
125
129
131
127
121
122
124
128
128
124
126
136
145
141
128
123
134
143
118
112
113
115
115
114
115
123
133
141
139
131
120
112
108
107
107
106
108
109
108
109
110
111
113
111
114
119
125
128
125
119
119
117
113
108
111
117
121
119
111
114
125
131
133
130
128
128
128
128
120
114
112
111
111
113
116
125
133
135
128
117
108
101
101
105
105
104
101
98
105
110
112
113
105
104
109
118
129
132
123
112
104
105
108
109
109
116
121
121
119
120
125
129
128
125
128
128
128
128
122
115
107
101
104
112
120
122
121
112
103
101
108
114
116
113
110
109
110
109
111
112
112
110
97
88
91
102
116
122
115
107
102
108
117
122
120
118
121
125
130
129
128
127
124
123
125
125
127
127
119
118
110
100
103
113
121
121
108
96
90
101
112
127
130
124
122
126
131
129
119
112
109
105
95
88
89
101
111
116
112
109
114
121
128
132
130
126
126
129
133
129
127
126
126
125
124
122
124
129
105
118
114
106
104
114
120
117
109
102
101
106
112
119
125
121
123
127
133
132
122
112
106
104
100
99
105
115
116
116
113
119
125
129
130
131
132
134
135
132
128
125
124
125
128
128
125
121
125
132
102
117
115
110
107
110
114
115
114
119
119
117
111
109
114
115
112
112
117
122
121
115
110
105
105
110
120
123
121
116
115
120
125
127
125
126
130
132
129
123
121
123
123
124
126
128
127
126
126
129
114
120
116
111
106
105
106
111
120
129
132
124
119
117
117
116
110
107
113
119
119
116
112
108
108
112
118
116
114
109
110
117
123
127
127
128
130
125
114
106
107
118
121
120
121
124
130
132
127
121
117
119
119
112
107
100
99
109
121
130
129
123
121
123
123
116
109
110
117
122
119
113
112
111
109
107
104
103
102
101
104
113
122
128
131
133
130
123
109
102
107
118
120
116
114
118
129
133
127
116
113
118
122
120
109
98
99
113
122
122
113
105
108
115
116
113
109
115
125
127
118
109
108
110
110
104
101
98
100
102
106
111
120
124
127
127
126
123
118
117
121
123
120
114
111
113
125
130
126
117
113
117
121
118
109
104
107
118
122
112
99
91
93
102
110
111
110
117
128
131
123
112
104
106
106
103
100
100
107
112
111
109
107
113
116
119
121
123
128
133
133
127
120
119
118
120
126
128
125
121
117
116
114
111
108
114
122
127
122
111
103
100
101
106
111
111
111
116
128
136
136
122
108
103
99
101
101
102
109
113
109
105
104
109
116
120
122
125
133
139
135
127
123
127
130
135
133
130
127
126
120
113
106
104
109
119
129
131
125
119
119
119
116
113
113
111
111
116
127
139
141
133
118
106
96
95
96
99
102
102
104
107
117
124
128
127
127
130
135
135
130
128
129
134
140
141
137
133
128
125
118
110
102
103
112
119
122
118
115
120
123
120
112
106
102
102
110
116
127
134
137
131
122
113
103
97
97
99
100
102
107
119
127
130
128
125
126
128
128
126
127
130
133
134
134
133
133
129
122
118
114
109
105
108
111
111
107
98
98
105
112
107
97
91
91
99
110
119
126
126
119
116
118
116
110
107
106
109
112
116
121
126
126
123
118
120
121
118
115
115
123
130
132
128
121
120
123
122
116
111
112
110
112
114
112
106
97
90
89
94
99
97
95
92
94
103
113
121
124
121
115
111
108
109
112
113
115
117
121
125
127
126
123
120
119
125
124
117
111
114
122
128
128
124
118
117
120
120
117
116
110
108
113
117
114
108
104
102
100
98
95
97
101
109
111
110
113
118
120
119
116
113
111
112
114
117
118
121
122
125
126
127
127
126
129
135
132
126
125
123
124
126
126
126
126
125
124
125
132
135
106
104
109
116
116
113
114
113
111
101
96
98
103
112
113
110
110
114
118
119
117
120
125
127
128
124
124
125
128
127
126
125
127
126
126
127
131
135
136
133
126
123
124
130
137
138
136
135
138
144
108
108
109
111
114
115
114
112
108
103
99
98
99
101
104
109
112
118
121
119
117
121
128
135
133
123
119
124
132
131
126
124
120
116
111
110
116
129
134
133
124
122
125
130
135
137
133
132
135
141
119
120
118
113
112
111
109
104
103
104
104
99
94
95
101
110
118
125
125
121
114
112
119
125
123
118
114
120
128
133
129
122
114
106
99
100
106
118
125
126
123
121
124
124
122
118
115
117
124
133
120
121
118
114
111
109
104
99
101
106
110
103
99
97
105
113
118
122
122
116
107
101
105
113
116
118
117
120
126
134
134
123
111
107
115
119
120
118
122
128
130
126
124
118
111
104
100
105
117
122
111
112
112
111
110
108
103
99
102
108
112
112
111
111
114
117
113
105
103
103
102
99
104
113
122
125
120
116
122
133
137
127
114
117
130
139
136
129
129
139
146
141
129
119
115
112
107
107
110
114
104
102
107
110
107
106
105
103
103
107
111
116
119
123
125
123
112
101
99
101
103
107
115
127
136
130
116
107
112
127
135
130
122
123
135
143
142
133
134
146
156
152
139
131
131
135
131
120
112
109
103
103
108
108
106
105
106
107
105
104
106
108
112
118
124
125
122
110
102
104
108
115
123
129
131
125
114
105
110
122
130
131
129
130
135
142
142
135
132
135
145
146
139
133
137
145
145
132
120
116
104
104
107
109
107
109
110
110
105
101
98
99
103
106
112
121
127
123
116
109
109
115
117
118
117
117
112
111
115
121
125
127
127
130
133
142
145
140
131
122
122
125
126
125
129
135
138
133
125
122
100
93
93
99
106
112
112
109
103
99
96
98
100
103
108
115
124
127
121
110
104
105
110
112
110
106
106
111
117
121
122
120
116
116
126
142
150
145
131
117
112
115
119
123
127
131
133
126
119
116
100
86
81
89
105
111
108
104
102
102
103
106
110
111
109
107
108
113
113
104
97
97
105
111
112
108
104
106
112
116
118
112
104
102
116
138
148
142
130
125
127
129
127
128
130
135
134
123
112
112
106
95
92
102
112
112
105
105
108
113
113
115
114
115
110
103
98
100
104
100
97
96
103
110
114
115
110
103
100
104
109
109
103
106
119
133
137
133
129
135
145
147
138
129
127
131
135
128
121
125
108
109
115
119
119
118
112
113
117
118
116
112
110
111
108
103
99
102
106
110
111
108
107
110
116
122
120
107
101
105
111
114
112
119
125
129
126
124
127
135
147
147
137
126
119
124
131
132
128
129
105
115
121
121
120
120
122
124
121
116
109
103
102
104
103
102
104
112
119
122
122
118
112
111
116
121
120
113
108
112
121
125
123
123
123
121
121
122
127
130
133
135
133
127
120
123
128
130
128
126
106
118
120
117
115
116
120
120
116
113
109
102
100
100
98
98
101
111
122
124
123
118
113
112
116
121
123
118
119
122
127
129
126
122
119
120
124
127
126
125
123
127
132
134
128
126
126
127
126
126
111
119
119
114
110
112
112
111
112
113
110
105
102
101
97
96
98
103
115
122
115
108
107
111
117
123
127
128
129
129
127
125
122
119
118
121
128
133
132
126
121
124
131
136
134
129
126
125
128
131
112
118
118
114
110
108
108
108
111
114
112
109
108
108
112
106
103
106
115
120
115
108
104
108
116
123
132
139
140
132
124
118
117
118
120
122
127
134
136
128
124
124
129
132
132
129
125
126
129
133
111
118
119
112
105
101
105
108
111
113
115
115
117
119
118
117
114
115
119
122
118
113
108
107
112
119
124
132
133
129
123
119
119
122
122
122
124
129
126
122
121
127
131
132
130
128
124
124
125
126
114
122
121
111
97
94
102
108
112
115
119
121
122
119
114
113
115
113
116
121
124
124
115
108
105
107
108
108
109
114
119
121
120
120
121
122
123
121
113
112
119
130
135
133
128
127
126
126
124
121
116
122
121
114
106
104
106
110
115
119
122
119
114
108
108
108
107
102
104
118
131
134
122
108
101
99
95
90
89
97
105
109
106
106
114
120
122
118
112
112
123
130
132
127
126
128
133
136
132
125
116
116
113
114
115
122
120
118
119
124
123
115
106
106
113
118
116
107
106
119
135
139
128
112
102
101
100
99
99
102
103
102
97
100
109
119
121
119
119
121
126
126
126
122
123
130
140
145
140
129
115
111
99
96
110
125
127
122
119
123
124
117
112
116
124
134
137
129
123
125
133
134
130
121
113
111
115
120
123
121
115
112
109
112
117
120
120
119
119
123
125
124
124
122
127
135
142
145
140
131
111
105
94
92
106
121
121
117
113
118
122
127
124
119
123
132
141
143
135
125
120
124
128
126
123
123
131
138
137
130
125
127
127
128
125
123
120
118
118
122
126
127
131
134
138
140
141
139
136
132
102
103
106
111
117
119
113
108
109
114
118
124
123
115
110
115
129
134
126
111
106
115
123
124
126
132
137
140
129
122
122
126
131
129
124
122
121
122
126
129
130
131
134
136
138
138
135
133
133
132
100
107
119
130
132
124
114
109
110
114
115
113
109
104
104
112
126
126
113
101
101
113
119
118
118
122
127
129
125
119
118
119
122
124
122
119
122
130
137
136
132
126
124
124
122
125
126
128
128
128
106
110
120
130
133
129
125
119
115
118
118
114
111
106
106
114
124
122
110
102
107
117
123
120
111
105
112
119
125
125
118
112
116
123
123
119
118
125
135
136
130
122
115
110
106
108
117
125
126
123
113
111
112
116
126
129
127
123
122
124
127
126
118
112
107
114
120
120
113
110
117
128
129
119
106
99
105
119
129
128
121
114
118
126
128
122
115
111
118
127
129
125
117
112
109
113
122
128
128
121
108
104
106
111
120
124
125
125
126
129
133
130
122
113
105
107
115
119
119
117
123
127
127
115
104
103
118
129
131
130
127
126
126
128
130
125
116
107
106
117
128
130
131
129
129
132
131
130
128
120
97
96
102
110
116
116
118
120
127
130
129
123
115
111
106
107
112
118
119
121
120
119
114
108
106
116
132
135
130
128
131
133
129
124
123
125
125
119
115
120
127
131
132
132
135
135
130
125
121
118
109
105
107
110
111
109
112
114
117
120
115
111
111
114
114
109
109
114
115
116
114
111
111
111
116
127
135
131
120
123
130
135
124
112
112
124
131
130
126
124
126
127
126
126
125
126
126
124
121
122
131
127
118
111
107
106
111
112
111
112
111
109
112
115
115
110
105
107
109
111
111
113
115
121
126
130
126
120
117
120
126
126
119
112
114
124
129
127
124
122
124
126
124
121
117
121
127
132
131
126
139
130
122
116
113
115
114
112
110
111
112
109
105
103
105
109
106
105
105
108
112
116
122
123
126
126
120
119
121
121
122
121
122
128
131
129
127
119
115
114
121
128
133
131
125
127
132
138
136
127
125
125
122
125
130
125
115
110
108
115
119
112
101
94
100
108
110
106
104
106
110
115
119
120
118
113
115
121
124
122
119
120
127
139
145
141
131
121
118
116
121
126
137
146
142
138
133
130
128
125
112
117
122
128
134
128
114
103
103
112
118
112
102
97
102
107
108
107
106
106
109
111
114
114
111
111
115
120
124
123
121
122
128
136
142
142
135
131
128
127
124
123
128
137
144
140
127
117
121
127
110
112
115
121
126
126
117
107
105
108
109
106
105
107
107
106
104
107
111
113
113
111
112
114
113
114
116
121
124
126
127
127
125
122
122
123
126
127
128
130
129
122
115
118
127
130
122
123
132
143
103
108
119
122
118
115
116
122
127
124
122
121
122
121
119
112
110
109
112
114
114
111
111
115
117
114
109
114
124
127
119
112
109
112
111
103
97
97
101
99
96
98
110
118
120
118
116
118
126
131
109
112
114
116
114
113
117
124
126
123
118
117
117
115
110
108
108
108
109
109
112
117
120
118
109
105
106
118
130
133
120
109
106
110
112
109
106
104
109
112
109
108
114
118
121
122
123
126
128
128
124
118
111
106
105
109
114
120
122
117
110
113
119
123
121
113
106
105
107
111
117
122
123
112
96
87
94
114
126
125
114
107
107
116
125
125
119
115
119
123
126
126
122
118
119
123
127
126
125
123
126
121
113
105
105
111
115
119
121
115
109
113
123
137
137
120
107
104
109
117
118
115
114
107
96
86
92
110
120
118
112
110
114
124
128
128
126
123
126
129
135
131
125
122
123
125
125
120
117
119
109
116
115
113
113
115
118
119
120
120
115
115
122
133
136
121
107
102
108
115
116
111
108
106
103
105
111
118
119
116
113
115
117
115
108
110
116
126
132
131
131
128
125
124
128
128
123
115
113
119
95
107
114
114
117
118
119
118
119
119
119
118
121
124
124
118
107
102
107
113
113
111
108
108
112
122
127
124
119
113
115
119
116
104
94
98
112
124
127
124
122
123
123
122
126
127
126
119
119
121
100
108
108
109
113
117
120
117
114
116
118
120
120
120
119
116
108
105
108
113
115
113
110
109
112
119
123
119
112
107
112
117
117
114
112
117
125
125
116
107
109
118
119
115
115
121
129
133
126
120
113
112
107
105
107
116
119
118
116
116
119
122
122
119
115
110
104
104
109
115
118
118
114
110
107
106
109
108
105
102
103
112
119
126
131
137
133
124
113
106
110
118
120
111
108
113
127
136
129
117
115
114
111
108
109
112
117
119
117
118
118
122
122
118
111
103
99
100
106
113
119
121
118
110
105
102
101
102
104
102
105
112
121
125
128
127
127
122
116
116
125
131
126
117
110
110
119
127
125
115
106
112
119
117
111
110
112
115
115
114
117
121
120
115
111
105
102
100
105
112
118
120
115
111
106
106
105
104
106
113
120
126
123
116
111
114
117
119
119
123
130
133
132
124
113
108
111
116
119
116
102
107
114
112
109
107
108
112
113
116
121
123
120
115
114
110
108
106
109
114
117
116
111
109
109
112
110
105
105
113
124
130
126
118
112
114
119
121
121
121
125
129
132
129
120
117
116
118
121
120
106
103
102
100
103
106
111
117
122
128
128
126
117
111
111
109
111
112
116
118
118
114
109
107
105
108
104
101
99
101
109
118
124
122
121
125
128
126
122
115
112
122
130
133
134
134
134
133
127
122
111
102
93
93
100
107
112
118
120
124
122
114
108
105
106
108
112
115
119
118
115
111
109
108
105
102
102
103
103
103
107
115
122
124
122
122
122
120
115
108
109
118
129
136
141
141
140
136
126
113
112
106
102
103
107
108
107
105
103
103
101
98
98
104
108
109
114
117
117
112
107
106
109
110
107
104
107
111
115
115
119
122
124
122
116
109
106
103
103
104
109
120
128
133
135
137
133
128
120
113
112
110
112
114
113
108
100
94
91
89
91
94
100
106
108
111
115
116
114
108
101
104
109
112
111
112
112
115
117
120
124
128
127
124
117
113
108
103
106
114
122
127
126
126
123
123
124
127
129
130
108
107
113
115
111
105
102
99
97
96
96
103
109
110
108
108
110
112
110
105
102
106
111
114
114
115
114
110
108
109
117
122
125
125
127
127
128
123
125
130
134
132
126
122
120
122
124
132
142
145
105
105
107
106
104
103
105
109
108
109
111
116
117
115
108
107
106
107
107
105
104
111
120
124
119
114
110
109
107
107
104
107
114
119
123
127
130
134
138
141
140
132
126
125
128
130
130
131
137
141
108
108
108
108
105
104
102
107
109
114
116
117
115
112
111
110
112
112
112
112
113
119
126
126
119
112
114
120
120
114
108
107
109
111
112
112
115
124
132
136
133
127
125
126
129
124
119
116
120
128
116
117
117
119
116
108
99
97
105
115
116
109
101
102
112
121
123
121
121
121
121
123
123
121
115
114
118
126
130
131
125
121
117
114
108
102
103
112
120
124
124
121
121
121
118
114
108
105
115
126
115
116
122
124
119
109
99
97
106
116
115
101
90
90
101
118
123
124
123
120
119
114
115
115
117
117
120
122
127
136
143
136
126
116
111
112
114
117
122
126
125
120
116
110
108
106
107
110
118
125
105
105
111
114
111
108
104
104
110
115
114
101
93
92
101
112
121
123
122
116
105
102
105
114
121
121
116
109
115
135
148
144
130
118
117
125
131
133
135
138
141
131
120
111
111
116
123
123
119
113
96
98
105
107
105
105
109
112
113
113
112
112
111
110
110
116
122
125
122
114
102
96
103
114
122
117
104
101
111
135
147
144
131
119
119
126
132
135
139
148
155
148
133
124
122
131
135
127
115
106
100
101
107
107
104
104
108
114
113
111
111
114
116
118
116
120
124
123
119
113
105
106
110
112
111
105
100
107
123
141
144
136
125
117
115
119
125
129
136
142
150
152
141
131
127
130
132
128
120
116
110
110
108
108
105
104
107
112
113
109
106
104
105
110
114
116
119
115
113
112
114
116
116
109
101
97
104
119
139
147
140
126
111
104
111
120
130
135
132
131
129
134
132
126
123
122
125
124
125
128
112
109
105
104
103
102
107
112
113
106
96
88
93
101
108
108
109
110
111
111
114
117
117
110
100
97
104
121
138
144
134
120
106
101
113
136
147
142
130
120
115
118
119
120
124
130
130
123
117
118
111
106
99
96
98
101
107
110
112
103
92
87
96
107
109
102
99
102
108
108
106
107
110
110
105
107
110
122
123
126
126
119
108
107
121
142
153
143
128
120
120
118
114
115
125
137
137
121
104
105
107
104
99
98
103
105
110
113
111
106
102
101
107
113
110
100
94
96
103
102
100
102
105
107
109
117
122
124
118
111
114
116
114
115
123
136
140
133
125
124
131
133
123
116
118
131
134
123
108
110
101
95
96
99
110
118
120
117
115
113
110
105
107
109
109
103
99
100
102
101
103
106
108
109
114
123
131
128
119
110
110
113
113
115
120
121
122
121
121
120
128
133
133
127
118
121
126
126
122
118
92
86
85
96
111
122
125
122
120
118
111
103
96
96
103
104
107
110
113
111
115
115
111
114
118
123
125
125
122
121
119
114
111
111
109
109
112
118
117
114
113
122
135
138
132
123
125
126
122
119
96
91
86
94
107
119
121
120
120
118
112
103
94
91
94
102
111
121
124
122
119
113
110
112
117
118
116
117
124
126
124
120
116
113
113
117
122
125
123
113
109
119
130
139
138
130
125
123
118
119
110
108
102
100
106
108
108
106
109
115
116
109
98
91
92
102
112
119
123
122
114
108
104
104
107
111
116
121
125
128
126
124
121
120
122
126
134
139
137
128
123
123
126
131
134
131
125
120
117
121
115
114
109
110
107
106
104
99
103
111
116
113
103
97
101
109
115
113
109
109
112
111
103
98
101
110
124
134
135
129
125
125
126
125
125
129
138
146
145
141
136
130
126
123
125
127
126
124
122
126
110
108
109
109
107
108
106
102
104
112
118
115
107
105
114
122
120
112
104
107
115
116
108
101
101
110
125
129
129
125
124
127
129
127
125
125
128
130
127
125
130
133
132
126
122
124
126
127
126
128
101
105
108
107
108
109
111
112
115
118
121
117
114
111
119
123
121
112
104
109
116
120
112
105
103
108
110
109
108
114
123
130
131
126
123
122
121
115
108
106
116
130
138
136
125
123
126
129
128
129
102
108
113
115
117
116
115
114
116
120
120
117
113
111
115
118
119
111
106
112
119
123
115
109
105
103
95
89
90
103
117
122
120
117
119
121
121
115
109
108
116
128
137
136
127
125
129
135
139
144
111
111
115
118
120
125
121
114
110
111
114
112
108
107
111
119
120
112
107
113
120
125
120
113
110
104
99
92
95
103
112
113
107
107
114
122
124
123
122
120
120
125
127
128
127
127
133
142
149
150
110
108
103
106
116
126
124
110
101
102
107
109
105
107
111
122
127
122
116
115
121
124
123
119
119
117
116
112
111
111
112
114
110
109
114
122
124
122
121
121
119
121
123
128
131
131
133
138
141
139
105
105
101
103
113
120
118
107
97
97
102
107
110
110
112
118
125
128
125
120
117
120
123
126
130
133
132
128
122
121
123
123
117
116
119
122
122
118
114
113
118
122
127
134
138
137
133
132
132
130
101
109
116
118
118
118
113
103
98
98
100
105
112
114
113
116
122
124
121
114
111
115
122
129
133
134
133
129
124
126
132
135
128
123
121
122
123
120
119
120
124
130
138
142
140
136
132
130
132
131
103
113
123
130
129
122
114
107
102
100
99
102
106
111
112
116
120
118
106
96
99
112
122
127
127
122
117
117
122
128
136
136
131
125
123
124
128
132
134
133
132
137
143
141
133
123
125
129
133
135
106
110
117
125
131
132
126
113
105
103
101
101
103
103
110
115
118
113
101
93
99
114
125
124
116
106
103
109
120
127
129
128
127
127
128
128
131
136
138
136
132
136
139
134
119
107
112
123
134
136
108
108
110
116
125
130
126
118
113
109
109
109
109
107
108
109
113
113
108
110
119
128
130
121
110
101
103
112
120
122
118
114
118
127
133
133
129
126
127
129
128
130
132
129
118
110
112
122
131
134
109
108
110
114
119
121
122
122
122
116
113
113
117
116
109
105
109
115
120
125
133
132
129
118
109
109
117
125
123
118
116
113
117
126
134
135
127
110
106
114
124
128
130
131
129
126
119
121
126
131
111
111
111
112
113
112
119
125
128
120
109
105
112
120
121
112
111
116
123
125
127
126
124
116
114
121
128
130
126
122
126
129
125
126
132
136
130
114
104
110
123
129
132
135
134
131
123
121
125
130
113
108
104
106
107
108
117
122
122
110
96
92
102
120
127
122
114
114
113
113
112
112
115
119
122
127
132
127
121
125
133
138
134
129
131
135
133
127
120
119
123
127
129
132
130
127
125
126
132
142
117
107
102
103
110
113
115
110
105
100
94
93
100
111
120
120
115
113
110
108
109
109
115
123
127
128
126
122
120
126
132
137
133
131
131
133
132
132
129
124
121
121
122
125
124
123
129
134
139
146
120
109
107
116
125
126
118
106
97
99
103
105
101
100
105
113
117
117
114
110
110
113
120
123
125
125
122
121
124
126
127
124
127
132
133
131
127
127
130
125
119
116
120
125
126
128
133
138
136
134
115
107
113
133
148
143
124
107
98
104
112
111
101
93
98
110
118
118
115
110
109
112
118
121
120
119
117
119
123
126
125
122
124
128
131
134
132
131
130
127
122
119
122
131
137
135
134
130
126
123
109
106
114
133
149
147
128
113
104
108
113
110
101
95
100
108
112
112
109
106
107
110
114
116
115
113
114
118
123
126
127
126
124
122
130
139
144
142
135
130
127
123
120
124
133
135
126
115
112
118
112
110
111
120
130
134
129
119
113
111
110
107
105
106
107
107
105
108
107
107
109
111
114
114
113
112
116
121
125
129
131
132
125
122
128
139
144
141
135
131
128
123
115
114
121
122
111
106
108
117
92
104
114
116
111
115
121
127
123
109
106
108
114
115
112
107
104
104
111
116
117
119
122
126
123
113
106
108
112
112
106
105
113
123
125
110
98
93
98
100
100
102
111
119
122
122
120
120
125
127
97
106
109
110
110
115
121
125
122
112
112
118
126
122
115
109
108
111
113
113
116
118
121
117
111
105
104
109
114
115
112
115
123
129
129
122
111
103
101
101
104
108
118
122
125
126
127
126
126
125
110
110
109
110
111
113
116
118
119
120
124
128
130
126
120
111
106
106
108
110
111
114
114
109
100
100
106
115
119
116
113
116
123
129
128
123
116
110
109
109
112
119
123
122
122
123
126
125
123
125
119
116
112
116
118
114
112
113
120
127
128
125
126
127
124
114
101
94
97
105
109
111
111
107
102
102
111
121
123
118
111
113
118
120
120
115
116
118
117
116
120
122
124
121
121
123
123
121
120
124
118
118
116
120
120
116
111
114
121
127
127
121
121
123
123
113
99
92
96
105
110
111
112
111
111
112
118
121
122
119
113
112
110
107
104
107
114
123
124
122
122
123
123
122
124
127
124
118
118
123
113
115
115
113
113
112
114
116
120
121
122
119
119
118
119
113
105
97
100
106
111
112
113
114
117
122
122
121
119
119
120
118
111
102
99
108
120
127
130
128
127
127
126
123
124
126
125
119
116
120
112
111
104
101
104
113
120
118
114
111
114
118
118
116
115
115
112
109
105
107
111
113
111
110
112
118
122
119
115
115
120
119
114
110
113
121
131
131
128
125
130
137
134
124
119
117
121
118
115
117
114
111
101
97
105
120
126
120
109
103
109
116
119
116
113
114
114
109
105
108
114
116
113
107
105
110
116
117
112
110
111
113
115
114
118
126
129
127
121
119
128
138
139
128
116
109
111
119
121
119
115
113
108
104
110
121
125
116
104
103
111
118
121
116
114
114
112
106
102
105
115
120
117
109
103
106
113
114
111
106
105
111
117
117
117
120
122
120
115
112
125
136
141
132
118
108
108
120
129
128
114
116
119
115
112
113
109
103
101
106
120
129
125
118
114
115
113
106
101
102
110
120
119
112
109
110
112
112
105
100
106
119
130
129
123
119
120
118
113
113
122
137
142
134
116
108
109
119
125
127
113
115
118
114
107
99
95
98
101
113
122
128
123
114
113
114
115
109
104
101
105
110
115
114
115
114
110
104
95
96
109
126
140
138
129
128
128
122
115
111
122
136
141
130
112
107
111
117
120
116
112
109
107
104
101
96
95
102
111
119
121
115
108
104
106
114
116
112
108
105
105
109
113
114
113
112
107
100
97
99
111
125
131
132
126
125
125
123
115
108
112
124
129
126
120
120
124
126
122
110
111
106
101
100
102
104
107
111
117
118
108
102
101
107
115
119
117
112
110
110
114
117
117
117
112
104
106
105
109
109
111
117
122
121
116
111
112
109
110
105
103
112
124
130
135
137
138
134
125
112
104
104
105
108
112
108
107
109
110
106
98
98
106
124
134
129
118
111
109
111
116
122
129
125
117
109
107
110
115
116
117
121
123
122
116
109
104
100
105
106
108
117
125
134
142
141
137
132
128
123
98
103
110
115
116
111
103
99
98
96
96
103
114
128
132
126
115
110
108
109
112
121
128
129
122
116
113
111
111
112
116
122
127
129
127
118
109
102
106
114
123
126
127
131
132
131
127
126
132
136
97
104
111
114
113
106
102
98
94
95
103
113
119
119
112
109
109
110
108
107
105
113
122
125
122
116
113
110
104
105
110
116
120
125
130
132
126
118
118
127
136
134
127
121
119
120
120
121
129
133
107
108
111
111
109
106
104
103
100
100
109
117
119
111
105
105
110
115
112
109
105
111
116
120
117
113
114
112
110
109
107
106
108
114
123
129
127
126
131
139
144
137
126
116
115
118
117
113
110
108
117
114
111
110
112
111
106
105
104
108
115
117
114
105
105
109
115
118
116
114
113
119
118
114
110
111
117
125
124
120
111
108
111
116
121
118
117
120
129
140
144
135
125
118
118
120
115
107
98
95
117
113
109
112
118
113
107
103
105
114
118
115
104
100
104
111
117
114
114
117
121
124
119
111
106
112
121
130
130
129
125
126
126
128
123
116
108
112
122
135
139
134
126
123
123
123
119
112
108
106
110
104
106
111
114
112
107
104
109
116
116
108
98
93
98
105
110
112
114
118
120
121
118
112
109
113
118
119
119
123
129
138
135
130
122
115
112
115
123
130
136
133
128
125
126
127
127
127
124
118
100
101
107
109
106
107
110
111
114
113
109
100
94
90
94
100
109
115
119
119
115
110
110
112
110
110
108
105
106
117
128
136
133
121
114
113
118
123
125
129
133
131
128
126
127
133
137
135
125
113
101
107
112
109
104
106
113
119
116
109
100
96
94
93
96
103
117
128
129
121
113
107
107
106
106
102
104
106
111
118
122
125
122
116
112
114
118
125
128
131
134
133
126
123
121
128
131
128
117
108
107
114
116
111
106
106
111
116
115
108
101
97
98
100
102
108
120
125
121
117
112
110
107
102
95
93
103
119
130
128
119
110
109
111
112
113
118
127
131
132
134
135
131
124
118
113
116
118
120
120
112
112
110
109
105
103
106
111
114
110
104
99
101
106
109
109
108
107
107
108
111
114
111
105
93
92
103
121
136
131
119
106
104
107
110
115
120
130
132
137
133
136
135
128
119
114
114
119
125
135
114
112
108
104
101
100
103
110
116
111
101
95
100
110
111
101
95
91
99
108
113
116
117
115
105
103
107
117
129
129
121
114
107
105
113
123
129
132
131
132
133
133
131
129
132
134
134
130
125
131
114
116
112
105
101
101
107
115
118
110
96
93
102
111
108
95
90
94
105
112
115
118
121
121
119
119
122
125
127
124
123
123
120
117
121
132
136
131
126
125
127
126
117
120
134
151
150
133
118
115
112
116
114
108
106
108
114
117
116
108
99
96
103
111
106
96
94
99
107
111
113
117
120
121
123
132
143
144
132
124
122
125
123
121
124
132
134
125
122
119
122
118
110
112
122
136
138
127
113
111
107
103
97
99
107
115
117
114
110
108
103
100
101
105
106
105
105
106
101
101
105
112
116
119
121
134
147
149
136
124
121
123
124
122
122
124
126
126
121
114
110
112
119
120
119
122
124
126
121
118
100
79
68
80
101
114
112
106
107
111
109
101
96
99
107
116
119
112
102
96
99
106
114
118
121
126
132
135
131
124
121
120
122
123
121
118
119
121
120
111
103
110
131
137
132
121
122
127
127
122
100
76
65
79
102
111
107
103
107
114
114
106
97
97
106
118
125
122
114
107
104
108
114
117
118
116
114
116
119
122
122
120
121
124
125
124
122
124
121
111
107
115
131
141
138
127
124
125
125
122
106
90
84
96
111
113
104
98
102
113
118
113
99
94
100
114
125
125
120
114
117
121
117
112
107
109
110
114
116
119
122
121
122
123
128
132
134
131
122
115
117
118
122
126
125
125
123
119
115
121
111
103
102
109
117
116
106
94
97
110
120
114
96
82
90
108
120
118
109
112
124
128
120
107
103
109
118
120
120
119
119
120
120
122
125
133
139
136
126
121
122
122
119
113
115
121
124
121
118
122
106
100
100
109
116
117
106
96
97
112
120
113
95
82
93
110
119
114
105
109
116
118
112
104
105
113
123
125
118
118
119
122
121
118
121
128
133
129
120
116
120
126
126
118
117
122
126
126
123
124
98
94
98
105
110
112
109
106
108
115
117
112
104
99
107
117
122
119
114
113
112
107
103
105
111
116
116
114
113
118
125
130
127
124
121
122
121
115
108
107
115
128
136
134
126
124
126
130
130
128
100
102
103
105
106
107
107
111
111
111
109
110
115
118
124
128
127
126
122
117
115
109
107
109
114
111
106
101
108
122
137
144
139
130
125
123
121
118
112
109
115
128
142
146
138
127
127
132
140
145
110
111
112
109
108
108
109
109
104
95
97
104
113
122
127
129
125
120
116
116
117
116
114
112
116
110
104
100
106
121
138
146
142
132
128
127
129
129
125
119
118
125
139
147
140
129
126
133
147
155
109
108
107
108
111
117
119
109
97
89
89
97
104
109
113
120
116
111
105
111
117
117
116
116
119
120
116
106
101
111
123
133
132
128
126
128
130
128
125
120
116
120
128
138
140
129
124
129
138
146
101
104
105
109
111
117
117
108
94
86
84
90
96
103
105
110
110
110
110
113
116
117
117
120
124
131
127
115
106
110
118
121
117
116
121
126
125
121
118
118
116
118
122
130
137
132
127
127
129
130
100
110
113
113
111
106
103
98
91
86
83
85
91
99
103
106
109
114
118
122
122
121
123
127
130
129
125
118
116
124
127
124
115
115
117
119
119
116
116
119
121
124
125
129
134
133
131
128
127
124
107
116
117
114
113
106
100
94
89
86
83
81
85
94
102
108
111
115
120
124
126
131
134
134
131
123
116
115
121
128
130
126
123
121
119
117
116
118
123
127
130
132
138
139
134
127
125
127
128
128
110
112
111
113
116
117
108
95
87
83
82
83
85
92
99
106
109
113
117
123
125
129
131
128
122
119
114
115
120
123
123
123
124
127
127
121
121
126
134
132
131
133
141
144
137
121
114
120
128
132
107
107
108
112
117
118
109
96
86
83
86
92
99
103
104
102
103
109
118
123
122
117
115
117
115
116
117
121
122
122
116
114
119
128
133
132
127
130
134
131
126
127
136
144
139
123
110
115
127
135
107
108
113
115
114
111
107
101
96
91
91
99
113
120
115
104
101
106
117
121
115
112
110
115
116
120
124
126
127
126
122
118
118
126
134
134
128
122
122
125
125
124
131
139
139
127
116
115
126
137
121
121
118
115
108
104
108
112
114
105
94
95
109
122
122
110
104
105
109
108
110
115
123
125
123
123
125
127
126
128
130
129
127
126
131
133
126
112
109
119
126
129
131
136
136
130
122
121
130
141
125
117
111
108
106
110
115
120
120
109
89
84
97
110
117
112
106
104
101
103
109
118
128
129
125
123
123
122
121
123
130
134
130
128
129
130
128
120
118
122
127
130
132
133
131
127
124
122
132
143
114
105
101
107
115
123
122
118
111
101
92
92
97
103
106
109
109
110
108
107
109
114
118
121
122
123
124
123
120
122
123
126
127
127
127
127
129
133
134
130
124
120
123
126
126
122
121
122
128
134
103
96
103
117
128
130
122
113
105
103
107
113
113
105
103
109
116
120
118
113
109
109
112
119
123
124
125
128
130
130
127
123
124
123
123
123
125
134
138
133
122
114
114
120
121
121
124
124
124
124
104
98
106
122
130
129
121
110
105
107
117
124
119
107
105
111
118
121
118
112
107
108
114
120
124
123
123
127
134
139
140
131
124
118
118
120
124
131
132
130
127
119
117
122
122
126
130
132
132
133
109
103
108
116
125
125
119
112
108
109
112
112
108
106
106
109
112
110
106
104
105
109
115
118
118
116
116
119
125
137
142
136
125
119
119
129
136
135
130
128
128
130
129
129
132
132
132
132
134
136
115
112
111
115
120
120
116
111
110
109
110
108
105
105
108
107
103
99
98
102
107
110
113
112
110
110
113
118
123
126
127
127
123
123
132
145
148
140
131
125
125
126
129
133
137
135
123
113
111
107
96
104
103
93
89
99
114
124
122
114
110
107
102
95
99
107
110
110
110
113
116
119
119
117
110
104
103
108
114
113
109
112
124
133
132
121
108
104
107
111
113
114
119
122
127
131
134
133
129
126
94
103
104
97
98
107
119
119
116
109
110
114
116
109
105
108
112
115
116
117
117
115
107
102
101
102
105
107
106
108
110
117
126
132
128
121
112
108
104
104
106
112
121
130
133
132
133
129
126
125
95
101
107
113
120
124
120
112
107
109
116
121
121
113
105
106
110
114
114
112
107
101
96
97
102
109
113
112
107
102
109
116
122
120
115
111
112
110
106
102
106
118
127
131
127
124
121
120
122
127
102
102
109
120
130
130
119
111
108
114
120
117
111
105
103
105
106
109
109
110
106
105
106
107
110
115
117
116
112
105
107
111
115
112
109
107
114
115
111
104
107
119
126
127
124
123
121
120
124
130
119
115
114
118
118
116
114
114
121
126
123
114
103
97
101
105
106
110
112
114
117
117
117
116
115
115
115
118
120
117
115
113
114
117
122
124
126
123
117
110
109
120
124
125
125
127
129
131
130
131
133
127
115
105
96
96
107
117
125
128
124
117
107
100
101
109
114
116
116
119
122
121
117
114
113
114
118
120
122
125
125
122
119
123
133
141
143
136
125
119
121
126
129
128
126
128
129
126
123
124
130
124
113
97
87
90
101
114
119
122
123
120
116
107
107
115
120
117
111
108
112
116
113
108
110
116
122
122
120
122
124
119
115
119
129
139
143
137
132
129
134
141
141
134
125
115
111
109
112
115
117
114
110
104
102
105
110
111
111
110
117
120
120
116
115
121
124
116
102
101
109
116
113
107
107
114
122
123
119
115
113
111
111
111
114
123
129
132
131
128
130
138
140
135
124
111
102
105
113
118
116
114
113
113
116
122
124
113
107
106
114
119
121
118
117
122
124
119
108
108
115
119
116
110
106
109
118
122
117
109
104
108
115
114
115
117
124
129
126
118
113
117
126
132
127
118
115
122
130
133
124
124
120
115
114
118
117
110
105
107
114
119
117
113
112
116
123
123
123
119
117
120
119
114
109
108
111
114
105
96
94
106
121
130
127
126
126
127
120
111
107
114
124
127
124
122
125
132
134
130
128
128
122
114
108
105
105
105
103
107
112
115
111
105
102
109
119
124
123
117
115
114
116
116
115
113
110
109
104
97
97
111
125
135
133
131
128
124
118
111
116
125
127
123
116
117
120
124
120
114
122
121
119
115
109
104
101
101
102
106
107
106
104
103
106
112
117
118
116
113
114
116
119
121
121
117
113
114
116
114
114
120
125
128
126
124
123
122
118
115
120
128
128
121
113
114
120
122
118
110
114
115
117
116
112
105
101
103
107
109
104
104
107
112
120
124
120
114
110
112
119
127
134
130
124
119
116
117
122
121
122
121
121
122
117
114
118
122
123
122
120
121
123
126
127
129
130
129
125
120
105
110
114
113
108
102
100
106
115
114
108
107
113
123
131
128
120
110
108
113
123
136
142
137
128
118
112
113
112
112
112
116
117
121
121
119
121
123
129
128
123
121
126
136
142
140
136
132
132
133
99
104
107
104
100
98
97
101
105
107
103
107
114
120
121
117
108
107
109
112
117
126
136
134
126
115
108
104
103
103
106
110
115
123
131
133
127
120
122
127
128
126
129
136
142
139
130
125
128
132
96
103
107
108
106
104
101
97
94
93
95
103
110
111
107
105
106
109
110
111
109
115
122
122
118
113
109
107
108
109
113
113
116
124
132
136
127
116
113
121
131
132
129
128
129
128
121
115
115
119
105
110
116
120
123
121
111
102
94
91
94
103
106
103
100
105
112
118
115
113
113
114
118
116
113
113
115
116
120
124
125
122
118
119
128
130
126
117
118
127
138
137
128
120
117
122
120
111
104
100
119
119
120
124
129
131
122
107
100
100
105
106
104
97
95
104
115
120
116
114
117
120
116
111
109
114
122
128
129
126
124
122
121
122
125
124
120
119
128
140
148
143
131
120
121
127
125
117
104
95
122
117
111
110
116
120
118
108
103
105
114
114
104
92
90
97
106
109
109
111
116
120
116
109
108
114
123
128
124
118
114
117
121
127
126
120
114
120
132
147
154
148
139
132
134
132
129
118
106
96
115
105
97
96
103
110
112
105
102
105
112
115
110
99
92
93
96
96
102
107
115
119
117
114
110
112
116
115
108
104
108
114
119
124
124
119
116
119
130
142
151
151
146
146
140
133
125
113
103
99
112
106
104
100
101
106
110
107
103
100
104
111
113
109
102
96
98
100
104
110
116
121
120
116
109
107
107
104
99
101
104
113
119
120
121
123
124
125
125
127
132
139
146
147
142
132
122
112
103
101
114
120
119
112
107
108
113
114
108
100
98
98
103
105
100
100
108
111
113
114
117
120
119
111
103
100
106
112
110
104
103
111
122
129
130
128
130
129
124
119
117
123
130
133
133
129
124
118
113
112
116
126
125
116
111
110
113
115
110
104
98
95
93
93
96
100
108
113
113
111
114
115
110
100
91
94
107
121
120
109
103
111
127
139
137
129
127
129
127
118
114
115
121
121
121
118
118
120
121
122
115
114
113
112
110
109
108
109
109
107
103
97
95
94
96
98
102
103
105
107
106
106
108
103
100
98
104
118
123
115
109
115
129
136
131
120
114
122
130
129
125
123
125
121
117
113
116
119
123
119
114
108
104
106
107
106
103
106
109
109
105
101
104
105
100
93
92
98
106
109
108
105
110
115
115
113
110
118
123
119
116
118
125
129
124
114
111
119
130
141
145
140
134
128
127
128
126
123
121
118
117
114
111
107
104
107
110
113
115
111
106
107
112
113
102
90
90
102
117
123
119
116
119
122
126
127
126
127
128
124
118
118
119
121
122
119
116
118
127
138
148
143
130
124
133
144
143
133
122
116
120
124
121
112
106
111
117
122
121
114
108
110
112
111
103
95
97
106
118
125
125
124
124
125
125
131
141
141
132
123
118
117
117
119
123
128
128
124
124
124
127
119
113
114
126
137
138
130
121
118
120
120
113
108
105
110
113
116
118
119
116
114
110
107
105
102
106
108
106
106
110
118
122
121
121
127
135
137
129
122
120
122
123
122
123
128
131
131
126
118
106
103
110
118
122
122
122
125
125
125
118
106
96
98
103
104
101
101
108
118
121
116
109
105
106
109
113
110
100
90
94
106
116
120
120
119
119
119
120
122
125
126
129
129
128
129
131
135
132
119
107
111
126
133
126
115
116
125
132
131
113
96
89
98
108
107
100
96
104
114
119
116
108
104
106
115
118
115
104
95
101
109
118
121
120
114
109
109
115
123
126
125
125
129
130
129
129
128
125
120
119
128
136
138
125
118
120
129
134
132
108
95
92
103
114
114
106
98
101
110
117
115
106
102
105
114
122
121
115
113
118
125
125
121
117
114
113
116
119
123
124
119
119
121
127
132
130
120
116
116
123
131
131
124
119
123
128
136
136
133
105
97
98
107
119
118
111
101
102
112
120
115
101
88
94
111
121
125
120
121
126
128
123
118
118
119
120
121
122
122
120
113
105
109
122
133
135
125
112
114
120
126
121
113
116
127
138
140
137
135
101
99
102
109
116
115
106
99
103
115
123
117
102
88
94
106
118
126
127
125
116
110
108
112
119
123
124
124
122
120
115
107
102
106
119
132
137
131
122
119
121
125
122
115
118
125
135
138
135
130
102
104
106
108
110
105
100
100
106
115
120
117
111
106
102
108
115
128
132
127
111
95
96
107
118
122
121
121
123
122
116
109
107
112
121
127
131
131
128
123
123
127
131
129
126
126
128
132
130
124
109
111
112
107
100
93
95
103
108
110
108
114
120
124
123
117
117
124
129
124
113
98
100
105
114
113
112
116
123
130
130
127
125
123
123
123
123
125
124
120
119
127
139
143
136
129
127
131
134
131
112
112
110
104
96
97
106
109
109
104
103
111
119
127
130
126
121
114
114
117
117
113
108
106
107
108
108
110
118
129
137
143
140
131
125
121
120
119
115
111
114
124
139
149
144
132
126
130
139
143
104
104
104
102
101
110
117
119
110
101
98
105
111
116
120
120
115
105
103
112
118
118
112
108
109
113
114
110
111
118
133
140
139
131
127
125
123
120
115
114
114
121
132
140
140
131
123
125
134
141
97
100
102
103
106
113
117
116
107
96
92
96
100
104
108
109
101
95
99
110
119
120
117
116
117
121
120
116
112
116
122
125
123
126
128
130
127
123
123
128
124
123
122
126
130
127
122
122
126
130
104
109
108
104
104
104
104
100
92
87
82
78
81
91
99
100
95
94
102
114
124
127
126
126
124
121
121
121
123
125
119
112
112
119
126
129
125
122
128
136
136
128
116
110
117
124
123
122
120
120
119
116
108
102
101
101
94
88
83
80
77
71
70
78
91
95
94
97
108
121
130
131
132
128
125
121
120
125
128
128
116
110
111
120
124
119
116
117
126
133
132
128
117
114
116
120
121
120
116
118
121
113
105
100
102
102
95
85
78
78
79
77
74
77
83
90
95
103
115
126
130
124
118
117
121
123
123
126
123
119
110
109
119
128
128
118
115
122
129
128
121
116
120
128
130
120
112
111
114
119
107
105
102
103
104
104
97
87
79
78
80
88
92
93
93
93
95
106
118
124
113
101
97
106
118
126
127
126
120
117
111
112
122
134
135
129
124
128
134
129
116
110
121
135
139
124
111
109
120
130
104
105
106
107
105
100
96
91
84
80
81
90
105
114
112
103
99
104
112
108
99
93
97
111
122
127
129
128
129
128
124
121
125
132
135
131
124
122
125
128
124
118
123
134
139
129
119
119
128
137
115
113
111
107
100
97
98
98
96
88
82
86
102
117
120
114
105
101
97
91
96
109
121
127
126
125
126
130
131
134
135
131
126
125
125
122
114
109
112
124
130
129
127
130
132
130
127
129
134
140
125
117
111
106
105
106
106
106
103
97
89
85
92
105
111
108
101
96
94
96
108
121
133
130
123
122
124
125
125
125
127
126
123
120
119
119
116
115
117
126
132
134
133
130
127
127
127
126
129
134
117
112
112
112
117
122
119
113
105
100
100
104
105
103
95
94
97
102
106
108
113
119
122
119
119
121
123
123
120
117
116
118
121
123
124
126
130
134
135
136
132
132
131
130
125
121
119
116
115
121
105
109
116
121
125
123
119
114
105
101
109
126
128
115
104
97
104
113
118
117
112
110
112
117
121
122
123
124
124
123
120
119
123
125
127
128
134
141
144
139
131
127
124
123
119
116
116
115
114
117
105
110
117
121
118
112
113
111
105
101
108
123
132
128
119
113
115
118
119
114
108
107
113
119
123
121
121
124
130
136
138
132
126
123
121
120
123
128
132
132
130
127
124
123
120
121
126
133
137
134
110
112
114
111
103
100
101
105
103
99
98
106
114
119
123
120
118
111
107
105
106
111
116
119
120
117
116
120
128
137
142
136
126
118
113
116
114
114
115
121
127
130
132
134
133
133
138
152
158
149
112
113
114
113
107
102
100
98
98
98
97
100
102
107
113
117
113
105
100
103
109
114
116
114
111
112
115
119
121
123
121
120
118
117
119
120
118
115
114
115
122
126
133
138
140
137
136
135
128
108
104
103
97
85
82
90
102
109
111
116
115
106
91
87
99
120
125
119
109
109
117
121
117
108
103
102
107
115
119
116
114
116
124
127
125
122
115
111
106
106
109
112
116
119
125
131
134
133
130
127
102
105
104
99
100
106
112
109
104
105
109
107
97
94
100
114
125
123
120
118
118
115
109
105
103
106
110
113
115
113
112
115
116
115
113
111
112
108
106
107
108
114
119
122
126
129
125
122
124
128
99
104
108
116
122
124
119
110
103
102
108
111
108
99
100
107
115
120
118
113
108
104
104
105
109
111
111
107
105
107
109
113
111
107
101
105
111
112
110
108
112
120
127
129
128
124
116
113
119
127
102
107
110
119
126
129
123
115
107
107
110
112
109
102
100
103
107
117
116
112
108
105
106
110
115
112
108
104
102
105
110
114
115
111
107
109
113
113
109
104
109
121
129
132
128
124
120
117
118
125
113
113
111
106
105
113
120
122
121
117
115
111
106
101
100
107
113
123
125
122
119
115
110
112
113
112
111
111
113
116
120
122
123
124
126
124
121
116
107
100
105
118
127
130
128
128
132
131
129
126
124
120
111
98
88
92
108
122
127
125
119
114
106
99
101
111
124
133
134
127
124
118
113
110
113
115
119
123
123
126
126
122
121
127
132
134
128
120
111
103
107
117
127
130
128
129
132
132
129
126
117
115
112
103
94
88
97
111
120
123
122
118
113
106
105
113
123
123
116
109
111
114
112
109
112
121
125
125
124
123
120
113
110
116
124
130
129
125
121
117
114
117
127
132
130
124
118
117
119
121
102
110
115
119
116
106
104
110
116
120
122
122
120
116
114
117
119
110
98
95
102
112
114
112
113
118
123
122
119
116
110
107
108
114
118
123
126
130
134
130
115
114
121
130
133
126
115
109
110
117
100
110
118
127
129
125
123
122
125
121
121
121
122
120
117
117
116
113
107
103
106
113
116
114
110
108
113
118
118
112
104
107
115
122
117
117
122
132
138
130
109
99
105
123
133
132
127
121
120
119
115
117
119
117
118
124
130
133
127
120
115
116
115
111
105
106
113
124
129
123
114
112
115
115
110
106
109
119
122
114
103
104
117
123
115
111
118
128
130
119
105
96
103
118
129
133
133
131
128
119
124
122
117
112
109
117
121
121
114
107
107
110
110
106
99
99
110
125
134
128
116
112
116
119
117
113
114
124
128
120
108
105
110
114
113
112
119
123
120
113
109
111
119
122
125
127
127
128
123
116
115
118
118
115
113
116
115
108
102
100
105
111
115
115
110
110
112
116
117
115
114
119
124
127
126
123
125
129
131
126
115
113
112
114
119
122
127
125
120
117
122
127
132
130
128
125
124
124
122
118
108
116
119
124
120
115
111
107
107
113
116
120
118
119
121
124
122
116
108
107
114
124
132
134
131
130
130
129
124
121
119
120
115
120
124
130
137
138
137
132
128
131
134
137
137
132
129
127
126
127
115
117
117
112
107
104
105
108
119
128
129
122
113
109
114
122
124
118
109
105
109
119
128
130
128
127
122
117
111
109
109
112
114
117
122
130
135
141
143
139
130
124
126
134
140
136
133
130
130
129
123
115
102
91
86
90
99
107
113
118
117
111
106
100
101
107
111
112
107
103
102
109
118
121
117
115
116
115
110
107
104
106
105
110
118
124
128
130
132
134
127
122
123
130
137
138
131
124
122
121
116
107
95
90
93
97
100
100
100
101
101
101
104
103
102
103
103
106
105
104
106
112
118
118
112
111
112
114
118
119
116
111
109
110
120
126
125
120
120
123
127
127
127
131
137
136
129
119
113
115
107
109
107
113
118
117
110
104
97
96
96
101
105
109
111
111
110
107
107
109
115
124
125
119
112
111
112
115
117
123
124
123
119
120
127
130
128
120
119
125
133
134
133
133
135
136
130
123
116
114
110
117
121
121
126
125
118
110
104
103
105
106
105
104
104
108
109
109
106
108
117
123
122
118
113
115
114
114
114
115
119
123
125
130
132
129
123
122
127
136
139
138
133
131
133
134
132
128
121
114
119
122
121
113
112
114
115
109
102
103
109
113
105
96
92
97
102
102
100
103
108
114
117
114
113
116
119
116
112
109
107
111
121
129
131
125
117
120
130
140
142
138
133
127
131
130
129
123
115
108
122
123
116
107
103
106
108
103
96
96
107
114
113
102
98
98
101
99
96
98
105
113
116
116
114
117
119
117
113
110
108
110
114
123
129
125
121
124
132
138
141
138
135
134
133
127
112
102
94
96
125
125
119
109
104
106
106
102
95
96
103
117
119
117
114
110
107
103
100
100
107
115
120
118
113
113
114
115
114
111
111
114
117
121
128
135
137
136
133
134
136
141
146
147
142
129
114
101
96
102
130
129
124
113
109
108
108
106
104
103
108
116
119
119
115
110
108
108
104
105
109
114
118
112
108
107
111
114
110
109
113
120
127
133
134
135
143
142
134
129
130
136
143
147
146
137
132
125
123
122
127
126
118
113
109
110
110
110
109
108
110
112
112
107
101
99
104
108
107
105
105
107
109
106
104
101
106
109
107
108
115
125
136
137
130
123
127
129
129
125
119
121
127
132
135
135
137
139
136
128
116
112
110
112
113
112
111
107
106
106
107
106
102
95
90
92
98
102
104
104
103
104
108
111
108
103
102
108
111
115
121
129
135
134
122
107
107
118
125
127
125
122
122
121
118
118
124
129
125
115
107
104
106
110
115
114
110
106
103
103
104
104
99
92
87
88
93
103
109
107
104
104
109
118
116
109
108
116
123
128
124
126
130
127
120
107
106
114
128
140
144
139
130
118
113
112
118
118
116
110
107
103
105
107
109
114
114
112
109
107
104
106
104
101
94
90
94
107
116
119
113
109
110
114
115
114
119
128
132
127
121
115
115
120
122
120
115
119
128
145
153
147
134
121
118
120
121
121
122
115
112
111
107
100
101
109
115
120
120
117
113
114
114
112
106
101
103
109
118
120
119
116
114
113
112
115
120
127
127
120
111
106
106
115
122
127
126
123
124
127
131
128
123
120
123
125
124
123
124
122
117
120
111
103
98
99
105
111
118
121
125
125
121
117
110
110
113
112
115
114
113
114
115
113
111
112
111
112
112
116
117
117
114
114
119
127
129
129
125
118
109
108
115
122
123
118
116
119
125
127
119
125
118
110
102
96
94
97
106
117
127
127
122
112
106
107
113
115
110
104
105
112
119
117
115
112
105
102
107
120
129
130
124
118
118
124
130
134
131
121
112
116
126
129
122
111
112
121
130
132
118
122
118
115
109
103
100
98
102
109
114
120
118
110
100
102
108
114
109
106
107
116
122
123
119
115
109
109
115
126
132
129
122
121
123
125
127
130
128
125
126
133
138
133
121
115
120
131
137
135
109
109
107
107
109
111
111
110
107
108
110
112
116
112
105
107
111
114
114
114
118
122
125
122
121
120
118
120
125
130
127
120
113
117
126
128
125
117
115
123
134
139
134
125
121
127
138
150
147
139
100
99
100
103
108
112
115
118
119
115
113
114
120
119
120
118
120
122
124
123
116
110
110
115
120
122
120
122
127
130
123
113
108
114
128
131
125
111
110
122
133
132
124
118
122
133
148
157
153
145
97
101
104
107
110
111
112
116
121
123
125
124
125
123
121
118
121
130
139
130
112
96
97
111
120
122
121
122
128
128
118
106
103
112
128
134
130
123
123
128
130
128
122
119
123
130
138
146
149
143
101
111
116
116
114
110
108
110
115
121
125
126
126
124
114
107
113
129
140
130
110
93
95
110
117
120
120
127
131
127
113
97
97
112
126
133
134
132
132
133
130
128
127
127
125
126
127
132
134
130
105
112
115
117
111
108
107
108
112
115
119
119
121
120
114
110
111
122
127
124
112
102
99
106
111
113
118
126
131
125
113
100
102
114
124
128
129
128
127
122
122
128
133
134
131
129
130
133
134
124
103
102
104
104
104
105
109
112
113
112
114
114
112
117
118
120
118
116
115
117
116
112
104
101
102
106
113
120
125
123
118
116
116
120
122
121
118
114
111
112
116
126
134
138
138
135
132
134
133
129
97
96
98
94
95
105
112
117
113
113
111
111
108
109
115
120
117
110
109
114
120
120
112
102
100
105
111
117
122
121
122
124
123
125
126
121
115
110
109
115
123
128
133
137
137
133
128
127
124
128
103
103
101
98
98
107
113
112
104
105
104
103
99
104
111
111
106
99
101
111
121
124
121
115
111
112
116
121
128
127
121
118
121
127
133
134
125
119
122
133
139
136
129
126
125
125
123
123
121
129
116
113
106
101
106
111
111
101
92
89
87
88
90
97
105
104
91
82
87
99
115
124
126
124
122
119
122
132
137
134
119
108
111
127
139
139
131
126
134
146
150
139
123
111
111
119
123
124
126
130
123
115
105
102
107
113
105
93
86
85
84
82
82
88
96
98
88
79
82
95
108
115
119
122
121
119
124
135
142
136
119
108
113
128
137
135
128
126
131
139
138
128
117
106
109
118
120
120
120
124
120
110
102
100
104
107
99
87
83
84
89
87
79
78
84
88
88
89
94
101
108
106
105
113
119
121
122
126
128
126
117
116
124
134
137
130
124
125
128
126
119
114
115
120
124
121
115
113
115
123
110
106
101
99
98
98
93
87
83
83
85
86
84
79
79
82
88
96
108
112
111
107
105
113
121
124
120
113
113
113
114
118
128
136
137
130
125
129
133
125
112
106
115
129
135
127
120
121
126
133
105
105
101
99
95
91
91
89
83
75
69
74
84
89
92
93
95
100
110
113
113
113
115
121
123
125
122
115
112
111
112
116
123
129
133
127
123
121
126
127
123
114
117
124
131
129
128
133
138
139
107
105
102
100
95
95
94
90
82
72
63
67
82
99
110
109
105
101
100
103
112
120
123
121
120
123
126
127
125
121
119
118
116
116
120
120
113
109
112
124
130
128
121
118
122
127
133
139
137
134
111
107
103
103
103
103
96
89
80
74
70
76
87
102
112
112
107
101
97
101
114
124
123
118
117
123
130
133
130
126
124
121
116
115
117
120
118
112
111
122
130
133
129
123
123
127
132
133
129
128
109
110
109
109
112
109
102
91
80
76
85
97
104
106
104
102
100
100
104
111
117
122
121
119
119
123
126
125
125
124
125
124
122
122
126
130
132
131
129
126
129
133
135
132
127
124
124
124
122
125
107
112
117
120
117
115
110
98
84
77
87
107
118
115
105
98
100
107
115
118
115
113
116
120
122
121
118
115
116
118
121
124
125
128
132
135
139
144
142
136
130
130
129
127
122
118
119
119
118
121
107
114
122
122
118
114
112
107
89
78
81
101
118
123
121
113
114
117
118
116
108
108
115
121
123
119
116
115
119
121
121
123
124
126
124
122
125
134
138
136
130
127
125
123
120
120
124
130
132
129
109
114
119
121
117
114
112
107
96
84
86
99
114
124
132
133
130
120
114
108
108
111
118
121
123
122
122
125
126
125
124
122
122
116
111
106
107
115
125
127
127
126
129
130
130
129
135
143
144
130
108
111
115
118
118
114
109
103
101
100
102
104
108
114
125
132
130
117
110
107
113
118
121
121
120
124
128
129
130
127
122
119
116
113
109
106
106
114
119
123
123
125
130
135
136
131
129
127
121
97
105
102
102
107
112
115
110
99
91
97
105
105
99
100
110
123
123
112
108
112
122
126
122
120
116
115
112
111
107
104
107
113
115
115
118
122
121
114
107
101
107
114
117
120
126
128
122
117
117
122
104
104
105
109
114
117
112
105
102
108
112
109
102
103
112
123
125
116
110
112
119
126
129
127
121
116
112
113
115
112
111
111
110
109
108
112
113
108
107
109
114
119
121
123
127
125
115
110
117
130
107
107
107
108
107
108
110
110
112
115
119
119
116
112
112
113
115
113
109
109
110
117
125
127
119
108
104
106
115
119
118
115
113
111
112
114
116
113
112
113
118
124
127
129
130
125
115
109
115
126
110
112
110
106
102
103
109
114
115
115
116
119
122
120
114
108
107
109
108
110
109
110
112
115
113
107
102
104
111
117
120
120
119
120
120
121
120
118
113
111
115
121
126
127
127
124
122
117
113
110
112
113
110
102
96
101
113
119
120
113
111
111
117
116
113
110
111
113
118
118
115
108
106
107
112
113
115
116
117
118
119
119
120
120
117
115
117
116
112
107
110
116
122
120
116
120
125
126
118
110
108
108
107
101
99
104
116
120
121
115
111
111
109
108
107
111
120
126
129
124
115
109
107
109
116
123
126
125
121
120
118
113
115
111
106
103
105
112
113
106
105
109
117
119
115
118
124
131
129
125
98
98
106
114
112
108
111
113
117
115
113
114
112
107
104
109
117
124
121
112
108
108
111
115
122
127
125
121
119
120
116
108
107
109
107
105
105
113
118
113
105
104
114
126
132
131
124
125
126
126
86
95
111
127
126
118
111
113
118
118
117
118
118
115
108
109
113
113
108
99
99
105
113
117
120
117
113
112
115
115
110
105
108
117
121
116
114
118
127
123
112
104
112
130
143
141
130
119
112
113
89
102
116
131
131
123
122
124
128
122
119
118
120
119
114
108
110
111
107
97
95
101
113
117
115
108
107
113
117
116
103
105
114
123
122
113
111
120
135
133
119
107
112
128
141
139
130
115
104
103
105
110
113
116
116
119
126
130
129
118
114
114
119
120
113
106
108
111
111
103
97
99
112
120
116
110
112
123
131
121
105
103
109
114
109
97
101
118
131
130
120
111
114
123
127
128
123
118
114
114
112
111
107
103
106
115
123
124
117
110
108
114
120
120
112
103
105
110
113
107
103
108
117
124
123
118
119
125
132
123
109
103
103
101
98
95
106
118
121
119
116
117
124
127
126
124
121
124
127
130
107
106
103
103
109
116
124
121
113
111
115
121
124
122
115
110
109
109
107
106
111
119
128
132
129
123
117
120
121
121
114
110
103
104
109
117
126
126
121
114
116
125
136
140
139
131
127
126
127
131
100
105
107
113
120
127
126
122
120
124
126
125
119
114
114
119
119
115
106
104
111
121
127
129
125
121
116
110
109
110
115
115
111
113
121
131
134
129
121
117
119
127
137
141
140
133
130
126
124
122
116
115
110
113
120
125
127
121
122
130
130
122
108
100
104
119
128
122
109
100
102
111
116
118
117
122
124
121
113
112
115
119
117
118
118
119
121
120
121
120
120
121
122
122
123
127
128
125
120
117
133
117
104
100
107
114
115
115
115
121
125
119
110
101
104
114
124
120
107
97
97
105
114
113
115
125
138
140
131
121
118
119
115
109
105
105
109
116
122
123
121
116
110
108
117
126
129
125
119
115
130
112
96
94
104
110
109
109
108
112
114
115
116
114
115
116
116
109
102
97
104
114
119
115
112
123
137
141
132
122
118
113
110
106
107
112
119
124
127
126
123
118
117
121
129
133
132
124
117
113
116
109
105
105
110
113
110
109
109
108
106
108
110
114
116
117
113
106
102
103
114
123
123
116
110
112
116
117
113
110
109
110
112
114
121
127
131
130
128
123
124
127
132
137
140
137
132
124
115
113
109
115
118
115
111
113
114
113
110
107
104
101
104
106
112
111
109
104
102
106
114
120
120
116
110
106
104
101
99
101
105
111
121
130
130
127
124
122
124
123
122
124
128
130
133
131
128
124
119
114
110
124
127
119
107
107
111
111
107
103
101
102
103
102
103
104
104
103
100
103
105
112
115
114
113
112
112
111
110
109
110
120
128
135
131
120
108
109
118
123
119
109
105
109
118
126
127
125
121
119
113
128
133
122
107
103
105
106
104
99
99
105
106
105
104
104
104
103
100
97
101
105
110
114
118
122
125
128
128
128
126
126
130
133
131
121
113
112
118
124
118
109
104
108
119
128
129
127
123
121
118
125
127
122
111
105
103
103
105
106
110
111
108
105
109
110
110
106
102
98
99
101
106
111
116
122
128
131
130
130
128
128
127
128
129
128
130
128
129
129
131
129
129
132
134
134
134
130
127
125
124
120
114
110
109
107
104
104
109
115
121
118
113
107
104
105
107
107
104
100
99
101
104
109
114
115
118
116
115
117
123
124
120
116
116
123
130
134
135
134
135
140
145
146
142
135
134
135
136
131
125
115
104
101
106
107
105
105
108
113
123
123
119
109
101
98
103
106
105
103
102
105
111
113
114
110
107
101
103
112
120
120
113
103
97
104
114
125
131
133
134
136
138
134
132
125
130
136
140
134
115
112
109
107
107
109
107
104
103
105
111
116
114
106
96
93
98
101
103
103
108
115
123
121
116
107
99
100
108
118
123
122
111
100
95
102
110
120
125
129
131
131
129
122
118
117
124
135
138
133
102
104
111
114
115
113
110
107
102
99
101
105
100
94
91
91
94
96
96
99
104
114
119
118
114
106
105
113
121
127
127
125
116
110
108
114
120
123
124
128
130
133
130
120
115
116
125
132
134
129
99
100
106
110
112
114
112
110
105
102
101
95
93
91
94
98
97
95
95
97
101
104
105
107
108
110
111
121
125
126
125
124
120
119
121
124
127
123
124
127
135
139
136
124
120
117
122
126
128
125
104
104
102
99
99
102
107
108
106
107
107
103
102
104
108
116
110
108
101
101
102
101
104
107
110
114
113
113
115
119
123
123
120
119
121
125
124
121
119
122
130
135
135
129
124
119
117
120
124
125
112
112
104
93
88
89
94
99
103
107
114
119
119
119
121
125
126
119
114
109
108
109
110
112
115
116
108
102
104
115
126
128
120
112
112
119
124
125
122
120
120
124
128
128
124
116
113
117
125
127
114
121
114
100
91
89
93
96
99
104
113
122
126
120
114
117
123
123
117
114
115
118
119
119
118
117
109
103
104
117
130
132
120
108
106
116
127
133
129
123
119
121
128
128
122
115
115
122
131
134
113
121
116
105
96
98
104
107
105
101
102
110
116
114
106
103
110
115
115
117
121
127
125
122
120
119
116
115
116
123
130
125
116
110
114
120
128
132
129
124
122
123
126
127
122
120
124
131
135
135
106
115
112
104
98
103
113
121
117
108
98
102
115
118
116
106
104
108
117
121
124
122
122
120
120
121
120
122
125
127
125
118
112
118
125
124
122
117
117
121
123
124
124
124
124
128
136
138
136
133
99
108
107
101
99
105
115
126
126
116
104
106
121
135
131
117
108
111
122
125
117
108
105
113
117
118
116
119
125
128
122
113
114
125
132
127
114
103
108
119
125
124
124
125
129
133
136
137
137
134
97
104
104
101
103
109
115
121
120
113
107
112
126
136
132
117
112
120
130
127
113
100
101
111
115
112
111
118
128
129
120
109
112
124
132
128
114
105
109
117
122
123
124
128
132
131
130
132
135
136
97
103
105
106
110
113
116
115
110
107
108
112
118
120
112
106
113
126
135
126
113
104
107
112
115
112
117
126
134
129
116
104
108
122
130
130
122
115
113
116
118
122
125
132
132
130
129
130
132
134
97
99
101
108
114
118
116
111
106
106
109
110
110
107
105
107
116
123
127
123
115
111
110
109
112
114
120
129
134
125
114
106
110
121
129
132
130
124
118
115
119
127
126
131
131
134
134
132
128
125
99
96
98
105
112
115
111
107
105
109
114
112
104
103
109
115
118
119
120
119
118
116
110
103
104
110
117
123
124
120
114
112
118
124
130
132
129
126
121
123
127
130
128
127
132
136
136
130
120
115
105
103
102
102
105
107
108
103
101
108
114
113
103
103
110
116
118
114
115
117
120
120
112
105
102
106
112
119
121
119
117
115
115
123
128
130
125
120
122
132
136
136
131
128
129
132
131
124
114
110
116
115
108
101
103
107
109
102
97
101
110
111
103
104
106
108
108
108
111
116
119
121
119
115
111
110
116
124
130
126
115
105
106
117
130
130
122
116
119
132
140
139
131
128
126
127
129
126
125
125
119
114
106
103
107
115
112
102
94
98
105
107
103
106
106
107
101
98
100
107
114
117
120
122
122
120
124
137
145
137
116
103
105
121
133
133
122
113
114
126
136
137
129
121
120
124
131
138
140
140
110
107
103
106
113
119
111
98
93
98
105
103
100
103
106
103
97
90
90
97
106
110
115
121
123
122
125
136
146
143
130
118
119
129
136
133
124
116
116
122
126
128
124
119
121
124
130
134
134
135
107
106
105
110
113
112
98
89
88
92
98
94
85
85
91
96
93
87
90
96
108
112
116
119
121
118
115
120
133
141
139
134
129
132
132
129
126
127
127
124
119
119
123
125
128
128
128
127
125
127
113
116
114
110
102
97
92
85
80
78
79
77
74
72
74
79
84
88
97
111
123
127
127
124
122
116
108
105
116
127
135
134
127
125
124
125
127
132
135
129
122
119
124
130
134
131
131
133
133
136
115
117
115
109
99
94
91
86
78
67
61
65
70
72
74
76
82
94
107
120
132
135
133
126
121
116
110
105
108
112
116
115
113
114
119
122
124
124
128
129
128
122
119
120
125
129
134
141
143
139
110
111
110
107
103
98
93
87
78
67
61
65
76
85
90
91
94
99
108
116
127
130
125
119
117
118
117
111
108
108
110
110
110
113
120
124
122
112
113
123
130
126
117
109
112
125
134
137
133
128
109
108
106
108
108
106
95
85
76
70
69
73
83
99
109
111
109
104
103
106
115
118
119
116
118
122
127
124
120
118
120
120
116
116
123
129
124
111
104
110
122
128
123
116
119
127
133
131
124
124
111
109
108
108
110
107
96
84
74
68
70
79
89
101
113
116
111
104
101
106
111
114
117
119
122
125
127
127
127
130
132
128
120
117
120
128
129
125
112
109
116
125
130
128
126
128
129
129
127
130
111
111
111
111
111
111
105
89
73
66
70
80
93
100
105
107
105
104
107
109
108
111
115
121
123
123
120
123
126
129
129
126
121
116
114
120
128
135
131
122
119
123
127
126
122
122
124
126
129
133
109
112
113
115
117
120
114
99
77
68
73
88
100
103
105
105
108
109
111
106
103
103
112
121
124
123
121
122
123
120
121
122
121
118
112
111
125
136
140
133
124
120
120
120
119
120
121
124
124
125
109
112
115
119
122
124
117
103
85
82
94
106
113
113
112
112
115
114
110
103
98
100
111
121
126
128
128
127
125
123
122
123
124
124
119
115
125
134
141
135
125
118
119
125
127
125
121
122
116
113
110
111
116
121
123
122
112
102
96
100
113
118
115
115
116
119
118
112
106
103
101
105
110
117
123
131
134
131
130
128
128
127
126
128
127
126
130
134
136
128
123
120
125
131
133
129
125
119
113
98
99
101
105
117
126
130
119
103
91
91
100
106
114
120
122
120
112
107
110
117
125
128
122
118
117
117
112
103
95
97
108
114
115
113
116
121
122
116
110
113
120
125
127
129
129
128
116
107
111
120
105
101
104
109
117
119
113
107
107
111
117
120
120
123
127
126
121
111
109
112
118
126
135
136
125
112
107
108
111
114
113
113
113
113
115
118
113
108
109
116
124
128
130
133
133
126
115
109
116
130
107
102
102
103
100
100
102
109
120
125
125
122
124
125
123
120
116
111
108
109
111
119
133
135
123
107
104
111
121
125
119
116
116
122
127
128
120
114
115
118
123
125
126
128
129
127
121
119
120
125
108
106
106
106
100
95
100
110
119
122
118
115
115
118
117
111
107
107
108
110
111
113
118
119
113
109
112
118
121
119
115
112
116
122
130
135
137
132
126
120
119
119
119
119
119
123
125
125
118
110
108
110
112
113
112
107
104
111
116
115
111
105
107
109
109
107
106
107
112
114
114
111
109
108
111
115
120
122
118
111
106
108
112
115
119
127
137
141
135
123
118
116
116
112
106
111
120
124
119
107
107
106
109
116
120
115
112
113
116
115
113
110
109
107
106
107
110
116
122
122
117
111
109
110
115
119
121
119
115
112
110
110
112
111
108
111
122
137
138
125
117
115
116
113
104
106
116
123
126
122
101
98
105
113
122
115
113
115
119
119
118
116
114
110
105
105
112
122
128
128
118
112
111
115
119
119
113
112
113
115
115
111
114
115
113
110
116
123
128
123
116
112
116
121
123
124
126
129
128
124
97
98
105
113
114
110
111
117
121
120
116
115
116
113
106
105
110
119
124
122
114
112
111
116
119
115
109
110
113
114
110
104
108
119
124
119
113
116
120
122
116
112
119
130
139
141
134
126
117
112
97
102
109
115
113
109
112
120
119
114
109
111
116
115
110
106
106
110
109
107
105
107
113
118
119
112
111
115
116
110
99
95
104
118
123
115
110
115
121
127
126
124
125
132
137
136
129
116
104
101
102
105
109
110
108
109
113
117
115
106
106
112
119
118
112
106
105
104
102
96
98
106
118
125
124
117
118
122
119
109
95
94
104
112
112
106
106
115
128
134
132
128
126
127
124
122
118
112
110
113
107
105
102
102
103
110
115
119
114
110
114
121
126
122
113
107
106
103
99
95
99
112
126
131
129
122
119
121
116
111
104
104
104
105
103
102
108
118
126
127
125
124
123
123
121
118
117
119
125
132
108
103
97
95
103
113
120
124
123
124
124
127
126
119
112
110
108
105
102
101
110
122
129
131
127
120
112
108
110
113
114
109
105
101
102
111
116
118
116
112
114
118
121
121
121
123
124
127
130
134
112
108
102
104
112
123
131
130
127
127
124
117
108
105
109
114
114
110
106
105
111
119
121
119
114
108
105
103
106
112
116
114
106
106
110
116
114
108
101
99
107
116
121
118
117
121
126
127
125
121
121
115
109
114
125
133
131
128
122
121
116
107
99
101
108
119
124
120
110
104
109
113
113
109
105
107
114
115
115
116
118
121
120
117
115
112
110
104
100
101
111
117
117
109
110
117
126
127
122
117
130
119
111
118
128
133
127
117
113
115
118
118
114
116
118
125
130
122
109
101
106
117
117
108
106
119
135
138
127
118
120
128
130
122
114
110
109
110
114
116
116
114
109
105
108
120
130
130
124
119
126
115
108
113
123
128
122
115
113
114
121
126
129
127
125
128
128
117
104
98
106
116
118
107
107
122
139
141
125
115
117
123
126
120
116
114
122
126
127
123
116
113
110
111
116
127
131
129
122
118
121
114
108
109
114
120
118
117
114
113
113
114
112
115
119
123
122
110
101
97
103
109
105
102
104
111
122
122
112
105
106
110
112
116
117
122
126
127
124
116
114
113
121
125
127
126
124
118
112
107
116
119
117
110
108
111
116
118
114
105
97
94
95
103
111
116
114
108
104
101
103
106
103
101
101
102
104
106
108
105
104
106
110
116
116
115
114
115
115
113
112
110
120
127
125
120
116
112
108
106
112
123
126
116
104
104
111
115
110
94
84
87
100
108
110
109
108
107
106
106
106
108
112
114
112
108
110
111
115
115
114
116
120
120
115
104
99
102
110
112
110
106
103
108
116
122
125
128
125
121
107
122
131
121
105
98
102
110
108
99
93
100
106
112
108
106
106
107
107
106
106
107
111
116
121
127
128
126
125
124
126
129
130
125
116
108
101
103
110
114
113
107
101
105
120
130
145
146
141
133
104
116
124
120
109
100
99
106
113
116
112
109
105
103
102
101
103
106
105
101
96
95
99
108
119
130
133
128
125
123
125
129
129
126
118
113
111
110
114
116
117
114
114
118
127
133
140
142
140
131
112
110
109
110
108
104
100
103
113
125
124
115
102
92
92
97
103
107
103
99
95
95
101
108
116
119
123
119
119
119
120
120
118
114
110
111
113
117
122
122
121
122
126
126
122
118
116
123
128
128
121
112
104
104
105
104
101
101
107
116
122
117
107
98
95
98
103
107
104
102
103
110
116
118
116
114
113
115
119
120
119
115
108
104
104
105
114
124
127
126
125
126
128
127
116
105
102
112
127
130
117
115
112
107
104
102
101
102
102
105
112
117
117
110
104
101
102
104
103
105
115
124
127
122
117
116
116
117
121
123
121
117
110
105
108
120
126
127
125
122
123
125
127
122
117
114
118
126
134
136
107
113
115
112
105
102
103
106
102
101
104
111
111
108
105
103
100
98
98
105
112
117
116
114
116
119
119
117
118
122
126
127
122
116
119
129
134
126
119
116
119
125
126
120
121
126
134
139
139
137
106
109
112
112
107
104
105
107
105
102
101
99
95
95
99
103
101
95
94
95
101
101
99
105
116
122
119
112
111
118
128
137
133
125
123
125
128
122
114
112
118
128
133
129
126
127
134
135
136
130
111
108
107
104
103
103
103
104
103
104
105
101
95
95
104
111
109
100
95
95
97
99
102
111
121
125
117
106
104
116
130
140
136
124
118
119
121
119
116
116
127
137
142
135
127
121
120
122
124
124
114
111
103
96
96
99
101
99
99
101
104
111
109
108
112
118
117
109
102
100
105
111
115
121
126
125
117
104
103
112
126
132
126
116
110
115
121
124
123
124
129
137
140
132
124
117
117
121
126
127
111
112
104
95
90
97
104
105
100
98
102
113
117
119
119
118
118
114
109
111
118
123
122
121
122
123
120
111
106
110
115
119
113
106
106
116
127
134
133
126
124
125
126
125
122
119
121
126
132
135
107
112
109
97
91
95
109
117
114
102
95
100
111
117
117
113
112
112
114
120
128
128
123
118
118
122
125
123
117
115
114
115
109
106
110
120
130
135
132
124
120
120
123
124
123
123
126
131
134
135
105
114
114
106
98
99
110
122
123
111
97
91
105
117
120
112
106
106
115
124
128
124
120
119
119
122
125
127
124
124
122
116
113
115
117
121
125
126
124
120
119
120
125
130
129
126
125
126
126
128
103
113
114
113
106
105
111
118
121
115
101
99
107
119
122
112
102
102
115
122
121
117
116
118
120
121
121
124
125
125
122
116
116
122
124
121
114
111
114
116
118
122
128
138
138
130
123
118
120
124
104
111
107
104
106
111
115
113
108
101
100
101
110
117
114
106
104
111
118
120
115
112
113
116
117
116
116
122
125
124
118
112
114
122
125
122
114
110
109
112
111
117
126
139
142
134
125
120
121
129
107
106
98
91
99
114
116
110
96
88
92
101
107
105
100
101
109
122
124
119
114
111
111
112
113
113
117
124
127
122
116
110
114
121
125
124
120
115
111
105
106
113
122
132
140
137
131
124
122
127
110
103
93
90
99
112
114
110
99
93
99
104
106
102
100
103
112
118
118
116
114
112
109
107
108
112
119
124
124
121
118
121
121
124
125
127
127
124
116
115
116
119
122
125
133
138
136
127
118
119
113
107
103
104
111
114
110
106
101
106
112
113
109
106
107
109
111
110
108
111
115
115
110
104
106
111
118
120
119
117
119
124
124
122
124
129
130
130
132
130
131
128
122
121
127
136
135
124
109
105
123
121
119
117
116
116
109
102
98
107
114
117
114
110
112
110
108
105
107
111
116
116
113
109
108
110
114
116
119
118
115
111
109
111
119
127
130
133
137
140
138
129
121
117
123
130
131
121
106
102
122
124
118
113
111
114
111
101
98
105
115
118
114
111
106
105
106
112
115
117
115
114
116
116
115
114
117
121
124
121
112
98
96
101
118
124
126
124
126
130
131
127
123
119
122
127
131
127
123
116
112
110
106
103
105
110
109
102
102
111
120
119
113
106
102
100
105
113
119
120
115
112
116
121
123
122
123
128
129
125
113
103
102
111
121
122
117
108
107
112
120
126
126
122
123
127
133
138
138
132
100
98
101
104
107
105
100
96
106
121
126
116
100
94
94
96
100
102
110
116
116
114
117
122
126
125
123
122
129
129
122
121
122
126
124
121
116
109
108
112
120
125
129
127
126
128
132
134
134
132
103
106
112
117
114
104
93
89
99
108
111
102
86
81
84
91
92
90
94
107
119
123
125
126
126
122
117
117
125
135
137
135
128
125
121
119
122
126
128
128
125
126
128
130
130
130
129
129
128
128
114
121
127
123
113
102
94
88
87
86
86
82
78
75
77
82
84
85
87
103
118
127
130
128
125
118
111
114
126
141
144
133
116
107
106
116
125
134
137
134
128
123
126
129
131
130
129
128
130
132
117
127
132
122
112
102
95
87
80
74
71
77
81
78
72
72
80
89
96
106
117
124
126
126
123
116
111
113
125
139
141
128
112
103
108
119
125
127
131
131
129
123
120
119
124
128
130
129
129
131
114
118
121
119
112
101
93
85
80
78
79
84
87
86
77
77
87
99
108
110
115
120
122
122
120
117
112
108
112
123
129
126
119
116
123
128
125
116
114
121
126
124
116
109
115
127
132
127
121
122
114
112
111
114
113
103
92
85
83
87
87
87
89
93
96
100
104
110
110
109
111
115
116
119
120
120
114
106
105
110
123
124
122
122
127
132
125
113
107
111
122
125
119
113
119
130
134
128
120
122
124
113
108
109
112
107
97
88
86
85
84
80
85
95
110
118
118
112
105
104
107
112
116
119
123
121
117
110
111
116
124
124
118
113
116
122
125
123
115
115
120
125
126
123
125
131
134
130
129
134
123
113
107
105
109
110
102
91
83
81
83
82
84
93
107
113
111
103
101
101
104
108
114
120
122
121
120
123
125
128
127
123
116
104
101
111
125
132
131
125
122
124
126
125
124
126
128
128
132
138
116
113
106
103
106
109
102
88
77
79
90
97
95
94
96
98
101
101
100
98
97
101
109
119
122
122
123
126
129
126
125
125
121
115
110
116
126
134
134
129
121
120
121
121
122
123
122
120
122
127
110
113
111
106
108
107
97
81
73
83
103
113
110
100
93
93
98
102
103
100
95
96
105
115
122
125
126
125
121
123
125
128
133
131
128
128
129
131
127
120
116
116
120
125
125
123
121
118
116
116
109
111
114
118
116
109
96
83
82
93
107
116
111
109
101
98
100
101
102
100
97
97
101
108
118
127
129
126
123
124
129
130
133
134
135
134
133
128
121
114
115
118
124
129
129
127
129
129
128
121
105
108
108
102
100
105
109
109
105
106
110
115
121
125
125
117
112
108
112
118
121
116
110
106
103
107
107
108
108
111
113
116
113
112
115
119
119
114
113
122
126
125
121
122
126
126
120
116
123
131
109
106
107
107
105
105
105
107
108
112
117
121
128
130
130
125
119
115
115
116
118
117
117
115
108
102
101
106
112
115
116
117
118
120
118
119
112
107
110
121
127
127
122
120
123
124
122
121
125
128
107
99
101
108
109
107
105
108
117
120
119
118
120
126
127
124
121
121
120
117
112
113
117
117
111
106
106
112
118
115
113
113
116
120
122
121
115
113
116
122
125
123
118
116
119
123
126
129
128
123
102
94
99
112
117
112
106
108
118
121
114
102
99
106
111
114
116
116
119
113
110
109
112
111
110
111
115
121
119
109
102
100
106
111
117
124
129
131
127
120
119
118
117
116
119
121
126
131
128
120
102
98
105
120
127
117
105
103
110
115
110
99
92
95
101
104
107
109
113
112
112
112
112
109
108
110
117
119
114
105
99
99
105
109
119
130
143
146
134
121
116
119
128
127
122
120
121
125
125
119
105
104
109
123
126
115
101
100
108
115
115
108
105
105
104
105
106
109
115
119
120
120
116
110
106
106
110
112
110
106
105
109
114
121
126
134
141
145
136
123
121
127
135
133
124
119
120
124
125
121
107
105
106
111
113
107
103
108
115
123
123
120
115
113
111
108
107
110
120
130
130
121
111
105
105
107
108
109
110
111
112
113
116
125
129
134
136
135
131
123
121
126
132
130
122
123
128
131
128
122
105
106
105
100
98
102
108
117
121
121
118
117
116
116
112
107
106
108
118
127
127
117
105
102
108
110
110
110
111
112
111
108
110
118
126
131
130
125
120
115
117
122
125
123
121
126
133
132
123
113
104
107
106
101
97
103
111
118
115
110
108
114
117
116
108
104
101
101
105
110
115
115
112
111
114
116
115
112
107
104
100
100
104
113
123
128
127
121
117
116
118
123
124
123
122
128
130
123
110
105
100
103
105
103
103
109
115
114
108
101
107
117
118
113
105
103
103
101
99
101
112
120
123
123
124
119
117
112
105
99
94
97
103
110
118
123
124
123
124
128
132
128
123
121
120
123
123
115
109
111
103
101
101
106
112
116
118
115
109
108
118
127
125
113
105
105
108
107
102
104
115
126
133
132
129
123
122
117
109
105
100
101
105
109
112
115
119
122
128
134
134
127
118
113
115
120
121
119
120
127
114
107
103
106
112
117
119
119
117
120
123
126
123
115
109
109
108
109
105
105
114
123
127
128
126
124
124
123
119
114
111
106
103
103
105
109
113
118
122
122
120
116
107
100
107
118
123
127
128
132
127
120
112
108
109
113
116
120
124
124
116
109
108
108
111
113
110
107
106
104
108
112
114
114
113
117
119
122
122
120
115
108
102
102
106
113
115
115
112
109
109
112
111
106
107
116
125
129
129
127
132
126
117
114
114
115
114
118
122
119
106
96
99
108
115
117
116
112
107
102
106
109
107
105
101
105
110
112
115
114
113
111
108
108
115
122
126
122
116
113
116
120
123
120
115
121
127
134
132
127
130
123
119
120
123
121
117
116
118
114
111
109
114
117
118
119
120
118
108
102
107
114
115
105
100
105
112
112
104
103
111
118
123
121
121
125
129
129
128
124
123
122
122
118
119
126
134
141
136
129
125
120
117
121
128
126
121
117
115
115
120
124
122
118
115
117
120
116
107
100
107
115
115
107
107
115
122
117
107
105
116
125
126
122
119
122
124
128
127
122
117
116
116
115
119
127
135
139
136
130
122
118
114
115
117
122
122
119
115
115
117
117
112
107
110
116
118
110
101
95
97
102
102
105
112
123
133
129
121
116
120
120
121
119
116
117
120
119
117
110
110
113
118
123
121
120
122
125
124
124
119
119
113
107
105
112
118
119
112
104
97
95
96
103
109
116
115
107
98
94
94
98
102
110
113
120
124
128
127
123
117
109
104
104
110
113
116
117
112
107
107
115
129
131
124
114
113
117
120
120
117
119
116
107
100
103
114
117
107
90
82
90
103
114
117
113
111
107
104
100
102
108
114
116
116
114
114
119
122
120
112
105
102
101
103
109
116
118
115
109
110
117
127
129
124
117
119
125
125
121
115
119
121
113
102
98
108
115
108
96
91
102
120
123
114
107
106
110
110
106
102
106
112
116
117
117
113
115
113
112
112
113
107
103
103
108
114
117
115
111
113
116
119
119
118
123
130
134
131
127
115
118
121
118
107
98
100
108
112
112
111
118
122
117
107
101
104
110
113
105
98
95
102
110
117
119
119
118
114
114
117
119
119
114
109
107
110
112
115
113
114
114
113
113
116
116
125
129
128
125
119
117
117
114
108
101
96
100
110
121
123
119
110
103
102
102
106
109
107
100
96
99
106
113
117
117
119
121
125
122
121
120
120
119
113
107
110
114
119
121
115
112
114
118
119
110
110
116
121
121
121
116
112
109
106
101
97
97
103
111
116
113
108
102
104
107
107
106
101
97
100
110
118
121
117
116
121
126
130
125
119
116
121
126
124
119
119
125
128
125
118
114
116
125
125
117
109
112
119
120
119
115
111
108
104
102
101
100
101
100
105
111
112
112
110
109
107
104
102
102
107
112
114
113
115
119
128
130
128
122
118
118
124
133
138
140
135
130
128
125
122
118
118
123
129
129
126
121
121
120
114
113
113
111
103
102
105
109
109
103
104
112
114
112
109
107
106
110
114
115
113
104
100
103
116
130
133
127
115
117
122
128
131
133
138
141
136
126
121
122
124
121
116
115
121
130
134
129
122
118
113
110
112
112
105
104
109
113
114
111
109
108
106
101
100
101
104
110
119
120
114
100
95
105
121
132
125
112
106
116
129
137
133
127
123
125
125
121
118
120
126
128
123
115
117
124
129
128
122
116
115
109
110
110
110
109
112
115
114
112
110
105
96
93
91
96
100
106
112
116
111
104
106
116
126
127
114
102
101
114
128
133
128
119
113
114
118
119
119
121
128
134
133
124
117
117
121
122
121
118
114
109
106
107
110
118
121
118
114
110
108
109
104
98
95
98
102
104
103
106
109
115
120
124
124
121
113
106
102
106
110
118
116
113
109
113
121
126
125
124
127
133
133
125
120
117
120
123
125
125
109
108
105
101
106
116
123
122
116
107
105
108
111
113
112
111
107
105
105
109
116
121
122
120
118
119
119
117
109
99
96
101
108
109
110
117
126
134
130
123
121
123
124
121
120
120
123
126
130
131
105
108
108
103
101
103
113
121
119
108
99
98
108
117
120
116
110
106
110
116
121
120
116
111
113
119
126
127
119
111
108
106
109
111
114
121
129
134
129
121
118
121
124
126
124
122
123
125
129
130
104
110
113
114
106
101
103
113
118
112
98
91
99
114
120
114
107
105
110
117
121
117
112
109
114
121
128
127
124
124
123
120
117
113
113
120
126
131
127
120
122
130
139
141
132
124
121
123
125
126
105
112
116
120
116
109
106
107
115
116
109
99
100
108
113
109
104
103
109
116
120
117
113
113
117
123
127
126
123
124
126
125
119
114
113
117
123
128
126
124
125
131
139
143
136
127
124
123
124
126
112
115
110
109
111
114
115
112
109
110
110
107
105
106
106
105
107
111
114
115
115
113
112
114
118
123
126
123
119
116
117
117
118
117
115
120
128
131
129
123
121
120
126
132
133
130
128
123
124
127
121
118
103
91
95
110
116
115
105
99
102
108
109
104
100
102
111
121
120
114
109
106
106
109
112
118
122
120
114
110
111
113
116
118
118
123
131
135
130
120
112
112
118
124
130
132
129
124
122
126
124
118
102
88
89
101
111
113
107
101
104
109
110
105
100
100
108
114
112
107
101
99
97
98
105
112
118
118
114
113
114
118
118
118
117
122
127
131
129
118
116
118
119
121
128
134
132
125
120
123
123
120
110
104
104
105
109
110
108
110
112
115
114
109
106
102
102
97
97
98
103
103
100
102
105
111
115
118
118
117
117
116
113
110
107
113
122
129
129
129
127
121
118
119
125
132
134
126
120
121
121
123
119
117
115
116
112
109
105
109
115
121
123
121
114
109
105
103
103
105
108
111
113
111
110
112
115
117
117
119
116
110
102
102
107
117
126
131
134
134
129
121
115
114
121
129
132
129
121
119
117
121
119
116
116
119
117
110
104
107
115
120
121
117
116
107
110
117
119
117
113
112
116
118
118
118
117
117
116
117
114
106
102
104
114
123
130
131
133
132
128
120
115
117
120
126
130
129
124
120
111
111
111
110
111
112
112
108
111
116
118
116
109
103
101
99
106
114
120
120
115
111
114
120
123
122
120
116
113
113
113
115
114
116
122
126
128
129
130
131
131
130
130
126
124
126
130
131
128
126
108
105
108
111
109
104
99
104
117
127
127
115
94
87
86
92
98
103
109
114
116
115
118
122
125
125
122
115
111
110
111
120
124
126
124
123
124
127
130
133
136
139
139
134
129
127
128
131
132
131
113
110
114
116
113
104
97
102
113
125
124
112
91
86
86
92
94
90
92
100
110
118
123
128
129
127
123
117
113
112
114
121
124
124
121
120
122
130
135
135
135
134
134
132
130
127
126
127
132
134
117
118
120
120
116
111
107
103
104
108
108
103
97
93
91
93
93
86
79
82
92
108
122
130
130
126
122
120
123
129
127
123
118
115
117
121
123
129
132
130
123
121
123
127
129
128
124
123
127
131
115
121
123
119
115
110
107
101
92
88
89
93
96
93
84
83
86
85
82
78
85
98
116
126
127
122
120
122
133
142
143
129
117
115
118
125
124
122
120
120
119
119
119
121
127
130
127
122
119
124
113
113
115
116
113
106
95
87
83
76
83
88
90
84
74
73
83
93
95
90
89
101
113
119
121
119
116
119
129
141
144
133
121
120
123
127
122
117
114
121
125
123
119
118
126
133
132
126
119
121
114
104
105
109
111
103
88
83
80
81
83
85
85
83
78
79
90
105
109
106
105
106
112
118
119
118
113
108
113
120
127
125
121
122
124
124
121
116
115
125
130
127
123
119
126
135
136
130
122
124
119
104
98
103
109
102
91
85
85
86
85
84
86
89
96
100
107
110
112
109
110
112
115
119
122
119
113
105
102
107
112
118
116
116
117
120
122
123
126
130
133
130
126
124
127
133
135
132
129
135
121
112
105
104
106
102
92
84
83
87
88
88
88
94
106
112
112
107
102
106
109
114
121
123
123
120
117
112
110
110
116
121
120
118
117
120
126
132
134
135
135
133
129
127
128
131
131
127
129
138
117
117
112
107
106
100
87
72
70
80
90
93
93
95
102
109
108
103
103
103
107
110
116
118
121
121
122
122
118
116
120
124
125
123
124
129
129
128
127
129
133
132
131
129
128
127
124
120
122
132
110
115
115
111
107
100
85
69
64
75
89
95
94
97
101
104
104
104
106
108
107
104
104
107
116
122
125
124
120
118
119
122
123
126
131
132
126
117
110
114
121
131
131
129
125
123
122
119
122
127
105
109
113
114
112
105
92
79
75
80
89
96
100
103
105
104
101
103
109
112
111
102
100
103
112
122
127
125
123
120
121
119
119
120
124
125
119
112
106
111
122
131
132
129
124
123
128
132
132
131
120
123
112
100
89
92
102
109
112
113
114
113
114
114
115
113
113
112
113
116
118
117
111
102
95
94
100
111
120
119
116
113
111
113
116
118
115
112
113
118
121
118
115
118
126
127
125
124
128
131
115
117
114
109
105
102
104
108
110
111
113
117
118
120
121
118
118
118
120
120
119
116
107
100
94
92
99
106
110
112
113
114
119
122
121
116
110
106
111
119
124
120
112
109
114
123
128
130
128
123
107
105
106
112
117
116
112
110
114
115
115
115
118
123
126
124
123
123
124
119
113
106
101
101
100
103
107
107
107
106
107
111
115
115
112
109
106
107
113
121
126
122
114
105
107
118
126
131
127
117
99
92
95
109
120
120
112
110
116
121
116
112
111
116
121
122
122
122
120
113
106
100
103
106
107
110
114
114
113
107
106
107
104
100
98
102
107
112
114
116
117
120
121
120
119
119
121
124
124
119
97
88
94
110
119
113
101
96
108
116
114
107
106
110
115
116
117
116
113
108
107
110
115
116
110
110
112
114
113
108
106
106
106
105
106
112
117
117
112
106
110
121
133
139
135
124
119
121
122
121
99
94
99
111
116
105
90
88
102
112
111
107
106
111
116
114
109
106
105
109
115
121
126
117
108
105
107
109
108
105
106
109
116
121
127
131
131
124
114
108
115
128
143
148
139
127
124
124
123
120
103
101
103
108
110
105
100
98
104
111
111
109
111
117
121
115
105
99
100
111
121
120
113
106
103
105
107
107
106
105
107
111
117
123
131
136
137
130
122
118
122
131
140
135
126
125
130
133
127
119
104
106
104
102
102
106
110
110
113
114
114
117
117
120
120
112
102
94
97
108
115
108
98
93
103
111
111
106
103
107
111
113
112
115
123
132
136
129
120
116
119
124
124
122
115
122
131
133
125
115
102
107
104
99
98
107
115
117
112
110
118
125
126
119
111
105
100
95
97
104
110
106
102
101
110
115
112
105
102
107
114
113
108
111
120
130
132
125
114
113
117
120
119
116
116
121
129
126
115
108
98
102
103
102
103
111
117
117
108
109
119
129
125
112
102
101
104
105
103
106
112
118
119
116
118
117
114
107
103
104
105
105
105
109
118
126
126
122
116
122
129
126
117
112
115
123
128
121
108
110
99
100
104
109
116
120
120
117
111
109
118
125
121
108
100
102
108
110
109
112
121
128
128
121
120
119
120
116
109
102
98
99
101
105
113
119
120
121
124
135
139
129
116
108
111
122
127
122
117
121
107
105
107
115
121
120
117
116
115
116
116
118
117
111
108
107
108
110
110
114
117
121
118
115
117
122
125
124
117
108
102
100
102
104
109
112
117
122
127
132
132
123
113
107
111
120
125
126
126
129
120
120
115
115
112
106
104
112
120
120
112
109
113
119
117
112
106
106
106
103
105
105
106
108
115
121
125
126
120
115
107
104
104
108
110
114
121
126
127
125
120
118
118
118
119
121
121
126
126
127
127
126
121
115
106
94
95
107
121
120
110
105
114
122
119
112
105
105
104
99
95
96
103
108
113
116
118
118
115
109
107
104
103
106
112
118
124
131
130
125
121
123
131
137
134
125
122
125
126
125
126
126
124
120
111
97
96
105
116
115
111
112
117
118
113
106
105
111
109
102
105
110
114
112
111
109
109
107
105
105
107
104
102
103
108
116
122
128
128
125
124
125
133
138
135
129
129
131
130
128
121
123
125
125
120
111
104
106
110
111
117
123
120
109
100
99
106
113
112
106
109
116
117
116
113
113
112
110
108
113
115
112
105
104
108
114
118
120
121
121
119
121
128
131
130
128
132
139
138
135
118
119
121
120
118
115
110
108
108
111
122
123
114
104
99
100
106
108
105
105
108
113
114
117
122
128
129
126
124
125
123
117
110
108
113
118
121
122
118
115
113
118
126
130
124
119
126
137
140
138
117
117
115
106
105
111
113
112
107
107
111
112
107
105
108
109
107
103
94
96
103
110
112
116
123
128
131
131
130
127
122
114
108
109
115
123
131
131
119
108
106
116
131
134
122
113
116
128
135
135
117
117
112
104
103
108
117
119
111
100
98
100
108
114
113
111
107
102
95
95
102
109
114
114
110
111
116
121
121
117
113
106
100
101
111
124
137
136
119
102
100
114
132
133
119
108
110
122
129
130
118
118
116
112
108
111
120
122
113
98
94
104
116
117
110
106
107
110
109
104
102
107
112
109
101
98
103
112
113
112
112
109
106
102
107
121
134
133
117
103
102
111
118
117
108
103
109
120
126
126
122
121
120
117
112
111
116
115
111
105
106
116
121
116
106
101
109
121
121
111
103
105
110
111
106
102
103
110
116
117
121
121
115
109
107
110
118
122
120
116
113
111
113
109
106
105
114
122
124
123
123
122
119
115
110
105
101
101
105
106
112
119
118
115
109
109
114
120
119
110
103
106
116
123
118
111
109
116
126
126
124
123
121
115
107
107
113
122
132
132
125
118
116
116
119
119
123
125
123
120
122
118
113
111
108
102
96
93
96
99
103
107
112
113
114
114
112
107
100
98
97
105
116
120
116
110
113
119
126
125
120
118
122
122
119
119
122
130
142
142
134
123
119
127
138
137
132
125
119
116
117
111
110
111
111
108
103
98
95
90
92
100
109
113
114
111
107
102
94
91
93
100
103
106
107
112
116
120
121
117
116
115
125
135
138
138
133
133
138
142
136
124
120
126
135
136
132
124
116
112
112
107
110
114
115
114
114
111
104
97
95
103
110
111
108
104
105
109
112
111
106
99
95
101
108
116
119
119
118
119
119
119
125
133
139
139
131
125
129
139
138
126
116
115
124
129
128
123
115
110
107
106
112
115
115
114
115
117
114
111
107
109
110
106
98
96
104
115
129
130
118
104
101
108
118
123
119
114
117
122
124
121
119
119
121
122
120
119
124
134
137
129
115
109
113
121
125
121
115
112
105
106
113
116
115
113
116
117
117
115
114
112
107
98
88
92
100
112
126
126
117
108
110
116
120
119
113
110
116
122
124
115
111
109
110
113
117
120
122
127
130
130
122
114
113
116
122
121
119
117
107
106
109
111
112
115
119
121
118
113
111
111
107
99
93
97
103
110
114
112
111
108
116
118
116
112
107
109
115
115
111
110
110
111
109
113
120
125
124
120
121
124
124
119
117
119
124
123
123
122
107
106
106
104
110
114
122
124
119
110
106
107
109
107
106
108
108
111
112
110
107
106
114
116
113
112
111
114
116
111
108
110
116
117
114
116
121
122
119
115
116
119
124
122
119
121
124
125
127
125
105
107
108
106
105
107
111
115
114
107
100
99
106
113
116
113
110
110
112
112
108
106
110
114
114
115
117
119
118
115
114
118
122
122
120
121
123
120
115
112
116
121
127
126
122
119
121
123
125
125
103
106
110
113
108
104
100
103
104
103
96
95
103
112
115
109
103
105
109
113
112
108
107
107
110
116
120
119
117
121
124
127
125
120
119
124
126
124
117
118
122
129
132
128
123
120
120
123
125
125
105
105
108
111
111
105
101
102
104
107
104
99
103
110
110
106
103
103
107
114
119
116
108
102
106
115
121
118
114
117
127
131
126
116
114
121
129
131
130
128
128
131
131
126
120
122
126
129
129
126
114
112
107
103
103
106
110
112
114
115
113
108
108
111
114
115
115
114
113
113
114
112
107
105
109
119
123
118
111
113
123
129
126
117
114
118
130
135
134
130
124
121
118
114
115
122
131
131
129
126
123
121
109
98
93
100
112
118
122
116
112
110
111
112
115
119
124
122
117
109
102
101
104
111
120
124
122
116
110
110
117
124
123
120
116
120
127
132
130
124
118
116
116
113
112
120
127
128
126
125
119
121
113
101
92
97
109
118
121
115
108
109
110
109
109
109
115
117
112
100
92
94
100
111
119
122
118
115
114
114
115
115
115
115
115
118
123
129
126
121
118
120
120
118
117
121
124
126
127
129
106
110
111
107
103
103
108
113
114
112
109
109
110
108
106
106
110
113
107
100
95
99
103
106
110
111
114
116
118
118
115
111
108
109
112
117
123
127
127
126
126
125
124
123
121
124
129
130
135
138
103
106
108
110
111
109
109
109
107
108
109
112
113
112
114
117
120
119
115
111
109
111
112
110
110
111
113
115
116
117
115
112
110
110
116
122
127
129
129
129
128
124
121
120
122
126
132
134
137
139
106
109
111
112
113
116
116
114
108
107
108
111
111
113
117
121
125
125
122
119
115
114
115
116
118
119
117
113
110
111
115
117
117
121
125
130
132
132
132
131
127
123
121
120
123
127
131
130
129
127
112
114
114
115
117
122
124
120
113
109
108
103
102
103
106
111
114
118
120
120
115
113
115
118
122
123
120
113
107
106
113
120
125
127
128
132
136
135
134
134
134
135
132
129
127
128
129
126
125
125
120
116
114
114
117
121
122
119
118
118
117
106
97
94
100
106
110
110
112
116
115
114
115
118
121
123
121
117
111
107
109
118
123
125
126
128
131
135
135
137
138
142
142
136
130
128
129
128
129
132
125
115
110
111
114
118
119
118
121
125
125
117
103
98
101
108
111
107
105
107
109
113
118
122
124
123
122
120
116
108
108
114
120
125
127
127
127
128
130
131
134
134
136
133
130
128
128
131
136
137
119
114
109
111
113
116
116
117
119
120
118
113
106
103
107
112
112
102
92
87
92
107
119
128
131
128
124
120
116
111
109
115
120
128
132
130
125
120
117
116
117
120
123
129
129
127
126
127
131
131
114
114
112
112
113
111
112
112
110
103
97
94
97
95
98
99
98
88
78
72
78
96
114
126
130
128
124
122
121
122
121
118
121
127
133
129
124
118
116
116
114
117
121
129
132
130
126
123
123
125
111
109
110
111
113
110
106
104
94
86
76
74
78
80
79
77
79
81
77
75
81
95
108
114
119
122
124
126
131
133
125
117
116
118
122
123
121
120
123
126
127
124
126
132
135
134
129
124
121
123
108
97
98
106
114
111
104
98
87
74
65
67
74
75
69
66
75
84
90
92
97
99
104
108
115
120
125
126
128
127
121
113
109
111
114
114
116
119
127
131
131
128
128
130
133
135
132
127
122
123
107
94
96
106
115
109
100
91
81
73
66
71
78
81
79
80
88
95
98
102
105
109
111
115
120
122
123
119
115
115
117
117
119
121
122
120
118
118
124
130
130
129
126
125
130
132
131
126
121
123
109
104
109
118
119
108
92
79
74
73
73
75
81
88
97
98
104
103
102
105
110
115
121
124
125
123
122
113
109
112
119
131
138
140
139
133
126
122
123
130
133
130
126
124
127
130
130
123
120
125
110
116
123
126
123
110
89
71
65
69
70
72
77
91
107
118
114
109
107
109
113
116
118
118
119
123
123
118
114
114
120
128
133
136
138
136
129
122
123
131
136
134
130
127
126
128
128
123
122
128
109
116
121
126
125
116
99
79
68
67
67
69
76
95
110
120
116
111
112
115
114
109
104
103
113
122
127
126
121
117
113
111
110
116
124
128
126
121
122
128
134
135
132
128
127
127
128
126
127
129
105
108
111
115
119
117
106
95
84
78
72
75
89
102
111
110
107
108
114
118
117
108
102
103
110
120
128
130
126
119
112
104
104
110
118
121
120
121
123
127
131
134
133
130
127
126
131
129
130
128
115
119
113
108
106
108
109
110
111
111
112
111
107
105
107
109
113
114
116
119
121
121
117
109
99
94
99
110
118
121
117
117
120
125
125
122
115
112
114
118
122
122
125
127
127
127
124
123
122
121
112
114
113
110
112
115
116
113
111
110
110
109
107
105
108
111
115
119
124
126
124
119
111
102
97
96
101
107
109
110
112
115
121
124
125
122
115
111
112
117
123
124
122
121
124
127
130
129
125
118
107
108
111
114
119
120
118
115
113
114
114
114
114
116
117
116
113
115
121
121
117
109
103
102
104
107
107
104
105
106
110
115
115
114
115
114
111
109
113
121
127
127
124
120
121
123
128
128
123
116
101
100
103
112
120
118
113
112
117
123
125
123
122
125
127
124
120
117
116
113
109
108
110
113
114
113
111
109
110
112
117
116
109
103
101
101
99
103
112
120
127
127
126
124
121
121
120
118
116
118
97
95
98
106
110
106
101
106
118
126
125
121
122
126
131
126
123
121
112
109
108
117
126
130
121
113
109
110
111
114
117
116
113
108
101
99
98
102
111
119
125
125
125
125
124
123
117
111
112
118
97
95
100
106
111
105
100
101
108
114
112
109
114
122
126
122
118
117
109
107
111
121
132
132
120
110
106
105
104
104
107
114
117
117
111
112
109
111
115
120
124
125
126
126
126
126
123
117
115
117
101
101
102
107
110
109
104
102
100
105
107
108
113
119
119
114
107
104
105
106
111
114
118
117
115
111
106
102
98
98
105
112
116
117
117
120
125
123
122
122
124
126
127
128
127
127
129
125
120
118
108
108
106
104
107
110
108
101
97
104
112
119
120
118
112
106
100
100
102
107
109
106
105
109
114
114
110
102
99
105
114
116
114
113
116
121
128
126
121
120
120
122
122
123
121
124
129
128
122
116
112
113
108
101
100
106
109
108
104
112
123
129
124
115
106
105
102
104
105
108
109
108
107
111
116
116
112
108
111
118
121
117
112
111
118
122
123
117
113
115
117
117
116
113
114
120
126
126
119
113
107
111
107
101
99
104
113
116
115
119
124
126
119
108
101
102
105
108
108
110
111
115
118
115
116
115
114
113
114
117
114
107
103
106
115
118
114
107
106
113
123
120
113
107
110
118
126
124
119
117
99
101
105
105
105
108
118
125
124
120
116
117
112
106
100
100
105
108
109
112
114
117
116
111
108
108
112
112
110
105
101
99
99
103
112
115
111
106
109
122
134
129
116
109
111
121
127
126
126
126
100
100
105
109
111
112
116
124
127
121
114
110
111
110
107
104
102
106
110
114
116
115
112
107
106
107
111
109
104
101
102
103
108
111
113
113
112
112
119
129
134
128
121
117
120
125
127
126
128
128
106
106
109
112
110
106
105
114
125
123
114
110
113
117
114
107
101
104
110
112
112
108
107
109
115
120
117
109
104
103
104
114
120
119
113
109
109
116
125
129
126
123
125
129
130
126
121
118
119
123
110
112
114
114
107
92
90
104
122
123
116
114
119
122
117
110
103
108
111
111
108
107
111
117
124
126
123
118
109
107
106
111
116
115
109
102
104
114
123
124
122
122
130
136
135
124
113
108
112
119
108
113
119
119
109
90
85
96
113
116
115
118
125
126
115
107
105
113
114
113
110
112
114
117
119
119
119
120
120
115
108
102
97
100
103
101
100
103
109
112
116
123
134
142
136
124
115
113
116
123
103
111
123
125
114
99
91
92
97
106
115
127
132
123
110
100
104
113
116
116
115
116
116
113
110
108
108
116
121
123
117
104
94
97
104
105
104
104
106
110
115
122
131
136
129
122
123
128
131
130
105
113
124
125
121
112
101
95
92
104
121
133
129
114
104
97
102
108
110
115
116
114
113
109
107
107
107
110
118
123
121
112
104
103
110
116
119
118
119
120
118
119
122
123
119
115
124
135
139
136
111
116
122
121
119
116
112
105
104
111
124
127
118
106
103
102
103
103
105
111
115
111
107
104
105
107
111
113
115
117
119
116
111
110
114
118
126
132
130
122
115
113
116
115
110
109
118
131
139
136
115
117
117
116
117
119
119
118
117
117
116
110
104
102
103
109
108
106
102
107
114
113
108
98
95
100
112
116
113
113
114
116
115
111
111
117
128
132
125
112
103
106
115
117
109
103
109
123
132
133
116
116
113
113
116
121
127
125
118
109
99
94
93
98
101
105
110
113
110
110
115
118
114
100
89
93
105
114
116
115
116
120
119
113
110
117
126
128
118
105
98
105
115
115
108
100
106
118
127
128
113
113
114
114
115
120
125
121
112
103
95
94
97
97
97
101
110
118
121
118
117
120
120
112
101
95
98
108
115
120
123
125
123
117
114
116
121
123
118
111
114
115
118
112
109
107
112
122
125
123
112
114
115
114
112
114
115
111
106
100
98
101
101
100
98
98
106
115
122
121
116
117
119
121
113
101
97
105
114
121
124
127
125
121
115
112
117
120
124
128
132
133
126
118
116
123
128
128
122
118
112
114
113
112
110
106
102
97
95
95
96
100
102
102
102
102
104
109
113
112
106
107
111
117
113
103
99
105
114
120
121
124
123
119
117
120
123
129
135
141
146
141
131
126
126
133
132
126
119
115
113
110
109
112
113
109
102
92
85
81
82
88
99
102
103
103
104
104
107
105
104
103
105
106
105
102
101
109
117
119
117
114
118
120
123
127
130
133
140
144
140
133
128
127
129
130
126
122
120
119
110
109
111
117
120
115
109
99
91
86
85
91
99
103
102
100
104
108
110
109
106
106
106
106
105
104
107
113
120
119
114
108
111
119
124
126
125
126
133
139
133
123
117
124
129
127
123
123
125
127
102
108
116
124
122
116
111
108
106
103
104
106
109
107
101
100
103
109
114
114
111
109
111
113
113
111
114
119
124
122
112
105
106
114
119
118
117
119
125
130
126
117
112
119
127
128
126
125
127
130
93
106
119
124
115
105
105
111
113
113
114
116
113
108
101
98
102
107
111
110
109
110
112
115
117
116
118
125
130
127
116
108
108
114
116
117
119
121
123
123
121
117
115
117
124
128
128
125
122
126
96
105
113
113
106
100
101
106
109
111
112
113
110
102
100
104
106
111
113
107
101
98
108
114
113
113
116
124
133
131
123
121
118
121
116
119
123
126
123
118
117
119
118
117
120
124
127
124
122
123
107
106
106
103
101
100
103
106
107
106
106
106
105
101
102
109
116
123
120
109
98
95
106
115
115
113
112
118
128
131
128
133
132
127
120
118
121
123
120
116
115
118
118
116
116
120
125
126
126
125
110
108
106
104
104
105
106
106
105
103
102
103
105
107
107
109
116
127
125
114
101
98
112
124
125
117
113
112
115
118
126
131
132
131
123
120
119
117
114
114
117
117
116
112
113
116
120
123
125
127
108
107
107
108
109
108
107
104
102
98
99
102
107
111
109
105
111
118
121
117
114
113
117
122
123
119
117
109
108
114
122
128
128
123
124
125
125
120
117
120
123
120
115
111
112
116
119
120
123
127
108
105
106
107
109
106
104
102
99
94
94
97
105
112
113
107
107
111
115
117
120
119
114
107
108
116
116
111
109
115
126
128
123
115
122
131
132
130
127
127
127
121
114
109
113
122
127
127
126
126
112
109
108
106
101
100
102
107
108
105
99
100
107
115
120
118
116
112
112
113
113
113
109
105
108
115
115
111
112
119
128
131
124
116
115
121
128
127
123
120
120
119
116
111
114
124
134
135
130
125
113
117
117
110
99
94
102
114
124
120
111
107
112
119
124
123
119
117
111
103
99
102
108
118
123
120
113
110
113
121
127
127
124
118
115
112
109
109
108
107
110
116
118
114
113
121
129
132
128
122
108
116
118
114
104
99
106
117
125
120
110
108
112
117
118
118
119
114
109
100
95
100
113
126
130
121
112
111
115
122
122
119
120
121
120
115
111
111
111
111
116
122
123
120
115
116
121
125
127
123
103
108
114
115
112
106
107
113
114
110
106
106
109
111
113
115
118
118
113
108
106
110
114
117
116
113
111
113
119
121
119
115
117
122
127
128
129
130
127
126
128
130
131
126
120
119
121
125
131
133
101
104
109
113
112
106
105
106
106
106
105
106
108
109
112
119
129
129
124
118
115
115
112
110
111
110
112
112
114
117
118
119
121
125
131
136
137
134
129
128
130
133
134
129
124
125
128
131
135
137
106
109
111
112
110
107
106
106
105
105
103
105
106
108
112
124
133
132
128
123
118
116
115
116
118
120
117
111
107
110
118
124
128
130
132
133
130
124
120
119
123
125
127
126
127
130
132
131
132
132
115
113
110
111
112
117
117
114
109
106
104
104
103
104
109
119
124
126
124
121
118
116
119
120
123
123
119
114
108
109
117
123
127
129
129
129
126
120
116
113
115
118
119
123
128
132
131
124
122
126
125
114
104
105
115
129
132
122
114
111
112
111
106
102
103
115
123
124
125
122
118
115
117
118
119
119
118
119
119
120
118
119
121
123
124
125
125
121
116
114
116
118
118
122
127
130
131
125
123
127
129
113
102
103
116
131
134
124
118
118
124
122
111
103
107
116
126
130
127
123
118
115
115
114
113
114
119
122
126
122
117
116
117
119
123
126
126
121
116
116
120
123
124
124
124
127
132
135
134
132
122
114
108
109
115
120
121
120
120
123
122
116
108
106
110
122
128
125
120
117
113
115
116
118
121
123
122
121
119
117
114
115
118
122
127
130
129
124
118
116
119
125
130
129
125
125
130
138
137
130
116
114
114
112
112
111
113
119
119
117
106
98
98
103
110
116
115
106
100
101
106
113
119
125
131
131
127
121
114
112
111
113
117
123
130
130
130
130
125
122
118
123
131
134
131
126
126
129
129
126
114
110
110
110
112
112
116
121
117
104
90
83
86
93
99
98
94
86
82
86
99
111
117
122
128
128
127
125
119
115
110
108
112
118
121
123
126
133
137
130
120
118
128
138
137
130
122
121
122
124
111
103
101
109
117
124
124
120
108
91
77
75
79
85
86
85
83
79
78
83
97
107
113
116
120
124
126
127
125
121
113
110
108
113
117
115
118
129
135
128
117
113
122
133
135
131
123
119
118
119
104
100
105
114
122
123
118
109
94
82
73
73
78
84
86
85
84
83
82
89
99
106
108
112
117
122
124
125
125
126
124
123
123
126
124
120
118
118
120
119
116
115
118
125
128
127
125
122
117
113
100
101
113
123
124
114
99
90
83
77
72
72
77
84
88
89
90
92
92
98
103
105
106
108
114
120
123
121
121
129
138
145
143
140
137
131
123
117
115
120
124
121
119
119
121
124
127
126
121
116
101
104
117
128
128
115
97
85
80
77
72
70
76
85
94
98
97
100
105
112
113
107
102
103
112
120
123
119
119
127
137
142
139
137
135
131
127
122
124
130
133
128
122
118
121
126
131
131
129
125
106
104
111
126
130
125
110
94
85
77
71
68
75
88
99
103
102
107
116
121
119
110
103
103
112
120
124
122
119
117
119
121
120
120
123
126
128
132
135
134
133
127
122
124
128
131
134
135
134
131
112
107
108
115
123
121
115
102
90
79
70
68
78
94
103
107
109
111
117
116
115
110
107
107
111
118
125
130
124
118
110
108
114
121
124
125
128
134
136
134
125
119
122
130
136
137
135
133
133
134
103
105
105
107
109
115
115
115
114
113
115
114
114
112
111
112
118
124
127
125
122
119
117
114
110
107
109
113
119
124
125
128
130
131
127
121
119
118
123
123
127
129
128
127
123
119
117
121
123
119
109
110
105
105
108
116
117
115
113
112
113
113
111
108
107
109
117
124
130
132
126
120
113
109
110
111
113
112
111
112
117
121
121
121
123
123
121
121
121
124
129
131
130
128
126
124
124
124
124
121
107
111
112
115
118
119
117
113
111
111
112
113
112
109
109
108
109
112
120
125
124
119
114
111
115
115
110
107
106
109
115
117
115
115
118
121
120
118
121
127
133
133
131
129
130
129
130
126
124
122
100
109
117
124
125
120
116
115
116
119
118
115
116
119
119
116
111
109
113
116
118
120
120
121
118
113
107
104
106
112
116
118
116
115
115
113
108
111
121
133
139
134
128
126
127
129
129
125
122
122
98
107
114
120
122
115
113
118
126
128
121
115
115
121
124
124
121
119
115
113
114
121
128
127
119
110
104
102
105
109
113
117
117
116
110
103
97
105
122
138
140
129
119
115
120
124
124
120
118
119
100
105
109
111
111
109
110
117
122
122
115
113
116
118
118
118
122
126
126
114
111
115
125
126
120
110
103
99
98
102
108
114
115
112
106
101
100
108
123
136
135
124
112
108
115
123
122
115
112
116
106
107
105
105
108
108
106
104
102
104
107
116
119
116
108
104
110
121
126
119
110
106
115
123
121
114
107
100
97
102
109
114
112
109
108
113
116
118
122
125
126
121
115
117
123
126
123
115
111
116
119
112
107
103
105
106
104
94
94
101
111
123
121
113
103
98
102
115
123
121
113
111
118
124
123
117
110
107
110
115
117
116
113
111
114
119
122
123
123
121
121
119
117
123
125
126
124
120
116
117
125
119
111
104
103
104
104
102
105
115
123
124
117
108
102
101
103
111
118
121
123
126
128
126
121
115
113
117
123
125
119
115
113
116
119
118
114
114
117
119
119
116
114
115
117
121
123
123
121
119
114
114
111
105
103
104
110
117
125
128
126
118
112
104
103
102
104
107
112
115
119
122
123
122
114
111
113
120
127
123
118
111
113
116
119
116
108
100
103
111
115
113
109
107
109
117
122
124
125
127
101
104
107
105
103
105
118
128
134
128
116
110
109
108
105
100
99
103
106
109
110
113
114
112
111
110
113
116
118
117
114
112
113
115
117
116
109
97
95
108
118
119
114
112
116
121
124
125
128
129
98
97
102
106
105
107
116
128
134
127
113
107
108
110
108
103
99
103
108
109
111
113
114
116
117
118
115
111
107
110
114
118
120
117
116
117
111
106
104
115
125
126
123
122
126
129
128
125
128
126
102
100
103
109
110
108
112
124
131
128
118
106
105
108
111
109
106
109
114
118
119
116
118
120
127
126
121
110
103
104
109
119
120
119
114
111
108
111
119
126
128
126
123
126
130
130
126
123
121
121
106
104
110
114
114
108
108
118
128
129
118
109
105
108
114
116
116
116
117
118
118
115
113
116
121
124
122
115
106
102
105
113
119
119
113
105
103
108
119
124
124
121
120
122
123
121
118
116
116
119
103
105
114
118
114
105
104
110
117
118
115
112
113
118
118
119
115
114
115
115
115
113
112
108
108
113
117
120
117
110
107
109
113
117
115
108
102
105
106
111
116
120
125
126
122
117
114
115
121
124
98
107
117
121
116
105
101
99
99
104
113
122
131
130
122
107
104
110
112
113
113
113
113
109
103
102
107
115
121
121
116
112
111
115
117
114
107
100
101
107
115
123
129
128
119
114
119
126
130
129
100
111
121
123
121
114
106
94
90
98
116
133
138
126
109
97
97
104
111
114
113
112
113
110
104
100
99
106
112
119
119
115
112
112
113
113
107
105
112
121
123
122
119
115
109
113
122
131
133
127
111
115
121
123
126
122
114
106
103
110
125
132
125
113
104
101
105
110
116
118
114
109
104
100
101
102
102
103
107
112
118
119
117
112
108
101
105
112
125
138
130
119
110
104
107
114
123
128
129
122
114
114
115
117
122
120
119
118
120
123
122
112
103
102
106
113
120
121
121
117
115
107
95
89
94
103
111
113
111
111
118
123
122
114
104
100
107
120
134
135
128
118
115
118
121
116
118
122
124
123
114
109
107
110
112
115
116
119
119
116
103
91
86
97
108
119
120
118
115
117
115
112
103
95
94
102
114
117
115
117
122
126
126
119
112
108
115
127
129
123
117
117
126
130
125
115
113
118
121
123
111
111
110
110
111
114
116
115
114
105
94
86
86
96
104
106
104
102
104
112
115
116
115
110
102
101
102
108
113
118
122
127
130
126
122
121
123
122
117
114
119
127
131
128
119
115
115
120
121
120
110
113
114
114
112
114
115
114
111
106
101
98
96
96
98
95
92
94
105
113
115
114
113
115
110
102
93
93
99
109
120
130
135
135
130
126
122
114
106
114
130
141
135
125
119
123
127
126
121
117
110
113
114
113
110
108
104
102
103
105
104
101
97
94
93
92
96
105
117
123
117
112
109
111
110
104
97
94
99
111
120
133
135
132
129
127
123
115
111
119
136
144
136
125
121
126
129
127
123
118
114
111
109
108
106
99
91
88
89
94
98
97
94
91
92
97
105
115
125
126
120
113
110
109
109
107
108
111
113
112
119
124
125
120
119
124
125
127
124
126
128
129
128
126
123
122
122
124
128
130
114
111
109
109
108
103
95
90
91
94
92
93
93
93
96
100
106
115
119
118
118
114
113
110
108
112
119
122
118
109
107
109
112
114
113
117
122
127
132
126
115
109
117
125
127
124
121
124
133
142
108
109
115
117
114
111
108
107
107
106
105
104
103
104
101
101
104
105
104
105
109
116
115
111
110
117
130
132
120
104
92
97
106
117
118
116
118
121
125
122
111
101
111
123
131
127
124
124
130
138
95
106
117
118
112
105
107
111
115
114
113
113
111
107
105
104
103
96
91
97
107
116
116
113
113
121
135
137
124
107
96
103
113
125
129
125
123
122
123
120
112
107
110
120
127
127
124
121
118
124
95
105
111
112
107
100
98
101
106
109
111
110
106
103
104
108
108
104
98
100
106
112
114
116
115
122
132
134
126
121
117
120
125
130
130
133
134
131
124
118
114
112
112
115
120
123
123
120
118
122
109
108
107
105
103
101
96
94
98
103
107
106
101
98
102
112
118
121
118
113
106
107
112
117
120
120
119
119
121
123
124
133
134
130
126
124
130
131
125
119
117
115
113
110
113
119
122
125
125
128
116
112
108
104
106
107
106
105
106
111
116
111
104
99
104
116
130
140
135
119
109
107
115
123
124
120
115
111
109
115
124
129
130
126
122
120
120
121
122
123
122
119
113
108
111
117
121
124
127
131
112
112
112
111
113
113
115
115
114
113
117
113
109
106
106
117
132
140
135
122
119
120
124
126
125
123
117
113
111
115
123
124
121
120
121
123
122
120
121
126
130
124
116
111
114
118
121
121
123
128
109
113
118
120
120
119
115
110
105
101
100
102
106
110
111
116
122
123
122
118
119
121
123
122
121
121
119
115
117
123
127
122
111
110
120
132
133
126
124
126
129
124
119
118
121
125
127
124
124
126
110
114
122
124
118
110
105
103
101
99
96
99
107
115
116
114
114
110
111
111
111
115
116
118
119
117
114
112
115
125
130
123
110
106
117
130
133
127
119
116
118
120
121
124
127
130
133
134
130
127
109
115
123
122
110
100
100
105
111
112
109
109
113
121
120
114
108
105
105
106
106
106
111
117
119
111
100
100
111
122
125
122
117
113
114
115
116
111
108
106
108
117
123
124
126
127
131
135
129
124
110
114
120
118
106
103
106
113
119
117
111
111
115
121
119
113
106
103
105
109
109
109
111
117
115
109
100
104
113
122
122
120
122
122
118
110
107
111
114
115
117
124
127
125
122
120
121
122
121
120
113
114
118
116
111
108
109
113
114
110
106
108
112
116
114
112
109
106
111
116
119
115
114
114
115
114
112
116
121
124
124
123
125
125
123
118
119
123
127
129
132
134
134
129
122
119
119
120
119
121
116
118
118
116
112
107
106
106
109
108
107
109
110
111
110
113
116
119
120
122
122
117
112
112
116
120
120
118
120
123
128
129
127
125
125
126
127
126
124
123
130
135
137
132
126
124
125
128
130
132
117
120
118
115
109
103
98
102
106
110
112
112
110
108
108
114
121
125
126
124
121
117
117
119
124
125
120
115
114
121
130
134
130
127
127
128
126
122
114
113
118
125
129
129
128
131
130
131
131
133
118
115
111
109
107
105
104
104
107
111
115
115
110
105
105
111
119
124
126
122
119
118
124
129
127
122
116
114
117
124
130
132
132
129
127
127
121
117
112
109
107
108
112
119
126
131
130
122
121
127
121
110
100
99
112
122
121
113
108
112
121
122
113
104
101
107
117
123
123
118
115
116
124
129
124
117
115
119
126
130
129
127
127
126
124
122
118
114
113
112
109
105
102
108
120
127
128
122
119
123
120
110
100
102
118
134
133
118
110
114
128
129
115
104
101
109
118
124
124
118
115
114
115
117
118
116
118
122
129
130
128
122
118
117
119
121
121
118
117
120
123
121
114
113
116
122
130
133
132
127
118
114
113
116
123
129
128
121
116
120
127
124
114
106
109
119
125
128
127
126
120
115
112
113
118
124
124
120
120
122
122
120
115
111
116
126
134
133
128
127
132
134
130
123
119
121
131
140
138
129
116
117
121
120
119
117
122
126
125
125
122
117
112
112
116
125
128
126
124
124
123
119
116
118
124
129
125
117
111
113
117
117
116
114
121
128
139
140
136
127
125
127
132
130
127
124
127
132
131
126
119
115
114
114
113
114
123
131
132
126
117
111
108
109
116
123
122
114
109
110
117
121
123
128
131
129
122
114
110
112
114
116
119
121
124
125
129
137
136
124
111
105
120
131
134
128
122
121
123
124
117
111
109
109
113
117
120
126
125
121
113
105
101
103
111
118
114
101
94
97
111
121
129
133
131
125
119
115
115
117
118
119
122
127
128
123
121
129
131
121
101
94
109
127
133
128
121
122
124
126
110
107
108
111
113
114
111
113
111
113
108
101
96
98
105
107
104
94
89
94
108
117
119
119
121
121
120
119
121
127
127
125
124
125
125
123
123
125
127
121
111
106
114
125
125
122
123
130
135
129
101
102
108
111
110
107
102
103
105
105
101
98
97
97
93
89
86
89
96
105
110
107
101
101
106
116
121
122
124
131
138
134
125
119
118
121
125
126
126
126
125
125
123
122
118
119
125
134
137
130
98
98
105
110
108
106
103
105
100
97
94
96
100
99
90
78
78
94
112
119
116
105
96
95
104
115
120
120
121
129
138
138
126
119
117
122
126
129
130
131
131
128
123
119
117
121
129
136
137
131
101
96
104
113
115
112
105
100
95
92
89
91
96
96
92
86
88
105
121
126
122
115
109
108
114
117
119
117
117
120
127
130
128
123
123
124
127
133
134
132
128
123
121
120
121
125
132
138
140
137
109
104
109
118
124
118
107
98
96
89
80
77
79
89
96
106
111
114
115
117
120
121
121
120
117
115
119
120
120
117
117
122
128
131
128
125
127
131
134
129
121
115
121
127
130
129
129
131
138
142
102
107
105
98
96
103
114
119
120
119
120
124
122
117
115
116
120
125
127
122
119
117
116
116
115
114
113
113
113
115
118
120
121
120
116
117
121
124
128
129
130
131
130
125
118
114
115
123
126
122
111
113
107
99
95
99
105
111
115
118
121
123
120
115
111
112
118
124
129
128
122
117
115
115
119
120
118
114
111
111
114
118
117
114
111
112
117
124
127
128
128
129
129
126
122
117
115
118
122
123
110
113
117
113
109
104
104
104
106
110
113
115
113
112
109
108
108
114
120
124
122
118
114
114
118
117
113
107
105
107
111
116
116
114
113
115
116
122
125
126
126
123
124
125
127
125
122
120
123
126
101
112
122
128
125
117
111
109
108
108
107
103
107
111
114
111
108
108
113
116
119
116
113
110
106
102
98
97
100
104
110
115
119
122
122
118
114
118
123
126
126
122
121
124
128
129
130
130
129
127
100
110
120
125
124
117
116
118
119
116
107
101
103
110
116
118
117
116
115
114
112
112
110
109
104
98
96
96
99
104
109
115
117
119
116
113
109
111
118
124
127
123
119
120
122
127
131
135
131
124
103
107
111
110
110
111
114
119
120
116
108
104
106
109
113
116
121
125
127
115
108
103
108
112
112
110
106
103
105
109
113
115
111
108
107
110
110
107
108
117
123
122
117
115
117
122
124
124
120
117
105
105
104
101
104
108
109
108
104
103
106
108
112
111
106
104
114
126
129
119
107
102
108
117
119
116
111
109
112
117
121
116
109
105
109
115
116
114
110
113
120
121
118
118
119
120
117
111
109
113
110
108
104
103
106
109
108
103
97
100
106
112
114
111
105
101
104
115
124
121
116
115
121
124
121
114
110
112
118
123
121
116
113
113
114
117
118
121
124
124
122
120
120
123
125
122
117
111
111
116
115
110
109
109
116
118
113
107
108
113
115
114
114
111
109
104
102
108
117
122
126
129
132
127
118
110
109
113
118
117
113
116
119
121
118
111
110
118
129
132
123
117
118
122
124
123
119
120
121
122
110
109
112
118
124
124
120
118
120
120
118
113
112
114
111
104
101
103
112
119
121
125
126
121
113
109
113
117
118
114
114
119
127
129
122
112
107
113
117
121
116
111
111
115
120
121
120
119
121
126
102
104
108
118
123
121
120
121
123
120
112
109
111
116
109
100
97
102
108
110
111
112
116
119
118
119
120
120
120
120
122
124
128
127
125
124
117
111
104
108
110
112
112
116
122
124
120
114
117
124
99
99
103
108
113
115
118
122
125
121
110
105
107
109
109
106
103
104
104
105
107
112
118
125
131
133
130
124
123
124
125
123
120
115
120
130
127
115
106
110
119
121
119
122
129
131
125
117
116
120
102
99
101
107
112
116
121
129
130
126
114
101
94
103
112
122
121
111
105
103
107
113
118
123
129
130
125
120
119
116
115
112
106
107
114
122
124
118
117
122
126
126
121
121
127
132
130
125
120
119
106
103
105
112
117
125
130
134
134
130
115
98
91
99
116
132
132
118
107
103
107
110
109
108
111
118
119
115
108
106
105
106
107
109
113
114
116
117
118
122
125
122
117
112
117
123
126
128
126
121
112
111
111
111
114
120
125
130
127
120
108
96
94
105
115
122
120
115
106
104
107
109
103
98
98
103
113
112
108
105
106
111
118
121
118
113
111
112
113
114
117
120
119
114
111
115
121
128
129
126
117
118
115
111
108
106
112
113
111
104
103
103
111
115
111
103
101
102
103
104
108
111
112
110
105
103
106
111
111
112
114
117
124
126
121
116
109
104
103
111
120
125
124
117
113
116
123
128
129
125
120
121
118
111
110
109
108
105
100
99
107
118
126
120
106
95
94
103
107
108
110
112
118
121
117
109
104
107
110
115
119
120
122
121
118
112
102
95
101
117
131
131
125
116
117
121
127
127
123
117
115
113
112
110
113
118
113
110
106
107
113
121
122
117
108
104
108
114
119
117
111
108
108
114
115
112
108
105
108
114
120
122
121
119
114
108
98
95
112
129
142
134
125
119
122
129
127
123
115
108
111
102
101
107
112
115
115
116
117
114
112
108
106
111
114
117
124
126
127
120
111
103
97
98
107
113
115
112
112
118
124
126
125
120
115
109
107
113
128
139
141
131
128
131
134
131
125
119
114
111
112
104
102
106
110
109
107
113
117
114
105
94
97
111
119
121
121
119
119
115
110
103
100
103
109
112
113
113
116
121
127
129
127
122
119
117
121
129
138
136
129
127
130
134
136
126
120
118
119
120
121
113
111
110
110
106
106
109
113
112
104
97
100
111
118
110
103
98
99
102
105
106
110
115
114
112
107
106
112
118
123
127
128
125
122
124
126
132
129
125
126
127
130
129
126
121
120
122
123
123
123
124
121
117
111
108
106
112
114
114
107
104
105
110
112
106
91
81
84
96
102
104
109
113
113
112
104
100
99
105
117
127
131
129
129
127
123
117
111
117
129
136
133
126
122
123
126
125
125
123
120
122
120
115
110
105
103
106
111
115
114
110
106
105
105
103
94
90
96
103
105
107
107
109
111
115
110
101
97
103
117
131
137
133
130
126
121
111
104
113
128
139
134
127
123
126
128
129
127
125
117
114
111
107
103
98
95
97
103
110
113
109
103
99
98
101
105
110
115
116
116
112
111
110
113
119
121
113
104
101
118
132
135
129
121
120
121
120
115
116
122
127
129
127
125
125
125
128
131
130
116
110
105
104
105
103
102
102
105
107
106
104
100
98
97
99
107
117
121
118
117
116
113
112
112
122
131
126
110
99
105
119
126
122
114
115
121
127
128
123
117
117
121
125
123
122
122
126
132
131
115
108
105
105
110
114
117
118
115
110
107
102
101
100
99
101
106
111
112
114
118
119
113
104
107
123
139
135
110
89
86
100
115
119
116
116
121
125
127
125
120
116
117
121
121
120
119
119
123
123
109
106
106
107
110
115
120
122
120
116
112
108
103
101
103
105
106
104
103
113
123
126
116
104
107
123
139
133
109
91
88
103
114
125
126
125
124
122
121
121
122
119
120
120
121
119
116
111
113
116
107
106
107
109
111
114
113
112
112
113
112
109
103
101
105
112
113
104
106
115
127
131
122
115
115
125
133
123
107
97
100
114
124
128
130
131
129
124
117
116
119
121
122
122
123
121
116
112
113
119
111
109
110
112
115
112
105
102
105
110
113
110
102
99
105
116
119
113
111
117
123
128
125
121
122
124
126
114
106
103
110
124
130
127
126
128
130
125
119
117
119
121
122
123
124
123
120
119
122
127
112
112
113
113
114
109
104
104
112
119
125
114
102
96
104
119
129
129
120
118
119
122
122
119
116
119
118
114
109
109
118
125
125
122
121
123
126
123
121
123
127
128
126
123
123
122
122
123
125
127
109
114
118
118
116
110
107
107
115
124
126
115
102
94
101
118
131
132
123
117
118
120
119
111
108
110
115
116
118
120
124
122
116
115
119
123
122
118
120
126
134
134
130
125
122
121
123
123
123
123
110
117
125
129
127
119
111
106
105
112
119
114
105
98
102
113
124
123
119
114
116
120
120
117
114
114
115
115
121
127
128
121
109
108
118
128
126
120
119
124
129
133
130
127
126
124
126
126
124
124
113
119
126
130
128
121
112
104
101
105
112
113
112
112
109
109
109
114
115
117
119
121
122
122
124
123
115
110
112
122
126
120
108
106
119
133
136
130
121
117
119
122
127
129
128
127
128
129
128
126
113
116
120
117
112
115
114
110
111
111
112
114
116
120
116
111
107
109
116
121
122
118
116
120
122
122
112
106
107
111
117
118
116
114
118
127
133
134
128
120
118
121
126
128
127
125
125
123
125
125
113
112
109
105
105
115
120
120
117
113
110
111
113
117
116
111
106
106
115
125
124
116
111
106
110
111
109
108
109
111
114
119
121
119
113
111
115
127
131
131
130
128
129
127
124
122
120
119
118
120
113
111
108
105
109
115
122
121
115
110
107
108
109
112
113
111
106
106
111
124
125
117
107
104
110
114
118
119
116
117
117
123
124
117
108
99
102
110
123
130
134
135
134
129
124
121
120
120
118
120
115
116
112
110
110
110
111
116
116
112
111
111
111
112
109
109
107
108
114
122
123
117
113
115
123
130
130
124
122
123
128
127
123
114
108
104
103
107
110
116
126
133
134
130
125
123
123
126
128
130
117
120
120
116
110
105
104
112
119
123
121
117
114
110
107
107
108
114
119
120
118
117
119
123
129
131
125
122
125
128
130
128
122
116
117
122
122
120
114
113
120
127
129
127
125
125
126
128
131
134
117
119
120
119
113
107
106
111
117
122
123
120
114
107
103
104
109
115
119
115
112
116
123
127
125
116
113
117
127
131
128
125
123
123
126
128
129
129
127
124
123
121
120
120
122
124
124
123
125
129
115
113
113
114
118
121
118
109
110
115
122
121
111
104
101
103
107
109
106
105
106
115
126
130
125
113
113
120
129
127
124
123
123
125
124
121
117
120
126
130
127
119
108
111
116
120
124
122
123
124
112
110
106
113
124
131
123
109
102
111
123
123
115
106
106
109
108
105
103
104
108
113
120
128
128
127
121
120
119
120
121
123
120
118
115
112
112
114
122
128
128
122
113
111
113
118
126
130
132
127
110
112
114
120
129
133
129
115
107
114
127
132
122
113
113
119
117
115
112
111
113
111
111
116
125
128
122
113
106
112
122
125
118
110
108
115
121
126
124
126
129
129
124
119
117
121
129
135
134
129
112
114
121
124
127
131
132
126
119
119
127
134
130
122
118
123
127
127
125
122
117
110
105
108
117
121
116
107
105
114
123
124
118
111
111
119
125
130
126
123
123
124
126
124
125
125
128
129
127
124
115
116
117
117
117
122
126
128
124
124
128
130
129
122
121
126
129
125
124
119
116
112
110
114
118
116
111
109
113
121
124
123
122
121
121
120
118
121
124
121
115
114
119
125
128
127
125
124
123
123
118
116
114
111
109
105
106
112
120
128
130
125
115
114
121
127
125
117
112
113
116
117
123
126
124
117
113
114
120
126
124
122
124
128
126
122
117
120
124
122
116
113
118
126
126
124
122
128
138
138
116
117
113
108
101
97
93
100
115
129
130
121
109
109
116
122
117
109
108
110
118
121
124
126
124
120
119
119
119
121
121
119
120
121
121
122
125
129
128
126
121
120
125
127
122
116
120
133
148
147
111
113
109
101
97
99
104
109
115
122
123
118
116
113
111
104
100
106
111
119
123
120
118
114
118
120
122
121
119
117
119
116
108
104
108
120
129
131
131
127
124
126
127
125
120
115
121
131
139
137
105
105
105
100
98
106
111
116
111
106
104
114
124
123
110
98
97
109
121
127
123
119
113
112
114
118
121
122
121
121
123
118
108
105
109
120
128
132
130
126
125
124
123
120
117
119
126
129
130
128
101
101
109
113
109
108
108
108
105
96
93
104
117
120
110
105
106
115
122
126
122
121
120
117
117
116
119
120
122
127
128
126
123
122
122
123
127
130
130
126
124
122
121
119
117
119
127
132
134
134
101
101
114
128
130
116
106
102
104
100
96
94
96
102
109
115
117
116
115
118
124
127
125
119
115
113
118
122
123
125
127
127
127
126
125
121
123
125
128
126
124
125
125
125
119
116
121
128
135
140
99
108
108
102
96
105
115
123
122
120
119
120
116
112
112
115
119
117
115
115
119
121
118
114
110
105
104
105
103
102
104
109
112
115
115
118
124
127
130
129
128
129
128
125
119
116
118
123
126
123
109
113
108
102
94
94
101
112
118
121
122
121
118
112
110
113
119
120
117
115
117
117
116
115
117
118
115
109
103
101
105
112
116
115
108
105
113
122
125
123
118
118
124
126
124
120
116
117
118
117
111
113
114
108
98
95
97
104
111
115
117
115
113
112
111
110
113
116
116
114
113
111
110
113
117
119
117
110
103
101
105
112
119
117
109
106
112
121
121
116
103
102
115
123
127
123
117
114
116
118
104
110
113
113
107
103
102
105
108
109
107
104
109
112
113
111
110
112
114
112
110
105
102
100
104
105
106
104
103
102
106
109
115
117
115
116
120
123
122
111
101
101
114
122
126
124
122
120
122
123
105
108
110
111
110
111
111
111
111
108
103
99
104
110
115
115
113
113
113
112
108
102
100
99
101
102
101
101
104
108
110
111
108
107
112
117
122
122
113
103
104
113
121
124
121
121
126
132
131
123
107
105
103
102
107
112
115
116
115
111
104
99
102
108
115
119
118
116
115
113
109
105
106
111
112
111
107
107
112
118
121
117
107
102
107
115
119
112
101
97
108
121
126
124
118
117
122
129
127
118
101
98
98
100
106
112
115
116
115
111
104
99
101
106
114
118
119
119
115
114
111
109
112
115
117
115
111
111
118
126
132
123
111
106
110
118
119
113
107
106
115
123
125
122
118
115
116
116
117
115
96
99
101
104
112
118
117
113
111
108
104
100
102
107
114
116
113
113
113
112
111
111
114
117
117
113
110
108
115
120
122
119
117
114
112
113
117
120
124
123
122
120
121
122
120
117
114
112
113
117
103
104
108
114
124
126
119
111
107
104
103
102
107
113
115
112
106
108
112
112
111
111
114
116
114
110
107
105
101
99
106
116
123
118
108
99
107
121
136
135
124
115
118
123
125
122
118
116
118
120
109
107
110
120
133
133
122
111
105
103
104
106
112
119
115
106
102
107
118
120
116
112
113
114
113
110
110
107
99
94
101
118
128
122
108
98
103
116
128
125
117
111
115
121
125
123
120
115
117
120
108
104
108
119
131
132
120
112
107
106
105
106
110
114
110
103
100
107
115
118
116
113
114
114
113
113
116
113
111
108
114
121
125
121
118
115
117
115
115
114
113
110
113
119
125
125
117
110
110
117
104
99
104
112
118
121
119
118
115
114
108
103
100
103
106
107
108
105
101
100
105
112
117
118
117
117
118
119
122
124
122
119
111
110
119
131
133
121
114
114
117
117
117
121
126
127
118
107
107
116
98
97
100
105
114
119
122
123
122
121
112
102
96
100
112
125
124
109
92
86
95
108
116
118
117
118
119
119
122
125
120
110
101
101
114
128
131
121
117
119
121
124
122
122
125
126
121
113
112
118
97
99
99
102
110
118
126
129
124
118
109
101
97
104
118
135
134
118
99
94
100
108
111
111
113
116
119
116
117
115
111
107
105
105
110
114
115
116
116
118
122
123
121
120
120
124
124
122
121
122
111
110
104
98
100
111
121
122
118
111
101
96
97
105
113
119
121
117
113
109
108
110
109
108
108
110
115
115
112
108
107
112
120
118
110
106
107
109
112
115
119
123
120
117
116
120
126
127
125
124
127
124
111
100
94
99
109
114
113
104
96
93
98
104
102
100
103
112
116
115
113
113
113
111
108
107
108
111
109
109
112
118
122
122
114
109
105
102
108
115
124
127
121
117
116
123
127
127
122
120
132
127
118
104
99
101
107
109
108
104
101
103
111
111
104
96
100
111
118
117
114
114
116
114
111
106
105
106
109
114
119
120
120
120
117
114
105
96
100
113
129
134
126
119
120
125
126
121
112
110
121
119
113
109
107
108
111
112
110
108
105
107
117
118
113
108
110
114
118
118
114
111
110
112
110
108
105
105
109
117
122
122
119
119
120
120
109
96
98
115
133
136
129
124
125
126
123
116
110
109
112
105
105
108
111
111
113
114
114
110
105
105
110
115
117
115
114
116
120
118
113
110
108
108
111
108
105
106
110
120
125
124
120
121
123
123
118
110
111
122
130
132
128
129
127
125
122
118
120
121
114
106
104
110
113
112
110
111
113
111
106
104
107
113
112
110
112
117
123
119
114
114
118
121
118
110
101
102
110
120
124
123
120
121
121
123
124
128
131
128
127
124
125
126
127
127
126
127
129
127
119
114
111
112
112
110
109
108
111
110
107
106
106
112
112
109
105
106
110
111
111
113
123
130
125
116
107
106
111
118
121
120
119
118
117
121
126
134
136
131
126
123
124
126
126
126
127
129
129
129
118
118
116
112
110
109
109
111
112
111
105
104
106
111
112
108
95
87
88
93
100
107
113
118
122
121
123
120
117
116
117
120
120
117
116
119
121
121
125
126
127
130
129
128
127
125
123
121
125
128
117
121
121
115
110
107
109
113
116
113
108
105
107
112
112
108
93
81
78
84
94
101
104
106
112
120
126
124
115
112
116
123
125
123
119
118
115
109
110
118
126
133
132
133
130
127
121
118
120
125
116
119
121
118
114
110
110
114
115
115
114
114
114
112
108
104
98
94
88
86
96
104
108
109
109
114
118
112
110
109
116
127
130
125
121
118
117
112
111
116
121
127
130
131
129
126
122
121
119
119
115
113
113
115
116
117
114
115
113
113
114
116
115
111
104
99
104
109
106
100
104
110
113
112
108
111
116
115
110
107
114
123
126
122
119
120
124
125
122
123
121
124
124
124
123
122
123
122
119
115
114
108
105
108
113
117
117
115
111
109
109
110
110
106
102
101
109
120
122
117
115
116
111
107
105
113
120
120
111
107
111
115
114
115
116
123
126
128
125
126
127
128
122
118
116
116
119
119
116
114
113
107
105
105
110
115
116
116
116
113
111
109
105
102
101
106
114
126
131
130
131
122
109
98
102
115
123
120
110
107
111
113
112
113
116
122
123
119
117
122
129
131
126
118
116
116
117
115
115
117
113
110
110
110
110
112
112
115
118
119
117
111
105
100
103
109
116
122
127
131
133
126
113
105
108
119
123
115
105
106
115
122
122
118
120
124
118
110
106
116
129
134
133
128
125
122
118
113
114
122
110
112
115
115
113
110
108
112
117
121
120
113
106
100
104
108
111
107
108
118
128
128
124
118
119
122
121
113
105
107
118
128
127
121
122
124
122
111
108
116
127
133
136
135
136
128
121
115
117
121
107
112
117
117
111
104
99
100
110
116
118
110
97
90
95
104
108
105
100
106
118
125
124
117
111
112
117
116
114
114
121
124
122
118
122
127
131
125
120
122
127
134
133
133
131
125
122
120
121
120
107
113
117
115
110
101
91
90
99
110
115
107
90
83
85
99
106
107
102
106
116
122
117
105
98
101
113
117
119
122
123
120
114
112
120
127
130
128
123
124
128
130
127
122
118
120
122
124
124
119
113
116
115
113
110
107
98
92
97
107
114
111
101
94
89
96
103
109
113
117
120
121
116
106
103
106
112
114
113
118
122
119
113
112
119
124
124
120
119
123
126
126
123
119
117
120
123
126
125
121
120
117
111
107
109
115
113
107
106
109
115
116
115
112
105
100
104
113
121
126
127
123
119
122
128
131
126
115
109
111
119
121
118
116
120
124
124
121
118
119
121
121
120
119
121
123
123
123
123
123
120
115
105
100
105
121
127
121
115
113
115
116
116
115
114
111
113
118
126
131
131
125
121
125
138
145
138
120
109
109
116
120
119
117
120
129
136
133
127
120
117
120
121
121
123
124
121
118
119
123
116
111
103
99
109
126
135
128
118
113
112
112
108
109
113
117
120
122
126
130
130
123
117
116
121
127
126
119
112
109
114
118
119
115
114
121
131
133
129
124
122
124
123
123
123
124
121
118
118
122
108
106
103
104
113
126
128
122
114
110
110
110
108
108
112
114
119
119
120
124
126
121
115
110
109
109
112
111
110
110
111
116
118
113
108
105
110
116
120
124
126
128
127
125
123
122
120
120
120
123
104
102
104
108
113
114
112
113
113
111
112
112
112
112
112
110
108
109
112
117
120
120
120
120
119
117
115
115
113
113
113
114
116
114
109
106
103
107
110
114
124
129
128
125
122
119
119
121
125
128
104
105
109
112
113
109
109
116
117
116
114
114
115
114
110
105
106
109
110
108
109
115
118
123
122
119
118
122
125
121
114
110
111
116
121
123
119
115
114
118
122
126
126
124
121
118
118
121
127
132
107
111
119
120
118
117
118
121
121
118
114
113
113
111
107
104
107
111
110
103
101
107
113
113
109
107
113
126
131
125
112
106
109
119
125
129
127
126
126
127
127
125
123
121
120
118
118
122
128
131
109
114
121
124
125
125
121
117
113
109
107
103
105
107
109
113
112
111
109
103
106
111
116
115
107
107
115
124
127
119
110
107
114
121
122
119
118
121
127
132
131
123
119
117
117
117
122
126
129
128
110
112
117
122
127
127
119
107
100
105
108
106
106
109
119
124
119
109
106
109
116
116
121
120
119
120
118
115
110
106
111
117
121
119
113
107
106
112
121
126
126
122
115
116
117
119
124
128
131
128
110
111
112
116
122
125
118
106
100
106
119
123
118
118
122
128
123
111
107
110
115
114
113
117
124
124
116
103
94
105
118
129
124
114
106
105
110
115
119
121
119
116
115
117
121
123
125
126
126
126
110
110
110
112
118
124
127
118
105
109
122
136
134
123
120
120
120
113
111
111
110
107
106
109
117
119
112
106
106
119
129
130
123
114
109
109
113
116
119
120
118
118
117
118
123
127
126
122
120
122
110
111
114
114
115
120
122
116
109
110
119
130
132
125
118
113
111
110
113
114
110
106
104
107
112
112
113
118
126
132
130
125
122
119
116
113
112
114
118
122
128
125
119
119
122
125
125
122
121
122
115
120
119
115
108
103
102
102
107
114
119
119
119
120
119
115
109
109
114
118
113
109
107
109
111
112
116
123
132
130
125
120
121
123
121
117
113
113
119
126
133
136
131
122
118
117
120
126
131
133
125
132
122
112
103
94
89
94
107
121
121
117
116
120
123
121
115
112
115
118
116
113
112
113
114
117
120
122
119
116
115
117
119
120
120
120
122
122
121
123
130
135
136
129
118
112
117
126
133
136
127
132
121
111
106
107
109
113
118
122
119
116
120
123
127
126
122
120
119
117
117
118
123
124
124
122
123
121
115
111
110
113
114
116
120
123
129
128
123
119
118
123
130
130
126
119
122
126
128
126
119
124
117
112
111
118
126
128
119
109
106
113
123
132
130
128
128
125
120
113
115
120
126
128
123
122
123
126
124
121
116
112
110
115
121
127
130
130
125
119
114
116
120
124
127
129
130
128
126
124
106
109
116
118
116
116
117
117
110
99
97
106
121
130
129
128
128
123
119
113
116
121
124
122
118
117
122
129
135
134
126
119
116
118
123
125
126
127
126
123
120
119
119
121
124
130
132
131
129
126
102
106
117
126
125
115
107
108
108
102
100
103
110
119
122
122
120
115
115
118
123
121
116
109
105
113
120
127
133
135
129
124
120
118
119
120
120
121
122
123
124
126
125
124
125
126
128
130
128
125
101
106
110
112
115
120
124
123
119
111
111
110
111
109
111
117
121
119
116
114
120
121
117
110
106
104
105
107
107
108
109
114
121
127
130
129
128
128
130
130
129
128
126
122
118
118
120
123
124
121
103
105
108
111
110
112
112
116
118
121
121
117
110
110
112
119
122
120
115
113
116
119
118
113
112
113
112
107
103
101
108
118
125
129
125
120
118
121
122
122
118
116
120
124
126
125
124
122
118
114
102
104
106
105
105
101
104
111
118
123
122
118
114
113
115
119
120
118
113
110
111
113
115
115
119
121
122
117
107
103
107
114
122
124
119
116
118
121
120
113
102
101
113
122
128
127
123
118
114
114
101
102
102
100
100
102
105
113
118
118
116
112
112
113
115
113
114
114
113
110
110
109
110
113
117
119
121
120
115
109
109
108
109
108
109
115
124
130
123
110
100
100
114
122
125
122
120
118
119
119
109
106
100
100
102
108
113
115
115
112
110
107
109
110
111
111
111
111
113
113
114
111
110
111
111
112
110
110
114
114
114
106
97
95
102
114
126
129
123
109
105
114
124
124
120
117
120
122
123
119
118
109
101
101
107
114
117
113
113
111
111
107
104
106
112
116
115
112
113
117
122
122
116
113
112
110
105
102
105
114
118
112
102
97
102
114
122
121
115
110
114
123
126
123
117
117
122
128
126
118
113
106
102
105
111
115
116
113
116
121
121
109
101
102
113
122
119
114
113
119
126
126
119
115
114
113
109
103
103
111
120
119
112
107
109
114
118
116
113
114
118
123
122
120
116
117
122
127
126
119
101
103
104
106
112
114
115
115
116
120
118
106
100
103
111
121
119
115
113
113
114
112
110
111
114
115
111
104
102
106
114
118
118
114
110
111
114
119
121
120
118
118
117
117
116
116
119
123
124
122
103
107
106
108
111
116
119
115
109
106
104
103
103
107
109
111
114
115
114
109
101
94
98
105
112
112
111
106
100
98
104
115
121
115
104
97
107
120
127
122
115
112
115
120
120
119
118
121
122
122
114
112
109
109
113
119
121
116
107
102
101
104
109
110
110
109
110
116
121
117
109
102
101
104
105
107
110
107
101
98
103
112
116
110
98
92
101
114
121
120
114
111
115
122
123
122
119
121
121
119
121
115
110
111
115
119
118
114
111
112
112
109
107
107
109
109
110
114
119
121
121
120
115
108
101
102
107
107
104
101
106
111
113
108
104
101
105
112
116
116
115
112
117
121
124
122
116
118
118
116
117
113
112
114
114
115
115
114
116
120
119
114
103
100
104
108
112
109
103
106
116
120
119
112
103
102
106
107
108
109
113
114
111
109
112
115
118
119
118
116
113
113
118
121
122
118
111
108
113
117
106
108
108
108
110
112
115
117
116
120
120
117
108
104
108
113
114
109
100
101
108
116
116
116
114
113
112
111
113
116
118
116
115
113
115
117
120
120
118
115
114
116
119
120
119
116
110
104
113
122
106
106
102
100
102
110
118
118
115
115
117
119
119
117
116
118
122
118
115
113
114
114
114
116
117
117
118
117
119
119
116
117
119
118
114
112
111
113
114
113
114
118
120
121
121
122
119
116
120
125
112
109
100
91
91
103
115
118
117
113
112
114
120
119
113
113
118
124
130
129
120
115
113
112
114
114
116
118
117
113
111
114
120
121
115
108
104
107
111
114
117
120
120
120
122
126
129
125
122
122
121
119
108
96
92
97
107
115
117
113
108
109
112
113
108
105
115
125
133
131
123
117
113
110
107
108
111
113
111
111
111
116
121
122
117
112
107
107
113
117
122
124
120
118
119
126
128
124
117
116
123
125
119
111
105
101
105
109
112
109
107
107
113
116
112
110
114
123
130
128
122
116
110
104
101
103
105
107
109
115
121
122
121
119
119
118
112
106
108
115
124
125
122
118
115
118
117
117
114
115
119
123
123
118
111
104
106
108
109
107
105
108
115
119
118
115
113
117
121
122
120
116
111
104
101
103
102
105
108
117
125
124
117
114
117
121
115
103
100
109
122
125
123
118
112
108
109
114
119
123
120
120
121
118
114
109
109
111
111
108
106
109
114
118
117
114
114
113
111
115
117
118
117
110
104
101
99
101
105
111
114
113
110
111
117
121
118
109
104
109
119
123
123
120
116
113
117
123
129
129
122
117
118
117
118
116
113
109
109
109
108
109
112
113
112
110
113
116
115
115
114
118
123
122
110
99
96
96
100
103
106
107
111
115
118
119
122
125
124
121
120
122
123
124
126
128
132
134
133
127
115
110
108
113
117
122
113
106
103
106
108
107
109
110
108
109
113
116
116
115
114
119
126
125
116
107
108
112
112
107
105
109
114
118
118
118
123
132
134
129
124
123
126
129
133
135
136
133
127
124
101
101
98
102
109
114
112
107
103
101
101
105
107
108
107
106
103
103
105
106
111
116
119
118
116
119
130
139
135
122
115
113
119
122
119
116
117
120
123
124
125
127
130
134
134
130
123
117
117
123
101
108
109
106
106
107
112
117
114
110
107
109
112
110
105
101
94
89
90
92
100
107
107
104
105
117
134
143
138
124
116
116
120
122
119
114
107
105
108
115
122
126
130
136
133
124
112
103
109
121
111
119
124
121
111
106
111
119
119
118
119
122
122
115
104
95
93
89
89
88
93
100
104
100
98
100
112
122
124
123
117
115
116
121
120
116
111
106
108
116
119
122
127
133
130
122
113
105
107
114
113
116
119
120
114
106
105
110
115
116
119
127
127
117
106
98
100
103
98
92
94
102
109
109
100
96
98
109
123
125
120
112
109
111
119
125
125
124
119
114
115
118
123
127
126
123
120
116
111
110
111
107
108
111
110
103
99
98
102
106
109
114
118
115
106
103
109
117
114
105
102
104
111
113
109
101
102
113
125
137
134
116
101
104
117
132
137
130
119
112
112
116
119
119
120
121
123
122
118
115
109
107
108
109
107
101
98
99
103
107
106
107
108
108
103
105
114
128
129
120
112
107
106
107
109
112
112
115
125
138
138
125
109
105
115
127
131
121
113
112
117
119
118
115
115
120
123
126
125
125
108
112
116
114
106
99
99
106
116
117
113
110
107
102
98
102
110
124
129
128
117
109
103
100
106
111
113
113
118
128
137
134
120
112
115
122
118
109
110
119
130
132
124
118
117
122
121
122
123
125
107
113
119
116
105
98
99
109
119
121
118
113
106
99
95
97
101
111
116
120
116
112
108
104
106
110
114
113
116
124
133
132
124
114
114
119
119
113
116
125
136
136
128
124
123
123
119
116
118
122
106
112
118
117
107
100
98
104
110
113
112
109
104
97
94
97
101
104
104
108
113
116
118
114
112
111
115
118
120
124
127
125
119
111
113
121
130
128
125
125
126
126
123
121
121
121
119
118
120
123
110
112
114
113
106
104
102
102
101
101
102
105
103
99
97
99
100
103
103
107
113
119
121
118
115
116
120
120
121
121
121
118
113
110
114
120
129
131
129
124
118
112
108
109
116
119
121
124
126
125
114
110
105
102
104
108
109
107
105
104
103
105
113
112
104
99
99
105
112
118
122
122
120
118
120
126
125
120
114
113
117
118
116
115
115
115
114
118
122
123
121
114
105
106
114
120
124
125
126
125
116
109
98
94
102
112
121
119
116
109
105
108
114
118
110
100
100
107
115
123
125
122
120
122
129
136
135
122
111
109
115
119
119
118
117
114
110
110
114
122
125
119
110
110
118
124
124
121
120
122
120
112
102
97
106
116
123
120
116
112
110
108
106
108
109
107
109
111
115
117
120
120
119
124
134
140
138
125
116
113
117
120
118
115
117
122
124
119
111
108
113
116
115
116
123
127
124
119
118
123
123
122
117
112
115
119
117
110
109
114
118
114
103
99
104
114
119
119
117
116
118
119
121
121
121
121
120
121
120
120
122
120
116
114
117
128
136
131
113
103
101
110
117
122
125
128
124
120
121
126
118
122
123
123
122
117
108
100
103
114
124
121
110
104
107
112
118
118
117
119
122
125
127
122
110
101
101
108
116
117
116
115
116
117
121
128
133
128
116
108
107
114
119
123
126
125
122
119
121
125
108
110
114
119
117
112
104
100
101
107
114
116
115
112
110
108
107
107
108
114
120
128
131
126
114
101
98
108
114
112
106
107
113
121
124
126
120
117
115
118
122
121
122
124
124
121
117
115
118
121
101
101
105
111
114
112
107
105
104
101
102
110
115
116
113
107
107
106
103
98
106
118
128
124
114
104
110
116
120
114
105
103
110
120
126
125
116
111
111
119
122
123
123
124
122
116
113
115
120
126
102
104
109
113
117
117
117
117
109
102
100
105
113
114
113
113
117
117
107
97
94
106
111
110
105
105
114
124
127
120
110
108
112
119
123
122
117
113
112
116
119
121
122
122
120
116
116
122
130
134
105
108
116
123
124
123
121
117
113
105
102
102
108
113
118
123
124
123
118
109
105
107
109
105
99
105
115
124
122
118
113
115
119
120
120
119
119
118
118
119
121
121
121
121
119
117
123
128
134
134
107
109
116
121
123
121
115
111
112
110
109
104
103
112
123
132
126
122
120
122
119
117
110
105
106
112
116
117
112
107
113
121
125
121
116
115
117
122
125
126
124
121
118
119
121
122
125
127
127
127
110
109
109
110
111
111
111
107
110
114
117
111
105
109
120
129
123
118
117
120
119
116
110
110
115
118
117
111
105
111
117
126
125
118
111
111
115
121
125
124
121
115
113
118
124
127
125
120
119
122
112
110
108
106
107
110
113
113
110
113
118
118
114
110
113
115
115
112
109
111
112
113
115
118
123
122
119
116
120
123
126
127
123
116
112
113
115
118
119
119
115
112
112
117
125
128
124
116
115
120
113
114
113
111
110
111
118
114
109
107
111
116
122
118
113
106
100
100
108
111
112
115
119
125
125
123
122
128
133
132
128
124
122
119
117
116
115
114
116
119
120
119
116
116
120
123
122
119
117
120
114
117
116
113
110
107
107
106
107
104
104
110
122
129
124
108
96
101
114
120
117
115
116
116
116
119
123
128
131
126
120
122
123
123
120
118
116
114
115
119
123
124
120
114
110
114
120
123
123
120
120
123
118
112
108
106
102
104
108
109
104
108
120
131
131
120
109
110
119
122
117
112
111
113
112
116
121
123
118
112
111
119
124
125
122
121
122
120
117
117
122
125
125
119
115
115
122
126
126
120
124
126
119
114
113
114
114
115
117
119
116
112
119
128
132
133
127
121
114
109
107
110
115
117
118
119
122
121
116
109
109
115
122
125
125
126
128
125
119
116
118
121
127
130
131
129
130
129
127
122
119
122
118
115
118
119
123
123
119
116
114
115
118
124
128
133
131
119
103
95
102
115
125
127
122
120
122
124
123
119
114
112
115
123
127
128
128
125
120
117
116
118
124
132
138
138
135
129
127
125
109
110
112
113
111
112
115
117
112
105
105
113
119
122
124
122
121
114
104
102
110
120
123
122
118
118
121
125
129
129
122
116
114
119
123
124
123
121
120
119
117
117
120
126
133
137
134
130
129
126
107
106
107
105
104
105
107
110
109
102
102
108
118
122
122
117
115
115
117
119
121
119
113
110
114
117
120
124
126
128
125
121
118
118
119
120
119
118
118
118
119
119
121
124
130
136
137
133
127
121
118
112
113
115
122
124
126
124
123
120
119
118
116
112
114
116
120
121
119
117
114
107
105
109
112
114
113
112
114
117
116
119
125
131
133
128
122
122
128
133
133
127
122
117
116
120
124
124
122
118
112
109
112
116
121
122
120
118
119
122
122
120
115
114
118
121
123
118
114
114
115
118
115
113
112
113
112
108
107
112
118
123
131
137
141
136
125
121
123
129
131
125
116
114
115
124
128
126
120
116
100
101
104
110
114
116
114
114
117
121
123
122
118
117
120
124
121
114
109
110
116
124
126
122
120
116
113
109
107
110
117
121
126
129
131
129
123
120
119
122
123
120
116
118
122
125
130
127
123
118
97
95
93
99
105
113
117
117
119
120
121
120
117
116
115
116
116
114
111
111
116
121
125
125
121
118
114
113
114
114
116
114
114
113
116
115
119
120
118
118
118
120
124
124
124
124
126
125
122
120
105
99
97
97
105
114
121
121
118
116
116
114
108
105
104
107
111
113
113
114
118
118
119
118
115
113
111
112
113
114
114
109
104
103
102
109
115
120
122
123
122
121
122
122
120
121
124
123
120
118
117
111
105
105
110
115
116
111
108
112
116
113
103
97
99
107
111
111
113
118
122
121
116
112
111
110
107
103
102
106
106
107
104
103
103
109
114
119
124
127
126
122
116
113
114
119
125
123
120
116
119
116
115
114
114
112
103
97
103
115
125
123
106
98
102
110
113
110
112
121
129
127
118
112
112
113
110
103
98
95
101
107
111
111
108
109
113
116
119
125
125
122
114
110
113
117
125
127
125
120
108
109
109
110
112
112
106
101
105
116
125
124
112
105
106
111
114
112
113
118
122
118
114
110
113
115
113
108
100
99
103
111
116
115
112
112
114
117
118
120
121
122
115
113
113
115
122
126
127
126
101
104
103
102
104
112
121
121
119
115
113
112
110
107
108
111
116
116
115
112
105
102
102
106
108
111
112
111
113
112
114
114
115
113
112
112
116
120
121
119
117
117
118
120
118
117
118
122
123
124
109
111
106
97
97
110
125
132
128
120
113
109
107
107
111
115
120
121
117
112
108
105
104
105
102
104
109
111
116
117
117
112
109
106
105
108
112
118
119
118
116
116
121
124
123
118
116
118
119
117
121
124
115
104
99
108
118
124
127
125
123
117
109
106
112
123
127
123
118
118
123
124
119
108
103
104
109
109
108
106
107
109
106
103
102
104
108
113
118
118
116
117
123
125
122
116
112
117
120
115
121
125
122
113
110
110
113
114
117
124
128
126
113
105
106
112
119
120
120
125
129
128
120
111
108
111
111
107
100
98
104
110
112
110
107
106
110
118
121
118
113
114
119
122
117
109
108
114
123
121
120
121
118
113
111
111
113
112
114
117
126
130
121
108
98
98
109
118
127
132
130
120
115
112
114
117
116
110
105
104
109
115
121
119
115
111
113
117
118
112
107
107
110
114
112
111
110
116
125
128
122
118
114
108
107
110
115
117
116
118
125
129
125
114
103
98
105
117
131
135
127
118
112
112
115
116
114
114
116
117
115
117
121
123
119
112
109
111
112
109
103
102
105
111
117
120
121
121
124
127
127
121
114
106
105
108
115
124
129
128
125
127
125
122
116
108
111
117
126
128
123
118
115
113
112
111
112
115
117
117
114
114
119
124
122
116
111
111
113
111
108
106
108
115
122
126
128
123
121
121
124
125
119
112
109
109
113
121
126
126
122
122
123
124
124
117
116
119
123
125
123
122
118
114
113
111
111
112
112
114
114
115
120
124
125
121
117
117
119
118
117
114
115
118
121
123
124
122
118
118
119
124
124
120
115
109
106
105
109
112
115
117
120
123
121
119
117
120
125
128
128
125
120
117
118
121
117
111
109
115
123
124
123
121
122
122
120
119
119
118
118
117
118
118
116
112
115
118
124
124
116
121
121
120
112
105
102
100
102
106
110
114
118
120
119
116
117
120
124
125
128
126
121
117
118
122
118
110
106
113
124
127
120
115
116
119
118
116
112
111
115
117
119
118
113
107
112
122
130
129
119
121
120
117
112
108
107
107
106
108
110
114
117
120
119
117
117
114
110
112
118
120
116
110
108
111
113
107
102
102
108
113
112
111
113
117
118
114
110
109
112
116
118
120
120
118
123
129
130
124
123
120
115
115
118
119
116
111
109
110
112
115
118
119
120
119
116
111
102
98
103
109
110
103
97
99
106
111
105
100
97
105
111
114
115
117
122
125
122
118
115
115
118
123
128
131
134
132
125
116
118
109
103
112
124
127
118
106
101
106
113
118
118
116
117
118
118
115
106
102
103
110
112
106
98
98
111
123
118
107
101
107
118
122
120
118
123
130
129
124
118
117
120
124
129
133
138
132
121
116
107
101
98
107
118
121
113
102
99
105
115
123
119
111
109
113
115
116
114
113
114
119
120
113
106
110
123
133
131
119
109
110
119
124
122
116
117
120
120
119
118
117
120
124
126
124
124
125
120
121
101
104
107
107
108
107
105
104
107
116
125
129
123
111
102
99
106
112
116
114
116
117
118
115
109
114
126
133
131
120
110
108
115
121
120
112
108
107
112
118
120
118
119
123
123
115
113
112
117
122
105
116
120
112
103
93
97
105
114
121
129
133
127
113
97
92
97
107
114
111
107
105
105
105
106
111
118
126
128
120
110
105
108
116
117
112
110
114
122
125
120
115
119
125
128
118
111
108
115
118
110
114
117
113
103
89
89
98
110
116
118
122
123
115
105
95
98
106
111
106
99
100
103
106
106
108
111
120
126
126
115
105
103
112
119
122
125
125
124
121
114
113
122
134
135
125
117
116
117
118
111
109
111
113
107
93
87
92
99
103
103
107
112
115
109
106
106
110
110
105
100
103
109
114
115
111
110
116
126
134
128
112
101
107
119
130
131
128
120
110
106
111
122
135
136
126
123
123
125
122
110
109
113
115
110
98
93
97
100
100
98
103
110
115
111
107
109
112
113
108
104
105
111
117
117
113
111
114
123
132
131
119
107
106
115
124
129
123
118
110
110
112
117
121
122
121
124
126
127
123
105
112
119
119
110
100
100
107
112
108
104
109
115
115
107
101
104
112
116
115
109
107
107
108
108
109
112
113
119
126
130
124
117
109
112
119
120
121
123
125
126
121
115
112
111
115
118
121
121
123
103
110
119
119
108
100
104
113
120
116
109
113
116
113
105
97
103
112
117
118
113
108
106
102
103
106
113
117
120
123
127
125
121
111
108
114
120
126
129
131
134
124
117
110
108
113
113
115
118
124
105
110
118
119
112
109
111
119
119
113
108
110
115
113
108
106
109
113
114
111
109
108
109
111
110
112
118
122
122
123
124
123
118
108
103
108
119
127
127
124
119
113
111
112
117
117
115
117
122
129
109
112
116
117
116
121
126
127
121
108
104
108
117
122
121
116
114
113
109
108
108
112
118
124
128
126
124
122
121
121
121
120
114
107
101
102
107
114
118
113
105
99
100
111
120
123
122
123
127
131
111
111
111
112
114
120
129
134
124
109
100
104
118
126
124
115
108
109
111
112
114
118
121
131
133
132
128
122
116
115
116
117
115
113
106
100
96
99
111
118
116
107
101
107
118
127
127
125
124
125
110
109
107
106
109
113
123
127
122
110
99
98
109
117
114
104
102
107
110
113
116
119
120
122
123
124
123
120
116
114
114
116
116
115
113
105
99
100
110
123
129
123
113
112
118
127
126
121
120
122
114
111
110
108
108
105
104
106
109
110
104
95
94
96
101
102
106
109
109
110
111
114
115
114
112
112
115
118
122
123
120
119
115
113
115
118
119
115
112
116
124
125
119
119
122
127
124
120
121
126
124
126
126
119
111
98
85
84
97
114
118
110
95
87
91
101
110
115
112
109
110
112
116
117
111
106
108
118
126
133
129
123
117
114
119
126
134
127
113
102
105
113
120
125
127
128
124
121
124
132
125
131
132
125
114
97
83
83
98
118
130
125
109
95
95
102
109
115
116
117
118
120
124
124
116
110
111
119
128
131
125
120
117
118
123
130
134
127
114
103
101
109
118
125
130
130
124
119
121
127
115
121
126
122
114
103
97
98
102
115
122
122
115
108
104
105
109
112
113
116
123
128
136
131
120
112
113
119
124
119
114
109
115
120
126
127
122
119
116
117
115
114
118
125
130
128
119
114
115
116
110
111
113
113
113
110
110
109
104
104
107
112
114
112
111
114
120
117
110
107
111
124
134
128
117
111
112
117
120
115
111
111
114
119
122
120
116
113
115
122
122
119
120
124
125
120
113
113
116
120
108
107
109
111
113
113
114
109
105
101
104
112
115
114
115
120
129
127
112
98
97
111
120
119
112
109
111
114
116
118
124
125
120
117
116
117
116
113
113
118
120
120
121
123
121
115
112
119
128
134
107
106
110
113
116
114
114
112
109
111
115
115
116
116
116
120
126
125
117
106
100
103
108
108
108
108
112
116
114
118
125
129
125
118
116
117
119
119
118
118
120
121
123
124
121
119
121
126
133
137
105
105
109
114
115
112
112
113
121
123
120
114
108
109
113
117
120
121
121
120
113
107
106
106
107
111
117
120
117
118
118
124
124
121
119
120
122
124
127
127
124
121
119
122
125
127
127
126
127
128
109
110
111
110
111
109
111
115
124
128
121
107
94
97
108
115
118
119
122
122
118
114
111
112
109
115
119
124
123
120
116
117
119
119
117
117
119
123
128
127
122
115
112
118
126
129
124
118
118
119
118
118
116
111
109
109
112
117
123
124
117
107
98
98
107
111
113
116
115
115
115
115
119
121
119
118
120
126
129
125
119
115
115
116
115
115
116
117
119
118
113
109
111
119
128
127
120
112
112
117
121
122
118
113
111
111
117
117
117
114
111
110
115
118
114
106
104
107
112
113
114
117
124
127
124
119
121
124
128
123
116
115
117
118
117
116
115
113
112
107
107
108
114
120
126
125
120
116
116
116
112
113
112
111
111
112
114
113
111
106
103
108
124
133
124
108
101
107
118
121
119
117
122
125
123
121
122
123
118
113
112
117
121
123
120
119
119
117
113
109
108
109
112
114
118
121
124
125
122
117
106
103
105
109
112
113
113
111
111
107
102
107
120
132
128
115
109
116
124
125
119
114
115
118
120
121
124
123
116
109
109
117
123
124
123
123
125
124
120
117
115
113
111
110
112
122
129
131
126
119
105
104
105
112
117
116
114
115
117
117
112
110
114
120
123
120
116
117
117
116
114
111
112
112
115
118
122
122
117
111
110
113
117
121
123
126
128
126
122
120
120
120
120
118
120
126
130
129
125
122
105
103
105
113
117
114
112
114
117
119
117
115
114
114
116
115
113
108
104
108
113
117
117
113
111
115
117
120
119
116
111
110
111
117
121
125
125
122
118
118
119
121
127
128
125
122
120
122
123
124
105
101
99
102
104
105
105
108
110
110
111
116
118
116
113
110
109
106
105
110
119
121
123
117
115
115
114
116
117
117
115
112
113
117
121
122
120
118
117
115
117
120
126
128
125
119
116
120
126
129
108
102
94
90
91
98
105
109
107
104
105
113
121
122
116
113
113
117
120
122
121
117
115
118
120
119
116
117
118
119
119
118
120
123
125
124
124
122
120
119
119
120
123
126
126
125
124
129
133
132
132
124
116
114
112
111
116
122
128
129
123
120
118
115
112
109
114
120
127
123
114
102
101
109
116
117
116
117
119
125
121
117
117
123
127
123
115
114
119
127
129
125
118
117
119
123
126
123
119
116
126
122
116
115
115
116
115
115
117
120
122
121
118
116
116
112
109
110
113
117
120
121
118
117
116
112
109
108
114
122
124
119
119
129
142
141
126
115
118
129
137
129
115
110
113
121
126
123
119
117
111
110
109
111
114
117
114
107
105
111
120
122
119
117
116
114
110
105
104
112
123
135
136
128
119
110
100
97
104
115
122
120
121
129
139
138
125
112
114
126
139
138
127
118
117
121
126
125
121
118
102
99
98
102
109
117
118
113
108
114
121
125
120
116
113
113
114
111
109
110
118
128
133
130
120
112
102
100
102
111
115
117
119
120
119
119
113
105
109
121
134
138
134
125
122
123
125
124
121
118
103
97
94
97
106
116
122
119
116
117
120
121
114
104
104
110
114
115
112
110
108
110
114
117
116
113
111
108
106
106
108
111
115
116
111
107
104
105
113
122
128
122
118
115
118
121
123
121
118
116
107
104
104
105
110
114
116
111
110
113
117
118
108
99
100
108
113
112
111
110
109
107
107
109
110
112
114
114
110
105
103
108
113
116
115
111
109
111
119
127
127
113
101
99
107
115
120
119
117
118
112
116
116
116
115
113
104
96
96
106
117
124
115
107
106
109
110
108
108
113
120
119
116
111
109
113
115
117
113
107
104
109
115
120
119
116
113
114
120
128
129
122
109
99
102
111
118
120
120
122
109
112
115
117
115
114
110
102
100
105
116
124
124
117
113
111
108
105
109
118
125
125
119
114
111
111
113
114
114
113
110
111
115
117
119
119
118
117
118
123
130
132
122
113
109
111
117
120
123
124
98
104
106
106
108
116
125
125
120
116
116
118
118
116
117
115
114
111
113
116
121
119
117
115
113
109
109
109
116
121
119
112
108
108
113
121
122
120
119
119
123
128
127
123
118
115
115
116
118
121
102
107
105
98
98
111
126
139
136
128
118
113
109
110
115
123
125
121
114
112
114
115
117
116
115
112
108
107
113
122
123
113
102
101
109
118
123
123
121
119
119
124
126
127
123
116
111
108
107
113
106
117
111
100
97
108
122
132
131
125
120
113
109
108
115
129
134
128
118
115
117
118
117
115
117
118
112
108
110
117
119
113
104
103
106
112
119
122
123
121
118
121
125
127
120
111
106
105
107
110
106
114
111
104
103
111
120
121
117
114
119
122
118
111
109
116
125
132
134
133
129
119
111
109
116
122
120
111
107
105
109
111
110
108
107
107
113
120
124
120
116
117
120
119
114
107
107
114
120
119
108
108
110
107
109
114
117
115
112
112
119
125
121
112
99
97
110
126
140
146
131
115
104
105
113
120
119
114
111
107
108
113
115
115
111
107
109
114
119
115
109
106
109
111
111
110
113
125
130
126
115
111
113
112
113
111
114
114
117
120
123
123
119
113
103
96
102
114
127
134
128
115
106
108
113
113
112
112
115
118
116
115
115
118
118
112
109
110
110
108
103
102
104
110
114
116
120
122
125
124
123
125
128
125
118
111
112
118
128
128
125
122
121
122
123
114
105
100
103
113
118
117
117
115
113
108
101
106
114
119
116
114
115
121
123
121
115
114
112
108
104
103
108
116
119
120
119
118
117
121
126
131
130
131
125
115
110
113
120
124
122
121
122
128
134
125
112
100
99
108
119
125
124
121
119
113
107
105
108
113
113
113
116
121
124
123
120
120
117
112
107
107
114
121
120
115
115
118
122
125
123
123
123
125
125
117
105
100
104
111
118
118
118
120
121
120
116
114
113
121
127
130
126
124
129
130
122
109
104
106
112
117
118
118
119
118
117
119
119
115
109
110
117
121
118
111
115
127
136
130
118
115
111
114
117
113
103
96
100
108
114
115
111
109
109
113
116
119
122
124
125
125
122
124
132
138
130
112
103
102
110
117
117
114
112
114
115
117
116
114
111
112
117
120
119
116
123
132
137
128
115
110
106
106
112
113
109
106
107
109
113
114
112
110
111
114
117
115
109
108
112
115
115
113
116
124
126
115
105
102
108
114
114
111
111
115
117
119
116
113
110
112
116
119
122
125
127
130
125
115
114
106
100
104
115
121
119
115
111
110
112
114
115
115
116
117
114
106
94
92
99
105
104
99
101
108
118
121
114
108
110
115
118
115
113
115
122
126
122
113
107
106
110
115
120
123
128
125
122
113
118
103
97
110
124
129
121
112
110
112
117
119
117
115
115
117
116
107
97
94
97
100
103
97
94
97
109
121
121
117
114
118
119
116
113
116
123
128
122
111
102
102
104
105
108
115
123
127
125
120
120
108
109
120
128
126
113
102
106
119
131
130
120
112
109
116
121
121
116
109
109
111
114
111
103
97
99
109
117
117
114
115
115
112
110
113
119
123
121
111
103
103
104
103
103
108
119
130
131
125
116
117
120
124
123
114
103
98
103
119
134
136
124
113
108
113
121
130
129
122
119
119
120
120
119
108
105
107
112
114
112
112
111
109
107
108
112
120
125
121
114
107
106
105
104
109
116
125
128
123
111
118
121
117
113
107
101
99
103
112
121
124
124
116
110
109
112
121
129
126
121
114
112
117
124
124
124
116
113
111
110
112
116
118
113
109
110
123
132
133
121
113
114
119
119
116
114
121
126
121
112
113
114
113
112
105
101
100
102
104
105
108
113
117
114
108
101
107
118
123
120
110
103
108
121
133
133
124
116
111
110
113
122
131
127
118
113
122
132
130
122
119
124
133
133
120
116
120
127
128
119
113
112
115
115
109
104
103
102
101
98
100
109
117
116
109
102
101
111
118
119
113
106
108
120
128
126
120
113
110
110
113
121
129
126
119
113
117
122
121
117
121
132
141
134
122
120
124
129
129
122
117
118
121
120
114
110
108
104
100
97
105
116
123
118
110
106
106
111
114
117
118
115
114
114
114
113
113
109
107
109
112
118
115
112
108
112
119
123
120
115
118
126
129
126
118
121
124
124
120
112
115
119
121
119
115
115
117
112
105
103
112
127
128
120
110
106
108
114
115
117
121
121
117
108
107
112
114
111
106
108
114
118
115
106
106
115
125
130
125
118
114
118
115
112
112
115
118
116
111
102
106
118
120
116
113
117
123
122
112
107
113
125
127
120
108
106
110
115
117
116
119
118
113
105
106
115
121
117
110
110
117
122
118
110
110
120
130
132
125
118
114
116
114
110
109
109
113
116
118
102
106
118
120
116
115
121
128
125
115
106
108
119
126
123
113
110
110
111
112
111
112
113
112
112
114
119
122
120
117
116
120
123
119
112
111
119
125
122
117
114
114
118
121
121
117
114
115
121
129
108
117
122
122
117
117
124
131
126
113
103
106
117
125
126
122
115
110
107
107
105
108
112
118
122
123
121
119
119
119
119
120
120
117
112
109
107
107
110
111
110
112
117
124
129
129
124
120
122
127
115
121
124
120
115
113
123
130
125
112
101
103
114
123
122
115
112
110
108
106
106
112
116
122
123
122
119
117
118
121
120
119
119
120
118
110
102
98
105
112
116
116
115
119
127
131
129
122
120
121
117
120
120
116
111
106
112
122
122
113
101
98
103
108
108
103
106
111
113
111
110
115
116
117
114
112
114
119
122
124
121
120
121
125
124
117
107
103
111
120
127
125
119
116
120
126
126
121
119
118
117
115
114
110
108
100
98
105
113
112
102
92
90
91
93
98
107
115
117
114
111
112
114
113
109
104
109
119
128
131
125
122
123
125
124
121
118
116
118
121
127
127
125
120
121
122
121
120
122
126
116
112
109
105
102
95
92
97
107
114
109
100
91
89
93
101
110
117
119
116
109
108
110
116
115
113
113
120
129
132
129
124
121
120
119
119
122
124
120
117
117
121
124
124
125
123
120
119
124
135
112
112
110
105
102
96
94
101
110
118
121
114
107
100
101
107
113
120
122
120
114
112
114
120
126
129
126
122
125
126
124
123
120
118
118
117
119
121
120
116
112
111
116
123
129
128
122
118
121
130
108
112
113
110
108
107
109
114
119
121
125
121
114
105
106
115
123
126
125
125
123
121
120
122
128
132
129
123
119
116
117
120
120
119
119
118
120
120
122
122
115
110
112
121
129
129
122
117
116
117
109
112
113
113
111
111
115
118
119
119
120
117
112
108
110
121
131
131
125
123
124
127
123
119
118
126
125
118
112
113
117
123
121
118
118
118
119
120
124
125
120
113
114
121
124
120
115
115
117
116
111
109
110
109
110
112
114
113
114
115
118
116
113
110
112
120
127
127
119
111
113
117
117
113
110
111
113
112
109
114
124
128
121
114
113
116
118
118
121
121
120
118
120
123
119
112
110
117
124
125
111
107
107
108
110
109
108
109
114
118
119
117
114
113
112
113
116
117
113
104
100
105
107
107
107
107
108
108
109
115
122
124
118
113
113
116
117
116
116
118
121
122
125
128
124
118
116
121
128
133
112
111
111
113
114
108
106
110
117
123
122
116
111
108
109
107
108
113
114
110
104
102
105
108
109
107
108
113
115
117
116
115
116
118
119
119
118
118
120
122
123
122
123
127
128
126
122
120
126
134
118
120
120
120
115
110
109
112
121
123
120
113
106
104
106
107
109
115
119
118
114
112
116
116
110
106
110
119
124
120
114
111
115
119
119
118
116
117
122
124
122
115
113
119
124
123
118
115
121
129
121
127
125
119
114
113
117
120
123
122
116
113
109
108
107
105
107
115
120
118
116
116
119
116
106
102
107
118
126
119
112
108
112
116
115
114
113
115
117
116
112
107
109
117
121
120
114
112
117
121
121
125
121
115
112
114
120
124
122
119
115
115
121
123
115
107
105
114
118
115
112
112
112
109
102
99
106
116
118
114
108
107
110
115
115
114
114
112
111
107
106
107
115
123
127
124
119
117
118
117
117
119
118
113
112
114
117
117
115
111
111
113
122
127
120
110
109
117
122
119
111
109
111
113
111
109
110
115
112
109
107
110
115
119
121
121
120
117
115
114
113
116
121
127
130
128
126
125
122
118
109
111
114
117
116
114
112
112
112
110
107
109
113
118
117
110
110
120
125
123
117
114
117
122
123
122
123
119
114
110
110
115
119
123
126
127
127
125
125
124
125
123
121
120
120
123
127
127
124
119
100
102
110
117
119
116
114
115
117
116
110
108
109
111
111
109
109
114
118
124
123
119
115
116
120
125
125
121
117
114
112
113
115
120
123
127
129
129
124
123
124
122
117
111
109
113
120
122
121
119
92
93
102
113
117
115
113
116
118
117
111
110
110
111
109
108
107
109
116
125
125
120
112
107
110
114
115
116
115
113
111
109
109
114
119
125
128
127
121
117
117
120
119
113
108
109
112
116
116
116
93
90
97
107
110
109
107
109
111
111
109
112
113
112
110
109
110
112
119
123
123
118
111
106
105
108
109
111
114
114
112
111
115
120
122
124
124
123
121
118
119
124
127
127
118
112
112
115
119
119
105
102
100
104
106
106
106
105
106
107
108
115
117
114
112
114
119
122
121
118
113
109
109
110
109
109
111
117
120
120
117
117
121
126
128
128
126
128
128
129
129
130
133
129
125
118
118
125
133
132
120
121
117
111
105
101
103
116
120
115
107
103
108
113
110
103
106
114
128
130
121
111
104
109
113
114
115
120
126
128
121
111
108
115
123
127
123
119
119
119
118
116
116
117
120
122
121
118
118
118
120
121
115
111
109
108
106
110
113
110
109
106
110
112
110
100
99
104
117
125
128
125
120
118
114
110
108
112
122
131
123
111
106
116
133
137
127
115
115
122
127
125
117
116
119
121
120
117
116
116
117
117
111
109
110
111
108
104
103
108
111
110
109
109
110
107
103
103
108
116
125
131
128
123
116
107
101
102
109
118
117
110
109
117
131
137
125
112
113
124
138
139
131
123
118
118
118
117
116
113
113
112
109
105
107
112
110
105
105
111
117
118
114
109
110
112
113
111
109
111
115
119
124
122
118
112
105
101
102
106
109
110
111
114
119
120
115
109
111
123
136
139
132
122
115
115
116
118
117
116
107
104
102
101
105
111
113
111
112
116
124
130
123
114
111
111
115
115
112
110
107
107
110
115
119
117
112
105
102
103
105
108
111
112
111
110
108
109
112
120
122
120
114
110
110
112
115
118
119
121
107
105
105
106
109
113
116
115
114
116
123
130
126
118
113
112
114
113
111
110
108
109
111
110
110
112
113
113
112
111
110
112
113
116
117
116
114
112
115
119
120
113
104
101
104
111
115
117
120
126
111
118
118
117
115
116
117
117
114
113
116
122
125
123
122
120
114
109
108
111
116
118
116
110
104
105
110
118
124
126
121
117
117
120
123
125
122
117
116
122
128
125
116
105
105
110
114
117
120
126
114
127
129
124
117
115
114
114
112
111
113
116
120
124
125
121
112
106
108
115
122
124
119
115
112
108
109
115
121
126
121
115
112
114
119
124
126
120
118
122
129
132
126
115
109
110
114
117
120
123
112
123
125
118
112
113
114
116
116
115
115
116
116
117
122
121
114
109
112
119
122
121
118
123
130
123
111
106
110
118
120
112
101
102
111
120
126
123
120
121
125
127
124
117
113
113
115
116
119
121
107
112
110
104
103
110
120
126
124
121
116
114
111
111
116
120
119
117
115
116
117
113
114
123
135
129
111
99
102
118
124
115
102
101
110
118
123
123
121
120
121
122
122
122
117
114
113
112
113
118
104
105
101
97
98
111
125
132
126
116
111
110
109
109
113
121
127
127
121
116
111
107
108
115
124
123
110
102
107
120
128
120
110
106
110
115
117
120
120
121
120
121
122
121
117
112
109
107
107
112
102
102
98
96
101
113
124
127
118
109
107
112
116
113
111
116
125
131
126
120
111
105
101
105
113
118
115
112
113
120
122
117
110
106
105
108
111
116
121
120
116
115
115
115
115
111
108
107
107
110
102
100
100
101
102
111
118
119
114
110
112
119
122
116
110
110
114
121
126
122
113
104
99
102
112
118
119
115
116
119
118
114
109
107
105
106
109
113
120
120
114
110
110
111
113
112
110
110
110
111
105
104
107
108
108
106
108
113
117
118
120
123
123
122
118
112
108
108
113
117
115
108
105
109
116
118
113
110
114
119
119
116
111
113
114
113
112
113
117
120
119
119
117
116
115
113
110
111
112
117
108
115
121
123
120
111
105
108
115
118
121
123
124
129
131
121
110
100
101
110
118
119
118
119
120
113
104
103
109
117
119
116
114
118
121
120
117
115
114
117
118
121
125
122
117
110
107
110
117
123
112
119
126
134
131
119
105
99
104
112
118
121
123
129
133
125
112
100
98
110
122
125
124
122
120
114
105
101
105
110
112
111
113
116
119
117
114
115
115
113
111
113
118
120
113
107
108
115
124
129
116
114
119
129
135
124
106
95
98
111
118
118
115
115
119
118
113
107
109
114
123
121
116
113
117
118
113
108
103
103
107
107
108
111
112
109
108
112
115
113
109
105
106
107
107
106
114
123
129
129
116
107
107
116
125
121
106
97
101
112
117
114
107
101
104
111
116
114
111
113
117
116
112
111
117
123
121
113
105
103
106
109
108
108
107
106
108
111
116
118
115
110
109
106
105
108
120
129
130
122
113
103
99
106
115
117
111
107
108
111
114
111
106
100
105
112
117
114
107
104
108
111
112
112
116
121
123
117
110
110
112
114
112
108
108
109
110
112
116
117
123
120
114
108
106
109
120
126
125
117
113
102
96
103
114
120
120
118
112
108
106
106
107
108
110
114
113
107
100
98
102
109
113
111
112
112
117
117
114
115
118
119
116
110
108
112
117
117
113
108
108
112
114
110
108
109
116
122
125
123
116
106
102
111
122
126
123
117
113
110
109
109
109
110
111
112
111
109
102
98
97
100
106
107
104
100
102
107
114
118
120
121
115
108
107
113
123
123
111
95
90
98
105
108
107
107
113
122
130
130
121
116
116
123
128
126
115
110
113
118
121
115
110
109
110
116
122
122
116
107
98
99
105
110
104
93
89
95
109
119
124
121
111
103
102
112
123
125
116
98
93
101
109
109
106
105
114
124
133
130
125
123
125
129
128
123
112
106
109
115
121
116
112
112
115
126
134
135
130
121
113
111
114
117
114
102
92
95
104
116
121
117
109
100
99
107
115
123
121
113
110
112
114
112
108
108
115
125
130
125
121
121
121
122
125
125
118
108
105
102
106
107
112
117
123
126
125
126
129
132
130
121
116
117
124
120
111
101
103
109
113
116
113
109
108
105
108
116
121
123
121
119
118
115
111
109
113
122
126
121
115
111
110
113
124
134
133
121
109
104
101
103
111
119
123
118
108
106
117
131
134
121
108
111
125
136
129
115
104
103
108
116
126
133
128
116
108
111
120
125
123
122
122
119
113
109
114
121
129
129
115
106
102
112
124
133
131
123
114
110
109
109
112
118
119
111
100
97
108
123
128
117
103
105
119
132
129
120
107
103
107
115
130
138
131
118
110
113
121
124
122
123
125
123
116
111
118
126
132
134
119
113
109
114
122
126
125
120
113
110
112
117
121
119
116
109
105
105
111
118
122
118
108
105
109
116
118
117
110
104
106
114
122
127
117
108
110
120
124
122
119
119
121
120
116
114
121
127
127
122
121
118
119
120
118
119
121
121
115
112
111
116
122
120
115
109
110
112
116
118
120
123
121
112
104
105
114
120
114
105
104
112
121
122
109
104
112
126
128
120
110
111
114
117
114
113
117
121
118
111
115
117
121
121
116
115
120
127
124
115
109
110
113
119
115
109
107
110
114
117
118
123
122
116
108
106
115
122
118
107
103
113
123
126
120
114
122
128
124
115
105
108
116
120
116
112
112
114
116
114
112
116
119
117
110
[truncated: 203,575 more chars]
