# Supplementary material for: Evaluating flow modulating treatment response in intracranial aneurysms using black-blood MRI in vitro
Source: Commun Med (Lond). 2026 Mar 27;6:170. doi: 10.1038/s43856-026-01413-z (PMC13031954; doi:10.1038/s43856-026-01413-z)
Supplement: Supplementary file 10 — Supplementary Data 7 [file 43856_2026_1413_MOESM10_ESM.zip › Data_Figure_10a_Sup_Figure_7a/BA model 3/CN11_04_with (IFD9)/4_agar_right_array.txt]

140
138
137
139
138
135
131
128
129
132
135
140
142
142
138
137
139
138
137
139
147
153
148
134
119
121
136
149
152
138
127
126
129
134
134
132
135
141
145
142
132
122
116
116
118
120
124
131
135
137
143
142
142
143
140
137
129
127
128
129
133
137
139
137
134
131
130
132
135
141
148
150
146
137
134
136
139
148
151
146
141
139
136
133
128
122
123
131
140
142
138
132
128
129
132
137
137
132
127
122
157
157
150
144
133
128
127
130
132
132
131
132
132
130
125
122
122
124
133
141
146
146
143
138
138
138
138
143
147
147
144
140
136
130
124
120
120
122
128
131
136
139
139
141
143
145
141
133
123
119
159
161
156
147
136
129
129
131
135
134
129
127
127
129
130
128
125
125
132
138
141
141
139
136
132
131
131
137
140
143
140
136
133
131
126
123
124
126
125
125
126
129
134
137
138
137
135
131
127
126
157
155
150
148
143
140
135
134
134
132
131
128
128
129
133
136
136
135
133
133
134
134
136
136
131
124
128
133
136
131
131
134
137
137
127
124
127
132
131
124
118
112
115
119
125
133
136
138
140
138
152
148
141
140
142
143
140
137
134
135
134
131
129
129
133
135
135
134
133
131
130
130
134
134
131
126
129
133
131
127
128
134
140
137
125
121
130
137
139
134
123
114
112
115
121
130
140
144
143
137
147
143
137
136
138
139
138
139
139
140
137
133
129
129
127
127
127
126
131
132
133
132
131
129
127
128
133
137
136
133
130
130
132
128
123
125
137
142
141
136
132
130
129
127
126
127
128
129
128
127
138
136
139
139
134
128
127
134
140
142
137
133
133
132
129
126
122
123
129
135
139
135
128
120
121
126
134
140
141
139
132
123
115
118
127
136
145
145
139
132
130
131
134
137
136
127
119
111
113
126
127
127
133
136
133
125
121
128
136
138
134
133
135
136
133
127
124
123
128
134
138
134
128
121
120
126
131
135
138
138
132
122
114
121
134
141
144
141
135
128
119
115
123
134
141
138
125
115
118
129
120
116
122
130
131
127
122
128
134
135
133
132
135
136
133
128
125
122
123
126
127
129
129
128
130
132
132
132
131
131
130
126
125
130
136
137
137
134
132
127
120
115
119
132
140
139
133
127
125
129
115
111
114
126
132
133
134
132
137
136
136
134
132
133
131
129
124
121
118
118
121
127
132
137
140
138
133
131
130
131
132
129
128
130
132
133
134
133
130
127
126
133
135
131
130
130
133
134
135
130
118
114
117
127
137
140
137
136
139
139
139
137
133
133
134
133
128
122
118
120
120
129
135
142
141
135
129
130
137
139
134
128
124
124
126
129
135
135
133
132
132
138
140
133
125
122
131
141
142
135
128
123
124
132
139
140
136
135
135
137
140
140
139
137
136
134
133
132
131
129
128
133
138
142
139
130
126
129
137
139
133
126
123
125
126
125
128
133
138
137
133
133
135
132
126
122
129
139
146
140
138
135
133
133
136
137
135
133
131
132
137
141
142
136
130
129
134
137
137
135
133
136
139
142
141
137
133
131
131
130
128
129
134
136
130
119
112
126
140
142
134
127
127
131
132
128
128
132
138
137
145
145
137
131
130
137
142
141
133
126
127
133
133
128
123
124
130
134
135
134
132
134
138
144
150
152
146
135
128
124
126
131
137
138
129
115
110
120
137
142
136
126
121
125
133
134
132
132
131
131
146
144
134
126
128
141
149
145
132
123
123
127
126
124
124
125
129
132
132
129
126
126
130
137
141
146
142
135
130
129
130
131
132
129
124
119
117
120
129
138
138
127
117
115
126
135
137
134
131
131
146
137
129
121
125
138
144
139
131
124
125
132
132
131
128
128
132
135
132
123
117
116
121
127
127
126
127
129
131
134
134
133
128
123
124
125
122
120
126
136
138
128
115
110
120
132
137
133
131
134
141
134
128
122
123
125
131
132
131
128
132
138
140
137
132
131
135
138
131
120
109
110
114
120
117
113
120
126
133
136
137
138
137
138
135
131
129
128
130
136
136
129
120
117
120
127
130
130
129
133
133
135
134
127
120
122
128
135
137
136
136
135
135
132
131
130
134
135
129
123
117
117
120
123
123
123
127
134
139
137
136
139
148
152
148
137
133
136
139
138
134
129
129
129
132
130
129
128
129
130
137
142
143
138
133
129
136
142
144
140
134
129
124
123
127
128
129
131
132
134
134
134
133
132
130
129
137
142
141
135
131
133
143
149
145
136
134
139
140
138
134
130
131
132
135
135
135
134
130
127
151
148
145
144
142
142
141
144
143
139
130
127
126
125
127
129
130
133
138
147
150
149
144
136
129
127
130
133
133
131
130
130
132
134
134
132
133
139
140
139
136
129
123
119
123
132
139
137
130
125
146
140
139
140
144
146
143
140
139
137
135
133
134
133
132
134
137
138
141
147
150
148
141
134
127
124
123
124
125
127
130
132
132
132
131
131
134
138
140
140
137
131
120
109
108
120
129
135
129
125
128
127
131
136
142
141
139
134
135
141
147
143
138
131
132
137
140
140
140
140
137
138
134
130
130
131
130
123
120
122
127
133
136
137
135
133
136
139
139
137
134
132
124
112
107
111
124
135
132
123
115
120
124
129
135
137
133
129
133
144
151
144
132
121
125
134
138
138
136
134
131
131
129
131
134
138
138
131
123
117
118
125
134
138
136
134
134
136
133
128
126
128
129
122
112
112
125
134
128
117
117
119
119
121
125
128
129
127
131
138
145
139
125
117
123
129
134
134
133
132
133
130
129
129
131
135
136
134
130
123
117
118
124
129
132
130
128
127
124
122
120
120
123
121
116
114
117
118
112
103
122
118
115
115
116
119
127
130
128
127
126
127
125
128
129
132
129
131
129
130
132
133
131
131
131
134
134
131
130
132
131
126
125
125
127
127
127
124
122
122
119
115
115
117
116
112
108
107
105
104
121
115
114
115
115
119
124
130
131
123
115
116
125
132
138
135
128
125
126
128
130
130
131
135
140
141
133
129
131
137
139
134
129
130
130
131
128
126
126
127
126
122
123
123
119
113
108
111
117
119
119
114
115
117
118
116
119
130
139
133
123
117
123
134
139
131
121
116
117
121
123
123
125
132
139
138
133
131
134
137
134
129
128
133
135
132
125
123
126
132
136
139
140
138
130
119
111
114
121
127
123
118
116
115
112
109
114
129
140
143
131
121
124
129
128
120
115
112
111
110
111
112
119
124
124
122
124
133
139
135
122
118
126
131
130
121
113
115
121
130
139
142
142
141
140
132
122
116
119
124
128
125
116
105
99
102
115
127
134
127
119
118
121
123
121
117
116
116
114
106
103
108
115
115
108
107
119
137
144
137
126
122
128
130
124
115
112
117
123
130
130
129
127
128
137
142
135
122
116
119
125
129
118
103
101
109
123
123
113
102
105
113
119
118
117
118
121
123
119
111
109
110
111
108
101
109
129
147
149
140
132
134
133
128
119
116
121
133
137
135
128
118
112
114
128
137
136
125
116
114
123
133
128
121
121
125
129
119
105
101
108
118
120
119
118
122
127
126
121
118
120
119
114
104
104
114
136
148
146
139
137
138
134
127
120
123
134
143
147
142
129
120
112
112
119
123
124
122
117
114
122
134
137
135
139
138
131
122
117
118
122
125
121
118
120
125
129
126
122
121
126
130
127
119
112
114
117
123
129
136
139
139
134
129
126
129
133
136
136
135
130
124
116
112
115
119
121
121
121
120
114
124
131
133
136
136
134
131
130
128
127
125
122
122
122
126
129
127
121
118
123
132
138
136
124
112
98
100
114
130
139
137
132
129
129
131
128
119
116
119
123
123
119
115
117
123
124
124
125
128
105
112
119
123
127
133
135
136
133
128
124
125
127
125
123
123
124
124
120
118
120
130
135
134
125
117
109
110
116
128
135
134
129
125
125
128
126
114
107
109
119
124
123
121
122
125
127
126
127
133
101
105
112
121
128
131
133
130
127
122
119
119
122
119
121
119
120
118
116
118
123
125
121
117
116
119
124
130
132
133
131
131
126
122
123
126
128
124
122
121
125
128
127
126
126
127
126
125
129
136
106
107
110
119
129
130
128
122
120
119
118
113
109
111
122
130
128
119
113
116
122
123
115
109
111
121
131
135
132
130
130
132
131
128
125
126
130
134
139
139
136
130
125
127
130
130
128
126
132
143
110
107
104
108
118
124
120
115
116
118
120
115
113
122
140
149
145
129
118
116
119
119
117
116
125
136
139
129
118
114
120
128
135
134
127
125
127
133
143
148
141
130
121
123
131
136
134
132
137
143
107
103
101
101
104
113
115
114
115
117
120
123
129
138
146
148
143
134
126
120
119
119
124
130
138
144
141
126
114
105
110
124
133
134
127
123
124
129
135
140
138
129
122
122
128
135
135
131
130
130
101
105
107
106
110
115
117
114
112
114
118
123
128
129
129
123
120
122
125
125
125
126
130
129
128
123
122
121
118
115
118
125
131
131
127
125
128
132
133
133
132
132
130
129
127
128
129
126
123
123
103
110
119
123
127
127
120
113
112
112
115
115
113
114
114
108
107
112
121
127
130
130
127
121
111
101
103
112
121
124
127
128
130
132
130
131
134
134
133
130
130
132
133
131
127
125
125
126
128
131
109
111
115
124
130
128
120
112
111
110
111
112
112
117
118
116
111
114
122
125
127
124
124
119
110
104
105
111
116
120
123
126
129
132
134
134
133
134
133
129
129
129
130
130
128
129
131
136
141
146
118
109
108
110
118
123
118
114
113
111
112
116
123
128
128
123
122
125
126
123
117
116
121
124
124
122
118
114
112
111
116
120
125
129
130
134
135
134
130
127
126
129
130
131
130
131
135
139
141
142
120
108
101
104
115
121
122
120
118
116
116
120
126
125
118
115
119
126
128
123
116
116
120
125
126
127
124
118
116
112
115
120
123
124
126
128
133
133
128
122
123
129
133
134
129
127
127
126
128
131
112
110
107
110
115
121
124
126
124
121
121
121
118
114
107
111
119
124
126
123
120
120
118
116
117
119
120
119
118
118
124
129
130
127
124
127
132
135
128
120
122
132
140
138
126
116
111
110
121
132
106
113
114
112
113
116
122
128
127
123
122
121
120
114
114
116
121
123
124
123
122
118
114
111
112
115
116
117
117
122
132
138
137
131
129
131
135
135
129
121
125
135
143
140
129
118
115
122
135
145
110
114
116
112
105
103
111
118
122
121
123
125
130
129
129
127
126
127
127
125
120
114
110
111
115
116
116
116
119
127
138
142
140
135
134
138
139
136
130
127
130
136
142
141
135
129
128
136
149
152
114
115
114
112
106
100
99
103
111
120
126
129
132
133
131
129
131
132
132
126
117
111
110
113
117
118
118
120
126
135
147
147
138
131
129
134
135
135
134
136
136
138
140
139
136
132
130
136
141
140
116
116
116
116
115
108
100
99
108
121
129
132
131
125
122
123
129
135
133
125
116
110
110
115
115
116
120
127
134
142
149
146
133
117
113
121
129
134
138
141
142
141
142
138
134
130
126
125
127
127
115
118
116
116
117
116
111
110
113
122
130
133
131
121
117
116
123
125
126
122
116
112
110
110
110
113
119
127
136
140
141
133
122
109
108
118
131
139
138
135
139
146
145
138
130
126
126
126
125
123
150
149
150
156
154
145
135
135
138
141
140
140
139
135
133
134
135
135
132
136
145
150
144
130
120
125
139
148
145
132
122
127
135
139
139
134
129
131
131
125
116
110
114
118
121
117
117
119
130
137
151
149
148
146
144
140
131
130
131
131
135
138
139
137
133
131
133
137
143
151
158
153
144
133
132
136
140
145
142
133
127
128
134
135
132
126
123
126
130
130
126
120
115
114
120
128
131
126
119
118
153
151
147
139
131
126
126
129
133
134
134
137
139
137
134
133
135
141
151
159
160
152
141
133
133
138
137
140
140
137
138
138
137
134
130
124
123
127
135
142
144
140
134
127
129
135
139
132
124
119
154
154
153
147
138
131
126
129
135
137
137
136
135
132
130
131
134
139
149
157
157
148
134
128
128
131
133
137
139
139
142
142
142
136
128
123
124
130
137
140
141
141
137
135
132
135
138
139
139
137
153
152
150
151
149
144
133
126
126
131
135
134
132
131
132
133
132
133
135
143
143
134
128
122
121
124
131
136
137
134
135
139
144
137
127
119
121
127
130
128
126
129
134
134
134
136
139
143
148
143
152
148
140
139
143
144
138
128
123
126
131
132
132
134
138
137
132
129
130
131
132
128
123
119
118
122
128
132
133
130
130
137
141
136
124
116
120
125
127
123
120
122
128
131
134
139
143
145
143
134
149
146
137
133
134
138
140
138
137
136
135
132
133
135
138
137
129
126
129
132
134
131
125
120
121
124
129
135
138
137
135
135
136
131
123
121
127
132
129
123
119
120
124
127
134
140
143
139
127
120
142
142
142
143
144
143
141
142
143
143
138
134
133
132
131
128
124
124
130
137
141
136
130
126
125
128
133
139
145
148
140
134
129
126
127
134
141
140
133
126
120
119
122
124
131
139
140
130
117
116
137
132
137
150
157
153
145
142
140
139
135
135
135
133
128
124
121
122
128
133
137
137
134
131
131
132
134
137
141
141
137
130
126
127
134
139
140
139
135
129
123
121
121
125
134
139
137
126
117
124
132
122
123
131
142
147
144
143
136
134
131
133
137
138
135
129
122
119
120
122
127
132
133
137
139
136
132
129
128
130
129
130
130
135
137
136
133
132
132
133
131
128
128
131
137
137
136
128
122
126
123
116
111
110
116
128
138
144
141
134
129
128
134
139
143
138
127
119
116
119
123
128
132
138
140
136
129
123
125
127
128
130
132
134
133
131
129
130
132
135
136
139
138
133
135
133
134
132
128
127
118
115
115
112
113
123
135
141
142
137
129
124
124
130
136
138
134
130
126
123
124
130
135
140
140
134
128
128
133
134
131
128
127
127
126
125
127
133
135
136
136
139
139
134
128
126
130
135
135
132
119
118
123
131
134
136
136
136
135
133
130
128
125
123
122
128
134
137
136
130
128
133
140
143
139
134
131
133
139
139
132
126
125
124
123
122
125
133
137
137
134
135
137
134
128
123
128
133
138
135
129
126
128
133
139
141
139
135
128
125
131
139
139
129
119
119
129
137
137
133
132
136
141
144
142
138
137
135
135
133
128
127
129
131
127
119
117
125
136
138
134
131
133
135
135
130
126
130
134
134
138
133
126
122
130
141
146
141
126
120
126
138
143
134
123
121
126
132
134
133
132
133
135
138
142
143
137
130
124
121
125
130
135
137
132
121
113
116
129
138
137
132
130
132
136
134
132
131
131
129
140
135
124
117
123
139
147
142
127
120
123
131
135
133
128
125
128
132
133
129
126
121
119
125
132
135
134
127
120
119
125
130
132
132
132
126
121
119
125
137
141
135
126
124
131
137
138
133
130
125
143
137
129
123
126
135
137
134
128
126
133
134
133
131
129
126
130
135
134
123
108
101
105
117
124
129
130
131
130
130
130
129
126
124
125
130
131
128
130
138
142
137
126
118
125
133
137
133
129
127
141
135
133
131
132
130
127
128
131
134
138
139
138
134
129
127
131
135
130
117
102
99
108
119
123
126
127
133
139
138
135
128
123
121
124
133
141
143
142
140
139
133
124
119
123
127
132
132
130
131
136
134
134
134
132
131
130
132
135
135
136
136
137
136
135
131
131
131
127
119
115
116
121
126
125
122
122
129
136
137
135
130
126
127
130
135
142
150
149
144
137
130
127
126
125
126
130
134
133
131
137
139
139
139
139
138
138
139
138
136
132
128
128
131
135
138
133
131
129
129
136
136
133
129
126
122
119
123
128
131
130
128
128
132
134
135
137
142
144
143
138
133
131
129
127
129
134
137
134
131
145
144
145
144
143
143
142
141
138
135
133
129
126
126
129
134
137
134
131
135
139
140
137
132
131
125
126
128
129
132
129
127
127
130
133
133
133
136
137
140
139
135
131
125
125
131
134
134
131
128
144
142
143
142
143
143
142
142
143
141
142
142
133
126
125
131
137
137
131
130
128
131
135
137
138
136
135
135
136
133
130
127
127
128
130
132
133
135
137
139
138
134
127
121
120
123
128
129
128
125
129
130
136
136
137
137
135
141
148
155
158
153
140
129
126
131
135
135
131
126
127
131
133
138
141
145
142
136
131
129
127
128
131
132
132
131
133
136
141
140
134
130
126
121
118
115
121
123
123
118
119
124
129
130
127
127
127
136
150
162
164
154
141
132
131
132
133
134
134
138
137
134
130
132
137
141
139
130
121
117
121
127
133
136
133
128
127
130
135
137
131
126
126
123
119
114
117
119
115
107
113
119
122
122
118
118
122
132
146
158
158
149
140
134
134
131
129
131
135
139
142
137
131
130
133
138
136
128
122
121
121
126
128
130
129
124
116
116
122
125
123
120
121
121
119
118
118
117
107
100
112
114
117
117
116
116
122
133
139
138
135
131
130
136
136
130
126
127
131
132
134
133
131
132
134
137
135
131
131
132
134
131
126
123
125
123
117
114
117
121
121
117
116
115
118
118
119
117
111
105
112
110
111
114
116
122
127
132
130
118
108
106
117
128
134
130
124
123
125
125
127
129
131
135
138
138
135
131
132
136
140
136
130
128
130
131
128
125
124
125
125
124
124
120
119
117
118
120
123
122
120
114
113
114
115
117
120
126
128
118
104
98
108
124
130
127
122
119
121
124
126
127
128
132
134
137
132
129
129
132
133
134
134
134
134
132
130
129
127
126
129
133
136
132
123
117
115
118
123
124
131
123
119
115
108
103
105
118
127
127
120
115
121
127
128
123
119
117
120
121
123
122
123
127
130
129
126
126
127
128
126
131
136
137
134
128
125
125
123
123
128
137
142
139
132
122
116
115
113
116
129
129
125
114
100
93
100
117
125
126
124
125
129
129
123
119
120
122
122
116
110
108
113
123
122
121
122
126
129
130
132
135
138
136
130
122
119
120
121
123
127
135
140
138
130
123
119
117
114
116
122
131
130
120
107
105
113
120
122
115
115
120
126
123
118
117
121
126
123
115
106
104
110
117
119
117
120
129
135
139
140
141
140
136
128
120
118
119
123
125
127
129
128
125
120
119
119
121
120
122
118
131
133
132
125
124
126
125
116
110
109
113
116
114
114
115
121
125
124
121
119
117
116
113
108
111
121
132
141
143
144
143
140
136
130
124
120
120
123
126
126
123
118
113
113
117
120
124
123
125
115
125
130
133
139
142
137
131
126
122
120
114
111
112
118
124
128
126
123
124
131
134
129
118
108
110
115
125
134
139
142
142
139
135
131
126
122
119
119
122
123
121
116
114
118
126
131
127
123
123
108
113
121
127
137
141
138
133
132
132
130
126
120
116
121
128
130
125
119
117
125
134
135
125
116
113
115
118
123
130
137
141
138
132
126
126
126
122
119
119
122
123
120
118
123
133
137
130
123
123
106
107
116
125
134
137
134
130
130
133
135
131
128
118
118
120
123
121
114
109
113
121
127
127
122
120
121
118
116
121
132
140
137
128
121
124
129
130
124
121
123
127
126
124
125
129
132
129
126
128
113
112
114
121
130
133
132
128
129
134
132
128
122
114
112
114
116
115
110
107
109
114
116
117
118
119
124
119
116
120
131
138
137
127
120
123
128
131
124
122
128
131
130
128
127
129
131
128
130
133
124
116
109
113
123
129
132
137
140
137
131
118
108
110
117
127
126
117
110
112
114
116
114
111
113
119
122
121
117
122
129
135
135
128
122
123
125
122
124
133
135
133
129
130
136
138
135
131
132
134
119
112
102
95
103
120
130
138
143
139
127
114
110
119
138
145
140
125
116
116
118
118
115
111
114
123
127
123
117
117
124
128
127
125
123
124
123
124
130
138
140
133
126
127
135
140
137
133
133
133
102
101
94
86
92
108
124
133
132
126
121
119
123
134
142
144
139
130
121
118
117
118
118
115
116
123
125
121
116
114
118
123
123
121
121
125
128
131
136
139
137
131
125
125
128
130
126
129
129
130
96
97
93
90
95
111
119
118
114
112
116
121
127
134
136
132
129
127
124
122
121
123
124
122
115
109
109
115
116
117
116
122
124
123
124
129
134
136
134
130
127
127
127
128
123
117
118
124
127
129
101
101
99
99
107
115
118
113
109
108
111
116
119
122
124
118
115
116
120
124
126
128
129
124
111
99
98
107
115
120
118
121
125
131
134
134
136
134
130
124
123
126
130
128
123
119
122
128
135
140
107
108
107
105
109
113
114
112
110
106
107
111
117
123
125
116
110
111
116
121
124
126
125
123
112
103
101
108
112
111
110
114
120
130
136
135
134
132
130
127
127
129
130
127
126
127
132
138
145
147
113
112
112
110
111
111
111
112
112
109
109
114
125
133
127
118
110
109
113
115
114
114
118
120
121
117
114
111
109
106
103
103
107
116
123
129
131
132
133
132
131
130
130
128
127
128
134
138
141
142
114
112
110
111
116
117
114
113
112
113
116
125
131
131
124
115
114
117
117
115
111
110
111
114
119
118
116
111
108
111
112
114
113
112
117
123
129
135
138
136
131
129
128
128
129
131
133
129
129
132
113
111
110
114
120
122
119
113
112
115
121
127
127
117
109
111
115
121
122
120
117
111
109
110
113
115
115
113
114
118
126
133
132
125
120
122
130
137
140
136
131
130
130
133
135
136
131
123
124
134
113
116
114
112
112
116
116
114
111
112
118
123
124
113
104
101
105
115
120
120
117
110
106
109
112
115
116
116
119
125
134
138
136
129
124
129
135
138
138
134
131
133
139
142
142
139
133
130
135
142
117
124
122
114
106
101
105
108
108
107
108
118
126
125
116
104
101
105
111
114
112
106
105
109
114
118
120
121
125
132
139
133
124
118
122
130
136
136
132
132
133
137
141
144
140
135
130
133
142
142
117
125
126
120
109
105
104
106
106
106
106
115
129
137
132
121
114
110
115
114
110
106
105
111
115
118
120
125
131
139
144
135
122
115
118
127
131
130
133
136
137
136
136
133
131
124
116
121
129
132
114
119
121
121
120
117
113
110
110
107
108
114
128
138
139
131
124
122
121
119
111
105
105
110
112
113
113
115
125
139
146
144
132
119
118
125
130
135
137
141
138
133
132
129
126
120
114
117
124
132
111
114
114
115
116
119
120
118
114
110
109
112
125
130
130
124
119
119
123
121
111
102
103
106
108
109
105
107
116
128
142
144
134
125
122
131
140
141
138
136
135
134
137
133
127
124
124
125
127
133
139
139
143
144
143
142
141
143
145
142
140
138
133
130
131
133
138
139
136
133
131
133
131
130
131
139
143
141
132
123
126
135
137
137
133
129
131
134
131
121
110
108
120
135
141
133
125
127
136
140
129
127
130
130
130
134
136
139
140
136
137
139
140
135
132
133
137
140
135
128
125
126
127
130
136
143
143
136
125
118
121
132
138
138
136
133
133
135
132
126
119
119
126
132
135
135
136
131
125
120
119
126
133
138
134
132
132
137
143
145
143
142
141
136
134
135
140
141
137
128
124
125
125
129
136
142
140
135
126
123
129
137
142
143
141
138
136
138
140
141
140
137
132
125
125
134
139
135
126
120
121
132
149
155
149
136
128
131
142
149
148
145
138
132
129
131
135
140
142
140
137
130
125
124
128
134
138
138
136
134
137
142
145
143
138
134
134
136
139
142
143
142
135
125
124
132
137
138
133
132
128
138
147
155
154
143
129
121
127
138
141
142
138
135
133
130
131
134
142
149
147
136
125
120
120
128
136
141
142
138
137
139
141
136
127
123
123
124
125
128
132
136
138
136
132
134
138
140
142
138
139
140
136
135
140
141
136
125
123
125
130
132
138
144
147
139
133
132
138
144
144
135
126
123
125
129
134
140
144
144
138
137
137
131
123
118
119
119
117
115
122
132
141
143
142
140
141
141
138
132
147
144
133
128
130
135
139
142
141
137
132
132
136
143
150
142
134
130
133
134
134
132
131
131
132
133
132
137
144
151
150
146
141
131
122
118
120
121
118
114
118
127
131
133
133
139
143
141
130
121
145
145
143
141
140
140
145
147
149
144
139
135
135
134
133
130
129
128
129
130
130
133
135
139
140
136
132
135
143
153
154
151
145
136
128
124
124
125
125
122
121
124
122
120
122
135
143
140
126
120
142
139
141
151
157
158
151
146
138
134
134
137
137
133
127
125
125
127
128
129
133
135
137
141
142
137
134
135
138
142
144
145
142
140
136
132
127
128
130
133
135
135
126
121
122
132
139
136
125
122
135
127
126
134
144
154
154
147
132
122
124
133
139
140
135
131
127
126
128
133
139
140
137
137
138
137
135
134
133
132
130
132
136
139
139
134
128
127
131
135
138
140
138
134
131
131
135
131
124
123
130
123
116
112
115
131
147
151
144
131
123
126
134
141
146
143
134
130
131
138
143
140
134
131
134
137
136
134
130
129
127
127
132
136
134
130
126
128
132
134
135
138
141
140
136
131
130
128
123
122
122
125
122
113
107
116
137
149
150
138
126
121
123
132
138
142
138
135
136
137
137
134
132
131
136
140
140
135
131
127
125
125
128
129
128
125
126
131
136
134
132
133
138
139
137
131
130
129
125
123
116
120
127
133
130
130
135
139
141
137
131
127
124
122
124
129
137
141
139
134
128
131
135
141
144
146
143
139
133
128
126
125
127
127
126
125
127
133
137
134
131
132
138
140
139
136
132
130
128
126
116
114
124
135
142
144
142
139
138
137
136
138
134
126
121
123
131
138
137
132
128
131
138
144
145
146
142
137
134
132
127
127
128
130
129
126
126
128
131
132
132
134
141
145
139
132
126
128
130
130
127
119
119
124
133
142
147
145
141
140
141
143
141
135
128
126
130
134
135
132
131
132
136
137
136
135
133
130
127
126
127
129
132
136
134
130
125
121
124
129
132
135
141
141
135
120
113
120
130
133
142
140
130
125
126
133
139
143
144
144
143
140
139
136
132
130
132
134
137
133
128
124
125
127
127
127
127
126
123
124
128
131
132
136
135
132
128
124
124
129
131
133
133
134
131
120
115
120
130
132
147
153
148
138
132
129
130
135
140
143
143
138
135
133
130
128
132
137
138
130
117
108
114
124
128
131
131
129
129
130
133
132
130
127
126
131
135
135
132
131
129
128
126
130
134
135
134
131
131
132
143
149
149
145
143
135
129
130
133
136
138
137
135
134
129
128
130
135
133
123
110
104
113
128
138
138
134
130
132
137
137
132
125
119
119
128
138
145
142
136
129
124
124
127
135
142
143
138
134
131
139
137
138
142
142
141
136
134
134
133
133
135
139
140
138
134
131
130
127
121
114
113
120
130
137
133
124
119
122
130
134
131
125
118
118
127
136
144
146
141
133
127
126
126
125
126
132
136
135
131
137
137
138
141
142
142
142
139
137
136
133
131
133
139
141
139
134
129
127
123
120
117
119
126
129
123
113
107
114
124
130
130
127
127
127
129
133
138
141
140
138
135
132
127
119
113
116
128
133
134
137
140
144
144
145
143
144
143
140
139
136
134
131
130
133
137
137
136
129
122
118
115
120
125
127
122
117
117
122
127
129
130
129
131
130
131
131
132
134
136
138
138
137
130
123
116
114
120
128
135
134
137
139
138
140
141
143
144
143
140
140
139
134
127
125
130
135
135
125
116
109
113
123
131
135
132
132
134
135
134
132
130
128
128
130
130
130
131
128
128
130
132
135
137
136
129
119
117
122
130
130
129
125
121
128
132
141
146
146
144
144
144
139
130
126
127
129
125
119
111
111
119
126
132
138
141
141
139
137
135
133
131
128
127
128
128
128
130
130
127
124
126
132
137
135
125
118
117
122
125
130
126
122
116
116
123
136
146
150
151
150
150
146
141
135
127
122
119
119
122
127
127
126
128
134
138
139
132
128
131
133
132
131
130
128
125
124
128
132
130
123
121
127
132
129
116
116
119
122
121
126
128
125
119
117
120
129
142
151
153
154
153
151
146
139
130
122
120
125
132
135
131
126
125
128
132
132
126
123
128
134
136
134
131
130
124
119
118
124
126
122
119
121
126
125
120
119
122
121
118
119
123
124
121
119
120
126
139
144
143
143
143
142
143
138
130
127
127
130
128
128
126
125
125
126
127
126
125
126
130
136
134
129
129
131
127
119
115
118
123
124
122
123
127
129
127
128
125
121
117
118
117
118
117
116
117
120
128
131
125
121
119
122
125
125
125
128
130
130
125
116
117
121
124
124
125
125
126
127
130
132
131
128
127
132
134
132
125
121
122
126
129
133
134
136
133
128
125
120
116
123
118
114
113
111
109
110
112
110
105
97
96
101
106
113
117
123
128
126
123
117
113
113
115
119
126
129
128
127
126
128
131
131
131
132
137
138
132
125
121
123
128
133
134
131
129
124
120
117
113
127
125
122
114
106
101
99
98
97
93
92
95
102
108
112
116
121
125
126
124
120
111
108
112
121
133
134
129
126
127
134
138
137
136
133
135
137
136
127
120
120
124
128
126
119
118
120
119
116
113
126
132
133
125
109
98
97
102
101
101
105
112
122
125
125
123
125
127
125
122
116
109
108
119
133
140
135
127
127
134
144
148
144
138
134
132
132
132
126
120
122
130
132
124
109
104
115
123
123
120
122
133
142
132
115
107
109
117
120
116
117
121
130
132
129
128
128
127
125
121
113
108
113
126
138
134
123
123
131
141
148
146
142
139
137
134
129
123
119
115
123
131
133
124
108
103
116
127
133
132
117
126
133
132
123
119
123
128
129
125
116
112
117
122
126
127
127
127
126
125
121
116
119
123
123
117
114
121
134
144
144
138
135
137
141
138
127
117
109
110
117
123
128
125
119
120
121
129
133
135
115
118
123
125
124
126
127
130
132
128
120
111
112
115
122
127
128
125
123
125
128
131
125
118
110
108
114
125
136
141
137
132
131
136
139
137
127
117
113
112
114
118
122
128
137
142
137
130
125
126
116
114
116
121
124
126
125
123
125
129
130
129
121
118
121
126
127
121
117
116
124
130
126
118
110
115
124
131
133
133
133
137
137
134
131
130
129
129
124
120
120
122
125
130
139
145
142
130
124
123
117
110
112
117
119
119
118
118
124
133
142
143
132
119
115
116
120
119
114
111
115
118
117
115
115
119
125
125
122
122
131
140
142
133
123
125
130
134
128
121
124
128
130
129
128
130
130
129
127
126
114
106
104
109
111
113
115
119
129
138
142
138
126
116
112
114
117
118
115
112
110
112
112
113
115
118
122
118
112
116
129
139
140
129
121
123
128
129
123
120
126
131
131
130
128
127
128
129
131
131
108
104
100
99
102
108
116
131
140
141
135
119
113
112
116
121
123
120
118
116
116
115
113
110
111
114
117
116
113
119
128
132
129
126
121
123
123
121
121
126
132
132
129
129
134
137
135
133
133
133
98
102
99
95
95
105
117
130
141
139
127
113
106
110
117
120
121
117
117
119
121
121
115
108
105
107
114
121
124
130
133
128
119
114
119
126
128
126
126
134
139
133
126
124
128
133
136
133
131
131
88
97
99
94
95
105
114
124
128
130
124
115
109
110
114
115
115
114
116
117
120
119
115
106
101
104
110
117
125
132
134
129
118
112
118
130
137
137
134
136
136
130
124
117
113
116
122
129
132
132
91
92
90
90
95
105
112
115
118
121
120
118
115
114
115
115
115
114
114
113
112
115
116
114
109
102
102
107
112
122
129
129
119
116
123
134
144
148
139
129
124
123
121
117
113
110
116
127
135
136
99
92
86
83
89
101
106
109
112
113
116
117
119
119
118
118
118
117
115
110
108
112
120
124
122
111
102
100
103
109
114
117
119
121
128
136
142
144
138
127
120
119
123
125
124
123
124
130
136
140
106
102
93
85
85
90
102
109
110
111
112
117
120
120
117
115
114
114
115
112
109
112
121
125
124
118
112
107
107
108
104
102
107
119
128
134
136
136
135
131
127
127
129
132
133
132
131
133
135
138
108
110
109
102
93
95
103
109
111
111
111
114
119
119
116
114
112
113
115
114
114
112
113
115
116
117
115
114
116
113
108
104
105
111
118
124
127
131
136
137
136
136
136
133
132
132
132
133
135
137
108
111
114
117
115
114
112
109
111
112
113
115
117
118
119
119
118
118
118
119
118
115
111
105
105
109
111
113
114
117
122
120
118
118
117
119
125
131
139
143
141
137
132
129
130
132
133
133
132
135
110
111
116
122
126
124
116
107
107
110
114
116
118
119
123
124
121
120
120
119
119
116
111
107
107
108
108
108
112
117
126
134
134
130
126
124
128
136
143
144
139
132
125
126
134
142
139
133
132
135
115
118
120
120
118
117
112
105
103
105
109
115
119
121
121
118
116
114
116
115
112
109
109
111
114
114
113
115
118
123
129
129
129
128
128
131
135
139
142
141
135
130
125
129
138
143
138
131
131
136
116
127
128
122
116
113
110
109
103
102
100
109
120
122
114
104
100
104
110
110
105
103
105
109
115
119
126
131
135
135
130
122
118
118
127
132
135
135
133
130
131
128
127
131
135
129
125
123
128
130
111
124
132
127
120
118
119
121
114
104
100
107
121
126
118
106
100
103
109
110
106
103
105
107
109
114
122
130
136
137
129
123
120
122
130
132
129
123
122
127
129
125
125
128
127
123
118
119
126
127
104
115
124
123
121
122
123
122
117
108
106
111
124
129
123
109
101
104
113
118
111
108
106
106
106
106
110
113
117
122
125
126
130
135
143
138
131
125
126
131
131
124
116
116
124
126
127
129
128
130
102
109
112
114
114
116
116
116
113
112
111
114
126
128
122
107
101
106
115
118
111
106
104
107
109
107
102
99
104
112
123
129
134
142
149
149
143
136
135
135
134
130
122
119
125
132
141
139
135
131
122
122
124
122
124
129
136
140
139
133
132
138
143
140
134
129
131
135
138
137
132
128
127
133
140
147
146
138
132
133
140
145
139
130
123
126
134
145
146
137
126
124
135
150
153
146
139
139
143
143
121
123
126
125
126
130
138
142
139
133
133
140
144
138
130
128
132
134
127
118
113
113
120
130
140
149
147
138
131
131
139
143
138
131
126
129
137
144
141
127
118
122
138
152
153
144
139
138
138
133
120
126
139
142
140
137
137
140
141
137
132
129
129
127
128
131
135
133
122
106
103
111
119
128
136
145
144
137
130
126
130
133
135
133
135
136
138
140
136
128
124
127
134
134
136
137
137
136
131
123
121
130
147
153
149
137
132
138
143
142
133
124
121
123
127
129
132
131
124
118
115
115
122
126
130
134
138
135
127
119
118
123
130
135
138
139
138
138
135
135
134
132
125
121
123
131
136
134
127
121
127
133
140
143
143
134
130
135
143
142
133
126
129
134
135
130
129
131
136
136
133
131
128
127
127
131
136
136
129
121
117
121
125
129
133
136
138
139
136
138
135
135
126
120
121
129
134
133
129
127
135
136
133
131
134
136
136
141
143
139
133
132
140
148
148
138
132
133
139
141
138
135
133
135
137
136
136
137
139
138
132
124
123
121
126
132
137
138
135
133
135
138
136
130
127
128
131
134
132
132
147
144
136
131
133
138
142
146
148
143
136
136
140
144
146
142
136
134
136
138
136
135
138
143
143
139
133
134
139
146
144
137
129
127
125
126
130
132
131
131
136
142
143
135
128
128
130
132
130
134
146
146
144
140
136
138
140
143
142
140
138
138
136
132
130
130
135
135
134
132
131
134
139
144
143
136
130
129
133
139
141
141
140
136
130
125
123
124
127
131
138
143
140
131
127
129
137
136
133
134
139
138
138
137
136
140
141
135
127
127
134
139
137
129
123
127
133
135
134
131
133
136
138
141
140
136
132
127
128
132
134
140
143
143
138
131
124
124
128
133
139
141
135
124
121
131
140
145
138
131
132
128
122
120
130
142
150
142
130
124
127
135
137
132
129
132
135
134
134
137
141
141
137
134
135
137
137
137
134
133
129
127
133
139
139
134
129
129
132
134
134
135
130
122
117
121
135
143
136
124
132
128
122
116
121
137
154
158
147
133
127
130
134
135
134
136
137
132
134
142
151
146
136
129
132
139
142
144
140
134
126
122
124
129
134
132
132
136
137
134
129
126
124
123
119
116
126
132
129
120
133
137
138
132
126
130
143
153
152
140
132
132
133
136
135
135
134
133
135
142
148
143
135
132
135
144
146
141
134
129
124
123
126
129
129
128
131
138
140
135
128
122
123
126
126
130
130
130
124
120
127
134
142
141
137
132
135
140
142
140
135
131
132
131
129
130
131
133
135
133
132
131
134
138
145
148
145
136
130
123
123
125
129
130
129
127
130
134
137
134
128
124
126
132
139
141
139
131
125
122
119
121
129
138
141
141
139
140
143
143
138
130
127
127
128
128
131
133
132
128
125
125
134
142
145
143
138
134
132
128
127
126
127
129
129
129
128
128
129
128
126
129
135
139
140
135
131
130
129
127
130
123
125
131
135
139
142
148
156
157
146
135
130
131
133
134
132
130
132
129
128
130
136
141
133
128
125
131
140
141
134
127
124
127
129
130
128
126
124
122
122
129
140
142
130
115
110
119
132
135
144
143
143
136
129
127
133
145
159
162
151
141
137
137
137
137
136
135
136
134
133
133
137
136
127
120
119
128
139
145
143
132
128
126
127
129
130
129
126
121
118
123
135
138
128
113
109
119
136
144
146
156
158
148
132
123
125
135
146
150
145
141
138
137
134
134
139
144
143
135
127
124
127
132
131
126
122
126
134
142
146
142
132
125
122
126
132
136
133
128
119
119
125
132
136
134
132
133
138
143
140
147
151
147
139
132
130
132
135
136
134
132
131
128
128
131
137
144
141
132
121
115
118
131
140
139
132
125
126
133
139
141
132
123
118
122
131
139
140
134
126
122
123
130
138
144
143
140
137
134
140
139
139
140
141
141
139
137
135
134
129
125
124
126
129
133
133
134
132
127
118
112
114
127
141
144
134
124
119
124
130
131
130
123
120
124
131
138
141
138
133
129
127
128
126
126
129
132
133
129
141
141
141
141
143
144
145
143
141
139
134
130
129
136
142
139
133
129
129
125
116
110
110
121
130
134
128
122
118
122
127
130
130
127
127
127
132
136
138
137
136
133
130
127
115
109
110
120
128
132
139
142
146
146
144
143
144
144
143
142
138
136
137
145
148
143
136
132
128
121
114
109
110
118
125
125
125
125
123
124
129
135
139
134
130
128
129
130
131
132
131
132
134
133
127
118
114
117
125
134
135
136
137
135
134
137
139
141
140
138
137
138
139
142
142
141
134
131
124
116
111
111
116
121
125
127
131
134
132
129
131
135
138
134
128
126
126
127
126
124
124
129
136
145
144
136
125
118
123
132
136
128
116
111
119
126
139
143
141
138
137
137
135
131
128
129
129
124
118
112
114
117
120
123
127
135
142
141
135
131
130
130
127
124
126
126
127
128
126
121
120
123
134
145
146
132
122
119
125
131
138
130
112
102
109
121
139
147
147
146
144
141
137
128
123
124
123
119
115
112
117
120
121
121
126
136
140
137
133
131
132
130
124
123
126
133
136
134
130
123
117
118
128
136
131
117
109
118
127
132
136
131
120
111
111
121
135
146
147
147
148
145
141
134
128
126
122
118
115
113
115
117
118
117
120
128
131
129
130
132
136
133
126
123
127
135
137
136
133
126
121
119
127
137
130
114
108
115
125
128
130
127
121
117
118
122
128
133
135
137
141
144
144
141
135
130
127
123
119
113
109
109
111
111
113
113
119
125
127
130
133
131
126
123
127
131
133
131
129
128
127
129
138
148
142
129
117
117
121
122
124
122
120
120
118
118
120
119
120
126
132
135
138
139
137
133
134
134
128
115
104
100
102
102
100
105
116
126
127
124
118
116
115
120
126
131
131
127
125
126
130
138
145
150
146
135
126
121
119
119
125
125
123
120
114
111
109
110
110
113
113
115
117
119
125
131
136
137
130
121
107
99
93
90
95
107
123
130
126
119
114
112
115
122
129
135
136
131
125
124
126
129
131
132
131
129
127
124
120
120
125
129
131
124
113
107
105
103
102
99
96
97
99
103
113
127
135
134
127
122
114
101
92
94
106
126
134
132
125
125
129
133
134
133
132
136
138
137
130
125
123
120
116
114
113
118
126
128
126
123
124
133
138
130
116
106
105
107
101
98
96
97
102
107
116
129
135
131
125
121
118
108
105
110
128
142
141
132
129
134
145
149
145
137
132
132
133
133
130
125
123
124
120
112
107
113
126
133
134
129
119
127
135
130
118
113
114
118
116
111
108
106
111
119
128
135
140
134
129
125
119
114
112
123
138
140
133
127
132
142
150
147
140
135
135
132
129
124
119
115
120
126
129
125
115
116
127
135
136
131
113
118
125
124
121
121
127
131
132
126
116
109
113
123
130
136
138
136
135
130
123
117
116
123
125
123
118
124
136
145
144
135
129
133
141
146
137
124
110
104
109
119
128
132
132
124
128
133
134
132
114
117
119
120
119
122
128
132
132
129
123
119
119
124
126
131
131
133
132
129
125
119
116
114
112
110
112
124
136
142
139
131
130
136
147
149
140
129
120
111
112
117
125
133
137
137
132
130
131
130
123
121
119
118
117
116
118
120
121
125
129
133
132
126
121
121
125
126
125
123
122
120
114
108
106
108
117
126
137
139
136
135
136
137
140
139
137
133
127
124
122
124
126
130
133
134
131
130
130
131
122
117
116
117
113
110
111
116
118
124
133
140
135
122
115
115
119
121
122
122
119
116
111
107
108
117
126
133
133
132
133
136
138
132
126
124
125
125
123
121
125
128
129
128
126
127
129
131
132
132
111
104
108
111
107
104
107
116
121
125
128
128
124
118
114
115
117
121
122
122
117
113
110
110
115
121
126
127
125
126
129
131
130
126
121
121
120
118
117
119
124
130
130
129
129
130
130
131
133
135
98
98
102
104
101
99
103
113
121
125
123
118
117
119
119
119
120
120
121
120
118
115
118
120
118
118
122
122
121
124
127
129
124
121
123
127
126
123
121
123
130
131
128
128
131
135
135
134
135
136
90
98
102
101
96
95
98
106
115
122
125
118
115
116
117
116
112
115
117
120
123
125
127
121
113
111
116
123
126
134
135
131
123
120
124
134
136
131
125
129
135
131
126
122
127
133
138
143
144
139
88
98
103
101
98
97
96
100
111
123
128
124
111
107
105
106
106
110
114
120
126
130
127
116
108
106
112
122
133
142
146
136
123
117
122
133
139
135
129
128
131
130
125
119
118
123
135
143
147
141
90
92
95
98
100
100
99
103
114
124
127
120
109
104
104
105
106
111
114
115
117
119
119
116
111
110
110
114
122
133
138
134
121
116
122
133
140
139
132
125
121
124
126
125
123
123
130
135
139
138
95
89
88
92
96
98
102
111
119
123
124
118
114
108
107
112
115
116
114
110
106
107
115
122
122
119
112
106
106
112
117
119
115
116
125
134
139
141
136
128
120
122
129
137
139
135
131
131
133
136
103
96
93
90
88
93
103
112
120
123
124
123
120
114
111
113
120
123
118
112
108
109
115
121
123
119
112
105
107
111
110
108
110
119
129
135
140
140
138
132
129
129
137
146
149
143
135
131
133
136
102
106
102
96
93
96
107
115
120
120
121
121
120
113
112
117
122
125
123
123
122
119
114
110
108
109
111
116
122
126
124
121
119
123
131
134
134
135
136
136
136
139
143
145
143
137
133
132
133
136
104
108
108
104
105
110
113
116
118
118
116
110
105
108
116
123
123
119
119
123
131
129
117
104
97
99
107
116
126
133
135
135
134
133
131
128
127
130
134
137
140
141
140
137
132
131
131
132
132
133
109
110
110
111
114
116
113
113
116
117
113
104
101
110
124
127
120
113
108
114
120
124
118
108
101
100
104
110
116
122
127
131
134
133
129
125
126
128
133
136
137
134
127
122
124
129
132
133
131
132
109
110
111
113
115
116
113
111
115
117
111
104
107
116
124
125
120
112
109
108
107
108
112
112
107
105
108
114
116
119
118
121
121
123
127
129
133
135
135
134
131
124
115
115
120
127
130
130
131
133
107
112
114
115
115
116
116
119
119
117
113
111
116
117
119
117
117
120
120
111
103
100
102
104
105
106
116
126
130
123
119
117
116
119
127
133
136
137
136
133
127
121
115
117
123
126
127
128
132
132
105
112
116
116
116
119
122
124
123
121
120
120
120
117
109
108
114
122
124
118
107
100
96
94
93
104
120
133
134
126
119
118
126
132
137
136
133
135
136
138
131
125
119
122
127
127
129
132
132
130
103
112
114
115
113
113
115
117
120
124
127
125
123
115
106
101
104
112
122
120
115
110
103
96
96
105
116
129
130
123
119
120
132
143
150
141
132
128
135
142
139
131
123
123
127
133
138
136
128
118
99
104
109
111
109
105
98
100
109
120
125
126
118
111
104
98
102
111
118
119
117
115
113
111
113
116
121
125
128
125
122
122
130
141
150
143
134
126
132
136
135
130
125
123
129
136
140
134
122
112
134
138
133
127
122
123
127
128
125
124
130
138
147
145
134
125
123
130
136
137
136
131
132
133
135
139
138
137
136
139
142
145
141
135
129
128
131
137
139
138
131
135
141
153
155
147
138
136
139
141
142
144
146
139
132
131
136
136
132
129
132
141
146
139
128
126
130
134
136
136
138
136
132
130
132
135
136
137
140
145
150
146
137
130
125
129
134
140
138
129
121
125
138
151
149
140
134
135
141
141
148
147
146
146
142
140
139
138
133
126
121
124
128
131
131
134
137
136
134
132
135
137
134
131
129
131
133
134
137
139
137
130
123
119
123
129
134
138
136
129
124
128
136
141
142
137
135
136
138
135
152
146
141
140
139
138
136
138
138
129
115
109
118
131
138
138
134
132
128
126
128
132
134
132
128
127
128
128
124
122
120
124
124
128
131
133
136
138
138
141
140
137
135
133
134
136
139
139
137
134
151
145
136
131
129
130
134
144
151
140
125
115
124
138
142
135
130
128
125
122
122
127
132
133
129
128
128
125
120
116
119
125
133
139
141
142
142
143
144
147
147
141
133
124
125
131
138
138
134
133
148
146
139
134
133
131
136
147
152
144
134
132
138
142
141
133
131
132
129
123
122
126
132
135
135
134
131
127
123
122
121
127
131
136
139
142
144
145
146
145
143
140
131
123
121
127
132
133
131
132
144
146
146
146
146
142
143
142
140
140
139
141
141
137
132
131
133
136
135
134
135
135
135
138
139
138
134
129
124
121
117
116
120
127
135
137
140
140
139
140
142
142
140
132
129
128
131
130
127
132
140
140
141
142
148
151
144
135
127
129
138
142
138
129
123
128
136
139
138
139
138
136
137
139
140
138
133
127
122
118
113
113
122
131
135
132
128
128
131
137
142
145
142
140
137
137
136
133
130
134
135
131
126
124
134
143
142
133
125
126
135
139
135
127
124
130
140
141
138
134
133
133
135
137
139
137
133
129
123
119
118
124
134
140
138
133
127
126
131
135
139
139
136
130
132
133
140
146
144
135
134
128
119
115
122
141
146
141
134
131
132
135
130
124
125
136
144
140
132
127
130
130
134
135
136
137
135
132
132
134
134
134
137
140
140
135
132
133
135
136
133
128
124
118
114
120
135
147
147
129
137
133
128
126
130
139
150
152
145
137
131
132
130
125
127
139
145
137
127
127
136
143
140
135
134
136
136
134
135
138
138
134
130
131
134
133
133
138
141
137
130
124
120
115
110
115
129
141
136
122
138
138
142
143
141
140
147
149
145
138
134
135
136
134
132
135
138
135
132
135
145
147
145
137
133
134
133
132
133
136
134
131
128
129
129
128
130
135
138
136
129
121
117
117
122
128
133
134
128
122
135
137
143
147
144
139
139
141
143
140
135
135
137
137
134
132
132
132
134
134
135
133
134
134
132
130
127
129
130
131
129
128
129
131
129
126
127
130
132
131
128
121
116
119
127
138
138
132
127
126
130
128
137
139
140
138
138
142
147
144
134
127
127
133
137
134
129
128
129
128
126
122
123
129
130
125
123
129
133
132
128
126
127
129
129
128
127
129
128
127
125
122
121
121
127
134
134
132
129
126
132
134
137
140
136
137
139
147
152
149
136
125
124
132
139
138
130
124
125
128
130
131
134
136
128
122
122
131
140
141
133
125
122
125
128
128
130
131
128
125
123
126
135
134
129
125
126
131
132
130
137
143
148
146
136
130
135
145
151
148
141
136
134
137
139
138
134
132
132
134
141
148
150
143
135
126
124
130
140
143
139
129
124
123
125
128
131
133
130
126
124
127
137
140
133
128
127
134
139
139
133
144
151
148
136
127
128
135
140
140
141
142
140
137
133
137
144
148
145
138
138
141
143
140
136
129
124
127
130
137
139
135
128
124
124
127
131
135
135
133
129
127
128
134
134
133
134
140
143
145
131
134
140
142
137
130
130
132
135
135
135
135
128
123
123
133
146
150
146
136
132
127
128
129
133
134
132
129
126
129
133
134
128
124
122
125
130
135
138
139
135
129
125
126
129
131
133
137
139
139
133
130
130
136
140
141
141
139
137
137
132
123
114
112
122
131
134
137
137
135
131
126
122
124
129
133
136
134
130
126
126
126
125
122
121
125
130
136
139
139
136
130
129
128
126
126
125
127
128
126
138
137
135
138
143
147
147
146
145
143
137
126
123
133
142
138
130
128
133
137
133
127
122
123
125
131
134
135
130
125
126
127
128
125
123
126
131
134
133
129
126
124
128
130
131
126
121
122
124
121
138
142
143
141
139
139
138
141
143
143
139
136
142
156
161
147
131
126
130
135
133
129
124
123
126
129
133
132
127
124
129
137
137
130
124
124
128
129
126
121
118
119
125
133
141
137
130
125
125
127
136
138
139
135
127
126
122
127
134
137
138
137
144
153
154
143
130
126
128
130
131
130
125
124
127
135
141
138
131
126
129
137
137
129
120
120
124
126
126
125
122
123
129
138
145
142
134
128
127
130
137
133
128
127
121
118
119
125
133
138
138
137
135
132
128
128
130
131
128
126
128
128
124
122
126
136
145
145
135
127
124
125
123
119
118
120
126
130
130
128
126
126
130
135
136
133
128
125
128
131
141
134
128
124
120
121
125
131
139
143
145
142
131
116
115
125
134
137
128
122
121
122
119
119
122
134
141
141
133
126
119
116
114
112
117
130
138
138
134
127
121
122
130
135
130
119
114
119
127
131
141
134
126
122
120
126
132
135
135
140
146
145
131
118
115
126
134
135
123
106
102
103
110
113
118
126
133
135
133
129
130
126
118
113
116
129
140
144
137
127
120
122
134
145
139
119
110
116
125
128
137
130
123
120
121
128
131
129
124
129
134
139
132
125
123
127
130
122
112
96
89
94
99
104
110
117
128
136
135
132
132
128
121
114
114
123
132
137
136
128
123
126
141
151
143
127
115
118
124
126
128
126
123
122
123
126
126
122
119
122
128
135
137
136
136
133
129
123
117
107
102
97
96
96
98
110
126
138
136
128
120
115
114
115
116
122
127
128
128
127
127
131
135
138
134
125
119
123
128
130
125
129
133
130
124
121
121
124
126
125
126
125
130
135
140
139
139
135
128
124
118
111
104
99
99
110
124
133
127
120
113
113
116
122
124
127
129
130
128
127
127
127
125
122
121
121
123
127
133
135
124
132
138
133
121
113
113
121
126
124
118
113
111
115
127
140
145
140
131
127
124
116
111
107
111
123
126
122
116
118
124
131
136
134
130
129
131
133
132
129
127
126
121
119
123
125
128
132
136
136
123
129
132
127
117
112
113
116
117
115
109
102
97
100
113
134
143
137
126
121
120
117
113
113
123
134
133
124
118
124
134
143
143
136
129
125
123
129
130
128
125
125
126
129
134
138
138
136
133
129
119
120
121
119
117
120
122
118
109
107
106
104
101
101
112
126
135
132
124
119
119
117
115
117
125
138
140
135
133
132
137
136
134
130
127
122
121
118
117
116
117
122
129
133
134
137
140
136
130
123
110
114
116
116
119
128
132
128
118
114
117
117
117
115
117
122
129
128
126
124
122
120
118
121
124
130
134
136
139
138
136
130
127
129
130
132
128
119
110
106
108
116
125
130
128
125
129
135
135
128
112
117
118
115
117
125
133
131
128
125
127
134
131
124
122
121
126
128
128
126
123
121
120
118
117
118
122
131
137
139
136
131
129
133
139
139
129
121
117
112
113
117
123
124
122
121
124
132
137
132
117
119
119
116
113
115
122
125
124
126
131
135
133
123
120
118
123
127
127
125
122
120
116
113
112
114
119
128
137
140
136
133
133
135
136
131
123
118
120
124
123
125
128
129
125
124
127
132
138
135
120
119
120
120
115
112
116
118
117
118
119
123
123
119
117
117
122
123
124
123
120
116
112
111
115
122
128
136
142
143
136
130
129
128
125
118
111
108
110
121
128
132
133
131
131
131
131
132
134
137
113
116
120
124
119
114
114
118
117
113
112
116
121
119
117
114
116
118
120
118
113
113
112
119
126
128
132
138
144
142
134
128
125
124
123
121
117
109
111
120
129
133
134
132
133
134
133
131
133
136
111
113
117
120
116
113
113
115
116
117
117
120
125
124
119
114
110
110
112
109
108
114
123
130
132
125
126
128
131
134
132
132
129
127
129
131
130
124
117
121
130
132
130
129
132
134
134
134
137
138
107
110
111
110
108
107
106
109
112
122
127
131
127
125
121
116
110
112
113
112
114
121
130
131
124
117
118
120
122
124
128
133
134
135
137
144
140
131
119
119
125
129
128
129
130
134
138
145
146
142
101
105
104
101
101
102
98
96
104
118
128
128
122
118
118
117
115
117
120
123
125
130
130
123
114
112
116
122
124
125
126
128
131
135
140
143
140
129
111
109
116
126
131
133
134
136
139
147
148
143
94
93
94
96
100
101
97
98
107
119
124
118
111
110
112
114
114
117
119
123
125
124
123
119
115
115
118
122
126
126
126
124
127
132
136
137
134
125
114
110
115
125
134
140
141
138
135
136
136
137
88
84
89
96
103
103
106
112
122
125
122
115
111
109
110
112
114
115
114
114
113
116
117
120
120
115
112
113
119
124
125
123
124
129
133
134
131
126
120
119
120
126
136
146
148
143
134
131
132
136
91
91
95
101
105
105
111
121
131
131
127
121
118
115
116
118
119
118
114
114
114
116
116
117
115
110
105
103
112
121
128
127
126
132
136
137
135
130
127
126
126
130
137
143
144
140
135
132
135
138
102
105
106
107
107
108
113
120
127
131
131
128
122
118
121
124
125
123
121
124
127
125
116
109
104
102
103
106
115
126
136
136
135
137
140
141
138
134
132
129
130
133
137
139
135
133
131
133
135
136
110
117
112
108
108
110
111
112
116
123
126
125
118
117
120
123
121
117
118
124
131
128
115
105
100
102
107
118
124
126
131
134
135
137
140
139
136
133
132
129
131
135
135
134
130
129
131
133
132
131
109
112
109
108
109
111
109
106
113
119
119
114
109
112
117
116
110
104
105
110
115
115
111
107
103
104
110
117
122
120
120
122
125
125
127
129
132
132
130
129
130
130
132
127
127
131
135
135
132
129
102
102
102
106
112
114
113
113
118
120
116
106
105
111
114
113
109
107
105
103
103
104
107
109
106
106
111
115
117
117
118
117
117
114
116
125
131
134
131
128
127
124
123
122
125
130
135
137
134
131
101
98
99
106
113
116
118
121
126
124
119
111
108
110
113
114
121
122
120
110
103
102
107
109
106
107
113
118
119
120
121
123
121
118
118
126
133
137
135
131
127
121
121
122
125
128
132
137
139
134
106
106
104
106
110
113
114
118
124
128
126
121
113
109
112
118
124
128
123
116
111
112
109
107
106
111
122
131
128
123
122
127
133
132
129
129
133
139
145
142
133
126
126
127
127
124
129
135
136
130
108
107
105
106
107
105
101
106
114
126
129
122
112
108
111
117
122
121
122
119
117
117
114
109
110
119
133
139
135
127
123
127
134
139
136
130
131
137
146
147
138
133
133
135
132
127
126
127
126
121
101
100
101
104
105
102
97
96
105
115
120
116
109
107
112
119
122
118
120
120
121
123
123
118
118
125
133
140
139
133
127
128
130
135
135
128
124
126
132
135
132
131
136
141
139
131
123
120
121
122
148
152
149
139
131
127
126
126
127
131
135
135
131
126
126
128
134
141
143
139
135
134
136
136
133
129
127
131
133
133
132
135
142
150
150
139
129
124
122
126
128
127
131
137
144
143
133
131
135
139
151
150
148
142
138
135
135
136
135
136
138
139
134
127
128
134
141
144
146
148
150
149
144
137
132
126
124
128
134
137
138
134
135
135
139
136
131
132
134
133
129
128
133
141
144
140
132
132
138
143
153
147
140
139
141
143
141
140
136
135
135
138
138
140
141
141
141
143
146
148
153
153
147
137
130
124
123
127
136
142
142
132
124
119
123
127
131
134
138
140
139
137
140
146
144
137
130
132
139
144
156
147
137
135
140
143
141
139
136
133
129
130
138
147
149
142
138
136
138
142
147
150
147
137
130
126
125
129
137
143
145
142
134
128
126
127
129
133
137
144
147
149
150
148
141
134
131
133
139
143
158
148
141
135
133
132
133
136
140
134
127
128
136
142
140
136
134
133
132
130
133
138
142
136
131
128
128
130
133
137
145
151
153
150
142
132
128
131
135
140
145
148
149
144
135
130
132
134
134
136
146
146
146
145
135
128
128
134
139
136
133
135
136
134
129
131
136
137
131
127
129
131
132
129
130
133
132
128
121
122
128
138
147
150
146
136
130
130
133
135
134
136
134
132
129
129
132
131
124
123
137
140
144
146
146
139
135
131
129
130
138
141
138
127
122
128
135
137
134
131
131
129
126
125
130
136
134
128
117
110
108
114
127
131
138
135
130
129
131
133
131
131
129
128
130
133
134
131
125
119
137
132
130
137
151
157
147
134
125
129
139
143
139
128
124
128
133
136
136
135
132
126
122
124
131
137
135
128
119
111
108
110
119
129
135
133
128
128
130
133
131
129
126
127
131
136
136
133
128
125
140
129
119
123
145
158
152
139
131
132
140
141
136
131
131
134
138
137
135
131
127
124
124
126
131
134
132
131
129
128
127
127
135
138
137
133
131
131
133
134
132
128
125
125
128
131
131
131
133
131
139
132
126
127
135
146
146
141
134
133
135
135
130
129
137
148
152
140
129
122
124
127
130
132
132
132
132
132
134
137
142
145
145
144
141
135
134
136
137
135
132
128
129
129
125
124
125
131
132
128
136
137
139
139
139
139
140
137
134
130
129
129
127
127
137
152
157
143
126
121
130
141
141
137
135
133
131
130
131
135
140
143
141
140
138
134
132
132
133
131
130
131
132
133
129
128
129
131
127
122
131
134
141
146
144
141
142
141
135
130
129
131
130
128
134
147
154
147
134
130
135
143
146
141
136
131
127
127
130
134
136
135
133
133
132
129
127
120
121
125
129
131
132
133
132
132
132
130
126
124
129
126
132
141
142
140
142
143
140
136
132
132
134
136
138
145
147
145
138
135
132
130
133
135
131
125
122
127
132
136
134
132
131
131
129
127
125
120
119
125
130
130
125
119
120
128
130
129
128
130
129
128
133
137
138
137
139
143
144
139
132
129
132
142
149
144
138
132
132
131
128
122
121
122
123
121
120
128
136
137
133
130
132
132
131
129
131
132
132
132
134
133
126
117
116
121
126
129
129
129
128
132
138
140
140
138
139
142
143
139
131
127
129
138
145
140
131
123
124
129
133
132
128
124
124
127
129
134
137
133
129
129
132
134
132
132
134
137
140
136
136
137
138
131
125
126
131
134
131
125
127
136
144
146
145
144
143
143
139
136
133
132
130
131
133
133
131
128
127
131
142
149
146
139
135
139
142
137
131
125
124
128
130
133
135
134
134
135
134
135
138
139
140
138
134
135
139
141
137
129
130
135
142
146
144
142
141
139
136
135
139
141
137
126
123
133
142
143
136
132
141
150
150
142
139
140
138
133
128
122
124
126
129
131
134
134
133
132
133
136
138
135
128
127
126
129
135
140
142
139
131
130
135
138
140
138
136
134
134
137
143
145
141
126
123
134
144
145
134
131
136
142
142
137
130
131
133
132
131
129
126
126
126
126
128
129
131
132
136
141
139
134
125
120
119
122
127
133
138
138
130
125
129
135
141
142
139
134
134
139
142
141
135
128
127
131
132
131
130
131
137
139
137
131
125
123
127
133
135
132
128
126
123
122
122
125
129
133
136
135
136
134
133
131
131
129
128
128
129
126
130
127
131
137
141
144
140
134
135
139
140
137
135
139
143
136
127
123
131
138
141
139
136
131
127
123
125
129
130
128
130
130
127
122
122
125
129
130
126
122
120
123
132
141
143
139
133
129
126
124
135
139
139
138
136
133
128
129
133
137
136
136
142
153
156
142
128
125
135
145
144
140
137
134
132
131
129
126
121
126
133
139
134
127
121
124
128
125
121
111
110
116
127
138
145
142
134
130
130
129
136
140
140
136
126
119
116
121
129
135
135
135
140
148
145
134
128
127
135
142
147
145
139
135
136
137
138
134
129
129
135
138
134
124
117
121
126
127
125
123
118
119
126
133
136
132
129
128
128
131
135
137
143
144
130
118
109
116
130
137
138
137
134
131
126
127
129
133
136
137
140
142
137
133
133
137
143
144
137
130
130
127
122
116
113
117
125
132
135
134
130
127
128
130
128
124
125
123
124
126
138
141
148
154
143
124
114
118
131
139
142
141
133
124
118
127
140
145
137
128
124
125
127
128
129
133
140
142
136
128
123
120
118
114
111
116
126
136
138
133
128
127
130
132
129
125
125
122
124
123
140
143
149
153
142
132
127
126
127
134
142
142
133
119
117
131
148
152
138
117
104
104
110
120
126
133
140
141
136
128
124
123
121
117
112
115
124
134
134
129
125
125
132
136
136
131
127
128
128
128
138
138
138
138
138
135
134
130
123
125
133
136
128
114
114
127
137
138
125
112
100
97
100
111
123
133
142
146
141
131
125
126
125
119
112
112
119
126
129
127
122
124
131
135
134
129
128
131
133
133
130
130
134
134
133
134
134
133
125
123
124
124
122
118
119
123
122
121
120
118
113
109
106
110
121
132
145
149
142
133
126
124
124
120
114
114
119
126
127
127
123
122
125
126
126
126
127
132
136
135
124
130
139
137
129
127
125
129
129
125
122
119
119
125
129
128
124
123
127
129
128
121
116
117
123
130
132
134
131
128
128
131
131
124
121
121
127
129
131
128
126
123
123
124
125
127
130
134
138
136
125
129
134
131
122
116
116
122
127
126
124
119
117
124
131
137
139
138
134
132
132
129
126
125
126
129
126
120
117
123
133
143
141
135
129
128
132
134
134
129
125
124
127
133
137
141
136
134
136
136
126
124
121
117
115
115
118
119
121
121
121
117
112
112
119
131
137
136
129
125
124
125
125
123
125
132
132
126
121
122
131
140
142
137
130
127
127
127
127
125
123
125
132
142
147
144
138
132
130
132
124
119
112
109
113
123
126
120
110
112
118
120
117
108
108
115
120
116
111
111
119
125
124
121
123
135
145
145
136
125
123
129
132
130
126
121
118
115
115
116
120
124
130
133
135
138
136
133
129
129
119
120
114
111
115
127
133
122
109
111
123
136
130
118
108
106
106
106
104
108
119
127
128
123
123
135
148
152
142
129
125
126
126
125
120
117
111
105
107
111
116
121
124
122
120
123
131
137
137
130
115
120
119
112
114
121
127
125
117
123
132
140
135
124
118
114
111
105
105
110
120
128
129
126
126
132
140
140
137
133
131
130
128
125
121
113
105
99
103
110
115
119
122
121
119
120
128
137
141
132
114
117
118
115
112
113
118
125
125
128
131
127
120
119
122
123
122
117
112
114
120
126
128
129
130
132
135
137
135
135
132
129
128
126
122
111
100
97
104
112
118
125
130
131
128
126
129
134
138
129
117
119
119
117
115
113
117
121
121
121
119
115
112
114
121
127
127
123
117
116
118
123
127
131
133
133
135
141
145
142
133
125
125
126
125
117
106
101
106
116
125
134
140
142
137
135
132
131
130
128
122
124
123
123
120
118
118
119
114
111
115
118
122
121
120
118
119
119
116
114
114
120
128
134
136
132
132
140
149
148
137
127
125
127
127
125
119
116
113
120
131
137
140
136
135
135
133
131
131
134
125
125
123
121
120
121
121
119
117
116
123
131
134
129
120
111
107
110
114
112
112
118
127
133
129
123
122
129
137
142
141
136
133
129
129
130
130
126
116
121
126
130
131
129
130
131
132
133
137
140
122
122
116
111
112
120
122
120
120
123
127
130
129
126
120
113
109
112
118
118
114
116
122
124
119
115
116
117
119
123
130
137
139
138
136
137
137
129
118
110
114
120
124
128
129
130
131
136
142
142
110
109
105
103
108
115
118
116
116
118
121
119
116
117
120
122
121
121
123
124
121
119
119
118
116
116
118
117
112
107
112
125
138
144
148
145
141
132
119
107
107
115
125
130
132
133
136
136
137
137
94
94
93
96
103
107
109
109
111
115
116
113
112
115
123
123
121
122
125
125
124
122
121
121
118
117
117
117
118
115
115
124
136
144
148
146
140
132
122
119
117
121
127
133
136
136
137
135
133
135
87
82
88
97
104
101
103
108
114
117
115
112
113
122
124
122
116
113
116
119
120
120
122
123
121
114
111
113
122
129
129
129
136
141
137
132
129
127
124
123
123
123
126
133
137
136
134
133
136
137
92
91
100
107
108
104
106
112
120
120
119
116
116
120
123
122
114
111
112
116
119
118
117
117
117
110
103
105
117
130
140
140
138
138
135
127
122
121
124
124
123
121
123
128
131
130
128
130
137
139
107
112
119
120
118
110
108
110
117
121
125
121
120
119
122
121
116
114
116
122
120
115
111
110
111
109
106
106
115
126
137
139
140
138
136
131
126
124
125
123
119
118
120
122
121
124
127
130
133
136
111
121
125
122
120
113
104
97
101
115
126
129
125
121
116
114
112
114
117
119
117
112
106
107
110
115
118
120
122
119
122
126
131
133
135
138
139
136
131
125
122
120
121
121
123
126
130
132
130
130
102
111
115
118
118
113
101
91
90
102
119
128
126
120
115
109
107
107
109
108
106
105
104
107
113
121
130
132
127
118
113
113
118
122
129
138
142
141
135
127
124
127
128
130
133
137
139
137
131
128
95
98
105
112
115
114
107
102
98
103
113
116
119
116
114
113
112
112
110
108
105
105
108
112
117
120
126
127
122
120
121
122
120
119
121
132
139
138
132
125
123
126
131
136
140
142
141
138
132
127
98
100
103
109
113
114
114
114
115
113
109
104
105
111
117
122
125
122
115
109
112
114
122
125
121
115
116
117
118
123
131
136
132
125
123
128
135
136
129
121
119
122
129
134
137
134
134
134
132
126
105
105
103
108
109
109
110
113
116
113
106
98
96
107
121
128
126
118
111
109
117
124
131
131
126
122
123
126
125
126
130
137
137
133
128
129
134
136
132
122
118
121
127
130
126
124
128
131
134
127
103
102
99
104
107
107
104
104
107
110
105
97
98
109
126
134
129
116
111
112
119
127
131
130
131
136
138
140
133
127
125
127
134
135
131
128
128
133
136
132
123
124
130
133
127
120
120
130
137
139
95
91
93
100
108
112
110
106
105
108
108
107
111
120
132
140
137
127
118
118
124
126
125
124
130
136
142
140
135
129
127
128
131
133
130
125
124
129
134
132
125
128
135
139
134
122
116
125
139
150
144
140
137
137
137
136
133
128
129
136
142
136
126
121
127
137
145
146
143
138
134
134
136
137
134
131
131
133
133
131
128
134
142
151
148
139
129
123
126
128
125
119
119
124
131
134
133
131
137
138
133
129
130
135
138
140
137
138
140
145
143
137
126
123
132
143
145
143
136
132
132
136
142
144
142
135
129
127
127
127
128
130
134
137
137
132
125
123
128
136
137
132
127
129
134
136
134
130
135
139
133
134
135
137
141
145
146
148
148
147
143
137
136
135
136
139
138
135
134
133
135
138
139
139
137
130
126
124
126
131
132
130
126
123
125
128
127
126
130
139
143
144
138
135
134
131
124
123
128
134
136
141
142
143
146
149
148
143
141
137
138
138
137
137
136
133
133
135
137
137
139
140
140
138
134
131
129
133
137
142
143
139
131
126
124
126
127
128
129
130
137
142
142
140
134
125
120
118
121
124
136
143
147
148
145
143
136
130
128
128
129
135
135
131
128
132
137
139
137
137
142
149
147
142
136
135
135
136
140
144
144
143
141
135
129
124
124
127
129
127
127
133
141
141
135
125
119
118
118
117
135
141
144
146
139
132
130
128
126
124
130
135
133
126
124
133
141
141
135
133
142
147
146
140
134
135
133
131
130
134
140
141
139
134
129
122
121
127
129
130
128
131
135
137
132
128
124
122
121
118
138
138
136
136
134
136
133
132
130
131
137
137
133
126
124
132
138
137
132
131
131
132
128
125
128
132
130
124
121
128
136
137
133
129
128
124
124
127
129
130
130
129
128
128
130
131
132
132
131
128
145
137
129
130
141
148
145
137
136
140
144
142
136
130
129
130
131
133
135
134
129
121
111
111
119
125
126
126
125
131
135
136
132
130
129
129
129
130
129
128
126
123
122
122
128
133
137
138
139
135
144
136
128
136
153
159
151
140
138
146
148
146
139
135
136
135
132
133
136
139
133
126
116
112
114
119
127
133
135
134
134
136
136
134
133
134
136
137
132
126
119
117
119
121
127
132
132
131
130
129
138
136
139
145
152
153
144
137
137
142
146
144
141
140
143
145
141
135
133
135
138
140
134
125
117
123
134
141
138
132
129
134
139
140
137
137
139
141
136
126
119
118
126
132
133
129
124
115
113
116
134
139
145
147
144
140
139
137
135
135
135
136
134
135
142
149
148
138
128
128
134
140
137
132
130
136
140
141
133
126
124
130
135
139
140
139
136
134
128
123
124
126
134
139
137
130
122
110
105
112
133
137
141
141
139
138
140
140
135
129
125
125
125
126
133
145
148
143
131
127
129
130
134
138
141
141
140
134
130
126
128
130
132
135
137
136
131
120
115
119
128
134
140
137
135
130
126
122
119
121
133
131
133
136
138
138
139
140
136
130
124
121
124
126
132
143
147
145
137
130
127
127
133
140
143
139
131
128
131
134
134
133
133
133
133
134
130
122
116
122
134
144
143
133
123
124
126
126
129
131
128
127
131
134
136
135
135
137
136
134
129
129
131
139
143
145
144
137
133
130
130
130
134
138
137
135
131
132
135
135
134
134
134
134
133
134
135
134
134
135
142
150
147
131
120
120
124
128
128
129
126
127
130
134
135
133
135
136
136
135
134
132
132
139
144
142
136
128
124
126
130
133
129
124
128
137
142
142
136
129
127
132
136
136
134
134
136
139
143
142
147
151
148
134
124
127
131
130
127
122
128
129
131
135
139
142
141
139
136
136
138
136
129
124
125
130
132
128
123
124
130
132
127
121
125
140
150
146
133
124
124
131
136
137
136
134
134
134
135
138
143
145
136
126
123
130
136
134
130
123
139
136
134
136
139
144
146
143
136
137
140
138
130
120
116
128
137
136
125
124
132
139
137
129
128
137
140
136
130
127
128
132
135
136
136
133
131
128
126
132
136
132
124
116
114
121
129
132
132
126
142
140
138
134
134
137
141
140
137
137
142
145
140
129
125
132
137
133
123
123
132
144
148
140
133
131
131
132
132
132
131
132
133
134
132
129
127
126
127
131
132
131
125
119
117
119
123
127
133
130
139
140
139
134
130
131
135
135
134
137
140
146
146
145
139
134
128
122
118
121
129
141
146
143
134
127
128
133
137
135
133
132
132
131
128
126
125
125
126
128
133
135
136
135
133
130
128
129
131
130
140
142
141
136
134
130
130
128
127
128
133
138
143
149
145
135
126
124
127
127
125
128
135
138
135
127
125
130
133
135
137
137
135
131
129
128
126
123
122
127
132
136
139
140
141
137
134
132
134
134
144
146
144
140
136
133
129
123
119
121
127
133
139
145
143
136
131
136
141
141
135
128
133
137
136
131
124
121
122
134
143
143
135
131
130
131
128
123
120
124
127
130
132
134
133
128
127
129
133
136
141
144
144
141
135
131
125
123
125
128
130
133
135
135
134
131
132
139
146
149
146
143
143
140
138
134
128
123
126
134
141
139
132
126
126
129
130
128
125
123
121
123
129
131
128
121
118
120
126
128
132
138
141
141
133
123
121
124
132
136
136
136
134
129
126
127
130
133
136
138
140
144
146
142
136
134
134
134
135
134
134
131
130
125
122
123
128
134
135
126
121
123
128
132
130
124
118
120
121
120
130
133
141
143
135
123
119
125
130
134
134
135
133
127
122
127
132
134
131
125
123
126
133
138
134
133
137
140
140
134
128
127
130
129
122
118
124
134
136
132
127
126
129
133
132
131
130
126
124
122
129
135
143
148
141
133
128
128
126
127
131
134
131
123
120
129
142
147
141
130
119
115
119
126
131
134
139
143
142
133
126
125
130
131
123
115
114
120
129
130
131
131
130
131
132
132
133
131
131
131
127
138
147
151
145
139
137
131
125
123
127
130
123
112
114
127
140
148
144
137
127
120
117
121
130
137
141
144
142
134
126
123
127
129
121
114
113
115
122
129
133
134
130
129
128
130
134
134
135
136
125
137
144
146
140
138
135
130
124
123
126
124
114
108
111
123
128
134
133
133
129
117
116
121
131
138
142
143
141
134
130
127
126
125
119
118
121
125
127
130
134
133
130
127
126
131
134
139
140
136
127
131
137
138
132
128
126
124
123
123
124
122
118
119
121
124
123
126
130
129
121
112
114
121
131
136
136
137
137
136
137
138
132
127
122
126
133
139
138
132
130
129
131
129
133
135
141
146
144
138
129
126
124
123
122
120
120
121
123
122
123
125
127
131
131
132
132
134
134
130
122
115
119
126
131
132
131
130
133
137
143
149
142
134
130
133
136
138
135
128
123
125
132
133
135
136
138
143
143
138
129
120
111
107
113
120
125
123
124
123
122
125
127
127
128
131
132
133
130
128
127
129
127
126
128
132
135
138
137
136
138
142
142
138
134
131
130
127
121
117
118
124
132
133
131
126
128
132
135
137
124
118
106
99
108
123
131
125
119
118
121
128
128
119
118
118
120
117
114
121
129
138
135
128
125
132
145
153
146
135
129
129
132
132
131
125
118
112
111
115
122
128
129
127
122
121
124
131
133
136
121
122
114
106
112
123
128
121
111
115
127
136
134
124
119
115
111
104
100
109
123
138
138
129
125
131
143
153
147
135
129
128
126
124
119
111
103
100
108
119
130
130
126
121
119
123
132
136
137
135
117
121
121
117
115
118
118
114
112
121
132
138
133
126
126
124
114
102
96
104
119
131
134
131
129
131
139
140
138
134
134
132
127
121
111
100
93
94
105
117
127
127
125
122
124
128
133
138
139
132
112
116
117
117
114
113
113
116
121
127
129
123
117
121
127
131
123
111
100
106
117
127
135
136
135
133
135
135
132
131
133
133
129
123
113
103
96
96
102
110
118
126
131
133
131
130
131
134
132
123
116
115
114
113
114
113
114
117
121
124
122
116
112
116
123
130
128
122
113
112
119
130
139
141
137
135
133
135
134
131
126
124
126
126
124
118
112
108
108
112
121
133
140
140
134
132
131
131
127
117
125
120
113
109
110
114
115
115
113
113
116
120
122
121
120
120
122
123
125
124
129
134
141
139
131
125
127
136
139
136
125
121
123
127
127
127
126
122
118
119
126
134
139
136
131
129
131
132
130
127
127
124
115
108
108
113
115
112
109
108
116
128
134
131
120
113
111
118
127
129
130
134
136
131
121
116
119
128
137
138
133
131
128
127
127
129
131
130
126
121
122
124
126
126
126
127
129
133
137
141
117
120
115
105
108
116
118
116
114
112
114
118
121
125
121
115
109
114
121
125
124
122
124
124
120
117
117
119
121
127
135
138
138
134
129
130
134
134
131
124
116
115
118
121
125
127
130
133
138
143
103
106
108
104
111
120
123
121
118
114
110
108
109
115
120
118
115
116
120
120
119
117
119
122
125
123
119
115
114
117
126
137
141
140
134
132
136
139
139
129
120
116
117
119
124
130
135
137
137
138
96
95
98
103
113
120
120
118
114
112
111
110
111
115
122
122
119
119
123
125
119
116
119
126
128
122
117
115
118
119
124
129
137
139
134
131
136
142
146
142
131
120
117
118
122
131
139
144
141
137
101
96
99
107
111
110
107
105
106
109
114
119
122
126
126
123
118
120
128
131
124
114
116
123
125
121
114
117
124
129
129
128
134
135
129
124
126
138
146
142
129
119
117
119
125
132
137
140
142
139
111
107
107
108
107
101
97
97
100
106
112
115
119
124
125
119
112
114
123
127
120
107
108
117
122
120
115
116
125
131
136
138
139
135
126
118
123
132
134
128
120
115
115
121
128
130
130
131
137
139
112
111
108
108
106
101
95
95
98
105
110
108
109
111
111
109
106
109
115
114
106
100
104
112
121
121
116
117
124
131
140
144
144
135
126
121
125
131
130
124
116
113
115
119
123
125
125
127
129
133
99
102
105
106
105
102
94
91
93
101
109
112
110
107
103
104
104
106
108
104
101
99
105
114
121
124
124
129
129
131
135
137
134
132
128
128
133
135
132
126
122
120
120
118
120
125
129
129
127
127
88
94
104
108
107
103
93
87
88
99
110
117
120
119
114
111
110
112
110
107
106
105
109
114
122
129
138
141
133
129
127
125
125
125
129
134
138
138
133
128
125
127
127
126
127
128
132
132
128
126
92
98
109
113
111
104
97
90
93
102
109
117
122
126
131
128
125
120
119
117
115
118
113
116
122
130
134
133
128
125
127
127
126
125
131
139
142
138
131
126
125
127
130
135
138
136
131
129
128
128
95
102
110
113
110
106
106
106
107
106
104
104
112
124
136
137
132
126
122
123
123
126
126
125
123
123
120
118
121
125
130
134
132
131
135
142
144
137
128
119
114
122
128
135
139
137
132
130
130
133
91
97
104
108
109
107
109
110
107
104
97
94
105
123
137
139
133
123
120
121
125
129
131
131
124
121
121
125
127
132
132
131
131
133
137
143
140
135
125
115
113
117
125
129
131
133
135
138
140
138
89
86
92
101
109
112
110
107
104
100
97
97
108
125
139
140
133
123
119
122
127
129
129
129
128
133
134
138
138
134
128
125
128
131
134
131
129
127
124
120
120
124
125
123
119
122
131
141
144
141
94
88
88
99
110
117
116
110
107
104
108
114
123
132
139
142
138
133
126
128
130
129
126
125
131
140
147
143
136
130
127
126
130
133
133
127
123
124
128
128
128
131
131
124
115
115
122
135
142
140
133
124
127
135
139
143
140
131
130
134
143
144
142
142
143
142
139
132
128
131
134
133
130
129
132
137
141
139
135
129
129
135
140
139
130
123
120
123
127
129
128
123
122
121
121
120
122
129
136
134
126
123
128
136
138
141
140
137
136
134
134
136
138
144
149
148
141
132
124
125
128
133
134
137
138
139
139
134
129
127
128
131
135
136
131
125
119
118
121
129
136
134
125
118
118
120
122
125
128
131
131
140
142
140
138
142
146
149
144
135
127
123
127
133
135
136
136
134
131
129
130
131
133
134
134
131
127
125
125
125
127
129
129
129
132
135
132
123
120
128
140
141
129
117
115
119
123
123
122
124
134
146
149
144
143
148
151
152
143
134
125
124
123
124
125
131
136
140
139
134
132
134
134
135
133
128
125
123
123
126
127
127
128
128
132
137
135
130
125
124
127
130
128
124
119
124
128
126
121
115
133
141
146
145
147
151
150
142
130
125
126
130
128
123
124
133
143
144
137
131
133
138
143
140
136
131
129
127
128
130
130
129
128
129
127
126
129
132
131
123
116
117
126
129
133
131
130
128
123
116
138
141
141
139
143
146
145
137
124
122
130
134
132
125
126
135
142
136
126
126
132
139
145
141
137
134
130
128
132
141
144
139
130
126
122
121
124
132
136
135
127
126
129
133
133
130
127
127
129
129
153
151
141
133
134
137
140
137
133
132
137
136
132
128
128
134
136
129
126
129
131
134
131
131
133
131
128
127
135
149
155
149
136
127
125
126
129
133
136
139
139
137
134
132
131
129
128
130
137
140
157
155
146
138
139
140
138
137
141
148
144
138
132
132
133
133
131
132
137
140
138
132
126
126
127
127
127
129
135
142
148
146
136
131
129
133
138
137
131
128
129
133
133
131
131
136
141
143
143
143
145
150
150
153
156
153
138
133
139
150
149
143
136
136
138
136
133
137
146
150
146
140
133
128
125
126
133
137
132
122
123
130
135
132
129
134
142
142
130
119
115
121
129
132
137
146
151
146
137
131
134
142
149
154
158
151
140
133
138
148
152
150
145
141
141
136
132
136
138
144
147
143
139
130
124
128
140
144
133
115
107
117
129
131
128
131
139
143
134
121
114
119
126
133
137
141
138
128
120
117
135
140
143
141
140
141
141
140
143
148
152
149
144
140
137
132
129
125
128
131
133
134
132
128
124
131
142
145
134
119
113
120
130
131
129
131
135
136
134
130
125
128
128
129
130
128
121
111
106
111
143
142
138
135
135
136
139
141
143
144
140
137
133
132
131
129
127
126
129
129
128
126
124
128
132
137
138
138
133
130
130
131
131
131
132
134
133
128
126
130
134
137
132
127
124
126
122
116
118
120
138
135
137
139
139
138
136
136
135
133
129
125
125
124
127
130
131
131
132
130
129
129
132
139
143
140
133
132
132
133
134
132
132
131
132
135
132
124
118
121
137
145
145
132
126
127
128
129
129
129
129
128
134
138
139
136
133
132
133
134
131
129
129
127
130
135
136
134
128
127
131
139
147
149
145
140
137
135
133
130
129
130
131
131
131
134
134
129
122
125
138
151
151
142
132
130
130
129
129
129
127
126
131
134
132
131
130
133
135
138
140
137
134
133
135
135
136
131
124
123
128
134
139
137
137
139
143
142
134
126
124
128
130
130
130
132
134
135
133
133
139
146
142
135
131
131
132
128
122
119
136
134
132
131
131
131
131
133
135
138
141
139
133
125
124
130
132
130
126
124
126
127
124
121
126
137
142
140
133
131
130
132
130
127
126
130
133
134
135
135
138
136
128
122
122
130
133
126
118
114
143
142
136
131
131
134
137
135
133
135
137
136
129
119
117
125
131
133
130
129
131
129
126
123
126
134
135
133
132
134
137
136
134
129
127
128
130
129
129
130
132
131
124
118
118
121
124
123
120
118
142
145
139
128
125
130
141
145
139
137
136
134
129
125
125
129
134
134
131
130
134
139
139
136
131
131
130
131
133
135
136
136
138
136
131
128
125
123
124
125
127
130
130
130
123
117
116
119
124
126
144
149
142
124
111
120
142
156
155
146
135
133
134
139
139
137
136
134
131
129
130
137
140
140
135
130
131
135
138
135
136
137
139
140
134
128
122
121
123
124
129
133
137
135
128
122
121
124
129
132
148
154
148
133
120
125
140
149
146
136
128
130
137
144
143
137
135
134
133
128
125
128
134
135
134
130
134
139
144
145
142
139
138
137
135
129
123
120
126
136
142
139
133
128
127
129
131
131
133
135
152
155
154
150
145
141
137
128
121
118
121
129
135
138
138
134
135
139
142
136
132
129
131
133
133
131
132
136
141
147
146
138
131
129
133
131
127
123
127
139
145
139
128
124
125
127
129
130
129
130
145
145
147
148
148
143
133
124
120
123
128
132
133
132
132
132
138
142
144
142
140
137
135
134
133
132
130
129
132
137
138
132
127
125
131
133
131
129
130
130
128
127
127
128
129
124
120
123
123
122
133
132
128
126
123
124
126
130
134
134
134
134
132
130
129
132
139
138
135
134
135
134
135
132
131
131
131
132
133
132
129
127
129
130
131
129
132
136
137
126
115
119
126
133
132
126
122
123
125
125
125
120
115
109
106
111
123
133
137
131
130
129
129
126
124
127
131
133
131
126
123
122
122
124
125
127
130
135
138
135
130
128
132
135
131
126
128
135
138
129
123
122
127
133
133
133
129
129
134
135
123
124
124
121
117
121
127
131
125
121
123
127
126
121
120
127
130
132
132
130
126
119
117
119
121
123
127
134
140
137
131
128
131
135
131
122
118
121
126
131
132
132
130
132
132
132
130
129
131
133
127
137
140
141
137
135
135
129
120
118
122
125
121
117
119
129
136
136
135
139
136
129
124
124
125
124
127
132
138
137
131
125
129
133
133
127
120
116
120
130
137
138
134
130
128
129
130
130
128
129
133
142
149
145
139
136
136
130
122
120
124
123
116
113
119
131
137
136
135
134
135
131
129
135
136
135
135
138
141
139
134
128
128
132
133
135
133
129
130
134
140
141
135
127
123
126
134
137
137
134
135
140
142
139
134
129
130
127
126
124
126
125
121
121
124
129
133
134
131
127
123
121
128
133
136
135
138
142
145
142
138
133
130
130
133
137
140
142
141
138
139
140
136
128
120
121
135
145
148
140
130
126
127
124
126
125
126
127
126
125
128
133
133
134
131
130
130
131
130
127
122
122
128
130
132
131
134
139
143
143
140
138
133
133
133
137
136
137
135
130
129
135
136
132
119
116
125
139
146
141
121
116
111
109
115
122
130
129
127
126
125
128
132
134
132
131
130
130
131
130
133
136
135
132
129
130
133
138
141
139
137
138
137
136
133
131
129
127
120
117
122
129
133
129
119
112
118
131
140
137
117
115
105
99
107
120
129
131
126
123
119
117
119
123
125
129
127
127
127
130
137
146
143
134
129
128
133
139
139
136
131
131
132
133
132
127
120
113
114
119
127
130
128
123
120
118
124
132
136
135
117
119
113
106
109
117
122
125
121
120
117
115
115
117
122
123
121
117
118
125
134
141
141
134
127
124
130
139
141
138
131
128
124
124
122
115
109
105
113
126
135
132
127
122
124
129
133
136
136
135
115
118
119
118
116
116
115
115
117
121
122
119
118
123
128
126
118
113
112
119
127
134
137
134
127
124
128
136
139
138
136
133
126
119
111
103
97
100
112
125
134
132
128
125
128
132
133
134
135
135
106
109
115
118
116
111
108
111
117
124
127
122
120
123
128
128
121
117
114
117
122
130
136
136
130
126
128
131
132
134
137
139
136
124
111
102
97
99
106
115
124
130
132
132
131
131
131
132
131
130
105
102
102
107
110
110
109
112
117
122
124
120
119
118
121
123
124
124
122
120
122
130
134
133
128
125
127
130
128
128
129
135
137
130
122
116
111
110
110
114
122
132
138
136
130
129
131
133
130
121
112
104
99
98
104
110
112
112
114
115
116
116
116
115
116
116
120
125
125
124
127
131
133
129
122
121
125
130
128
123
118
119
127
132
130
130
127
127
123
121
124
130
136
132
126
124
130
134
131
123
114
112
103
100
104
110
111
108
106
106
110
112
116
121
119
115
113
115
119
124
127
131
132
129
123
122
124
127
125
121
118
119
126
133
133
134
136
141
138
129
124
123
126
125
124
125
127
132
134
134
107
107
107
105
109
111
111
108
108
105
105
108
117
124
123
117
109
107
109
114
120
127
131
134
135
130
126
121
119
123
128
132
135
137
133
132
135
140
143
137
126
119
119
123
128
130
130
131
135
140
99
100
106
109
115
116
115
111
111
108
107
108
111
118
119
114
107
105
108
114
116
119
124
136
139
134
124
117
118
125
133
138
138
135
130
126
128
134
141
141
136
125
119
120
125
133
138
138
140
139
100
100
106
114
123
123
120
113
109
109
111
112
111
112
111
109
108
113
120
124
119
112
114
126
132
127
122
121
125
129
131
130
130
129
126
121
123
130
139
140
137
129
121
116
120
131
142
148
146
139
111
106
108
114
124
122
117
105
102
107
115
119
118
115
113
110
111
118
130
133
122
105
102
110
120
123
123
128
130
128
122
123
127
129
124
121
125
133
139
135
127
123
120
119
122
131
140
145
144
138
113
106
103
106
111
109
105
98
97
103
113
118
120
121
118
112
109
115
123
124
111
98
101
111
119
123
126
132
132
127
121
125
133
130
124
123
135
143
140
129
117
116
120
126
134
139
138
135
135
135
99
94
89
89
94
98
97
97
98
99
101
107
112
117
114
108
105
105
108
105
98
97
109
122
127
123
124
129
131
130
131
134
134
128
120
121
136
145
140
128
117
117
122
130
136
137
135
129
128
129
88
86
85
82
83
88
93
99
103
102
99
99
102
107
109
107
105
101
99
94
94
104
117
129
127
124
120
128
132
136
139
137
133
123
115
118
126
136
134
128
124
124
127
128
126
126
128
129
126
125
88
91
94
92
87
87
90
99
107
108
104
102
105
114
121
122
115
110
107
108
113
118
120
121
125
126
127
130
134
137
139
134
128
122
117
119
122
125
129
129
130
130
129
127
123
123
127
130
129
128
91
101
109
106
97
91
92
101
109
113
113
112
117
126
135
135
129
122
122
126
129
125
116
117
126
131
135
132
130
129
130
129
127
124
124
125
126
127
130
132
132
130
129
130
128
129
130
130
135
141
91
100
109
111
107
101
103
106
109
112
114
118
126
134
143
139
132
128
132
138
135
128
121
124
127
134
133
130
127
128
128
125
123
125
131
138
139
137
135
133
130
127
127
130
134
136
136
137
142
147
86
94
105
110
110
111
112
111
109
110
112
120
130
138
142
137
133
134
138
138
134
129
128
131
126
125
124
130
137
136
132
122
120
126
135
141
143
139
135
130
128
127
126
128
132
135
139
143
143
142
88
89
100
106
110
113
113
111
109
110
113
120
131
136
137
134
133
134
135
135
132
129
130
127
124
121
123
136
141
141
131
123
122
130
135
137
133
126
123
124
127
129
129
124
123
132
139
142
137
123
95
94
97
104
108
111
110
110
111
113
117
122
129
131
132
132
132
133
132
134
134
132
129
127
125
129
134
136
134
130
128
127
131
134
136
132
125
119
120
124
131
135
133
124
116
122
133
138
129
114
136
135
137
139
140
144
144
140
134
132
137
141
147
151
152
148
141
134
130
132
136
134
128
123
126
135
137
134
126
120
124
133
138
136
127
123
123
128
127
129
130
130
132
129
123
119
122
129
133
132
136
139
143
142
138
139
141
138
131
124
126
132
144
153
153
148
140
135
132
134
136
133
127
123
126
131
136
133
126
123
126
132
135
136
135
136
136
132
126
128
132
133
129
121
119
121
125
127
128
129
141
146
146
139
132
135
140
141
137
123
120
123
130
133
134
135
140
140
138
138
138
135
134
131
128
128
130
130
131
133
131
133
133
132
138
144
145
135
126
126
135
137
128
116
115
121
129
130
129
128
143
144
141
131
130
136
149
150
144
133
128
127
124
120
122
135
146
151
143
137
134
137
141
138
131
125
124
128
132
134
133
135
130
130
137
141
141
133
127
125
128
132
127
121
122
131
140
143
136
129
142
134
128
128
135
149
153
148
137
135
133
135
126
120
123
136
148
149
139
128
128
134
139
137
131
125
127
129
132
132
128
127
128
130
133
130
130
131
128
124
123
121
124
126
132
139
143
145
141
138
143
134
128
130
138
150
150
135
121
121
131
135
129
125
126
133
137
133
126
126
129
130
131
128
127
127
130
133
136
135
129
124
123
128
134
133
132
132
132
131
127
124
125
128
132
134
137
137
139
142
146
146
140
133
135
140
135
130
126
126
131
130
128
128
130
131
125
124
126
134
136
134
130
129
130
133
133
136
139
141
136
130
126
129
137
144
143
138
136
138
137
134
129
128
129
130
128
128
129
133
145
150
148
142
136
132
127
127
137
141
138
131
129
132
135
133
128
129
137
144
144
139
137
139
143
141
138
138
137
139
137
136
135
133
137
145
147
144
134
131
132
135
134
130
129
130
131
129
127
127
137
147
151
153
150
138
126
125
134
142
140
136
132
133
137
135
136
139
141
141
138
139
144
149
148
145
143
139
131
122
125
137
141
136
131
134
142
142
130
120
120
127
133
133
133
138
141
138
132
127
133
142
148
150
150
146
137
130
133
140
144
140
136
134
133
131
133
134
134
129
127
132
139
146
143
139
140
136
125
113
117
132
142
135
125
121
130
136
128
121
120
126
132
134
136
142
145
141
132
128
137
139
135
134
137
141
141
139
138
145
149
148
142
137
132
127
122
124
127
128
128
127
131
131
130
129
130
130
127
120
122
132
136
131
121
118
124
132
132
132
133
133
130
128
132
137
139
134
128
127
139
136
135
134
135
137
136
137
141
148
150
148
144
140
138
130
125
127
132
136
134
129
128
128
128
128
128
130
132
132
131
132
131
126
121
121
124
126
130
135
138
136
127
122
125
130
133
130
126
127
129
130
136
144
145
138
132
132
138
145
146
142
137
135
134
131
133
135
136
139
138
134
132
130
130
131
133
135
136
136
134
130
128
126
125
126
127
124
124
128
134
134
129
125
124
128
128
128
128
129
122
124
135
146
148
139
133
133
138
141
141
137
131
125
124
128
135
136
134
131
131
134
136
134
132
133
137
138
135
129
126
126
128
127
128
129
129
125
119
122
130
135
132
129
129
128
128
128
129
130
128
132
137
141
137
135
134
135
139
139
139
136
132
125
123
126
132
135
133
129
128
130
134
134
134
135
137
137
130
124
123
125
127
126
126
129
132
131
129
126
129
131
128
125
128
131
131
128
124
123
141
145
143
137
132
129
126
129
132
136
137
137
134
131
128
125
128
131
135
133
129
126
128
133
138
138
136
130
129
129
129
129
126
123
123
128
133
134
134
131
129
126
122
121
125
132
133
126
120
119
142
147
143
136
131
129
124
120
121
129
135
137
135
130
127
125
126
131
138
138
133
126
126
134
141
139
132
129
131
136
137
134
128
124
124
127
130
131
130
130
130
130
129
130
129
130
127
123
122
124
137
140
136
132
128
129
132
132
134
134
132
130
128
129
128
130
132
136
140
138
133
128
128
133
136
134
130
129
132
135
135
135
135
135
130
127
125
124
125
125
127
132
138
135
128
119
115
120
125
132
136
140
134
123
117
126
142
157
156
142
128
125
124
128
138
139
144
143
138
135
131
129
129
130
128
129
131
133
136
134
133
134
140
141
134
126
121
121
124
124
127
130
133
131
123
117
116
123
130
134
140
143
139
131
123
129
143
156
154
138
122
120
124
130
137
137
138
139
138
134
133
130
130
128
125
127
132
140
143
139
135
131
129
130
128
124
122
122
125
130
130
129
123
120
121
126
130
132
131
132
142
144
145
147
144
140
137
133
128
125
120
123
127
130
132
131
130
130
131
132
133
133
131
128
127
130
134
140
146
142
135
125
115
116
122
125
125
124
129
137
139
130
120
119
125
137
140
132
126
124
140
137
140
146
146
140
130
122
119
122
126
129
130
130
132
135
134
130
126
128
133
133
130
128
128
131
134
136
136
136
130
124
117
118
123
126
128
130
135
140
136
130
124
126
129
134
132
125
121
118
134
132
131
130
127
126
125
126
128
130
131
131
130
129
132
139
142
136
129
126
129
127
124
121
124
129
133
134
133
130
126
125
124
127
125
125
129
136
142
141
132
126
126
128
129
124
121
123
127
129
131
132
129
123
116
116
123
126
127
122
127
127
127
125
128
134
139
138
133
130
126
120
113
111
116
125
129
132
134
133
129
127
127
127
124
121
125
136
144
141
132
126
127
129
129
124
123
126
136
143
133
136
131
123
119
120
125
123
117
115
121
126
126
124
126
131
133
133
131
131
126
117
107
107
114
122
123
126
131
136
137
134
131
129
126
126
127
133
136
136
136
134
132
132
132
129
126
127
133
137
142
143
132
125
123
129
132
126
117
115
120
124
124
126
129
134
133
128
124
126
126
122
118
122
126
126
123
121
127
134
137
138
137
138
141
141
135
128
123
126
133
136
134
132
134
134
132
130
128
125
144
141
133
125
125
132
139
136
127
121
121
122
120
123
130
136
136
130
123
124
126
132
140
143
139
136
132
132
133
134
133
133
136
143
151
149
140
128
117
118
126
131
133
128
125
129
135
134
129
123
131
133
131
127
126
130
138
141
134
127
125
124
123
125
129
131
132
130
125
125
128
141
148
147
139
134
136
141
142
137
129
127
129
138
145
144
136
129
122
120
126
131
134
128
120
115
122
131
131
127
115
120
126
127
126
126
129
131
131
129
132
134
134
133
129
128
128
128
127
128
134
145
148
141
133
129
133
138
140
136
131
125
127
133
133
132
132
132
130
129
130
132
137
133
122
110
112
125
131
131
108
114
120
120
119
121
120
122
127
130
134
138
138
135
132
131
131
131
131
134
140
146
144
139
133
131
130
128
129
130
131
133
134
134
132
130
130
134
135
133
130
129
131
131
125
118
120
128
135
135
114
116
113
110
112
116
118
123
125
128
128
127
125
126
130
133
134
134
135
138
141
143
141
138
135
133
128
125
123
125
128
132
135
135
131
127
125
127
129
131
129
127
125
126
127
129
134
138
140
135
118
117
113
109
111
115
118
123
123
124
116
109
107
113
122
125
127
129
133
138
139
139
139
136
131
127
128
131
133
129
127
125
125
128
124
119
115
115
119
128
129
127
125
125
128
133
137
140
139
136
114
116
115
114
114
114
114
116
119
119
116
107
107
116
119
119
118
123
131
136
137
138
138
133
126
121
127
134
139
136
134
131
126
123
116
108
105
105
113
121
127
129
128
127
129
132
133
132
134
138
105
110
114
114
111
106
105
109
114
119
120
121
122
123
119
115
116
121
130
133
133
134
134
128
122
120
126
133
136
137
140
142
138
130
120
108
100
101
109
118
124
130
131
131
131
131
130
129
132
137
100
104
107
105
104
103
103
108
115
120
123
121
122
120
115
112
114
121
127
127
126
126
125
121
119
121
126
130
129
132
133
141
144
142
131
121
110
109
112
117
123
130
133
133
131
131
132
134
132
132
103
101
100
100
104
106
108
110
117
120
118
114
109
109
110
110
111
115
118
120
120
119
118
119
121
123
125
126
122
118
124
128
138
143
138
131
125
122
123
122
124
129
131
131
128
128
132
134
131
125
106
100
99
104
111
114
112
113
116
117
113
108
104
108
112
113
112
111
111
113
118
120
121
124
128
129
127
122
118
114
115
121
132
141
139
135
134
136
135
129
125
124
126
128
127
128
130
131
130
130
104
101
102
110
115
114
111
108
111
113
112
112
114
120
121
117
113
112
114
117
121
126
128
130
134
133
127
121
119
118
121
125
132
138
139
135
130
132
136
131
126
122
123
127
133
135
133
130
130
135
104
102
108
116
117
113
108
105
106
106
110
116
121
122
120
115
111
113
119
126
127
129
131
132
132
129
126
124
127
129
129
127
129
134
136
132
125
122
123
127
127
124
122
127
135
139
138
132
131
135
108
107
112
118
120
115
110
105
102
105
108
112
113
111
107
104
107
113
119
126
125
123
123
124
126
124
124
129
133
131
128
123
125
129
132
130
124
119
120
123
127
129
126
127
130
135
139
137
133
132
107
104
104
110
117
118
116
105
102
106
111
113
108
104
101
104
106
111
114
118
115
112
111
113
117
120
124
132
133
126
121
121
128
132
131
130
131
129
123
120
120
125
126
125
126
133
138
140
134
130
95
90
88
95
106
114
114
108
104
108
113
115
112
109
112
111
111
111
110
107
107
111
112
113
115
118
125
133
131
121
117
123
133
133
130
129
137
141
133
120
114
116
123
127
130
135
138
136
132
130
86
85
83
89
96
104
108
109
107
105
103
110
114
122
124
119
116
114
111
108
110
117
127
128
121
119
122
131
130
125
122
126
131
126
120
124
134
139
133
121
114
116
123
128
132
132
132
129
128
129
90
91
93
92
93
97
104
111
112
105
98
98
109
121
126
123
120
118
117
118
119
125
133
134
130
120
116
119
126
128
129
128
124
120
117
120
127
132
129
125
123
125
127
128
124
122
124
125
128
128
95
100
104
99
94
95
102
112
117
116
107
103
106
118
129
130
126
123
124
128
128
124
124
130
129
125
118
116
120
128
130
130
127
121
119
121
124
125
127
130
131
133
131
127
121
120
124
130
134
136
89
97
103
101
100
98
104
110
114
116
117
119
119
123
129
132
128
125
128
131
130
121
115
121
131
133
125
119
122
126
128
128
126
124
123
123
123
127
131
136
136
134
130
125
125
128
135
141
140
141
82
92
101
104
107
111
112
109
107
110
122
134
136
135
132
129
128
130
132
133
128
123
121
129
137
139
135
132
129
130
130
127
127
126
126
125
125
131
136
139
138
131
126
124
126
135
141
141
140
138
84
95
107
110
111
113
115
113
111
113
126
139
142
139
129
124
126
132
138
136
131
128
132
139
140
138
132
133
137
137
135
130
129
129
130
131
134
136
137
137
135
129
126
125
127
132
137
135
131
126
94
102
110
111
108
107
110
116
122
127
130
136
136
130
125
120
123
130
134
136
133
132
135
139
136
127
121
122
130
134
134
130
132
134
135
136
138
137
134
131
131
131
133
133
131
134
134
132
126
119
92
95
104
106
104
100
105
115
124
127
128
127
125
125
125
124
124
122
123
125
131
133
135
135
130
123
117
117
121
126
129
130
134
136
137
138
136
133
128
127
132
138
142
137
134
136
140
137
128
119
139
138
139
138
136
137
142
148
144
137
133
131
129
132
138
148
150
147
143
142
140
137
131
126
126
129
130
127
122
120
123
131
136
137
141
145
149
145
139
134
132
133
135
135
137
137
138
137
136
134
139
143
145
145
139
137
140
141
135
130
129
132
135
133
132
137
143
143
138
135
134
131
126
121
124
129
134
131
125
121
125
133
136
135
135
140
147
148
143
137
132
131
131
132
138
141
143
139
133
132
140
141
143
142
135
132
133
133
131
131
138
142
136
123
121
127
140
141
133
127
125
130
130
130
128
131
136
141
142
140
138
137
135
130
126
129
140
146
143
139
135
133
129
129
132
137
141
136
132
132
141
134
130
128
129
129
127
126
130
141
150
148
133
119
117
130
143
147
138
128
128
135
141
140
132
127
134
144
153
152
147
140
133
126
124
127
137
140
137
134
136
134
131
128
127
129
129
130
132
136
140
126
118
122
127
131
127
123
126
134
145
141
127
121
122
134
147
150
145
139
137
139
140
137
127
123
129
143
151
144
132
125
123
126
130
135
138
135
130
126
128
130
129
127
128
128
129
129
131
138
132
124
120
125
132
132
126
119
112
116
124
126
124
124
127
132
137
140
143
145
144
139
132
124
120
123
131
141
140
129
112
102
110
126
138
147
144
133
124
121
124
126
126
127
130
133
134
131
131
133
125
125
130
132
133
127
125
117
117
116
119
118
123
128
132
130
126
127
138
146
146
137
129
124
126
130
135
138
135
123
109
104
113
130
146
152
146
133
124
127
129
130
128
127
129
133
132
128
121
120
123
127
132
134
133
130
124
124
133
135
130
125
124
131
135
131
125
125
132
139
139
134
134
136
139
139
137
136
135
133
132
132
133
136
142
145
142
135
129
130
134
137
134
129
125
120
117
116
115
115
125
128
131
134
136
134
130
130
136
140
136
132
132
134
135
131
128
127
127
127
126
128
136
144
147
144
139
137
137
142
150
156
151
139
136
137
139
137
129
126
129
135
137
133
123
112
111
115
120
126
132
132
131
133
139
144
141
135
131
131
131
135
135
135
133
130
129
128
125
120
117
124
135
141
142
139
137
136
134
135
143
150
149
138
134
134
136
135
127
124
124
133
136
134
129
127
127
134
137
138
136
135
133
133
138
143
143
136
128
128
130
133
138
138
135
131
129
129
128
126
124
126
131
137
135
132
130
129
128
124
127
132
134
132
132
132
133
131
127
129
133
134
131
131
137
146
149
147
144
139
133
133
135
137
140
139
136
133
133
136
137
138
141
142
144
138
133
131
133
135
134
131
130
134
134
131
129
128
129
129
130
129
128
128
128
130
129
127
129
135
137
133
128
129
139
149
148
138
132
133
123
123
133
143
145
138
131
131
139
147
144
141
141
141
140
141
140
142
142
140
136
131
131
132
132
131
132
135
137
137
136
131
129
127
125
126
127
128
132
135
135
130
123
124
128
130
128
125
126
132
120
122
134
144
146
138
132
135
141
146
143
137
134
129
126
129
137
146
146
139
132
127
124
124
127
130
136
139
138
134
132
131
131
128
124
124
127
131
131
129
127
124
120
119
118
115
115
123
130
134
131
138
140
142
138
135
135
137
139
139
135
133
130
123
120
124
131
139
143
138
130
121
119
123
127
133
136
137
131
125
125
129
131
129
124
123
128
132
131
128
123
121
119
118
117
118
122
127
134
137
141
148
146
140
134
131
131
134
135
134
134
133
132
132
129
124
124
129
137
139
131
122
122
130
138
138
133
128
126
127
129
130
129
127
123
125
129
131
133
130
126
125
124
123
127
132
132
130
133
137
137
143
143
140
135
129
123
125
130
137
139
139
139
141
138
128
121
124
134
138
131
123
125
138
150
142
131
125
128
136
136
132
128
127
126
126
128
128
131
131
132
132
130
130
131
133
131
129
133
137
131
130
134
140
139
132
125
121
128
135
138
138
139
142
140
133
127
128
134
136
131
123
126
136
143
138
129
126
130
135
134
132
132
133
130
126
123
123
126
128
131
132
134
132
128
122
121
126
132
135
132
128
132
137
139
135
127
125
126
125
122
124
128
134
138
137
137
139
140
137
131
126
127
130
131
130
129
127
128
126
129
131
136
136
128
121
119
120
122
120
120
122
128
127
120
116
118
126
132
133
135
130
132
135
137
132
126
124
122
115
114
116
120
126
132
133
136
139
140
136
134
131
128
126
125
128
130
128
127
125
125
128
127
127
122
118
118
120
120
114
112
116
119
119
120
122
128
130
130
129
133
132
132
134
131
126
123
120
119
118
117
119
120
123
128
131
130
129
129
131
133
131
129
127
128
131
131
130
128
128
128
127
122
117
118
120
122
123
124
123
126
125
121
121
125
134
137
130
124
125
136
132
133
132
129
125
121
119
120
123
123
124
125
127
132
136
132
124
116
122
128
129
128
130
133
135
134
131
130
130
132
128
123
119
119
121
126
128
135
143
145
141
131
128
128
130
129
125
122
123
138
142
144
144
141
132
125
118
114
118
122
125
127
129
134
139
138
129
120
121
126
125
125
128
134
138
137
133
130
129
128
127
125
124
122
120
125
134
144
151
148
141
135
130
126
121
118
121
127
130
138
150
156
155
147
136
126
117
112
112
119
125
127
127
129
135
137
136
132
131
129
124
121
124
133
139
138
133
129
129
128
127
125
124
122
125
130
137
147
147
142
135
131
129
125
117
114
123
134
139
140
149
151
148
142
133
126
119
114
114
121
127
128
128
129
133
136
138
136
135
132
125
120
122
131
138
135
127
124
129
135
136
131
129
133
136
137
136
139
140
138
135
133
132
131
128
125
129
135
138
146
141
127
122
125
130
130
127
124
121
123
126
127
130
133
136
136
134
132
130
128
125
122
124
134
136
132
123
120
127
137
145
145
142
144
142
138
129
124
129
134
135
135
135
136
136
136
134
132
129
137
127
114
109
116
130
139
139
133
124
119
121
123
129
134
136
134
130
126
125
126
127
127
129
133
133
132
129
124
124
130
138
144
145
144
140
128
119
111
113
120
129
134
136
138
141
140
135
126
118
121
120
118
117
121
131
142
144
136
125
119
119
123
127
130
129
130
127
125
126
129
135
134
131
127
127
133
136
133
126
124
126
131
137
138
133
125
117
111
110
114
120
130
136
137
134
133
129
122
114
107
117
126
129
127
128
131
135
132
127
126
128
129
129
128
126
128
127
128
132
137
142
137
131
125
127
131
134
134
129
125
122
123
129
133
131
130
130
129
124
118
120
128
134
134
130
125
125
126
124
111
118
128
130
124
120
116
119
126
130
137
140
138
134
131
131
133
132
132
137
142
143
137
132
131
132
131
127
125
126
127
129
129
131
130
130
132
139
144
138
127
122
125
131
132
130
128
132
137
136
120
117
117
118
118
117
113
115
124
131
139
142
137
133
133
137
138
138
138
141
141
138
135
134
137
137
133
125
118
121
127
134
139
135
128
123
126
134
140
134
127
123
124
128
131
132
136
141
142
139
117
114
111
111
113
115
114
115
119
127
132
131
129
128
129
132
135
139
142
142
140
136
134
134
135
133
133
131
128
126
128
135
141
134
122
112
114
124
128
124
123
124
127
129
130
132
137
142
143
138
113
117
113
112
111
111
110
112
114
119
124
125
125
124
122
123
127
135
141
141
139
138
136
129
123
124
129
135
136
132
132
134
138
132
121
114
114
119
120
120
121
125
129
130
130
130
134
136
139
138
114
123
124
116
108
105
104
107
110
112
116
123
126
123
119
115
119
126
134
138
139
138
134
122
116
119
125
132
135
136
134
134
135
133
128
121
119
117
119
121
122
125
128
130
131
131
131
131
133
137
114
125
124
115
105
100
102
106
110
113
116
120
123
122
116
111
112
118
126
132
134
131
123
118
117
121
125
128
133
135
132
132
133
136
135
129
121
118
118
121
122
123
128
130
132
133
131
129
127
130
112
115
115
112
109
105
104
108
115
118
116
113
111
112
111
110
111
114
120
126
126
122
117
119
125
127
124
122
125
130
131
128
132
139
139
132
123
120
122
123
123
124
128
130
134
136
133
130
127
125
109
102
103
110
112
110
106
109
117
122
120
112
108
107
111
114
116
121
123
126
124
120
116
120
129
130
124
120
119
124
128
129
133
140
138
133
127
126
126
126
124
124
127
129
133
135
135
132
130
129
107
100
103
113
114
110
106
106
113
118
120
116
114
113
116
117
121
127
132
135
133
128
121
118
120
121
125
124
125
124
124
125
130
136
137
133
126
123
124
124
122
122
124
128
134
137
137
133
132
133
108
108
112
116
114
108
104
104
106
107
110
116
119
122
121
118
121
126
133
139
142
136
130
120
116
120
127
131
133
129
124
123
125
130
135
132
126
122
122
121
120
120
123
129
135
139
138
131
128
130
104
109
115
116
114
109
107
105
103
101
104
109
113
117
119
116
119
121
123
126
130
135
134
133
127
124
126
133
134
131
126
123
126
128
132
132
131
130
126
121
120
123
128
131
135
137
136
131
125
124
94
96
103
107
111
110
113
112
108
107
108
108
105
105
108
114
118
118
112
110
116
126
134
135
131
126
125
126
125
123
125
131
136
135
132
132
137
141
134
120
118
121
126
129
129
132
135
134
129
127
84
86
87
93
103
112
119
119
116
113
114
112
108
104
110
117
121
120
112
109
114
126
134
130
120
120
124
125
121
119
125
137
145
140
132
130
136
138
130
117
112
114
116
118
122
127
132
133
131
131
88
88
89
93
100
111
118
120
117
111
110
113
114
118
124
125
127
126
123
121
131
138
136
128
118
119
126
134
132
127
130
137
143
137
129
126
126
123
118
112
111
114
115
118
120
122
124
126
129
134
96
97
99
102
106
111
114
116
113
108
105
109
118
128
133
131
130
130
138
143
147
143
139
132
127
125
128
132
134
132
132
132
132
132
130
126
125
121
115
113
120
124
126
124
121
117
115
121
129
137
93
93
97
101
106
112
113
112
113
116
116
117
120
125
130
132
130
136
144
147
142
133
129
135
139
134
125
119
120
125
128
129
130
132
133
136
135
129
124
125
129
134
132
126
121
120
122
128
133
138
82
81
84
94
106
113
112
109
108
115
127
132
130
123
126
129
131
134
135
132
124
117
126
136
139
134
121
116
116
122
127
129
133
136
136
136
135
133
132
135
135
135
131
123
122
129
138
139
132
126
78
78
85
97
106
114
116
109
103
110
128
140
137
127
125
126
131
132
127
117
113
119
129
137
137
129
123
125
130
130
131
135
140
138
131
124
123
130
135
138
134
129
123
120
123
135
145
141
128
115
81
91
101
104
105
108
112
114
115
120
131
138
136
127
122
122
127
130
128
123
122
127
135
140
138
130
128
131
137
138
138
142
144
138
129
122
122
130
136
136
131
126
122
121
126
133
135
133
127
121
87
95
105
106
102
98
107
119
132
138
135
132
127
125
122
118
122
125
133
136
135
132
136
140
139
132
124
123
126
133
136
141
140
136
130
129
135
138
138
136
131
130
128
131
131
134
133
131
132
136
82
88
98
104
100
99
107
123
136
141
134
128
125
126
125
123
121
123
128
131
133
132
135
138
137
131
120
114
117
126
131
132
134
134
133
133
139
142
139
135
133
135
136
134
134
137
138
136
136
137
138
129
129
129
127
126
133
138
138
133
134
132
128
122
127
134
139
140
139
138
138
137
134
132
130
132
132
133
135
137
140
140
139
139
142
152
155
150
140
132
131
130
134
137
143
150
148
141
135
136
137
135
140
141
136
132
131
132
129
133
137
138
129
120
121
128
139
137
128
126
129
131
130
131
133
137
141
140
137
135
137
140
140
134
124
122
131
138
143
138
129
125
127
134
144
150
147
139
133
134
135
135
145
150
146
132
123
119
123
135
148
148
137
122
117
129
139
135
124
116
119
124
125
125
128
134
141
143
140
134
133
136
136
126
110
107
120
138
149
147
134
126
125
129
136
138
132
127
127
130
138
135
143
146
143
127
111
103
110
132
146
145
133
123
121
129
137
136
129
123
122
125
127
127
125
127
132
140
143
139
135
131
129
120
116
121
135
150
155
153
146
138
131
127
127
126
121
114
116
124
141
136
136
135
129
119
101
93
101
114
124
125
123
125
127
132
137
138
141
141
138
136
137
134
126
123
128
139
145
142
133
124
115
116
127
142
155
154
147
141
140
141
134
128
125
124
121
115
116
120
136
135
134
133
127
120
110
105
98
98
100
107
119
129
134
134
136
139
144
147
146
141
138
134
127
126
130
138
143
136
120
110
108
117
134
149
151
139
124
122
129
136
134
131
130
131
131
128
121
120
131
133
134
134
131
124
125
118
112
107
106
107
119
131
136
134
132
135
141
146
145
138
133
132
130
132
134
135
134
127
117
112
117
129
139
143
134
116
109
115
127
136
136
136
135
136
135
130
126
123
129
129
134
135
137
135
135
135
132
128
125
122
127
135
136
132
129
130
135
137
137
134
132
133
135
136
134
134
134
135
131
131
131
136
140
139
127
114
114
125
135
141
142
140
137
132
127
126
128
130
128
124
125
132
139
143
144
143
143
138
138
138
141
142
138
131
128
128
130
133
133
134
135
136
137
135
135
137
145
151
149
142
132
132
137
139
136
128
127
130
137
144
144
142
132
121
117
123
133
136
129
123
124
132
139
146
148
144
135
127
127
136
146
149
142
133
129
128
129
131
132
134
135
134
133
135
137
141
147
147
143
132
122
125
135
147
146
135
128
127
133
139
139
133
126
120
121
128
135
136
132
133
134
135
139
143
146
141
128
116
114
128
140
148
143
135
130
130
130
128
127
128
128
129
131
133
138
138
132
129
127
123
120
128
138
149
147
134
127
128
134
133
130
127
127
132
135
134
133
132
135
134
135
136
137
138
141
140
134
126
118
124
134
141
139
135
131
131
130
126
122
121
125
128
132
132
132
131
130
130
132
131
131
131
139
146
143
135
132
135
136
132
125
128
137
143
139
130
126
130
136
132
133
136
137
135
136
140
142
139
133
130
133
137
136
132
132
135
135
131
125
124
128
133
135
131
131
132
136
141
145
144
136
131
131
134
138
139
140
139
133
127
125
131
138
138
131
126
128
132
138
135
134
136
135
133
134
138
142
143
139
137
136
135
133
132
136
143
145
140
135
132
132
133
133
132
135
139
139
139
139
140
134
129
123
122
129
138
140
134
125
122
125
130
131
125
125
128
134
134
143
143
139
135
133
132
135
135
138
138
138
137
136
134
132
130
131
136
140
140
137
132
128
129
132
134
137
138
134
129
128
133
133
129
120
115
123
133
138
132
123
121
125
126
124
122
124
131
136
135
140
143
140
136
131
130
131
135
137
140
138
136
135
136
136
130
123
121
126
134
134
127
125
128
135
135
132
129
128
129
130
132
132
130
123
117
120
129
137
137
132
128
126
125
127
129
129
130
133
136
131
133
138
139
135
129
127
133
143
150
143
137
136
139
140
132
121
117
122
131
129
125
127
136
141
136
126
122
127
136
137
132
129
129
126
124
121
124
133
139
141
134
127
126
129
131
129
130
134
137
127
128
136
144
143
134
124
128
137
142
139
136
137
142
140
133
125
127
133
137
132
128
130
140
144
135
124
122
128
136
136
131
128
129
128
125
120
120
124
133
137
135
131
129
128
127
127
131
136
136
133
130
136
145
149
136
124
116
116
117
117
122
132
139
134
129
129
139
144
145
137
132
131
136
140
134
128
124
125
128
130
131
133
131
126
120
117
117
119
121
123
127
130
128
123
121
123
130
133
131
138
132
134
139
138
133
119
110
104
101
106
115
125
130
129
128
132
140
146
142
136
131
129
131
135
136
133
127
123
122
128
134
139
134
125
118
116
117
117
113
115
123
127
124
121
120
125
127
126
125
137
132
130
129
126
119
114
107
102
104
110
117
121
124
129
132
137
139
137
131
130
128
128
131
137
139
135
128
123
125
132
140
140
133
123
119
118
119
119
120
125
128
127
124
122
122
124
124
122
124
139
138
134
129
124
118
114
111
106
107
112
118
122
125
129
137
140
135
129
126
126
127
128
135
142
142
137
129
125
128
135
140
136
128
121
120
123
125
129
137
143
143
136
129
126
124
123
124
124
128
143
149
147
143
137
132
126
116
107
106
112
119
124
127
129
133
135
132
128
127
127
127
128
137
144
147
141
131
126
126
127
127
126
124
124
126
130
132
135
139
144
142
141
137
131
126
123
126
130
131
142
151
156
155
148
139
130
123
117
113
115
121
126
128
127
127
128
131
133
134
132
129
129
135
144
149
144
132
124
122
122
124
123
126
134
139
138
136
135
135
135
137
137
138
135
129
126
129
133
133
138
142
145
146
144
135
129
127
128
126
126
126
127
128
127
129
131
134
137
138
138
137
135
135
140
146
140
129
123
124
129
131
129
131
138
141
138
132
130
133
136
135
135
134
134
133
131
133
134
134
135
130
126
127
130
132
129
128
131
129
127
124
126
129
132
133
135
136
138
140
140
137
133
131
132
133
132
127
125
128
136
139
136
131
130
130
127
125
127
134
138
138
134
134
136
137
138
134
132
131
129
124
118
121
129
133
135
134
133
125
119
117
123
129
134
133
133
134
137
136
130
125
121
118
120
124
129
128
126
127
132
137
133
128
120
117
119
123
129
135
137
138
135
136
139
143
143
135
127
124
124
125
129
132
133
135
142
142
135
122
113
115
122
128
130
129
128
130
134
133
130
123
113
112
115
123
129
131
129
128
126
127
127
125
122
121
126
130
132
132
128
127
131
135
138
141
142
140
129
121
125
128
136
139
135
134
141
142
136
126
117
117
123
127
128
127
128
129
133
135
135
127
118
113
118
127
131
131
130
128
125
122
121
125
131
133
133
133
133
129
122
122
125
129
132
134
138
141
138
130
127
126
130
134
130
127
128
132
130
129
124
126
127
128
130
132
134
133
134
136
138
131
122
119
124
132
132
130
128
128
126
125
126
127
130
129
130
132
133
129
124
122
126
128
129
129
133
138
140
138
123
117
117
121
122
120
117
117
123
129
132
133
134
133
134
137
139
139
137
137
136
130
125
123
127
133
133
130
128
128
130
134
136
131
120
115
119
128
131
126
124
124
129
129
129
128
132
135
138
137
112
111
109
112
114
113
109
107
116
126
140
145
141
136
135
138
141
143
140
136
134
130
128
127
128
131
133
133
131
129
135
147
148
135
120
111
121
130
131
124
122
126
132
132
129
129
133
139
141
136
109
110
111
111
111
110
107
104
107
119
138
148
143
134
130
133
138
139
137
134
133
133
132
129
124
127
130
131
130
130
137
147
147
135
122
122
130
140
135
126
123
128
134
133
130
130
135
145
145
136
112
122
122
117
110
107
105
101
101
109
124
136
137
128
125
126
130
133
132
133
136
138
136
128
123
122
124
127
128
132
135
135
131
125
124
128
135
138
135
128
125
128
131
131
129
129
132
137
137
134
112
121
123
119
112
108
105
102
99
102
111
120
124
124
123
124
126
127
129
134
139
137
134
128
124
122
120
122
133
138
133
122
115
116
125
129
133
133
132
128
125
124
125
127
129
127
123
121
122
126
110
115
119
117
111
107
104
103
103
104
109
113
116
119
121
123
125
128
133
135
135
130
125
127
129
127
121
121
135
142
135
124
115
120
130
130
129
128
129
128
126
124
125
127
131
130
122
116
117
124
109
110
112
113
110
104
100
103
107
113
116
116
116
117
119
122
124
129
132
134
132
125
121
124
129
128
123
123
133
138
133
127
127
132
135
132
128
127
129
130
131
129
129
129
130
133
134
131
130
129
108
109
111
110
107
102
100
104
109
114
116
115
116
116
117
120
122
123
126
130
133
129
123
120
121
125
128
130
130
127
124
124
128
133
135
132
128
128
129
130
132
133
131
128
127
133
139
142
137
133
104
108
111
110
106
104
104
106
107
105
106
108
113
119
121
122
121
120
123
128
133
134
128
120
118
123
131
134
132
125
121
122
125
127
123
126
128
131
130
126
126
129
130
127
124
130
137
140
138
132
93
101
106
111
111
110
111
110
106
102
98
103
112
120
124
126
128
128
127
128
129
132
132
133
129
129
130
132
130
127
125
128
128
122
119
122
133
140
135
124
120
122
127
128
127
128
132
135
135
130
86
93
104
109
113
117
120
121
114
107
106
110
113
118
121
124
132
135
133
127
119
124
133
139
140
134
128
123
121
124
129
136
138
128
122
126
137
149
143
126
115
118
124
127
127
126
130
133
134
131
89
91
96
101
106
116
127
130
122
116
116
119
120
119
117
123
131
136
130
124
120
126
135
137
135
131
127
123
120
122
131
140
142
137
129
129
134
138
134
125
118
118
121
124
125
126
127
131
133
134
93
90
91
93
101
111
124
126
120
119
119
122
124
125
126
129
129
127
125
127
133
139
137
132
124
124
130
135
133
132
134
140
142
138
131
127
124
123
120
121
121
122
123
124
125
126
127
129
132
138
90
83
83
88
97
108
111
113
114
118
120
124
128
131
134
134
130
126
128
134
140
141
138
132
125
129
133
139
140
137
136
137
138
135
130
127
123
116
112
116
121
130
130
127
125
125
124
125
132
140
81
75
76
86
99
107
106
106
111
121
129
132
129
128
130
132
130
129
132
136
135
135
136
138
137
134
131
131
132
132
132
132
134
133
132
131
132
128
122
121
127
133
132
126
123
125
127
128
131
135
75
69
72
87
102
110
108
107
112
125
138
138
131
123
124
127
131
132
130
126
126
130
139
143
139
128
122
124
127
128
128
131
135
136
133
134
134
134
132
131
132
133
130
125
124
132
140
136
127
121
76
73
77
90
103
110
112
112
118
125
137
137
129
123
123
126
132
131
125
118
120
129
139
141
126
115
120
130
138
135
129
132
137
139
134
125
125
131
136
136
133
129
125
124
130
141
147
140
129
119
80
80
86
94
101
106
110
118
125
132
134
130
125
124
126
129
133
131
127
124
125
130
134
130
121
114
122
137
146
141
133
131
135
136
130
123
122
129
135
137
132
126
123
125
134
142
145
141
138
136
82
84
89
97
100
104
110
120
133
137
133
126
124
127
132
132
134
135
138
140
135
129
123
124
123
125
125
129
137
137
135
131
131
131
128
125
126
131
136
137
133
128
122
122
127
132
136
137
139
143
80
80
85
95
101
108
115
125
133
136
133
129
128
130
133
134
135
138
142
144
136
126
125
126
132
131
127
125
130
133
134
132
131
131
130
126
128
132
137
137
133
128
123
119
121
128
132
132
132
136
138
132
130
126
120
117
119
124
129
133
140
146
145
137
127
125
128
130
131
132
136
136
137
137
138
138
137
135
135
139
141
144
143
139
138
139
138
134
127
123
122
125
129
132
137
141
140
134
132
135
139
135
133
130
122
117
119
120
122
130
137
145
139
131
128
131
135
130
124
129
139
146
144
139
138
140
145
145
143
141
142
145
142
137
127
122
124
131
130
127
118
114
121
129
136
138
133
129
131
136
134
135
140
140
136
122
113
110
112
121
128
132
131
130
134
142
140
130
125
131
140
142
133
125
126
135
141
139
133
126
128
133
138
135
127
119
122
134
141
139
132
123
121
126
133
134
128
125
126
129
135
136
144
146
136
117
101
97
100
111
115
117
120
130
138
139
136
128
128
133
137
130
122
121
125
130
130
126
122
119
123
129
135
135
135
137
140
144
149
152
150
142
132
127
127
129
128
124
121
122
147
149
145
137
124
109
99
96
95
100
99
103
118
133
138
135
126
125
129
132
130
125
125
129
129
129
126
124
126
133
134
134
132
131
136
145
148
143
141
145
152
152
138
127
124
128
132
128
125
124
155
153
145
133
119
111
110
106
98
92
90
101
119
136
139
135
129
126
129
130
129
128
131
134
135
133
130
132
138
142
143
136
130
128
133
139
140
128
122
127
138
144
138
130
126
129
133
134
130
131
157
152
143
132
125
122
122
116
107
100
101
113
124
135
138
138
138
135
134
132
132
132
133
135
136
136
135
136
138
140
138
134
128
132
137
136
125
114
111
118
129
137
136
134
132
132
132
132
133
135
154
146
139
138
138
134
131
124
118
117
117
126
130
136
136
140
144
146
145
141
138
136
135
134
135
137
137
136
136
136
129
124
124
133
139
138
126
112
112
122
132
139
140
140
140
138
136
134
134
136
139
134
136
141
147
141
136
130
125
124
127
132
139
142
140
140
144
146
144
141
141
141
137
135
135
136
137
137
138
136
128
116
112
126
135
137
126
116
118
127
138
143
144
144
144
143
142
140
136
134
134
131
136
140
143
143
143
138
131
123
123
137
148
150
145
140
140
141
140
138
141
144
137
132
131
134
136
138
137
134
126
116
108
117
128
135
129
121
121
129
138
143
138
131
129
132
138
138
134
128
134
134
135
135
136
139
143
141
133
122
122
136
148
151
145
136
136
136
134
132
132
130
126
119
121
131
135
135
132
130
129
127
119
123
126
134
131
124
124
130
137
136
127
117
114
118
122
122
122
124
137
136
135
133
132
135
140
143
137
126
125
133
140
141
134
131
133
135
133
128
121
115
110
111
119
129
133
132
132
136
144
143
133
127
127
133
132
129
128
132
134
130
123
116
118
119
120
120
121
126
140
138
135
132
131
133
139
142
141
135
131
133
135
137
134
132
133
137
138
131
123
119
119
121
126
129
132
134
138
145
149
145
133
126
126
130
132
132
132
131
128
124
123
129
135
137
136
133
133
130
145
142
138
133
132
134
137
140
141
140
138
138
138
139
138
137
138
141
142
140
139
139
138
137
134
132
134
138
141
141
137
132
130
126
122
122
127
134
137
131
124
122
128
137
143
142
143
143
139
130
144
143
136
131
130
132
136
137
138
138
140
141
139
140
139
137
133
132
135
141
150
153
147
140
135
134
135
136
136
130
126
127
130
128
120
116
122
134
140
136
128
126
130
136
137
135
135
135
131
121
140
137
134
128
126
125
128
131
134
138
138
136
134
135
137
133
125
116
118
129
139
143
138
136
135
133
130
129
130
131
131
131
132
130
122
115
119
131
145
144
137
128
127
127
127
126
124
122
121
120
130
132
136
136
130
121
118
125
134
138
138
135
130
132
135
132
124
117
117
125
128
130
134
137
138
133
125
124
129
136
137
133
130
128
125
123
121
125
134
141
141
132
125
124
128
128
124
121
124
133
128
134
143
146
138
125
120
126
132
131
125
124
127
132
133
130
128
130
134
135
131
132
135
139
139
133
125
124
129
134
135
130
125
125
127
128
125
120
122
134
142
141
134
132
133
132
130
131
135
139
137
139
142
144
139
132
130
129
125
116
111
117
124
130
129
126
130
142
153
150
141
135
136
138
139
135
132
130
130
130
130
130
129
128
128
126
123
118
118
130
141
148
148
142
136
132
132
133
135
133
140
139
134
134
132
134
131
127
115
105
106
115
125
128
128
127
134
142
146
143
137
132
132
135
138
138
137
137
132
129
131
136
140
136
130
123
120
119
121
129
139
146
146
138
130
126
128
129
127
123
138
136
131
127
126
130
128
116
105
100
107
117
123
126
129
135
139
140
134
128
124
126
129
134
138
140
138
137
134
133
136
143
145
139
128
121
117
120
121
126
130
132
131
127
124
123
124
124
123
122
142
141
136
130
129
132
128
114
100
98
105
116
121
123
126
135
139
140
136
127
124
125
128
133
137
138
137
133
130
131
134
137
136
131
124
120
120
121
120
122
125
128
130
128
126
125
125
126
126
128
144
147
145
140
137
137
132
123
112
106
106
115
120
122
124
126
132
139
142
139
133
129
128
130
133
135
133
127
123
121
123
124
123
123
124
127
127
124
121
121
125
130
134
137
134
131
130
131
132
132
144
144
141
137
135
135
133
135
132
127
119
118
123
126
124
121
125
132
140
139
134
130
128
128
130
132
130
125
122
119
119
120
121
124
131
134
132
126
122
124
129
134
136
140
141
141
138
135
134
132
141
136
132
131
132
131
130
138
145
145
131
125
126
129
127
124
125
129
129
127
125
126
127
129
130
130
129
127
126
127
126
126
126
127
131
131
127
124
124
129
133
133
133
134
138
140
140
136
133
131
139
133
130
131
134
130
128
131
143
141
132
125
126
131
132
131
130
130
129
125
122
124
127
128
127
127
129
129
130
133
132
131
127
121
118
119
123
125
126
133
134
132
129
131
137
140
138
133
130
130
139
135
136
139
139
134
129
130
133
131
125
120
124
131
135
132
130
130
132
131
127
124
124
125
124
126
129
129
130
131
131
128
121
110
109
115
125
133
139
139
135
132
129
130
132
134
135
134
129
129
138
137
141
142
140
136
136
140
138
131
120
118
123
129
130
127
124
127
133
136
133
126
122
123
126
131
132
129
129
127
125
123
119
117
119
124
132
137
141
139
136
133
130
127
125
127
135
138
135
132
139
135
137
135
132
133
144
153
148
133
121
117
121
124
124
122
123
127
132
135
135
128
122
123
130
134
133
130
128
127
124
123
124
127
131
133
132
132
131
131
133
134
131
125
120
124
134
142
140
134
135
128
124
124
124
127
137
145
140
131
116
114
118
121
124
127
131
131
132
134
134
128
122
122
127
132
132
132
131
130
128
125
126
130
133
131
129
127
124
125
127
132
133
128
124
125
132
138
136
133
127
120
117
119
119
122
123
123
124
121
117
115
120
123
129
134
137
136
134
130
129
123
119
118
123
127
130
133
135
133
132
128
128
129
128
129
131
130
128
123
123
127
132
131
128
127
129
130
132
131
114
112
111
114
117
116
111
109
110
117
124
128
127
129
132
137
139
135
129
122
120
119
119
119
124
127
132
132
132
132
135
138
138
131
125
128
136
140
132
124
122
127
132
132
128
127
131
134
135
133
106
106
106
107
109
109
104
100
103
114
134
142
139
131
130
135
138
133
124
118
118
122
126
130
131
133
132
127
124
127
138
147
146
133
124
127
136
138
133
125
124
130
135
133
128
127
133
143
142
134
102
102
103
103
105
106
104
99
98
108
126
139
137
129
128
132
137
134
125
120
123
132
136
137
137
134
126
120
120
129
142
147
142
128
121
122
129
134
132
128
127
133
137
133
126
125
129
136
137
133
94
97
101
106
107
108
108
104
100
104
113
123
124
126
128
133
137
135
131
131
133
136
138
139
133
123
115
117
128
143
145
136
124
116
118
120
125
131
132
132
133
134
134
128
125
121
121
122
126
128
90
97
108
115
113
109
108
108
106
106
108
115
120
127
130
133
135
134
134
133
132
132
133
132
128
117
110
121
140
152
143
126
117
116
123
127
127
131
133
134
135
134
131
127
124
120
117
119
123
129
103
113
119
118
110
106
106
108
109
109
113
118
124
128
130
130
130
130
128
128
129
128
127
128
126
123
121
128
141
143
130
118
118
127
134
132
129
130
132
135
138
139
136
130
126
124
128
130
132
133
106
117
120
112
103
101
103
107
111
111
118
120
124
125
126
126
124
119
117
121
128
130
128
126
126
129
132
134
132
126
119
118
123
130
133
132
130
131
131
132
139
145
142
133
123
124
131
139
138
135
97
105
106
103
102
103
104
106
109
111
116
116
119
121
125
125
122
117
115
123
130
131
127
123
124
130
134
132
122
115
116
123
128
127
125
127
131
135
132
125
126
135
140
130
120
120
129
139
141
138
87
91
96
102
106
109
109
108
107
108
110
111
116
121
126
125
124
126
130
131
127
121
117
121
123
128
129
127
124
121
125
130
129
123
118
123
135
140
131
121
116
123
129
128
120
118
127
138
142
139
81
86
95
103
111
113
113
110
107
105
106
112
123
129
130
127
129
137
143
135
123
113
116
123
128
130
127
127
131
131
130
129
124
120
118
124
133
137
131
124
120
123
129
130
126
125
127
134
138
134
78
83
91
99
107
113
116
116
111
110
113
122
132
135
132
129
132
136
137
132
126
124
128
134
136
131
127
127
131
133
129
122
118
120
123
126
126
125
130
132
134
137
139
139
136
130
129
131
134
131
75
78
85
91
99
109
116
118
115
115
122
129
134
137
137
135
133
131
127
127
130
135
138
134
131
127
124
122
123
123
123
120
120
123
126
126
122
121
126
132
138
140
138
140
137
132
130
132
134
134
72
72
79
87
97
105
108
112
117
124
129
131
131
132
135
138
134
127
121
122
129
133
134
129
125
122
119
118
116
119
122
125
127
125
125
125
127
128
125
126
127
133
133
131
132
132
135
136
135
137
72
69
77
88
98
98
100
109
119
130
137
133
128
126
130
133
132
124
121
123
125
130
130
127
122
120
121
121
122
125
127
131
132
126
121
124
133
136
131
125
126
129
130
129
128
133
137
136
133
134
73
70
76
90
101
103
104
112
125
138
138
132
125
123
125
124
121
120
122
125
130
134
139
134
124
118
124
134
138
134
128
131
132
129
123
125
132
137
137
132
130
132
132
132
133
139
142
135
129
128
76
70
75
90
104
110
114
119
128
135
134
127
122
123
124
121
117
118
123
129
135
143
148
141
125
117
124
142
150
139
127
121
127
135
132
128
128
133
136
135
132
131
135
137
141
143
140
135
132
135
83
75
77
90
104
113
118
124
131
134
130
123
121
125
128
126
124
122
126
130
132
134
137
134
122
115
122
137
150
141
124
113
120
134
139
135
129
129
131
132
130
127
132
137
138
140
138
138
138
140
92
82
81
90
103
112
117
122
128
131
129
124
123
127
133
136
135
134
133
131
127
123
120
119
116
114
118
128
139
139
128
114
118
131
139
138
131
129
128
132
131
128
125
124
127
129
133
135
137
136
98
85
83
91
104
115
121
124
126
129
130
128
128
129
133
137
140
137
136
133
130
126
122
121
120
119
119
125
132
137
135
130
128
131
133
133
130
132
135
135
132
127
122
119
125
130
132
131
127
128
143
144
131
118
108
108
117
128
138
142
145
146
144
136
129
127
129
131
132
130
131
131
132
135
134
133
131
130
128
129
134
138
140
138
136
135
133
132
127
125
123
124
125
123
124
125
126
126
128
131
144
141
128
110
98
97
106
120
128
135
139
140
138
134
134
133
135
132
130
134
143
146
139
131
127
129
132
132
132
136
138
139
138
135
134
139
140
140
134
127
120
118
122
128
131
131
129
129
133
136
140
139
132
119
106
98
99
102
107
112
116
123
127
136
145
147
139
131
130
141
149
148
133
125
126
133
135
131
127
128
130
133
134
135
140
144
141
138
132
128
133
130
131
133
136
136
134
131
131
132
138
139
136
129
110
97
89
91
92
99
99
107
119
137
149
148
138
130
133
143
145
136
124
124
130
135
132
123
121
123
129
133
137
144
148
146
136
123
121
132
144
147
138
130
131
132
132
129
126
128
143
145
137
126
108
95
90
94
97
97
94
102
116
138
148
143
134
128
131
135
131
124
120
124
133
135
129
123
120
127
137
142
145
147
147
138
124
111
114
132
148
149
137
125
122
127
131
132
130
131
156
149
136
122
110
103
102
102
97
97
98
106
121
134
141
140
135
128
128
126
126
123
122
125
130
134
131
129
127
133
139
144
145
144
139
131
120
114
117
134
144
143
133
123
121
127
130
133
133
136
156
145
131
119
114
110
108
102
95
93
100
113
123
128
131
137
140
136
133
129
131
131
128
127
130
136
137
135
134
133
134
136
137
139
138
133
128
125
127
131
135
135
131
125
124
126
127
128
129
133
150
139
131
126
121
117
106
96
92
93
104
114
116
117
121
134
145
149
145
138
135
135
132
130
132
137
140
138
136
133
128
127
129
132
135
132
127
123
123
124
128
129
128
126
129
130
132
130
124
122
145
140
137
138
136
127
115
104
99
100
106
113
116
116
121
134
147
153
147
139
134
135
135
133
131
135
137
136
134
133
129
127
127
129
129
124
117
111
116
122
128
129
127
126
132
141
151
146
132
122
142
141
143
144
142
137
131
126
120
117
113
119
121
123
125
134
144
147
141
134
134
136
135
130
130
133
134
132
131
131
133
133
130
128
124
119
113
111
119
127
133
135
130
126
130
142
153
152
137
128
140
138
138
137
138
136
138
136
131
128
131
137
137
131
128
131
139
142
138
132
133
134
132
127
128
132
133
130
128
133
141
141
132
124
121
119
117
118
125
131
135
134
129
122
124
128
137
138
136
133
139
136
135
134
132
133
135
135
134
134
138
145
144
136
131
131
139
140
139
133
131
127
123
122
126
132
135
134
134
139
146
140
128
121
120
122
122
123
126
130
130
126
121
118
120
122
125
133
133
132
136
138
137
136
135
135
135
133
134
134
138
143
141
137
135
137
144
146
143
133
126
120
119
121
125
130
135
137
138
138
135
129
122
121
123
125
126
126
127
128
125
121
119
119
123
127
131
137
136
130
137
142
140
139
137
139
139
138
137
134
136
135
135
135
137
141
144
142
141
136
133
128
125
126
127
129
132
136
136
130
119
117
122
127
130
128
126
130
131
132
128
125
126
128
129
132
137
142
138
128
141
140
134
128
131
139
145
144
139
133
133
131
130
132
137
139
138
135
135
140
142
142
138
134
132
131
130
132
132
127
119
117
126
132
129
124
124
132
140
137
134
132
133
134
129
129
133
134
133
124
142
135
127
122
123
127
131
133
132
133
135
134
131
131
133
133
131
128
130
137
141
141
139
137
136
134
131
131
133
133
131
129
130
129
124
121
124
130
137
136
133
130
130
130
128
125
121
120
122
123
137
136
135
133
128
120
114
114
118
125
134
137
135
133
131
130
129
126
123
126
131
136
137
137
137
136
135
133
133
135
136
134
129
125
124
126
128
125
124
125
128
126
127
130
132
128
122
118
124
134
134
140
146
146
136
121
110
111
112
118
126
131
132
134
132
131
133
135
131
130
130
133
136
136
135
134
134
130
129
129
131
131
126
124
127
132
131
122
116
123
131
133
135
136
136
132
126
124
131
140
135
139
143
141
134
129
126
125
118
113
111
118
126
131
133
134
137
141
144
140
135
134
136
135
134
132
130
129
128
126
128
129
128
127
129
131
130
121
118
129
143
149
146
140
136
133
131
131
132
135
135
134
130
129
129
133
138
135
126
112
110
114
123
130
134
137
141
140
138
136
134
133
135
135
133
132
133
133
133
132
132
134
134
133
130
128
127
123
126
134
145
149
146
137
133
131
131
131
127
125
133
133
130
130
134
140
141
130
120
111
112
119
124
127
132
139
140
135
126
123
123
128
132
133
132
131
136
138
138
135
136
139
139
135
129
126
125
126
129
132
132
133
132
133
130
128
126
126
124
123
138
139
138
140
143
145
140
123
111
105
110
118
121
123
127
131
133
133
127
125
125
129
131
130
127
125
130
133
133
131
131
134
134
130
125
123
123
124
122
120
120
123
128
130
129
126
124
125
125
127
142
143
143
144
145
143
137
127
118
111
111
114
117
120
123
126
128
135
139
139
136
136
134
129
123
118
121
124
124
123
122
123
122
121
121
121
121
122
122
121
124
128
130
130
128
128
127
130
132
132
141
139
137
137
136
134
132
134
137
132
121
116
118
121
122
122
125
132
139
139
134
133
132
129
124
118
115
121
125
124
120
119
118
120
119
119
119
122
126
132
136
133
130
128
131
134
139
137
136
133
142
133
129
128
129
128
129
135
145
146
133
123
122
125
123
121
122
127
127
122
114
114
121
128
129
124
122
125
128
128
125
123
122
122
122
123
124
126
129
130
132
129
127
130
138
144
147
140
136
133
144
134
129
130
132
129
127
131
140
143
132
125
125
130
130
127
124
125
121
112
103
105
115
127
131
132
131
129
128
126
123
121
121
121
125
131
132
132
128
124
118
117
124
132
141
146
144
136
132
133
145
140
139
140
139
132
126
129
137
140
130
125
126
132
135
130
124
125
126
124
121
122
127
132
135
138
134
130
125
120
118
117
115
118
125
132
135
134
126
121
116
117
126
131
135
133
131
132
132
134
142
138
140
137
132
127
126
134
139
139
130
127
126
130
129
125
122
124
130
134
136
137
138
138
139
137
134
128
124
119
117
118
120
122
129
129
131
129
125
122
121
127
128
128
123
124
127
134
136
135
139
133
129
122
115
118
128
140
144
136
130
126
123
123
119
115
119
124
132
135
136
136
137
138
137
135
130
127
126
124
123
125
131
136
135
131
128
125
123
123
126
129
129
126
121
122
131
137
138
134
139
129
120
112
110
115
125
133
132
125
119
118
118
116
117
119
126
131
134
133
133
131
131
133
132
129
126
127
129
129
129
131
137
141
139
135
131
129
127
124
124
129
130
129
125
127
133
137
134
131
133
123
118
116
120
121
122
119
117
115
111
109
111
115
121
128
132
133
129
127
126
126
127
129
128
126
126
128
132
133
133
129
130
133
137
140
144
139
131
125
123
128
131
130
129
130
131
133
132
130
118
116
116
117
119
119
115
110
110
111
109
107
110
118
125
132
133
126
119
114
118
122
125
128
130
130
131
129
131
131
132
129
128
129
131
140
145
140
131
125
124
127
129
130
128
128
129
130
131
131
108
108
104
104
105
107
107
106
107
110
116
119
121
123
128
134
134
126
116
111
114
119
123
129
135
137
135
127
121
122
129
134
135
131
128
129
130
127
121
121
123
126
128
126
124
125
128
131
132
131
102
99
92
89
91
98
103
105
106
113
124
130
131
128
131
136
139
134
125
116
117
122
127
133
135
136
129
121
115
118
131
143
144
139
127
121
119
121
120
120
124
129
129
126
122
123
126
130
132
131
95
94
95
97
100
102
108
112
118
119
126
128
131
131
133
137
139
137
132
127
125
129
136
137
132
122
115
117
124
132
139
146
143
139
128
121
123
126
129
131
132
134
134
129
124
128
132
135
133
133
92
97
110
113
111
107
112
119
123
120
121
122
129
135
136
136
135
133
130
127
128
131
136
135
125
114
109
123
138
145
137
131
130
133
132
128
128
129
130
133
135
137
136
132
132
134
137
138
138
137
97
109
117
115
109
106
110
119
121
119
116
122
133
138
138
135
133
129
126
124
127
130
132
130
124
117
119
132
145
144
127
116
117
128
134
134
131
130
129
130
131
135
138
138
137
136
136
137
136
137
93
104
108
102
99
101
107
112
118
120
127
135
135
135
135
135
134
130
127
125
129
131
131
129
126
124
127
133
135
130
119
115
120
128
132
134
134
134
131
126
126
133
141
143
139
135
134
132
132
136
85
89
91
93
97
100
103
108
115
129
141
139
133
130
133
133
132
129
129
131
132
131
129
128
126
126
127
125
121
115
118
125
129
129
129
133
138
141
134
125
120
129
139
142
138
133
133
134
135
137
82
83
84
91
97
100
100
102
113
127
135
133
129
129
132
131
126
125
129
134
132
127
124
124
124
124
123
122
121
119
124
129
131
129
128
132
137
137
128
121
119
127
137
139
137
135
138
142
140
138
77
78
84
91
97
98
99
101
109
115
119
119
126
135
137
131
125
126
132
137
132
125
122
121
121
121
124
129
134
134
128
121
118
119
126
128
126
121
118
123
128
135
138
138
138
136
140
142
139
132
68
74
84
92
97
100
102
105
110
113
113
118
128
139
142
137
130
131
136
138
134
130
128
128
125
124
124
131
136
137
129
116
109
118
125
125
113
110
117
131
142
144
141
139
136
133
133
135
135
128
55
72
86
95
100
105
108
111
114
118
122
127
131
135
139
139
136
134
133
132
132
132
133
133
132
125
121
117
121
124
121
116
114
121
126
125
120
120
125
133
137
140
140
136
131
126
128
131
133
129
56
75
92
101
104
108
110
115
120
128
132
132
130
128
131
136
138
134
127
124
124
125
129
131
130
125
119
109
106
110
118
123
127
126
125
128
133
137
135
129
127
129
130
133
129
128
131
134
134
132
69
79
94
101
106
107
109
116
127
133
135
130
127
125
127
131
134
131
126
122
122
122
126
123
123
123
123
122
117
117
123
129
131
127
123
128
139
147
140
130
125
127
131
134
134
138
140
137
134
135
79
78
88
102
109
112
115
122
131
135
130
124
123
126
127
127
125
125
129
131
133
133
132
127
121
122
128
136
136
130
128
132
133
130
126
129
135
140
139
133
129
131
135
139
142
140
136
133
132
137
87
78
85
101
116
124
125
128
132
132
127
121
121
127
129
122
119
122
132
139
140
138
140
136
130
123
127
138
142
136
128
126
130
136
137
137
135
134
133
131
129
129
135
141
140
130
120
122
132
141
98
85
87
101
116
126
128
128
129
129
126
121
122
128
131
126
120
122
130
135
132
130
135
137
134
125
123
131
140
138
124
114
122
136
149
150
140
134
129
125
119
122
128
135
132
123
117
125
136
140
107
99
96
103
114
122
125
125
125
126
125
123
121
124
129
132
132
128
126
124
126
125
128
131
125
119
119
128
138
138
126
115
119
132
144
149
141
135
131
124
119
122
126
130
130
128
129
133
138
136
108
103
102
108
118
122
126
126
125
126
126
124
121
119
124
133
137
132
125
124
130
139
137
129
117
114
119
124
134
137
135
130
128
131
133
136
138
137
136
134
130
128
128
133
136
140
141
139
136
135
139
135
121
108
98
101
115
133
145
141
132
127
124
121
123
125
128
132
132
127
123
124
127
127
123
118
120
127
132
134
131
132
134
135
136
137
137
138
135
131
129
127
125
121
119
121
124
127
127
127
144
139
120
96
82
84
96
110
125
129
128
127
125
125
126
130
134
138
137
134
129
128
126
126
123
121
120
123
125
131
133
134
133
133
137
142
144
143
134
133
135
133
128
124
124
128
133
134
134
133
147
142
126
105
87
79
78
86
94
103
116
124
130
135
139
139
139
137
134
132
131
126
122
126
131
134
130
123
125
130
134
135
132
131
139
145
141
132
123
130
140
143
136
134
135
137
139
137
134
131
144
143
133
117
93
74
64
66
76
91
102
115
125
136
144
147
142
137
133
133
131
123
121
126
134
138
132
125
125
132
137
134
130
132
138
139
126
113
109
121
134
143
137
134
133
134
134
131
129
129
139
140
133
121
98
76
63
65
79
90
96
99
112
128
141
150
148
141
136
136
135
128
122
123
130
134
130
123
121
127
132
133
136
138
138
127
112
104
109
123
132
133
128
125
125
126
127
123
123
128
131
130
126
118
103
89
78
75
81
89
93
95
100
114
131
148
151
144
138
138
141
136
127
120
120
126
129
124
120
119
124
133
142
144
137
125
113
116
126
131
135
134
129
126
126
127
127
124
121
126
128
120
116
113
106
97
88
81
81
84
90
97
101
108
117
134
142
143
138
137
140
140
132
121
119
125
130
127
124
121
123
133
140
140
133
124
124
127
134
136
138
140
138
134
130
128
129
126
121
121
132
122
116
113
109
104
96
87
81
83
90
100
103
104
107
120
131
137
136
135
133
133
128
122
122
126
131
131
130
127
130
136
136
131
120
117
122
128
128
126
128
130
131
130
125
126
131
131
125
121
139
137
133
124
118
115
107
98
93
92
96
102
103
103
105
119
132
140
138
131
124
122
121
119
121
126
131
133
133
134
138
142
136
127
115
111
114
120
124
121
117
118
118
117
120
127
137
138
133
128
142
141
139
137
134
131
125
119
111
107
105
107
106
105
111
124
133
139
136
131
126
124
123
124
125
129
130
130
133
138
142
143
137
128
118
112
116
120
127
126
120
120
120
122
127
134
141
141
138
133
141
137
135
136
139
142
136
130
122
121
120
117
113
112
117
128
133
136
134
133
134
136
138
138
138
135
134
132
136
142
142
136
125
122
121
123
121
126
130
131
130
130
133
138
140
139
139
137
133
132
138
133
131
133
139
140
135
129
126
129
133
134
129
122
125
132
135
135
133
133
137
144
147
146
144
142
137
135
135
137
133
125
116
115
121
124
125
127
128
129
128
128
132
137
139
135
130
130
129
129
137
137
134
136
137
135
130
126
124
129
137
139
132
128
132
137
140
136
130
129
130
132
137
139
141
138
136
133
129
122
119
118
119
124
126
127
126
127
128
128
127
123
122
123
123
122
120
125
128
127
139
142
139
136
136
138
135
131
125
126
131
131
129
129
135
142
143
138
129
125
122
122
123
127
131
132
131
130
124
116
110
116
128
138
137
130
127
127
130
131
130
127
125
122
119
118
120
127
130
128
143
141
134
128
132
142
148
145
135
127
127
125
125
129
135
140
142
139
134
130
127
121
122
129
132
131
129
129
128
126
119
119
128
137
136
131
127
125
125
129
132
135
136
132
124
121
124
130
134
133
146
139
128
123
130
141
149
147
138
132
133
133
133
133
133
135
136
137
139
139
137
133
131
132
135
135
135
137
137
136
131
126
125
126
128
130
128
122
117
113
122
133
139
138
134
130
128
131
135
137
144
139
133
134
137
136
133
129
129
133
144
149
145
137
132
131
133
133
135
137
135
135
133
131
132
136
139
139
136
134
134
132
126
121
123
130
134
124
113
109
117
126
131
137
136
132
127
127
133
137
138
136
138
143
140
133
120
114
116
126
139
148
148
142
136
135
137
134
129
127
129
133
133
129
127
132
137
134
128
125
130
133
129
123
123
130
134
125
116
114
120
124
124
127
131
129
124
122
126
131
130
129
131
136
137
133
126
121
116
119
123
129
135
141
145
147
143
137
129
126
129
134
135
133
128
129
129
127
123
123
129
133
130
126
127
129
129
122
119
124
131
130
125
123
123
125
122
120
120
121
126
123
125
128
135
137
137
132
126
120
119
122
129
137
143
144
141
135
130
131
134
136
137
134
131
130
130
129
130
132
134
134
131
129
129
131
131
127
127
131
134
135
131
126
125
125
122
121
120
122
131
128
130
134
140
141
139
130
126
122
121
123
126
129
132
132
130
129
128
132
136
137
136
133
130
128
131
132
132
134
134
136
133
130
129
131
135
139
137
134
134
134
134
132
130
126
123
122
120
124
138
138
139
143
147
143
134
125
121
123
122
122
121
123
126
127
124
123
124
129
136
139
136
132
129
122
123
124
126
126
129
131
131
128
126
128
136
140
140
138
135
133
134
133
130
124
120
121
124
128
139
140
142
144
144
140
132
127
125
126
122
118
116
120
126
129
127
124
123
126
135
141
146
142
132
118
116
119
123
124
123
123
123
123
122
122
125
131
137
139
139
135
131
126
125
124
124
128
132
134
135
134
133
135
135
134
132
131
134
133
125
118
115
118
122
126
127
127
125
124
129
137
147
146
134
122
116
123
130
128
121
117
119
122
123
123
123
128
132
138
138
134
129
124
124
130
135
137
140
141
133
127
125
126
129
132
131
132
136
136
129
122
118
117
118
119
123
127
127
124
121
123
128
132
133
128
124
127
130
126
117
114
118
126
133
135
134
132
130
128
124
124
127
129
136
140
142
139
139
138
136
128
125
127
131
131
129
129
130
130
128
124
122
121
120
118
121
126
127
126
120
115
119
127
133
135
132
128
122
117
112
115
120
129
136
140
138
133
125
119
116
120
129
136
139
138
137
134
133
135
136
132
134
136
135
130
127
128
132
134
128
124
124
127
126
127
125
128
130
132
130
129
132
137
141
141
138
130
121
114
112
115
119
126
132
134
130
123
117
115
115
121
131
136
137
128
126
129
133
136
136
134
136
135
130
124
123
130
136
136
130
125
124
128
129
129
130
134
134
135
136
138
141
141
141
139
136
130
123
118
118
121
121
128
129
128
123
119
117
116
116
122
129
134
134
127
128
132
136
137
139
133
129
123
116
117
120
126
129
128
127
125
123
124
123
126
132
136
136
134
134
134
136
135
131
127
127
127
125
122
124
128
133
136
132
128
126
126
124
120
115
117
126
133
135
133
133
135
137
137
143
131
123
116
113
116
122
122
118
115
116
118
118
119
121
126
132
135
135
132
132
132
132
131
128
124
121
123
124
124
128
134
142
141
134
129
130
134
132
124
119
117
127
132
134
133
132
134
134
135
136
126
118
119
120
123
121
118
114
112
110
112
114
117
123
129
131
129
126
128
132
135
138
139
134
128
124
124
125
127
131
137
141
136
132
130
133
136
131
126
125
128
131
133
132
129
129
130
131
133
120
117
113
116
119
120
121
120
121
119
115
112
111
118
126
131
130
123
118
122
130
136
140
141
138
135
131
129
127
127
130
131
130
128
128
129
132
129
128
127
129
131
132
133
131
128
127
127
128
131
107
109
107
104
106
110
116
121
124
123
120
116
115
121
128
133
131
127
121
123
126
129
129
131
133
136
136
130
122
118
119
127
129
127
127
128
131
126
125
124
125
125
125
125
125
126
125
124
126
130
105
107
103
95
94
102
113
122
126
126
124
124
124
127
131
134
135
135
131
127
124
124
123
122
124
127
130
126
116
108
116
130
137
137
129
125
128
128
126
124
124
123
120
120
121
127
128
126
126
131
106
107
108
106
102
104
113
123
129
129
129
129
130
133
135
135
134
134
131
127
123
125
128
127
123
119
119
123
122
117
121
136
145
144
133
123
124
127
128
128
129
129
128
127
130
137
141
142
136
134
102
105
113
113
107
106
114
126
133
131
128
127
134
139
139
135
132
129
127
124
123
128
132
131
123
117
121
127
135
132
128
130
135
141
136
128
126
127
126
127
130
133
135
137
143
150
153
148
141
137
96
97
100
102
102
103
112
123
128
127
121
125
136
143
143
138
134
129
126
123
124
127
131
129
124
119
123
133
142
139
128
120
121
130
136
135
132
130
127
123
119
126
136
143
152
153
150
144
138
134
79
81
86
90
96
101
108
116
122
126
124
128
135
140
142
140
138
136
130
127
125
126
128
129
125
119
121
129
136
135
127
121
122
129
134
137
137
137
133
125
117
118
130
143
152
149
142
134
131
130
73
78
83
90
97
102
106
110
118
130
141
139
134
134
139
139
138
134
129
127
128
128
131
132
127
120
117
119
123
126
127
127
130
130
132
136
140
141
137
127
119
119
131
142
149
147
139
131
129
129
78
79
83
90
98
103
107
112
120
136
143
140
132
133
137
137
128
125
125
129
131
132
135
134
128
121
119
120
120
120
123
128
132
132
132
134
137
134
128
122
123
128
132
139
144
145
144
140
133
129
84
82
84
89
97
103
107
115
128
136
134
131
128
135
139
136
127
124
128
135
138
138
133
128
126
126
130
133
130
124
125
127
130
133
133
132
125
120
118
122
128
131
131
132
136
140
146
143
136
128
77
80
87
93
98
104
108
117
128
133
128
121
123
133
138
136
129
130
137
144
144
134
127
126
129
132
134
136
137
137
133
131
131
134
133
127
117
112
121
129
132
131
127
125
125
129
134
138
133
126
64
78
90
99
105
108
111
117
125
130
130
126
125
127
130
132
131
133
137
139
135
128
127
131
135
138
134
130
134
139
137
134
132
133
131
126
121
124
130
134
133
129
127
125
124
123
125
129
131
127
67
81
93
103
109
112
114
118
121
128
133
132
129
124
124
127
132
133
132
128
124
124
128
134
141
141
135
129
127
129
132
132
131
129
127
129
134
138
139
131
127
127
130
131
130
127
128
130
131
130
83
88
95
103
108
114
117
122
126
130
132
132
130
125
124
128
134
136
133
127
125
126
128
131
134
138
137
135
129
125
127
129
129
127
126
131
141
144
137
127
123
128
133
136
136
134
133
133
133
135
103
96
98
105
114
121
125
129
133
133
129
128
127
128
129
130
136
139
140
136
134
131
132
128
125
126
132
134
130
128
129
131
132
130
130
135
138
137
131
127
127
129
134
137
137
135
130
129
132
138
112
104
106
116
126
132
132
132
133
132
128
126
127
131
133
132
135
139
144
140
133
127
128
128
126
123
122
125
127
131
131
132
133
135
135
137
138
135
131
128
126
127
130
132
130
122
114
118
130
138
116
112
114
122
132
138
134
130
128
128
127
126
129
133
135
133
133
136
140
135
128
121
125
132
132
128
124
127
132
133
128
128
129
133
136
138
138
137
135
127
121
118
124
126
122
112
110
119
132
138
114
118
122
126
132
134
133
128
124
124
124
126
127
131
131
131
132
131
129
128
129
131
134
133
131
129
130
134
138
137
131
128
129
133
133
135
135
136
133
127
120
121
127
131
130
127
128
135
140
139
113
122
128
131
132
133
132
129
126
124
124
125
124
123
126
131
134
131
126
128
140
151
148
132
122
123
130
137
139
139
137
136
136
133
131
132
130
132
130
129
130
133
139
141
142
142
143
146
144
139
123
115
109
101
97
97
102
110
113
110
109
113
119
121
122
122
125
130
130
126
122
124
130
132
125
118
120
131
139
138
132
130
133
136
136
134
132
134
136
134
131
130
130
129
126
126
128
130
133
131
135
124
106
88
78
78
79
83
84
89
98
110
117
121
125
126
134
143
142
132
126
122
128
133
134
132
130
128
128
127
129
134
139
141
140
137
132
130
129
133
140
139
132
123
122
129
133
134
132
129
139
127
110
92
78
73
67
62
64
76
94
110
123
128
131
135
140
143
138
127
118
117
124
131
136
139
134
127
124
126
131
137
138
137
137
135
130
123
123
133
142
141
133
125
127
134
139
139
134
130
137
127
114
99
84
68
56
54
60
75
93
106
116
121
128
135
139
137
129
121
119
121
124
129
135
138
132
126
124
129
133
133
129
126
124
125
123
121
122
126
130
130
128
129
131
133
137
140
139
133
123
119
114
106
90
68
51
52
68
81
88
90
95
107
121
136
143
139
132
130
132
134
131
127
129
131
128
123
122
125
127
129
127
124
121
116
115
119
125
120
115
115
124
129
134
131
132
133
133
132
113
111
113
112
98
80
61
58
68
77
77
73
78
91
111
138
149
146
141
141
145
143
137
126
123
122
122
118
117
118
120
129
135
133
121
113
113
125
130
123
117
121
130
137
137
134
130
128
125
124
117
111
110
109
105
94
81
73
72
74
77
79
86
96
111
133
145
147
143
141
144
142
134
124
119
119
120
119
118
117
121
131
136
132
118
113
118
128
130
126
128
137
144
143
138
132
131
130
125
124
133
126
115
110
104
101
94
87
82
81
89
98
109
114
115
124
132
135
134
133
131
131
127
122
119
119
121
122
124
125
129
133
131
123
111
112
122
130
129
127
129
141
145
138
129
125
129
135
137
137
140
137
130
118
111
108
104
99
90
90
98
110
121
121
120
121
128
130
133
130
126
123
120
119
118
122
123
125
129
132
135
133
126
117
108
111
120
128
129
124
120
126
128
125
123
121
125
135
142
146
140
140
136
131
127
126
119
110
98
96
100
110
120
123
125
129
131
133
134
133
128
123
119
121
122
125
125
128
133
138
137
129
121
115
111
111
118
125
131
129
121
118
121
125
127
122
120
123
131
136
137
135
132
134
139
142
133
117
106
102
102
103
110
121
129
132
133
132
133
135
135
132
130
130
131
129
127
129
138
143
135
123
111
111
115
117
119
124
130
132
130
130
132
137
138
125
116
111
113
118
136
131
127
130
138
140
132
123
114
112
112
109
114
122
130
135
134
129
128
134
138
143
146
147
141
134
129
128
132
135
129
119
114
117
122
123
122
124
128
131
131
135
139
142
138
124
112
106
108
113
138
134
129
126
126
129
126
124
121
122
127
125
122
126
132
137
135
127
123
125
135
144
150
148
143
136
130
127
124
122
125
127
129
131
129
127
126
127
129
129
127
129
134
137
132
121
111
108
113
120
143
142
136
129
127
127
129
125
123
125
132
135
131
130
134
139
138
130
121
119
124
131
139
143
141
135
130
127
123
121
124
131
140
143
137
129
128
129
131
127
126
126
129
132
130
125
121
120
121
125
148
144
135
131
133
141
141
134
127
126
130
136
135
134
137
140
139
131
125
122
124
129
135
139
139
135
131
132
134
132
128
127
133
138
139
134
130
125
120
121
126
131
134
134
134
134
135
131
127
130
147
140
132
132
139
148
150
143
133
130
134
137
138
138
138
138
136
131
129
131
134
135
134
134
136
134
134
136
138
136
130
123
121
124
133
137
135
124
115
113
124
135
140
138
136
138
139
135
133
134
143
135
131
134
141
144
141
136
135
135
140
140
139
138
138
138
135
132
130
131
134
133
129
126
127
132
136
137
133
131
130
127
122
120
124
135
140
129
117
114
124
131
133
133
131
133
135
133
134
131
135
130
130
133
139
140
135
130
131
133
136
137
137
137
141
143
139
133
128
126
127
127
124
120
123
130
137
136
128
127
131
133
128
122
122
128
134
130
123
120
123
123
122
121
124
129
130
128
127
123
129
124
125
128
137
138
135
134
131
130
130
133
135
137
139
141
138
133
128
125
124
126
126
126
130
133
137
134
131
131
133
135
131
125
125
127
129
127
124
127
127
124
119
120
124
129
127
122
119
118
126
122
124
129
136
138
137
135
131
129
128
129
131
133
133
130
129
130
131
133
134
134
133
134
134
134
133
131
131
133
135
134
130
129
130
131
131
128
128
132
134
130
125
125
127
128
124
118
114
121
132
128
129
136
137
136
132
129
130
131
128
126
126
126
124
117
117
122
131
143
148
141
137
134
133
130
125
123
122
127
130
131
131
130
131
133
136
139
138
137
135
134
130
129
128
125
119
117
117
124
139
137
136
137
137
132
127
125
129
133
130
122
119
122
124
121
116
116
125
135
140
141
139
136
133
124
116
112
112
119
124
127
130
129
129
129
134
139
143
140
136
132
131
129
127
121
117
118
121
128
137
137
135
135
134
132
128
127
132
135
129
121
117
121
128
131
127
119
119
121
131
138
144
144
136
123
114
113
117
122
123
123
127
128
128
126
131
136
140
138
135
132
131
128
126
123
121
126
131
133
129
129
128
131
133
135
133
131
133
134
131
126
121
122
126
131
131
125
120
120
126
135
145
147
136
124
119
124
130
128
120
116
121
128
133
134
133
133
133
132
132
133
134
133
131
128
128
131
137
140
128
124
122
124
129
135
135
132
127
126
126
126
123
122
122
123
126
126
125
125
127
131
133
132
129
123
124
127
130
125
114
110
117
128
139
143
138
132
128
125
127
131
138
138
135
129
127
129
133
137
131
127
123
125
128
133
133
130
125
122
122
124
123
122
120
119
121
125
129
131
132
132
131
129
129
128
129
129
127
121
114
112
116
125
134
136
132
125
120
120
127
133
138
138
132
125
120
123
129
132
132
130
132
133
130
129
129
130
131
131
127
123
122
122
123
123
124
129
132
134
136
136
138
139
141
141
138
134
131
128
125
121
119
121
125
125
120
115
114
121
128
133
136
135
129
122
119
124
131
133
132
132
134
135
130
128
127
130
134
134
129
124
121
125
128
130
135
135
134
132
132
135
140
143
143
142
141
137
135
132
129
124
119
120
123
124
122
121
120
123
125
127
132
137
138
131
129
131
134
136
136
133
130
127
127
128
129
128
126
122
118
118
121
126
130
135
139
138
134
128
127
130
134
133
131
131
134
134
131
128
127
127
126
126
125
125
132
135
133
125
119
120
129
138
143
139
134
133
135
136
144
135
126
123
123
128
127
124
115
111
108
113
117
123
129
135
136
134
130
128
129
130
131
129
126
127
129
130
127
123
126
131
137
135
126
123
129
133
132
126
121
122
129
136
138
132
128
129
133
135
138
131
121
119
118
122
123
121
117
116
115
114
115
119
128
134
134
128
125
128
132
134
133
132
132
132
132
129
125
123
127
134
139
133
123
117
118
122
125
127
129
132
134
134
131
124
121
124
129
134
119
119
115
113
115
116
118
122
128
132
132
127
120
121
127
133
132
128
126
130
135
138
135
134
136
137
137
131
125
121
126
133
132
126
121
118
123
124
123
126
131
135
136
135
131
126
124
125
129
134
103
108
109
109
110
114
121
128
132
137
136
129
122
121
125
130
130
131
133
134
136
136
131
128
129
134
137
131
122
117
121
128
128
124
122
127
133
134
128
125
127
130
130
132
131
130
127
127
129
134
103
106
106
105
108
114
123
131
133
130
128
124
120
119
120
123
129
133
135
134
133
133
129
125
122
124
128
128
120
114
119
126
130
127
123
126
132
135
130
127
125
124
125
126
129
131
128
128
129
134
101
104
106
108
108
114
121
130
132
130
128
125
123
123
123
124
129
131
131
128
126
128
129
126
120
117
121
126
124
121
122
130
135
132
123
119
122
126
129
128
128
127
129
130
133
135
134
132
134
135
95
98
101
104
106
111
118
127
134
133
131
127
129
131
131
130
130
130
126
122
120
122
126
126
122
120
124
129
131
129
126
128
132
131
126
121
120
124
127
128
129
132
135
138
140
142
141
139
138
136
90
85
88
94
104
110
116
126
133
132
126
126
132
138
138
133
133
130
128
122
118
117
121
124
123
122
125
129
133
133
128
125
125
130
131
131
128
128
129
127
127
129
135
142
145
146
143
142
138
134
88
84
87
96
107
112
115
122
127
125
117
117
127
135
136
133
131
129
129
125
120
118
123
126
124
119
120
124
130
131
128
125
124
128
132
134
134
134
133
129
125
124
131
139
144
143
140
136
134
129
90
89
97
107
113
117
118
119
121
121
117
116
122
130
134
131
126
126
126
124
121
122
128
130
125
115
112
119
125
127
126
127
126
129
131
132
133
133
132
128
124
122
126
134
138
136
134
130
127
123
93
94
98
105
115
120
123
123
125
126
129
127
128
131
133
131
128
126
125
124
124
126
129
130
125
119
122
125
125
121
123
128
131
131
131
131
128
127
124
123
122
123
125
129
130
130
130
128
124
119
96
95
96
104
112
120
126
133
135
139
139
136
133
133
133
132
130
130
130
130
131
128
128
127
128
134
137
136
127
121
122
131
138
136
132
130
127
124
121
121
123
122
121
121
123
126
130
129
124
119
94
94
95
103
112
120
124
133
139
140
138
132
129
129
128
128
127
132
137
143
138
131
127
128
135
144
144
139
132
128
132
138
141
137
132
126
122
126
127
128
127
122
120
120
122
126
132
131
126
123
89
87
93
105
116
121
121
122
129
135
134
129
124
122
122
122
124
128
134
140
138
129
126
131
139
144
140
139
139
142
141
139
134
131
128
124
123
128
136
135
131
127
126
128
129
131
133
131
127
126
90
85
90
106
118
124
122
120
123
128
132
131
126
123
121
122
125
127
132
134
132
128
128
131
137
140
138
138
142
144
138
130
124
122
124
127
132
136
136
133
129
129
132
133
133
132
130
128
128
129
104
97
98
107
118
125
126
125
125
127
130
132
130
126
124
125
130
132
132
131
131
130
130
129
131
135
137
138
136
133
129
128
126
124
126
133
140
139
130
124
124
128
131
132
132
130
130
129
128
132
123
116
112
116
121
126
132
132
131
130
130
132
131
128
125
126
131
135
135
133
131
130
128
125
124
128
132
133
127
125
128
132
131
127
127
133
137
133
125
123
125
129
130
128
128
132
132
132
129
132
125
125
126
129
131
132
133
131
131
133
132
132
131
129
126
126
130
134
134
131
128
126
125
124
124
124
126
127
123
125
130
135
132
127
122
123
129
130
128
128
131
131
128
124
124
131
131
132
131
132
120
125
129
134
138
136
132
127
126
128
130
132
133
133
132
129
130
132
133
132
128
123
124
128
128
129
132
131
129
129
130
135
135
130
120
120
126
132
136
136
134
132
127
123
122
125
128
132
135
134
120
126
131
135
138
136
133
126
123
123
125
130
136
137
135
132
131
130
129
128
130
133
132
131
131
134
138
140
138
135
133
138
141
140
130
125
127
131
134
133
133
134
134
129
127
129
132
136
139
137
124
131
136
136
134
131
130
129
126
124
123
128
138
141
139
133
131
127
122
125
133
139
136
129
127
132
139
144
142
140
139
143
146
145
138
129
126
124
125
127
133
141
145
141
136
136
139
141
140
137
120
113
108
104
94
89
85
81
82
87
95
114
131
135
130
123
123
125
130
126
123
127
134
138
133
126
123
131
136
135
133
134
140
142
136
129
128
132
138
136
132
131
134
136
133
128
128
131
134
134
122
110
95
82
74
73
69
62
58
63
78
103
120
127
125
127
134
142
137
128
122
124
131
136
135
136
136
135
132
126
126
135
144
147
138
129
126
127
130
133
136
135
133
133
133
134
133
131
129
129
122
104
86
72
69
70
67
58
53
57
73
95
109
114
119
130
139
145
136
126
122
124
130
132
133
133
134
133
125
122
125
136
143
142
132
126
124
123
127
132
137
133
131
129
130
135
137
135
131
128
116
97
83
76
74
73
73
71
69
73
82
91
99
103
111
124
131
130
127
125
127
131
134
132
132
133
131
127
123
122
127
135
136
132
124
120
121
126
129
130
128
126
126
128
128
130
135
143
144
136
109
92
85
84
81
75
70
73
80
82
85
88
94
99
106
118
125
126
127
128
135
139
138
135
134
132
126
121
119
121
126
131
132
128
118
115
120
128
130
122
111
114
127
134
132
128
134
144
149
143
111
97
93
93
89
78
66
63
68
74
76
82
94
102
108
124
137
141
138
136
134
137
137
134
131
124
118
115
115
118
123
128
130
126
116
111
119
128
127
116
108
116
133
143
138
132
134
139
141
138
124
114
105
99
96
85
69
61
60
64
71
82
99
110
116
128
142
148
148
140
131
129
130
127
121
116
115
115
117
118
121
126
128
124
115
114
121
129
127
121
122
133
141
140
134
132
134
135
135
130
141
132
120
108
99
93
81
72
70
74
84
95
113
119
122
128
136
142
142
137
129
125
124
121
117
115
116
119
121
122
125
129
127
123
118
120
127
131
131
131
137
143
143
134
127
124
129
134
137
138
145
142
130
119
108
102
95
84
80
85
101
112
121
125
125
126
131
132
133
134
129
124
121
120
118
119
119
121
125
129
131
130
127
125
123
123
125
130
133
137
139
140
136
131
126
122
123
130
140
148
141
141
137
128
122
119
110
96
86
90
105
117
123
128
131
130
132
133
136
135
132
125
121
122
122
123
121
122
128
133
132
127
124
123
123
121
120
126
132
135
133
127
127
131
130
122
117
120
134
143
137
139
135
132
134
135
125
106
93
94
99
110
119
130
136
137
135
136
138
137
133
127
123
124
126
122
119
121
128
134
130
122
118
121
124
122
119
122
130
134
130
126
127
132
129
121
111
111
117
128
135
135
132
131
134
135
128
116
107
101
105
108
119
131
139
139
137
136
137
136
135
134
133
131
127
123
122
123
128
132
128
124
124
128
130
129
126
126
130
134
135
134
135
134
129
119
107
106
112
119
135
136
133
128
125
126
125
124
120
117
116
113
122
130
137
139
137
135
134
134
137
140
141
136
130
127
128
129
131
131
130
130
132
132
131
130
131
132
134
134
134
134
135
136
133
126
118
113
115
120
139
139
135
131
128
127
127
126
124
124
128
129
130
132
135
138
139
134
131
132
137
142
144
139
132
130
131
133
135
134
133
133
133
132
127
127
131
135
137
134
129
126
128
134
141
142
135
126
120
123
140
138
134
133
137
138
137
127
123
126
133
138
139
135
135
138
137
131
127
129
135
140
144
140
136
132
131
135
138
137
132
129
126
126
127
129
133
135
136
132
129
124
123
127
137
144
143
132
122
124
138
133
131
132
140
143
135
125
121
124
133
137
137
137
139
139
135
127
122
125
131
136
141
139
137
133
130
130
133
132
129
125
121
125
134
140
139
136
133
130
133
133
125
122
126
133
137
131
122
124
134
130
128
129
131
131
127
124
122
121
120
121
127
136
142
142
136
128
122
123
126
127
128
129
131
133
130
126
124
125
127
126
124
125
134
141
144
135
130
128
135
135
127
120
119
123
127
128
126
126
131
132
128
123
122
125
128
129
128
123
118
115
121
129
139
140
136
131
127
124
122
118
118
121
128
134
134
131
125
126
130
130
127
124
127
134
138
132
126
128
128
128
124
121
123
126
129
130
130
130
134
135
129
122
121
126
133
138
136
128
122
122
123
125
125
128
129
133
132
130
121
117
117
124
131
137
139
137
132
132
131
130
127
126
128
131
132
129
127
129
127
124
121
123
131
139
139
133
134
137
136
134
129
124
123
129
134
138
136
130
125
124
125
123
119
116
121
130
135
134
128
125
127
130
134
135
135
133
131
129
128
127
128
131
133
132
129
127
130
132
132
127
123
125
134
141
136
128
125
134
138
134
129
126
126
128
129
131
134
131
126
122
122
123
121
118
120
125
132
137
136
136
136
135
133
128
122
117
116
117
121
124
129
133
134
131
126
124
128
131
132
128
125
126
130
129
125
116
113
121
139
136
131
130
128
127
126
130
134
136
130
122
119
124
128
129
124
122
125
133
136
139
140
138
132
122
111
102
103
111
117
123
129
132
131
127
123
123
125
126
125
124
125
126
127
122
117
114
113
113
133
133
132
132
134
133
130
131
135
140
137
129
123
126
131
133
129
123
123
126
132
135
136
136
131
121
112
108
113
117
122
125
130
131
131
128
126
126
126
125
122
123
126
130
128
122
118
116
118
116
126
126
126
129
133
135
135
131
129
130
132
132
130
130
130
133
131
127
125
127
130
132
132
131
128
124
121
123
125
125
126
126
129
131
132
131
130
130
128
126
127
128
137
137
132
124
116
117
122
126
129
126
124
124
128
134
135
129
121
117
121
129
132
131
130
131
130
129
126
126
131
132
132
130
128
125
127
128
129
127
126
122
122
126
130
132
132
129
128
126
131
138
141
139
131
122
115
117
124
133
135
134
132
126
125
129
132
129
123
119
122
127
130
130
130
128
130
128
125
125
128
134
136
134
132
129
129
129
130
129
127
118
115
117
123
127
125
121
117
122
131
135
137
133
126
120
115
119
126
131
135
137
136
133
127
127
129
131
132
133
132
129
128
129
130
131
128
126
123
122
126
134
139
141
140
138
135
133
133
134
131
119
112
112
122
127
123
116
114
121
129
131
130
129
126
123
122
124
128
130
132
134
135
134
129
127
128
131
133
135
133
130
128
131
133
134
127
124
121
120
124
131
136
139
140
139
139
138
136
136
134
123
113
115
126
134
133
125
121
123
126
126
127
130
132
132
131
131
132
133
136
133
130
127
124
127
129
129
127
123
121
120
124
131
136
135
129
123
119
119
123
128
131
132
133
134
137
137
134
133
130
126
121
122
129
136
137
134
130
125
123
123
127
132
136
136
134
134
135
135
145
137
129
122
118
122
126
125
124
116
112
113
118
125
132
134
130
125
122
123
126
129
130
128
129
132
136
135
131
127
126
128
129
129
127
129
131
131
127
125
124
125
128
129
129
127
130
134
136
134
142
137
128
122
114
117
120
121
122
121
119
116
114
119
126
133
136
131
129
129
130
130
127
127
129
133
138
135
127
122
123
129
133
128
124
121
122
121
121
123
128
130
130
128
124
123
128
134
138
135
126
126
123
122
115
115
116
117
119
123
125
123
117
118
124
134
140
139
136
134
133
129
124
123
130
136
141
133
124
118
122
129
130
125
121
122
123
122
119
122
128
133
134
131
129
128
130
135
138
137
111
115
114
116
114
117
118
120
120
122
125
123
120
120
123
132
139
141
138
136
133
130
126
124
126
131
135
129
122
118
124
131
130
125
121
126
132
127
124
123
127
131
133
135
134
133
131
132
136
138
108
108
106
106
110
119
123
127
125
124
124
122
119
118
119
126
133
136
135
134
133
133
130
127
123
122
125
125
123
123
128
133
129
124
120
124
128
129
126
125
126
127
130
134
135
134
129
130
132
136
104
103
100
99
106
115
126
131
130
129
128
124
120
116
117
123
131
133
131
130
130
132
132
129
123
119
121
124
126
127
128
128
127
123
118
117
120
126
128
128
127
127
131
136
138
132
127
130
134
137
103
99
96
99
107
116
124
129
133
135
134
129
125
121
122
127
131
132
129
125
123
125
127
126
124
124
125
127
129
129
127
126
125
123
119
117
120
126
130
132
131
131
135
140
139
131
127
131
138
139
104
98
97
106
119
124
125
127
133
136
134
130
129
130
127
127
130
132
131
126
122
120
122
123
123
124
126
126
127
128
127
126
126
125
123
123
124
127
131
135
136
136
136
139
138
131
129
134
139
141
106
101
105
118
127
129
126
127
130
131
123
120
125
131
128
123
123
130
135
136
130
125
125
123
120
119
121
123
127
126
126
125
124
123
123
124
123
125
128
132
135
137
135
135
134
131
131
135
135
134
109
107
112
122
130
130
127
127
127
123
116
113
122
129
128
121
120
129
139
140
135
130
127
121
115
114
119
127
127
124
124
124
123
122
122
123
123
123
123
129
131
133
133
132
131
130
129
130
128
126
111
109
113
119
123
128
129
128
127
123
121
124
127
130
130
127
128
135
138
137
131
126
126
122
116
119
127
134
130
122
122
125
126
124
123
124
125
125
124
126
127
127
129
130
128
128
128
126
122
119
115
112
112
116
119
126
129
130
128
129
134
136
135
132
130
131
136
138
133
126
121
123
125
126
128
131
134
135
127
121
121
126
129
127
125
125
127
128
127
125
123
123
124
124
124
126
127
125
121
117
117
112
112
117
121
126
127
127
130
134
135
137
133
129
126
127
129
132
128
126
124
127
129
131
133
133
132
131
128
126
125
126
127
125
123
122
123
127
129
128
125
123
122
125
127
130
131
128
123
121
113
106
109
120
129
130
125
125
129
134
134
129
124
123
122
121
120
121
126
130
130
128
126
127
128
129
130
134
139
140
135
127
123
120
119
121
123
127
129
131
130
130
132
132
134
134
133
130
124
125
110
98
105
122
134
135
127
123
128
132
130
125
123
122
122
122
119
120
126
132
132
127
119
117
120
127
132
138
144
147
139
130
122
119
121
125
131
133
132
131
131
133
135
134
134
133
131
126
123
126
114
107
110
124
134
137
132
127
127
128
127
126
127
126
125
123
121
121
125
130
130
126
120
117
122
129
136
137
135
134
132
132
129
123
124
132
139
139
132
127
127
131
130
128
128
129
129
125
122
124
124
125
127
129
132
135
134
133
129
127
126
128
130
129
124
121
117
119
122
126
127
127
125
124
127
133
136
132
122
120
127
135
134
128
125
131
139
136
128
125
127
130
126
122
123
131
137
135
128
125
125
129
132
133
131
132
132
131
130
128
129
130
131
127
120
113
114
117
120
125
127
130
132
129
127
132
136
131
121
117
126
137
139
131
126
127
129
130
127
130
134
135
128
121
123
137
148
146
135
130
123
124
129
133
133
129
125
125
127
128
132
132
131
127
122
118
118
122
124
129
131
135
134
129
128
132
137
135
129
127
129
138
144
140
132
127
128
130
132
136
141
141
132
125
126
136
145
145
137
133
124
122
126
130
131
127
122
122
125
128
130
131
132
132
132
131
129
127
125
126
129
131
131
128
129
135
138
138
136
134
134
140
145
144
138
131
131
132
133
135
140
142
138
132
128
133
138
138
135
134
137
133
129
129
128
125
124
126
128
128
126
127
133
136
136
134
128
122
117
117
121
124
126
126
130
136
141
141
139
138
137
138
140
140
136
133
132
131
130
130
135
141
140
135
127
130
134
135
131
130
120
115
107
97
88
82
81
83
82
84
96
113
129
134
129
124
120
117
117
115
114
116
123
125
123
118
116
119
126
132
136
142
145
140
130
123
127
134
138
133
125
126
133
136
132
129
126
130
131
131
118
107
92
79
72
69
68
67
68
75
88
112
126
125
124
125
131
130
124
116
111
116
123
124
118
115
119
125
128
129
133
141
143
137
124
121
128
138
139
131
121
121
131
138
142
139
134
130
129
130
116
99
83
72
67
68
66
62
61
68
81
95
105
103
107
120
132
135
130
121
117
121
127
123
117
118
123
128
126
126
131
140
141
133
121
121
127
134
135
133
130
130
134
140
141
138
134
130
131
131
113
95
83
77
74
75
76
75
71
74
79
85
90
92
98
110
123
128
126
126
130
134
133
128
124
126
127
126
122
124
131
139
140
135
128
126
129
132
133
133
135
136
139
139
130
124
127
132
138
136
111
93
84
81
80
79
80
82
81
78
78
86
97
100
103
110
119
125
125
129
132
136
136
133
131
130
124
120
118
122
130
138
140
139
134
131
132
132
129
124
124
133
143
141
130
116
123
136
145
141
114
96
85
82
82
78
72
71
71
73
78
92
110
119
116
118
124
131
132
130
127
130
135
134
132
126
117
115
117
122
128
133
135
135
132
130
131
131
124
114
114
129
142
144
136
128
131
139
144
137
129
109
92
88
86
79
66
58
60
67
76
89
110
121
122
126
133
140
139
133
126
123
126
126
121
115
112
115
118
121
123
127
130
130
126
124
125
127
124
120
122
130
138
137
137
138
140
138
132
126
134
124
113
104
97
86
70
63
66
75
83
89
99
110
120
129
135
139
138
134
128
124
122
120
114
111
113
117
120
122
123
126
130
128
126
122
123
125
129
136
142
142
136
130
129
134
138
134
129
122
135
131
128
119
107
97
83
76
78
88
98
99
101
102
112
127
134
134
135
133
128
124
120
118
114
114
113
117
121
125
126
129
132
132
131
125
124
126
133
146
154
148
140
132
129
130
129
130
133
135
136
135
133
124
116
109
102
93
89
99
110
117
109
107
114
127
135
136
135
133
129
125
122
122
121
118
115
118
121
126
127
127
130
134
136
133
125
127
133
139
141
137
136
135
133
129
126
129
139
146
138
138
134
126
124
123
117
105
99
106
118
127
126
126
129
133
137
139
140
136
131
127
125
126
127
123
119
121
124
126
126
125
128
133
137
135
131
130
132
135
130
125
126
131
133
130
127
128
137
144
136
138
136
132
130
129
124
117
112
114
120
125
132
137
139
139
138
138
138
134
130
125
126
126
127
127
127
128
129
129
126
126
129
134
139
139
134
132
133
138
135
130
125
127
131
130
129
128
130
132
131
134
136
136
132
126
124
126
124
122
120
122
131
138
140
140
138
136
136
132
130
128
127
124
124
127
133
138
137
134
129
127
127
128
128
129
129
131
136
142
143
134
128
128
132
133
132
127
125
127
128
131
135
135
131
129
128
131
131
127
123
123
128
133
135
137
141
140
138
135
134
131
128
124
123
127
133
141
143
138
131
122
116
112
114
117
125
132
137
141
138
130
126
127
134
138
136
129
126
128
129
129
131
133
136
136
136
131
129
128
130
133
132
131
133
135
140
141
139
137
132
132
130
130
130
129
130
133
136
135
130
122
114
111
114
121
130
135
139
139
134
125
118
119
126
135
135
128
124
129
131
129
128
131
136
139
136
128
125
127
132
135
135
135
136
137
137
134
133
130
128
128
130
135
136
133
127
121
124
126
126
125
125
126
131
136
139
138
140
139
135
128
118
113
115
121
127
125
120
124
131
132
128
126
126
130
127
125
123
123
124
124
131
135
139
139
134
129
128
130
128
126
128
132
138
135
126
116
113
120
125
127
128
131
136
140
139
135
132
135
136
133
123
116
112
117
121
119
117
120
131
137
132
123
117
119
124
128
125
122
118
118
123
129
131
131
131
131
134
137
135
131
128
130
133
132
126
120
118
121
126
128
128
130
133
136
134
129
126
128
130
130
124
121
119
119
118
118
121
127
135
144
139
126
118
120
127
133
134
126
121
119
121
122
120
121
128
136
141
143
137
132
130
130
130
130
128
127
127
126
126
127
128
130
132
133
131
127
126
126
125
123
121
122
125
127
126
126
129
135
144
148
139
127
119
120
127
132
133
128
123
121
121
120
118
121
131
137
139
136
131
131
131
131
130
128
128
130
128
124
123
125
128
131
132
129
125
124
127
128
128
123
120
122
128
131
127
122
119
125
146
145
135
126
120
121
125
130
132
130
126
121
121
124
127
132
135
134
130
126
126
132
136
136
131
125
121
118
117
115
117
122
128
132
132
125
120
119
124
128
129
124
122
124
128
128
120
111
104
104
140
139
134
129
126
127
127
131
134
138
135
129
125
127
132
136
135
128
126
125
130
135
139
139
132
122
111
107
112
114
115
121
128
132
132
125
119
117
119
122
123
123
124
126
127
123
116
109
101
93
129
131
133
134
135
135
133
132
134
140
142
138
131
129
131
131
125
124
127
131
134
134
134
132
129
123
117
115
116
120
124
127
130
132
131
127
122
119
120
120
120
122
125
129
128
123
116
113
108
104
126
127
130
132
134
136
133
128
124
126
131
134
133
131
129
124
122
124
129
134
135
131
123
124
129
130
129
126
122
125
131
135
133
129
126
125
124
122
122
123
123
123
124
127
129
124
119
117
119
123
133
131
129
127
126
128
128
123
115
113
119
127
132
132
131
132
132
133
133
134
133
131
130
132
138
139
134
125
120
125
131
135
130
122
120
122
125
122
121
124
123
123
121
123
125
124
121
121
126
132
138
139
133
127
123
124
125
123
119
118
122
128
131
133
136
140
146
141
136
132
131
135
141
146
145
140
129
120
116
123
128
126
118
116
121
126
127
119
116
118
120
120
119
120
122
125
124
124
127
130
134
138
138
132
127
127
127
129
130
133
135
135
133
134
139
142
144
140
134
129
130
134
142
142
140
136
129
123
120
125
124
118
113
117
130
137
132
119
114
116
120
120
119
120
125
128
130
129
128
128
131
136
136
133
128
126
128
129
132
135
135
134
132
134
137
136
130
127
128
129
131
131
132
129
130
132
133
133
131
131
128
122
115
120
134
141
135
124
120
122
125
123
119
120
124
130
133
134
132
132
138
138
134
127
120
118
119
125
127
128
125
124
126
132
133
130
123
120
124
130
132
131
127
125
126
130
135
137
134
133
130
126
119
122
133
139
136
128
125
125
125
123
120
119
122
126
133
138
138
136
145
142
135
124
115
113
116
122
126
127
125
121
122
128
129
127
124
122
126
130
131
131
129
128
128
129
131
132
131
130
128
126
123
123
127
133
132
128
123
120
121
121
121
119
120
125
137
144
144
138
144
141
138
129
119
116
117
120
124
124
125
123
120
121
125
129
132
131
132
130
130
130
130
130
129
129
129
128
126
124
124
125
125
124
125
130
130
124
118
117
119
123
124
124
126
132
143
148
145
136
135
136
133
130
121
120
119
116
113
112
117
120
119
119
124
132
140
140
135
131
129
127
126
127
128
129
131
128
125
122
125
128
130
126
124
126
126
122
119
121
127
129
129
127
132
139
145
147
141
133
125
127
125
123
117
118
119
114
106
106
113
119
120
122
127
136
141
140
135
130
127
124
124
124
124
126
129
128
125
125
130
134
133
128
124
124
124
122
123
126
131
134
134
133
137
139
140
137
134
131
124
122
116
108
105
112
121
125
121
118
118
122
123
126
131
135
137
134
131
128
127
128
128
127
125
123
124
125
125
128
131
133
130
126
122
121
121
123
127
128
131
132
135
139
140
136
133
131
132
132
127
121
111
101
105
115
125
132
133
131
129
126
123
126
129
131
131
131
129
129
130
132
132
131
129
127
125
125
127
127
127
124
122
122
122
121
123
127
130
131
125
127
134
141
141
135
130
132
134
134
129
120
113
112
119
126
127
130
132
133
133
130
125
124
124
128
129
131
132
130
129
131
131
131
131
131
130
130
131
129
126
122
121
123
125
125
128
130
132
130
124
124
132
139
137
132
129
133
137
136
126
119
117
125
137
136
128
126
129
134
134
131
126
125
125
126
130
133
135
133
131
129
127
127
126
127
130
133
134
131
128
126
126
125
125
125
127
129
129
128
125
127
132
134
133
129
127
131
134
134
121
117
120
130
140
136
128
128
131
134
132
128
127
129
126
123
125
130
138
138
135
132
128
124
120
122
128
131
129
126
126
128
127
122
120
121
123
124
124
127
131
132
133
133
131
128
127
130
130
132
118
115
119
126
129
129
127
130
134
135
130
125
126
129
128
123
122
129
137
141
141
137
130
122
117
119
129
132
127
121
122
124
123
118
115
119
122
123
124
129
134
136
135
133
133
132
131
131
130
131
120
119
121
124
125
125
126
130
132
133
130
128
128
129
130
128
128
132
135
136
134
131
131
126
123
122
131
132
127
121
120
121
122
120
120
122
125
127
128
131
132
134
132
133
134
136
138
136
133
131
133
129
125
125
125
125
127
129
129
128
129
130
130
129
129
132
136
137
129
119
119
126
134
135
130
124
128
129
127
122
119
120
122
124
125
125
127
129
131
131
128
125
126
128
133
136
138
136
132
129
133
130
128
128
129
128
129
129
129
129
128
127
128
127
126
129
132
131
122
115
116
126
135
135
128
121
123
128
130
127
121
119
123
127
127
126
125
128
130
128
124
123
125
127
131
134
135
132
128
127
128
126
127
131
132
128
126
129
133
134
131
126
125
124
124
123
122
121
120
119
121
125
126
123
119
118
126
134
139
137
128
124
125
126
127
126
126
125
128
126
126
128
129
130
131
133
131
127
125
127
122
119
126
134
135
129
124
126
133
136
131
125
125
127
127
123
117
114
120
126
125
122
113
112
117
125
133
139
142
139
134
130
127
122
121
123
131
132
130
126
129
132
134
131
131
130
127
122
121
126
122
119
126
134
136
132
127
127
131
132
128
125
128
134
133
123
114
113
121
126
125
121
118
121
129
138
137
135
129
125
129
135
130
121
117
123
136
140
134
128
129
131
129
128
128
128
125
122
122
125
125
128
128
132
133
133
133
132
130
127
123
125
131
136
131
122
113
114
119
123
124
126
130
136
142
142
138
129
116
113
124
136
138
129
123
130
141
143
138
129
129
130
126
124
124
127
130
130
129
130
128
128
129
131
130
131
132
133
130
127
124
127
130
130
124
117
116
119
123
127
129
132
136
139
140
140
138
130
119
115
125
136
141
139
138
141
143
141
134
131
133
133
129
124
125
133
139
138
134
133
129
128
131
133
131
126
123
127
131
132
133
131
128
124
120
120
124
126
128
132
136
138
135
129
128
131
136
134
131
128
130
135
139
139
138
138
139
135
132
133
136
137
133
129
130
138
142
138
131
126
129
126
129
134
131
123
118
121
130
136
135
130
122
120
122
127
129
127
127
129
131
129
125
123
126
132
135
135
135
136
134
133
131
129
128
131
133
134
131
131
134
136
134
130
130
136
138
134
125
120
132
128
127
130
130
125
123
124
130
134
131
121
113
114
120
129
128
123
119
120
122
122
122
125
130
135
137
137
136
137
135
131
125
122
122
125
130
132
129
128
130
130
128
124
124
130
133
132
126
126
110
102
94
88
84
84
92
95
91
89
88
98
112
119
122
120
118
109
104
101
102
108
112
110
110
108
109
115
121
129
137
140
136
131
127
126
129
132
129
125
120
123
132
139
136
135
135
133
129
123
113
102
91
83
76
74
74
77
79
87
98
114
120
117
117
119
124
119
109
104
104
111
117
114
106
103
107
115
123
131
140
142
136
126
118
125
134
141
138
127
118
120
131
138
137
136
133
131
130
129
119
108
98
89
80
74
65
62
63
73
90
104
103
98
99
109
118
119
115
108
109
114
118
117
114
113
115
118
123
129
139
142
135
124
118
127
138
144
140
132
128
132
136
139
137
133
129
128
131
134
127
117
109
98
87
78
67
58
56
62
74
84
89
86
94
105
114
121
119
115
114
117
120
120
118
120
120
119
120
126
136
141
138
133
131
136
140
140
136
137
140
143
143
139
130
122
121
124
131
135
126
118
108
99
88
80
73
68
63
62
65
74
86
94
103
112
120
123
120
118
118
121
127
124
122
121
117
115
117
125
135
141
141
143
147
147
142
135
128
128
133
142
147
141
129
114
114
123
131
135
119
106
91
86
85
82
77
75
74
68
72
79
91
104
113
121
127
126
119
119
125
132
134
129
120
114
110
112
118
126
134
139
141
143
147
147
142
132
123
117
121
134
144
144
136
126
122
126
130
133
117
102
90
86
87
85
79
76
78
80
81
84
95
110
122
129
131
127
122
123
128
136
137
128
115
110
110
115
120
124
129
133
135
136
134
135
132
129
124
121
123
131
138
141
142
143
140
132
129
125
115
107
104
102
96
89
81
78
83
89
92
91
96
107
124
134
137
132
125
123
127
128
126
119
111
109
111
116
120
121
122
126
129
130
129
126
124
125
127
133
136
136
135
135
140
148
145
133
127
120
112
112
117
116
106
96
88
88
92
100
104
100
99
102
118
134
140
134
128
123
121
119
117
114
108
109
111
117
119
120
119
124
127
127
127
127
124
126
129
137
142
142
138
135
135
134
131
129
126
124
114
116
120
121
111
106
103
102
104
110
117
117
110
108
119
134
140
138
132
126
123
122
118
118
114
113
114
118
120
122
122
123
124
126
130
134
134
130
130
133
137
140
141
140
135
130
124
125
131
133
126
120
121
121
117
115
115
113
114
121
127
129
123
123
126
135
139
138
135
133
129
126
125
124
124
122
122
124
124
124
124
125
125
126
131
136
136
133
130
132
133
133
135
138
137
132
128
128
133
137
130
125
125
126
125
123
120
122
123
126
134
137
138
136
136
136
134
133
133
133
129
127
125
126
128
129
129
131
128
126
126
126
126
126
129
130
127
126
128
136
137
130
124
126
133
135
134
131
133
134
130
128
131
133
130
125
123
126
128
129
131
136
142
142
138
132
130
132
130
129
125
123
123
124
127
129
132
136
134
131
129
126
122
119
116
116
114
114
126
139
142
132
120
117
126
132
132
128
131
133
128
128
131
132
129
125
126
132
134
130
126
129
139
140
136
132
132
136
136
132
126
121
121
124
128
130
132
136
138
136
131
124
117
109
110
112
112
116
126
138
139
132
124
121
123
122
122
126
131
138
131
129
130
131
130
131
135
138
136
131
127
130
136
139
135
133
136
139
140
134
125
119
119
125
130
131
129
127
130
133
129
122
117
113
115
120
127
131
131
133
133
129
127
124
122
120
121
125
132
139
133
132
131
131
134
136
138
139
137
133
133
135
137
137
136
135
134
136
138
136
125
120
119
126
133
132
126
118
119
122
123
122
122
127
130
134
135
135
133
132
130
128
126
122
121
121
124
125
126
127
133
136
133
131
130
133
137
136
135
136
138
138
135
133
134
131
130
129
137
141
138
128
124
127
132
130
123
115
114
118
122
124
126
130
134
135
132
130
131
132
132
130
125
121
120
122
122
120
117
119
128
135
136
131
128
127
129
132
135
135
134
132
129
127
126
126
127
131
140
150
153
147
138
132
129
127
121
115
116
122
124
126
127
129
132
131
127
126
127
130
131
131
126
123
121
119
118
116
114
119
129
138
138
136
129
124
125
132
135
132
124
122
123
125
125
126
129
134
140
147
154
151
146
137
129
125
121
122
124
125
126
127
128
129
129
127
125
127
127
127
126
128
127
125
122
117
115
113
114
120
141
144
142
135
128
122
123
129
133
131
124
121
123
126
128
130
133
135
133
136
138
145
143
137
130
127
126
129
128
127
127
129
129
127
124
122
123
127
127
126
124
126
127
125
122
117
115
112
109
106
150
149
141
132
125
121
122
125
129
132
132
129
128
128
128
132
134
133
126
126
129
135
140
138
133
129
128
128
129
128
127
127
129
127
123
122
123
126
127
124
125
126
126
125
122
117
114
107
98
90
143
145
138
131
127
125
123
122
129
138
146
141
132
128
129
132
132
133
127
126
129
134
139
140
134
126
122
124
127
129
129
128
129
131
131
128
128
127
127
127
126
126
126
125
123
119
114
108
98
90
130
135
136
134
133
131
127
125
129
139
146
142
133
129
128
127
127
129
131
133
134
133
133
135
133
128
123
126
128
130
132
130
132
134
135
133
129
127
126
128
128
125
124
126
129
128
124
118
112
108
128
133
134
133
132
131
129
126
126
129
134
134
134
131
128
122
122
124
134
139
137
132
128
128
133
136
134
129
128
128
132
136
134
132
130
130
127
122
121
125
127
123
118
121
128
133
133
130
128
126
137
136
132
129
127
127
126
124
122
121
123
128
132
133
135
134
134
134
138
143
143
139
135
134
139
140
135
126
116
122
129
133
131
128
126
126
125
118
113
115
116
113
110
111
120
126
130
128
128
131
139
136
130
127
127
129
127
124
120
121
126
128
131
134
143
147
148
145
141
142
145
148
146
145
143
136
127
115
112
116
125
128
129
128
128
130
125
117
112
109
113
113
111
113
119
124
128
125
126
129
131
129
126
127
130
132
131
129
128
132
132
129
128
132
142
148
152
146
144
143
145
146
145
142
135
131
127
118
115
121
124
126
129
133
137
135
127
120
116
117
119
119
117
118
123
129
131
130
128
127
130
129
130
128
127
129
128
128
130
132
130
124
123
127
135
137
137
140
144
146
145
139
132
128
127
128
131
131
128
126
126
127
129
134
137
133
126
124
126
128
128
125
121
119
122
128
132
135
132
129
140
141
136
128
121
119
118
122
127
129
126
122
121
125
129
128
127
132
141
145
142
133
124
120
122
127
132
133
132
130
128
127
126
127
130
129
126
126
128
129
127
124
121
118
118
123
131
135
136
135
144
143
139
131
124
118
115
117
123
127
128
127
126
128
128
127
125
128
134
135
133
129
127
126
126
124
125
128
130
131
127
124
120
120
124
127
128
126
123
120
118
120
121
123
127
130
133
137
137
137
139
138
137
138
133
127
120
117
118
124
130
132
132
130
127
126
127
129
130
130
127
128
132
136
129
123
119
122
128
129
127
122
120
120
123
126
128
124
118
116
117
120
123
129
138
143
146
140
135
132
137
136
136
137
133
128
124
118
116
118
126
131
132
128
124
125
128
131
132
130
127
126
130
131
128
122
120
125
128
128
128
127
127
125
123
124
124
122
121
124
129
129
127
132
140
149
149
141
132
127
135
137
137
133
122
122
124
123
118
118
123
127
128
126
125
127
128
130
132
128
127
126
126
125
122
121
123
126
126
128
130
132
133
130
125
122
120
121
127
137
141
138
135
136
141
144
143
135
129
126
134
135
132
123
114
117
125
130
131
128
124
124
125
127
131
129
127
125
125
126
128
128
127
125
123
123
124
124
125
127
128
129
130
130
126
123
120
124
131
137
136
136
139
142
142
138
135
132
129
127
134
132
128
118
116
123
129
135
137
133
124
121
124
130
133
130
125
120
123
127
130
131
130
128
129
128
127
126
127
127
126
123
123
126
126
124
124
128
131
129
124
126
134
140
139
135
134
134
132
128
136
131
128
126
129
133
132
135
133
128
120
116
121
128
132
129
126
125
130
133
132
131
129
129
130
132
132
132
133
131
126
122
121
124
127
126
127
128
128
119
112
116
128
133
134
133
137
137
133
124
137
135
133
136
139
135
130
128
127
124
119
116
120
126
129
128
129
133
136
135
130
129
127
126
125
131
134
138
136
133
128
125
125
126
126
126
126
127
125
117
112
117
128
131
132
132
132
133
130
122
135
135
135
136
135
131
127
127
130
129
125
122
122
125
127
127
128
130
126
124
124
127
127
126
124
131
134
135
131
127
127
131
131
128
124
124
126
126
124
123
125
126
132
133
133
131
128
128
129
128
126
131
131
131
129
126
127
131
136
138
131
127
125
128
129
127
123
115
109
111
119
127
130
131
130
133
133
131
123
119
123
131
133
127
122
123
126
127
126
128
131
132
133
133
133
132
129
129
132
136
129
129
128
129
128
127
128
132
135
137
131
128
127
130
131
129
122
113
109
112
118
127
133
136
134
131
132
128
123
119
120
125
128
127
125
124
126
128
129
131
132
132
129
129
131
134
137
136
136
141
133
130
129
129
130
132
131
131
130
128
126
125
125
128
129
129
129
127
123
122
122
127
134
135
131
125
126
128
126
122
119
121
127
131
129
125
126
129
132
133
130
127
126
127
131
136
140
140
136
135
133
132
131
131
132
132
131
132
131
127
124
122
123
125
125
126
129
133
131
125
124
126
129
129
123
121
124
128
132
126
120
122
131
137
136
129
127
131
135
132
126
124
125
127
129
134
137
136
130
128
131
133
135
133
128
126
128
134
137
133
128
124
124
125
124
123
123
124
124
122
123
124
124
120
118
121
128
133
135
127
123
126
134
140
137
131
130
133
131
127
122
122
124
126
128
130
129
126
124
124
131
134
135
132
123
118
123
132
139
137
131
126
127
131
128
122
115
112
116
117
121
122
123
123
123
127
133
136
130
123
124
128
131
128
126
128
132
133
129
122
120
120
124
127
128
127
124
120
121
125
131
133
132
129
122
119
122
130
137
136
129
126
131
137
135
123
112
110
116
118
119
123
130
135
135
131
132
131
125
118
122
127
127
120
114
121
134
137
131
123
121
121
125
128
129
126
124
121
125
131
132
131
128
127
126
127
129
133
134
133
127
125
130
136
130
123
116
117
122
122
121
126
134
140
138
131
128
126
122
120
123
127
127
122
119
129
139
142
137
130
125
125
127
129
128
126
122
123
131
140
132
132
131
131
130
131
131
133
134
132
129
128
129
129
125
122
123
127
129
128
128
129
132
132
132
129
128
128
127
126
128
129
127
125
129
140
144
143
138
132
129
129
130
130
130
128
125
125
130
136
132
133
137
138
134
130
127
131
133
134
133
131
129
127
124
123
127
130
132
133
133
129
125
123
125
130
132
133
134
135
133
129
124
122
126
134
137
135
132
129
128
130
131
132
133
134
131
126
121
122
129
129
134
138
134
126
122
124
129
135
134
131
125
122
122
124
125
127
129
132
131
127
122
121
126
132
134
133
135
137
134
128
121
118
117
122
125
125
126
125
125
126
127
128
133
138
137
128
119
110
126
124
126
131
132
128
123
121
127
132
133
126
116
115
117
122
126
125
124
128
128
127
125
126
130
134
134
132
134
135
133
129
124
122
121
122
123
123
125
125
125
123
121
122
127
134
137
133
126
123
110
97
93
92
85
85
89
93
90
81
82
88
97
102
107
115
118
112
106
102
103
106
107
109
117
122
124
125
125
127
128
127
127
131
136
137
132
130
129
131
136
138
137
136
134
135
141
139
135
128
109
97
93
96
89
83
79
81
82
86
95
98
100
99
98
105
109
107
99
94
98
107
111
112
113
118
122
125
126
129
130
130
125
124
128
136
138
136
132
128
132
136
137
133
129
128
129
134
132
128
116
105
102
101
99
91
81
71
70
77
89
99
98
98
99
100
102
101
98
96
100
109
113
115
117
119
122
123
123
128
132
133
125
123
127
138
143
139
133
126
127
131
133
131
128
125
126
130
131
132
127
121
114
107
103
93
79
64
58
63
74
85
92
99
106
110
111
112
106
101
101
106
111
114
116
116
116
116
119
126
132
134
130
127
131
138
139
135
129
126
126
128
128
128
128
126
125
127
130
133
130
124
115
108
100
93
82
71
64
65
69
75
85
96
107
121
124
125
114
108
108
111
113
114
112
109
109
110
116
126
134
137
135
134
135
136
134
130
127
128
128
127
128
128
128
125
121
120
127
131
121
113
105
99
97
93
90
87
84
80
81
79
82
94
109
127
132
129
118
118
124
130
129
120
109
104
105
110
118
127
135
138
137
136
135
136
136
135
131
129
127
128
132
133
133
126
118
115
122
131
111
103
98
96
94
94
94
94
97
92
92
88
90
104
119
134
135
128
118
122
137
145
140
126
110
105
109
115
122
126
129
131
132
132
133
138
141
141
135
128
126
129
133
137
137
132
121
116
122
133
111
109
107
102
97
94
92
95
98
101
102
101
104
115
131
142
139
129
119
118
127
132
130
122
110
108
112
121
125
124
122
123
126
130
132
136
140
137
131
126
124
129
133
136
138
134
127
121
123
129
112
112
116
114
105
100
98
103
107
111
115
116
115
122
133
144
142
133
121
113
112
113
115
113
110
109
115
124
127
125
122
122
125
127
129
132
135
132
126
123
123
129
133
136
136
132
128
123
122
121
113
115
120
120
111
106
109
114
119
123
125
125
121
124
135
143
143
135
124
114
108
109
113
115
114
115
117
124
128
128
126
125
125
123
123
127
130
131
127
125
127
132
140
138
133
127
123
120
120
120
120
118
120
120
115
111
114
119
125
130
131
126
121
127
138
142
140
133
128
125
124
124
124
122
120
123
121
124
125
126
126
125
123
119
118
121
126
130
129
129
132
135
140
137
130
125
120
119
120
125
129
122
123
122
120
113
111
118
124
132
135
134
133
135
139
140
137
133
134
133
135
132
130
128
127
126
125
124
123
124
125
125
123
120
117
117
116
116
123
130
135
131
122
119
123
125
123
122
126
133
136
128
127
128
123
115
112
117
122
131
135
138
141
138
135
132
133
135
139
136
134
130
128
128
129
128
127
124
124
127
130
132
128
122
119
116
111
108
118
131
135
127
115
111
119
123
124
126
133
140
137
132
130
129
126
122
125
131
132
130
130
135
143
141
133
127
129
135
138
133
125
123
125
128
130
130
127
124
126
133
140
139
134
126
122
120
119
119
124
132
134
129
124
122
121
121
121
128
137
147
135
132
130
128
125
126
135
139
136
130
125
130
140
142
138
130
127
127
129
128
121
118
120
126
130
130
127
123
124
129
133
136
132
129
129
130
132
134
134
133
131
130
132
133
129
123
122
128
136
139
133
133
131
128
125
126
133
135
133
130
128
132
137
139
138
133
127
123
126
128
127
122
119
122
127
129
126
122
119
120
121
122
126
130
133
134
134
134
134
131
130
130
130
130
128
126
127
128
129
126
133
134
133
131
128
126
124
126
131
135
138
137
135
134
133
130
127
125
133
138
139
132
122
122
126
128
128
126
123
122
121
122
124
129
132
131
128
126
128
131
132
130
127
124
125
126
128
126
122
120
129
131
134
135
131
125
121
125
133
139
139
134
131
130
128
129
128
130
136
144
144
140
133
129
129
130
130
128
129
130
128
125
125
126
127
126
123
123
127
130
131
132
129
127
127
126
126
124
122
123
125
126
132
137
133
125
122
129
138
138
131
125
127
132
134
132
128
127
130
134
140
141
139
137
135
135
132
128
125
129
129
126
124
123
122
123
125
127
127
126
127
134
139
138
131
124
123
123
122
123
130
129
132
134
129
123
122
131
138
137
128
124
127
133
134
131
125
121
121
128
134
138
139
139
140
139
135
130
126
127
128
127
126
122
121
124
129
131
126
118
120
130
139
137
126
119
119
119
117
109
140
140
135
132
128
124
123
126
132
137
137
134
131
129
128
128
123
121
124
127
131
135
139
139
139
136
132
131
130
132
133
133
133
127
124
128
131
130
123
114
118
126
131
128
119
114
115
112
105
96
142
140
136
133
131
128
123
121
127
138
147
143
134
127
126
128
131
133
131
129
130
132
138
139
136
129
125
129
133
139
143
142
139
135
133
133
132
130
126
121
123
126
126
123
120
117
116
111
106
105
131
136
134
133
132
129
125
122
127
136
144
142
134
129
130
133
137
141
139
136
133
134
138
139
135
129
125
129
133
139
144
143
139
139
139
138
134
131
129
130
129
126
121
122
127
129
126
122
119
119
132
135
133
130
129
129
128
128
130
135
136
134
133
133
136
138
140
141
142
142
142
141
140
137
134
132
131
131
134
134
134
136
136
138
139
139
135
129
128
129
129
124
117
118
126
132
132
129
127
128
140
137
132
130
129
131
132
135
137
137
133
129
131
135
142
146
143
136
136
139
145
148
145
135
130
129
132
133
132
128
126
128
132
135
138
136
131
123
117
121
126
125
120
114
118
123
125
125
126
128
140
134
130
130
133
134
135
137
139
138
133
127
128
133
145
149
143
130
124
131
142
150
148
139
129
127
130
133
131
128
125
127
131
136
136
132
125
119
115
117
123
127
125
121
119
119
123
123
125
127
131
121
117
124
131
132
133
133
134
134
131
124
124
130
140
143
138
128
124
132
140
145
142
136
129
128
130
132
130
128
126
131
140
141
136
129
124
122
125
125
126
129
131
130
129
128
128
129
127
127
130
120
118
121
125
125
124
124
127
129
126
121
121
127
132
133
134
133
136
138
138
136
133
130
128
129
131
130
129
125
126
132
140
142
133
125
124
128
134
134
130
128
130
130
130
130
133
132
128
125
136
129
124
125
126
122
116
115
120
125
125
122
121
124
129
131
134
138
138
139
135
130
125
123
126
128
131
130
129
126
126
129
134
133
126
123
125
132
138
135
128
127
128
128
129
130
132
130
125
124
136
129
128
132
134
128
118
112
117
125
128
126
124
124
126
131
135
134
134
132
127
123
122
123
126
127
130
132
134
131
126
123
122
121
121
122
126
129
129
127
125
126
128
130
133
136
131
125
123
126
133
128
130
136
139
134
125
118
118
124
130
131
128
126
125
126
127
129
131
129
124
121
122
126
126
125
127
132
136
133
126
120
117
117
119
121
124
124
122
122
124
124
127
130
136
139
135
127
125
128
134
134
136
138
137
133
130
127
123
125
130
132
130
125
120
119
123
128
134
134
130
125
124
126
125
122
123
128
132
131
125
120
120
120
120
121
121
122
123
126
129
127
125
130
134
137
136
132
128
129
136
142
146
141
135
131
129
131
130
129
131
131
127
122
119
116
121
129
136
138
133
128
125
123
121
120
122
123
124
123
121
121
125
127
126
124
122
125
129
132
134
133
131
134
135
135
135
135
132
132
131
136
143
140
134
131
130
134
135
133
130
127
123
122
120
120
121
123
127
131
132
130
126
123
121
120
121
123
123
123
123
126
130
132
130
127
126
129
132
132
129
131
136
138
135
133
133
134
132
132
119
121
128
135
133
133
134
138
139
132
126
116
118
123
124
123
120
118
122
128
131
131
128
125
124
121
122
124
126
128
129
130
131
129
126
123
123
128
131
127
122
126
132
133
131
131
134
135
130
127
121
122
127
130
130
133
136
140
135
125
111
110
117
124
126
123
121
123
129
132
132
129
127
125
123
122
122
125
131
132
129
124
123
123
121
117
119
124
126
123
120
122
128
130
129
131
135
136
129
124
137
141
139
133
127
127
131
133
129
120
108
109
118
123
126
125
127
133
138
136
130
125
124
124
125
125
126
127
131
130
125
120
120
120
119
119
123
124
124
122
123
128
132
133
133
134
134
133
130
126
141
150
147
137
127
122
125
127
125
121
118
119
122
125
127
127
129
131
127
122
120
122
125
129
133
134
132
129
126
125
124
126
127
127
124
126
128
128
125
123
125
133
135
136
136
134
130
128
132
134
137
146
144
136
129
126
125
127
128
127
127
129
127
129
129
127
122
112
104
107
114
122
129
136
140
139
136
131
123
122
127
133
135
132
128
129
131
129
125
124
125
129
130
131
132
130
127
126
132
138
132
130
130
133
133
133
131
130
130
128
127
127
129
132
132
126
118
109
106
109
116
123
129
136
138
136
134
129
124
123
126
131
133
132
128
127
128
128
127
127
127
127
126
126
127
128
129
131
132
135
131
129
128
132
135
137
134
130
128
125
122
122
127
130
130
125
121
124
128
130
127
123
124
127
129
126
126
128
127
123
124
126
131
131
127
122
124
129
132
133
131
131
129
126
126
129
135
138
134
128
132
129
130
132
133
132
130
128
128
126
124
122
124
127
126
123
126
132
141
142
132
123
118
116
118
121
123
126
125
121
121
125
133
133
127
120
123
131
136
135
132
130
130
127
125
129
134
136
129
122
134
138
137
134
127
126
128
132
133
131
128
125
125
126
124
122
124
128
129
131
126
124
121
118
118
122
128
129
123
117
119
127
135
137
132
127
129
132
132
129
123
123
123
123
124
125
126
125
122
120
136
141
137
129
123
123
130
138
140
134
128
123
124
126
125
122
118
116
116
114
117
124
132
127
123
124
129
132
124
117
119
127
134
136
134
132
133
132
126
120
117
116
119
123
125
124
123
119
120
123
135
136
131
123
120
124
132
139
140
135
127
122
122
124
125
123
119
115
113
109
114
124
135
135
126
120
125
132
131
124
122
125
129
131
132
134
135
132
127
121
119
119
124
129
131
128
125
122
125
129
131
130
127
124
124
126
129
132
136
136
131
125
123
123
124
124
123
123
119
117
118
124
129
126
117
114
119
131
137
136
129
126
125
126
129
135
137
136
133
130
126
126
130
133
132
128
124
124
130
137
128
129
131
132
131
129
127
129
133
135
134
129
125
122
122
121
124
124
124
124
126
125
123
119
116
117
124
132
140
141
136
129
124
124
128
134
136
138
135
132
128
126
130
133
132
127
123
124
129
133
127
129
134
137
134
133
131
131
131
130
130
128
127
124
121
118
117
120
124
126
127
126
124
125
129
133
134
134
138
142
139
131
125
123
126
131
133
133
130
126
123
123
125
131
133
130
127
124
124
127
126
127
129
132
132
132
131
131
127
122
124
129
131
128
122
117
116
119
122
125
127
127
128
135
142
144
137
133
134
137
137
133
129
128
128
131
130
127
124
122
121
120
123
127
134
136
134
130
125
124
125
123
124
125
128
128
124
123
122
124
128
136
135
130
124
121
123
124
124
127
128
130
131
132
136
136
133
130
130
132
132
131
130
133
137
135
129
125
123
125
127
126
125
127
133
137
139
137
132
128
128
117
111
107
94
87
86
88
87
85
88
89
94
91
91
99
107
109
102
99
99
103
107
115
127
136
138
134
129
128
127
126
130
137
141
137
130
130
137
146
148
138
122
111
112
119
126
131
133
130
118
112
108
108
101
94
87
84
85
87
92
92
92
86
84
92
94
95
89
85
86
94
102
110
119
130
138
137
132
129
128
126
125
128
133
136
135
132
132
137
144
140
133
121
114
117
124
128
128
123
119
111
107
111
109
103
95
86
81
82
86
86
92
97
103
101
96
91
88
89
93
104
110
112
113
118
127
134
132
128
127
124
121
123
128
134
135
128
119
116
122
128
132
130
125
121
124
128
128
126
128
119
112
112
109
104
94
81
75
72
76
85
95
110
119
118
114
108
100
98
99
107
111
112
112
113
119
125
127
127
127
127
125
124
126
129
128
122
114
112
115
117
123
126
128
130
129
128
127
127
133
128
119
115
111
106
96
85
76
76
80
90
98
106
115
124
128
126
119
112
105
107
110
112
111
111
114
117
121
126
131
133
133
127
122
119
121
124
126
127
124
116
114
121
130
136
133
125
122
127
131
126
122
117
114
106
98
91
87
90
93
98
98
97
106
123
130
132
126
125
123
122
117
112
110
109
112
114
120
126
131
135
134
127
122
121
128
136
142
140
129
122
117
123
130
137
131
120
120
128
130
128
122
111
104
100
100
98
98
101
107
107
107
105
114
125
131
128
125
127
135
136
128
119
110
107
109
116
122
126
128
129
129
127
128
134
141
144
143
137
129
126
128
127
129
126
120
117
122
133
133
131
123
106
98
97
98
105
108
113
116
117
117
118
123
129
133
129
124
121
126
129
128
123
110
106
111
121
129
130
125
123
125
129
135
140
143
140
130
125
125
127
130
130
127
122
120
121
125
133
136
133
126
112
103
101
106
114
120
122
125
125
123
122
127
132
134
133
125
116
109
111
115
121
116
112
117
128
137
137
130
125
128
131
134
134
132
129
126
122
120
124
127
128
127
126
125
124
124
124
136
134
128
120
108
104
112
120
128
130
129
124
118
122
130
134
133
131
124
116
105
106
112
124
124
122
121
129
137
139
133
128
128
127
123
121
126
130
129
126
121
120
121
123
124
125
125
123
120
115
138
134
130
120
110
103
109
117
132
137
133
124
119
126
138
140
134
126
122
120
119
121
125
129
130
125
123
125
129
129
128
126
125
122
118
118
125
132
133
129
124
120
118
118
119
122
123
121
118
117
140
134
129
122
113
104
104
115
127
136
137
130
127
132
141
143
138
130
128
129
132
133
134
134
131
126
123
123
124
123
123
123
124
124
126
129
128
128
126
126
125
122
116
112
117
122
125
123
122
126
142
133
129
127
125
118
114
120
123
131
135
136
134
131
133
137
142
143
140
134
133
131
130
130
129
126
124
123
123
125
129
133
133
133
134
134
131
125
121
125
126
125
120
119
123
126
127
126
130
138
137
133
129
131
135
137
134
133
131
130
133
135
133
128
127
131
139
144
139
130
122
120
123
125
127
127
126
125
124
130
139
144
143
136
133
133
134
134
132
130
129
128
129
130
131
130
130
130
137
143
133
132
129
128
133
140
141
140
133
130
128
128
128
128
129
131
131
129
127
124
122
121
122
123
126
128
128
125
123
124
129
135
137
134
130
130
136
144
144
138
132
130
130
131
130
130
132
134
137
135
131
132
129
125
125
127
133
133
129
127
125
126
128
132
137
135
129
122
119
126
132
134
131
126
126
129
129
127
123
120
120
125
130
131
131
130
133
136
138
135
133
131
128
124
123
127
132
133
130
125
133
133
133
132
127
124
120
120
124
128
130
131
132
135
137
135
131
126
130
135
140
142
137
132
131
133
135
137
135
134
131
130
129
130
130
129
127
125
127
131
133
133
128
122
121
125
129
130
126
121
132
133
136
139
134
124
116
119
127
136
138
137
135
136
136
134
132
135
138
140
139
135
133
136
138
140
140
141
145
146
142
135
128
126
125
125
124
123
125
126
128
131
130
130
127
126
127
128
127
126
129
130
135
138
134
124
118
124
135
141
138
131
135
138
137
133
131
132
135
135
130
124
126
136
143
145
140
135
136
135
132
125
119
119
120
124
126
128
125
119
117
123
133
137
133
127
125
127
128
128
128
128
131
132
129
124
124
134
143
142
132
126
129
135
135
131
127
125
128
131
131
126
128
135
142
142
136
129
126
126
125
122
122
121
123
129
133
131
121
110
111
120
133
134
129
124
123
123
121
116
130
129
132
133
131
129
132
139
143
141
132
123
125
129
130
129
126
124
127
129
130
129
129
133
135
134
129
125
126
127
130
133
134
133
131
132
132
127
116
109
113
127
132
130
121
119
120
117
112
110
131
131
133
136
136
137
134
133
135
136
133
128
125
127
128
130
130
129
131
132
131
131
132
132
131
126
124
126
128
134
142
145
142
138
135
131
127
122
117
115
120
128
127
124
121
120
119
116
112
113
131
131
131
132
134
134
130
127
129
132
133
130
128
129
131
134
138
139
139
137
137
139
143
142
134
127
124
127
131
137
141
144
142
139
135
129
125
125
126
125
121
116
115
119
124
126
123
122
121
125
133
132
128
125
126
129
130
130
131
132
132
129
129
131
136
143
145
145
140
138
142
147
154
148
138
130
129
132
135
134
132
135
137
138
135
132
132
133
131
128
120
110
108
113
120
122
122
126
128
131
137
134
131
128
128
130
134
140
144
142
134
127
126
132
140
149
147
142
131
127
133
145
150
144
133
128
131
139
141
133
125
128
131
136
135
133
135
134
130
127
125
123
119
117
116
114
119
124
128
130
137
135
134
135
133
131
134
141
149
145
135
126
125
131
139
144
140
131
119
115
123
134
137
133
125
124
132
144
145
132
124
122
128
133
134
132
131
131
129
129
131
137
136
128
121
116
118
124
127
130
135
132
131
134
132
127
124
128
134
137
132
127
126
130
135
135
126
119
118
121
128
135
134
131
125
126
132
143
142
130
123
120
127
132
130
128
127
133
135
132
129
133
139
138
133
127
126
128
128
129
134
129
126
127
126
122
116
116
122
127
127
128
130
130
131
128
125
125
127
134
135
136
133
130
128
128
131
132
130
125
123
125
130
131
126
124
126
137
141
134
127
127
134
136
135
133
133
133
128
125
135
128
124
125
130
127
118
114
117
124
128
129
130
130
131
133
136
136
136
135
131
127
125
126
128
130
131
129
125
122
123
128
132
129
121
121
126
136
138
132
127
127
131
131
130
132
136
135
129
123
137
129
126
128
135
133
125
120
122
127
130
126
122
122
128
134
138
136
133
130
125
119
118
123
127
132
132
131
129
124
123
123
125
121
119
119
124
128
129
129
130
130
130
126
126
132
137
135
129
125
137
132
130
131
134
134
132
129
128
130
130
124
115
114
120
124
127
127
130
129
125
119
117
120
126
129
130
132
131
127
122
120
119
119
118
118
121
123
124
127
131
130
127
121
122
128
133
133
130
129
136
139
136
133
133
131
133
134
131
130
129
124
117
115
116
118
120
125
132
137
131
125
121
123
125
126
126
126
127
125
122
119
118
118
121
123
123
124
125
126
128
125
121
118
119
122
129
132
134
133
134
137
136
136
133
131
129
130
128
128
128
128
125
125
123
123
125
132
136
137
133
128
124
124
124
125
126
124
125
121
120
118
120
121
123
128
131
131
128
124
120
121
123
123
121
123
132
140
144
137
129
126
132
137
137
132
125
122
125
128
130
129
126
126
129
128
131
132
133
130
130
128
125
123
123
125
128
129
126
123
122
122
123
123
125
128
132
134
130
123
120
123
129
128
125
126
133
140
143
137
124
123
129
136
138
133
127
125
129
131
132
129
125
122
121
122
126
129
129
128
128
129
128
125
123
124
126
128
130
130
128
126
124
123
122
121
126
132
134
130
126
127
131
129
127
128
132
133
130
131
124
126
131
133
133
132
133
133
133
132
130
128
126
119
113
112
121
127
131
131
130
130
130
128
125
124
123
125
130
132
129
123
120
119
118
119
124
132
136
136
135
133
132
130
128
130
131
129
125
128
130
133
133
130
126
127
132
134
130
126
125
130
132
126
120
119
126
134
138
136
130
127
128
131
132
129
125
124
128
128
122
114
114
116
119
124
128
132
133
134
135
137
135
134
133
133
131
129
129
132
135
136
134
130
124
123
123
124
122
118
124
133
138
135
129
127
131
135
139
136
130
125
126
133
139
136
130
126
126
125
122
116
116
119
123
128
132
130
126
123
125
130
133
133
134
134
131
129
132
135
133
134
134
133
128
124
122
121
116
117
122
132
135
134
130
127
126
128
128
132
128
124
127
135
141
139
134
130
128
127
127
126
123
123
125
129
131
128
123
118
119
120
124
126
130
132
128
127
129
132
132
133
134
135
134
133
130
126
123
118
118
122
128
132
130
124
119
119
124
128
127
124
128
135
138
136
132
131
133
133
131
129
127
127
126
126
128
128
125
122
121
121
121
124
126
128
130
130
129
125
133
134
135
137
136
136
133
129
127
122
117
118
124
131
131
124
120
122
128
130
127
124
126
130
131
127
126
128
131
132
130
129
129
128
125
122
125
128
130
130
129
129
129
125
123
125
132
136
132
123
136
139
138
137
135
132
126
125
127
127
125
122
124
130
131
128
127
127
133
132
126
122
120
121
123
124
123
124
126
126
126
128
130
128
124
120
123
128
132
133
134
136
133
125
119
120
130
138
133
124
138
142
141
135
133
130
126
124
127
131
130
127
126
128
128
129
129
129
126
123
120
120
117
118
122
127
128
127
123
120
123
127
131
128
126
124
127
128
128
130
131
132
127
122
117
119
125
126
126
124
136
137
132
128
129
134
135
134
133
131
128
127
125
124
124
127
129
127
119
113
113
117
121
120
123
129
134
133
125
119
122
128
134
135
135
135
133
130
126
126
129
128
124
122
123
124
124
121
122
124
130
126
122
121
126
135
141
139
134
130
126
123
122
122
123
128
131
127
117
108
110
118
122
121
122
126
134
135
131
125
125
133
140
146
146
142
136
131
128
129
131
131
130
131
132
131
128
124
125
125
125
121
119
120
123
128
130
130
131
131
130
127
123
122
125
129
131
127
118
114
117
122
121
117
115
120
128
134
137
134
133
137
141
145
146
141
135
132
132
134
133
133
133
132
133
131
130
129
129
125
123
124
125
124
124
123
121
124
128
130
131
129
124
122
122
123
122
119
117
119
124
126
123
121
119
122
128
134
141
144
140
138
138
141
143
140
135
133
134
133
129
125
126
127
129
128
129
131
130
127
125
127
127
124
127
129
130
130
128
125
125
126
124
122
119
115
110
110
114
119
125
130
132
136
137
137
134
136
141
146
144
139
135
137
140
143
141
137
133
128
124
119
119
122
127
128
128
130
132
131
127
126
124
121
127
135
144
142
131
121
117
124
126
126
119
113
110
112
115
118
125
131
141
150
151
146
138
134
135
138
140
137
133
134
138
142
143
137
131
127
124
122
121
125
130
132
132
132
134
135
127
124
123
123
126
131
137
136
130
125
125
130
135
131
124
119
119
120
121
122
126
131
136
138
138
137
132
130
129
131
134
134
130
129
132
135
133
130
128
129
131
130
129
129
134
136
136
136
135
134
137
132
129
125
115
102
93
92
93
95
96
98
101
96
93
93
92
94
91
93
95
100
109
123
137
141
137
130
130
133
135
137
137
140
136
130
126
130
138
142
132
112
101
97
101
107
110
111
118
121
129
131
129
125
119
106
93
88
87
90
93
92
93
93
92
94
93
95
91
85
84
90
102
112
123
129
135
134
131
131
134
139
138
137
132
131
133
134
136
134
130
121
113
110
106
108
113
113
116
114
130
131
127
123
116
108
96
87
86
86
85
84
89
96
106
109
107
102
94
88
90
102
113
114
111
111
125
133
132
128
129
133
136
134
130
131
135
131
124
119
117
125
128
124
119
112
116
119
120
117
136
133
127
118
111
105
97
89
86
83
80
82
92
101
112
118
118
111
97
93
95
107
118
120
114
113
120
130
132
127
125
128
133
132
127
128
127
126
122
118
121
125
129
125
122
119
121
122
122
121
139
135
130
122
115
108
100
95
90
89
86
90
96
101
107
115
122
121
111
105
102
107
113
118
121
124
125
127
128
126
127
130
134
132
125
121
124
127
130
130
127
123
120
119
124
128
129
124
121
122
141
139
134
128
118
109
103
100
99
102
101
105
102
98
101
111
120
124
124
123
121
113
110
111
117
123
124
121
123
125
130
135
136
132
125
121
126
132
136
134
127
122
119
121
129
136
137
131
125
125
144
142
134
121
108
100
103
108
112
117
118
117
113
106
108
113
122
127
131
134
134
127
117
112
111
110
113
117
122
126
130
133
132
131
127
127
131
134
132
128
126
126
124
124
128
134
138
138
137
133
145
142
130
114
99
97
105
116
121
124
124
126
124
119
119
118
125
131
136
134
129
126
124
119
110
105
107
116
125
128
128
127
128
130
131
133
131
130
128
128
131
131
130
126
124
125
131
141
139
135
143
137
126
113
105
108
114
120
125
124
122
121
125
124
122
123
127
133
138
132
122
114
117
123
117
111
112
120
133
134
129
126
128
132
134
131
128
128
129
132
132
132
129
125
119
120
126
131
132
128
144
137
127
118
110
112
114
118
125
127
125
120
118
120
126
127
127
131
135
130
117
111
116
129
128
124
121
128
137
137
131
127
130
133
132
127
127
131
133
133
128
120
114
112
114
118
124
125
123
119
146
140
131
120
110
104
107
117
132
139
137
126
119
123
133
135
130
124
124
125
123
122
126
134
134
126
124
129
134
132
128
126
129
133
132
130
131
134
133
127
118
110
108
109
114
120
125
123
120
115
147
141
131
122
113
107
114
124
139
143
139
129
125
128
138
140
134
127
122
122
124
129
135
136
132
127
125
127
128
125
123
126
130
132
132
135
135
133
126
121
117
114
116
120
124
130
129
125
121
120
139
133
130
127
128
130
131
135
137
137
139
135
133
130
135
139
140
137
128
121
120
123
128
128
128
126
127
128
127
125
124
128
130
130
131
134
134
130
124
122
124
128
131
133
133
135
131
126
123
126
133
131
127
130
140
146
143
138
132
135
139
140
133
126
128
136
144
144
137
124
120
118
121
124
125
127
129
130
128
126
124
125
127
126
125
126
130
130
129
127
131
134
135
133
132
132
132
128
129
130
133
132
126
125
135
144
145
138
131
135
139
138
130
123
126
136
143
141
134
126
127
128
129
127
127
129
130
129
127
122
121
123
125
123
122
124
129
133
133
132
133
134
130
123
123
129
134
135
134
131
136
135
128
124
127
137
142
136
132
132
132
133
129
127
132
138
140
135
129
129
136
139
139
135
132
130
129
126
124
123
122
124
127
126
124
128
132
135
133
131
132
134
127
118
115
125
135
138
133
129
134
135
133
133
135
136
135
134
132
129
129
131
132
134
137
138
138
135
132
133
138
145
145
140
136
132
130
128
131
133
136
136
132
129
128
130
131
131
129
128
129
133
129
123
119
123
130
132
129
127
131
134
139
143
141
134
126
123
126
130
134
139
140
140
139
137
138
139
142
140
138
135
137
137
137
135
133
136
140
142
141
135
128
123
124
125
126
127
128
125
122
125
127
129
127
125
125
125
124
122
130
133
138
142
138
130
120
120
127
138
141
143
144
141
137
135
136
142
149
144
135
130
129
133
137
137
136
140
142
139
131
122
119
118
120
120
121
126
129
126
116
115
121
129
131
129
125
123
123
119
132
134
137
139
136
129
123
129
137
142
137
131
131
133
134
133
133
139
144
143
134
129
128
131
134
135
133
133
135
132
127
121
120
120
121
120
123
126
128
127
120
117
120
126
130
129
125
122
120
119
131
133
137
140
138
134
135
141
144
139
126
117
118
126
130
130
130
134
138
137
133
130
129
129
127
127
127
127
129
128
128
128
132
132
128
124
123
124
125
128
132
131
130
126
126
127
125
119
115
115
130
131
135
139
139
135
134
139
141
133
124
115
118
125
128
129
129
130
135
136
135
135
131
128
123
123
123
126
126
127
127
132
136
134
128
123
121
121
122
127
133
132
129
124
124
125
124
119
115
115
130
130
129
130
130
129
129
129
131
129
126
122
124
127
129
129
129
130
134
137
139
140
138
134
129
127
126
126
126
124
125
131
135
133
126
120
117
120
121
122
117
115
115
117
122
125
125
123
121
124
130
127
123
121
121
125
128
129
130
128
125
124
125
128
131
133
133
135
133
131
132
137
143
146
138
132
129
128
127
124
125
131
136
133
126
121
123
128
125
117
105
99
103
113
120
124
126
129
130
132
129
126
123
123
123
124
129
133
132
129
126
125
126
130
134
139
143
141
134
124
121
128
140
144
138
131
128
130
129
127
126
130
134
132
127
128
133
137
132
120
109
108
115
120
120
121
124
130
134
136
129
129
133
134
129
124
124
128
132
132
130
129
130
131
132
133
141
141
135
124
121
125
133
136
131
126
128
133
133
128
124
124
126
129
129
131
136
141
137
130
126
127
131
130
126
121
123
129
132
135
136
139
145
141
134
123
119
122
127
133
134
133
133
129
126
124
127
135
136
133
131
132
132
131
126
125
129
135
135
128
120
115
119
124
125
129
131
138
137
132
129
131
136
135
130
123
124
128
131
134
143
141
142
139
135
127
121
121
125
131
135
136
135
130
125
122
125
133
137
136
134
132
130
128
127
128
130
132
131
125
120
119
118
119
118
121
125
132
132
128
125
127
131
131
127
128
131
134
133
132
142
139
133
133
134
134
130
128
126
127
132
133
135
133
132
133
135
137
136
134
129
125
124
126
129
132
130
126
122
120
121
123
122
119
112
115
122
127
127
123
123
128
130
126
123
129
138
141
137
132
142
141
133
129
133
136
137
134
130
128
129
128
127
127
130
134
136
133
132
130
127
121
120
126
134
137
129
118
113
113
118
121
122
119
116
118
122
124
122
123
128
132
131
123
122
131
141
145
140
133
142
145
137
129
128
132
138
138
133
132
129
125
118
116
121
124
125
124
125
127
128
125
125
130
135
134
126
116
111
114
117
121
124
125
124
125
125
124
124
127
133
134
129
122
121
129
135
140
138
134
140
144
137
128
125
128
134
135
132
130
128
124
119
117
118
121
121
121
121
124
128
130
130
131
132
130
126
119
116
119
122
127
128
127
128
128
129
128
127
129
132
130
127
123
122
126
130
138
140
137
137
133
129
127
126
126
126
126
124
125
126
127
129
132
135
133
130
128
125
124
126
128
126
125
126
129
131
131
128
124
128
129
126
121
119
124
129
131
128
126
123
125
126
125
123
126
133
143
147
139
137
127
124
128
130
126
117
110
113
121
127
131
136
139
140
140
138
133
131
125
125
125
123
120
122
130
137
137
132
127
127
126
121
116
113
117
125
128
128
126
124
127
128
128
125
127
133
143
144
136
136
128
128
133
134
128
116
107
114
126
133
138
134
125
121
124
131
133
133
128
126
126
125
125
125
129
134
134
132
131
129
123
120
119
119
121
123
127
130
131
134
133
131
128
126
128
130
129
128
133
133
130
131
133
134
131
124
121
125
131
139
141
134
117
106
109
123
132
134
131
129
129
132
134
135
133
131
130
131
132
128
120
119
124
130
131
129
130
133
137
139
138
133
129
127
130
128
124
124
132
129
126
126
130
134
137
133
129
128
129
136
141
138
126
115
116
127
135
139
135
132
131
134
138
140
136
130
129
130
129
123
117
117
124
131
136
135
133
133
133
134
135
133
127
127
132
133
131
131
136
128
122
121
127
131
135
132
124
120
119
127
137
140
135
128
127
134
141
143
139
133
128
131
138
142
137
132
128
128
126
123
119
119
122
127
130
132
130
123
121
122
125
126
123
128
135
140
137
134
135
131
125
124
129
128
124
120
116
113
113
118
125
133
133
129
127
130
135
140
136
130
126
128
136
141
136
131
128
128
127
124
122
121
123
125
127
128
125
120
115
114
114
117
119
128
135
138
134
129
129
132
132
134
132
126
120
118
120
119
115
112
117
125
130
128
123
123
124
126
127
125
125
130
136
138
134
128
127
129
131
127
124
125
127
128
128
127
126
124
120
116
115
116
121
127
131
133
130
127
126
133
138
139
135
127
122
122
127
128
122
114
112
121
129
132
128
122
118
117
118
120
124
130
133
133
128
124
126
130
133
130
127
127
131
133
132
128
127
126
124
121
121
123
124
123
127
132
134
132
129
134
138
139
135
131
126
124
125
129
128
122
117
120
129
136
137
129
121
115
114
117
121
125
131
129
127
125
125
129
132
131
129
127
130
133
132
128
126
125
126
128
130
129
123
119
123
132
141
138
133
132
131
131
132
133
131
125
122
125
129
129
126
124
127
132
136
132
126
121
116
115
116
116
122
128
133
133
129
126
126
128
127
124
124
128
132
130
127
125
129
133
134
129
121
118
123
130
137
134
134
126
120
121
128
133
134
131
124
125
128
131
132
128
125
124
129
132
129
124
118
114
112
111
116
127
138
142
133
124
121
124
127
125
123
127
133
134
132
130
132
135
134
127
121
120
125
128
127
126
130
122
114
115
123
131
135
134
128
124
126
128
132
131
126
123
128
132
131
124
118
115
113
111
116
126
138
142
133
123
120
125
133
138
137
137
136
136
133
133
135
136
133
130
125
125
128
127
124
123
126
123
118
118
120
124
128
128
125
122
124
126
130
130
128
127
129
130
125
120
116
118
118
117
119
125
132
135
130
123
124
131
139
143
145
142
137
132
131
135
137
135
132
127
125
128
129
129
129
127
125
130
128
124
119
117
117
118
120
121
123
126
128
129
128
128
127
122
117
114
117
122
125
125
124
125
127
127
128
129
132
134
136
140
143
141
137
133
131
136
138
134
127
123
123
127
129
130
131
130
126
133
131
124
118
117
118
121
122
123
125
126
128
128
127
124
120
115
111
113
119
126
132
134
132
127
124
124
130
135
137
135
132
129
131
135
137
137
137
136
136
132
126
122
123
126
128
130
131
132
129
130
127
122
119
122
128
135
137
134
130
129
127
126
125
121
117
114
113
116
120
128
135
143
139
131
126
126
131
134
134
136
134
128
127
128
134
138
137
135
134
133
130
127
126
127
128
129
129
131
131
127
124
123
124
127
131
135
137
138
134
128
123
122
124
123
120
117
117
119
122
128
134
138
135
131
130
130
129
128
130
136
138
131
124
122
127
132
132
133
133
134
133
131
130
130
130
129
130
132
133
124
127
133
135
130
114
102
97
98
99
95
92
98
103
104
96
87
86
91
100
106
113
122
131
143
143
136
130
130
134
138
137
134
134
133
129
125
129
130
121
108
96
96
109
117
114
104
99
101
110
128
132
134
135
128
113
97
86
85
91
92
92
97
103
107
105
105
106
104
101
101
107
116
123
127
132
136
134
128
128
133
142
148
145
136
133
135
135
132
118
109
103
104
111
114
109
106
102
101
105
140
138
135
131
123
112
98
91
88
89
88
88
92
98
104
111
119
119
109
95
94
105
116
120
116
117
126
131
127
125
130
145
153
150
140
136
138
139
133
120
117
119
114
114
103
102
109
114
112
108
144
139
133
126
118
113
108
102
98
91
87
87
91
96
103
112
118
113
101
90
92
107
122
126
121
117
121
127
127
125
126
135
147
146
140
136
137
136
135
133
132
131
127
111
98
97
107
115
117
115
137
135
129
125
117
114
116
117
110
101
91
91
92
96
103
111
115
111
101
98
100
109
120
125
126
126
125
126
128
126
126
129
136
141
137
133
132
130
132
132
137
136
130
114
102
99
108
116
120
122
136
132
130
126
118
114
117
125
125
117
104
96
91
95
103
110
115
117
118
121
120
112
112
115
120
123
126
126
127
128
130
133
136
137
133
131
129
128
124
122
127
133
133
122
115
110
116
121
127
130
138
134
130
121
111
105
111
124
132
129
115
105
101
103
108
113
119
124
132
135
131
121
112
107
110
114
122
123
126
129
132
136
137
133
129
130
130
128
121
117
123
129
133
128
128
127
133
139
140
135
136
133
126
118
108
105
112
124
128
124
117
113
120
120
121
120
121
127
135
135
129
121
116
110
107
109
114
121
125
127
129
131
130
129
128
129
130
131
130
129
128
131
132
130
128
133
140
148
145
134
123
122
122
119
119
121
120
121
119
116
118
120
130
135
137
129
124
127
135
135
127
119
115
113
110
111
114
121
125
126
126
126
127
129
131
130
130
131
136
138
138
134
131
129
127
129
136
141
140
131
121
121
120
119
122
126
122
119
118
124
128
125
130
135
140
134
129
129
135
137
131
121
116
117
116
116
121
129
135
135
130
127
130
135
136
132
131
130
131
133
134
132
131
127
122
121
125
130
131
127
135
127
123
120
119
119
121
124
132
139
140
131
126
131
138
138
133
134
135
137
133
127
123
121
121
122
126
134
140
140
136
134
135
138
137
132
129
127
125
123
123
128
131
128
123
120
122
124
125
125
142
134
129
123
119
123
130
136
141
141
136
129
128
131
137
139
136
131
127
127
127
127
128
127
126
126
128
133
135
135
132
133
133
133
127
125
125
125
125
122
124
130
134
134
129
125
124
124
124
126
137
134
130
126
128
133
141
143
138
132
128
131
134
140
140
139
134
130
124
120
123
125
130
130
130
127
128
130
128
125
121
121
121
122
122
121
123
124
124
125
131
136
137
135
131
128
127
124
123
126
135
132
126
124
129
136
139
134
128
129
138
146
148
143
139
139
139
135
131
126
126
129
131
131
129
127
127
129
129
125
118
109
111
117
122
125
124
121
119
124
134
139
135
127
123
123
126
125
125
127
139
135
125
119
121
129
129
126
128
138
153
158
149
137
131
138
142
145
142
138
134
135
136
134
131
127
126
129
131
128
120
113
112
117
122
127
128
120
115
119
131
138
131
117
112
119
128
132
131
129
141
138
128
120
122
129
132
133
133
141
149
149
139
131
128
136
142
144
143
139
136
135
137
138
134
128
123
124
127
128
125
121
118
117
121
128
130
124
116
117
126
135
130
118
112
119
131
137
134
129
132
133
129
126
128
134
141
140
133
130
131
133
135
134
133
137
139
138
133
130
132
134
138
138
134
127
121
119
124
127
127
125
121
119
121
127
132
133
127
121
123
130
129
126
122
123
131
133
129
124
123
126
128
131
134
136
134
129
125
124
128
133
137
139
137
138
137
134
130
127
130
134
136
134
129
126
128
129
130
128
124
122
122
123
124
125
128
130
131
128
125
124
125
126
127
129
130
127
122
117
127
129
130
133
136
133
125
119
121
130
138
142
139
136
135
135
135
134
132
131
132
133
132
129
125
126
133
138
139
132
123
119
123
129
127
120
118
123
134
141
133
123
118
122
127
133
131
125
120
118
132
134
136
139
138
133
124
121
126
136
140
138
131
126
127
130
133
137
139
138
135
133
130
127
125
127
132
142
141
135
126
124
129
131
126
118
113
123
138
146
140
128
117
120
129
135
131
125
123
123
132
135
140
145
139
132
126
126
130
134
129
125
121
123
124
127
131
137
140
140
138
135
132
129
125
126
130
134
134
132
127
128
133
131
125
121
125
132
140
146
141
133
124
125
129
133
130
124
122
124
129
132
136
138
132
125
122
126
129
127
120
118
121
126
126
127
129
133
136
138
139
137
134
132
130
130
131
129
128
125
124
128
131
130
126
127
131
136
137
139
137
134
127
124
126
131
130
123
118
117
129
128
126
125
121
118
121
125
127
125
122
121
124
127
127
127
127
128
130
132
133
132
130
131
132
132
131
128
125
119
119
124
131
131
127
126
127
126
126
125
129
127
120
118
122
129
131
125
119
115
128
125
120
118
118
121
126
127
127
125
122
123
125
127
129
128
127
125
127
125
122
119
123
129
133
131
128
125
120
118
120
126
132
132
126
124
123
125
124
120
117
116
117
118
122
130
132
130
129
125
127
123
120
119
121
123
128
131
129
124
122
125
128
130
130
129
129
130
131
127
120
117
122
131
135
130
123
116
117
119
123
128
131
129
124
125
130
134
131
120
113
112
118
125
130
133
134
134
136
135
126
125
125
126
125
125
126
126
125
123
126
131
134
132
127
123
128
135
138
135
129
125
132
137
134
128
122
116
118
124
124
126
127
125
126
130
137
141
135
126
116
118
126
131
132
131
132
134
136
138
129
130
132
133
131
128
127
128
128
129
131
134
134
129
122
120
127
136
140
136
132
131
133
135
131
128
126
128
129
127
124
123
120
122
125
130
133
134
132
128
127
130
131
130
128
126
129
133
135
138
137
134
133
135
134
133
133
134
133
133
134
134
133
128
123
126
133
136
135
131
127
128
128
129
128
129
130
130
131
127
123
121
119
119
121
125
124
123
123
123
127
130
130
126
120
124
131
138
138
138
138
135
132
132
134
136
139
138
133
129
129
131
134
134
135
137
136
134
131
128
126
123
123
124
131
134
130
125
122
121
120
121
120
117
118
119
121
121
117
116
121
128
128
123
120
126
136
142
140
138
138
139
133
129
130
136
141
139
131
125
125
129
134
135
138
135
131
127
127
130
130
126
125
131
141
140
129
116
109
113
116
119
122
123
125
125
124
122
118
116
121
128
130
126
125
130
137
139
139
136
138
143
135
127
125
132
139
138
130
125
126
128
128
128
126
124
122
120
122
127
131
132
135
141
145
140
128
113
108
111
116
121
128
133
135
133
129
124
121
123
128
132
133
132
132
131
133
132
134
136
138
143
136
127
125
129
133
134
128
126
127
127
125
119
119
122
122
120
118
120
126
131
137
136
134
133
129
122
115
116
122
129
134
134
134
132
130
127
125
127
132
135
135
135
133
129
128
128
133
139
140
138
134
131
129
128
128
128
125
124
125
126
125
123
123
127
128
125
119
119
123
128
128
123
123
129
133
132
122
122
128
135
133
128
120
119
123
125
125
128
132
134
135
134
132
128
130
131
136
139
141
133
131
131
132
128
123
120
120
122
124
126
126
126
128
129
131
129
127
125
126
127
122
117
121
131
135
132
125
127
131
136
131
121
115
114
113
116
121
126
133
134
132
131
131
131
131
131
131
133
139
131
129
130
131
125
119
115
118
124
125
126
124
123
123
125
129
132
133
132
130
127
124
124
132
136
135
130
127
130
133
132
128
125
126
122
114
112
117
127
135
136
133
131
132
133
130
125
124
129
135
129
127
128
129
126
117
116
122
129
128
127
124
121
119
122
128
134
137
136
133
130
128
130
138
138
133
130
130
132
131
127
126
128
132
128
120
115
118
130
137
139
134
129
129
131
132
127
126
133
134
128
126
128
132
132
126
125
126
127
127
126
125
122
119
123
131
137
139
138
134
131
132
133
135
134
132
131
131
129
126
125
127
129
130
127
122
119
121
127
133
136
133
125
124
131
139
139
137
139
135
128
126
131
135
135
129
123
119
119
120
124
126
123
119
126
135
141
139
135
131
131
134
136
136
133
131
129
128
127
125
127
131
131
128
125
122
120
119
121
126
128
126
119
122
134
144
146
140
138
135
128
127
130
130
124
117
115
114
113
116
122
125
124
120
124
133
138
133
126
124
128
134
140
140
135
128
125
125
125
125
127
132
134
130
126
123
121
122
120
120
119
117
118
125
134
139
136
131
132
131
128
128
125
118
109
112
116
118
116
115
120
126
128
125
123
125
125
123
119
120
125
132
139
138
133
125
123
123
123
124
126
129
133
132
129
125
126
126
124
118
115
116
122
129
132
132
128
127
132
127
127
127
123
114
109
114
124
128
123
117
117
124
130
132
127
120
115
115
116
119
123
128
131
131
128
124
123
124
125
126
126
129
132
134
131
127
125
123
120
115
115
120
127
134
133
129
129
130
134
123
125
127
126
124
118
120
126
128
126
122
116
121
128
134
131
122
115
114
116
119
121
121
123
128
129
127
125
126
129
130
129
129
132
135
132
126
122
118
116
118
121
126
129
134
136
137
138
135
134
123
120
123
129
131
129
125
123
124
127
126
123
122
124
127
129
124
120
118
120
120
118
116
121
130
135
134
128
126
129
130
129
127
129
132
133
131
126
123
123
126
130
129
126
128
134
138
139
133
131
122
115
119
129
133
132
126
122
121
125
129
131
127
123
120
122
123
125
123
122
120
116
113
119
129
137
139
130
125
125
128
127
124
123
127
133
136
134
131
131
133
133
128
121
122
128
132
132
126
126
120
116
121
129
133
132
128
123
122
123
128
133
132
125
119
118
121
126
126
124
121
117
113
117
125
135
137
130
123
122
127
130
125
121
124
131
136
137
137
135
133
129
123
120
123
126
126
123
122
125
127
124
125
128
128
128
127
125
122
121
123
128
130
127
124
121
121
123
123
123
123
120
118
119
125
133
133
127
123
124
128
130
126
124
124
126
129
133
137
139
134
128
123
122
126
129
125
120
122
127
137
134
125
119
118
119
121
121
121
121
122
124
126
127
127
126
121
118
118
122
126
126
123
124
126
129
126
125
126
126
126
124
124
125
125
123
123
128
136
140
137
130
125
126
128
130
127
125
125
128
138
133
122
116
114
114
115
116
119
125
127
127
127
127
127
125
122
118
119
123
128
131
130
125
122
118
121
127
131
128
125
122
124
127
126
124
123
126
132
137
138
134
130
128
128
130
129
128
128
128
129
125
121
119
121
117
114
114
121
131
133
131
127
123
123
121
120
118
120
125
130
134
132
125
116
113
121
129
132
129
128
129
130
130
129
128
127
126
127
132
135
134
132
129
128
127
127
127
128
128
124
122
122
126
129
123
116
115
124
135
132
125
120
121
123
121
119
117
120
125
130
135
136
130
125
125
128
130
129
130
134
138
138
134
131
131
132
130
128
131
131
131
131
130
130
129
127
125
127
130
124
128
133
136
130
116
105
101
101
103
91
83
86
96
102
93
82
82
97
114
121
125
127
134
141
141
138
134
133
132
131
126
128
133
134
135
133
127
120
107
95
87
92
104
112
109
97
93
95
107
128
128
133
136
130
116
102
96
100
100
94
88
88
95
101
99
96
98
104
106
112
117
122
126
130
136
141
138
130
124
125
129
136
137
137
137
137
132
121
108
101
96
101
111
114
110
99
94
94
100
137
130
132
135
134
125
114
105
98
99
95
95
95
96
99
104
112
115
111
100
99
109
118
121
121
125
131
133
128
124
129
142
150
147
139
135
136
133
126
118
114
109
105
99
94
95
100
104
103
100
139
133
132
134
136
136
130
121
107
97
93
101
102
100
100
112
120
120
112
101
101
111
121
125
122
119
121
125
127
128
131
136
144
143
139
135
134
133
132
132
131
124
113
95
82
84
96
107
109
106
137
133
133
134
135
139
140
133
120
105
97
97
97
101
109
117
119
116
110
110
116
121
123
125
123
118
115
119
127
130
129
126
130
137
139
137
134
131
129
133
138
140
129
109
88
84
91
103
114
119
136
133
133
131
131
134
138
139
131
120
105
93
90
98
108
117
120
118
118
123
124
119
117
117
119
119
121
124
129
132
130
127
129
133
136
136
134
127
122
123
133
144
142
126
108
95
96
108
120
131
139
134
132
130
128
123
125
128
135
128
111
99
93
100
110
117
121
122
125
124
117
108
104
105
111
119
129
134
132
130
131
133
133
131
130
132
131
127
120
120
127
135
140
131
120
115
113
118
125
133
138
134
132
130
126
117
117
123
127
125
116
108
112
119
121
119
118
122
123
119
112
104
102
101
106
118
133
137
132
126
128
132
132
129
126
128
131
130
127
126
128
128
129
131
130
130
131
130
130
129
124
127
130
130
127
124
123
122
123
122
121
120
130
136
137
127
117
113
118
120
118
116
110
104
107
117
132
136
131
124
127
128
127
126
126
129
131
131
131
131
130
129
131
134
139
139
139
137
133
129
119
121
124
125
127
130
128
126
129
135
136
135
136
142
145
135
127
121
123
132
135
130
119
108
108
117
131
139
138
135
131
129
127
126
128
129
128
128
126
128
130
134
138
138
140
137
137
138
136
131
127
122
122
122
125
127
131
134
138
141
142
139
137
138
142
140
138
137
138
139
139
132
122
113
113
120
132
141
144
144
140
135
131
128
126
123
123
123
124
125
131
138
141
137
132
126
129
133
136
137
135
131
128
123
123
128
137
139
138
135
132
130
134
138
142
141
140
140
136
136
134
132
126
121
123
126
131
135
137
137
133
131
129
128
122
119
119
123
126
130
135
140
139
133
124
119
120
126
132
138
137
134
131
126
125
130
137
139
132
119
117
126
135
143
146
141
135
131
125
126
132
134
136
134
130
127
128
129
127
125
121
121
123
128
126
124
123
124
127
133
136
137
133
126
120
118
119
122
129
135
137
134
128
123
122
127
131
129
127
124
126
135
145
147
146
139
133
125
125
130
134
138
139
136
132
127
125
128
130
126
118
113
116
128
138
140
133
124
122
126
132
134
128
119
115
117
121
124
129
131
138
134
127
120
119
122
121
125
127
135
145
150
147
143
134
132
132
135
139
140
136
135
136
136
133
126
123
128
134
133
123
116
116
125
139
143
133
121
110
113
125
133
128
116
111
116
123
130
131
129
135
133
128
122
119
120
122
126
131
138
146
150
143
133
128
127
129
137
144
142
134
130
132
136
137
129
123
125
131
132
126
120
118
121
127
131
131
122
110
111
122
131
129
121
112
115
124
130
130
125
128
130
127
123
121
123
127
129
129
129
134
136
137
133
128
128
128
131
133
133
130
129
132
136
138
133
128
126
128
128
123
120
120
120
123
128
129
126
123
119
122
127
128
125
122
123
127
127
122
116
126
127
124
121
123
128
130
128
122
121
124
131
133
133
130
131
130
122
117
120
127
133
135
135
134
133
133
131
130
126
121
121
125
133
133
130
128
126
126
127
129
128
126
123
124
127
128
125
117
112
131
128
124
122
128
131
130
124
119
123
130
133
128
123
125
130
131
123
116
117
126
133
134
130
126
128
132
134
132
128
122
125
134
145
143
133
124
122
128
135
140
133
123
118
119
127
129
125
119
118
132
132
130
129
131
132
127
121
122
130
139
139
127
120
119
126
131
131
127
126
129
132
130
125
122
124
128
130
130
126
124
128
135
143
139
132
125
127
132
139
140
133
123
120
122
128
130
128
127
129
128
131
134
133
131
127
123
121
122
130
135
136
132
125
121
124
130
134
136
134
134
134
132
129
126
127
127
126
125
124
125
129
131
131
129
131
137
143
143
136
129
124
124
126
129
132
131
128
131
135
127
130
131
130
124
121
120
120
118
120
123
128
132
130
126
126
129
132
133
131
132
135
140
145
141
135
130
127
127
126
128
130
128
127
127
134
148
151
144
133
124
122
124
124
127
131
131
127
126
127
130
128
124
122
121
120
122
121
119
115
117
120
125
127
128
128
128
128
127
124
123
130
137
146
143
136
131
129
129
129
129
130
129
129
128
133
140
138
133
132
136
135
124
119
121
127
130
125
120
117
133
129
124
122
122
124
128
127
124
122
121
121
120
123
126
127
125
125
125
123
120
117
119
127
132
132
129
127
126
126
125
127
128
129
127
126
124
126
130
136
144
141
129
120
119
125
129
127
122
118
133
130
126
124
125
128
131
133
131
130
127
125
123
124
125
123
120
122
127
130
126
115
111
115
124
130
126
123
122
122
122
123
124
124
124
123
126
130
131
132
132
130
128
126
127
130
132
132
134
132
128
126
124
124
126
129
132
134
132
130
128
128
127
127
125
121
118
123
128
133
131
124
121
125
130
131
127
125
123
123
123
122
121
121
122
128
134
135
132
126
122
126
129
132
135
134
136
137
140
139
125
121
121
123
127
130
132
133
130
126
125
125
127
128
127
126
129
130
128
128
128
128
132
135
134
132
128
127
127
129
127
124
121
121
127
132
134
131
127
125
126
130
131
132
132
133
138
141
142
140
125
120
120
124
129
131
133
133
131
126
125
124
127
130
133
138
138
134
126
121
120
125
130
132
132
131
129
127
127
127
126
123
121
126
130
132
128
123
120
123
129
132
131
128
125
128
136
142
142
138
125
123
123
125
129
132
135
135
131
128
126
128
130
135
138
140
136
130
124
123
121
124
125
127
131
132
129
123
121
120
119
119
120
127
133
133
126
121
118
119
122
125
126
123
122
126
134
139
140
138
128
128
125
124
129
135
139
137
131
127
128
130
133
137
136
131
124
120
123
129
133
131
127
128
135
137
131
123
119
116
116
117
121
130
135
134
127
121
117
116
117
120
122
122
124
127
130
133
137
139
129
130
127
123
127
134
140
137
130
125
126
129
132
132
128
123
120
119
123
130
134
134
133
133
136
139
137
131
124
121
119
120
125
131
136
134
129
122
119
117
120
123
127
127
128
127
125
126
132
140
128
130
129
126
127
131
134
134
127
123
124
127
126
123
120
123
128
128
126
124
127
131
132
130
128
134
136
135
127
121
123
126
129
131
132
131
128
124
121
121
126
130
131
131
129
126
120
120
129
140
130
132
134
135
134
132
133
133
127
124
123
124
121
116
116
123
130
130
123
120
122
128
129
126
126
131
134
129
118
118
125
132
132
130
129
127
124
122
121
123
129
131
131
130
129
125
121
120
127
135
133
132
133
137
134
135
135
134
130
126
123
121
117
116
118
122
126
125
123
125
128
130
130
129
133
137
133
122
113
119
129
135
133
130
128
125
120
116
117
123
130
131
130
129
132
130
128
124
124
128
135
131
128
128
131
132
132
132
133
130
123
118
117
122
125
126
125
126
130
136
138
134
131
132
142
143
135
123
120
128
133
134
130
128
130
124
116
110
115
125
132
133
131
131
136
140
134
127
122
124
134
130
126
125
124
123
119
126
131
130
122
117
120
127
133
132
131
132
137
141
140
134
128
128
133
138
133
129
129
132
132
130
126
123
122
119
110
107
114
125
133
136
135
134
136
140
139
134
127
129
136
133
131
129
122
114
112
121
126
126
121
118
122
128
132
131
134
138
138
138
136
132
128
121
121
126
130
131
130
129
128
128
128
123
118
111
109
110
114
121
131
138
136
132
130
133
141
140
137
139
138
137
138
135
128
117
112
113
117
119
120
123
126
123
121
127
136
141
135
127
126
130
133
131
126
126
128
130
129
127
127
130
132
130
126
118
117
116
118
121
128
132
130
125
122
127
135
137
138
138
135
134
134
134
130
121
113
114
114
116
122
129
130
122
117
124
136
139
130
119
120
129
139
142
137
130
126
126
126
127
128
132
135
134
131
127
125
126
127
128
127
126
123
122
122
125
128
129
131
132
129
123
123
125
124
122
121
121
120
120
124
131
131
125
120
122
128
129
124
118
121
128
137
141
138
131
125
122
122
125
128
131
131
130
127
123
125
130
133
133
125
120
120
124
128
129
127
124
127
130
122
118
117
122
121
122
124
126
126
124
124
127
129
129
126
122
120
117
118
122
125
126
128
129
131
129
125
121
120
123
126
129
129
127
121
119
121
125
127
124
117
115
121
131
141
135
128
122
126
130
122
122
124
127
127
125
125
126
126
125
126
125
125
126
124
121
115
112
115
124
128
124
120
121
128
131
129
123
121
124
127
130
131
130
127
122
123
122
119
115
112
116
125
134
141
136
130
125
124
126
128
129
131
132
132
129
126
124
124
125
128
126
123
121
120
119
115
113
116
122
125
122
119
122
129
133
131
125
124
128
130
132
135
135
134
131
129
125
121
116
119
125
130
132
129
132
130
127
122
119
132
131
132
134
133
130
126
124
123
124
129
131
128
122
118
117
117
118
118
121
122
121
120
122
127
130
129
126
127
130
132
133
133
136
135
134
134
131
128
126
129
132
132
128
125
128
129
127
121
119
130
130
132
134
132
130
127
125
123
122
125
129
129
124
120
117
120
123
123
124
124
124
124
123
125
127
128
129
129
130
130
128
127
124
127
130
132
134
133
132
132
131
128
127
128
130
129
124
121
125
128
126
128
128
129
127
127
126
124
121
121
122
125
125
125
123
122
123
127
131
133
132
128
126
127
130
132
130
130
126
125
122
122
122
123
125
125
129
133
134
131
127
124
125
129
130
125
117
119
130
127
124
121
119
121
124
125
126
125
124
121
117
117
122
126
127
125
123
128
136
140
136
130
129
132
135
136
134
129
126
122
119
122
125
125
124
123
126
132
134
132
128
124
123
127
127
120
114
119
130
126
122
116
116
120
121
119
117
120
125
126
122
115
117
123
125
125
125
128
132
132
130
128
129
132
133
132
134
132
128
123
124
133
140
139
130
126
127
131
133
133
131
128
125
126
124
122
120
123
128
122
121
119
123
128
122
112
103
113
124
131
128
118
116
119
121
125
127
129
128
126
124
125
128
127
125
127
132
133
129
128
130
139
144
142
137
131
127
125
127
129
130
130
129
129
128
128
125
126
128
124
122
123
130
133
125
111
102
110
123
130
128
122
120
120
122
124
125
127
128
128
131
130
129
127
127
129
131
132
131
132
135
138
140
139
138
134
129
124
124
125
126
127
128
132
133
130
126
125
128
143
147
149
144
132
119
110
109
105
97
85
76
77
86
92
87
81
89
106
120
129
129
129
133
135
137
137
135
131
125
120
120
124
130
135
137
131
123
110
96
86
78
73
74
81
84
88
89
94
105
140
141
144
143
135
126
120
116
116
111
95
84
77
80
87
86
87
88
96
107
115
122
126
128
132
138
141
138
130
122
120
124
128
130
135
137
135
127
116
104
98
89
86
87
90
91
90
88
90
96
129
128
135
142
141
137
130
123
112
107
101
96
89
83
84
90
99
102
98
98
103
112
119
121
125
129
134
134
131
129
129
133
132
130
126
125
125
122
120
116
112
102
94
89
91
89
89
92
93
94
129
130
138
144
145
143
137
123
108
102
97
98
92
90
92
105
115
116
110
104
106
113
117
116
116
119
120
124
130
135
133
129
129
128
127
125
124
126
130
129
125
116
107
97
91
88
88
91
94
95
137
139
141
142
144
146
140
125
109
97
95
95
90
94
104
116
120
118
115
120
121
121
118
119
119
116
112
116
127
133
130
123
123
127
134
135
134
130
129
129
131
125
116
106
100
96
94
93
98
105
141
140
136
136
141
144
140
127
114
104
101
100
96
98
107
118
120
119
118
118
117
118
118
119
121
119
115
117
125
128
127
123
124
129
135
137
134
127
122
123
129
128
122
113
110
111
108
105
108
118
143
136
131
132
137
139
136
125
119
120
118
117
110
111
114
120
122
123
121
115
108
107
111
114
117
121
126
127
127
125
126
127
129
130
131
131
126
120
118
122
129
128
122
117
117
123
123
117
115
124
144
137
133
132
132
131
127
124
126
131
130
126
124
122
122
123
124
126
123
115
108
108
111
110
111
123
137
139
129
123
124
129
131
128
126
123
119
116
117
125
130
129
124
122
123
125
123
119
119
123
138
138
136
133
128
123
124
127
133
136
136
132
133
135
133
129
126
125
124
123
126
126
120
112
112
125
143
144
130
121
122
127
130
125
123
123
121
119
120
126
128
128
127
130
132
130
123
120
120
119
131
135
134
130
126
126
130
134
139
140
138
136
136
138
137
133
127
125
125
130
137
137
130
117
117
127
140
140
130
122
121
124
123
120
120
123
124
124
124
126
126
125
126
129
135
138
135
129
125
123
128
131
130
127
126
129
134
137
138
137
138
138
138
139
138
135
133
127
126
132
138
138
132
123
122
126
134
133
129
125
123
122
119
117
117
120
122
125
127
129
127
123
121
123
131
138
140
137
130
127
132
133
130
127
127
130
135
135
132
133
136
138
137
138
139
137
133
131
128
130
135
136
133
128
127
127
128
127
126
126
125
124
124
124
123
120
119
123
128
132
131
126
120
118
123
131
134
132
129
128
135
134
131
127
127
129
132
134
132
127
127
128
132
136
140
140
133
126
123
126
133
136
136
132
129
126
127
127
125
124
123
123
127
133
132
126
122
123
129
134
132
127
121
119
123
123
121
123
127
130
134
133
129
127
127
130
134
136
133
127
118
119
124
131
136
137
133
126
121
121
130
135
136
133
131
127
128
131
131
126
120
118
125
134
140
138
132
126
129
131
128
126
124
124
123
120
115
120
128
132
130
129
130
132
133
133
132
135
133
130
121
121
123
129
128
123
122
120
121
125
128
129
133
135
136
131
131
132
135
131
122
118
124
136
143
143
136
131
126
124
123
124
124
124
123
118
117
120
127
129
127
128
133
139
138
131
126
126
128
130
131
132
132
129
122
112
107
113
125
131
128
124
127
136
142
140
134
133
134
131
125
122
128
138
144
142
135
130
124
122
122
124
125
124
121
117
117
117
120
118
128
131
135
137
134
125
123
125
126
129
137
141
139
132
123
111
104
111
125
135
133
127
128
136
143
144
137
132
131
129
125
125
131
138
140
136
130
127
124
125
124
126
125
123
121
119
117
115
112
109
138
136
131
125
124
126
128
126
122
123
129
133
135
130
122
120
118
117
126
135
138
135
135
135
140
138
134
130
130
131
131
131
133
138
137
133
128
125
122
125
129
131
127
120
115
116
114
111
108
107
142
138
128
122
125
131
132
127
120
120
125
127
123
117
117
126
128
131
130
134
137
140
136
133
130
128
127
125
127
134
138
136
134
133
134
134
130
124
122
125
134
136
131
119
111
110
112
112
115
117
137
134
128
124
127
130
130
125
122
125
132
134
126
120
119
126
131
135
133
132
132
133
130
125
125
126
124
121
122
125
131
135
130
129
131
133
134
131
127
125
130
136
133
126
118
114
116
123
128
131
127
131
129
126
127
127
126
123
122
127
137
140
137
130
124
126
129
131
131
127
128
128
126
124
122
122
121
119
118
120
124
126
125
121
118
126
136
138
131
122
118
121
127
129
128
127
127
131
138
140
130
132
130
127
128
129
128
123
120
121
127
133
134
131
127
126
128
129
127
122
123
129
134
138
130
123
118
122
125
129
128
127
121
114
111
119
134
139
131
121
112
115
122
125
126
127
128
130
135
139
140
136
131
129
132
133
131
126
120
115
117
119
121
124
125
126
127
127
125
121
123
133
145
148
135
124
118
126
134
140
138
130
121
112
110
116
127
131
130
126
127
127
125
120
119
123
125
126
129
133
139
137
134
133
132
132
131
128
126
124
122
118
115
118
121
125
127
125
125
127
127
129
132
137
134
129
129
133
137
140
136
127
121
115
113
115
120
125
130
136
143
141
128
120
118
120
122
125
128
132
132
133
133
133
131
129
128
129
131
134
131
123
117
119
125
130
128
125
126
130
129
119
115
119
128
134
136
137
134
130
125
122
119
117
117
118
122
126
131
137
138
137
129
125
123
121
123
129
136
138
125
127
130
131
130
129
128
128
130
131
129
124
120
126
134
137
132
126
125
128
127
118
111
116
127
135
137
134
130
125
124
121
117
116
119
122
128
129
128
127
125
127
129
130
130
127
130
136
142
141
122
123
125
128
129
128
127
127
128
127
126
123
125
131
139
140
137
130
125
123
123
122
123
128
131
132
130
128
126
126
127
123
119
116
122
128
130
127
122
122
122
127
131
132
132
132
137
143
142
137
122
121
123
126
128
127
126
126
127
126
126
126
128
131
135
139
135
131
125
122
123
126
130
132
132
130
126
123
121
122
123
122
120
122
128
130
128
122
120
120
125
128
132
132
131
131
137
141
140
134
124
123
123
125
128
129
130
129
129
130
132
131
128
125
125
125
125
124
123
126
129
130
128
128
129
128
126
121
119
117
115
116
120
126
132
131
126
121
120
121
124
125
126
127
127
127
131
135
138
136
126
126
122
122
127
134
137
135
133
133
134
132
128
124
120
119
117
117
122
128
135
133
128
126
126
130
130
127
123
119
115
115
120
126
131
130
126
121
120
120
120
118
119
120
123
125
127
130
137
141
126
124
120
120
126
133
139
138
136
132
131
129
128
128
127
124
122
121
123
128
134
133
130
125
126
131
135
135
131
126
121
119
121
124
128
128
126
122
119
119
120
119
118
119
124
127
129
131
137
143
121
119
119
119
121
127
132
136
134
130
128
127
130
133
134
135
135
133
128
126
127
130
130
128
128
133
136
138
133
129
126
125
123
124
128
129
126
123
119
119
122
124
124
125
126
128
130
132
134
138
119
119
121
123
122
124
129
134
133
129
129
130
131
131
131
134
134
133
126
123
123
127
131
132
135
137
133
128
122
125
127
129
124
124
128
132
127
122
119
120
123
124
125
126
127
127
128
129
131
132
123
124
125
126
130
131
133
134
133
132
133
132
130
125
121
121
124
123
122
125
127
130
133
139
144
142
132
121
119
124
128
126
120
122
128
131
129
122
119
121
123
124
124
125
127
126
129
128
126
126
132
129
127
130
134
135
134
134
134
134
134
130
128
125
122
119
116
117
124
133
138
136
135
138
146
144
134
125
124
129
129
122
116
118
122
125
120
117
118
124
126
125
126
127
131
134
134
131
126
123
129
130
131
133
133
129
125
128
132
132
128
125
127
130
131
125
119
121
128
138
140
136
133
131
134
136
134
132
131
132
129
122
118
117
117
115
112
112
115
121
125
127
130
133
137
141
140
136
129
127
125
131
137
137
128
117
113
119
126
126
121
123
130
135
134
129
128
128
130
131
133
133
129
123
122
125
131
133
132
130
127
125
124
124
122
117
115
114
113
116
119
127
133
136
136
136
134
134
133
134
126
136
144
141
130
116
110
114
118
118
122
130
135
133
129
130
135
137
130
122
123
130
131
126
120
122
128
133
132
129
127
128
129
131
130
130
128
125
120
117
118
124
130
131
127
125
124
128
132
134
132
137
141
139
134
126
120
117
115
118
127
136
136
128
124
129
138
139
129
119
121
130
136
136
129
125
126
129
131
130
129
130
128
129
129
131
131
133
131
129
125
123
125
125
122
119
119
124
128
128
132
130
127
129
135
138
135
126
122
122
126
130
128
122
120
126
133
132
125
120
123
129
138
139
134
127
124
124
127
130
131
130
129
126
122
120
126
132
135
134
129
127
124
125
124
122
120
122
125
124
127
122
121
126
134
139
137
130
127
124
123
119
116
116
117
122
122
120
119
120
125
128
132
134
133
130
125
121
122
125
128
130
129
124
118
116
122
127
131
129
125
124
126
128
128
125
121
120
123
126
127
127
129
131
133
133
131
127
125
123
123
119
114
115
116
118
116
113
115
120
125
125
124
126
130
131
128
122
121
124
126
128
128
126
124
122
125
127
127
122
117
119
126
129
127
123
118
116
120
125
131
135
138
136
133
130
129
125
124
123
127
126
123
121
119
119
116
113
115
120
125
124
122
124
128
129
126
123
124
126
127
127
129
130
129
128
130
130
126
120
117
121
127
129
125
118
115
115
119
123
135
139
137
135
131
129
129
127
124
122
128
130
129
126
125
124
122
119
118
120
124
125
125
126
126
124
121
121
125
127
128
129
132
135
133
131
131
131
127
124
126
130
134
133
127
120
118
121
122
122
132
134
132
129
127
127
128
126
122
120
123
128
129
127
127
128
129
125
123
123
127
131
133
130
127
123
118
120
121
123
125
128
134
137
135
130
128
126
125
124
128
135
136
137
131
131
129
126
125
126
124
123
123
123
124
124
126
124
123
120
120
120
123
125
129
131
129
126
126
131
139
139
139
134
132
130
130
127
121
119
120
125
133
137
136
132
128
124
120
120
124
128
129
127
127
128
127
127
127
132
115
111
116
119
124
126
125
126
126
126
123
117
116
121
127
130
127
124
127
137
144
141
133
133
136
141
141
136
127
121
120
123
132
138
139
136
133
128
124
122
123
124
122
118
115
116
116
117
125
133
115
112
115
121
130
131
127
125
128
130
128
122
115
115
122
126
126
125
128
132
131
127
125
130
138
142
142
136
132
127
125
126
135
141
143
141
140
139
134
130
128
128
125
121
116
113
113
117
123
129
118
118
120
128
135
135
128
121
121
127
131
128
119
113
116
121
127
131
131
128
120
117
122
129
135
133
131
132
133
131
129
129
136
141
142
140
139
140
136
131
129
128
127
128
128
128
127
124
124
126
125
124
124
130
135
134
127
118
117
123
129
131
126
121
118
121
127
133
134
129
124
120
124
130
131
131
130
130
132
131
130
131
135
136
136
134
133
131
128
126
125
124
125
128
133
137
135
128
125
127
146
148
148
145
138
134
127
119
105
94
84
77
73
75
80
87
95
105
114
121
128
133
135
135
134
135
136
131
127
119
116
118
121
122
129
131
128
119
104
91
82
70
61
57
61
71
79
86
93
100
143
146
151
149
145
139
135
127
115
105
92
86
80
74
78
87
96
99
102
107
115
123
131
132
135
139
140
134
125
121
120
122
124
124
131
135
135
129
117
107
98
83
71
66
70
76
79
81
87
92
128
132
142
143
141
135
134
129
122
107
98
93
85
78
80
87
96
97
95
97
104
115
124
126
131
133
135
132
126
122
120
121
123
126
127
129
130
132
130
125
111
97
85
82
84
83
78
80
85
91
127
133
142
141
133
129
130
128
124
112
100
95
83
77
85
100
108
108
103
102
105
112
117
119
122
123
123
124
124
124
121
119
122
128
129
130
130
132
132
130
121
109
101
103
99
91
83
79
83
91
137
142
143
136
130
129
130
125
121
111
106
99
91
90
99
113
119
117
113
111
110
110
113
118
122
121
115
116
119
123
122
122
125
130
134
134
133
133
130
125
118
109
106
106
106
103
94
87
86
93
142
140
133
126
129
134
136
124
114
110
115
119
114
111
112
117
118
116
118
114
113
114
118
124
125
121
115
113
117
120
122
125
127
132
134
136
133
128
124
122
116
108
98
101
110
117
114
105
98
103
143
133
119
119
131
145
142
126
115
115
130
135
134
129
124
122
122
120
121
120
119
121
125
126
123
120
120
118
119
120
122
122
125
128
133
133
127
120
120
123
123
113
102
104
114
126
132
125
118
120
140
132
119
120
131
144
140
130
126
129
136
140
140
134
131
128
131
134
132
127
127
129
130
124
117
119
125
129
123
120
120
124
127
130
134
131
123
117
119
127
133
129
120
116
118
125
128
128
123
125
137
134
128
125
128
132
134
133
134
134
135
135
134
134
133
133
138
140
137
133
133
134
132
124
119
124
136
137
124
118
118
127
134
136
136
132
125
120
122
128
135
137
131
127
121
117
116
119
124
125
133
135
134
130
127
127
131
137
136
131
128
128
131
133
134
133
134
134
132
130
134
136
135
129
126
129
135
131
119
114
118
126
134
136
134
130
126
124
126
129
130
129
125
125
124
123
122
122
123
126
131
134
135
132
130
130
133
134
133
130
127
128
132
134
134
131
124
119
119
126
134
140
141
136
133
130
129
120
115
114
118
124
130
132
128
126
124
125
128
129
125
115
109
115
128
139
140
133
125
124
132
133
133
132
132
132
129
124
126
130
137
138
133
131
133
131
126
121
120
125
132
138
139
137
133
129
125
120
116
117
121
125
128
131
129
124
121
122
127
129
126
115
107
116
131
146
150
135
124
120
133
132
130
129
133
132
126
120
123
132
138
135
125
122
127
131
132
125
122
122
128
132
130
127
126
126
127
125
122
121
122
124
128
130
127
122
119
123
130
132
127
120
118
124
130
135
136
128
124
120
131
129
127
128
132
135
130
128
125
127
124
119
114
114
120
126
130
126
117
113
120
125
129
127
127
127
130
130
127
123
119
119
123
127
125
121
123
130
136
135
127
121
123
128
130
123
116
117
126
129
126
124
129
137
142
138
135
131
126
119
111
107
108
115
116
113
111
107
104
107
117
124
132
133
132
132
133
133
131
128
122
120
123
128
128
127
130
136
139
133
125
122
126
129
127
119
109
109
118
125
123
123
133
146
146
136
128
127
125
119
113
113
115
119
112
101
93
92
103
115
121
125
130
135
140
138
135
134
133
130
125
123
131
140
143
141
136
134
133
128
124
123
126
127
124
118
108
103
105
112
127
126
133
140
139
130
122
123
124
125
126
124
126
121
110
100
91
96
112
129
135
129
126
132
137
138
135
133
131
128
125
127
134
142
144
139
130
128
127
126
127
126
125
121
118
114
107
101
99
103
134
130
128
127
127
127
127
126
125
125
127
129
127
120
112
109
107
112
127
139
141
135
127
129
131
132
130
127
128
130
131
133
131
129
128
126
129
129
130
129
129
129
124
115
107
104
103
102
102
106
135
131
125
124
126
130
132
130
124
120
120
123
120
121
119
121
121
125
132
137
138
136
133
130
129
127
125
123
128
136
142
137
126
114
112
122
130
134
133
129
128
128
125
116
106
103
105
111
115
116
132
130
123
124
127
130
130
126
121
119
122
126
127
130
127
127
125
125
126
127
130
129
130
129
129
128
127
127
131
138
142
135
123
115
114
120
129
135
131
125
124
127
129
125
117
117
119
127
132
131
132
131
127
126
127
128
126
123
121
122
130
134
137
135
131
127
125
126
126
122
123
123
121
121
122
125
129
130
133
135
132
130
122
117
116
117
122
124
122
119
118
123
131
131
128
128
129
135
142
141
136
135
131
130
131
131
129
124
122
124
128
132
134
132
128
125
124
125
127
123
122
119
118
117
112
115
119
126
133
137
132
127
120
113
109
111
115
116
115
114
115
121
126
128
126
126
128
134
142
145
139
139
136
134
135
134
131
128
124
124
123
123
121
123
124
123
124
125
126
127
125
126
125
121
114
110
114
125
136
140
135
127
117
108
103
106
113
116
117
119
121
124
125
122
121
122
125
130
139
145
133
135
135
135
133
129
126
125
125
126
124
120
116
119
124
126
125
124
125
127
128
131
132
132
130
125
127
133
139
140
135
128
119
110
105
107
115
121
124
125
127
127
126
122
120
122
124
129
138
144
119
128
134
135
132
125
120
115
121
126
126
120
116
122
133
139
135
124
122
123
126
129
130
133
136
140
138
138
137
135
132
128
121
115
109
110
118
125
128
127
126
126
126
126
124
122
123
129
139
142
116
125
134
137
133
126
118
115
119
125
127
123
121
130
146
153
143
129
121
122
124
124
123
127
134
136
135
131
127
127
129
129
125
118
115
117
123
126
124
122
120
123
127
129
126
120
122
132
139
138
121
127
135
138
134
127
121
119
123
129
131
130
130
135
145
146
140
132
127
125
124
121
120
125
130
131
127
122
120
123
126
126
123
121
122
125
127
124
119
116
116
122
128
129
125
122
125
135
138
135
126
129
134
136
132
128
125
125
128
133
136
135
132
132
132
132
131
131
130
129
126
123
124
127
130
129
125
121
119
121
123
122
121
123
126
128
126
122
119
117
119
123
128
130
129
126
127
134
136
133
129
130
129
129
129
130
131
130
130
132
135
132
126
121
117
119
123
126
126
127
128
128
128
129
129
128
126
125
124
122
119
118
120
123
125
125
123
122
122
123
124
126
130
132
132
129
127
131
134
135
131
130
125
123
126
132
135
133
131
132
131
128
123
117
117
119
121
121
122
124
130
131
129
126
126
126
127
128
126
123
118
117
119
121
123
123
123
123
123
126
128
131
131
133
133
131
130
131
133
136
133
130
122
119
122
129
135
137
138
137
132
128
126
127
128
130
129
126
124
125
130
132
129
126
125
127
130
130
127
124
121
119
119
120
122
125
125
123
122
124
127
131
130
129
132
135
138
136
134
134
130
126
120
116
114
120
130
139
146
142
136
130
131
136
139
138
137
135
129
127
128
128
129
128
129
131
131
129
128
128
127
123
120
119
122
127
126
122
119
120
123
126
125
127
133
140
145
142
136
131
126
123
119
115
113
115
126
136
141
141
140
136
135
135
136
136
135
133
129
126
124
126
127
129
132
131
128
125
128
132
131
126
118
117
120
124
123
120
117
117
120
122
123
127
131
136
141
139
135
131
125
123
122
119
124
126
126
127
127
135
141
141
136
129
122
122
125
126
125
125
126
126
127
130
132
129
125
124
130
135
132
123
113
111
116
119
118
117
118
119
120
122
124
126
127
127
131
135
134
129
125
126
128
131
135
133
126
121
121
130
139
139
134
124
119
116
114
118
123
129
132
132
132
132
132
129
128
129
133
135
130
119
112
111
114
116
115
116
119
122
122
123
125
125
123
124
129
134
133
126
122
128
134
138
136
129
123
120
124
130
132
130
130
126
120
114
110
115
121
129
134
137
136
133
131
130
131
134
136
133
127
122
121
123
124
121
117
117
120
121
120
123
127
127
126
127
131
133
132
126
118
129
139
141
134
122
118
121
126
126
124
125
130
130
125
119
118
117
120
124
131
135
134
126
121
124
131
135
135
131
126
124
128
134
137
134
127
124
120
116
117
121
127
130
129
128
126
130
132
130
119
133
143
143
133
122
120
121
121
120
121
126
132
132
128
126
127
125
124
121
125
131
128
117
113
120
129
136
134
129
125
124
126
131
137
138
135
132
123
117
112
118
126
131
129
124
121
126
131
132
128
136
142
140
136
132
129
125
120
120
123
127
130
130
128
130
132
131
127
124
127
131
129
122
116
120
128
134
133
130
126
124
125
128
133
135
134
133
128
122
118
121
125
128
125
120
119
124
129
129
133
134
131
130
136
140
138
131
126
123
123
122
121
123
125
128
130
127
124
123
128
132
136
133
127
123
125
129
133
132
130
128
129
130
132
131
130
129
129
127
127
127
128
127
123
121
121
124
125
126
131
127
124
127
133
137
136
130
127
123
117
110
108
111
119
122
122
118
118
118
122
129
135
137
130
124
121
125
131
133
131
128
129
133
132
129
127
127
128
131
133
135
131
126
122
123
124
124
123
126
128
130
130
131
131
131
128
125
121
118
112
105
104
108
117
121
120
116
115
116
120
124
127
129
127
124
123
125
130
131
127
122
122
126
128
127
129
129
131
130
130
132
129
125
122
122
123
124
125
132
129
133
135
133
130
128
128
125
119
115
113
114
119
122
125
125
121
116
116
119
124
125
125
126
127
126
126
127
129
129
125
119
117
120
124
127
131
134
134
129
122
121
124
124
122
121
119
122
129
136
131
131
129
124
124
127
132
130
121
117
119
126
129
130
131
130
126
120
120
122
127
130
130
130
129
127
125
125
124
124
124
124
124
125
127
129
131
135
135
127
120
118
123
127
124
121
118
121
126
130
130
130
123
117
119
125
131
129
122
117
121
128
130
129
129
131
131
128
123
122
127
133
136
135
131
125
120
117
117
120
124
130
135
137
135
133
133
131
126
123
122
125
131
130
125
122
121
124
126
125
124
127
122
121
121
125
127
125
122
121
122
123
124
124
126
129
128
126
122
123
128
133
135
134
131
127
124
120
116
118
124
131
136
139
138
139
136
128
120
117
123
132
136
129
122
123
126
130
131
131
116
121
127
133
134
131
129
126
126
126
125
122
120
121
126
127
123
117
117
123
129
129
127
128
131
134
134
130
124
122
125
128
132
132
135
140
139
134
122
117
126
135
136
128
119
119
126
132
136
139
113
116
126
136
138
136
133
132
131
131
130
127
123
121
124
124
120
114
116
122
123
122
122
126
133
137
136
133
130
130
127
127
129
128
130
136
139
139
135
132
132
136
135
128
120
120
125
131
134
137
117
117
120
128
133
135
135
134
132
132
133
133
128
122
119
121
123
124
124
124
122
120
123
129
133
133
131
130
130
130
127
128
131
131
130
131
135
140
141
138
134
132
130
129
128
128
132
130
127
125
125
122
120
122
126
130
132
130
128
129
132
134
131
125
120
121
127
133
133
130
126
124
125
129
131
132
131
129
127
125
126
130
135
136
133
129
130
135
137
135
131
128
127
127
131
134
134
130
126
123
130
131
133
134
137
138
134
120
107
93
86
77
70
62
67
84
107
118
119
120
123
131
137
138
137
139
139
134
125
119
120
123
120
117
115
121
124
115
101
88
76
63
55
56
63
68
74
80
87
92
131
133
138
140
143
145
139
125
103
88
85
84
78
72
72
88
105
113
109
108
113
123
132
135
138
140
140
133
124
117
119
123
124
125
131
134
135
128
117
106
94
78
65
63
70
73
72
75
82
87
130
134
139
139
134
133
133
128
116
102
97
90
86
79
76
84
93
98
98
101
107
117
128
133
135
136
137
131
123
112
108
114
124
133
135
134
134
133
129
122
108
91
82
81
86
84
77
74
79
86
130
136
142
137
125
124
133
140
139
127
116
106
96
90
88
96
102
105
105
103
107
115
124
130
133
135
131
125
118
110
107
116
129
137
136
132
131
134
134
128
117
107
104
103
101
94
85
79
82
90
136
141
142
133
123
124
134
143
146
140
132
122
112
107
106
114
118
117
116
112
110
112
119
126
129
127
125
122
117
113
116
125
135
138
134
131
132
134
134
129
121
117
117
116
109
98
90
88
91
99
141
140
133
124
122
129
134
130
129
130
135
137
133
128
124
123
120
117
118
117
117
117
121
122
123
121
122
123
121
122
122
127
130
129
130
132
134
133
130
125
123
120
118
117
112
106
101
101
104
110
141
131
118
115
124
138
139
128
122
123
134
139
138
135
131
126
120
115
117
120
125
128
126
123
120
120
121
123
121
122
121
120
121
124
131
136
136
131
124
124
125
123
117
117
118
122
121
120
117
119
137
126
111
111
126
142
144
135
129
127
131
132
129
130
131
129
125
121
122
125
129
132
130
125
120
120
121
124
121
120
120
121
122
128
136
141
138
131
123
126
127
124
121
121
122
127
130
130
127
125
133
125
116
116
125
138
143
138
134
128
127
124
125
126
130
130
131
132
130
127
126
125
127
126
122
122
126
127
125
126
128
130
137
144
146
145
139
133
127
129
132
133
132
127
121
120
125
132
135
130
131
130
127
124
126
132
136
138
135
126
121
119
122
126
129
129
129
129
130
125
125
124
128
129
127
123
123
127
128
130
133
137
143
147
142
136
134
132
130
132
135
137
133
127
119
114
118
129
136
138
131
133
133
131
130
128
130
130
131
127
122
120
122
126
127
125
123
122
126
127
129
134
137
137
132
125
123
122
125
128
131
134
138
136
132
127
123
123
127
130
133
133
129
125
122
123
125
128
130
135
132
132
132
133
134
131
121
112
116
123
126
126
123
120
120
121
120
122
124
126
127
129
133
137
133
129
125
122
121
123
125
128
130
131
127
125
122
123
126
127
128
127
123
125
130
137
137
130
125
125
133
130
128
131
137
134
118
99
100
116
125
129
123
116
112
116
119
123
122
117
116
117
121
124
129
128
127
125
119
119
122
125
125
125
125
125
124
129
131
130
127
124
122
127
129
134
132
130
126
123
131
127
126
132
138
135
123
105
101
109
117
121
117
108
105
105
108
113
110
106
110
114
119
124
124
125
127
126
124
122
122
122
122
119
119
122
127
137
143
135
127
124
124
127
125
120
121
126
129
126
125
122
125
132
135
131
122
115
109
108
107
107
105
102
100
97
95
94
92
98
113
129
133
131
126
123
123
125
128
129
126
122
119
117
118
123
128
136
138
135
127
125
127
127
123
118
115
118
124
122
122
117
122
129
129
123
118
116
115
113
106
102
98
100
97
94
88
81
83
98
122
136
140
133
128
124
124
127
130
130
127
122
121
122
126
128
126
124
123
124
126
127
129
129
123
120
110
107
109
110
122
118
122
126
125
121
119
119
122
120
117
107
99
97
96
96
92
86
92
107
125
133
130
128
127
128
133
133
131
128
122
121
124
127
131
128
125
122
122
123
126
127
128
124
117
111
102
98
99
105
121
117
120
124
126
125
124
126
128
126
121
116
108
106
103
102
99
95
98
111
122
122
121
117
122
128
134
134
129
124
119
122
123
125
125
124
126
131
133
132
126
123
119
110
103
100
99
101
104
109
118
113
117
124
128
129
130
131
130
124
119
116
116
120
119
116
111
101
101
106
117
122
122
121
123
127
129
131
130
126
125
125
122
119
117
119
128
139
146
136
123
109
104
101
102
104
110
117
119
120
121
115
118
124
129
130
130
130
127
121
116
119
125
131
133
127
118
108
106
109
117
123
128
129
128
129
130
132
135
139
137
132
126
122
119
120
125
134
136
131
116
107
106
109
115
120
128
131
135
133
126
124
122
126
128
129
126
124
123
121
119
123
132
136
134
126
120
116
123
121
121
121
120
122
125
127
130
135
141
143
139
133
132
134
133
128
120
117
119
121
120
120
125
126
128
130
134
138
141
139
124
125
125
128
129
127
124
121
122
123
125
129
134
135
130
121
118
122
128
131
123
114
105
106
114
120
124
129
137
139
136
130
130
132
132
126
118
110
110
121
130
138
137
131
126
124
128
134
139
139
119
125
126
128
127
124
121
121
123
124
126
128
131
130
126
120
117
119
125
127
121
112
100
100
108
115
122
125
129
132
130
125
120
119
119
121
118
115
115
122
131
138
134
125
120
121
126
133
137
138
119
126
129
128
126
122
118
117
120
124
125
123
122
124
128
126
121
118
114
116
118
117
116
116
118
122
126
128
128
128
128
124
119
113
114
115
118
120
121
123
125
126
123
120
121
125
129
134
135
138
122
128
131
131
127
122
116
113
115
121
122
120
118
124
134
139
131
120
109
110
119
131
137
134
130
131
131
129
128
128
129
129
124
118
114
115
119
124
124
122
121
122
124
125
126
128
130
133
135
137
124
130
134
134
131
124
117
114
116
121
123
121
121
129
141
144
137
125
115
116
123
133
140
138
134
129
127
125
125
125
128
131
128
124
122
121
123
126
124
121
119
123
127
129
126
123
124
131
136
137
125
129
134
136
132
126
120
120
124
127
128
128
130
134
137
137
134
128
125
124
124
125
126
127
130
127
125
122
121
124
125
126
125
125
127
128
128
126
123
120
117
122
126
127
122
117
120
130
136
136
125
128
131
133
131
127
126
128
130
131
132
131
131
131
131
129
128
129
127
124
120
119
123
127
130
129
127
128
127
126
126
123
121
122
124
127
128
127
125
121
118
119
122
124
121
119
122
130
135
135
128
128
127
127
130
131
134
132
131
129
128
126
126
126
128
128
130
131
125
119
116
119
126
130
131
129
129
134
138
135
130
124
121
120
120
122
123
125
125
125
123
124
127
128
130
128
127
130
133
133
131
130
124
123
128
134
138
134
130
126
125
125
125
125
128
133
136
133
125
118
117
123
129
128
126
126
129
133
136
135
129
125
123
120
120
122
123
123
124
125
130
137
141
139
136
134
134
133
130
130
136
134
127
123
124
131
136
137
135
132
131
129
127
125
128
134
139
137
130
124
124
126
127
126
126
127
129
129
126
124
123
122
123
123
124
125
123
122
122
124
128
137
140
138
135
136
137
133
126
123
141
139
131
124
121
124
131
138
143
145
139
133
127
123
124
129
135
136
133
130
129
126
126
127
131
132
131
128
124
122
121
121
121
122
122
123
120
118
118
121
122
125
126
128
133
135
136
131
127
125
139
137
132
125
122
123
127
132
139
140
140
134
125
120
120
124
128
130
130
130
129
126
124
123
127
127
128
127
130
129
127
122
118
115
115
114
114
114
115
117
119
121
123
127
131
133
134
133
132
129
131
131
129
126
126
126
125
122
123
128
134
131
124
118
119
121
126
128
126
127
127
125
122
119
118
116
123
129
135
137
133
125
117
112
109
107
108
113
115
116
117
121
126
128
128
129
132
136
136
130
125
127
129
130
132
128
123
118
119
126
130
129
125
120
120
120
125
126
126
126
126
128
129
126
121
119
125
132
136
136
132
127
124
121
118
114
114
117
119
119
119
122
127
127
123
123
129
136
134
126
124
129
133
131
129
124
120
121
125
129
128
126
124
122
120
118
121
122
124
124
128
132
134
132
128
126
128
133
135
133
129
127
130
132
131
127
124
125
124
121
119
123
126
123
117
116
123
130
131
124
128
132
135
130
124
119
119
124
127
127
124
123
123
123
121
118
119
120
121
124
129
134
132
124
119
121
127
132
133
132
127
124
126
132
133
133
131
130
126
124
121
123
125
125
119
116
120
126
131
129
129
133
135
131
125
123
124
126
126
123
122
122
122
124
125
124
122
121
124
128
133
133
124
110
106
116
127
135
133
128
124
123
122
124
126
130
130
130
126
122
120
122
126
128
126
121
121
126
132
132
126
127
131
131
133
133
131
128
126
124
123
122
123
127
126
124
120
120
126
134
135
133
122
110
110
120
132
137
134
128
123
124
126
128
128
130
129
128
125
121
118
123
127
130
129
125
124
128
131
132
123
122
122
128
134
137
134
130
128
125
123
122
124
127
125
119
115
117
123
127
132
131
129
127
125
124
131
136
138
133
129
128
132
139
140
136
130
126
124
122
122
125
129
129
127
127
126
126
125
127
125
124
123
126
130
133
131
128
126
122
117
115
119
125
125
119
116
116
119
121
121
125
133
132
127
121
121
132
142
141
132
127
130
138
142
138
132
128
126
126
130
135
133
127
124
127
128
126
123
124
126
130
131
130
129
128
126
123
120
115
109
108
116
123
126
124
123
120
120
119
120
122
127
126
123
117
119
129
140
141
130
122
122
127
131
131
131
131
129
132
134
137
132
124
121
127
133
130
128
131
127
131
132
130
126
126
125
123
117
110
106
110
120
128
130
128
123
120
119
122
126
127
127
126
126
126
128
132
135
133
128
122
121
123
125
126
129
132
133
133
130
125
123
121
121
126
132
136
143
144
129
129
124
119
119
124
129
127
119
113
113
122
129
131
130
126
120
116
117
122
128
131
132
131
131
131
133
130
130
129
129
128
128
127
127
127
130
134
135
132
123
115
113
119
122
123
125
132
140
141
132
129
121
112
116
124
131
130
123
119
122
128
130
128
125
122
121
120
118
119
124
129
133
133
131
127
124
125
127
131
133
133
133
132
132
133
135
136
134
130
125
120
121
122
123
122
121
122
126
128
129
130
127
123
122
128
132
130
125
123
125
128
126
122
120
122
124
123
119
117
119
124
127
129
127
123
121
123
127
133
136
134
132
129
133
139
141
138
132
129
132
137
137
131
126
125
127
124
121
121
121
129
133
135
133
131
133
131
128
125
125
127
124
121
120
122
123
120
117
117
119
122
123
125
127
129
128
128
129
134
136
133
128
125
129
137
141
137
132
130
136
146
148
137
129
129
133
136
134
131
117
122
130
134
131
129
131
132
131
128
128
129
126
122
121
121
119
116
115
118
122
124
125
127
130
133
133
131
130
132
131
131
127
124
123
128
132
136
133
132
136
143
142
133
129
130
136
140
138
134
120
119
120
121
121
122
126
131
131
130
130
131
129
124
121
120
119
117
118
121
125
127
128
129
132
134
133
131
128
127
127
130
132
130
128
128
131
136
137
137
134
132
131
129
127
130
134
136
131
123
125
120
118
119
121
121
122
126
128
130
130
131
129
126
122
121
124
125
126
128
128
129
129
129
130
133
132
129
124
121
124
130
138
141
136
130
131
135
137
135
131
128
126
126
126
129
132
131
124
116
130
132
137
136
135
133
129
117
102
90
82
74
68
57
61
78
96
114
117
120
123
129
130
132
134
139
139
132
123
118
121
125
124
121
123
124
122
110
95
81
66
53
47
51
60
64
66
69
80
93
130
131
135
136
136
135
128
118
100
86
80
78
73
66
64
76
93
107
109
110
113
120
124
127
131
138
139
131
122
116
118
121
122
123
128
134
134
125
111
99
84
72
62
64
72
77
74
74
78
86
131
133
136
137
134
129
129
123
113
103
97
92
86
80
75
78
87
96
102
107
113
119
124
126
131
134
136
129
120
113
111
114
123
127
130
126
127
123
119
111
100
85
78
78
86
87
84
80
78
77
135
137
141
140
135
132
133
135
136
128
120
115
110
103
94
93
96
102
109
114
117
123
131
133
132
131
130
126
118
110
109
119
129
135
129
122
121
125
127
124
116
107
103
102
99
94
89
86
87
89
139
141
143
141
136
136
138
142
144
138
134
132
130
124
116
111
113
115
118
119
119
123
129
128
125
125
127
126
125
118
120
125
135
135
129
124
126
132
136
134
134
135
136
127
111
98
90
94
103
111
142
142
140
133
131
133
135
132
132
131
134
134
132
128
125
121
119
117
116
115
117
120
118
116
113
119
126
133
132
126
125
126
128
127
126
127
133
136
135
136
140
148
149
137
117
102
99
106
118
126
142
141
132
124
124
129
130
131
130
134
132
129
124
122
122
122
118
111
110
111
116
118
116
113
115
122
132
132
125
123
122
124
122
123
124
129
133
131
125
124
129
135
137
128
120
115
117
122
127
130
138
135
124
117
120
127
134
137
138
138
131
122
116
117
123
122
117
113
109
112
116
117
120
123
126
131
130
123
118
117
122
124
124
126
127
130
132
128
120
115
116
121
123
123
124
126
129
130
129
127
133
129
119
114
121
129
138
141
141
137
130
120
116
120
123
123
121
119
117
116
116
117
123
128
128
122
118
120
127
132
132
128
127
127
131
134
135
133
126
120
118
121
128
128
126
126
128
131
132
129
131
128
122
120
124
130
136
136
135
132
125
118
117
120
121
121
120
121
125
123
119
114
119
127
124
111
110
122
143
151
143
131
125
124
129
134
137
135
132
131
132
135
138
133
124
118
123
127
134
133
132
131
129
125
126
127
125
126
130
127
122
110
111
111
115
115
116
122
129
128
121
118
121
125
120
111
112
125
144
150
142
129
121
119
123
127
131
132
130
131
136
140
138
130
120
116
118
125
131
134
134
131
129
128
129
124
117
110
115
119
116
110
107
107
106
106
108
117
125
123
114
110
116
122
124
121
120
125
130
133
132
127
121
118
120
126
131
130
126
125
129
134
134
127
121
119
121
124
126
130
132
129
127
129
132
128
115
102
100
103
108
110
113
109
99
95
98
107
113
111
104
101
107
121
126
127
125
122
122
125
128
128
123
120
122
128
134
135
129
125
125
129
130
126
122
120
124
126
127
128
128
126
128
132
135
129
118
104
97
97
102
106
107
97
89
80
83
91
96
99
98
102
109
121
122
122
120
119
121
126
130
129
124
121
125
130
137
139
136
130
127
128
129
127
122
121
128
135
135
130
124
122
126
130
130
126
117
110
108
105
102
97
89
83
79
82
81
81
82
91
105
121
128
127
121
118
117
120
124
129
132
127
121
120
124
130
132
133
132
129
128
129
130
127
122
124
134
142
142
129
124
120
122
124
120
118
117
117
118
116
110
93
77
72
81
90
89
78
73
86
113
135
142
132
125
122
123
125
127
129
128
122
119
120
124
129
128
122
120
122
126
128
129
125
121
122
129
133
132
122
126
126
126
124
122
119
118
122
124
122
113
94
79
75
83
93
91
77
69
80
106
128
134
129
125
128
132
134
130
125
120
118
120
124
128
129
126
121
119
122
125
122
122
117
112
109
110
111
112
113
122
126
129
133
130
125
123
126
128
124
115
103
93
91
93
95
92
81
73
80
99
116
122
120
125
131
138
139
131
123
115
117
122
128
131
129
127
130
132
131
124
115
108
103
101
99
102
104
107
112
116
115
125
136
136
129
126
128
131
126
119
110
110
111
112
111
104
93
86
90
104
118
123
125
128
132
134
133
129
122
118
120
125
129
130
125
126
133
136
131
116
102
94
94
99
107
113
117
118
121
118
114
123
134
136
130
127
131
134
129
120
114
120
123
127
122
117
111
111
112
116
124
129
131
129
128
128
127
128
128
125
126
127
130
130
124
122
126
129
124
111
99
94
97
108
119
127
131
132
132
123
120
124
131
132
129
128
130
131
126
120
119
126
130
130
122
118
120
124
125
124
122
124
127
127
125
124
124
131
133
132
129
129
131
133
130
123
118
118
124
119
119
119
117
117
120
125
131
136
134
116
119
124
128
128
125
122
123
125
124
122
126
134
137
132
119
113
118
126
128
123
115
110
116
123
127
125
125
128
132
133
128
125
128
133
134
130
120
120
130
137
142
137
127
119
120
125
132
135
130
104
116
123
126
125
120
117
117
120
122
124
130
136
137
132
119
113
113
121
124
119
110
102
105
115
125
124
121
122
124
128
125
120
119
128
131
129
125
124
132
142
143
136
123
118
121
129
135
134
126
118
122
128
127
124
120
117
116
118
122
125
127
129
131
132
127
122
115
113
115
116
115
112
110
111
117
121
120
116
116
119
120
119
118
125
127
124
122
124
128
131
128
121
117
118
128
136
138
134
129
139
135
133
128
126
124
122
119
119
122
124
122
121
125
131
135
131
118
110
110
117
128
130
123
117
116
119
123
122
122
119
119
122
124
126
126
122
122
124
126
127
123
120
119
122
130
138
137
134
133
144
138
133
128
126
125
123
123
123
123
121
119
119
124
130
132
129
120
113
113
120
130
137
131
123
118
123
130
132
126
120
118
123
128
132
128
125
126
126
128
128
127
126
125
124
128
131
134
135
136
132
128
125
126
126
124
122
125
127
125
121
119
120
125
126
125
124
122
119
120
122
126
132
130
126
123
127
133
135
128
120
115
118
123
127
127
128
130
133
132
129
127
126
125
124
123
126
131
135
137
125
119
120
123
126
124
125
129
130
127
122
120
123
128
127
125
124
125
124
121
120
122
127
129
129
126
129
134
136
131
123
118
116
117
119
122
126
129
132
131
126
121
121
121
121
120
123
130
134
136
127
123
121
124
128
130
135
135
133
128
123
124
126
129
130
130
132
131
125
118
115
120
127
130
129
126
129
134
136
135
130
124
121
119
118
120
123
123
125
124
121
119
119
120
120
122
127
132
135
135
129
126
125
126
131
138
142
138
135
130
127
128
129
129
130
135
140
139
131
120
115
119
125
128
126
125
128
132
136
136
133
130
126
124
122
122
122
121
120
119
121
124
125
122
122
127
132
135
133
131
130
129
128
127
132
138
140
137
136
132
130
131
129
126
126
131
139
140
134
125
120
121
123
126
129
131
130
129
126
124
123
124
126
126
124
122
120
119
119
120
121
125
126
124
124
127
131
131
126
123
133
134
130
127
127
132
133
131
132
133
135
133
128
122
122
126
130
133
132
129
128
125
126
129
135
137
133
127
120
118
118
119
121
121
119
116
116
117
119
121
121
122
123
124
125
125
123
121
122
121
136
137
132
126
125
126
127
125
125
129
135
133
125
120
120
124
125
124
126
129
133
133
130
129
129
131
133
131
125
119
119
120
118
115
113
112
113
115
117
119
120
122
124
125
125
124
122
125
128
129
136
135
131
126
126
124
124
122
123
129
132
128
122
119
121
125
125
122
123
127
132
134
131
123
121
125
132
136
133
128
125
128
127
122
117
114
115
117
116
116
118
122
127
127
125
126
131
134
133
129
131
132
130
126
126
123
123
125
128
130
127
123
119
119
122
125
126
125
124
124
127
129
130
123
121
124
130
134
133
129
130
132
134
131
124
121
122
123
119
116
115
120
127
127
125
126
131
134
129
120
132
132
128
123
120
120
122
126
130
129
124
119
117
119
121
124
126
126
124
123
124
126
127
126
124
125
126
128
130
130
130
130
130
129
127
124
126
128
125
118
115
118
125
126
122
121
125
127
124
119
136
134
128
121
117
118
122
126
128
126
122
119
118
119
122
125
125
124
124
126
127
129
127
121
119
117
120
125
129
132
131
126
121
118
117
121
127
129
128
121
118
120
126
127
123
120
122
126
127
126
133
132
127
126
126
125
126
124
125
126
126
124
122
122
125
126
124
124
126
131
134
131
123
112
108
115
123
130
131
130
128
125
120
113
114
118
124
127
127
126
124
126
129
130
128
126
128
132
132
131
125
122
125
130
134
135
129
126
126
127
128
129
127
126
125
122
121
120
126
131
131
127
119
112
116
124
133
136
132
127
125
127
127
124
117
118
122
125
126
126
127
128
130
131
132
131
132
132
130
128
120
118
122
130
136
135
131
128
127
126
123
124
127
129
124
115
110
115
121
123
119
119
121
126
128
130
135
137
135
129
128
129
132
135
132
128
124
124
123
122
124
126
130
131
130
131
129
125
122
123
121
121
126
131
134
133
130
128
126
121
116
119
126
130
126
117
114
118
121
118
114
115
122
128
129
127
125
131
135
135
131
129
130
134
136
135
133
127
122
120
122
127
132
128
125
125
123
118
114
120
123
128
132
132
131
130
128
126
124
120
116
117
126
131
130
127
126
128
127
125
122
121
125
125
124
122
123
128
134
135
131
126
126
128
132
134
133
130
125
123
126
132
133
125
121
120
124
125
125
126
124
128
131
130
128
127
126
124
122
118
117
122
128
132
130
128
125
127
129
131
131
129
128
125
125
126
128
130
131
131
129
128
128
127
127
128
127
127
127
131
133
132
130
123
121
122
130
137
144
141
128
128
126
125
125
125
126
125
120
117
119
126
131
131
127
119
114
114
119
124
130
131
131
130
128
128
129
130
129
129
131
131
131
130
128
124
121
123
129
136
137
131
126
123
126
127
131
139
147
148
134
130
126
124
123
126
129
128
124
121
123
129
130
127
121
115
111
112
116
118
121
126
130
130
126
124
123
126
130
134
136
134
131
131
129
126
123
126
132
136
137
131
126
126
130
131
131
129
132
135
133
130
127
123
123
127
132
132
128
125
126
130
128
123
119
119
122
123
121
119
119
123
127
128
126
123
123
128
133
139
139
134
131
129
130
132
132
133
134
135
135
133
131
131
132
131
130
125
118
119
126
126
123
119
118
123
129
132
129
127
128
130
127
121
118
122
133
134
127
123
123
125
126
127
128
129
131
132
134
138
138
135
131
128
129
133
136
135
134
131
133
135
134
133
131
130
130
126
121
119
122
122
121
119
116
116
122
128
128
127
128
130
126
120
118
123
131
131
127
123
126
130
130
129
131
134
135
132
131
132
136
135
132
127
127
130
134
135
132
131
132
132
132
131
129
129
131
131
126
121
124
123
123
125
120
115
117
124
126
126
126
124
123
120
118
120
122
121
120
120
126
130
132
131
132
134
134
130
127
127
131
134
134
130
128
130
133
135
134
132
130
127
127
127
128
129
131
131
125
116
127
125
130
134
132
123
118
120
122
122
121
120
123
122
120
118
119
121
123
122
126
130
132
131
130
130
131
129
126
124
127
131
135
135
133
133
134
136
135
132
130
127
126
125
126
128
131
130
123
111
134
144
147
141
132
126
119
113
97
80
71
69
69
70
70
75
89
107
117
125
130
129
126
125
128
134
133
126
117
114
116
120
123
130
138
136
120
101
85
73
59
45
40
45
55
61
64
70
84
98
136
140
142
140
133
126
119
112
98
86
76
71
67
66
68
76
87
101
111
114
120
121
121
122
124
134
136
126
117
112
112
112
110
117
128
137
136
123
106
93
79
65
58
62
72
79
83
82
86
92
137
135
139
141
137
130
120
116
111
107
98
88
79
76
76
79
87
97
107
114
121
124
124
123
124
129
132
124
116
113
115
116
114
113
119
127
133
131
122
111
99
84
75
74
80
88
92
90
84
85
139
136
140
144
142
135
127
126
126
125
118
109
102
99
93
92
92
101
111
117
122
124
126
126
124
122
119
118
115
113
116
120
123
125
123
125
127
129
130
127
117
105
95
90
90
90
91
90
91
94
142
139
140
142
142
140
136
136
133
128
126
122
120
118
111
105
103
109
113
113
114
118
123
125
119
114
115
120
122
120
118
121
126
131
131
128
129
132
136
135
131
126
121
110
99
93
91
98
107
115
141
140
138
135
135
138
138
135
133
131
131
129
125
117
111
112
114
115
113
108
107
111
117
117
114
118
123
129
127
124
121
124
126
128
128
129
131
132
132
132
134
137
133
118
105
100
102
113
126
132
139
140
137
130
127
128
132
135
139
139
134
125
112
105
106
112
115
114
112
106
109
112
116
118
122
130
134
127
119
114
121
129
131
125
121
120
122
123
123
122
126
133
129
114
109
111
119
128
135
138
134
139
135
127
122
123
128
139
145
142
133
120
109
106
109
114
115
113
113
110
113
117
122
128
130
133
129
121
115
114
123
130
133
126
120
113
116
115
116
116
121
125
125
117
115
124
130
132
132
133
131
133
131
125
124
124
127
135
137
134
127
120
114
115
119
120
117
116
116
115
117
123
128
131
122
113
107
115
126
131
128
124
123
124
126
124
123
123
122
121
122
125
130
128
129
130
130
127
125
129
131
130
127
126
127
126
124
123
122
123
120
112
110
112
113
113
113
114
118
117
113
112
116
120
108
89
89
111
137
146
132
117
113
118
128
135
138
135
131
128
129
131
133
134
134
131
128
124
122
124
133
131
128
127
127
125
120
115
115
116
110
101
96
97
99
102
103
111
118
115
107
98
100
104
100
91
94
115
137
144
135
121
115
118
129
137
143
140
131
127
127
131
132
130
127
129
128
126
123
123
132
130
127
126
122
117
113
116
119
113
102
92
88
89
92
92
98
105
114
111
98
92
95
104
108
110
111
119
130
136
137
131
123
119
124
131
141
138
127
121
123
128
129
123
121
125
127
127
126
125
128
127
127
126
120
114
111
114
117
108
96
86
84
88
86
86
85
92
101
102
94
90
96
105
112
117
116
117
123
130
135
134
128
121
122
129
136
133
125
121
123
128
129
124
121
122
127
127
126
127
125
126
130
131
125
121
113
113
111
100
90
81
78
78
75
71
70
77
86
93
93
92
97
107
112
112
111
113
118
126
133
133
128
124
123
128
132
131
127
126
127
133
135
130
125
124
130
132
130
129
126
127
131
132
129
125
118
115
109
100
95
81
68
62
68
76
77
74
75
84
90
98
104
112
115
115
114
117
119
124
129
129
128
127
127
130
131
130
130
129
128
130
132
129
130
130
139
142
140
133
130
131
131
127
128
129
127
120
114
111
101
84
64
58
70
86
90
79
67
71
89
104
115
120
121
126
127
124
124
124
125
123
124
127
132
135
133
132
131
129
125
121
117
117
118
124
135
141
140
131
137
136
133
131
131
132
130
125
117
111
99
84
69
64
74
86
87
74
62
66
86
107
121
127
127
129
128
127
127
126
122
116
118
125
136
140
137
132
132
130
125
113
104
95
97
107
115
122
122
120
129
132
135
138
136
132
126
119
111
103
98
91
85
82
83
87
87
80
73
76
91
108
126
128
130
131
129
127
128
130
126
119
119
127
135
139
134
130
131
128
120
109
96
89
91
99
107
111
112
115
116
119
131
141
139
129
119
115
114
109
108
106
106
104
101
102
101
99
99
99
107
118
129
136
139
137
134
128
128
131
129
129
128
131
134
128
123
123
123
121
111
102
98
98
104
111
117
120
120
123
115
115
127
140
137
126
118
118
122
122
120
122
120
119
115
115
118
120
119
118
119
124
130
134
137
138
133
127
128
127
127
127
126
125
122
120
114
111
112
112
106
105
106
110
116
121
127
130
130
132
120
124
130
137
134
125
123
126
129
128
122
123
125
125
122
118
118
121
125
124
122
123
124
127
131
132
127
126
127
127
122
117
114
114
118
118
118
114
113
113
114
118
120
118
118
121
126
133
135
135
123
129
135
137
132
124
122
125
126
123
119
123
129
132
130
121
118
119
123
124
123
120
120
122
125
127
126
123
124
124
125
120
114
112
119
126
129
125
123
123
126
129
131
123
118
119
127
137
138
133
120
128
134
135
131
125
121
120
121
120
121
127
133
137
135
129
124
121
122
125
126
123
117
114
118
121
121
118
117
124
130
127
120
116
121
127
131
132
131
132
133
130
124
121
120
125
134
141
138
130
122
129
132
132
130
127
124
121
120
121
126
131
134
137
137
136
131
124
122
125
127
126
117
108
109
114
117
116
117
122
125
125
123
122
124
127
126
127
129
131
130
123
118
118
123
133
140
143
137
131
136
135
133
131
130
131
129
126
124
125
128
130
131
132
133
132
129
123
119
120
123
126
120
112
109
110
117
123
126
122
115
114
120
128
133
128
123
121
124
128
128
124
118
117
123
132
139
139
135
133
144
139
133
130
129
130
130
129
128
127
125
124
124
126
126
124
122
121
116
114
118
122
124
120
115
115
124
134
136
126
113
107
116
126
131
128
123
123
125
129
129
126
124
123
124
129
134
134
132
133
141
133
128
127
126
124
124
129
130
127
122
119
121
124
123
121
122
122
120
117
118
120
125
124
121
121
128
138
141
130
117
110
114
120
124
123
124
128
131
133
130
126
124
124
125
128
131
131
131
130
133
125
122
123
123
120
122
130
132
129
124
123
125
128
128
128
128
128
125
123
122
121
125
125
124
124
127
129
130
126
121
118
118
116
117
118
121
127
133
132
128
123
120
121
124
127
128
130
131
132
129
125
123
124
124
124
128
133
133
130
129
130
131
132
130
132
134
134
130
127
124
122
124
126
125
124
125
124
123
122
121
123
124
122
119
119
120
123
124
124
122
119
117
116
120
124
127
130
133
135
128
126
126
126
127
130
134
134
132
129
130
133
133
130
127
128
132
136
133
126
120
120
123
127
128
128
128
125
123
122
122
125
126
125
123
122
121
120
118
116
116
115
114
113
117
124
130
132
133
133
126
126
126
127
127
130
131
129
127
127
129
131
131
129
127
127
129
132
132
126
119
118
124
130
134
135
130
125
122
120
119
119
118
119
118
118
119
120
119
118
117
116
118
118
121
127
131
131
128
123
123
126
125
122
123
124
126
123
123
126
130
131
133
133
133
130
129
128
128
127
126
126
129
134
138
137
128
118
116
116
117
115
113
111
111
113
116
120
122
123
121
122
123
124
126
128
131
129
125
121
126
127
122
115
115
119
123
123
125
128
132
133
134
136
136
132
125
121
123
128
134
137
134
132
131
131
128
121
113
113
118
122
122
117
114
115
119
121
120
121
124
126
127
125
125
127
128
128
128
126
134
131
121
113
114
118
123
125
129
131
133
134
133
133
133
127
119
116
120
129
136
139
133
126
123
126
131
131
120
117
122
131
134
129
124
124
125
122
116
115
120
126
128
125
122
125
129
131
129
128
137
132
124
117
118
120
123
126
131
132
130
127
126
125
121
117
115
116
123
129
133
132
127
121
121
127
134
134
129
125
127
132
136
132
127
125
126
123
117
113
114
121
127
127
125
127
130
129
124
121
136
131
123
120
123
125
125
126
128
127
123
117
117
117
117
114
115
120
126
129
128
126
124
121
121
122
124
127
127
129
131
129
126
122
119
120
122
123
120
115
110
116
126
131
132
130
129
126
121
116
130
124
120
122
127
131
127
124
124
124
120
116
114
116
119
119
120
123
127
129
128
127
124
122
119
114
112
117
127
134
134
127
120
114
114
118
122
124
124
119
113
118
126
133
133
131
132
129
125
119
126
122
122
128
136
137
130
124
124
127
128
125
120
120
122
124
125
125
128
128
128
127
125
124
120
115
116
121
126
130
131
127
122
117
116
119
123
127
127
126
125
126
129
131
131
133
138
138
130
121
128
129
134
140
143
138
130
125
125
128
130
130
127
124
123
123
124
125
125
120
118
119
123
126
126
125
128
128
127
125
125
126
127
125
122
121
123
125
127
130
132
132
131
129
130
133
138
138
130
121
132
134
139
142
141
134
131
127
125
122
120
121
124
124
122
120
123
123
120
112
105
111
120
127
131
130
130
127
123
123
124
127
129
130
126
122
119
120
122
126
131
132
133
132
130
129
129
128
123
121
131
132
136
136
135
132
131
129
125
118
113
115
121
124
123
121
124
123
120
113
108
112
121
128
130
128
125
122
121
124
128
129
130
129
126
125
123
121
118
118
122
130
137
136
129
123
117
117
119
121
125
125
130
130
132
131
130
128
127
127
126
126
126
126
126
126
127
128
127
126
126
126
125
124
125
126
125
123
123
127
131
130
128
126
126
129
129
124
118
112
120
131
139
138
128
119
116
119
123
125
123
124
124
127
131
133
129
126
129
132
134
136
132
131
128
125
125
130
134
136
134
131
126
123
123
125
128
127
126
127
129
129
127
125
125
126
125
124
123
124
129
133
136
135
130
126
125
125
131
134
128
126
126
128
131
131
128
126
126
127
126
130
132
131
126
119
120
126
132
133
131
129
127
125
124
124
126
127
126
125
127
128
127
127
126
123
119
119
126
135
140
135
131
128
133
133
131
132
135
139
131
129
128
128
128
128
128
128
126
124
121
125
127
126
122
117
119
123
126
127
125
126
128
126
124
122
122
126
126
125
126
129
130
131
127
121
116
118
128
136
138
133
127
128
134
135
134
134
135
138
131
128
127
125
123
123
126
129
128
126
125
126
126
122
121
121
125
129
126
125
124
126
128
127
126
126
128
131
130
127
127
131
133
133
128
122
121
123
128
126
123
121
125
130
133
132
131
130
131
133
129
125
124
122
120
119
123
127
127
129
132
134
128
122
121
126
134
134
130
126
128
128
127
126
128
132
137
136
133
130
130
133
135
132
128
126
127
128
127
123
118
119
125
131
131
128
126
126
127
127
127
124
126
127
126
118
119
123
125
127
130
131
127
122
121
127
133
134
128
125
128
132
131
129
129
134
137
134
131
131
135
137
135
130
129
129
132
131
129
126
123
123
126
129
129
127
124
123
124
123
126
128
137
141
134
123
119
121
123
122
119
119
120
121
119
121
124
125
122
122
126
132
134
132
130
131
132
129
126
129
136
138
134
127
128
133
135
134
132
130
129
127
127
128
130
129
126
123
122
120
125
129
139
144
139
129
122
121
120
113
109
110
118
121
118
114
117
121
123
120
121
129
135
134
129
127
128
127
126
128
132
133
130
125
126
133
137
137
133
130
130
129
127
127
129
130
128
126
123
120
135
141
143
137
128
122
116
109
91
73
60
62
66
72
72
73
81
96
113
127
133
133
127
123
123
126
126
123
119
120
116
118
116
127
137
134
115
91
80
70
58
43
35
40
51
61
71
83
96
105
140
141
140
138
132
125
117
109
95
82
70
66
67
71
73
76
85
98
116
125
129
130
126
121
126
133
135
126
117
114
114
110
108
117
132
142
136
122
104
91
78
62
53
58
70
81
89
94
98
103
141
135
135
139
139
132
120
114
108
105
96
83
73
74
80
90
99
108
117
124
127
127
124
121
127
137
133
124
114
114
117
122
119
121
134
149
153
148
134
118
102
86
75
74
81
92
97
95
94
98
140
131
129
132
136
131
122
121
122
125
115
103
89
87
91
95
97
104
113
118
121
121
119
118
122
125
120
117
114
116
120
123
124
129
137
145
148
145
142
133
119
102
90
85
86
90
92
93
96
103
139
134
127
125
125
126
128
128
130
130
125
116
109
104
103
100
100
104
110
111
111
114
117
120
117
114
114
118
121
121
120
121
124
132
139
140
134
133
136
134
127
112
102
94
91
91
92
101
111
119
136
137
129
124
126
133
138
138
136
133
129
126
120
114
107
106
107
112
113
110
108
113
121
127
124
121
122
124
123
122
121
123
126
128
131
132
130
129
130
128
125
120
114
104
99
100
105
116
126
130
132
137
132
129
131
138
144
145
140
134
128
124
117
106
103
103
110
115
115
111
110
115
122
126
128
131
129
123
114
112
122
132
131
127
123
125
127
128
125
123
126
130
124
114
109
113
123
130
132
133
126
132
132
130
131
135
140
140
138
129
125
118
112
105
101
103
109
112
113
111
114
120
124
123
117
116
117
117
113
115
124
133
132
126
122
124
125
125
125
126
132
136
130
122
120
125
133
133
130
131
125
129
130
130
129
128
127
127
128
124
119
114
112
109
109
107
106
107
108
108
114
122
123
115
101
91
94
110
123
127
124
122
123
126
129
130
125
122
124
131
135
136
131
129
130
135
136
132
127
131
128
129
129
129
129
123
116
106
103
105
106
102
101
102
102
98
97
96
98
101
100
103
108
103
88
74
76
99
121
127
118
111
115
128
136
135
128
122
121
127
131
129
124
126
132
137
135
129
125
127
129
129
128
129
127
120
109
98
93
94
94
87
82
82
83
86
87
91
93
93
89
85
88
92
89
82
83
94
109
117
115
117
122
131
134
138
134
127
121
121
122
120
115
117
124
132
133
127
124
124
127
126
126
126
121
114
108
104
104
102
90
79
71
72
79
85
89
89
90
91
85
79
82
92
98
104
105
110
115
122
130
133
133
131
130
134
137
131
122
119
121
125
122
119
121
128
132
130
124
122
125
125
127
126
117
107
106
110
117
110
92
75
67
71
80
85
84
84
85
90
89
84
85
93
99
108
112
116
123
132
137
139
136
129
124
127
131
130
124
122
126
133
133
127
123
125
128
127
122
119
127
128
134
131
122
111
107
104
104
98
87
72
65
67
76
76
71
69
74
84
89
85
85
91
96
102
105
112
117
126
131
134
132
127
121
120
123
127
128
126
129
133
135
130
126
126
129
127
121
116
130
134
137
135
129
125
111
101
90
86
84
74
62
60
69
74
69
67
66
73
79
82
85
93
99
108
115
115
116
118
124
128
131
127
121
118
123
128
133
130
126
124
125
128
130
131
136
133
126
118
132
138
136
131
132
132
125
106
92
86
83
74
62
59
68
77
79
75
69
69
74
82
91
102
114
123
125
121
122
123
123
122
125
124
124
124
127
132
136
132
123
112
107
109
116
125
134
135
129
124
135
136
132
127
131
133
129
112
95
85
79
72
65
63
68
75
80
78
78
77
82
91
102
113
123
125
118
120
125
129
125
118
113
120
127
131
130
130
131
129
120
107
95
89
94
108
120
127
127
125
132
129
127
125
127
128
122
107
94
83
77
76
78
77
77
77
81
87
92
93
98
105
114
124
127
126
115
115
125
134
132
121
116
122
131
133
127
121
118
117
113
104
93
87
90
102
113
121
122
123
117
121
123
126
124
119
114
106
95
88
89
95
99
97
93
93
97
100
107
110
112
116
121
128
134
135
129
125
128
136
139
134
129
130
131
127
119
113
110
107
104
101
102
105
111
116
122
125
126
128
111
116
123
129
125
116
111
107
103
102
106
116
119
114
109
107
112
115
117
117
118
121
123
125
132
140
138
136
129
126
128
129
128
128
123
119
108
106
105
101
101
105
115
125
131
133
131
130
133
135
118
123
131
134
128
119
117
119
117
115
113
122
121
120
119
115
117
120
120
118
118
120
122
122
125
130
135
133
126
118
115
115
115
115
118
117
115
111
108
105
111
117
125
130
130
130
133
137
139
140
130
131
138
138
133
127
123
125
123
117
114
116
123
125
126
124
124
121
119
116
117
119
119
119
118
121
123
121
117
115
116
116
113
115
120
125
128
125
121
118
122
126
127
124
121
124
131
139
139
136
132
136
137
137
135
132
129
127
123
117
115
118
122
127
132
133
130
122
118
118
120
121
116
113
113
115
116
117
118
125
129
128
124
121
123
127
131
132
132
129
124
119
119
122
125
128
133
137
137
131
129
131
133
134
134
136
134
129
123
121
121
125
128
131
134
134
130
122
121
122
124
122
114
109
108
111
115
119
125
131
133
130
126
125
124
123
125
130
134
130
122
113
115
123
132
134
133
133
133
130
128
131
132
131
133
136
135
131
126
125
128
131
134
135
133
127
124
122
124
124
123
120
113
108
108
111
118
125
128
123
118
117
122
126
126
123
121
123
127
126
120
116
119
127
134
134
133
131
130
133
135
134
131
131
130
131
130
130
129
129
129
130
133
134
131
125
124
124
124
119
117
113
112
112
113
115
122
128
129
122
113
110
118
125
128
126
123
123
124
123
121
121
123
126
129
131
132
130
128
130
139
136
131
130
126
123
123
128
132
132
129
127
127
130
132
131
131
129
122
117
113
109
111
113
118
120
123
127
129
126
122
122
122
123
125
126
126
129
130
126
122
121
121
122
125
129
133
131
126
122
137
134
131
128
123
120
122
128
132
132
130
129
128
130
133
137
137
133
128
122
119
116
115
117
120
121
122
122
122
125
127
127
127
124
121
123
125
131
133
131
126
120
117
118
124
130
133
130
125
123
132
132
130
126
123
123
126
127
128
127
130
133
135
133
132
133
135
134
133
130
128
124
121
123
126
127
126
121
118
116
117
121
124
122
119
121
125
128
128
125
123
119
117
118
125
130
130
128
126
129
129
129
128
125
123
121
124
123
122
123
128
133
137
134
129
126
128
130
131
130
126
123
124
129
132
135
132
125
119
117
115
114
114
115
117
120
123
123
120
117
117
118
120
123
129
130
129
127
126
130
127
127
126
123
121
117
118
120
120
123
127
131
135
135
130
126
127
127
128
127
122
121
125
132
137
138
132
126
123
121
118
114
108
108
111
117
121
122
121
118
118
121
124
128
130
131
131
129
126
125
126
127
125
120
116
113
117
120
125
127
129
131
134
138
140
134
128
126
125
126
123
122
128
133
137
134
126
120
120
121
121
119
115
111
113
117
121
123
125
125
125
127
127
126
128
133
133
131
126
123
126
126
121
115
112
113
119
124
129
130
130
131
133
138
140
135
124
119
121
126
130
129
128
129
130
129
123
114
112
118
126
131
129
124
119
122
124
123
121
123
127
130
128
122
124
128
132
131
127
125
129
127
119
113
114
119
123
125
127
129
129
130
131
132
130
122
114
112
118
128
132
131
125
122
123
127
127
123
116
119
129
141
138
130
124
124
125
121
114
113
120
128
128
122
121
125
130
129
128
130
138
132
122
118
121
123
123
124
126
127
128
129
130
128
120
112
109
114
123
132
132
130
124
119
120
125
132
133
129
128
131
133
131
126
123
123
124
119
113
111
115
123
127
126
125
127
128
127
126
129
140
132
122
123
129
130
125
123
125
126
124
125
126
124
116
108
111
122
133
137
132
128
123
119
118
119
122
127
134
137
133
125
121
120
119
119
118
117
118
117
118
121
126
128
128
128
126
125
125
123
130
120
119
126
134
136
129
124
124
126
124
120
119
118
116
112
114
125
136
137
130
126
123
121
116
111
107
115
127
135
133
125
120
121
122
121
117
117
122
124
125
123
124
127
128
129
129
129
124
116
125
118
119
128
137
136
128
122
124
128
128
123
118
118
118
117
119
125
131
131
126
123
124
124
119
113
108
112
121
128
129
126
125
127
129
126
123
122
126
128
128
125
122
123
127
131
136
135
127
115
132
131
132
135
135
132
127
124
124
125
124
121
119
119
121
123
124
125
125
123
121
123
126
126
125
122
119
119
120
121
122
125
128
130
132
130
128
124
126
129
130
128
125
123
126
132
138
139
131
120
141
147
145
137
130
130
132
131
125
117
111
114
118
120
122
125
126
124
121
119
122
128
130
128
127
126
127
121
120
120
121
125
127
129
128
124
122
120
122
127
133
133
131
128
128
129
133
137
136
132
138
141
135
130
124
129
134
132
126
117
115
116
117
117
119
121
122
120
119
123
129
134
133
128
126
127
128
127
125
125
127
128
128
126
124
120
117
116
118
123
131
138
143
142
133
128
127
132
135
135
128
125
123
124
126
131
130
128
127
132
136
134
127
119
116
116
117
116
118
128
136
135
130
123
123
127
130
132
132
132
133
132
128
124
123
123
121
119
118
120
126
134
144
145
140
132
127
126
126
126
129
120
117
124
132
134
130
125
128
136
145
142
132
128
126
120
118
121
125
131
134
130
123
119
121
125
130
133
133
135
134
130
126
123
125
127
124
122
122
123
125
128
132
139
140
136
127
120
118
123
132
124
120
125
132
135
131
128
128
130
130
129
129
131
131
129
130
133
134
133
129
125
122
120
120
122
127
130
130
129
128
126
124
125
128
128
126
125
125
127
126
123
122
127
133
133
127
122
119
125
130
127
125
125
126
127
128
130
129
125
120
120
124
127
129
132
136
139
137
132
127
126
125
123
122
123
126
129
126
123
123
127
129
128
126
123
124
126
129
128
124
122
123
125
126
127
128
129
132
135
127
127
127
126
123
121
123
126
127
125
123
122
123
122
127
130
136
136
133
130
128
127
126
124
124
128
134
134
128
120
122
129
134
131
123
117
121
130
131
125
119
117
124
127
126
124
126
131
135
138
128
127
129
131
128
122
122
122
124
125
129
126
123
123
126
128
131
127
127
127
130
130
126
122
125
133
140
139
131
124
125
132
136
132
124
119
122
129
130
124
118
119
126
131
130
126
125
129
133
134
129
127
132
137
135
128
123
123
123
122
122
121
122
124
127
128
124
120
119
125
131
133
129
124
125
132
137
135
130
128
130
135
135
132
130
128
128
126
125
126
127
128
130
131
131
128
125
126
130
132
124
127
134
138
135
128
125
125
124
119
112
111
118
123
124
122
119
117
119
123
128
134
133
128
126
128
131
130
126
128
134
137
134
131
133
135
133
126
123
127
133
134
131
129
129
128
125
123
127
132
120
126
134
136
132
126
125
124
122
115
110
114
121
124
119
115
117
123
125
121
121
128
134
132
127
125
127
128
126
128
132
135
132
127
128
134
134
130
124
126
131
132
131
129
130
130
124
119
123
131
133
135
135
131
125
121
115
107
88
69
55
56
62
63
65
64
71
81
96
113
126
133
129
124
124
122
121
122
125
131
132
125
120
125
130
123
106
88
81
79
67
52
44
50
61
69
80
93
106
109
140
134
131
129
128
124
117
108
91
77
68
67
71
75
73
75
82
94
112
122
128
129
122
118
124
130
132
127
123
125
129
125
125
132
146
144
128
107
94
87
82
69
65
68
78
84
92
99
105
110
139
130
124
127
136
136
127
114
102
95
90
84
80
79
82
90
99
111
121
127
129
123
117
116
126
140
142
128
119
120
127
133
135
142
155
159
149
131
116
106
97
89
84
87
93
96
99
99
102
111
135
127
119
120
130
133
127
120
112
111
107
99
85
86
91
98
103
110
119
126
128
119
112
112
120
127
131
125
117
120
127
129
131
137
145
147
141
134
128
122
111
97
89
89
92
93
95
97
103
112
132
131
121
115
116
120
124
122
122
120
114
108
101
101
102
101
101
104
114
121
126
125
119
115
116
115
118
123
124
125
127
126
126
129
132
131
129
133
135
132
122
109
101
97
95
93
97
106
116
124
134
138
132
125
120
122
126
130
129
124
119
118
116
118
113
105
103
109
115
119
123
128
127
126
118
118
120
125
126
128
129
128
128
126
127
128
129
133
135
132
128
124
120
113
107
105
111
122
131
133
130
136
134
129
130
134
138
137
131
122
121
121
123
119
111
103
106
111
114
112
116
118
122
120
115
119
119
118
116
122
130
135
132
126
125
130
138
136
130
126
126
131
133
127
120
118
125
130
129
128
125
128
127
128
131
138
142
137
131
122
117
115
112
105
98
97
103
106
106
105
106
108
107
102
97
99
104
109
113
123
131
133
128
123
124
133
139
135
130
125
129
134
132
125
124
129
134
131
125
120
123
124
124
126
129
134
137
136
127
120
112
106
100
92
90
90
95
99
99
99
100
99
95
87
79
80
89
104
119
126
129
125
121
122
126
131
129
128
127
132
136
132
124
120
126
136
140
135
128
125
122
124
125
127
127
127
125
119
112
105
98
90
83
80
79
82
82
83
85
88
89
87
85
81
76
72
78
93
106
114
116
116
120
126
128
126
121
118
121
130
133
125
111
108
118
129
134
134
133
129
121
122
125
127
126
121
111
100
90
86
83
77
70
69
71
72
73
71
73
73
75
74
79
84
86
84
85
87
93
99
108
119
128
132
130
125
120
116
115
119
123
121
110
107
113
119
126
128
129
129
121
120
124
127
125
115
104
93
84
83
81
75
67
67
70
76
76
69
67
70
71
73
77
86
95
101
103
103
106
114
124
134
138
134
130
128
124
120
117
117
123
128
127
121
119
121
124
125
124
124
125
124
127
129
124
112
101
91
87
86
85
77
68
67
75
78
74
66
64
72
80
78
78
85
95
105
111
116
122
131
136
137
136
131
126
125
125
125
123
123
129
136
136
130
124
123
126
124
117
114
128
131
136
132
126
115
104
91
84
84
82
75
68
68
71
73
63
55
61
72
82
82
80
84
91
100
106
114
123
129
130
130
131
126
122
120
122
126
129
128
129
131
131
126
123
123
127
126
117
107
127
135
139
135
129
121
106
89
78
74
74
71
64
64
68
65
59
56
63
73
81
82
83
88
96
103
110
118
121
123
125
126
127
124
121
119
123
131
134
130
124
119
116
117
119
127
132
133
125
114
126
135
135
130
126
121
108
90
79
76
75
68
62
62
65
64
65
70
76
80
81
80
85
97
111
117
120
122
124
124
124
123
123
121
120
120
125
132
134
129
118
109
108
110
115
124
132
135
132
126
130
131
127
122
120
118
110
96
85
81
80
77
71
70
68
67
72
82
92
93
88
84
90
104
122
128
125
124
124
126
123
120
117
120
122
121
120
123
121
118
112
104
102
102
104
110
122
133
133
130
133
127
121
113
112
113
110
100
91
84
82
83
83
81
78
76
81
92
102
106
102
98
100
110
123
129
127
124
125
127
124
120
119
126
130
125
118
113
108
105
102
99
100
101
103
107
120
129
131
130
129
126
120
112
108
110
108
106
93
84
80
85
90
91
90
90
92
98
106
112
116
118
114
114
119
130
131
129
126
125
124
123
127
132
132
126
115
108
102
97
95
98
105
110
114
117
123
128
131
131
122
126
126
119
112
113
114
111
102
91
88
95
104
104
104
104
108
110
113
116
121
125
121
118
120
127
135
132
123
117
116
122
127
129
128
123
112
105
101
96
97
102
113
124
124
120
121
125
130
137
125
129
133
132
125
120
120
120
117
108
104
110
116
116
115
116
118
121
120
118
119
122
124
120
121
128
130
126
116
105
108
115
123
126
126
121
114
112
108
105
110
116
123
126
125
122
122
126
133
139
128
127
132
134
131
128
128
129
125
117
110
114
121
124
127
127
128
125
118
113
112
117
120
120
119
123
121
118
112
108
110
117
123
127
129
128
128
125
122
121
124
127
127
126
123
125
127
129
132
134
130
129
130
132
133
134
135
133
127
118
113
114
116
123
129
132
130
120
111
108
109
112
115
115
114
114
114
117
119
123
124
124
125
128
132
131
131
131
131
130
128
124
122
123
127
128
127
125
125
126
130
130
131
131
131
136
137
134
125
119
114
114
114
119
123
125
123
119
114
111
111
112
111
110
110
111
114
121
126
131
130
127
126
126
126
123
124
129
133
130
123
116
116
124
131
130
122
117
119
125
129
130
130
127
128
132
133
131
125
122
121
122
125
124
124
123
123
125
127
125
122
114
109
108
110
113
118
122
124
123
122
124
125
124
122
119
120
127
132
128
120
116
120
129
133
128
120
119
123
131
128
128
126
123
122
124
126
127
128
128
130
129
130
131
131
128
128
130
132
130
121
113
108
108
111
114
117
119
118
119
120
125
127
125
123
122
124
130
130
125
121
120
124
130
130
127
125
125
127
130
129
129
126
123
120
119
121
127
133
137
135
130
127
129
133
135
133
129
122
118
116
113
110
112
115
115
116
115
118
124
129
130
129
126
125
128
130
133
132
128
124
121
121
122
124
127
131
130
126
123
132
133
131
128
123
121
124
128
133
135
134
130
127
127
131
135
133
127
118
116
116
117
116
118
121
121
119
118
120
127
131
130
125
122
124
129
136
137
133
130
127
121
116
114
120
129
134
131
124
118
131
133
132
128
126
127
129
126
124
123
127
130
131
129
128
129
129
128
127
127
126
123
122
125
129
132
128
123
122
124
122
119
115
112
115
124
132
133
131
126
124
122
118
117
124
131
134
129
123
122
128
128
127
126
126
127
127
123
118
118
124
131
135
133
129
125
126
128
131
131
128
125
124
127
132
135
134
128
122
120
119
116
110
107
108
118
125
126
122
118
118
122
126
133
134
133
131
127
125
128
126
125
123
121
119
118
116
119
121
123
127
131
136
135
132
128
128
126
126
126
123
122
124
127
132
135
133
130
126
123
121
119
116
116
116
120
122
122
120
119
120
125
131
133
134
131
129
127
128
131
126
126
123
119
114
112
113
118
125
130
132
131
132
134
133
130
126
123
121
120
119
120
123
129
132
132
129
128
128
127
126
127
127
128
130
128
123
123
123
126
129
130
128
124
124
126
129
129
128
127
129
128
128
126
121
118
117
118
124
128
130
127
124
127
129
125
118
113
114
118
119
119
122
126
130
130
126
124
123
127
130
134
133
130
126
126
124
122
121
125
128
130
124
117
116
124
130
130
126
123
133
132
131
132
132
130
124
121
121
123
123
119
119
123
125
119
112
111
116
122
125
121
121
122
125
128
127
123
121
127
133
137
131
123
119
122
124
121
115
113
117
122
122
118
119
124
129
128
126
123
139
135
132
132
133
132
127
126
125
123
121
121
127
132
128
121
117
120
125
127
128
125
121
120
121
124
128
129
130
132
132
129
124
121
122
124
125
120
113
110
112
119
122
121
122
125
126
127
129
132
141
135
130
129
131
131
128
129
129
126
123
124
131
134
129
121
122
127
134
132
127
125
122
119
118
118
121
127
135
137
130
123
121
124
130
128
122
117
118
121
124
124
122
121
123
123
124
126
131
133
133
131
127
127
129
129
127
126
127
128
124
123
128
131
125
116
116
126
137
135
127
122
120
118
115
111
109
116
126
132
129
122
122
128
133
128
118
115
123
136
138
127
121
119
123
125
126
128
129
124
131
127
124
127
128
125
122
119
121
124
122
120
122
124
122
115
114
121
132
135
128
123
119
118
117
113
107
110
119
126
129
125
126
129
133
127
122
120
126
132
131
125
121
121
126
129
130
131
126
120
133
132
126
124
121
121
121
120
121
120
120
118
121
123
123
121
118
119
126
131
131
126
121
121
121
119
116
116
119
123
125
127
129
129
130
129
127
126
127
126
124
124
125
126
129
131
133
133
129
125
134
136
129
118
116
123
133
135
128
121
119
122
123
124
126
125
121
120
123
129
134
133
127
124
123
124
125
126
126
126
124
127
128
128
127
126
127
128
127
128
129
128
129
129
130
130
133
136
135
133
128
132
126
118
115
126
138
142
133
129
132
133
127
121
118
118
118
118
120
128
137
139
132
125
123
126
131
134
134
130
127
129
129
127
125
122
121
125
130
134
133
132
130
130
132
133
134
136
136
134
126
125
124
123
126
131
132
129
130
136
144
141
130
120
115
116
113
111
116
126
137
140
130
122
121
126
132
139
138
137
132
131
129
127
126
122
120
123
130
134
132
128
127
131
137
137
135
132
129
126
130
123
121
127
134
135
130
125
127
134
139
135
129
127
128
124
115
112
115
123
131
130
124
118
120
126
132
137
138
138
136
130
126
127
130
131
127
124
125
129
128
125
125
130
134
135
130
126
123
122
135
123
118
124
132
134
131
128
128
128
125
123
126
132
137
135
127
122
122
124
125
124
121
118
119
125
131
134
136
134
131
126
124
126
132
135
132
128
125
126
127
126
126
126
126
125
126
127
127
128
130
124
121
121
122
126
128
130
128
123
118
118
123
128
133
136
138
136
132
127
126
126
123
120
120
124
131
135
134
130
127
127
127
126
125
127
130
131
131
130
128
128
127
125
122
120
125
130
134
135
128
128
126
123
121
122
124
126
124
121
119
119
121
122
129
134
137
136
133
129
129
129
125
122
121
128
135
138
133
127
127
131
133
128
119
116
124
135
140
135
128
126
126
126
124
123
124
128
131
132
130
130
129
125
124
125
125
124
120
118
118
118
120
124
129
132
128
124
123
128
132
132
127
122
124
130
137
139
133
128
127
133
135
129
120
115
122
133
141
137
130
127
127
129
128
128
126
128
127
127
132
127
124
122
123
127
126
125
122
118
115
115
119
127
133
132
124
115
119
126
132
134
130
124
125
130
134
135
131
127
128
131
133
131
128
125
126
127
130
134
136
135
132
130
129
129
130
132
131
130
126
123
120
119
119
123
124
126
125
124
117
115
121
126
130
128
123
121
123
125
129
133
131
126
125
128
131
131
127
125
126
130
132
134
137
137
131
122
119
130
139
140
133
128
127
130
132
133
133
133
121
124
124
123
121
122
122
124
126
128
128
128
128
127
126
124
126
131
130
125
125
129
132
129
126
126
129
131
127
125
126
131
135
137
138
137
132
124
120
127
135
136
130
128
130
133
129
122
123
128
132
129
129
129
128
125
115
103
85
67
53
52
59
65
70
74
75
82
90
106
121
130
126
121
122
120
120
122
125
133
139
135
131
130
133
125
110
98
94
95
85
74
70
77
78
80
85
93
109
111
137
130
126
126
127
126
120
106
89
74
66
69
74
75
75
77
83
95
104
115
123
124
118
112
114
118
121
123
125
132
138
137
137
143
148
139
121
99
95
98
98
93
88
87
87
86
87
97
110
119
137
129
125
127
131
135
128
112
95
80
82
83
84
82
83
89
98
109
118
122
122
115
107
107
115
127
129
125
123
128
136
139
140
144
150
144
127
107
98
97
99
100
96
97
97
96
99
104
116
122
130
130
127
128
135
138
131
116
102
90
87
87
87
87
92
99
105
109
119
125
126
119
110
109
114
125
127
125
121
126
133
133
130
130
132
131
123
112
106
104
101
92
89
90
93
97
101
110
116
119
128
134
131
130
131
134
130
119
111
98
93
91
90
95
100
104
104
107
115
123
130
128
122
113
109
115
121
125
125
129
131
128
125
122
118
120
123
128
128
122
114
104
100
99
100
101
109
121
125
125
127
135
135
130
126
122
121
122
121
114
107
100
105
109
110
107
106
108
114
116
126
130
128
116
105
111
118
126
130
133
135
133
129
125
123
126
131
135
138
133
127
126
126
124
118
114
120
130
138
137
128
130
129
128
126
120
120
122
124
121
116
113
113
112
109
104
106
109
111
108
113
119
120
114
102
105
110
114
119
129
137
137
131
127
126
129
133
133
130
124
125
130
135
131
124
124
128
132
132
131
125
123
121
125
127
126
126
130
129
122
117
110
104
99
97
97
101
103
103
101
103
101
97
95
93
97
95
100
109
125
136
134
126
120
123
129
132
129
124
120
122
124
124
122
122
126
130
130
124
119
123
122
123
127
130
132
137
135
127
119
108
98
87
80
85
90
95
97
97
94
92
84
74
75
81
89
90
95
107
122
132
130
122
116
122
127
128
127
127
130
130
125
118
116
121
128
133
132
127
120
121
122
125
129
131
135
138
134
122
106
94
82
72
70
72
78
82
82
82
82
80
74
65
65
73
83
89
97
105
117
127
130
126
123
124
126
127
127
128
131
131
125
118
114
115
120
128
133
133
126
116
117
123
128
130
129
123
113
100
87
80
74
69
65
64
65
68
68
66
69
72
71
70
73
78
86
92
97
105
114
124
132
133
129
127
125
124
122
118
118
121
126
123
117
115
115
122
130
133
130
117
118
124
127
125
117
103
90
77
71
73
74
68
63
59
59
61
61
62
67
74
75
76
81
88
97
98
103
111
119
130
136
136
132
128
125
122
118
114
115
121
130
134
130
122
120
123
128
130
129
121
126
128
127
122
112
97
85
69
67
73
74
68
62
63
65
61
59
60
70
78
77
79
85
94
102
105
111
121
130
132
132
129
127
126
124
122
120
119
120
126
133
134
129
124
124
127
129
126
122
122
131
132
126
118
113
103
93
81
74
73
70
65
63
67
67
63
59
64
76
82
81
82
88
96
103
108
116
127
133
131
125
123
123
124
126
125
128
127
127
128
129
128
123
120
121
127
130
125
119
121
132
134
126
116
109
106
101
95
85
75
65
60
63
69
70
66
65
74
84
85
84
86
94
100
107
113
122
132
135
131
125
124
125
130
135
134
133
133
129
126
120
119
118
119
122
129
134
134
129
122
132
132
123
113
104
96
96
95
93
84
73
66
66
68
69
71
79
93
94
88
83
88
99
111
120
124
127
128
127
128
127
130
132
135
136
135
133
130
123
117
113
113
114
116
120
126
134
137
137
125
128
124
116
110
103
93
86
89
95
100
95
86
78
73
72
80
93
105
105
94
85
86
103
122
138
139
130
122
118
120
126
135
137
134
128
125
122
119
111
103
100
103
104
106
111
120
132
136
134
128
126
119
113
111
106
98
88
85
95
102
104
97
89
81
82
90
100
109
112
107
99
96
108
123
140
141
131
121
113
114
121
130
134
130
122
114
111
106
98
94
96
103
105
106
109
120
131
132
126
129
130
124
117
113
113
108
101
90
89
88
91
89
89
91
94
100
101
106
114
119
122
117
115
117
128
133
130
123
117
113
117
122
125
124
118
111
104
97
93
92
99
107
110
113
113
122
131
130
123
131
141
137
129
119
117
117
113
102
94
89
91
93
97
102
106
110
111
112
116
126
132
130
124
121
126
128
126
121
115
114
116
117
117
115
111
106
102
97
95
98
105
113
114
112
108
114
122
127
127
133
142
143
135
126
121
123
124
119
112
109
110
114
113
116
119
122
123
124
122
124
128
130
131
131
129
125
120
111
109
113
117
118
117
114
111
110
110
109
106
111
116
120
121
114
110
111
118
127
132
130
131
133
132
128
127
129
133
130
124
118
118
121
127
130
131
131
130
128
125
122
123
125
129
130
127
121
116
112
111
113
117
121
123
123
121
121
122
120
121
125
128
128
126
124
124
125
125
126
131
127
127
129
130
129
130
134
136
132
123
119
119
122
126
133
135
133
130
128
123
119
118
121
123
122
117
114
116
120
122
120
119
122
127
131
130
126
121
122
127
131
130
126
123
127
129
128
125
122
126
128
131
131
130
127
128
132
132
126
120
117
117
119
124
127
129
129
130
129
123
118
115
116
117
116
112
112
118
125
128
125
122
122
125
127
126
121
119
120
126
126
124
118
115
119
124
124
120
116
123
125
130
129
124
121
123
126
127
123
120
121
120
121
122
122
123
126
132
135
132
123
115
112
113
114
115
115
119
123
125
126
125
124
123
119
119
121
125
131
130
126
123
119
117
116
116
118
118
120
125
119
119
118
114
113
119
123
127
128
128
128
125
122
123
126
125
126
129
134
131
125
118
115
114
114
116
117
117
119
122
126
129
127
123
120
120
126
131
135
133
127
124
123
126
124
121
120
122
125
127
121
122
120
115
114
119
125
131
136
138
136
128
123
124
130
131
126
120
118
118
120
123
121
119
116
113
111
114
120
126
129
127
123
122
125
127
130
132
131
129
127
125
124
126
125
126
126
126
125
126
129
132
130
124
122
123
128
131
133
135
135
129
124
123
128
129
123
117
112
114
118
123
125
125
124
121
117
119
124
128
129
122
117
118
126
131
133
132
129
128
127
125
120
115
120
129
132
130
124
122
129
131
130
127
128
130
129
127
122
122
125
128
126
123
121
122
121
122
122
124
124
124
124
127
131
133
130
126
125
125
125
122
115
112
115
127
134
136
131
127
125
124
118
113
116
128
134
132
126
122
125
123
122
124
128
131
128
123
118
118
121
126
128
124
122
121
124
126
129
130
129
126
123
124
127
131
132
127
121
119
122
124
120
114
111
118
127
131
126
122
120
122
122
120
123
128
132
132
129
125
124
119
117
118
121
122
122
121
122
124
126
128
129
125
124
124
124
124
120
120
122
124
124
123
123
125
127
125
121
121
122
127
129
127
123
120
120
120
120
120
121
126
129
129
128
127
129
130
131
133
128
126
123
119
117
116
115
117
123
129
133
132
129
125
124
124
119
113
106
105
113
120
125
129
128
129
127
127
126
125
125
126
130
136
136
129
120
115
119
124
128
131
129
126
124
125
129
130
131
133
137
137
134
132
130
123
115
112
118
125
131
130
126
123
124
121
115
108
108
111
117
122
126
130
133
132
128
127
128
127
127
123
122
124
127
127
124
121
122
125
128
128
123
117
116
123
129
131
129
124
141
140
140
144
144
135
123
116
117
121
122
121
122
124
127
123
118
117
120
125
127
127
127
129
130
129
128
126
126
128
127
122
118
115
118
124
128
125
121
118
117
118
118
117
118
124
128
131
129
122
136
134
136
138
135
134
130
129
127
123
117
117
123
133
137
133
127
126
127
127
127
128
129
128
126
124
125
126
126
126
125
122
121
122
124
128
128
124
116
112
112
114
118
120
122
123
125
128
133
133
128
131
132
127
125
126
130
134
133
125
116
117
127
137
137
131
126
125
121
118
119
124
127
126
122
120
121
124
124
124
123
122
126
132
137
134
125
119
118
120
122
122
120
122
124
124
123
127
135
137
129
133
131
126
124
124
126
128
126
121
114
116
126
134
131
121
116
115
117
117
119
121
123
121
119
117
116
119
121
125
125
123
125
132
137
134
124
119
125
133
136
126
122
123
126
127
126
129
135
136
134
136
132
128
126
124
121
116
116
117
116
118
124
129
126
119
112
114
120
125
127
122
119
118
117
116
114
116
122
128
130
128
125
125
128
128
126
127
130
133
131
125
124
128
130
129
129
132
134
133
135
133
126
124
122
123
121
117
117
121
123
125
127
127
125
120
115
116
123
128
128
120
117
119
120
119
118
118
125
131
134
131
128
126
126
127
133
133
130
125
123
125
129
133
133
129
128
130
130
130
125
123
116
110
113
122
128
129
126
129
134
136
134
128
125
122
120
121
124
124
119
114
116
123
125
125
123
125
129
129
129
132
133
131
128
128
129
131
130
126
124
125
130
134
132
129
126
126
127
127
118
121
119
111
112
124
133
136
131
133
140
141
135
128
126
125
124
124
123
119
114
113
120
124
126
126
126
126
126
126
126
131
134
134
129
124
125
128
133
133
127
123
119
124
130
130
128
126
125
126
121
126
128
125
126
129
132
130
129
130
134
133
130
129
129
131
129
125
121
120
120
124
126
125
124
124
125
125
124
124
124
128
130
131
130
124
122
126
133
135
129
120
116
121
130
130
129
131
130
128
124
126
128
130
135
134
130
127
127
127
125
123
126
131
135
134
127
120
118
121
126
131
128
123
123
126
129
129
126
125
124
124
125
128
132
132
129
127
130
132
133
131
131
131
126
123
126
134
137
133
125
121
119
123
128
129
129
128
127
122
118
118
123
129
133
130
121
116
117
121
126
128
126
122
123
130
136
136
131
126
123
121
121
124
132
136
134
130
126
131
138
146
145
134
122
116
123
135
140
138
126
120
117
118
120
123
126
127
123
117
116
118
122
124
124
123
119
120
120
123
127
128
126
122
122
129
138
140
136
130
127
125
123
123
125
128
131
131
130
134
140
145
140
129
122
119
122
130
134
135
130
128
124
121
120
124
126
123
116
113
115
119
122
121
123
123
123
123
123
125
129
130
128
124
122
127
134
139
138
135
133
133
132
125
118
116
123
131
136
137
135
129
126
126
126
125
124
123
122
123
133
132
128
124
125
127
128
124
116
113
117
121
125
129
132
132
127
125
125
129
132
133
131
128
126
128
132
136
137
135
134
134
134
128
119
113
120
130
138
138
132
126
125
127
129
131
129
126
120
118
135
129
122
118
121
126
126
123
120
121
124
128
131
137
140
137
132
128
129
131
132
133
133
131
129
129
130
133
133
130
129
130
130
128
124
122
125
130
135
136
134
132
131
128
128
132
134
132
127
123
132
125
117
116
118
121
121
120
123
129
133
133
132
133
135
136
136
137
135
131
130
130
131
131
130
129
129
128
127
125
123
124
127
130
132
133
132
131
132
134
137
136
131
127
128
132
136
136
130
126
127
126
123
122
121
121
118
117
124
133
136
133
127
127
130
134
136
138
135
129
129
129
131
131
129
128
128
127
125
123
121
124
129
136
140
136
133
129
130
135
138
131
126
124
129
135
135
129
124
121
129
125
125
129
134
130
117
101
81
62
50
50
57
66
73
81
89
99
110
120
127
129
123
116
118
124
125
123
125
129
130
126
125
130
134
131
119
110
109
109
104
98
96
97
94
90
91
98
113
123
136
131
128
130
131
130
122
105
85
70
63
63
69
71
73
80
92
103
111
119
125
126
119
113
113
116
119
121
125
130
132
128
127
130
133
131
120
112
112
115
117
114
108
103
98
92
97
109
121
126
137
141
140
133
127
125
122
108
91
77
70
70
77
78
81
88
96
104
109
115
121
120
115
113
113
116
117
121
124
131
139
139
135
133
138
139
126
114
106
109
118
118
111
105
101
103
114
124
129
129
134
144
143
138
131
128
123
112
97
81
73
73
78
86
92
97
102
105
110
115
123
123
121
118
116
120
121
122
124
130
134
132
128
126
130
133
126
114
103
101
105
102
98
96
97
104
117
126
128
121
122
134
137
139
139
135
125
116
107
92
81
79
79
87
97
106
113
114
115
117
124
129
128
123
116
122
123
126
126
127
130
127
122
117
120
125
127
123
119
114
109
105
106
107
107
109
118
128
125
119
112
116
124
133
138
134
127
118
117
112
104
94
86
86
96
107
118
122
117
114
118
128
128
119
112
116
120
125
126
128
132
131
126
123
123
125
128
131
133
130
126
126
129
130
127
124
126
131
129
122
110
109
116
129
133
129
122
124
129
129
120
107
95
91
94
101
109
110
110
108
113
120
120
114
108
108
106
108
116
126
133
133
128
125
125
126
124
123
126
125
125
129
134
134
130
128
128
129
127
121
114
116
119
128
132
128
123
125
127
128
116
106
98
95
94
94
97
98
99
102
106
108
105
103
103
99
93
88
104
120
131
131
126
125
127
127
121
118
118
119
122
124
125
123
123
124
126
127
122
119
121
124
126
131
133
132
124
119
119
113
105
95
84
83
87
86
85
81
83
87
91
89
86
87
91
92
89
88
101
117
128
130
126
126
128
128
125
123
123
124
126
126
127
125
124
125
127
130
128
122
125
126
130
132
133
128
121
115
108
100
93
82
72
68
70
74
74
70
67
70
75
74
72
73
79
87
93
98
107
118
130
133
129
126
126
127
128
127
124
124
126
128
135
133
125
119
124
132
133
125
125
126
129
130
126
120
113
106
96
89
82
75
67
59
57
57
60
63
64
65
72
75
73
74
78
88
97
106
116
125
133
137
132
127
124
125
127
124
118
114
118
128
136
134
124
117
122
133
136
129
121
127
127
123
114
105
96
89
78
73
72
72
66
56
49
49
56
64
74
79
78
80
80
83
89
95
100
107
118
128
133
135
132
129
126
124
123
120
116
113
119
128
134
131
126
124
132
142
141
134
120
129
127
115
102
95
90
84
73
68
70
70
65
58
57
60
64
74
82
85
84
81
82
90
98
103
105
110
118
128
130
129
126
126
126
126
124
123
122
121
124
129
130
128
125
128
135
141
141
133
120
131
128
113
100
96
98
97
92
81
74
66
62
64
71
76
80
83
89
90
86
80
81
91
103
110
111
117
126
131
129
122
119
123
128
131
130
129
128
126
126
127
126
124
122
124
128
131
130
128
122
132
130
113
100
96
103
113
113
101
82
67
62
69
81
89
89
91
94
94
88
82
83
93
101
109
116
126
134
139
133
126
124
128
134
139
135
131
128
127
127
130
130
128
122
121
124
124
125
126
125
132
127
114
102
95
97
104
111
107
94
79
73
76
83
90
93
98
105
102
93
86
88
97
106
116
124
129
133
135
135
136
137
137
141
138
132
128
126
122
118
117
117
119
119
117
117
120
124
131
126
127
122
114
107
99
93
88
93
101
104
96
88
79
79
84
96
107
115
111
102
96
97
105
117
131
135
128
121
118
130
138
143
137
128
123
120
119
116
108
100
96
98
103
107
106
112
118
125
130
125
124
121
118
122
115
98
82
81
95
104
105
94
83
78
86
100
110
116
114
113
114
112
113
120
135
137
128
118
115
124
134
135
120
109
104
107
108
104
95
90
90
93
96
99
104
115
127
129
125
126
129
130
129
131
124
107
90
84
92
100
99
96
90
90
99
106
109
109
112
120
126
124
120
121
127
131
129
125
128
132
130
118
101
95
94
96
97
93
90
94
103
109
108
105
109
125
136
133
121
129
136
139
136
132
124
114
104
101
102
106
107
105
106
110
114
117
114
109
109
113
121
126
125
125
126
127
127
128
132
132
125
111
99
93
92
91
89
91
96
104
115
119
116
111
112
125
135
131
122
129
137
138
132
124
120
119
118
117
116
116
116
118
123
127
126
126
122
117
113
111
113
122
129
131
129
124
121
122
125
125
120
113
107
99
95
96
101
106
110
114
120
122
122
119
118
124
128
129
127
125
130
132
129
125
121
124
129
131
127
120
118
120
126
131
132
130
128
129
126
122
119
124
128
130
126
120
117
116
116
115
117
115
114
111
108
108
112
115
119
121
124
127
128
129
128
127
127
128
129
124
129
133
131
127
124
129
133
133
127
121
118
120
126
132
134
133
133
136
135
132
129
127
126
123
116
113
115
118
119
117
116
116
118
119
120
115
108
105
111
121
128
127
124
126
129
131
128
124
127
124
132
135
131
125
124
127
131
127
123
124
126
128
129
129
132
132
134
135
133
128
127
124
124
121
114
112
116
122
126
124
121
117
118
122
124
118
107
102
110
123
127
120
113
115
123
131
129
121
124
121
130
131
126
123
123
126
127
125
122
125
130
131
128
124
122
125
130
132
128
122
117
118
122
122
119
116
119
124
128
129
125
119
118
119
123
124
124
123
125
126
124
118
110
110
120
130
130
123
120
117
124
125
121
119
123
129
131
129
127
127
127
126
126
125
122
122
124
125
121
117
115
117
121
122
122
120
122
124
125
125
122
118
119
120
124
128
131
132
130
126
122
120
122
124
125
128
126
123
119
122
129
127
121
120
124
130
134
134
132
129
124
123
127
132
132
126
121
119
116
115
117
120
123
123
121
120
123
126
125
120
116
117
121
126
128
126
120
119
122
123
123
124
130
135
130
125
122
121
122
129
135
133
126
123
124
128
129
129
128
125
123
123
127
132
133
126
122
118
116
116
119
123
127
128
127
127
126
127
125
121
117
117
124
129
132
127
119
116
121
124
125
124
126
129
128
126
124
124
126
128
129
128
127
129
129
126
122
118
118
121
123
124
123
123
123
123
123
123
123
123
122
124
128
132
135
133
128
124
122
122
123
123
124
126
128
132
133
131
128
126
125
120
115
115
123
128
129
127
125
124
118
120
126
131
131
126
121
118
120
122
124
124
121
120
120
122
123
126
128
129
128
126
125
127
130
129
123
117
115
120
125
127
124
116
119
128
135
134
128
124
123
120
115
113
121
128
131
127
121
126
120
118
123
126
128
126
122
122
125
126
127
126
122
121
121
122
118
118
119
124
128
128
125
123
123
122
120
116
112
117
122
126
122
115
113
117
121
123
123
123
125
127
126
123
125
128
130
128
124
138
135
128
123
121
122
121
120
121
126
131
131
128
124
122
122
120
113
106
106
116
124
129
129
129
128
125
123
122
122
122
119
119
120
122
119
116
113
119
122
126
129
130
128
128
129
130
132
133
132
146
144
138
127
122
120
117
114
116
122
131
131
128
125
124
122
120
116
116
115
119
125
130
133
135
134
129
127
128
129
127
117
113
116
125
128
126
123
123
125
126
127
125
124
126
127
131
135
138
134
142
140
136
131
128
123
118
116
117
122
125
126
125
126
126
124
124
125
127
129
129
130
132
133
133
131
127
126
127
128
126
118
115
117
123
131
132
131
126
123
121
121
122
124
125
125
129
134
138
135
128
129
131
130
127
124
123
126
126
122
118
118
122
127
128
126
126
127
127
126
127
131
134
133
129
125
124
123
124
122
122
123
126
127
127
127
127
125
120
119
119
122
126
128
129
127
127
129
135
136
121
126
128
126
123
123
126
131
129
120
114
115
121
127
127
124
122
119
116
113
117
128
134
131
126
123
124
123
122
120
121
126
133
136
133
126
121
118
119
121
122
124
127
131
133
129
126
127
133
135
125
131
131
126
123
123
125
125
120
115
112
116
123
126
125
122
118
114
111
112
119
129
131
124
120
121
124
125
124
124
125
128
130
133
133
133
128
126
127
128
125
124
125
129
131
129
127
129
135
136
133
135
131
128
127
127
123
118
116
117
119
122
123
123
123
122
120
117
117
121
128
129
125
119
116
118
120
122
127
128
130
128
125
126
131
138
141
138
134
130
127
124
125
130
129
127
127
133
140
139
132
130
127
125
127
128
124
118
117
122
130
130
125
121
121
121
122
123
124
125
124
120
120
121
120
119
118
121
126
130
131
131
128
127
131
136
139
137
131
124
124
126
130
132
129
125
125
133
139
139
126
122
119
119
121
125
124
120
119
125
135
135
128
123
121
121
124
127
127
121
112
106
117
128
132
126
121
122
125
127
129
132
135
136
132
130
128
124
120
122
124
127
131
133
129
124
123
127
132
133
121
124
120
120
119
123
125
122
119
121
130
131
130
127
127
127
129
131
126
117
103
104
119
134
136
127
121
120
122
124
127
131
137
137
130
124
119
119
123
125
125
125
128
133
130
128
123
125
128
130
125
129
131
128
126
126
129
127
122
118
119
122
128
132
136
139
138
134
124
117
111
116
125
132
130
124
119
115
118
119
123
126
130
131
128
124
121
124
129
130
128
127
130
135
132
128
124
128
133
133
125
127
131
130
128
129
131
131
127
119
115
118
126
132
135
138
136
130
123
119
122
128
130
130
128
127
127
126
120
115
116
119
123
127
129
129
129
128
129
130
131
139
142
138
128
120
122
132
139
136
122
119
119
121
124
125
128
130
127
121
118
121
125
128
127
125
123
124
122
121
126
129
130
128
130
135
139
136
124
116
114
116
118
123
129
134
134
131
128
129
134
142
145
136
121
111
118
130
135
133
124
117
114
115
119
122
124
124
120
119
122
124
125
122
118
116
118
120
123
123
126
127
127
128
132
139
143
138
130
123
122
121
120
121
125
129
132
131
130
131
134
135
132
128
123
118
118
121
122
123
129
125
120
117
119
123
124
120
115
114
120
124
125
122
121
121
122
122
123
124
124
126
128
129
132
134
136
136
135
134
131
129
125
122
120
120
123
126
130
132
129
123
122
126
129
129
124
120
118
118
133
131
127
124
125
128
126
121
115
115
120
125
126
128
131
132
129
127
125
125
124
126
130
133
133
131
131
134
137
137
134
133
132
127
122
118
120
125
128
128
125
122
126
130
135
134
130
126
123
122
131
129
128
128
131
130
125
120
117
121
126
129
130
133
134
135
133
133
133
129
125
127
131
137
136
133
130
132
132
131
130
131
132
129
125
124
126
132
133
127
123
126
132
134
134
133
131
130
129
127
129
126
125
128
132
131
122
116
116
123
128
131
129
128
132
134
138
140
138
132
126
126
130
136
137
133
129
126
127
126
126
126
127
128
127
128
131
137
136
129
124
126
132
132
131
130
131
129
129
129
128
126
125
127
131
130
122
115
115
122
126
121
119
123
129
134
135
136
132
130
128
127
129
134
136
131
124
120
124
127
125
122
122
127
130
131
129
131
133
132
128
126
125
125
127
130
131
129
126
130
128
126
128
134
140
134
120
98
78
61
52
51
54
53
54
66
85
108
126
133
133
131
127
122
124
128
128
126
126
124
120
116
120
126
131
130
129
126
128
126
120
114
113
112
108
106
109
117
127
127
133
133
137
137
136
130
118
101
80
64
57
56
53
50
51
65
84
101
113
125
133
133
129
123
124
126
128
126
125
122
120
121
123
125
126
128
129
131
130
126
122
120
120
117
112
114
125
130
130
120
135
142
141
133
120
111
107
102
89
76
68
65
68
68
69
73
79
88
100
115
126
129
124
121
120
120
121
122
126
131
133
131
129
128
131
136
136
131
120
118
123
124
122
116
113
120
132
134
127
116
129
134
137
129
113
103
104
105
99
87
77
74
78
86
89
92
93
99
110
120
127
128
124
122
119
119
118
122
126
131
133
129
124
125
131
134
130
117
107
110
121
122
116
108
107
113
122
125
121
114
114
117
123
129
126
119
109
106
105
100
92
86
83
85
95
104
113
119
126
125
128
131
130
129
126
125
125
126
125
129
131
127
121
121
124
127
125
115
111
115
121
122
116
114
113
115
120
123
123
118
102
101
112
129
140
135
122
112
113
111
104
97
84
79
85
103
120
126
121
116
120
127
130
129
126
125
124
120
120
126
131
130
125
122
123
124
123
122
126
127
126
127
130
132
132
129
129
130
126
119
101
99
114
129
143
142
132
123
123
122
113
103
92
86
87
97
105
108
108
108
112
118
117
114
111
112
110
106
110
119
127
127
126
125
125
124
122
121
124
124
122
125
130
137
137
133
127
123
118
116
108
111
119
127
134
134
134
131
125
119
110
100
96
95
93
90
85
84
89
98
106
107
101
98
97
98
93
95
104
115
120
121
125
131
136
130
123
118
118
120
121
124
130
134
133
128
124
120
117
115
117
120
123
125
122
119
118
113
112
106
100
93
92
91
87
80
69
62
69
81
92
95
95
92
91
90
91
96
107
117
120
122
126
135
142
137
125
121
122
124
126
128
132
134
129
124
125
129
130
125
124
125
127
126
121
110
101
94
95
95
92
83
73
67
64
60
57
52
53
64
78
90
92
90
86
88
95
105
114
121
123
126
128
130
131
127
122
122
122
122
124
128
133
131
124
116
123
134
136
125
131
131
131
130
122
103
93
91
92
90
85
76
62
51
45
48
52
57
60
64
74
83
87
87
85
91
99
109
118
124
128
130
129
125
119
115
117
121
120
119
120
125
131
129
119
113
121
132
134
124
130
133
130
123
109
94
88
89
90
87
80
71
63
56
51
53
61
72
79
79
80
82
85
91
95
99
104
111
121
127
131
132
130
126
122
119
121
124
125
122
123
128
131
130
126
124
128
133
134
129
125
132
128
112
97
87
84
85
86
83
75
70
66
68
68
70
79
90
97
96
88
82
85
95
106
110
111
113
121
126
128
128
128
128
126
124
125
127
129
126
126
128
129
129
129
130
133
132
130
128
124
131
127
113
98
92
90
89
89
82
77
71
68
71
80
85
94
98
103
102
93
87
89
97
108
115
115
120
123
125
123
122
124
127
128
128
127
127
127
125
124
126
127
126
123
123
124
124
123
122
128
132
129
116
106
102
97
98
96
90
83
74
72
77
88
98
101
103
102
99
97
95
95
98
105
111
119
127
130
130
126
124
127
131
132
131
127
126
126
125
125
129
130
127
122
119
118
119
119
118
131
134
128
116
108
104
102
102
100
95
92
84
82
84
91
100
102
103
102
101
102
105
104
101
101
110
120
129
132
134
137
135
137
136
135
131
126
123
123
121
118
117
118
122
124
121
118
120
121
123
131
131
124
116
109
104
101
98
97
98
100
97
92
87
89
93
99
105
106
107
110
115
115
107
106
113
122
127
126
129
136
139
134
123
115
111
111
109
108
103
96
91
94
105
116
119
121
122
124
128
128
127
127
125
122
114
101
93
94
99
106
100
90
85
85
94
102
110
111
113
119
127
125
114
112
121
126
126
123
124
135
135
120
95
82
82
88
90
89
87
86
86
89
97
105
115
123
127
127
126
128
129
132
137
138
128
108
92
93
102
110
104
100
97
102
109
112
117
114
116
122
126
124
116
116
124
131
130
128
133
136
129
105
78
66
70
75
79
79
86
97
106
109
108
106
114
125
132
130
124
128
131
132
135
136
129
114
99
101
111
117
112
112
119
127
130
126
121
117
114
111
112
115
116
118
124
127
130
137
140
137
122
102
84
79
81
83
86
89
101
111
119
123
118
115
118
127
136
132
125
123
126
127
125
125
123
118
111
115
122
120
119
121
132
141
141
131
124
118
113
108
105
109
116
119
121
121
124
131
133
126
114
105
101
99
98
99
104
111
115
116
119
124
126
125
126
128
130
129
127
117
124
126
125
124
121
123
124
128
128
123
119
120
126
131
132
127
123
122
123
121
118
116
117
117
115
116
118
120
118
112
108
109
110
108
107
110
116
120
120
118
120
124
129
130
128
126
124
125
127
119
126
130
129
124
122
125
130
133
130
124
118
118
118
121
123
124
123
125
130
131
129
124
119
117
113
113
115
115
113
112
113
112
114
113
112
115
112
110
111
120
126
127
124
122
123
122
119
119
123
122
130
133
130
124
124
128
132
130
126
126
126
125
124
124
123
125
125
126
127
127
126
123
122
120
118
116
116
119
122
124
123
120
116
117
119
120
113
108
111
122
129
125
117
116
122
129
127
121
120
124
130
133
130
126
128
133
135
128
124
127
135
137
134
126
123
123
125
125
121
117
116
120
124
125
122
120
120
125
129
131
127
121
119
121
125
127
125
122
123
127
126
121
117
120
129
142
142
131
120
123
131
135
130
127
130
135
135
129
124
127
134
139
138
131
125
124
126
125
117
110
111
118
124
126
124
123
124
126
126
124
119
116
119
124
128
130
128
128
126
123
121
120
122
127
134
139
139
130
120
125
135
137
130
124
126
129
129
127
124
123
125
131
139
138
135
131
129
123
116
107
107
118
125
127
127
127
128
126
121
113
109
113
121
126
127
123
119
119
119
119
119
123
130
135
129
125
122
123
124
128
133
133
130
125
124
123
120
120
119
117
120
124
132
139
139
133
128
124
118
113
112
121
127
130
132
133
130
127
120
115
114
119
124
127
126
121
118
116
119
122
123
126
129
129
123
120
119
124
127
127
126
126
130
131
129
124
119
119
119
119
121
123
126
128
128
127
126
125
123
121
121
125
128
131
134
133
128
124
118
119
124
126
128
127
124
125
127
129
128
127
127
126
125
121
119
121
124
126
127
126
120
122
130
137
135
127
122
121
123
125
127
126
125
124
122
123
122
124
126
127
129
128
128
128
128
125
122
117
114
117
122
126
125
123
121
124
132
134
131
127
127
127
123
118
118
122
124
123
118
130
123
125
129
134
134
128
122
120
122
125
129
129
127
125
124
123
120
121
123
126
128
127
125
126
125
123
119
115
113
115
117
118
119
116
115
119
123
130
128
126
127
129
126
122
123
124
125
123
120
141
138
130
125
126
128
125
120
116
116
119
126
129
127
125
125
125
122
121
120
120
122
123
125
130
131
127
122
121
124
123
117
115
115
119
120
120
123
126
126
125
126
128
128
128
129
129
130
131
128
143
141
131
122
118
120
122
119
116
115
117
124
128
126
123
123
125
127
126
121
117
118
123
129
134
135
130
126
126
131
130
122
118
118
125
130
130
128
128
126
124
124
125
127
128
129
130
133
136
136
137
134
130
122
117
118
121
125
122
120
120
122
124
122
118
119
124
129
128
121
115
118
126
133
133
130
126
124
126
129
130
128
125
126
128
131
132
130
129
127
125
123
124
126
127
128
130
133
136
135
132
130
130
126
123
121
122
125
125
121
120
120
120
117
114
116
123
127
125
117
113
118
128
133
129
125
123
123
125
126
127
131
136
134
128
123
122
123
124
126
127
126
129
129
131
130
130
131
132
132
131
130
131
128
124
123
122
122
120
119
118
119
119
116
115
118
123
125
122
116
117
125
130
129
124
122
125
127
128
126
127
133
139
136
128
120
117
120
124
126
126
127
130
131
133
132
130
128
128
129
130
132
130
126
123
123
123
121
118
117
120
122
121
118
117
121
125
125
122
122
130
135
133
123
118
120
128
132
132
129
129
132
136
133
130
128
128
130
129
127
125
125
127
130
132
131
129
128
128
129
129
130
129
126
126
126
125
122
119
121
126
126
122
118
118
123
127
127
125
125
132
139
132
121
116
119
126
128
127
126
128
130
131
131
134
139
143
138
132
126
124
125
128
131
131
129
129
131
134
132
129
129
127
127
128
129
125
121
118
122
128
127
120
117
117
121
127
128
127
124
123
127
128
125
122
122
123
122
122
121
125
129
130
132
135
139
141
133
126
124
126
129
131
131
127
126
129
136
139
135
131
128
126
127
128
128
124
117
115
118
124
125
121
119
119
120
123
127
127
122
117
118
122
130
132
126
121
121
122
124
126
128
130
131
131
130
129
123
122
125
130
132
131
129
125
126
130
137
137
134
132
130
128
128
129
129
126
121
115
114
118
121
123
123
123
122
121
124
124
121
116
116
120
131
132
124
120
122
126
129
128
127
128
129
127
125
122
121
124
130
133
133
133
130
128
127
128
130
132
132
129
130
132
131
131
132
133
131
122
115
114
119
126
129
128
124
122
121
118
115
114
119
124
129
126
121
121
124
129
129
127
127
128
129
126
126
124
126
129
130
131
133
136
136
133
128
126
127
129
131
127
126
131
131
130
132
136
135
129
120
118
123
129
130
127
125
125
122
116
111
113
124
128
127
124
125
130
130
126
124
125
128
130
130
129
128
127
127
126
123
125
129
136
136
131
126
125
128
128
128
123
118
122
124
127
128
130
130
127
123
125
129
130
126
123
121
123
124
121
116
118
123
126
127
128
133
138
134
124
120
121
125
128
127
128
130
130
130
126
118
117
121
128
130
127
123
124
125
123
122
124
115
113
116
120
123
124
122
122
126
129
131
128
122
119
118
121
126
126
122
119
119
123
127
133
137
138
133
125
122
122
122
120
120
124
129
132
134
131
123
116
115
119
127
129
126
123
122
120
119
128
120
112
110
112
118
121
120
121
125
127
126
123
121
123
123
124
127
126
122
116
115
122
130
135
136
133
130
128
129
126
122
118
119
121
124
127
130
130
126
120
117
122
131
136
133
125
123
124
125
129
126
118
112
112
116
122
121
122
123
122
119
118
121
129
131
130
127
122
114
108
114
123
133
137
136
133
132
131
131
129
129
129
127
125
123
124
125
126
126
124
126
133
142
140
133
127
127
132
133
126
126
124
122
120
123
125
123
123
122
118
112
114
121
130
134
133
129
122
116
110
116
124
132
138
138
138
134
130
127
129
133
136
137
131
127
127
128
127
124
124
131
143
146
140
130
125
127
132
136
123
125
125
128
133
133
129
123
120
118
114
111
114
121
128
131
130
126
125
125
121
122
125
132
139
138
133
128
128
128
129
129
131
132
130
128
129
134
131
124
121
127
137
141
135
127
123
125
131
136
124
124
125
128
133
132
129
121
118
114
114
114
117
123
129
130
126
124
128
131
131
127
127
132
137
134
125
120
126
133
131
125
120
124
127
127
125
125
127
123
119
123
129
133
130
125
124
128
135
138
127
129
136
142
141
131
116
96
80
68
62
59
53
42
38
53
77
103
120
125
128
129
128
126
123
124
125
127
127
126
124
124
127
127
127
125
127
131
137
134
124
118
125
128
129
129
131
133
133
129
129
133
138
137
133
123
108
90
75
64
60
57
50
39
37
51
73
95
111
123
131
130
127
125
128
131
136
132
127
121
119
120
125
126
125
125
127
131
127
120
114
118
123
126
129
134
142
142
132
119
127
132
130
125
116
105
99
93
84
73
67
66
66
63
61
62
70
85
106
123
131
128
120
117
120
126
131
128
126
122
120
121
124
125
126
129
128
124
117
111
116
122
125
125
127
135
140
133
124
114
118
121
120
115
105
98
97
96
93
87
79
79
82
84
87
85
89
100
123
138
140
131
120
116
118
119
120
123
124
126
127
124
121
122
126
129
123
113
106
112
123
127
123
119
119
121
123
118
115
114
114
112
113
117
115
109
100
96
97
94
92
90
89
92
95
102
110
119
130
139
138
132
127
124
120
117
115
116
120
127
131
129
124
123
126
126
120
110
110
118
128
126
120
115
115
117
119
120
125
129
110
111
113
122
130
122
108
96
94
100
102
98
92
87
89
102
113
117
119
117
121
125
126
125
126
122
116
112
115
123
130
134
130
127
125
123
121
119
123
124
126
121
118
120
124
127
128
130
137
139
108
112
117
124
133
132
124
116
109
105
102
99
91
87
89
97
106
105
101
102
105
109
110
108
113
117
118
114
112
118
126
132
130
129
127
124
124
124
124
121
117
116
119
126
133
132
128
127
129
134
113
115
119
120
121
128
133
131
122
108
96
94
91
94
93
92
91
90
92
96
99
97
88
87
94
102
111
114
117
120
123
126
128
131
132
129
127
124
122
120
118
119
124
130
133
129
126
124
126
130
116
119
119
114
110
112
123
124
115
103
91
86
86
85
81
77
76
79
85
91
92
93
88
86
84
90
97
112
123
124
122
122
127
134
138
133
126
124
126
127
127
127
127
130
126
123
126
133
136
130
120
121
121
119
115
109
105
100
97
90
84
76
68
57
54
56
60
65
70
76
82
93
96
94
87
88
97
112
122
124
121
122
127
132
132
125
120
123
130
132
128
124
122
118
115
114
122
134
137
126
122
121
124
126
124
109
99
91
89
85
77
66
57
50
47
49
54
60
63
69
77
89
96
97
94
96
103
112
120
122
122
125
127
127
121
114
116
124
131
131
124
119
118
116
113
111
120
129
131
117
126
125
127
125
120
108
96
91
91
85
75
66
65
65
66
66
69
76
78
82
83
87
97
102
103
104
107
114
122
126
128
129
128
125
120
116
119
127
131
129
124
124
125
128
128
126
125
121
119
117
126
127
125
120
112
99
89
88
88
84
77
74
73
81
85
87
90
98
103
102
97
94
100
107
112
112
112
118
125
129
129
129
128
127
124
119
120
125
126
124
124
127
129
131
131
130
125
119
116
117
125
127
126
120
113
103
91
82
80
83
82
79
78
80
86
92
100
107
111
110
106
106
108
111
113
115
119
124
126
122
120
122
127
129
125
120
118
119
119
117
120
125
129
127
122
119
119
118
117
117
127
131
130
127
126
118
101
84
77
75
83
80
77
79
84
94
100
106
106
107
113
119
120
115
109
112
118
127
125
119
116
119
125
130
127
121
119
122
123
122
122
127
130
126
118
112
117
124
129
124
131
136
135
129
127
121
111
100
87
80
84
88
88
90
92
99
102
102
98
100
114
127
129
119
109
111
120
127
127
122
121
123
128
129
128
124
122
121
121
117
114
113
118
122
121
121
127
136
138
132
132
135
134
127
117
113
112
111
107
99
99
100
104
104
100
102
102
102
102
105
117
131
132
121
113
118
126
132
129
124
123
124
123
119
119
117
109
104
101
97
91
87
94
108
124
133
135
135
135
130
129
130
131
128
118
110
108
112
118
116
113
109
107
109
106
104
105
107
110
115
124
131
130
120
116
125
135
135
126
117
116
115
106
98
93
93
89
82
78
82
84
84
89
102
121
133
132
127
124
125
130
129
131
132
128
118
110
111
119
121
118
110
105
115
122
117
113
117
120
128
131
133
126
118
117
125
133
133
123
114
109
100
87
74
72
77
78
79
81
91
102
107
109
111
119
123
124
122
121
125
134
130
129
132
133
127
117
110
115
122
119
112
112
124
136
138
131
125
126
130
130
128
123
118
117
121
125
128
129
124
110
94
78
74
78
87
93
97
102
110
117
120
121
120
121
123
124
122
124
128
132
128
126
126
131
128
122
113
116
126
124
118
121
130
143
143
134
127
125
126
128
126
122
119
118
116
118
124
133
133
114
98
89
91
99
105
109
117
120
121
117
115
119
123
126
126
124
126
128
131
125
125
125
126
126
126
124
122
126
130
130
127
126
129
133
133
128
124
124
127
128
126
122
118
116
114
115
119
124
122
114
105
105
107
110
114
121
126
126
122
117
116
119
122
124
123
124
124
126
127
120
123
125
126
124
122
125
129
131
130
130
127
124
123
124
124
122
118
121
126
128
126
120
116
116
116
116
116
113
111
113
116
117
115
113
116
119
123
125
124
123
124
123
119
117
118
120
118
119
119
122
125
127
125
122
122
128
133
130
126
122
122
121
122
124
123
121
118
118
122
126
123
118
117
118
120
119
117
116
116
121
124
124
119
117
117
120
123
126
128
131
129
125
117
114
117
122
124
120
118
124
128
131
129
126
128
134
135
127
121
123
128
132
131
129
126
124
123
122
121
121
119
120
121
122
123
121
121
123
127
131
129
126
122
121
122
124
126
128
130
131
127
121
117
118
122
134
139
135
130
124
131
135
133
130
131
132
129
123
121
126
135
142
138
134
130
128
128
126
122
119
119
123
125
125
124
124
124
125
126
125
123
121
121
122
123
123
125
128
129
126
122
119
120
121
123
129
139
140
133
123
130
134
130
126
124
122
120
119
121
126
130
136
137
134
132
129
128
125
121
118
120
126
127
125
124
124
125
122
116
115
115
117
119
119
119
120
122
123
124
123
122
123
125
122
118
117
122
128
129
125
127
128
128
125
121
121
121
123
124
123
123
126
131
131
131
128
126
124
120
118
121
127
128
126
123
124
124
120
116
115
115
118
120
117
118
120
122
125
124
123
125
128
129
124
116
115
118
125
128
128
126
126
129
130
130
129
130
133
132
128
125
125
128
129
128
128
126
125
122
121
124
128
129
127
123
123
124
125
124
120
120
121
124
123
121
121
123
126
126
125
127
130
130
125
119
118
121
126
129
129
124
126
132
138
138
130
131
133
134
132
130
130
129
128
127
127
125
125
124
121
123
125
130
130
125
123
123
128
129
123
120
121
127
128
123
121
120
123
125
125
128
130
128
122
119
118
122
124
126
129
124
125
131
136
135
128
120
118
120
125
128
130
129
128
127
127
126
125
124
120
117
119
125
130
129
124
122
125
126
123
119
120
127
129
124
120
120
125
127
126
126
127
126
123
121
120
122
122
122
127
124
124
126
130
132
129
119
109
105
110
121
127
128
126
124
125
126
126
123
118
112
112
119
129
132
126
121
121
125
127
124
123
128
129
126
124
126
131
130
127
125
125
126
125
126
126
126
126
124
128
126
125
123
124
131
135
132
119
110
109
120
128
128
124
120
123
126
127
123
116
112
116
121
126
129
125
122
122
126
130
129
128
128
129
130
130
131
134
131
126
123
123
126
128
129
128
129
130
128
132
130
128
125
124
131
138
142
133
124
121
125
128
125
119
118
123
129
126
119
111
113
123
128
128
124
122
123
125
128
130
132
134
132
129
129
129
129
131
130
125
121
120
123
127
130
131
131
131
128
137
136
132
127
125
127
133
136
132
126
125
126
125
121
115
117
125
130
127
117
107
114
126
133
129
122
121
124
128
128
130
133
137
136
128
122
119
123
126
129
128
123
119
118
124
132
135
134
131
129
140
139
133
127
124
124
126
125
123
125
125
126
123
118
115
117
125
129
126
120
116
119
126
127
124
120
120
127
131
131
130
133
137
135
125
119
119
123
128
130
130
126
121
119
122
130
134
132
129
128
134
133
130
126
124
124
125
125
125
127
128
127
124
120
117
118
122
125
125
126
129
131
129
122
117
118
123
129
131
130
129
132
135
132
127
126
127
130
130
128
127
127
128
127
127
128
129
126
126
127
125
127
128
128
127
127
126
126
127
128
129
128
125
121
118
118
121
122
123
125
129
132
128
120
118
123
128
127
124
123
127
132
133
131
131
134
131
129
126
123
123
128
132
135
134
131
127
126
124
127
124
126
129
131
130
129
127
125
123
123
125
126
124
121
119
119
120
121
121
121
122
123
124
125
124
127
127
123
117
119
125
131
130
128
130
133
130
125
122
122
126
130
133
133
135
133
132
133
129
126
129
128
129
130
131
130
127
123
119
119
122
124
124
122
122
119
119
119
121
121
118
117
118
122
127
126
124
121
120
125
128
128
123
121
124
129
131
127
126
129
132
132
129
127
127
130
134
136
133
126
130
129
130
131
133
134
132
127
121
119
121
123
123
122
122
119
116
115
121
124
123
119
118
119
121
120
120
123
126
131
129
123
117
117
123
129
132
133
134
135
135
131
126
123
124
127
130
131
129
125
125
127
132
135
137
138
139
135
130
124
123
124
124
123
120
117
114
111
115
119
122
122
122
120
120
121
125
128
131
130
127
124
121
122
126
129
129
130
130
130
129
126
124
122
125
128
128
125
124
125
120
123
132
140
141
138
137
134
129
127
128
130
129
124
119
116
114
111
107
106
111
120
124
123
124
129
134
133
132
129
129
131
133
131
128
126
124
123
122
119
119
120
121
123
128
132
132
127
122
123
121
119
126
133
138
134
128
124
124
127
132
133
130
123
118
117
117
115
108
101
105
115
122
125
125
131
135
133
131
130
130
132
132
128
125
124
124
125
123
119
114
114
118
126
132
136
136
131
123
122
124
117
117
122
130
130
124
122
124
128
130
129
125
121
120
119
120
119
120
117
113
113
119
125
125
125
125
128
129
131
128
123
119
118
122
126
130
135
134
125
117
115
121
131
136
136
135
133
128
127
127
118
111
111
114
121
124
124
127
129
127
122
119
121
124
122
121
123
126
125
117
115
121
127
128
125
122
123
125
128
125
120
116
117
120
125
129
135
135
130
124
122
127
135
136
132
130
133
135
136
128
122
115
107
107
115
124
129
132
129
124
118
117
123
130
130
127
125
124
119
116
118
122
128
130
130
126
126
125
125
126
127
127
126
124
123
124
125
129
130
131
131
135
138
135
129
126
129
135
139
128
125
118
111
109
117
129
134
133
127
120
113
115
124
133
138
136
129
120
116
115
121
123
124
129
134
136
132
126
125
129
134
137
135
130
126
123
122
125
130
135
139
142
140
134
127
123
126
131
135
126
126
122
119
120
128
133
136
133
125
117
111
115
123
131
140
135
128
123
124
129
128
125
123
129
134
133
130
128
129
131
131
132
133
131
128
126
124
126
128
131
135
139
138
133
129
126
128
132
133
124
126
127
127
124
126
130
131
129
124
120
116
119
124
128
131
128
126
128
134
136
133
128
128
131
132
126
123
128
135
135
128
124
127
130
129
127
126
126
124
124
127
133
136
133
130
131
135
139
137
123
128
136
137
135
126
111
97
85
76
72
64
55
49
53
69
87
103
113
120
125
125
119
114
112
115
123
128
131
130
128
130
130
130
124
119
121
127
130
127
121
119
125
130
130
130
131
130
130
128
122
127
129
128
126
117
101
88
77
69
68
64
57
53
57
72
88
106
114
124
128
127
122
119
119
127
133
132
130
125
123
124
127
127
123
120
121
123
121
117
112
115
123
127
132
136
137
135
133
129
120
122
121
120
116
108
100
87
78
71
70
67
67
64
66
77
91
108
121
130
133
129
121
118
124
129
131
129
127
124
120
120
120
120
122
123
123
121
117
114
115
118
124
129
134
138
136
132
127
131
121
118
115
116
117
113
105
95
85
79
74
71
75
76
82
88
98
114
128
143
141
132
121
119
120
122
123
122
124
125
125
123
121
121
124
124
122
116
113
116
120
123
124
130
131
129
124
120
125
132
125
119
115
117
118
115
109
98
91
88
83
82
83
89
97
104
110
117
128
137
137
131
123
119
118
114
112
116
120
124
127
127
127
128
127
125
121
116
115
119
124
123
121
122
121
121
118
121
129
138
121
118
117
117
118
114
105
99
98
100
99
93
89
95
107
114
115
115
113
117
121
124
121
117
114
117
116
117
119
122
126
131
133
131
126
124
124
123
121
122
123
119
117
117
122
122
124
128
136
143
110
117
118
118
117
116
113
111
109
108
104
98
91
91
103
111
112
107
102
103
108
112
111
111
115
121
124
125
119
121
127
134
133
128
123
123
128
128
125
121
117
117
118
119
122
126
128
132
138
142
111
120
121
120
116
119
127
130
122
112
100
92
84
82
90
96
106
108
103
98
97
98
98
100
108
114
120
121
123
125
133
137
132
126
120
125
129
130
125
120
118
119
121
122
123
126
128
132
138
140
119
125
126
122
119
121
127
127
119
104
89
78
69
67
69
79
91
101
101
94
87
84
87
90
92
96
102
117
125
130
132
132
130
128
127
127
127
129
128
126
124
123
122
122
121
121
123
132
139
140
118
124
123
123
124
120
119
109
98
85
73
64
57
54
53
60
68
81
85
82
79
79
85
90
90
92
102
116
125
125
123
123
128
132
133
129
125
128
132
132
127
119
119
121
119
116
120
127
131
131
114
113
118
122
124
118
107
94
81
67
57
54
57
58
55
56
61
68
72
76
80
88
97
101
101
103
110
118
125
122
121
122
127
130
133
129
126
129
134
132
125
119
119
122
125
123
122
121
122
121
116
115
118
123
120
112
100
92
82
68
60
62
70
75
77
76
78
86
89
91
92
100
110
116
113
112
114
120
127
128
128
127
126
126
126
126
127
127
128
126
124
123
125
129
132
131
129
123
117
116
122
122
123
121
113
104
95
91
88
82
77
77
84
92
95
97
100
109
114
111
106
111
119
123
120
114
116
123
132
136
132
129
126
125
124
123
122
121
117
116
119
125
129
131
132
132
129
121
114
113
121
124
126
123
116
108
96
87
87
86
87
86
86
90
94
100
108
115
119
118
115
120
125
125
118
114
118
127
134
132
127
125
127
128
125
118
116
116
114
111
116
124
129
128
121
118
121
120
117
114
120
128
131
128
127
118
106
95
86
85
86
85
83
86
91
100
108
114
114
115
120
128
132
128
120
116
121
128
127
118
114
116
124
127
121
112
112
119
119
117
118
124
129
126
116
112
120
130
131
128
123
133
136
132
128
124
116
107
94
90
88
90
91
93
98
106
114
120
119
118
123
134
140
135
126
122
126
129
122
115
112
114
119
120
116
113
116
118
116
111
108
110
117
120
116
115
123
137
143
137
124
131
134
130
125
119
117
116
113
106
103
105
108
111
109
112
118
126
127
125
128
136
141
138
135
134
135
133
125
114
109
109
110
110
112
113
108
102
99
94
90
87
95
109
118
122
125
131
132
130
123
125
128
127
120
114
114
122
125
123
118
118
124
126
123
115
114
125
129
131
132
134
135
133
133
135
138
134
120
106
97
93
95
100
104
104
97
87
88
91
90
86
92
106
121
128
126
121
121
123
126
125
126
126
121
114
116
124
132
132
124
120
121
127
130
120
112
115
123
130
133
134
132
127
122
124
129
128
116
94
80
74
76
86
93
97
96
96
100
109
112
110
109
114
123
129
126
120
121
126
133
129
126
126
124
120
120
123
131
128
123
114
116
126
129
125
117
114
120
127
131
134
132
127
121
119
119
125
122
107
86
71
69
79
92
103
110
113
119
123
121
121
118
119
124
126
125
124
127
132
137
131
127
126
128
125
123
121
122
126
125
121
123
127
131
130
128
124
125
126
130
131
132
130
125
119
119
124
128
123
106
89
82
88
102
115
122
125
125
122
116
113
114
117
120
123
125
128
131
134
132
127
126
127
128
127
125
122
123
126
129
130
128
129
130
129
127
127
127
127
127
127
128
129
126
121
119
121
124
124
117
110
107
109
112
119
125
127
124
120
116
113
112
114
116
119
126
130
130
129
125
123
124
125
125
124
125
127
127
127
129
131
129
128
126
124
121
120
122
125
126
123
119
119
121
122
119
117
112
112
116
123
123
119
115
116
120
123
124
125
123
119
114
112
113
117
124
128
124
120
122
122
123
122
122
122
127
129
127
125
124
123
125
126
127
125
120
115
117
123
127
122
115
115
119
122
122
118
115
115
119
122
121
119
117
116
117
121
126
131
130
124
115
112
112
116
121
126
122
118
123
126
127
125
123
124
127
125
122
121
122
123
125
126
129
130
125
121
121
126
131
129
120
118
122
125
125
123
123
125
123
120
119
118
116
115
118
122
129
134
130
123
114
112
113
114
122
128
131
129
123
126
128
127
126
125
121
118
116
119
124
127
126
123
127
129
128
126
125
128
134
134
130
126
126
127
127
125
124
125
126
125
120
117
115
114
117
122
127
129
128
122
118
117
114
113
119
126
133
131
122
123
126
126
124
121
118
117
117
121
125
125
122
119
118
120
124
124
123
123
130
135
134
130
125
123
123
122
117
117
121
130
124
119
115
115
119
122
125
126
127
126
125
124
117
113
112
118
123
126
125
123
123
124
124
124
126
129
131
132
129
125
121
119
118
118
121
122
122
120
124
130
131
128
122
118
119
121
117
117
121
125
125
122
118
119
120
123
124
125
126
129
130
127
121
116
116
118
121
123
131
128
125
126
126
130
132
139
144
144
136
129
128
129
130
127
126
127
126
121
118
121
126
128
125
119
120
125
130
130
124
119
120
123
124
123
121
122
122
123
123
125
127
126
123
120
120
123
125
126
133
128
127
127
127
127
127
132
137
138
136
132
132
132
132
131
131
131
129
121
114
112
120
130
133
129
124
129
139
141
128
120
118
124
128
125
120
118
120
122
121
121
121
122
121
121
121
123
125
128
128
124
125
126
127
124
120
119
122
124
127
128
129
128
126
126
128
128
126
119
110
107
114
127
134
132
125
124
130
134
129
123
123
128
131
124
118
116
119
124
125
124
122
120
120
120
121
122
122
123
123
120
121
125
129
128
125
120
118
121
121
123
124
123
120
119
120
122
122
119
114
111
112
117
123
126
121
118
120
124
127
127
131
132
131
126
123
124
126
129
129
129
125
122
122
121
122
122
121
120
122
119
121
126
133
139
141
138
131
126
124
126
129
127
121
117
118
121
123
126
126
121
116
114
113
118
119
119
120
123
126
129
132
133
131
130
131
132
134
131
128
127
126
125
126
127
127
126
123
121
125
124
125
128
132
137
142
143
136
130
128
131
137
132
125
120
121
125
127
128
128
129
126
124
120
119
121
124
126
127
127
129
131
132
129
128
129
131
131
129
123
121
122
124
129
132
132
131
128
126
128
131
131
127
126
131
136
138
131
128
129
132
135
130
124
121
124
127
126
123
119
126
133
134
130
123
122
127
130
129
127
127
129
129
124
120
119
123
127
127
123
120
117
120
126
132
135
135
131
131
133
134
131
126
123
126
130
132
131
129
129
131
129
125
120
118
120
124
123
120
118
121
129
134
129
122
120
126
132
132
127
126
127
126
122
118
118
123
126
128
128
126
123
119
120
126
129
129
129
131
135
132
129
125
124
125
128
130
134
135
133
130
128
124
120
115
114
114
121
123
123
120
122
120
120
121
119
124
130
130
127
126
127
126
124
124
126
126
125
126
129
130
131
126
122
121
120
121
125
131
126
126
129
129
128
127
129
131
137
138
133
131
128
124
119
113
109
113
119
123
124
117
114
113
118
124
126
125
121
123
127
129
130
128
128
129
127
124
121
120
122
128
133
134
131
126
122
122
126
131
116
123
129
133
131
128
128
130
132
131
130
129
127
124
120
114
112
114
118
119
118
114
110
113
121
128
127
123
118
121
129
132
131
128
127
127
126
122
118
118
120
125
129
133
135
132
130
129
130
130
118
124
129
130
130
129
129
128
125
124
126
127
126
124
123
120
117
116
117
118
117
116
114
115
119
124
125
122
120
125
131
130
126
123
124
128
128
125
122
122
123
124
125
127
130
131
131
131
130
128
122
126
127
127
128
129
130
128
124
123
125
126
124
122
122
121
119
118
119
125
127
124
120
119
122
124
123
123
122
127
128
123
120
119
125
130
132
130
128
126
124
124
124
123
125
127
127
125
124
125
124
124
127
129
130
128
127
124
126
127
130
129
124
120
119
119
117
117
118
124
127
126
123
124
128
132
130
127
123
123
123
120
120
122
127
130
131
130
126
123
123
122
121
120
124
126
125
122
121
124
120
122
128
134
134
129
122
120
124
131
136
134
127
120
117
117
116
113
107
106
110
117
123
128
132
136
135
131
127
123
123
123
122
123
125
125
125
124
123
123
122
120
120
121
125
128
129
125
123
125
121
121
127
133
135
130
121
118
123
131
134
132
127
121
118
118
116
112
101
96
100
112
122
128
129
131
132
133
132
131
128
124
120
120
121
120
121
124
128
128
125
122
122
124
127
131
133
130
127
127
123
121
124
128
132
130
124
121
123
129
129
125
122
122
122
121
119
115
115
113
113
116
124
128
126
123
123
127
134
135
130
121
115
116
119
122
124
130
133
132
127
125
126
128
129
130
133
133
131
132
124
121
121
125
131
132
127
125
124
126
125
123
122
126
127
122
117
119
126
131
133
127
126
127
123
120
119
123
128
131
127
122
117
118
119
124
128
134
137
133
129
128
129
130
128
126
130
135
135
136
125
122
121
124
130
133
132
129
125
126
126
128
131
132
131
126
122
123
128
136
138
133
126
122
119
120
122
122
123
125
127
129
127
125
122
123
126
130
132
134
133
131
129
126
125
126
131
133
134
133
128
123
120
121
124
131
133
133
130
128
128
130
131
131
135
137
137
132
129
132
138
138
129
118
116
121
126
126
125
126
131
135
133
129
125
124
121
120
126
133
137
135
127
122
125
130
133
131
130
125
128
126
123
120
119
124
131
135
135
132
129
126
124
126
133
143
149
140
132
131
137
139
132
120
117
123
128
128
127
131
134
133
129
128
128
128
125
122
126
133
136
133
126
123
127
133
136
134
128
121
125
130
132
127
120
119
124
132
136
132
128
123
120
122
129
136
142
137
131
132
137
137
131
125
123
125
125
124
128
134
136
132
128
127
129
131
131
130
130
131
129
129
128
130
133
135
138
137
133
126
126
127
129
129
130
126
116
102
89
81
77
68
59
62
78
94
106
112
115
123
127
125
117
109
107
114
122
130
132
130
127
127
129
132
131
127
125
127
129
127
123
121
123
119
116
118
118
122
126
126
118
120
121
121
123
120
109
94
82
75
75
70
65
65
76
93
106
116
118
124
128
130
125
119
116
117
123
127
130
129
127
128
128
130
130
129
125
123
123
123
123
122
124
122
122
125
124
121
123
128
116
118
118
118
118
113
106
92
80
76
77
74
69
66
71
87
107
120
126
130
133
132
132
130
128
128
126
124
129
131
130
126
122
123
126
127
125
122
120
120
121
121
127
133
137
137
130
122
124
132
121
120
117
117
116
114
108
99
90
84
78
72
70
71
80
93
109
120
129
134
136
132
130
131
132
130
128
127
132
134
131
126
123
124
126
126
124
121
120
118
119
122
129
137
140
137
127
123
128
136
125
122
118
116
117
116
112
107
101
95
86
77
75
81
96
106
113
118
125
130
134
129
124
122
121
123
128
133
135
132
127
125
126
129
127
126
123
120
118
117
121
125
134
136
133
126
121
124
130
136
118
120
117
115
116
113
111
108
108
106
99
91
85
92
108
117
117
119
120
125
128
127
122
119
115
117
128
134
134
125
122
123
126
127
124
124
126
125
120
118
124
133
137
133
124
121
122
125
127
127
109
112
116
117
116
113
110
110
113
112
107
99
91
92
104
114
120
121
119
118
122
125
123
120
116
118
124
126
123
122
124
129
128
120
115
122
131
132
125
121
126
133
135
129
123
124
127
128
127
124
108
114
121
124
122
118
120
119
121
115
105
96
86
84
91
100
109
112
109
106
107
113
119
120
118
114
110
109
114
123
133
136
128
117
113
123
132
135
128
121
120
125
127
126
124
125
126
128
129
129
122
128
131
133
131
126
126
123
116
106
94
87
76
70
73
84
92
94
91
86
87
91
103
112
113
103
102
105
114
124
130
131
127
123
122
126
130
131
126
119
114
116
121
126
127
123
120
122
128
135
128
131
129
128
127
124
121
114
101
89
81
75
72
66
65
67
72
75
75
74
73
80
92
103
106
101
106
112
120
124
123
123
126
130
133
132
130
128
124
119
115
116
121
127
129
123
117
116
122
132
125
122
119
117
113
111
110
100
85
72
67
71
74
68
63
62
67
74
78
81
82
89
98
106
107
108
116
124
126
123
120
120
125
129
134
137
133
128
124
123
125
125
127
130
132
128
122
117
118
123
123
123
121
114
106
103
102
95
85
72
68
74
78
76
70
73
82
97
104
102
99
103
112
120
118
116
121
125
130
129
127
124
124
125
129
135
133
126
121
124
129
133
132
132
133
133
130
124
119
120
126
134
131
122
112
106
101
95
91
83
80
81
84
87
85
90
104
119
123
117
111
113
124
133
128
119
119
126
134
138
133
128
125
125
126
127
125
122
117
119
124
129
133
133
132
133
132
126
118
115
125
134
134
127
118
112
103
99
96
94
89
88
88
93
97
104
114
122
125
120
115
118
128
136
133
125
123
128
138
140
133
128
128
130
127
123
121
119
117
117
119
125
130
130
129
130
131
127
118
111
118
128
132
128
121
116
109
107
106
101
94
86
87
94
103
112
119
125
126
124
121
123
129
135
133
127
127
132
133
131
127
126
127
128
120
111
111
117
117
115
115
119
125
126
121
123
128
131
126
118
115
124
131
130
126
117
113
113
111
109
100
95
94
99
108
117
132
140
140
132
129
130
134
136
134
131
130
130
125
120
118
116
115
110
99
97
102
107
109
107
107
111
116
117
115
115
122
130
131
127
118
122
129
131
128
120
115
113
113
110
110
110
111
114
119
124
139
154
155
145
133
131
134
136
134
130
125
119
117
112
108
100
94
86
80
83
88
95
98
99
98
99
104
110
112
113
116
122
127
127
122
122
126
126
124
120
116
116
116
115
120
123
126
125
125
121
129
144
151
143
131
128
131
133
129
123
118
114
108
102
95
83
76
75
77
82
86
94
102
107
106
103
103
109
116
117
118
122
125
127
124
123
123
122
119
116
118
122
125
125
126
127
130
128
127
120
117
123
130
130
127
124
126
126
122
117
115
116
113
99
83
71
70
82
91
98
102
105
115
120
120
116
113
115
119
122
126
126
130
132
121
121
124
123
119
116
121
128
131
128
125
125
127
129
129
123
119
120
126
125
122
121
122
122
119
118
120
125
122
106
88
79
79
92
107
114
119
121
124
123
125
122
117
115
116
120
126
129
133
135
120
121
125
126
123
120
123
127
128
124
120
120
127
129
130
129
126
127
127
124
121
120
122
124
124
123
123
124
123
110
103
98
98
103
112
122
128
127
123
119
117
117
115
112
113
117
124
129
132
132
124
124
126
128
127
124
124
124
121
118
116
118
124
126
126
124
125
128
128
126
122
121
125
128
128
125
120
112
107
111
116
118
118
113
113
120
126
126
121
118
116
115
113
110
112
116
124
129
129
125
126
124
125
126
126
126
125
125
122
120
119
120
123
123
122
118
117
119
125
126
123
120
119
122
126
125
119
110
107
110
120
125
124
117
114
117
120
119
119
121
122
119
113
110
112
117
124
127
125
122
123
123
123
123
123
124
125
124
124
125
124
123
123
123
123
120
118
117
123
128
127
120
112
114
122
127
125
122
120
120
121
119
118
117
116
117
116
116
119
125
126
120
112
110
113
119
124
126
124
120
123
122
119
118
119
120
120
120
121
124
125
123
121
121
126
128
127
124
127
133
137
128
118
117
123
129
131
129
128
127
123
116
110
115
117
118
118
119
122
125
124
118
113
113
115
121
124
127
125
120
124
121
118
116
117
117
116
114
115
120
123
121
117
115
121
128
128
126
126
132
138
137
130
127
128
132
133
129
126
127
128
128
123
118
118
119
121
123
124
124
122
119
118
119
123
123
123
124
121
116
125
121
120
121
124
121
120
118
117
121
123
121
114
109
112
118
123
122
121
122
129
134
136
132
129
132
132
127
122
124
132
140
133
126
121
121
123
124
124
122
123
126
127
126
125
123
121
118
114
112
128
125
124
126
128
129
131
131
129
126
127
125
119
114
112
117
120
121
120
118
120
125
129
129
129
131
132
131
126
127
131
137
136
129
125
123
123
123
122
122
125
129
129
125
121
120
122
121
116
114
131
129
126
124
125
131
135
138
137
132
131
129
129
127
125
122
124
127
126
120
115
115
120
128
130
131
132
133
134
131
128
125
125
127
126
124
122
122
122
123
124
124
122
119
118
120
125
126
123
120
130
128
125
122
121
122
125
129
132
131
130
129
132
132
130
126
127
130
128
120
112
109
117
127
134
134
130
131
134
133
127
123
121
123
124
122
120
120
122
124
125
122
118
116
117
122
127
128
124
123
124
123
124
124
120
114
115
120
126
130
130
127
128
128
125
122
122
123
122
115
109
108
115
126
132
130
125
124
126
127
126
124
122
123
122
122
120
119
121
125
128
128
122
117
116
121
125
126
123
123
121
121
122
125
122
117
117
121
130
135
131
126
122
119
117
116
116
117
117
115
115
114
115
119
121
122
120
119
120
123
124
126
128
128
128
128
125
123
122
126
132
136
129
119
114
117
122
124
122
121
122
119
118
122
121
121
121
125
133
135
131
125
119
116
115
115
114
116
120
127
130
126
119
116
115
117
119
120
122
123
124
126
129
132
132
134
136
133
129
126
129
132
130
122
119
120
124
124
122
121
120
120
117
118
119
122
123
124
126
128
128
126
123
121
120
117
117
119
124
132
137
133
126
122
118
119
120
124
127
127
126
126
127
128
128
131
135
135
130
124
121
123
127
127
128
127
129
126
123
123
119
123
123
120
121
124
124
124
122
124
126
126
127
127
123
121
120
118
123
124
125
127
128
129
126
122
122
127
130
130
126
124
123
122
120
121
126
128
126
122
118
120
127
132
134
131
128
124
124
127
123
128
128
126
125
127
127
126
125
125
125
125
126
127
123
120
117
117
120
119
117
117
122
128
127
125
126
129
133
132
126
122
120
121
120
120
122
126
124
122
122
124
131
135
132
127
121
120
124
129
132
131
128
127
126
126
127
128
130
130
126
124
123
123
120
116
113
115
121
124
121
113
111
116
122
126
129
131
133
131
127
123
123
126
128
129
130
128
125
123
123
127
132
134
127
121
118
119
126
131
131
128
128
128
127
126
126
129
133
135
129
124
122
121
118
114
113
116
125
129
124
114
106
107
117
124
127
128
128
126
127
127
127
127
128
129
128
127
124
121
118
120
126
130
126
122
121
124
129
134
119
125
130
132
130
127
127
130
134
135
131
128
124
122
119
116
116
118
121
122
120
116
110
110
113
120
124
125
123
123
127
128
128
127
126
126
125
123
120
118
116
116
120
125
127
127
127
128
133
136
116
125
131
132
130
129
130
130
131
130
129
129
126
123
121
121
120
120
118
118
119
122
121
119
119
122
125
125
124
125
126
127
126
128
129
127
124
120
118
118
118
119
121
124
127
128
128
128
130
136
123
126
127
125
123
125
127
126
125
125
127
126
125
122
121
122
121
120
119
122
125
127
125
126
128
130
129
127
124
124
123
122
125
128
130
131
127
124
120
119
121
124
129
129
127
126
124
123
125
132
129
126
122
118
115
117
119
120
122
125
129
130
125
120
119
119
117
117
119
123
125
124
123
128
134
138
134
126
120
119
120
121
123
126
129
130
130
128
125
123
125
128
132
131
127
125
122
121
123
128
130
125
122
119
118
118
117
119
123
130
133
132
127
121
119
118
116
113
111
109
112
116
122
128
134
136
132
126
120
118
120
121
121
123
125
126
128
131
132
130
129
127
128
128
126
124
121
122
125
127
126
124
124
123
124
123
119
120
126
133
133
130
127
123
123
123
120
115
108
101
103
114
125
131
132
129
126
127
126
125
123
119
117
118
120
121
123
127
131
132
130
126
124
124
123
122
123
126
128
129
124
125
125
125
126
124
121
121
125
129
128
126
125
126
127
126
124
120
120
117
118
123
128
131
130
127
125
127
131
132
127
120
115
116
118
119
120
124
128
130
128
126
126
125
121
121
124
128
131
131
122
122
124
127
129
129
123
118
117
119
123
126
128
129
128
124
121
123
128
133
133
127
126
125
126
125
126
127
130
131
128
124
120
119
119
121
124
127
129
129
129
129
129
126
123
124
129
132
133
130
119
117
121
129
137
135
126
116
111
115
123
131
133
130
127
123
121
124
130
137
137
131
122
116
118
121
126
127
127
127
130
130
127
122
122
124
128
131
132
132
132
131
128
124
125
129
135
137
136
129
118
115
120
128
136
136
127
120
116
121
127
133
132
128
127
129
132
133
132
135
138
136
125
116
113
119
126
127
127
129
132
132
128
124
124
127
130
130
130
134
136
132
123
120
125
134
140
139
135
126
121
122
125
124
123
123
125
126
128
128
130
131
129
126
131
139
144
139
132
132
136
138
131
121
117
121
126
127
128
132
134
132
129
126
127
129
128
126
127
132
135
131
123
119
126
134
137
133
128
122
122
129
132
127
120
116
120
126
129
129
128
127
126
126
131
138
142
135
128
128
132
135
132
126
124
125
126
127
129
132
136
135
131
127
126
127
128
127
128
130
130
130
128
128
131
132
130
124
122
121
134
134
129
127
127
126
119
103
90
81
78
73
70
76
92
109
117
118
118
125
129
127
117
110
112
120
124
127
128
127
127
126
126
129
133
135
134
131
131
134
137
132
125
116
112
114
120
125
126
125
125
124
120
122
124
124
115
101
87
81
81
78
72
71
80
99
115
120
120
123
128
130
126
121
118
119
121
122
125
128
131
131
130
132
135
135
129
123
124
129
136
133
127
122
119
121
125
123
123
124
119
119
117
117
119
117
110
99
88
84
85
83
78
74
78
97
115
123
126
128
128
131
129
126
126
122
119
117
125
132
135
132
128
128
131
130
125
121
122
125
126
124
126
128
133
133
128
123
122
123
115
119
118
116
113
112
110
105
98
93
88
84
79
77
86
100
114
123
129
132
131
130
128
129
128
126
123
126
134
138
135
130
127
128
127
127
124
122
123
121
121
121
126
131
132
131
127
126
128
128
111
119
120
117
115
114
115
114
112
103
92
86
81
83
97
105
114
121
128
133
134
131
128
128
124
126
132
141
145
137
130
127
128
129
126
126
126
125
120
118
121
125
133
131
126
123
124
127
129
128
111
118
119
120
120
119
120
119
115
110
100
92
86
90
97
106
117
122
129
135
134
129
126
124
120
121
129
138
138
128
125
126
127
124
120
124
131
131
123
118
124
137
140
132
121
120
124
127
125
118
113
116
118
123
123
120
116
113
113
114
108
103
97
97
97
105
115
122
128
128
129
128
126
121
117
114
117
119
120
124
126
128
126
116
114
123
136
137
127
121
126
138
140
132
124
123
126
126
121
113
123
121
124
129
127
121
115
110
109
109
106
101
96
94
97
103
109
113
113
115
119
120
123
123
116
108
102
103
112
122
130
132
125
117
117
124
135
137
128
122
121
124
127
131
129
126
125
124
122
121
134
132
132
132
130
126
123
117
112
104
97
91
91
89
90
92
94
95
92
95
101
110
120
123
118
109
102
104
114
124
128
128
125
125
128
128
131
128
124
117
112
114
122
130
132
127
121
119
122
128
140
136
129
126
125
124
124
117
105
96
91
86
84
79
79
80
77
74
76
82
91
101
111
114
114
109
109
115
120
124
123
123
125
131
135
134
129
125
120
116
114
117
124
131
133
128
120
117
120
126
132
132
124
116
108
110
114
107
98
90
87
88
83
75
70
69
72
76
79
85
91
101
107
110
110
109
117
124
126
123
120
121
123
126
131
133
128
123
119
122
128
132
131
130
130
127
123
119
118
122
128
134
128
116
105
105
107
100
91
84
85
88
82
73
66
69
80
91
96
96
97
104
113
118
118
117
121
127
129
127
124
122
122
122
125
127
125
120
117
123
134
143
137
130
128
127
124
122
119
120
134
141
138
125
116
111
107
99
92
83
80
80
80
76
75
81
94
108
113
112
107
113
122
130
131
126
124
126
128
131
129
126
124
125
125
124
121
119
117
123
128
135
136
132
129
127
126
123
121
119
137
142
137
129
123
117
109
101
96
88
80
77
80
86
92
100
109
119
123
121
119
120
125
134
136
132
126
124
128
131
131
129
129
131
129
124
121
121
122
121
120
123
127
129
131
130
130
126
120
116
128
130
132
130
125
118
111
108
108
102
93
88
90
100
111
117
124
129
131
130
128
125
126
132
133
131
127
128
129
130
128
127
128
127
120
114
115
117
119
117
113
115
119
121
124
129
132
127
120
115
117
123
130
132
127
119
112
111
116
113
109
104
106
112
119
127
135
139
139
136
131
126
126
127
127
125
124
125
124
121
118
114
111
106
99
96
100
105
106
108
109
113
115
116
117
124
129
127
123
119
121
125
131
134
131
124
117
113
115
119
120
119
119
122
124
128
135
140
140
136
129
125
125
126
124
119
115
114
113
111
104
94
83
78
75
79
86
96
101
103
110
116
122
120
117
120
125
126
125
123
134
130
129
130
130
126
120
114
114
119
125
127
126
126
125
124
130
135
137
133
126
123
124
126
126
117
107
103
103
102
95
77
68
64
69
80
92
103
109
111
113
120
123
123
120
118
122
129
129
127
132
127
124
123
122
121
120
117
119
123
127
129
129
129
127
125
128
134
136
132
125
120
122
123
121
117
114
110
109
107
95
81
77
83
89
98
108
116
121
121
119
121
119
117
117
117
124
131
133
130
117
121
124
122
118
117
121
126
127
125
125
127
130
131
129
129
132
138
139
134
125
118
116
115
119
121
124
126
123
112
102
98
100
106
112
118
123
123
123
120
119
118
116
113
111
115
124
129
130
129
109
119
128
128
122
118
123
130
130
122
118
120
126
129
129
130
134
141
139
133
125
120
119
119
119
122
125
127
122
112
111
115
118
123
122
123
126
125
120
116
116
116
115
111
109
112
120
125
125
124
119
124
130
130
126
122
125
127
125
118
112
115
120
123
123
123
126
129
133
130
126
122
125
125
124
123
121
112
106
109
118
127
128
122
119
121
127
125
120
117
117
118
118
115
113
112
116
121
122
121
125
127
127
127
126
126
126
124
120
119
117
117
119
119
118
116
117
125
129
129
124
120
120
123
126
126
121
112
109
116
124
129
123
117
115
118
122
122
120
121
123
122
120
117
116
115
115
120
124
124
124
124
121
120
123
125
124
122
122
122
122
121
119
117
117
119
122
127
133
134
126
115
110
116
124
130
128
126
125
126
128
126
121
118
117
118
119
117
119
122
126
123
118
117
116
117
118
122
126
126
122
119
114
114
118
121
121
120
121
123
123
120
118
118
120
124
126
130
136
137
131
121
115
118
125
132
132
131
131
131
131
127
124
127
128
124
120
118
118
120
121
118
116
117
118
122
123
125
126
122
123
119
114
115
116
119
120
120
121
122
121
119
118
118
121
125
125
126
128
131
133
132
131
130
132
135
132
128
127
130
134
136
134
132
131
128
125
124
121
117
115
115
118
121
125
126
125
124
123
118
124
123
124
125
128
126
126
124
122
123
125
126
122
120
120
120
121
121
120
122
127
133
137
139
140
139
136
129
126
129
137
142
140
134
129
128
129
127
122
117
115
119
124
125
123
124
124
123
121
118
126
126
127
129
133
134
134
130
124
123
129
131
128
122
118
118
120
121
121
120
122
125
130
134
139
142
140
136
129
130
133
137
137
131
127
127
128
127
124
120
121
125
125
121
118
120
124
126
122
119
129
127
124
124
129
136
137
132
125
122
125
129
129
125
121
119
122
126
127
123
119
118
120
126
133
138
139
135
129
126
127
131
132
128
125
124
126
126
125
124
126
128
124
118
116
120
126
129
125
120
127
125
123
121
126
130
132
131
127
123
122
126
129
130
126
120
121
127
127
123
117
113
116
122
127
132
131
129
123
121
124
129
131
127
122
122
124
126
126
126
129
131
128
120
118
122
129
131
127
122
119
121
125
127
125
122
122
127
129
129
125
125
128
129
124
120
118
120
120
118
115
114
117
120
122
125
125
122
120
119
123
127
128
126
123
123
126
125
124
126
131
136
133
122
118
121
127
131
128
125
117
118
122
124
120
116
117
124
133
134
130
122
120
118
117
116
114
114
115
116
117
117
118
119
120
120
121
121
121
121
122
122
124
125
127
130
132
127
122
122
132
142
136
121
113
117
124
130
129
128
119
116
111
106
107
110
113
118
129
134
129
118
106
104
109
113
113
113
117
122
124
123
120
120
120
121
120
121
123
123
122
122
122
124
129
136
140
133
124
120
128
137
134
122
113
116
124
127
126
125
124
118
106
96
99
107
111
113
121
127
125
115
104
102
110
115
116
116
122
128
128
124
121
122
123
120
118
120
123
126
125
124
123
123
127
135
141
137
128
119
120
127
129
126
121
123
124
122
120
121
124
122
117
111
112
114
114
113
118
124
124
118
117
119
123
123
120
119
123
126
126
123
121
122
122
120
119
122
126
128
126
125
124
124
127
132
137
136
128
120
116
120
129
134
132
129
124
120
117
122
124
126
125
126
126
124
120
117
120
124
121
121
122
125
127
124
120
119
121
125
122
120
116
117
122
124
126
128
129
128
127
126
127
129
132
133
134
133
129
121
116
119
130
139
139
132
125
122
124
125
126
126
125
128
129
127
124
123
124
123
117
112
115
119
123
122
117
116
122
125
123
117
110
113
122
129
134
133
130
128
127
126
128
129
132
132
133
133
131
124
117
117
126
136
138
132
127
127
129
127
131
126
125
126
128
128
126
126
126
123
117
109
111
114
119
121
118
117
121
122
122
118
115
115
121
128
131
130
127
125
126
125
126
127
125
125
128
133
134
128
118
113
118
127
129
127
125
127
129
126
131
129
129
130
130
130
129
129
130
129
126
121
120
120
120
124
123
121
118
117
119
121
123
122
120
121
124
127
126
122
122
122
123
123
122
122
125
130
134
130
120
114
116
121
124
124
123
123
125
125
127
130
133
133
131
129
130
130
131
133
134
134
129
127
124
126
126
122
118
116
118
123
127
126
123
125
127
131
129
124
119
118
123
128
129
127
124
125
128
129
125
123
121
122
124
124
124
122
123
126
127
130
131
129
125
127
131
131
130
131
134
137
133
128
124
124
122
120
117
118
119
121
123
126
129
132
133
133
130
124
119
121
126
132
134
129
123
119
121
126
128
129
127
127
127
127
127
126
125
128
130
127
124
119
119
125
133
134
130
127
129
131
130
127
123
119
116
116
115
120
121
119
121
125
130
133
132
128
124
120
121
124
129
133
132
127
122
122
124
128
130
130
131
130
128
127
126
125
125
127
130
126
122
117
121
129
135
136
132
128
126
128
128
125
123
120
117
116
115
115
117
119
122
126
128
128
126
122
120
118
121
125
129
131
129
125
126
129
132
133
131
129
128
129
127
125
124
124
126
126
128
125
122
120
123
128
134
133
132
130
127
127
128
126
126
124
123
123
122
121
121
123
127
129
128
125
124
124
122
122
123
125
127
127
126
125
126
129
132
133
129
127
126
125
125
125
127
129
129
128
127
127
123
120
121
123
123
126
126
126
126
128
128
126
125
126
126
130
130
129
128
127
128
128
128
128
128
128
127
127
127
126
125
123
123
121
121
122
124
125
127
127
126
125
125
127
132
135
134
133
127
125
122
118
118
118
119
117
116
118
123
128
129
126
122
123
126
131
131
130
126
124
122
123
127
130
132
129
127
127
129
129
122
119
118
116
115
116
120
125
128
130
129
128
126
128
133
136
137
135
124
119
119
120
120
120
119
115
113
114
122
128
127
125
122
124
126
128
128
126
124
121
119
119
125
130
132
130
127
127
129
128
123
119
119
119
121
124
127
130
133
133
132
130
128
129
134
137
139
138
118
116
121
124
123
122
120
117
117
119
124
124
124
124
125
126
127
127
128
130
128
126
122
121
125
130
132
131
129
128
129
128
125
123
124
128
131
131
133
134
136
135
134
130
129
130
134
140
141
140
116
120
126
127
123
120
119
118
119
121
125
128
128
127
127
127
125
124
128
132
133
132
126
123
125
128
131
130
129
130
132
132
129
127
127
129
129
128
129
131
135
136
136
132
129
129
128
130
135
138
118
125
129
128
122
119
119
118
116
118
125
131
132
130
129
126
123
120
123
130
133
134
130
126
126
128
130
130
129
130
133
134
131
128
125
123
123
123
124
126
131
134
137
136
133
128
121
119
124
134
132
135
131
128
126
124
115
103
89
81
86
85
86
89
101
114
122
123
122
125
127
122
114
110
116
125
129
125
123
125
127
126
123
122
126
130
130
129
129
129
128
128
126
119
116
118
125
133
138
136
135
132
124
123
124
127
117
104
89
83
87
88
83
81
88
108
124
128
124
123
123
120
115
112
117
124
126
121
120
124
131
132
129
127
126
127
125
122
123
127
129
128
124
119
117
120
128
138
141
136
132
128
123
119
120
121
115
105
93
89
89
90
87
83
89
107
123
128
126
124
123
119
115
114
116
120
118
117
120
127
135
137
134
132
129
125
121
121
123
127
128
125
122
119
118
122
129
134
133
124
120
123
123
119
117
117
117
113
104
95
89
89
89
92
98
108
120
127
130
131
129
124
119
118
117
117
119
121
130
132
133
133
132
132
130
128
125
126
128
129
127
124
121
118
118
121
126
128
125
120
111
120
121
120
118
119
124
123
115
103
90
89
91
96
105
108
118
126
132
135
134
131
128
127
124
123
122
127
130
131
129
129
131
129
127
127
130
132
130
126
125
124
121
117
117
119
125
127
127
119
116
119
121
122
122
123
127
127
120
112
102
97
97
100
102
108
119
125
129
133
132
128
129
130
128
125
122
122
123
125
128
131
131
125
119
122
132
134
128
121
124
126
123
118
116
121
127
130
128
120
133
130
129
127
127
123
120
119
118
118
112
107
104
104
105
110
116
122
122
123
122
123
124
126
124
121
118
118
119
125
130
133
130
120
115
119
129
132
127
121
122
124
124
121
121
124
129
130
128
123
143
139
136
132
128
121
117
114
112
112
111
107
106
105
107
110
113
114
115
119
118
116
119
120
119
117
116
119
125
129
131
131
130
125
123
122
125
127
126
123
120
120
124
127
128
126
126
127
127
126
142
139
135
131
128
124
123
119
112
105
99
95
95
97
99
101
102
103
108
116
118
117
119
119
118
115
114
119
125
129
127
127
130
135
134
128
124
123
124
123
117
118
123
129
130
126
123
125
126
125
134
132
127
125
123
125
127
121
109
97
87
85
85
87
90
94
95
94
99
107
115
117
120
122
119
113
114
118
122
124
123
124
129
134
135
132
126
123
121
124
125
124
124
126
125
125
123
125
123
124
127
128
126
120
119
121
121
113
102
91
88
84
84
84
84
90
88
88
88
97
106
116
120
119
113
110
117
122
123
122
120
122
124
125
126
127
123
119
119
124
133
134
128
122
121
124
124
122
120
120
126
130
127
121
118
117
113
104
95
88
87
84
86
84
83
84
87
89
90
97
108
118
122
120
119
119
124
129
129
124
121
122
122
122
122
118
116
113
115
123
134
138
131
123
120
122
122
121
119
120
131
132
130
124
122
119
112
102
94
85
82
80
81
83
87
90
93
100
106
112
118
122
125
127
130
129
128
128
127
125
124
124
125
127
127
119
114
114
117
122
124
129
129
127
125
122
121
123
123
122
136
133
128
126
125
122
114
105
97
89
80
77
80
90
99
105
111
117
119
125
129
127
126
129
132
132
125
117
116
123
127
128
129
131
129
124
121
122
125
122
117
117
121
125
125
124
124
124
123
125
134
130
128
129
128
122
114
108
103
99
96
96
100
107
116
122
127
128
131
131
131
127
124
125
126
126
122
116
115
119
124
124
122
123
119
113
115
119
122
120
115
114
115
118
121
126
128
124
121
120
130
128
131
132
130
123
116
114
116
115
115
116
118
122
124
127
130
128
127
129
127
124
122
121
122
122
121
122
120
115
107
102
102
103
101
99
102
107
110
112
116
120
120
117
119
125
129
125
120
116
129
130
132
136
134
128
123
122
125
127
128
127
127
126
126
127
124
115
113
119
124
124
123
124
124
121
118
113
110
102
92
82
83
90
96
100
102
104
104
107
117
129
134
128
121
122
128
129
123
116
131
131
130
132
133
131
127
126
127
132
131
129
126
127
129
128
123
112
111
120
125
126
126
128
129
126
116
103
99
97
91
83
82
90
100
110
115
116
116
113
116
127
137
132
122
119
126
131
128
119
128
126
123
123
125
125
123
119
119
124
129
128
127
128
130
131
126
123
123
127
128
128
126
127
130
128
117
107
103
104
103
99
98
103
109
117
122
128
126
120
115
118
123
123
120
118
124
130
128
119
119
122
125
124
121
119
119
118
118
119
123
125
125
124
124
127
128
133
135
132
130
129
126
124
125
127
124
121
117
114
113
118
119
120
117
118
122
127
125
120
115
115
116
116
118
120
125
127
124
118
118
123
130
130
124
119
122
127
126
121
118
120
121
119
116
118
124
131
135
134
132
131
128
123
120
122
125
126
122
117
120
128
131
130
125
122
123
122
119
114
114
114
115
116
119
120
123
123
121
118
121
127
132
132
128
124
127
131
129
124
119
117
120
121
119
119
122
128
132
133
131
131
129
125
121
120
121
122
120
118
124
129
132
129
125
124
126
124
120
116
117
118
119
118
118
116
114
118
119
120
124
127
127
127
128
128
128
126
123
121
120
121
122
125
126
125
124
127
131
131
127
125
122
122
123
123
122
118
117
122
127
128
125
120
118
121
125
126
123
122
125
125
124
121
115
108
106
113
123
130
124
125
121
120
124
127
127
122
119
119
120
121
122
122
122
123
126
129
131
130
123
117
114
119
123
126
127
126
125
127
129
128
123
117
114
115
120
122
124
126
128
128
125
121
114
105
104
114
126
132
122
122
118
117
121
124
127
124
121
119
119
118
119
120
119
121
124
128
131
128
123
120
119
124
126
126
127
128
130
130
131
131
131
129
122
116
117
120
123
123
123
122
121
119
114
108
108
119
129
133
118
121
123
125
126
126
129
128
127
124
121
121
123
124
121
120
120
123
126
125
124
128
133
136
133
128
124
127
129
130
133
137
141
138
131
124
122
125
123
119
115
115
117
119
115
113
114
123
132
134
116
122
128
133
134
132
132
130
126
128
131
133
133
130
125
120
117
118
120
122
124
129
137
141
138
132
128
126
128
129
132
136
136
134
130
129
131
130
125
117
112
116
121
122
119
117
120
126
133
135
118
124
128
132
135
137
134
126
122
125
134
139
134
128
124
121
120
118
118
120
122
125
130
134
135
134
132
129
125
124
125
125
125
125
125
128
132
131
125
118
116
120
125
124
121
120
122
128
132
131
125
126
125
126
132
136
134
127
121
122
125
128
126
124
123
124
124
124
123
121
120
120
120
123
129
133
132
128
121
117
119
122
122
121
120
124
129
131
126
121
121
125
127
124
121
121
125
128
130
127
131
128
125
125
131
133
133
131
126
121
118
122
125
126
126
126
127
129
126
123
119
117
118
121
124
129
132
128
118
114
119
126
131
127
122
123
128
130
128
124
125
129
130
125
121
121
125
130
130
127
127
124
125
129
133
130
131
132
132
128
122
121
127
129
126
123
123
125
125
122
120
119
122
122
122
126
127
125
120
118
121
128
132
130
126
126
129
130
128
126
128
134
135
128
122
120
125
130
131
129
120
117
120
124
127
126
128
131
136
134
129
121
120
119
118
118
116
117
118
119
121
122
124
123
123
122
122
124
124
122
122
124
126
127
128
130
133
130
124
124
131
140
140
130
123
121
125
130
131
130
122
114
106
106
112
119
125
128
133
134
130
118
106
106
112
117
116
114
115
118
119
118
119
122
123
121
119
120
123
124
123
121
121
123
127
133
136
131
122
120
130
139
139
131
123
123
126
130
130
128
131
121
108
95
100
113
120
121
126
130
126
117
103
106
117
123
120
119
121
122
118
115
117
122
124
121
117
118
120
123
124
123
124
125
130
135
139
134
126
122
126
133
133
128
122
126
127
128
126
126
137
130
119
110
111
113
115
117
122
128
125
118
116
119
124
127
123
123
126
129
126
121
119
121
122
118
116
118
120
124
125
127
130
134
136
137
139
135
131
126
124
125
126
127
127
128
127
126
122
123
127
126
123
126
125
121
118
117
123
126
124
119
121
125
127
126
120
119
122
127
130
127
121
118
120
119
120
120
121
123
127
129
132
135
136
134
133
133
133
128
121
117
123
130
135
133
129
128
126
124
115
116
121
127
129
128
125
124
125
124
119
114
118
123
128
126
116
111
111
118
123
122
120
119
121
124
124
120
118
121
126
128
128
126
123
123
126
131
132
127
119
113
121
132
137
134
130
130
131
125
121
120
121
125
129
131
132
130
127
122
113
108
114
122
130
129
121
114
106
107
114
120
124
125
126
125
122
118
115
117
122
123
122
116
112
116
123
131
135
128
120
115
119
129
132
129
126
127
129
124
134
130
125
126
129
132
132
130
128
124
119
118
121
128
132
133
129
122
113
107
111
119
127
132
129
125
122
119
117
118
119
119
119
118
116
120
127
134
137
133
125
122
124
127
127
125
122
118
115
118
133
131
129
129
130
131
130
128
128
131
134
135
132
133
132
131
128
124
118
112
112
117
125
129
127
126
128
129
127
122
119
120
123
126
128
127
128
131
135
134
131
131
128
126
128
128
125
117
110
113
122
126
130
131
131
131
131
130
130
133
139
142
139
134
130
125
122
122
121
117
116
116
120
125
127
128
131
131
129
124
120
123
128
131
131
125
120
120
125
131
133
130
126
124
128
133
135
127
119
116
117
123
127
130
131
133
138
137
132
129
130
133
134
133
128
122
121
122
123
123
121
119
121
124
125
126
126
126
124
120
121
123
129
132
128
119
112
114
121
129
131
127
121
121
125
131
134
131
127
122
119
122
124
126
127
133
140
141
133
126
123
125
129
129
127
123
121
123
126
128
127
124
124
124
124
122
122
121
119
116
119
123
131
133
129
121
116
119
126
130
130
128
125
122
124
127
130
131
128
125
126
122
120
119
123
129
135
136
131
126
123
124
127
126
123
122
123
128
132
132
130
127
126
124
122
124
125
124
121
120
124
129
135
135
131
127
126
128
131
130
130
129
126
124
124
128
132
135
133
128
130
126
120
118
121
127
130
131
127
125
125
128
129
124
117
118
124
131
133
130
129
127
125
123
124
128
131
129
126
126
130
136
136
134
131
127
125
125
126
128
128
128
125
124
125
131
138
139
138
132
138
132
124
120
120
126
130
129
125
122
126
130
131
124
118
119
125
130
129
127
126
127
124
123
126
130
131
128
125
125
130
133
131
128
125
121
118
117
122
126
129
129
126
126
127
129
132
135
138
139
137
134
127
122
119
123
127
128
125
123
126
130
131
127
124
125
125
127
126
126
126
127
127
127
130
132
131
127
123
123
125
126
125
123
121
119
119
120
125
130
132
131
129
129
128
127
126
129
138
144
127
126
126
125
121
120
121
125
124
124
125
127
128
129
130
128
123
123
127
130
131
128
126
130
133
135
132
130
127
125
125
125
125
124
125
126
128
130
132
134
135
135
134
133
131
128
126
130
140
144
116
119
126
128
124
120
117
117
117
121
126
128
128
129
128
124
118
119
127
134
135
130
126
128
131
131
132
131
131
130
129
129
129
128
127
127
128
129
130
131
135
137
139
137
133
129
125
128
135
142
116
121
127
130
128
124
119
113
111
117
127
132
132
129
126
118
113
114
125
133
136
133
130
128
127
128
130
131
131
129
127
127
128
127
125
123
122
124
125
127
131
137
141
139
134
128
121
121
128
141
124
129
130
129
126
126
120
111
100
93
96
99
102
102
107
116
125
127
126
127
126
120
113
112
119
129
133
129
125
125
126
124
121
118
117
124
128
128
124
116
112
112
118
121
120
121
125
131
140
137
132
131
126
124
126
129
123
109
94
88
94
96
97
96
100
115
126
130
126
125
124
120
114
112
117
125
128
123
120
121
129
131
128
120
114
117
121
123
124
119
117
117
119
118
116
120
128
140
146
139
134
131
126
124
126
128
124
113
98
92
93
96
96
97
102
114
124
126
124
122
121
120
116
114
117
121
124
121
120
123
133
140
139
132
124
119
118
122
129
132
130
127
123
120
117
119
126
135
137
129
127
129
127
125
124
124
126
121
111
99
94
96
99
105
109
116
123
124
126
127
126
126
123
120
118
119
122
124
127
128
129
132
135
134
130
127
127
132
136
137
133
128
125
122
120
120
122
122
122
117
119
123
124
122
120
121
126
126
120
106
97
98
106
112
117
119
125
127
130
133
132
129
127
126
122
122
120
122
126
126
124
124
126
127
128
129
133
135
136
133
129
125
123
121
122
123
124
121
116
115
121
121
120
119
118
119
122
125
122
115
104
105
111
118
121
125
127
128
128
129
127
126
127
129
128
125
120
117
118
122
125
127
126
123
120
121
124
126
125
123
123
123
120
119
123
127
129
126
120
118
136
132
127
124
120
117
119
123
124
124
118
113
113
115
122
128
128
125
121
121
122
123
126
129
131
126
123
119
119
125
129
131
131
127
121
115
114
117
120
119
120
122
121
123
126
128
130
129
125
121
141
140
136
131
124
119
120
124
128
127
120
113
109
110
114
120
120
117
116
118
119
120
123
126
130
130
128
128
130
129
128
129
132
136
131
119
115
115
121
121
119
121
125
128
128
127
127
128
126
122
131
133
131
128
124
122
125
126
122
115
111
105
103
101
107
111
109
109
111
119
120
119
122
125
129
129
128
130
130
127
122
123
130
138
135
126
120
119
125
126
123
123
125
129
126
122
124
127
127
123
122
124
125
125
124
125
128
124
114
102
94
92
93
95
99
104
104
104
109
114
119
120
123
125
126
124
125
123
123
122
120
122
126
130
130
127
125
122
124
127
129
127
124
120
118
118
122
126
126
125
124
124
126
126
125
126
126
120
108
96
89
89
92
96
100
106
106
106
108
109
119
124
128
126
124
119
123
126
124
122
120
122
123
123
124
125
123
120
120
124
131
130
121
112
110
117
120
122
121
123
128
128
128
126
124
125
121
114
105
97
92
90
93
101
108
111
108
106
109
115
123
129
130
127
124
121
127
131
131
124
120
122
124
126
126
124
121
118
119
123
126
125
121
117
116
119
121
121
120
121
130
128
124
122
124
123
117
109
106
101
98
94
98
106
113
115
111
108
113
126
131
132
131
128
127
126
128
128
125
122
120
122
126
132
132
127
122
122
124
124
119
117
120
122
121
121
123
124
125
124
131
127
122
123
125
124
117
110
107
107
106
104
107
113
118
123
120
115
119
127
131
129
124
124
126
127
123
115
116
118
122
125
129
131
130
124
122
128
133
127
118
114
117
121
122
122
122
125
128
128
133
129
125
127
127
125
120
113
111
114
116
120
121
121
122
126
128
127
125
125
126
123
120
120
125
128
123
116
114
118
122
122
118
113
110
112
117
125
129
125
119
116
116
118
118
120
121
121
123
125
132
131
130
130
127
126
124
121
121
123
128
131
132
126
123
125
128
128
124
123
123
122
121
122
125
126
125
121
117
113
107
102
98
96
94
100
106
114
117
117
119
121
121
118
118
119
121
120
119
117
129
130
128
125
125
126
128
130
132
133
133
132
128
125
124
124
123
115
113
119
124
126
127
127
127
125
121
114
110
98
89
85
91
96
101
106
109
115
111
111
117
127
132
127
120
119
125
126
120
112
126
124
118
118
123
127
128
128
130
134
133
128
125
124
127
128
122
113
110
118
126
129
129
129
130
126
116
103
96
93
91
96
104
112
118
123
124
124
120
115
117
127
134
128
122
119
125
129
124
112
123
123
117
118
121
126
123
118
116
120
127
127
125
124
128
130
123
118
116
123
128
130
128
128
131
129
118
103
96
104
111
120
124
124
127
129
132
132
130
124
119
123
127
126
121
119
124
127
124
114
124
125
123
121
122
122
120
116
111
112
119
124
123
118
114
116
119
118
120
126
127
128
127
127
130
128
122
114
112
117
123
131
134
131
126
124
123
127
129
125
120
119
119
120
123
125
127
126
122
116
121
125
127
127
125
124
125
123
120
116
116
117
118
108
99
98
106
116
121
127
125
127
128
126
125
123
121
120
121
122
124
130
133
133
128
123
121
121
122
123
119
117
115
117
123
130
130
124
121
118
120
122
127
130
130
129
130
130
127
122
118
117
117
114
111
108
109
116
120
125
125
127
127
125
122
119
118
119
121
122
123
125
128
130
130
127
126
124
124
123
121
120
116
116
117
120
121
119
120
121
121
123
125
130
132
132
130
126
124
123
121
121
123
126
126
124
121
119
118
122
124
126
124
122
121
119
119
119
120
123
125
125
123
122
122
125
128
129
128
128
128
126
122
119
114
108
106
112
120
124
124
127
126
126
127
129
128
124
121
120
121
124
126
126
127
127
126
122
117
117
120
122
123
123
122
122
124
125
126
126
126
124
122
117
111
112
122
127
131
130
129
128
127
122
114
106
103
111
122
126
123
127
126
123
123
126
129
128
126
123
121
122
124
124
122
120
124
123
120
116
117
122
131
131
126
122
125
130
131
127
123
123
123
118
110
106
115
126
131
129
126
126
126
124
117
110
108
116
125
129
119
123
127
126
126
128
130
132
131
127
125
124
125
126
121
117
118
122
124
118
116
121
132
137
130
123
124
131
132
126
119
120
127
127
122
118
122
128
130
126
122
122
124
125
122
118
117
122
129
132
114
121
128
132
134
133
130
127
126
128
131
132
131
129
126
120
117
119
121
118
114
116
124
129
129
123
123
128
128
123
118
118
124
127
126
127
128
130
128
123
120
122
126
129
127
124
122
124
129
133
114
124
129
131
133
132
127
120
118
125
132
133
129
127
127
126
122
116
113
112
109
112
115
120
124
122
121
123
122
118
116
116
118
120
121
124
129
129
123
120
119
122
127
128
128
125
124
124
126
128
122
128
129
128
128
128
125
120
119
122
125
124
121
122
126
132
131
122
112
107
107
112
118
121
123
122
120
119
116
114
115
116
116
114
117
119
126
126
122
117
116
118
123
124
125
124
125
126
127
127
132
132
129
127
126
126
128
127
125
123
119
120
120
124
128
134
136
132
123
115
111
117
124
128
127
127
125
122
116
115
115
119
123
120
121
121
126
129
128
122
117
115
119
122
122
123
124
129
131
131
133
130
128
128
128
128
130
131
131
127
123
123
127
128
127
126
129
130
128
124
122
124
129
131
130
129
128
127
123
119
118
122
128
129
127
126
129
133
135
130
124
118
121
124
124
123
123
126
130
131
127
123
122
125
127
127
130
132
135
133
130
126
125
123
121
119
119
121
122
123
124
126
128
127
126
125
126
128
126
125
123
124
128
128
128
128
130
131
135
131
128
126
128
130
129
127
124
122
125
126
127
121
117
116
120
125
129
132
135
135
130
123
117
116
119
121
119
117
118
119
118
116
117
119
120
119
120
124
126
126
124
123
124
127
128
129
130
127
124
124
128
132
134
134
132
130
128
127
127
127
133
127
119
115
117
123
128
130
130
130
125
119
112
115
122
125
123
120
120
119
117
115
116
118
119
116
116
120
123
124
124
124
126
129
133
132
129
126
123
124
131
134
134
131
130
130
130
131
131
129
137
131
124
121
122
124
125
124
126
126
123
118
115
118
122
122
119
119
121
124
123
122
122
122
120
117
116
119
122
123
123
126
132
137
138
131
126
127
131
135
136
132
130
128
129
130
130
129
128
126
127
128
126
128
130
128
122
120
123
125
124
121
121
122
122
117
111
110
115
120
124
125
124
121
119
117
117
119
122
125
127
130
133
133
128
122
121
127
135
139
136
127
125
127
131
131
128
126
125
123
116
121
124
128
130
129
126
125
127
125
123
121
124
128
128
120
114
110
109
113
118
121
121
120
117
117
116
117
119
125
129
131
127
119
116
115
119
125
129
130
125
122
122
128
131
130
128
128
129
127
122
123
123
125
126
128
131
132
130
124
118
119
125
133
135
133
125
121
116
113
114
119
122
122
121
117
114
112
114
120
124
124
120
114
113
118
122
123
120
119
123
124
126
129
129
127
127
129
134
136
133
129
124
123
125
127
129
131
130
125
118
116
123
132
136
136
130
127
123
117
115
119
125
127
126
121
116
113
113
117
121
123
123
122
126
128
128
126
122
122
129
132
133
132
129
128
128
126
128
131
127
124
123
125
128
128
126
125
126
127
125
122
124
130
130
126
124
124
123
118
115
117
123
127
127
125
123
120
120
121
124
126
128
130
130
130
131
131
130
130
134
137
138
134
132
134
133
125
115
115
114
117
122
128
132
130
124
121
123
127
130
131
129
130
127
123
119
123
123
119
117
117
121
125
125
124
124
125
126
125
125
125
127
127
127
127
125
127
128
130
132
132
129
130
133
137
136
128
115
112
108
114
122
130
131
131
124
122
122
124
128
131
132
132
129
125
123
127
129
127
122
121
124
126
124
120
120
122
123
122
121
122
123
124
123
121
118
118
120
126
128
128
124
124
129
136
137
131
125
121
114
116
119
121
121
121
123
124
126
125
126
129
131
131
129
125
126
129
132
130
127
124
126
126
123
119
119
119
117
114
117
120
125
127
125
122
116
116
119
125
129
129
126
124
125
131
134
133
130
128
124
120
118
116
115
116
122
126
129
127
126
127
129
128
124
122
123
128
130
129
126
125
125
124
124
125
125
123
122
121
124
128
132
132
129
125
122
121
123
128
132
131
128
124
124
128
133
135
133
130
132
128
122
120
123
127
129
131
129
127
127
129
130
126
119
118
122
127
128
126
126
127
126
124
126
129
131
129
127
129
134
136
136
134
132
128
126
124
126
130
133
131
127
124
124
128
132
135
135
131
138
135
129
126
131
139
141
136
130
126
127
132
134
129
122
119
122
126
126
126
127
130
130
128
127
130
130
128
125
127
131
135
134
133
132
130
124
122
125
129
133
131
126
125
127
127
127
129
133
134
134
136
131
128
129
135
139
135
129
125
128
133
135
133
129
124
122
123
125
127
131
133
133
132
130
130
128
124
119
119
122
126
130
132
132
129
124
122
124
129
131
128
126
129
131
129
126
126
131
136
122
125
127
127
125
123
125
127
125
125
127
130
132
133
132
127
122
121
125
132
133
132
132
132
134
132
129
126
123
121
121
125
127
129
130
128
128
128
128
129
127
123
123
129
133
134
130
127
129
134
116
116
125
129
127
123
120
117
119
123
127
129
128
129
130
128
124
124
127
133
132
129
130
134
136
133
131
131
131
130
126
124
126
127
128
127
129
130
129
128
125
123
124
128
134
134
130
125
126
132
119
120
126
130
131
127
121
116
116
122
129
131
128
126
126
128
126
125
127
131
131
130
132
135
135
131
130
132
134
131
125
121
124
127
127
125
125
127
128
129
131
132
132
134
134
131
126
122
125
132
121
126
128
130
132
133
130
125
117
114
114
114
114
114
113
116
118
119
122
125
127
126
121
118
121
128
132
131
127
124
123
122
123
123
123
124
129
130
131
125
120
118
122
124
126
127
129
130
127
119
128
129
127
128
131
134
132
123
111
109
113
115
114
112
111
117
120
120
123
128
133
132
126
118
118
123
127
122
119
120
126
130
129
123
117
117
120
124
129
127
123
123
125
126
127
127
128
127
125
121
129
129
127
126
130
132
129
122
114
113
114
115
114
112
112
117
120
119
120
123
127
130
127
123
120
121
126
126
124
122
126
133
135
127
117
114
117
121
125
127
127
128
128
129
127
124
123
123
124
124
128
127
127
127
127
126
125
125
122
120
118
118
118
119
119
120
122
121
120
120
121
125
126
123
120
121
127
131
130
125
122
125
127
127
123
119
120
123
126
127
127
127
127
127
126
122
120
120
121
125
123
123
124
125
123
121
122
125
124
121
119
122
126
126
125
123
126
125
125
121
119
119
120
120
120
121
124
127
128
125
121
120
120
123
126
125
123
123
126
127
127
125
124
123
125
124
123
119
117
122
123
121
121
119
117
116
119
122
123
121
119
120
124
126
126
128
130
129
128
128
123
120
118
121
122
124
120
119
120
124
124
120
120
124
126
124
117
116
120
123
125
124
124
123
126
129
128
123
116
117
126
123
119
118
116
117
120
124
125
125
117
114
113
117
122
130
131
127
125
128
129
126
124
125
127
125
120
117
118
123
122
120
125
133
133
127
116
111
111
116
120
124
128
132
133
131
129
124
116
113
127
126
123
121
121
121
123
126
128
129
124
113
107
108
118
126
125
120
117
121
126
127
127
128
129
127
123
121
121
121
118
118
126
135
137
127
119
113
115
117
119
124
131
139
138
132
128
125
120
113
122
123
126
126
125
123
124
124
124
126
124
120
113
108
114
118
116
110
107
113
119
121
124
127
129
128
128
127
127
124
116
116
123
129
128
124
120
121
125
126
125
125
129
132
134
130
128
127
126
123
120
123
127
129
125
122
120
120
116
116
113
115
113
111
112
113
111
109
106
109
114
116
121
125
127
127
128
131
133
130
125
121
120
121
120
122
125
125
127
127
127
125
124
121
119
122
124
127
126
126
124
127
130
130
125
121
120
121
116
113
107
103
108
112
115
118
117
118
117
116
117
119
125
126
125
123
125
131
136
134
130
125
122
121
122
125
127
125
123
120
121
120
117
112
112
116
119
122
122
125
130
130
129
127
124
123
124
124
123
117
107
100
105
114
122
125
125
125
130
130
133
132
132
129
124
120
120
127
131
130
124
123
125
128
129
127
127
127
123
120
116
113
114
114
113
116
118
120
121
123
131
127
122
122
123
125
124
120
124
122
114
109
112
120
126
128
126
124
131
131
133
131
129
125
122
117
114
114
119
119
118
121
127
133
135
129
127
132
134
126
117
111
116
118
118
118
120
124
126
126
130
123
116
119
124
125
122
116
117
123
126
127
126
125
126
127
126
123
122
124
124
121
119
119
120
118
114
111
111
115
118
123
128
130
130
124
125
134
140
133
121
115
118
121
119
117
118
125
131
129
129
125
123
124
125
125
122
118
117
125
131
137
135
127
123
124
126
126
124
123
122
119
118
119
123
127
123
117
114
119
123
122
121
115
113
115
121
129
134
130
123
119
120
120
118
115
115
120
126
128
128
130
131
129
124
124
125
127
126
129
131
135
134
126
121
124
129
130
127
125
124
125
125
126
128
128
126
121
119
117
116
113
110
102
99
105
114
123
125
121
119
119
120
121
120
117
116
118
120
120
128
129
128
124
121
122
126
132
136
134
133
130
127
124
121
124
126
127
124
122
124
128
129
129
127
123
118
115
113
109
106
104
103
103
104
109
116
121
119
115
115
117
120
123
122
123
124
124
120
115
129
125
118
117
119
123
125
126
127
129
131
128
125
121
120
123
124
122
116
118
123
126
125
123
120
118
114
108
101
103
104
108
112
116
118
121
124
124
122
118
116
119
123
123
123
124
126
127
122
115
134
126
116
115
120
128
126
117
110
113
123
127
125
120
119
123
124
122
118
120
122
122
119
116
118
121
119
110
106
107
117
126
130
132
130
127
125
125
125
125
124
125
126
122
121
121
123
123
122
119
133
130
121
118
123
128
129
119
107
106
114
122
124
120
117
119
122
125
124
124
121
119
118
121
126
126
123
117
115
118
127
133
134
136
132
127
121
120
126
130
131
127
122
118
118
118
117
119
121
124
126
126
124
123
124
128
129
123
117
111
111
115
119
118
114
112
117
122
126
126
120
117
120
126
129
125
119
118
122
125
125
126
128
132
131
125
119
119
127
133
131
124
117
114
114
117
118
118
122
126
119
118
123
128
129
128
126
124
121
118
114
114
116
117
115
111
113
117
122
124
120
118
121
126
126
121
115
117
121
125
125
123
123
127
128
127
125
125
129
133
131
122
114
112
113
118
120
119
120
123
118
119
125
131
132
128
124
122
122
120
120
119
120
121
124
123
119
116
116
117
120
123
125
124
123
119
117
117
121
126
125
123
122
123
125
126
129
130
132
132
130
125
118
116
116
120
120
119
118
117
120
124
129
131
129
125
123
124
125
124
123
123
124
125
126
128
127
121
114
112
118
126
129
128
124
122
122
123
125
126
125
125
124
121
120
123
127
130
131
129
127
126
124
123
122
122
121
120
119
114
122
126
128
126
123
122
125
129
130
128
124
125
125
125
123
123
125
125
120
114
115
123
132
134
127
124
125
130
130
124
122
122
125
123
120
121
126
130
131
127
126
127
129
130
130
127
125
123
120
117
123
124
123
120
121
123
126
130
130
129
127
126
126
125
121
117
119
124
125
119
114
115
125
129
127
124
126
132
129
120
111
110
117
122
122
123
128
132
132
129
128
129
131
135
136
133
130
123
120
118
121
122
120
120
123
126
123
119
121
126
130
129
127
127
126
121
119
122
125
120
112
107
110
117
122
122
124
127
125
118
109
108
114
120
122
125
129
130
130
129
130
129
129
131
134
135
130
122
117
117
119
123
124
124
125
124
119
113
115
124
129
129
126
127
128
129
124
119
117
115
107
106
108
116
119
117
116
119
119
118
119
121
124
122
120
120
119
120
123
123
126
124
122
123
127
130
128
122
114
115
120
126
127
125
123
121
118
116
119
123
126
124
123
125
127
131
129
121
112
106
105
111
119
123
122
115
110
110
115
118
123
127
130
128
121
117
114
114
119
121
121
118
115
116
121
125
127
125
125
119
125
129
128
125
122
121
124
125
125
124
123
124
126
127
127
128
128
126
120
112
111
118
127
131
127
120
114
112
115
117
118
123
127
129
125
121
120
123
126
127
121
115
114
118
123
126
128
130
131
132
127
130
128
125
124
124
127
129
127
125
125
128
130
129
126
122
123
125
124
122
119
120
125
129
129
128
126
124
121
117
114
113
119
126
128
126
128
133
138
135
126
115
114
121
128
130
128
128
129
129
127
128
128
127
125
125
127
129
130
128
127
129
128
126
123
119
118
119
122
122
119
115
115
118
123
127
128
128
126
123
119
116
119
123
126
128
129
133
136
135
125
113
114
122
130
132
127
122
122
125
125
127
129
127
125
125
128
131
132
130
127
124
124
124
122
120
118
118
120
120
118
114
111
113
115
117
122
126
127
127
125
123
123
124
126
128
127
124
123
122
119
115
116
123
130
131
127
124
124
126
124
127
129
128
127
128
131
134
133
128
123
120
119
121
122
120
119
120
120
120
119
119
118
117
113
112
115
121
125
125
124
124
126
128
128
126
121
121
120
122
121
119
124
128
130
130
128
128
129
128
125
128
128
129
131
132
133
129
126
124
122
120
118
118
118
117
116
118
118
120
122
125
127
124
117
113
115
120
124
123
122
125
130
132
128
120
118
123
129
133
133
129
130
131
131
129
127
127
128
126
128
131
130
130
133
133
128
121
118
119
123
123
121
119
115
113
112
111
114
117
120
123
124
122
117
114
116
121
125
126
125
129
134
132
123
116
119
129
136
141
135
130
128
130
131
128
125
125
126
126
129
133
132
131
130
129
123
117
116
120
123
125
125
123
119
116
115
117
116
115
116
118
119
118
115
114
117
123
129
131
134
134
132
127
119
119
122
129
132
133
131
127
124
126
129
128
126
126
128
133
124
131
131
128
124
122
121
123
125
123
121
121
125
126
123
120
123
125
127
123
119
119
121
121
117
116
117
123
126
131
131
132
131
128
125
123
122
117
117
122
129
128
126
125
127
129
131
132
134
138
122
126
127
125
122
120
122
126
129
126
120
119
122
125
124
121
123
128
133
130
125
120
123
124
121
120
118
121
122
121
126
127
130
132
129
127
121
114
114
122
132
136
133
129
128
130
135
138
137
133
120
121
123
125
126
124
122
123
126
126
121
118
121
123
123
118
116
119
124
124
122
119
121
122
122
121
120
119
118
120
123
126
128
129
129
129
128
125
126
129
135
137
138
135
132
132
135
136
133
126
119
117
119
125
129
128
122
118
120
122
122
120
122
125
124
117
113
115
119
119
119
118
120
121
119
118
118
120
122
124
126
124
121
120
124
131
135
135
129
128
130
133
135
136
135
134
134
131
128
124
115
113
115
121
127
126
120
118
119
122
125
126
127
128
126
121
118
120
120
119
117
119
125
125
121
116
117
120
125
127
127
123
118
116
121
130
134
130
122
122
125
129
132
135
136
138
136
130
125
128
115
115
117
119
119
119
119
120
124
127
130
131
131
130
127
124
124
126
125
121
118
121
127
131
127
121
119
121
125
126
126
124
122
122
124
126
122
118
117
122
128
130
131
132
136
141
139
131
126
130
123
123
122
120
117
117
119
124
129
131
133
133
132
131
127
124
124
127
127
124
122
125
129
134
131
127
124
123
125
127
128
125
124
125
128
126
120
116
120
127
132
134
132
129
132
135
137
132
129
130
131
130
126
124
123
123
125
127
129
130
129
130
132
132
128
123
123
125
126
126
126
129
132
135
132
129
127
126
127
129
130
126
123
123
126
128
124
121
124
131
136
137
134
130
129
128
131
132
133
132
131
130
125
125
127
131
133
132
130
127
126
129
133
134
129
124
122
123
125
126
129
133
135
134
132
131
129
127
125
126
128
126
123
123
125
128
126
123
125
131
138
142
139
134
129
126
126
130
133
131
124
125
123
124
126
130
135
134
130
127
126
129
133
134
130
124
121
121
123
126
129
133
134
132
131
132
129
125
120
122
125
127
127
127
128
127
124
122
123
128
133
136
136
133
133
130
127
126
127
126
121
123
127
126
124
124
127
130
128
127
127
128
130
130
129
126
123
122
122
124
128
131
132
132
131
130
127
125
122
121
123
126
126
127
128
128
127
126
125
125
123
122
123
129
134
136
131
124
121
123
123
125
129
130
127
123
123
123
123
125
127
128
127
126
127
129
128
125
123
122
125
129
133
138
140
133
129
129
128
127
124
123
124
126
130
130
131
131
128
126
121
117
119
125
134
137
132
123
121
125
127
127
127
129
128
128
126
123
119
122
126
128
126
125
128
132
134
129
125
122
121
126
134
144
145
136
131
130
131
129
124
122
126
132
132
131
130
130
130
131
129
129
127
131
136
137
133
126
125
127
127
125
127
131
136
138
136
133
132
131
131
129
124
119
115
115
114
113
116
119
120
120
120
120
119
119
121
123
123
122
121
122
126
130
128
126
125
129
132
134
133
129
126
124
127
132
133
128
121
113
130
131
129
130
134
136
133
129
127
130
132
130
124
119
115
116
116
116
119
126
130
128
127
122
120
120
123
123
122
122
123
126
129
127
124
123
123
123
127
129
132
131
129
129
132
135
132
123
113
112
128
130
128
129
130
131
128
127
126
128
130
128
124
121
118
119
118
118
120
123
123
126
127
124
122
122
126
129
129
124
122
124
125
121
117
116
119
120
118
119
122
127
129
130
132
131
126
121
117
123
126
125
126
127
127
124
125
126
128
128
127
126
125
125
123
120
120
120
119
115
111
113
120
122
121
122
127
131
130
123
118
119
120
117
114
112
116
119
117
117
120
124
126
126
126
124
122
122
128
134
124
123
125
126
123
121
122
125
126
125
126
128
129
128
123
119
121
122
122
115
108
108
113
117
122
125
127
126
124
122
119
119
121
120
118
115
116
118
120
122
123
124
123
121
121
122
123
127
131
136
123
123
123
123
121
120
122
124
123
121
122
128
129
124
119
118
122
124
128
128
123
114
112
117
126
130
126
121
121
122
121
119
122
126
130
126
118
117
120
124
124
125
125
123
125
126
127
127
129
129
125
124
121
120
120
123
125
125
120
117
117
118
115
116
117
119
123
125
130
134
133
124
116
120
127
130
122
118
117
120
119
115
119
128
134
130
121
115
114
117
121
125
130
133
135
131
128
124
119
118
127
124
121
121
124
126
126
124
120
120
119
115
111
113
119
124
126
124
127
131
129
125
121
122
124
122
119
118
120
118
115
111
115
123
128
126
120
117
115
116
119
123
130
139
140
134
128
123
118
116
125
125
126
129
129
127
121
118
119
123
125
122
121
122
122
126
125
124
124
124
122
118
118
119
117
116
119
123
126
124
118
115
115
116
116
117
120
123
126
125
122
122
125
130
134
135
132
127
123
123
124
126
131
133
129
120
112
111
116
121
126
128
125
123
123
124
125
123
123
121
118
116
116
117
115
115
122
131
138
137
130
121
117
115
115
120
125
128
128
125
121
117
117
118
124
130
132
130
125
123
125
128
131
129
119
112
110
114
119
121
121
121
121
122
122
123
126
126
125
123
122
120
121
120
119
118
123
131
139
140
134
125
121
120
121
124
128
128
124
116
110
112
115
117
119
124
126
126
123
122
126
127
126
123
118
116
117
124
129
125
119
113
117
122
126
128
130
130
131
128
126
125
126
125
122
119
120
126
132
134
128
125
125
126
124
122
124
126
123
114
106
109
116
121
119
119
120
122
122
123
125
122
120
121
124
126
125
127
131
130
125
120
119
124
128
131
132
132
131
127
123
120
121
122
121
117
114
116
122
124
122
123
128
130
126
116
117
124
127
120
112
112
118
121
118
116
118
123
127
129
123
117
116
123
129
130
126
123
126
128
131
128
126
124
124
126
128
127
125
123
121
118
117
117
118
116
113
111
112
115
117
122
128
133
129
119
118
125
133
128
121
118
120
121
117
114
116
125
132
133
123
121
123
127
129
128
124
122
122
124
128
129
128
123
120
122
125
126
125
125
125
123
121
119
119
119
117
115
113
110
112
118
126
129
129
122
120
126
132
131
125
121
123
123
120
115
115
123
131
133
123
127
132
131
126
123
123
126
126
123
120
125
128
126
122
122
125
127
127
127
128
128
128
125
123
121
119
118
116
112
113
115
121
123
122
121
122
126
129
127
121
121
123
126
125
120
117
120
125
128
123
127
130
129
124
121
123
128
131
129
124
125
128
128
124
123
125
126
124
124
125
126
126
123
120
119
118
117
116
113
113
116
119
119
118
121
123
126
126
121
115
113
116
122
125
124
122
122
122
123
126
125
120
121
123
125
126
125
125
126
127
128
127
123
119
120
123
121
119
119
120
122
119
115
113
117
120
119
114
110
112
117
119
119
124
125
126
126
123
120
114
110
111
115
121
125
125
123
120
120
132
126
115
116
124
134
132
123
112
113
122
126
125
119
115
119
123
123
120
118
119
119
117
113
113
120
124
121
111
109
109
114
120
125
129
127
123
119
120
123
122
118
115
114
118
122
120
118
119
121
137
132
121
119
125
132
133
123
112
106
112
118
122
122
122
125
128
130
126
122
118
118
119
121
123
125
124
122
116
116
118
119
122
127
129
124
117
114
121
130
132
128
122
116
115
114
109
113
120
127
135
133
127
124
124
126
126
122
117
111
109
113
[truncated: 205,422 more chars]
