# Supplementary material for: Evaluating flow modulating treatment response in intracranial aneurysms using black-blood MRI in vitro
Source: Commun Med (Lond). 2026 Mar 27;6:170. doi: 10.1038/s43856-026-01413-z (PMC13031954; doi:10.1038/s43856-026-01413-z)
Supplement: Supplementary file 10 — Supplementary Data 7 [file 43856_2026_1413_MOESM10_ESM.zip › Data_Figure_10a_Sup_Figure_7a/BA model 4/CN14_06_wo (without device)/1_aneurysm_array.txt]

45
53
78
82
54
32
60
67
75
95
92
61
38
31
17
37
51
41
23
24
42
42
23
16
20
9
1
2
74
63
42
18
1
0
1
7
25
21
25
14
2
2
17
91
89
27
3
3
1
1
1
2
20
39
31
17
3
1
8
36
62
117
59
2
6
24
16
1
1
1
4
27
27
17
4
2
13
62
42
129
101
22
7
22
26
22
11
3
6
4
10
13
10
4
1
18
59
69
59
9
28
24
8
17
11
3
3
5
7
7
6
6
16
17
38
74
54
18
9
16
10
2
3
8
23
26
23
22
14
2
17
62
53
2
2
8
26
32
32
21
5
1
15
43
39
12
23
33
19
9
4
22
39
33
4
1
18
35
16
9
4
74
84
97
93
64
53
78
90
102
119
110
78
54
41
16
56
56
39
25
28
48
51
28
19
12
1
0
6
84
72
36
11
1
0
1
4
28
31
24
10
1
10
31
90
93
24
5
2
2
1
1
3
24
36
24
12
6
1
16
38
59
113
47
9
11
28
20
5
1
3
9
21
19
19
9
1
10
61
44
129
87
8
9
31
27
22
16
6
13
6
1
20
26
11
0
14
55
69
99
125
45
4
34
27
3
11
8
4
7
8
4
22
27
9
16
23
34
66
57
120
84
21
19
35
16
8
12
5
2
2
8
27
31
31
27
14
3
13
49
53
107
62
24
28
31
16
25
35
14
1
1
8
33
36
31
19
6
2
21
42
36
94
103
53
25
33
29
19
30
29
9
1
2
7
17
23
26
22
14
13
23
38
32
103
102
47
24
32
27
19
16
11
4
1
5
10
2
10
31
39
19
9
23
38
29
99
104
49
25
25
15
10
8
7
5
5
21
30
16
0
14
39
33
14
3
23
20
106
67
28
13
3
4
5
3
2
4
14
34
30
14
18
34
36
24
13
10
9
103
76
30
12
5
4
8
14
4
2
2
13
15
13
20
24
20
12
17
35
21
89
88
33
8
15
5
5
18
13
3
2
1
11
20
19
10
6
1
17
49
74
106
40
6
16
18
6
11
12
7
3
2
13
12
24
22
0
3
40
60
132
60
8
6
15
12
7
7
8
3
1
3
3
16
11
3
25
65
51
118
96
23
2
2
6
7
5
4
2
1
2
2
4
10
26
61
69
96
83
28
3
0
1
2
2
3
3
5
7
13
23
48
72
88
41
13
3
1
0
1
2
6
22
34
42
44
32
25
23
21
11
18
35
38
33
37
34
31
98
104
108
102
79
81
109
117
119
129
123
94
67
48
19
78
70
57
43
38
48
50
31
21
11
5
3
23
96
78
31
8
2
1
2
8
31
29
25
9
6
22
31
90
97
29
5
3
2
1
2
8
25
28
21
12
4
3
25
36
65
112
52
4
17
25
18
12
6
4
10
15
19
23
15
3
6
52
53
39
124
77
10
20
40
23
20
18
6
10
9
4
28
28
1
0
11
47
68
98
107
33
7
35
26
4
5
4
3
7
8
8
27
41
24
16
22
29
54
52
113
71
17
24
30
8
8
19
11
2
4
9
26
31
34
31
19
6
14
42
50
99
111
60
25
26
24
10
29
43
15
2
2
7
31
37
30
20
4
6
26
42
36
103
113
56
24
26
22
17
37
35
10
2
2
4
17
20
17
18
20
23
28
38
33
116
116
47
15
22
20
19
22
19
10
3
1
5
7
8
15
35
30
24
26
35
31
111
118
50
14
19
16
10
11
14
13
5
10
27
25
4
5
36
31
5
8
30
40
100
121
67
26
17
9
1
1
1
1
1
6
26
26
6
13
30
33
21
11
17
38
117
77
28
17
5
2
5
7
4
1
0
6
8
7
21
25
17
22
22
43
26
93
90
33
4
5
1
3
15
19
7
2
2
7
16
11
2
5
3
12
47
72
107
43
6
6
20
7
10
20
11
4
3
11
10
21
18
1
6
40
57
135
65
8
7
24
19
6
6
7
3
2
2
6
23
15
4
32
63
52
120
98
21
1
0
10
10
8
6
4
3
3
6
15
10
25
61
60
103
85
26
2
0
3
5
10
11
11
5
13
20
25
47
66
119
103
50
22
11
3
3
6
7
8
24
39
46
47
126
106
76
55
32
29
29
29
33
39
40
36
96
89
68
62
59
55
51
35
107
110
112
114
148
147
131
133
128
102
75
55
28
59
103
99
89
69
48
44
41
32
24
17
14
14
25
58
111
87
36
12
6
6
17
24
28
25
18
8
2
16
26
110
103
35
1
1
0
2
8
17
23
21
20
18
5
2
18
37
86
118
61
18
23
17
8
7
3
3
6
12
24
21
8
3
6
45
60
56
118
73
20
35
49
20
12
19
12
3
4
9
27
22
5
1
9
37
64
103
90
23
16
43
28
10
7
3
0
1
3
7
24
27
18
13
15
20
46
48
115
63
17
28
26
5
14
30
15
1
2
9
20
23
24
23
18
7
16
43
52
108
120
65
28
25
16
7
36
49
16
2
2
14
25
25
22
15
6
8
26
46
49
118
126
63
26
21
15
17
42
39
10
2
2
4
15
19
13
9
17
22
32
40
36
127
128
51
10
17
18
19
24
26
18
5
2
5
15
11
5
21
28
28
29
33
35
116
127
50
7
16
20
15
12
16
17
7
5
26
29
6
1
30
30
4
6
26
37
95
126
63
17
19
14
3
2
2
2
2
3
22
24
2
8
26
31
15
7
14
49
121
66
20
22
10
3
3
2
3
1
1
3
4
2
15
19
14
19
19
47
47
96
83
27
10
6
0
1
11
23
11
3
2
4
5
5
1
4
3
14
52
72
107
46
7
7
22
11
12
25
12
2
3
6
10
15
17
3
13
50
59
130
72
8
9
37
26
10
9
4
4
5
9
11
24
18
13
44
63
104
104
32
2
1
15
11
7
8
9
8
10
14
20
14
30
59
47
112
103
38
1
0
2
4
17
19
18
3
18
24
28
44
50
138
122
61
27
12
3
3
7
6
8
28
41
43
36
145
129
98
71
39
31
33
44
47
45
40
106
80
70
68
68
67
110
109
118
142
182
169
144
140
134
106
80
61
45
83
129
132
119
90
57
49
41
32
26
29
37
41
32
78
133
104
51
19
5
9
23
32
30
22
13
4
13
21
22
67
135
110
38
1
1
1
10
15
22
25
14
26
25
9
3
13
36
111
127
58
18
18
8
0
2
2
2
4
12
28
21
4
2
7
45
61
76
113
61
19
40
48
21
4
21
24
2
1
11
15
7
3
3
5
31
63
114
74
9
22
49
30
14
10
2
1
2
3
8
11
9
5
8
5
17
49
93
122
56
16
36
30
7
19
29
8
2
4
17
23
18
13
11
11
7
16
48
65
114
127
69
33
29
13
11
43
47
12
2
4
20
29
28
19
12
10
8
20
50
62
133
130
65
28
21
12
20
47
42
10
3
3
4
19
21
16
11
12
21
32
44
46
138
127
50
10
14
15
17
23
24
17
7
2
8
23
16
2
13
26
26
26
33
39
114
124
47
5
16
21
16
11
11
13
11
3
27
37
13
3
18
35
11
5
23
39
88
123
49
6
22
22
10
12
10
7
2
1
19
24
2
4
20
23
5
2
19
53
63
122
54
9
27
19
3
7
9
11
4
2
1
4
3
8
13
3
1
4
42
56
103
74
24
18
8
2
5
14
25
9
3
2
3
3
4
2
4
3
16
59
84
107
45
5
11
24
12
24
27
9
2
3
8
15
16
15
4
18
54
59
128
76
7
9
46
24
16
22
3
3
4
12
17
21
15
21
51
61
94
116
47
0
10
15
5
2
3
6
8
7
12
15
18
36
58
35
124
127
60
8
0
0
7
11
15
16
7
13
21
30
45
39
149
139
78
35
14
3
1
2
3
8
28
43
42
24
143
112
83
51
33
35
52
57
53
40
117
90
71
66
67
114
112
116
157
196
178
152
148
138
106
87
65
58
102
151
153
132
93
65
56
46
35
30
34
52
65
44
96
151
118
65
23
0
4
16
31
32
21
12
7
35
39
38
93
154
110
33
2
1
4
15
12
23
22
19
26
19
3
7
31
45
140
125
39
4
12
5
1
3
3
2
0
14
26
11
2
1
12
48
99
110
41
7
34
44
21
5
19
33
13
4
16
13
5
4
8
5
31
68
123
60
1
26
53
29
14
9
3
11
14
14
16
9
2
6
7
1
19
59
99
125
47
11
43
43
16
23
14
3
0
6
22
26
24
17
9
11
8
15
53
72
119
122
57
31
39
24
25
49
34
2
1
1
14
29
36
38
21
14
12
16
47
62
142
118
54
28
23
13
22
51
41
7
3
2
2
17
27
28
24
16
18
24
43
55
146
114
40
13
18
11
9
17
21
19
9
4
15
26
16
5
13
27
19
21
36
52
122
117
39
5
20
17
8
4
3
13
14
5
30
41
13
4
14
29
8
4
30
51
94
126
43
2
27
24
9
20
16
13
9
3
18
23
5
1
16
16
5
3
31
54
70
129
47
4
34
26
2
14
12
16
8
4
2
4
2
12
13
2
1
6
45
58
120
74
22
27
13
1
9
22
23
6
2
4
7
13
11
4
3
3
15
61
105
111
43
0
15
17
12
36
29
4
2
6
14
22
20
12
3
14
51
54
134
77
5
11
45
19
18
32
3
2
4
16
20
12
11
29
52
54
104
127
59
6
15
12
1
1
0
1
3
2
4
4
15
47
59
27
136
147
75
20
4
0
3
3
7
12
11
5
12
32
45
31
152
150
92
48
19
6
4
6
7
8
21
41
42
24
146
120
96
70
49
44
53
56
52
43
100
77
65
117
115
110
159
186
170
154
151
133
105
85
66
67
120
161
160
131
88
68
61
45
37
33
35
60
82
55
111
156
118
71
31
1
2
5
26
26
19
8
15
49
58
52
109
159
96
24
2
1
3
6
4
18
19
19
16
3
3
25
48
53
62
155
108
18
1
15
15
11
17
1
3
3
21
22
6
2
6
26
52
121
105
22
0
28
42
22
16
21
32
19
10
22
14
5
7
13
7
36
73
82
130
55
5
28
52
25
8
6
12
17
14
16
21
16
5
10
10
3
22
64
108
129
41
5
48
52
23
15
4
2
5
9
16
25
28
26
21
15
11
17
49
69
123
113
42
24
42
33
35
48
25
1
3
1
3
20
35
43
36
23
13
17
44
57
146
101
36
25
27
12
22
50
37
5
3
1
2
8
24
37
37
22
14
19
41
55
155
101
32
20
24
5
3
6
17
25
18
15
18
22
12
11
22
27
12
12
36
65
140
112
33
13
27
15
1
1
4
17
23
14
34
38
9
4
14
24
7
4
31
63
115
132
44
4
35
24
4
10
9
12
12
0
18
23
3
2
15
15
3
2
33
58
89
150
57
8
42
28
2
9
8
10
13
5
4
4
5
17
14
1
0
6
44
53
149
87
17
29
17
2
7
28
23
7
3
2
7
16
20
16
5
4
13
55
131
116
36
1
15
14
7
43
28
4
3
6
16
24
21
13
3
13
47
49
141
73
4
8
36
13
16
32
3
2
5
19
19
10
11
33
51
47
120
139
65
8
10
10
2
2
1
1
2
3
2
2
17
51
53
22
152
159
79
23
9
0
1
2
3
8
11
4
6
35
45
27
155
156
101
55
30
15
12
21
21
17
15
43
46
146
122
104
88
72
62
58
55
51
45
120
120
111
152
164
157
151
145
122
105
86
69
73
136
160
153
124
80
67
59
39
32
39
40
64
86
60
125
150
106
72
39
7
0
5
26
27
15
2
18
50
58
57
118
150
76
10
4
8
2
2
1
14
16
18
17
4
5
25
55
54
76
156
92
3
1
17
33
19
15
9
3
13
30
20
4
3
9
27
54
131
104
15
2
29
42
31
24
21
18
8
4
18
15
3
11
20
10
34
68
82
135
56
2
31
50
23
12
10
19
16
6
7
19
23
18
18
18
7
20
59
108
122
37
5
46
48
20
10
3
8
18
11
11
16
22
27
24
22
14
18
45
58
122
104
32
17
34
25
31
41
24
6
16
15
1
6
19
30
32
25
14
19
44
54
148
92
28
21
25
7
15
45
32
3
2
2
1
2
12
30
32
21
14
21
45
54
162
95
27
25
27
5
2
1
7
25
25
20
19
20
12
13
26
27
12
13
40
69
158
108
28
19
37
18
2
1
3
22
30
20
33
32
6
3
15
24
7
3
25
68
140
136
40
11
42
23
2
1
1
11
14
2
15
20
4
8
13
7
2
2
28
60
116
165
67
12
46
26
1
5
5
12
14
3
3
3
7
18
19
6
2
6
41
50
169
94
16
28
22
1
6
26
23
9
2
2
8
15
20
24
9
4
14
49
151
117
27
1
18
16
5
32
21
4
2
2
11
20
22
15
5
16
47
44
144
69
4
6
30
12
10
27
2
1
2
16
19
12
12
33
50
43
129
146
67
5
2
5
1
2
2
1
1
0
1
5
24
48
43
17
162
160
78
20
7
2
1
2
2
3
5
2
10
42
43
17
165
161
104
59
37
26
23
34
33
19
17
47
58
148
122
108
99
87
75
67
60
55
114
130
128
119
97
102
140
145
146
145
139
116
103
88
79
80
140
150
136
107
71
60
50
28
25
37
45
68
85
58
142
140
89
62
34
5
1
11
28
28
13
2
19
41
46
54
130
143
62
2
4
8
2
2
3
8
10
25
29
6
4
7
47
55
82
148
80
1
1
17
33
20
14
11
11
18
36
23
0
2
4
17
49
124
98
14
4
33
47
37
27
15
9
8
2
2
3
3
20
22
4
23
56
82
120
50
4
36
50
33
20
19
14
9
5
5
7
13
18
27
23
6
15
47
97
99
32
15
43
35
18
13
11
13
24
20
7
5
7
9
16
21
16
18
43
51
113
88
27
16
25
12
17
31
23
16
17
14
6
2
4
8
16
18
15
20
43
52
142
90
26
18
19
1
6
34
28
2
2
2
2
2
4
17
20
17
16
25
52
56
161
92
24
22
30
8
0
2
2
22
27
17
15
17
14
11
25
27
15
21
45
61
161
97
18
19
41
22
2
1
3
23
29
18
26
28
6
5
17
24
9
2
23
61
152
120
28
12
41
22
1
1
1
7
9
5
7
10
5
8
19
8
1
1
23
58
138
153
53
13
44
23
1
3
5
8
17
6
4
4
9
13
19
9
2
5
40
45
112
167
79
14
32
25
3
5
12
18
13
3
3
10
14
15
23
9
2
14
44
162
110
20
6
29
22
6
15
16
0
2
2
9
13
19
13
5
25
48
40
115
143
63
2
7
32
19
17
28
14
1
2
7
15
10
8
25
51
42
132
142
61
2
1
6
11
23
20
2
2
1
3
8
21
39
37
12
161
154
76
19
6
2
2
2
2
2
1
1
17
43
39
9
174
167
110
65
41
28
22
30
36
28
24
55
67
154
129
112
104
93
80
72
68
63
91
121
140
138
132
120
90
97
128
131
134
138
132
113
104
94
90
89
103
134
132
113
78
49
46
41
21
18
33
48
72
82
60
102
153
128
72
40
10
3
4
14
24
26
13
2
15
32
40
51
145
134
51
1
1
0
1
2
2
4
6
27
38
12
6
2
31
62
91
137
68
1
2
14
23
18
12
9
9
21
34
27
6
4
0
2
38
40
114
82
12
6
36
47
42
32
15
6
10
4
2
3
6
20
17
2
11
44
76
87
31
10
37
47
43
37
28
15
9
4
6
4
8
16
26
21
5
10
39
76
60
22
24
40
27
24
23
17
20
22
18
6
4
2
2
5
13
11
14
38
51
89
65
21
19
21
8
12
23
17
15
18
15
8
5
4
2
2
6
8
18
39
53
119
75
24
17
17
3
4
21
19
2
5
13
3
2
5
10
12
13
15
24
47
54
138
80
22
19
33
10
0
4
7
13
22
10
6
16
16
13
23
28
22
22
39
51
142
78
10
17
38
21
2
1
3
20
24
11
16
25
12
2
11
21
10
4
31
53
143
87
15
14
32
12
0
2
0
5
8
6
6
5
4
7
23
10
2
3
30
54
142
117
29
15
37
11
3
6
2
2
12
19
22
20
9
11
20
8
2
5
38
48
131
144
53
18
44
24
4
5
2
14
14
9
7
23
13
15
21
7
1
16
36
158
97
27
30
39
26
13
9
10
4
2
4
9
12
18
9
2
30
50
32
125
142
57
2
16
35
31
30
33
30
9
2
3
12
12
2
16
53
48
139
123
44
0
0
12
23
31
27
11
2
0
2
7
16
34
36
16
149
138
74
23
6
2
1
1
2
3
3
2
21
43
41
9
174
168
113
69
45
31
20
25
38
35
31
59
74
157
138
119
108
95
82
75
73
72
103
133
148
146
145
143
120
98
121
117
118
120
116
109
108
101
104
96
100
122
113
83
48
23
26
31
19
14
26
45
72
83
72
113
147
107
56
16
3
6
16
7
10
20
12
0
11
33
46
58
71
150
114
35
1
1
1
1
2
2
4
5
25
25
4
3
0
28
55
105
125
50
4
3
16
18
18
16
13
15
19
27
18
3
2
0
0
27
52
107
66
7
9
30
41
40
32
11
4
6
2
2
12
14
8
9
2
8
39
70
56
13
10
34
40
44
47
28
10
3
2
3
4
9
13
12
10
4
8
33
50
19
5
30
40
27
31
34
17
11
20
18
13
7
3
2
2
4
4
9
32
50
55
57
24
10
23
26
18
21
19
10
13
20
24
15
4
5
6
4
2
4
8
31
51
67
81
51
20
19
22
13
8
17
16
10
23
31
10
2
14
16
16
16
17
20
33
49
74
95
60
21
22
29
12
3
13
10
5
24
15
1
12
20
13
19
23
20
21
33
44
83
105
57
21
24
33
17
2
1
4
18
21
9
9
23
19
3
9
13
2
4
36
49
90
121
62
14
22
17
5
1
1
1
6
15
10
7
6
4
7
30
14
3
5
37
53
136
83
20
22
30
6
5
11
1
3
8
19
21
20
9
13
25
12
3
5
36
44
133
116
40
34
58
22
2
6
2
9
11
9
4
23
14
19
20
6
1
12
26
145
86
39
51
38
16
16
15
11
5
1
4
6
11
23
9
1
30
49
24
137
134
52
8
19
32
35
38
40
39
16
2
3
10
13
3
13
56
52
143
103
30
1
4
14
27
36
33
11
3
1
2
4
13
37
46
17
144
126
71
25
5
1
1
2
2
3
3
1
17
42
51
18
175
164
107
64
46
34
27
24
39
38
34
55
75
153
155
140
125
113
99
85
77
76
76
80
144
132
99
93
116
148
158
150
156
167
144
105
81
110
117
106
104
93
93
98
109
108
111
103
89
95
115
93
59
31
7
5
16
14
6
10
38
70
88
84
107
119
78
36
7
1
15
13
1
3
16
14
0
9
37
56
63
85
133
77
14
1
2
2
3
5
6
4
12
23
2
2
3
3
26
54
114
104
30
3
6
21
21
24
22
18
17
16
12
7
3
2
0
2
25
52
73
98
49
3
6
24
31
31
20
6
6
7
8
13
24
26
7
4
3
15
40
73
40
5
16
30
24
34
37
12
4
9
5
1
9
20
19
7
3
6
14
34
49
50
34
1
3
30
40
24
34
35
13
20
33
42
24
0
4
12
5
2
2
9
26
47
42
21
4
2
22
33
27
30
24
13
20
30
39
23
3
16
25
14
6
2
3
19
45
48
38
17
7
19
27
22
18
20
18
20
32
42
18
3
20
25
23
19
16
10
19
45
47
52
35
26
31
28
12
4
12
12
8
28
25
1
9
21
11
15
27
21
8
21
48
60
69
44
35
38
25
9
5
4
9
20
23
6
8
28
20
4
18
28
4
5
34
53
88
96
50
29
29
8
5
10
3
6
15
19
18
13
19
5
4
34
26
4
6
35
51
96
121
63
18
22
16
8
8
4
1
2
12
17
7
4
4
9
31
19
3
4
28
39
125
92
28
35
51
17
4
6
8
6
6
7
2
12
14
20
20
7
1
8
21
98
126
68
37
50
30
4
11
19
10
5
3
2
1
15
26
11
1
26
43
18
134
118
43
8
16
22
24
34
43
39
14
1
2
11
15
1
14
55
46
147
94
26
0
2
7
20
37
35
9
3
0
3
0
15
39
48
18
110
148
121
66
18
0
0
2
3
3
2
2
1
9
41
56
26
114
181
156
93
49
35
31
29
30
33
35
31
44
69
160
153
136
123
112
100
87
79
78
76
77
147
147
136
104
90
102
123
159
168
154
162
182
166
121
107
118
111
102
92
72
69
84
104
106
110
104
94
107
113
74
43
27
8
5
5
7
8
5
25
60
88
92
102
94
50
19
0
1
13
9
5
4
26
24
1
5
35
59
67
92
105
40
0
5
11
8
10
22
22
21
20
16
3
2
3
7
21
45
45
108
78
9
0
17
34
29
26
20
5
6
14
8
3
2
2
1
2
21
46
80
87
35
3
11
21
24
25
9
2
4
6
12
18
23
33
18
3
1
21
39
71
78
33
6
21
25
12
22
26
7
18
37
21
4
11
23
20
11
1
8
19
33
46
53
32
1
2
26
33
15
30
33
22
35
46
51
31
1
4
11
7
1
4
12
23
44
19
2
0
0
17
29
25
34
33
25
25
22
38
29
4
17
31
14
4
3
2
16
44
23
8
1
3
19
26
19
25
28
27
26
25
36
21
3
19
28
16
16
7
2
17
49
34
28
16
23
35
22
9
6
7
10
17
26
21
3
10
21
10
14
32
18
2
18
53
53
49
37
45
39
18
8
5
13
17
18
15
6
14
35
23
4
18
35
2
2
20
52
87
77
42
34
21
0
8
16
7
16
17
20
20
17
26
7
3
31
35
1
2
22
46
98
101
50
13
10
1
7
13
2
3
6
11
15
5
2
1
5
31
23
0
2
23
38
113
71
16
17
24
9
4
13
17
6
3
5
5
2
7
16
17
7
0
11
26
103
104
46
19
31
19
4
4
16
7
3
2
3
3
12
19
10
0
16
38
26
123
99
33
3
13
17
10
19
32
33
17
4
3
11
15
2
11
41
42
105
145
93
28
0
1
0
10
31
33
8
2
1
2
3
13
32
36
13
122
152
121
58
8
0
1
2
2
1
1
1
1
5
34
49
26
130
188
152
79
34
21
18
29
25
22
27
26
32
61
66
175
157
133
113
103
92
82
80
79
73
68
152
148
130
106
100
98
159
145
141
99
107
123
157
167
151
161
184
175
134
92
120
115
102
95
81
57
49
65
85
94
97
103
96
71
119
102
54
30
23
18
19
12
14
19
3
13
47
75
92
76
61
100
79
34
6
0
0
8
9
7
8
25
22
2
6
23
46
60
51
90
78
19
3
10
14
12
21
20
16
12
14
16
13
3
4
4
9
33
50
93
57
2
5
27
36
25
22
7
4
4
12
2
3
2
2
1
2
14
44
77
70
27
10
23
24
22
18
5
2
3
3
6
15
16
30
20
3
0
21
38
74
73
29
10
26
26
8
14
19
19
27
39
32
11
2
15
14
8
2
9
20
30
43
51
42
2
2
24
24
10
24
37
39
41
39
42
38
7
2
3
2
3
9
15
25
43
17
10
1
1
17
22
13
32
38
35
28
8
28
28
5
16
32
11
3
5
3
22
50
27
20
1
1
20
21
7
24
28
25
21
20
20
15
2
20
27
14
4
3
4
27
60
40
24
7
18
32
22
8
8
5
4
21
25
12
2
15
21
11
13
29
26
20
28
60
61
42
30
36
26
7
10
21
23
13
7
4
4
17
34
19
1
13
40
23
2
8
47
92
65
36
25
6
2
7
16
15
12
9
18
18
19
22
6
1
26
36
12
3
8
40
98
79
38
9
1
1
3
10
3
4
6
9
8
5
4
3
10
27
24
6
1
19
41
79
97
51
13
4
1
1
3
7
17
12
3
2
3
6
10
10
11
5
0
14
38
41
106
91
33
5
7
8
5
5
14
6
2
2
5
10
11
10
5
0
8
38
47
74
117
81
18
1
14
21
8
8
21
25
20
13
11
13
14
3
3
21
42
25
100
134
85
25
0
0
0
8
25
29
18
7
6
7
1
6
16
17
11
124
146
114
46
0
0
2
3
3
3
3
3
2
2
22
36
16
139
184
140
68
28
15
11
21
16
11
18
21
26
53
62
186
161
129
107
95
84
77
77
84
72
65
158
157
150
125
107
113
112
87
135
169
163
159
161
110
117
121
137
151
143
149
169
168
143
111
85
114
108
90
76
56
37
38
46
62
73
82
93
102
92
83
112
81
35
18
13
9
24
10
10
13
10
9
28
50
77
84
66
90
66
23
0
2
3
4
6
3
3
15
17
6
5
8
26
50
56
33
83
58
9
0
13
11
11
13
11
8
8
10
12
12
9
5
2
4
26
48
46
81
42
1
8
31
29
22
15
9
7
8
6
2
5
5
4
2
3
7
43
40
62
51
21
20
29
25
21
16
8
3
2
2
7
10
12
18
14
2
2
13
40
47
52
53
22
9
27
28
10
11
21
23
30
27
23
17
5
2
6
4
2
7
15
29
48
47
44
5
1
18
21
11
22
33
40
39
23
25
36
13
3
4
5
6
12
14
29
49
34
42
36
3
2
15
19
9
24
29
29
23
5
21
21
4
24
37
11
8
12
13
30
54
37
38
32
9
2
28
24
3
17
21
14
18
19
18
6
2
24
27
15
4
2
11
37
60
60
39
42
28
12
16
31
26
8
11
7
2
18
25
10
4
14
18
11
12
27
30
25
38
58
53
48
68
44
22
22
11
2
8
29
25
4
1
4
4
14
24
11
2
11
27
26
11
6
36
46
70
97
55
26
11
1
3
7
26
22
5
5
14
12
11
9
1
6
22
29
14
1
4
30
98
57
27
11
2
2
9
20
3
2
3
5
2
1
2
4
15
25
23
8
1
15
44
80
75
39
24
12
0
5
6
3
15
17
4
2
3
11
16
7
5
4
1
11
46
56
101
76
35
12
4
5
9
5
15
7
3
3
5
16
16
2
1
2
5
42
62
89
108
62
6
0
20
26
13
11
15
15
12
12
15
16
12
5
3
12
49
38
104
118
61
11
0
2
9
19
20
18
13
8
5
5
4
4
3
12
24
125
126
88
30
0
0
4
3
3
2
5
9
2
1
18
24
9
140
163
116
53
30
17
9
5
4
5
8
12
25
52
60
159
184
155
123
105
91
80
71
72
81
77
72
75
159
162
163
156
129
109
116
122
101
97
111
140
172
178
174
169
158
89
127
135
115
114
128
133
135
141
145
139
131
115
85
105
105
83
50
22
20
26
35
42
47
61
77
98
99
31
81
92
64
25
6
4
23
27
12
5
10
25
13
9
21
60
86
67
70
46
18
1
4
15
10
8
4
5
8
25
14
2
2
10
48
64
50
78
39
0
3
16
10
9
8
5
6
9
8
9
10
12
14
7
1
22
47
5
49
72
30
4
15
25
22
19
14
7
6
8
12
12
9
6
23
16
2
5
39
8
46
36
19
26
31
19
14
18
12
9
6
5
9
9
12
11
6
4
2
7
37
56
32
34
10
3
22
26
13
12
20
22
31
19
13
13
9
4
6
4
1
2
9
34
56
19
36
28
1
0
13
21
16
19
22
28
34
17
17
28
12
2
8
8
5
10
15
32
55
22
34
23
3
1
12
20
13
15
10
18
21
21
29
12
3
21
37
17
7
14
19
34
54
54
25
21
19
10
10
29
27
8
12
10
5
21
34
27
7
2
22
25
24
17
4
16
37
50
49
31
31
24
13
17
31
27
7
8
9
4
15
19
13
8
10
9
11
16
30
34
34
38
45
44
50
65
39
17
19
12
3
6
24
18
0
7
14
9
8
10
4
4
12
19
20
22
24
35
42
76
97
47
20
8
3
3
8
23
17
5
15
12
7
5
4
2
6
16
22
17
0
2
21
40
89
95
40
21
18
2
4
20
19
2
2
4
8
2
2
2
2
14
23
22
10
2
11
45
75
55
35
46
28
2
4
14
4
8
17
8
2
3
12
13
9
5
2
1
8
47
59
59
82
58
40
31
8
3
5
9
14
6
5
3
4
12
11
2
1
1
5
44
69
43
96
87
41
2
5
27
23
11
12
12
8
5
5
8
11
10
2
1
14
56
48
63
110
93
33
2
1
9
17
24
18
13
8
4
4
3
5
2
2
20
38
91
127
103
52
11
0
0
2
3
2
3
5
14
13
1
14
21
21
12
95
138
133
84
35
25
20
8
6
4
5
7
6
22
50
57
159
171
138
110
100
88
74
62
59
68
73
79
84
161
164
167
160
134
112
113
121
111
125
137
147
177
196
190
171
159
145
107
146
148
111
95
112
126
122
118
118
122
137
132
57
90
103
103
74
26
4
8
15
20
22
25
41
62
93
106
87
44
73
68
51
21
0
10
36
33
19
5
10
27
25
1
7
47
83
77
52
71
43
21
11
5
3
12
8
6
4
5
21
35
24
7
1
4
39
70
77
73
22
4
3
17
14
14
9
5
6
10
7
8
14
21
24
14
4
21
50
20
64
60
19
6
14
14
16
25
13
2
3
6
16
22
13
5
34
31
4
4
34
58
23
39
21
11
26
28
6
6
18
16
16
15
4
6
7
12
13
8
18
2
4
31
59
3
24
19
2
3
18
21
7
12
19
19
30
19
5
4
3
6
11
7
1
2
4
28
57
14
27
19
2
3
11
19
21
16
13
16
28
20
18
22
9
3
7
6
3
5
9
24
53
59
19
26
21
6
5
11
20
19
11
0
8
24
36
39
17
4
14
22
20
14
10
27
34
52
58
17
12
10
9
12
22
22
7
8
7
4
21
38
38
12
3
11
18
28
37
21
22
37
40
40
29
26
17
10
17
29
20
4
4
7
3
4
12
15
9
3
6
12
19
33
37
35
34
35
37
49
59
30
15
19
16
5
7
13
10
3
6
13
12
9
6
5
8
14
15
14
17
23
31
37
77
85
34
17
14
3
3
10
12
12
2
6
9
9
11
8
3
5
8
12
18
1
2
13
39
90
84
30
18
24
4
3
13
7
3
3
8
12
4
2
5
3
6
18
17
8
2
8
39
36
68
33
24
43
31
4
4
13
8
7
12
12
5
3
7
6
8
6
2
1
9
42
52
66
55
28
31
38
19
6
6
18
12
7
3
3
2
5
9
8
3
1
5
41
65
39
81
53
18
8
19
31
20
6
4
3
4
5
3
2
12
12
2
1
14
55
57
79
99
67
16
1
5
13
12
23
20
13
8
3
3
6
7
1
5
30
50
24
113
127
80
23
1
2
2
3
3
2
3
5
6
3
1
6
21
41
30
121
136
107
61
22
15
11
8
6
3
20
18
6
13
44
54
45
120
160
154
116
93
87
78
58
48
44
51
64
80
87
154
162
162
163
155
133
114
113
118
111
102
108
145
153
156
182
207
203
176
156
148
86
123
153
146
106
86
100
116
112
96
92
105
131
139
113
71
96
104
93
57
12
5
16
21
4
5
6
21
51
91
107
96
62
63
50
35
15
8
27
27
28
28
6
7
27
29
4
10
34
64
83
80
71
24
1
4
5
6
8
3
2
3
8
28
33
32
16
1
2
20
62
68
53
83
57
9
3
3
15
18
16
3
3
8
13
7
6
14
24
25
14
6
23
57
47
57
37
8
4
11
8
22
28
7
5
6
5
12
15
12
2
23
28
11
5
34
64
20
41
30
12
5
21
14
2
13
25
14
14
16
4
3
1
17
17
6
15
7
0
22
52
11
27
18
1
2
11
11
5
17
22
14
19
20
9
5
4
10
14
8
2
2
1
14
47
57
20
26
19
5
7
11
14
16
17
9
6
17
20
19
16
10
6
1
1
1
3
4
13
43
61
21
24
22
13
10
12
15
15
7
2
4
17
36
42
17
6
14
3
13
21
4
19
25
44
60
14
6
7
6
10
13
14
5
5
8
5
7
29
38
14
5
9
4
20
45
31
27
29
37
39
42
30
14
8
17
23
17
4
3
6
5
3
1
12
8
4
6
10
17
28
34
32
30
30
35
59
57
21
12
22
23
17
15
16
12
2
5
12
20
16
9
10
16
15
5
10
14
18
23
35
74
65
22
17
22
7
4
5
16
15
8
5
7
13
18
14
10
10
8
8
12
1
2
12
38
82
66
20
19
20
3
1
1
1
3
5
9
9
3
1
4
4
2
5
6
2
1
6
33
40
79
68
21
9
22
18
8
11
11
8
6
7
11
21
19
6
6
8
3
1
1
6
38
50
77
37
1
9
22
22
24
26
22
15
11
9
3
3
4
8
19
5
0
1
24
56
46
76
66
21
3
9
26
38
34
19
5
6
9
7
6
6
11
15
6
1
6
35
54
82
80
50
9
0
16
15
10
13
17
13
10
6
3
5
4
1
3
29
52
42
115
121
66
13
0
2
2
3
3
3
3
3
2
2
1
1
22
50
53
145
135
91
51
16
3
1
4
14
13
20
17
4
11
35
56
61
148
161
142
100
75
70
57
38
32
31
39
53
76
87
71
158
160
159
160
146
126
119
118
115
107
97
148
143
139
92
121
152
157
160
179
200
201
177
152
146
139
107
133
142
125
95
79
85
97
97
84
76
91
122
131
119
40
85
99
89
67
34
13
10
25
23
10
5
4
11
44
80
98
95
59
73
56
37
19
5
11
31
10
12
26
8
5
21
23
16
21
19
33
78
88
58
16
2
1
6
21
22
5
4
4
18
23
25
25
26
14
3
2
51
88
56
58
35
7
2
4
16
13
5
2
5
10
11
7
5
9
14
17
9
7
31
65
72
44
40
29
14
7
6
9
15
30
27
2
13
8
5
4
5
10
12
2
13
18
15
35
66
39
34
21
12
7
8
7
9
28
36
13
5
11
6
3
6
13
24
11
1
7
2
12
43
56
21
27
20
9
5
8
7
6
21
29
17
16
19
9
8
16
12
11
7
2
2
1
3
28
52
16
23
25
20
11
10
11
10
8
11
14
10
8
13
17
12
9
10
3
2
1
2
1
5
30
61
25
16
19
23
21
20
15
11
8
4
3
5
5
24
36
12
9
15
7
9
26
8
8
13
41
63
42
11
2
7
11
9
11
12
7
4
7
7
3
18
26
12
11
12
1
12
33
33
20
21
40
47
44
56
33
12
5
10
16
17
11
5
4
6
5
2
3
12
11
9
10
7
12
25
26
24
23
33
44
74
54
14
10
18
23
23
23
21
15
5
3
6
17
15
10
9
14
9
1
12
16
8
9
25
43
69
43
13
17
19
10
8
14
19
16
11
5
4
13
16
9
8
11
7
2
1
1
0
14
36
72
43
12
19
14
3
2
2
6
10
13
10
2
2
3
3
2
2
1
1
1
1
6
35
45
88
64
14
5
10
8
9
11
10
10
11
12
1
15
21
12
11
9
0
1
2
2
27
53
42
87
91
32
3
1
9
11
19
25
24
20
19
14
2
2
2
3
22
20
3
1
3
37
58
88
61
12
1
5
20
35
34
25
16
14
15
10
7
5
3
17
19
4
1
11
44
47
78
67
38
5
1
22
23
10
6
15
15
13
10
7
6
4
2
3
20
41
47
62
108
109
55
13
8
6
3
3
5
18
18
16
11
0
0
2
20
52
59
97
157
134
84
53
20
2
3
4
20
20
18
14
11
15
32
58
70
165
160
137
94
65
58
46
26
22
28
34
45
71
87
79
158
154
156
158
140
122
123
127
114
103
96
162
165
164
164
160
137
131
136
138
152
164
156
105
129
153
154
155
159
172
178
165
143
140
145
80
119
129
123
102
83
70
68
68
72
70
65
78
104
111
111
67
89
89
68
37
23
24
21
16
28
25
6
3
10
30
54
72
88
96
77
69
43
22
4
2
26
41
8
3
10
8
5
13
13
20
27
8
11
67
92
70
72
43
14
0
1
13
27
31
25
12
12
20
20
17
9
26
25
1
1
37
94
40
25
22
20
10
10
14
2
0
0
9
9
3
3
4
4
7
11
8
9
31
60
65
40
15
2
12
17
8
10
23
34
33
27
17
8
3
2
1
13
15
3
2
20
16
28
61
35
16
14
12
6
4
1
19
46
46
18
1
6
3
9
14
2
13
25
18
3
0
4
32
59
12
21
23
25
11
3
2
5
10
23
34
21
14
13
9
14
19
18
9
13
6
2
1
1
12
44
11
14
20
16
11
13
15
13
4
6
14
15
9
8
15
11
5
3
3
4
4
3
1
2
26
59
21
4
12
22
28
28
13
5
1
2
6
11
4
16
27
7
6
14
2
16
30
15
5
12
46
65
45
6
3
10
17
15
5
15
11
6
5
6
7
18
19
10
16
18
9
13
19
19
16
18
42
49
56
60
21
4
2
4
8
20
19
15
7
3
5
7
3
13
28
22
17
5
0
19
26
19
12
28
63
85
46
10
4
8
14
20
23
20
14
6
3
6
8
11
17
8
7
4
1
18
18
3
3
10
63
70
26
6
15
10
5
5
9
11
13
11
8
11
11
6
2
2
5
6
2
1
2
1
14
33
53
61
23
8
21
12
3
1
2
5
9
20
17
5
2
3
2
1
2
1
2
4
1
5
37
52
89
52
10
10
17
13
10
8
7
6
8
10
3
8
19
15
12
8
5
1
1
2
9
53
54
93
89
27
1
9
16
12
12
14
12
9
16
14
4
2
2
2
11
31
21
2
2
11
58
86
59
15
4
12
14
19
18
13
10
13
14
10
10
11
3
6
25
20
3
6
33
54
65
84
63
27
1
1
13
27
17
10
13
15
11
9
9
7
3
2
3
10
35
53
74
104
90
39
7
12
19
9
5
2
22
18
15
16
5
2
5
19
41
54
43
104
158
132
82
57
28
4
2
4
23
22
19
16
8
16
37
57
72
51
175
158
130
89
59
52
46
26
22
31
29
35
70
91
86
138
159
155
160
162
136
118
128
127
109
102
107
95
173
173
171
173
167
142
108
111
137
138
136
139
153
150
125
116
132
147
148
139
134
134
139
139
132
130
145
128
100
118
117
101
86
77
64
49
45
48
50
52
69
86
88
96
104
81
82
67
48
23
21
32
26
17
29
28
8
4
11
18
24
44
77
95
82
56
27
8
2
5
25
37
22
4
4
5
7
11
10
15
19
1
2
56
95
75
54
27
17
8
7
19
20
25
30
26
22
20
19
8
5
25
29
8
2
23
80
55
37
8
19
39
23
13
19
2
0
8
9
7
4
4
13
10
6
14
11
8
20
41
50
36
2
2
20
26
12
8
25
37
32
23
18
15
10
3
4
4
5
2
2
11
10
15
45
44
16
3
14
17
5
3
1
18
46
44
21
4
3
4
27
33
4
4
15
19
2
4
2
20
55
22
9
15
26
14
3
2
6
17
20
26
23
15
14
11
12
15
8
4
18
30
1
2
2
6
36
19
10
18
17
9
10
20
20
5
1
15
21
16
12
14
12
9
8
4
17
19
4
2
4
17
46
25
2
9
18
23
26
22
11
1
5
16
17
15
19
21
8
5
13
11
19
23
10
2
10
40
60
40
3
3
15
19
16
4
18
14
11
7
4
12
22
19
16
18
16
14
15
18
16
16
19
39
42
60
39
3
2
4
3
8
20
19
19
15
5
9
17
2
15
31
26
20
6
2
21
35
11
6
11
70
80
33
3
3
5
11
17
17
14
11
7
9
20
1
4
20
14
6
1
4
20
16
1
3
9
74
72
18
2
7
2
5
5
3
2
12
23
22
17
2
1
1
1
2
4
3
2
2
1
11
33
63
56
9
6
19
5
2
3
2
1
5
17
16
3
1
2
2
1
1
2
3
5
2
2
29
52
79
34
1
13
24
17
11
7
5
2
1
2
3
7
14
15
13
12
9
6
3
1
4
36
56
86
71
13
3
31
29
11
7
6
4
3
5
6
5
4
3
2
1
18
25
4
1
6
48
57
79
49
13
16
17
9
8
10
10
7
4
8
9
12
15
4
4
10
16
3
5
39
54
83
92
58
16
1
4
1
24
23
17
16
13
9
7
5
2
5
9
0
5
34
68
101
104
69
21
1
6
20
13
4
2
16
12
10
11
2
5
11
13
29
53
58
115
153
123
76
51
33
10
3
4
22
19
16
15
1
12
42
53
63
48
152
180
160
127
85
54
49
46
30
25
29
22
28
68
91
91
70
145
167
164
169
168
135
116
124
116
95
105
126
112
167
185
177
174
172
158
137
128
114
132
134
132
130
133
137
123
107
117
128
138
138
126
111
101
105
109
110
120
134
123
80
110
114
102
86
81
74
54
34
29
29
30
40
60
68
70
83
100
75
86
65
45
36
26
22
25
24
21
20
19
8
4
6
6
6
31
71
90
77
86
47
11
1
7
9
8
19
21
14
8
6
9
10
7
5
5
2
5
48
81
88
50
17
13
12
14
21
9
6
24
30
24
19
17
10
4
20
26
9
2
8
57
43
81
45
3
18
47
27
16
32
19
1
5
5
4
10
7
8
7
14
17
7
6
5
19
37
70
44
4
4
30
30
9
8
31
38
22
9
14
18
21
12
8
4
2
2
2
7
7
6
30
52
39
1
1
18
24
3
3
1
15
38
37
20
7
4
7
28
32
6
3
6
19
3
5
4
15
49
20
0
10
25
15
3
3
11
20
14
17
22
18
15
9
4
3
7
4
14
29
6
5
7
3
24
34
9
13
18
4
7
21
26
11
1
12
27
22
19
17
13
14
11
9
13
11
7
9
6
5
24
35
9
8
6
9
17
22
17
7
11
23
25
23
21
18
12
6
9
11
17
14
7
2
5
23
40
39
2
2
6
13
15
5
11
11
15
13
3
9
16
19
23
19
7
8
14
18
17
18
18
27
35
48
18
1
1
9
5
8
14
13
11
15
13
2
10
9
20
23
10
8
8
13
28
26
5
3
16
71
68
18
0
4
8
16
16
12
5
10
15
12
12
2
3
7
7
6
7
12
20
9
2
4
22
79
72
17
1
4
4
15
9
6
5
19
24
19
11
5
3
4
5
5
7
8
4
8
2
8
40
76
59
6
1
7
2
3
6
2
2
5
10
8
3
2
1
1
1
2
7
8
13
10
4
12
45
61
71
18
2
8
19
14
7
3
3
3
2
3
3
3
9
20
19
13
8
10
10
2
2
13
41
87
51
4
3
25
25
8
4
3
2
2
3
3
4
6
18
9
5
8
9
2
2
6
28
36
71
76
34
7
11
18
9
9
12
17
18
3
4
7
17
14
9
10
11
6
2
9
40
48
103
104
52
2
2
2
2
20
24
23
20
15
10
8
4
4
18
15
3
5
43
70
48
130
105
45
6
2
2
10
8
2
9
16
13
14
8
1
10
16
7
25
55
59
125
137
106
65
42
28
16
8
7
20
15
11
8
2
7
34
44
63
59
153
183
165
128
84
51
43
42
30
25
24
9
21
64
84
87
79
166
183
180
179
170
138
116
118
99
79
106
137
122
190
197
180
176
171
148
130
140
85
110
119
130
129
124
122
124
125
111
114
110
118
123
123
112
96
82
80
83
95
111
114
107
91
112
102
85
74
70
64
41
26
23
18
15
29
50
54
56
79
100
81
87
54
31
27
22
18
15
17
23
15
8
7
4
2
0
1
31
71
82
81
88
43
5
0
9
11
1
0
14
20
20
16
12
11
5
1
1
1
9
40
67
74
91
46
11
12
14
18
24
12
3
13
32
26
18
19
15
11
13
20
7
2
1
33
49
89
50
2
15
44
25
21
39
29
1
2
8
4
7
8
3
8
16
16
5
1
0
7
29
68
45
1
6
36
30
7
14
40
43
19
1
3
4
20
22
20
16
3
1
3
7
13
6
22
48
33
1
4
31
23
2
2
4
23
40
33
16
8
6
6
19
25
14
2
3
3
5
14
12
14
43
17
1
17
30
13
2
3
16
23
17
16
20
17
14
9
7
16
10
3
8
16
15
18
15
2
13
37
37
12
16
14
2
3
17
31
15
0
10
27
25
20
14
11
10
11
13
8
6
12
18
8
3
8
51
36
12
10
0
2
8
17
17
7
12
28
30
25
18
12
12
12
3
7
14
7
3
2
3
5
22
41
33
2
4
1
8
19
4
4
6
17
18
3
2
4
10
28
22
1
3
7
16
20
19
16
17
25
11
41
11
1
2
13
12
7
8
5
4
14
18
11
5
15
19
7
3
5
10
23
32
21
11
13
30
15
69
55
9
0
4
12
14
12
10
4
9
19
16
5
2
4
5
7
9
14
26
20
9
7
10
39
87
64
12
0
3
2
3
4
6
5
10
15
14
8
6
9
22
20
9
12
12
5
11
3
9
47
82
62
6
0
5
3
2
2
3
4
10
10
3
5
6
8
7
3
5
10
10
21
20
3
9
43
65
68
11
1
6
8
17
12
2
4
10
7
5
5
3
8
22
19
13
7
3
13
11
2
7
30
92
40
3
0
8
11
2
3
7
10
9
8
5
4
11
24
5
2
2
2
1
0
4
21
31
92
79
24
0
2
10
15
20
15
11
11
7
4
8
15
14
9
13
13
6
1
14
39
45
116
107
46
3
1
0
10
20
23
27
27
17
13
10
5
6
21
18
3
8
46
66
46
115
147
99
28
2
2
2
1
0
9
24
14
16
25
12
4
11
15
6
27
61
56
127
120
90
54
32
21
15
11
10
22
15
8
5
3
6
17
35
69
75
154
185
166
126
82
47
35
30
24
18
14
8
19
57
70
81
91
188
198
190
177
162
136
118
111
88
71
106
140
124
79
202
202
183
180
173
144
126
146
142
89
104
111
125
127
122
117
118
121
109
113
104
105
104
101
88
81
72
66
65
80
97
94
90
91
95
108
90
69
62
57
46
30
30
28
9
5
15
40
42
44
75
100
86
86
48
23
20
17
13
14
19
23
11
4
7
6
3
0
2
29
67
79
74
80
40
7
2
15
11
5
1
6
23
24
19
15
10
4
1
0
2
10
30
53
68
77
36
5
10
22
23
22
9
4
19
35
26
20
21
18
12
8
16
12
0
3
10
52
76
41
5
9
36
26
23
28
24
8
6
13
7
4
3
4
2
9
10
5
2
1
0
20
57
43
7
5
28
25
10
16
32
41
27
7
4
6
6
12
18
21
12
3
2
8
18
10
17
44
33
10
17
27
19
3
4
11
32
48
39
13
9
12
4
10
19
19
9
3
3
8
18
12
14
38
28
6
22
27
10
1
7
23
34
30
22
17
15
15
10
10
12
9
12
7
6
18
20
13
1
16
40
35
7
15
11
2
4
19
30
22
7
14
27
24
16
9
6
3
6
15
10
4
16
22
12
6
11
57
33
5
12
3
4
17
14
16
6
10
29
34
21
14
9
14
18
7
9
16
5
2
2
2
3
15
40
23
2
8
2
9
28
12
4
6
18
25
15
0
4
3
24
22
5
3
6
14
17
17
14
10
21
13
43
15
0
2
9
17
5
4
3
6
14
17
22
22
23
13
5
3
4
10
23
30
23
15
14
28
31
71
44
4
1
6
9
7
6
10
14
7
13
25
8
2
4
6
8
9
21
32
21
11
9
17
47
87
51
5
1
6
5
6
12
20
18
6
7
11
9
6
14
31
20
8
19
19
9
9
3
18
53
84
51
3
1
10
11
11
11
11
16
20
8
3
4
8
13
14
13
14
19
14
19
16
1
17
48
70
65
6
2
13
10
16
8
5
4
26
20
5
6
5
5
7
19
24
19
5
7
9
1
18
34
55
91
31
2
0
4
6
3
4
12
19
18
10
6
8
25
16
2
4
6
4
1
2
10
25
35
96
74
17
0
1
1
18
35
21
3
2
2
5
11
15
11
6
9
10
5
4
14
36
47
115
102
35
2
3
4
30
18
17
33
30
22
15
12
8
5
16
18
7
15
42
58
45
113
146
85
16
3
0
1
1
10
26
28
19
22
25
18
13
13
8
5
37
64
52
110
128
115
85
46
21
11
13
12
13
21
14
12
15
3
5
2
20
70
90
157
188
163
117
78
43
23
19
15
12
11
11
13
43
57
76
98
192
198
187
169
149
129
119
110
88
72
100
129
122
88
202
203
191
184
174
143
128
146
143
96
104
109
115
120
122
118
113
109
101
76
103
105
99
102
93
75
64
65
64
59
54
66
83
78
76
93
101
105
76
56
50
44
29
30
49
37
6
3
5
34
33
35
67
95
92
90
49
20
14
13
16
20
24
31
19
2
10
11
1
0
2
15
53
74
67
74
39
9
8
16
9
3
6
17
18
19
16
14
10
4
3
2
1
6
21
45
58
56
22
2
8
27
28
13
3
7
21
27
15
10
16
18
11
10
15
17
7
1
2
35
61
31
3
5
28
27
16
12
8
7
6
12
10
4
4
8
4
4
10
5
4
4
3
8
44
39
15
7
16
20
10
9
17
35
37
11
1
8
8
7
15
20
12
2
3
4
16
10
14
40
38
19
22
20
9
3
4
15
38
58
44
12
5
17
10
8
19
17
10
3
3
6
12
8
11
37
22
36
11
15
17
6
5
12
30
45
42
29
14
15
15
6
3
4
2
12
9
5
18
17
8
1
25
41
35
3
7
11
7
13
23
28
28
19
23
29
22
14
4
3
4
1
14
13
1
15
18
7
2
23
53
18
1
16
10
13
30
22
19
15
14
31
36
23
13
13
15
18
7
17
22
6
3
2
3
5
23
40
16
1
15
4
11
28
15
14
17
21
27
25
12
1
3
18
26
21
14
12
9
9
8
6
11
26
25
30
52
16
0
8
5
11
3
5
9
14
11
12
20
18
23
24
21
6
2
4
15
19
14
10
18
29
23
50
77
37
1
7
12
8
4
3
9
23
5
6
29
14
1
3
2
2
4
18
34
24
13
8
23
44
38
68
81
35
0
6
13
12
12
19
24
23
7
4
16
11
6
15
21
9
8
30
31
12
1
4
28
51
77
34
1
7
17
19
22
23
19
18
20
9
1
4
8
12
16
12
13
28
29
15
4
4
31
51
72
57
6
1
14
18
15
4
4
2
26
21
2
2
3
3
3
8
25
30
20
8
3
7
31
48
65
81
27
2
0
12
10
1
4
8
12
14
15
13
32
28
4
4
8
22
11
4
1
10
33
47
84
59
15
0
1
1
12
36
27
7
3
3
8
15
18
9
4
9
11
8
4
8
28
50
57
98
83
24
1
3
7
39
17
12
33
35
25
13
12
11
9
13
15
9
11
31
52
51
98
134
79
14
4
1
2
14
14
27
30
25
22
22
21
22
19
4
2
28
56
51
101
131
126
90
43
15
7
12
17
16
16
13
13
23
15
5
1
9
59
93
164
188
154
106
74
41
18
10
12
6
18
28
8
29
47
72
98
183
188
181
165
143
126
119
110
93
76
89
114
120
103
198
203
196
185
171
142
134
143
140
100
105
105
105
106
119
120
101
93
89
75
98
91
92
103
85
56
45
49
63
58
45
51
69
67
70
95
105
104
64
45
46
28
17
41
63
39
4
2
2
27
27
23
54
84
99
89
49
16
10
11
20
22
32
39
24
4
6
10
1
1
1
2
34
68
76
70
29
5
10
18
8
4
9
10
12
15
14
10
7
5
15
5
2
4
15
34
68
59
21
2
3
30
32
8
3
6
10
12
6
3
6
13
14
15
15
18
15
1
3
20
65
32
2
3
18
27
15
2
2
14
13
11
11
5
4
10
12
10
11
6
6
8
4
7
42
35
18
14
14
12
8
5
12
31
35
14
1
6
6
5
9
14
8
2
2
2
10
10
15
36
32
17
18
16
6
2
5
16
39
55
40
12
11
17
8
11
18
14
7
3
3
3
5
5
8
33
22
35
10
6
5
4
6
14
30
47
46
32
16
18
12
3
4
4
3
8
9
9
19
12
4
4
30
42
34
4
1
8
14
19
23
28
31
28
29
30
23
15
4
9
16
0
10
16
4
15
15
7
5
29
44
16
2
17
20
25
30
29
26
22
23
33
34
25
17
19
15
13
8
26
27
7
3
2
2
8
29
47
21
3
18
14
16
21
25
26
26
25
26
25
21
14
5
10
31
32
28
14
1
2
1
4
13
30
29
56
62
11
2
12
4
3
3
16
18
14
8
12
21
11
13
27
32
17
0
2
5
11
16
21
28
31
21
70
87
34
2
13
22
7
4
3
5
9
2
8
28
9
0
1
0
0
2
8
18
21
19
21
29
37
27
74
78
25
2
14
19
11
6
7
12
14
4
4
20
9
4
5
4
1
6
35
34
7
0
3
31
45
71
26
4
14
16
13
15
19
15
14
14
8
3
4
5
8
11
3
4
27
39
11
3
6
34
50
78
57
11
2
14
14
11
5
3
2
16
9
4
3
2
1
3
3
8
26
33
7
2
11
36
51
69
81
33
2
3
14
10
5
3
2
2
4
7
8
24
26
4
2
9
11
13
4
1
12
39
54
70
54
15
0
2
1
10
25
21
9
3
2
5
16
18
9
5
12
14
12
3
2
21
59
41
85
71
17
1
4
3
35
19
8
31
36
24
10
9
12
17
16
13
5
2
17
49
65
90
123
79
22
3
0
7
14
8
18
29
24
19
15
13
23
22
6
4
9
40
58
93
137
139
93
38
16
9
18
26
19
16
13
17
23
14
4
5
8
41
85
168
181
140
99
76
45
19
11
9
5
24
37
8
19
48
72
92
169
177
180
169
145
125
115
106
99
85
83
101
115
105
193
206
199
182
162
143
138
136
131
96
97
97
95
93
106
110
91
80
82
80
92
86
88
99
75
45
36
39
54
53
41
41
57
59
72
96
100
101
59
40
40
14
10
48
61
33
1
0
1
21
18
18
46
75
96
80
45
13
4
12
13
23
39
42
19
1
1
4
3
5
0
2
23
61
93
72
21
4
5
16
9
4
3
3
9
15
12
5
2
3
23
20
2
3
10
26
85
76
27
3
3
26
34
6
3
2
3
4
3
2
3
6
17
17
15
18
15
1
1
21
78
42
10
8
12
24
24
4
2
2
16
16
12
3
2
10
17
17
13
6
3
3
2
15
47
39
13
11
21
13
8
8
12
18
19
11
4
3
3
2
3
3
2
3
2
2
11
12
14
31
26
11
8
8
8
6
9
17
29
40
33
18
16
11
6
18
17
9
4
5
8
7
7
9
4
27
20
22
7
2
2
3
6
13
23
39
37
29
23
18
9
4
15
10
4
14
10
9
19
15
10
3
25
40
33
3
3
8
13
17
19
22
30
29
28
26
24
16
4
8
15
2
15
15
4
13
13
5
4
27
42
24
0
10
21
25
29
31
28
27
28
29
29
31
27
18
11
9
6
27
26
3
2
1
2
9
31
51
30
2
12
17
16
24
32
34
30
24
22
23
29
25
7
7
26
30
30
12
3
1
2
12
22
31
74
63
9
1
12
4
4
10
15
14
11
9
18
22
13
5
23
30
19
4
2
2
1
15
28
29
29
83
91
32
1
16
22
5
7
11
2
2
2
15
27
9
1
1
0
0
1
3
4
3
9
17
26
32
73
81
25
2
18
16
3
4
5
3
3
2
11
25
9
3
4
2
2
3
26
23
3
3
2
25
38
70
26
5
14
7
1
4
4
5
6
6
6
2
7
6
9
6
3
3
17
36
4
2
5
26
41
85
56
10
1
6
3
2
3
3
8
10
1
12
10
1
1
3
3
3
17
31
2
2
9
27
41
66
87
40
2
1
5
7
6
2
2
2
4
9
5
7
21
6
2
1
6
10
3
2
10
32
52
69
60
16
1
1
5
16
18
12
6
3
3
1
10
14
9
7
13
22
19
4
1
18
60
39
85
68
14
1
3
3
25
19
15
29
34
25
12
7
15
25
21
11
3
2
6
48
70
94
115
80
28
3
1
0
8
5
7
23
21
16
8
5
17
28
9
3
1
29
70
86
138
140
83
28
15
15
30
37
25
16
11
23
27
14
5
18
10
31
79
168
165
124
96
82
52
23
13
9
6
24
34
10
21
55
72
86
160
172
179
173
153
132
113
106
101
95
86
94
107
97
187
208
202
179
159
147
136
127
119
83
84
88
91
88
88
91
80
74
82
84
87
88
88
87
62
40
39
35
43
43
39
37
51
56
73
91
85
97
61
39
35
8
8
46
50
25
3
1
2
12
12
15
42
67
83
70
42
10
2
13
10
23
41
37
9
2
1
2
1
0
1
2
22
60
96
70
21
4
2
13
12
2
2
6
11
14
11
4
2
2
25
23
3
1
11
32
91
87
34
4
3
21
35
6
3
3
1
2
3
5
3
5
15
15
10
8
5
5
9
47
91
50
12
11
12
22
28
8
3
2
4
11
6
3
3
11
17
16
12
5
3
2
5
29
50
53
13
8
28
16
6
10
10
11
10
8
4
2
2
2
2
3
8
10
4
3
16
12
9
22
30
18
2
4
11
12
10
12
15
21
27
26
16
4
5
20
14
9
5
2
8
4
15
15
3
17
22
12
5
4
3
6
10
15
25
29
28
27
20
8
4
21
12
12
18
8
4
15
16
12
2
17
35
34
14
8
6
9
11
13
15
26
27
23
19
27
16
2
4
2
6
24
14
4
13
11
3
2
23
38
34
3
7
12
16
22
25
24
26
25
23
23
38
29
5
7
11
2
26
18
2
2
1
1
6
29
50
35
2
3
9
12
21
28
28
21
16
16
21
35
25
4
6
22
21
24
14
2
1
3
16
22
30
78
57
7
0
6
2
3
6
9
7
8
10
21
21
14
5
19
22
17
10
5
2
1
5
19
21
21
83
84
30
2
11
10
2
14
14
7
3
4
21
32
13
7
3
1
0
1
2
4
1
3
4
18
27
68
80
33
5
16
9
2
15
17
4
3
4
20
31
15
8
7
5
3
5
7
2
1
2
5
17
30
69
31
5
11
4
1
17
17
2
2
5
3
5
13
8
9
4
3
5
11
28
3
3
6
14
32
81
52
5
0
2
1
4
16
13
4
2
5
18
21
5
2
3
3
4
11
19
4
5
10
14
33
59
88
39
2
0
0
9
18
16
12
3
2
12
17
2
13
7
3
3
5
10
9
10
12
27
46
77
69
14
0
2
24
23
18
18
13
6
3
3
8
13
11
6
9
21
24
10
1
23
53
48
89
64
11
0
0
7
20
22
25
26
25
20
16
7
10
22
20
13
5
1
9
52
66
90
107
79
30
1
1
0
1
3
8
15
18
18
7
5
9
27
14
2
2
33
75
79
132
126
66
20
15
14
36
42
28
16
11
24
28
15
5
25
18
36
84
157
144
114
98
85
53
24
13
10
8
23
34
15
28
59
74
84
156
167
174
169
155
135
113
106
109
102
94
91
99
88
178
205
199
175
164
153
131
117
70
68
79
93
80
71
72
71
71
74
76
81
90
87
75
47
44
46
30
26
36
35
34
37
51
70
83
68
90
66
38
28
7
16
38
33
27
14
3
2
3
6
14
39
62
70
67
43
9
2
16
17
22
32
22
6
4
4
6
11
10
1
2
26
60
79
78
34
3
3
14
23
7
3
6
6
4
3
3
3
6
28
27
3
2
22
44
77
83
40
4
1
15
33
14
1
1
1
3
5
8
7
7
9
15
7
2
1
4
21
97
52
7
13
17
19
26
9
3
1
1
2
3
5
8
13
13
8
5
3
3
2
4
29
54
73
16
1
22
17
5
7
6
7
11
14
11
5
4
4
3
5
7
6
2
4
16
8
6
48
34
5
2
14
13
8
7
9
12
24
31
19
7
3
15
15
11
6
3
2
5
17
14
3
14
37
26
14
9
7
7
7
9
17
31
32
27
20
10
4
18
15
16
18
9
2
8
13
7
1
16
29
38
25
13
10
9
9
9
11
28
36
28
17
23
17
4
13
3
12
26
15
3
8
7
1
1
19
30
37
12
7
9
11
15
17
18
22
24
22
23
39
24
3
9
12
1
26
16
3
4
2
1
3
22
45
37
3
3
6
10
15
17
14
10
10
15
24
34
16
2
11
27
12
22
17
2
1
1
3
7
22
64
51
9
2
3
2
2
4
12
9
3
10
21
25
14
2
16
27
15
13
12
3
1
1
4
7
20
67
68
32
7
6
3
2
5
9
6
1
8
28
30
13
9
7
2
1
2
0
6
3
5
6
8
23
67
37
10
12
8
5
8
10
3
2
9
24
32
23
11
7
6
4
4
14
3
2
7
9
8
28
64
36
8
15
13
3
14
21
2
2
5
5
18
23
11
5
2
2
3
17
17
3
6
8
7
33
73
51
1
4
11
4
13
22
7
1
1
7
20
22
8
3
2
5
5
6
3
3
10
10
12
36
56
83
34
1
2
5
13
15
14
11
4
2
6
16
5
5
5
3
3
3
8
15
13
13
32
44
78
64
10
2
6
37
28
15
29
24
5
5
4
10
23
17
4
7
14
20
11
6
30
49
82
56
9
1
9
13
16
31
35
24
12
12
12
7
4
7
10
11
6
1
15
53
50
72
98
74
29
1
1
2
6
5
6
8
19
22
11
7
6
11
14
3
8
45
72
66
116
106
54
21
17
11
33
38
28
14
9
18
27
17
2
18
23
48
84
133
126
113
105
84
48
19
10
9
9
25
38
20
29
55
74
84
149
163
166
154
145
131
117
110
112
105
96
88
90
81
189
187
171
163
153
128
108
64
63
73
85
69
57
61
63
62
60
61
88
85
67
46
48
50
23
20
33
33
25
28
44
72
77
54
81
69
39
21
16
30
31
24
35
32
8
2
4
2
20
41
54
63
72
52
14
2
8
26
25
21
15
14
16
7
6
26
34
0
1
26
56
60
87
56
16
3
4
27
21
9
6
3
2
3
2
2
11
36
29
4
5
25
48
55
73
48
21
6
14
25
20
7
3
2
3
4
5
8
11
10
14
7
2
1
2
24
93
54
1
7
17
23
22
6
1
0
1
2
4
10
17
17
13
9
4
7
7
3
3
23
58
85
23
4
12
18
10
8
6
6
11
15
15
16
15
8
7
12
9
4
2
8
12
4
4
60
50
10
2
12
11
5
7
12
16
23
31
28
16
2
10
23
15
6
3
1
2
11
5
3
16
48
39
16
10
7
3
2
5
16
37
42
37
22
12
4
20
19
19
14
4
0
2
4
1
1
17
41
30
12
8
6
5
6
11
29
45
41
22
14
13
2
13
7
12
21
15
8
8
5
1
1
15
37
13
5
9
11
13
10
12
20
28
29
23
31
16
1
10
13
6
26
19
13
12
6
2
2
12
34
39
2
3
9
12
12
10
5
2
7
16
28
28
9
0
16
31
12
20
22
7
5
3
2
2
12
39
44
14
2
2
3
2
3
13
13
0
3
15
23
14
3
22
33
21
11
11
7
3
2
3
2
14
49
30
6
1
3
4
3
7
7
9
14
19
23
15
10
6
2
8
3
2
2
4
10
7
3
21
51
36
10
10
18
13
7
10
5
7
15
19
26
24
13
5
4
3
5
16
5
2
8
6
5
30
58
41
12
17
31
9
4
15
7
3
4
9
24
24
7
2
3
6
9
15
11
2
5
4
9
39
63
49
2
6
20
6
7
17
5
5
7
16
21
12
2
3
3
23
19
2
1
3
8
8
19
46
73
28
1
3
8
8
7
3
7
9
3
6
6
3
20
16
2
2
2
5
10
11
20
42
67
47
9
1
10
35
24
7
26
31
5
15
12
21
35
22
4
5
6
13
10
9
34
50
64
49
13
4
14
9
12
37
41
22
8
5
5
14
11
8
6
8
5
2
21
52
51
89
70
27
0
1
4
16
10
4
9
17
20
18
15
9
2
3
3
15
51
53
99
88
54
33
24
5
27
35
27
11
8
10
26
26
2
3
25
55
71
108
115
117
111
84
48
19
10
11
14
28
37
23
22
48
75
76
133
157
157
144
132
124
117
112
108
102
94
87
83
163
165
160
153
142
119
105
63
66
68
68
51
47
56
58
51
38
84
83
60
45
52
45
16
18
34
30
17
16
38
74
47
72
71
42
20
17
33
30
20
40
37
11
3
5
1
25
45
47
65
74
56
22
3
2
17
26
19
8
21
29
16
11
31
37
4
0
23
56
45
94
71
24
2
2
17
21
16
8
4
5
10
6
7
14
39
33
1
5
28
70
62
30
7
14
24
19
11
5
3
4
5
5
7
11
11
15
10
2
1
3
21
85
62
8
3
18
29
28
12
4
2
1
3
4
4
20
20
15
12
9
16
12
2
4
26
87
33
3
2
18
18
19
17
15
16
14
10
18
22
12
20
19
12
7
6
9
6
2
10
56
55
13
1
11
10
5
9
18
23
29
29
25
16
3
15
32
20
1
0
0
1
2
1
3
44
38
10
6
6
3
2
2
17
40
49
45
27
12
4
26
29
21
4
1
1
1
1
1
2
14
42
28
6
4
2
1
3
11
28
49
49
32
14
6
3
19
15
22
21
7
4
11
9
2
2
9
38
12
2
10
14
13
12
10
21
33
36
26
24
14
2
12
15
13
28
29
30
29
22
5
2
8
40
11
2
13
13
10
8
5
1
7
22
28
23
11
2
11
23
15
21
26
26
22
14
6
3
10
41
21
2
4
10
9
5
8
7
0
3
12
22
20
2
15
24
22
11
9
6
5
5
7
2
16
39
27
6
9
15
10
2
4
5
9
9
7
16
20
12
4
4
18
6
3
0
1
5
9
6
24
38
36
11
14
28
14
2
14
11
8
14
12
18
19
9
5
4
4
4
16
17
2
1
3
10
33
51
46
15
18
32
15
1
14
14
3
6
14
21
13
4
4
6
9
7
11
16
0
1
1
13
42
55
52
14
7
20
14
2
12
9
8
13
20
15
5
4
6
14
24
12
1
0
0
1
6
27
48
64
30
2
5
13
17
18
7
2
16
11
2
5
6
29
25
2
1
1
1
1
5
25
46
51
38
13
1
10
26
23
7
18
32
16
4
16
30
39
20
1
2
6
10
3
6
36
51
47
46
19
7
5
1
11
37
38
21
8
4
6
8
8
8
10
7
7
3
22
48
80
64
24
2
0
3
15
7
1
11
13
9
4
19
28
10
1
0
21
49
85
73
57
45
25
6
17
28
25
10
8
4
16
28
2
3
28
56
50
83
100
109
108
85
55
29
17
19
22
33
36
23
19
47
69
62
141
152
144
126
113
110
106
102
99
94
88
81
138
142
138
123
117
61
61
56
38
39
54
56
40
25
81
80
55
44
47
36
11
14
31
28
13
8
33
71
36
63
75
52
25
15
25
29
25
38
29
6
1
3
0
27
47
44
57
64
51
25
6
4
1
18
27
13
20
27
16
18
34
43
25
0
23
92
71
19
2
1
8
10
14
10
4
4
13
13
15
21
38
37
17
4
26
73
77
35
2
6
20
16
10
7
4
4
7
8
10
11
12
16
11
2
2
3
20
68
75
27
1
9
27
28
17
8
2
1
3
4
6
11
11
5
2
3
16
9
1
7
78
46
0
3
16
20
21
20
22
20
7
4
21
18
8
16
15
11
12
10
7
1
3
21
34
50
18
1
12
12
6
7
18
27
35
27
19
10
3
12
32
20
1
2
1
0
1
0
5
24
25
4
5
8
3
1
2
16
34
42
43
24
6
5
29
34
21
0
0
0
2
4
1
1
6
38
16
3
5
4
2
3
9
22
39
40
33
15
2
5
23
23
30
18
0
0
11
14
4
2
7
39
10
2
10
15
15
15
18
23
30
33
24
20
17
5
9
15
18
28
22
18
19
17
5
1
15
43
21
1
10
15
11
9
10
12
16
23
26
26
19
3
2
13
14
19
28
25
18
11
6
4
21
45
25
2
11
19
9
5
7
6
2
3
18
26
30
16
1
6
16
19
21
11
4
5
12
10
25
32
26
5
16
25
7
3
4
3
6
7
6
16
24
13
2
2
5
20
18
4
1
1
11
16
31
34
37
18
16
23
5
4
24
7
4
14
11
8
10
4
2
4
5
4
17
27
1
0
1
19
37
40
51
23
11
16
8
4
20
15
4
10
11
9
6
3
4
9
14
4
4
21
3
0
2
20
44
54
26
7
9
10
7
6
5
5
12
21
10
5
4
6
11
13
2
2
2
1
1
6
31
54
34
10
4
11
24
28
14
4
11
27
9
5
6
23
21
3
2
2
3
1
2
22
45
41
40
23
5
5
18
24
19
18
29
31
18
10
23
25
8
4
6
12
16
3
4
34
43
52
24
3
2
2
14
34
32
19
15
10
5
2
3
5
7
5
3
4
25
45
77
57
25
6
2
1
11
1
0
11
12
10
5
7
29
15
2
2
27
46
71
63
61
49
23
10
7
21
18
12
9
6
6
22
2
6
29
48
78
97
93
83
67
44
25
24
27
34
38
29
30
58
66
117
147
147
123
104
104
103
102
102
99
92
84
54
47
34
36
46
46
39
77
75
45
39
40
34
10
11
29
31
18
16
34
54
53
77
57
32
12
9
26
34
32
13
1
3
3
2
22
37
47
41
26
19
14
3
7
41
24
14
16
11
20
43
46
21
0
28
75
61
17
1
1
3
2
20
17
3
2
7
15
23
33
38
33
9
2
25
65
86
39
3
2
10
14
12
8
3
3
7
13
13
12
12
15
12
1
1
5
24
80
48
6
0
15
19
20
19
3
4
2
4
6
6
3
0
1
2
10
1
2
17
66
58
17
3
14
17
15
21
35
21
1
4
19
13
4
8
9
9
17
14
3
0
10
24
48
25
5
14
15
8
6
16
33
42
25
10
10
7
10
23
18
9
8
8
4
1
0
7
0
9
3
7
15
5
2
4
15
25
37
45
20
3
7
25
30
23
2
2
3
3
11
5
2
17
1
1
13
12
6
2
8
20
24
24
33
20
2
11
24
24
29
17
2
1
5
15
3
1
12
40
8
2
11
16
14
12
16
21
25
22
21
24
22
13
10
14
19
28
18
3
4
3
2
10
30
55
22
2
7
17
11
9
13
21
24
22
23
25
24
9
2
9
13
25
30
21
6
3
9
20
33
54
28
3
8
21
8
4
11
12
12
13
24
32
27
12
1
4
12
22
31
21
3
3
14
24
34
34
28
8
19
21
4
3
3
6
8
8
15
26
25
13
1
2
4
19
31
21
2
1
11
25
36
31
43
26
17
8
3
4
21
2
6
22
21
9
7
2
2
5
5
5
22
23
3
0
7
26
39
32
49
31
8
3
4
5
12
8
7
25
6
3
2
2
4
7
13
4
5
18
2
0
6
30
49
34
8
3
10
18
14
11
7
10
11
8
5
3
4
5
3
4
2
2
1
0
13
38
43
41
15
3
13
28
33
20
3
7
23
18
13
13
16
11
5
4
6
9
1
2
19
41
48
34
10
3
15
27
29
26
26
23
19
15
12
9
4
5
14
11
15
4
8
31
45
56
30
7
1
0
17
32
27
16
18
19
13
7
7
6
3
1
3
10
32
40
66
55
34
19
2
0
7
4
0
6
5
4
3
5
10
2
3
7
36
51
56
61
63
48
24
10
7
13
13
12
9
5
6
9
2
14
34
39
59
79
81
80
77
57
31
27
29
42
44
35
45
71
65
91
133
144
119
99
102
106
106
106
103
94
44
40
39
38
66
40
35
42
39
23
23
35
31
17
22
36
47
75
55
35
19
5
14
35
25
4
2
1
2
3
21
28
26
44
34
19
13
3
5
49
36
12
3
4
15
40
28
2
7
29
42
53
27
3
1
4
5
23
26
4
3
2
8
21
37
36
14
1
6
30
77
48
3
1
1
13
12
8
3
2
4
14
15
14
12
11
7
2
1
10
70
57
17
2
5
7
18
22
5
5
4
4
6
4
2
1
2
3
4
2
4
27
56
28
9
13
14
6
17
40
26
3
3
8
9
9
10
8
8
19
17
3
3
24
42
25
10
17
20
13
5
8
32
47
27
3
7
15
17
18
18
16
16
16
12
1
5
9
6
2
5
21
19
12
10
11
16
35
49
25
4
12
25
23
23
9
3
2
5
8
4
2
2
1
14
23
18
10
12
21
15
17
32
30
5
12
23
18
24
17
3
1
3
8
2
9
35
14
0
9
20
14
6
9
21
24
12
15
29
28
13
15
15
13
24
16
1
2
0
8
32
54
23
4
3
16
9
3
9
21
27
23
21
28
28
10
5
15
15
26
29
15
1
2
17
39
43
55
28
1
5
15
6
4
9
17
14
20
31
31
21
4
1
11
18
23
29
21
6
4
18
34
39
41
34
17
11
6
3
5
7
16
18
8
21
32
27
13
2
5
11
21
27
22
11
6
16
28
31
47
36
17
5
3
3
3
6
20
28
25
14
5
3
2
3
6
12
21
19
7
4
14
25
47
42
19
4
4
4
4
4
16
28
11
2
3
10
6
4
6
7
10
10
0
2
16
39
41
43
20
5
10
17
13
11
10
7
5
4
6
7
5
3
2
3
4
5
1
2
22
44
35
47
26
7
14
24
25
20
9
9
12
10
7
8
14
15
4
4
7
13
3
3
24
50
41
12
5
14
25
29
26
20
14
8
7
9
11
10
4
4
7
12
12
19
30
51
31
18
9
3
13
28
22
7
11
16
13
10
7
3
1
2
2
20
36
51
48
36
8
2
10
7
3
3
1
1
1
0
0
0
1
8
37
56
63
50
28
22
14
8
8
11
7
4
3
2
6
36
42
69
78
79
78
63
40
31
37
52
51
38
53
82
112
127
110
99
103
107
107
102
95
37
37
47
47
38
42
43
25
10
27
42
59
45
35
31
16
11
24
28
10
4
2
4
19
21
17
51
45
15
7
4
6
38
39
10
2
1
10
19
2
4
18
26
47
46
19
2
1
13
20
32
17
1
2
4
13
30
14
3
2
14
58
52
25
5
2
3
7
6
2
1
2
6
10
12
12
7
2
1
1
16
54
53
29
12
8
0
6
21
20
17
11
6
7
5
1
2
3
2
2
2
6
28
44
31
16
15
13
1
5
34
44
18
1
2
6
9
11
11
11
11
6
2
6
24
26
22
13
15
20
18
6
3
27
50
34
3
2
18
19
19
20
17
14
10
6
5
9
9
4
3
4
17
25
20
12
14
20
34
49
32
4
3
23
21
23
17
2
1
4
5
3
6
7
2
6
28
31
19
13
18
22
19
32
37
11
3
17
16
18
20
8
2
1
3
5
22
23
2
3
23
24
7
2
18
26
15
12
30
30
7
9
15
11
20
21
6
1
2
19
48
30
2
2
16
9
2
1
17
27
23
21
32
31
7
4
15
13
19
24
12
3
4
23
49
33
2
2
7
8
13
12
13
12
19
29
28
16
3
2
17
20
20
21
18
10
9
23
37
48
21
3
3
6
20
12
17
21
8
18
30
18
10
4
16
20
20
18
15
17
20
19
22
53
41
13
3
2
6
7
12
26
25
25
15
3
6
3
3
16
19
16
11
9
10
17
19
53
48
24
3
4
4
4
8
15
22
11
3
9
23
7
3
12
14
12
7
2
2
20
36
40
52
32
11
8
7
5
6
7
3
2
4
7
11
9
4
3
6
8
9
1
2
25
42
56
45
17
7
7
12
14
9
5
5
4
4
6
16
18
8
6
8
14
5
5
27
56
46
16
5
4
11
21
20
12
6
4
2
3
15
21
10
5
4
9
18
25
33
40
35
29
21
5
5
19
11
5
3
2
2
6
6
1
0
1
4
24
38
37
56
55
24
9
11
7
5
16
3
2
1
3
1
0
7
13
34
40
59
62
45
38
22
11
3
2
2
14
30
0
17
49
44
62
81
79
76
71
49
40
47
64
58
39
51
73
99
97
95
98
101
101
92
40
42
45
45
43
46
47
29
12
27
45
37
34
33
33
19
18
30
36
20
5
12
34
34
46
54
20
6
7
7
19
27
10
3
2
2
3
7
20
24
37
52
39
10
1
8
23
25
21
4
3
3
5
11
1
3
10
16
45
50
39
22
5
1
1
5
4
1
1
3
4
6
12
2
1
0
6
20
47
36
23
16
4
3
14
20
14
13
9
6
3
2
3
4
4
0
1
12
33
34
21
17
15
3
4
26
40
24
7
0
4
4
7
9
11
8
1
1
7
23
17
15
13
13
12
5
6
26
45
34
7
3
9
8
10
22
23
13
4
2
6
13
1
1
2
8
14
12
6
10
26
36
42
31
9
1
10
15
26
28
17
5
2
4
7
14
4
1
1
22
31
15
6
13
27
29
31
37
24
2
0
14
17
25
19
5
0
0
11
30
25
1
2
24
31
13
4
13
29
24
13
27
30
6
0
9
8
17
18
8
1
1
22
49
38
2
2
20
15
3
3
9
25
20
20
27
31
8
0
8
9
10
15
12
1
2
27
48
47
4
1
5
18
22
14
6
4
12
22
24
20
8
1
9
15
13
13
11
14
21
30
32
58
24
1
2
18
40
16
4
21
6
13
23
12
6
4
9
20
19
13
10
20
26
23
20
60
33
6
0
5
24
19
10
18
17
19
10
5
11
7
9
21
21
15
10
11
13
15
17
56
42
15
4
3
6
5
6
10
14
11
2
17
27
11
7
14
18
17
12
1
2
16
29
53
38
13
5
4
4
6
6
4
3
6
12
13
8
3
6
10
15
15
1
3
21
57
59
31
6
5
5
12
7
4
5
5
4
6
10
9
2
4
8
12
6
10
27
57
29
9
4
2
14
14
8
5
3
2
2
7
14
4
3
3
6
19
28
34
37
30
11
4
10
5
16
12
1
1
3
3
1
1
2
6
25
49
65
41
21
14
1
15
27
11
1
5
11
1
9
27
25
53
67
64
46
29
13
6
2
12
39
28
11
35
56
74
74
73
73
57
48
55
68
60
40
46
81
81
82
83
35
32
30
32
40
34
41
38
37
34
23
19
27
38
27
14
21
44
29
52
43
20
9
7
8
17
15
4
1
2
16
24
23
18
24
40
46
34
6
0
15
25
13
3
2
2
2
2
1
1
12
17
40
38
31
18
2
0
7
7
4
1
2
2
4
6
3
1
2
10
39
36
27
15
5
1
6
11
8
6
5
3
2
4
7
4
3
0
2
19
34
26
15
6
0
5
23
27
15
7
4
2
1
4
2
10
12
2
0
14
32
17
22
10
4
1
2
11
28
30
20
7
5
4
2
3
16
27
23
8
3
11
27
1
0
1
1
1
1
12
30
32
29
24
20
6
1
8
21
32
27
11
3
6
15
1
2
13
16
4
1
12
32
34
28
32
27
8
2
13
19
26
22
6
1
2
18
2
2
22
25
8
2
10
31
30
17
24
30
13
2
9
9
14
10
4
1
1
25
45
49
7
1
17
23
10
1
7
21
18
17
20
30
21
5
4
4
4
8
15
5
6
31
43
57
16
2
1
17
21
12
3
3
5
17
21
26
22
7
4
9
13
12
11
17
29
34
27
60
25
3
0
13
24
12
6
14
2
14
22
14
12
7
8
17
18
16
14
25
32
30
24
24
7
9
11
12
9
5
7
11
16
13
3
14
16
14
17
19
18
15
14
18
25
26
8
6
7
5
3
3
5
11
13
3
10
23
16
11
12
15
20
19
9
4
21
32
22
8
3
4
8
14
8
3
5
8
11
12
11
8
10
13
18
21
6
4
21
53
38
11
4
6
21
8
2
21
23
12
7
4
5
9
9
7
7
8
17
57
46
19
2
5
16
15
9
11
12
8
5
4
5
7
5
2
2
17
28
32
43
40
26
18
12
3
10
7
2
1
1
0
2
7
11
17
30
37
76
67
46
21
4
9
19
7
2
2
1
2
29
44
36
75
75
54
35
28
11
8
30
44
26
23
49
59
65
72
73
56
47
54
67
55
43
41
32
25
21
18
20
34
30
19
22
47
66
44
12
3
10
16
19
10
1
4
24
28
15
23
43
57
32
1
0
23
14
1
0
1
5
5
3
2
8
33
33
32
28
10
0
0
16
6
2
2
2
2
2
1
1
1
14
38
30
17
4
0
3
14
16
4
3
2
2
4
10
1
1
0
3
22
26
30
14
1
0
6
19
21
16
12
7
2
2
4
2
4
6
1
3
22
23
12
1
0
4
18
24
16
11
11
11
6
3
6
16
25
24
10
6
21
32
1
1
1
1
1
2
16
27
20
17
21
27
11
1
6
19
34
33
16
6
10
22
2
2
6
5
1
1
12
31
30
23
32
32
11
2
16
18
24
22
5
3
6
26
3
3
15
13
2
2
10
30
33
20
24
30
14
3
12
9
9
6
3
4
6
32
18
2
11
20
15
5
7
14
15
15
15
25
29
17
5
3
4
7
10
4
12
36
30
1
8
14
19
15
5
2
2
11
19
23
26
23
14
10
12
14
16
24
35
36
27
10
11
4
5
12
7
6
4
15
24
19
14
15
14
15
17
20
20
27
36
36
20
19
21
6
3
2
2
4
9
21
16
3
5
15
15
14
17
19
16
16
24
35
15
14
13
7
3
1
3
5
12
16
5
2
14
13
10
9
14
19
19
11
15
32
5
5
3
4
18
23
9
2
9
10
7
10
12
10
10
12
14
18
12
15
32
34
17
3
18
29
10
2
17
23
17
10
9
13
19
7
4
10
18
25
52
33
12
16
24
18
9
10
13
13
11
7
12
16
3
4
7
23
49
51
45
34
18
3
0
0
0
1
2
5
1
7
13
27
83
86
60
31
8
4
4
6
7
8
0
6
34
47
72
61
49
44
26
25
43
44
25
28
54
76
72
48
41
52
56
51
18
20
29
18
14
24
23
20
74
54
10
2
19
20
19
14
3
5
22
28
17
44
67
50
3
2
9
16
1
1
2
3
6
10
4
38
39
38
25
1
3
16
10
5
6
4
3
5
2
2
4
37
41
28
8
2
7
16
17
5
2
7
3
2
10
4
1
1
6
10
30
23
6
1
9
20
20
20
18
8
7
5
3
4
3
2
3
7
20
11
18
9
3
6
18
18
9
9
17
15
10
11
13
20
23
18
9
11
22
5
9
8
3
6
17
19
10
11
21
25
11
3
11
19
30
30
14
14
21
3
5
4
1
2
11
20
23
25
33
32
11
3
15
14
20
20
7
6
17
30
21
8
4
1
1
2
9
23
28
28
26
31
12
2
18
13
8
6
2
4
14
37
35
10
9
12
15
13
7
10
13
15
15
25
28
13
3
2
4
7
8
10
19
41
34
12
11
14
18
18
5
2
2
7
12
19
24
25
15
5
6
14
22
30
37
40
29
22
19
5
1
9
10
8
8
12
19
21
17
15
13
8
12
20
23
29
39
40
33
35
12
4
3
5
10
16
19
18
14
5
6
10
11
14
16
10
11
26
38
29
32
16
5
3
5
7
11
14
13
8
6
7
9
11
13
14
12
10
25
12
17
14
11
22
22
6
2
11
13
11
11
11
11
11
10
13
23
24
31
30
26
18
25
27
10
3
7
12
12
13
13
13
13
5
7
28
36
50
44
27
25
28
20
8
2
3
5
8
12
12
10
4
3
29
37
51
58
55
45
27
7
1
1
1
1
1
10
0
3
12
36
80
64
41
23
18
15
26
31
20
7
12
27
61
59
55
41
42
50
47
31
33
24
8
13
45
7
5
30
33
22
18
15
19
33
41
61
51
13
2
7
16
3
2
3
8
19
20
12
40
50
45
38
19
3
0
9
11
12
3
2
17
4
3
12
32
47
40
21
20
25
17
8
2
2
11
1
2
12
7
3
2
5
31
39
16
3
19
27
19
14
21
18
14
8
2
2
1
2
5
9
32
29
10
4
21
25
15
13
24
26
18
17
17
15
13
10
10
14
20
22
27
20
7
12
21
19
11
19
31
28
10
5
12
16
20
20
17
18
25
16
13
7
3
8
15
16
19
34
41
35
13
2
13
15
16
16
13
18
26
18
4
1
2
4
9
16
25
34
36
38
17
3
11
16
7
7
7
11
26
21
7
3
10
12
7
7
12
17
21
32
27
7
1
3
3
5
11
17
25
21
14
9
16
17
6
1
2
2
5
17
25
24
11
4
2
12
22
30
35
26
18
2
4
10
9
5
2
4
11
27
22
11
8
3
6
14
19
26
36
46
42
14
2
2
6
9
9
12
24
29
15
2
4
12
13
11
2
9
29
41
49
24
7
5
7
4
6
13
23
24
12
2
9
15
13
9
2
9
26
33
26
21
22
17
1
2
5
11
14
14
12
12
13
11
14
24
28
38
37
27
26
24
10
1
0
1
3
8
15
7
9
8
21
47
47
48
36
30
33
26
9
2
2
2
3
16
9
5
3
17
50
50
50
46
38
17
3
5
5
3
1
2
5
3
14
53
47
38
33
33
36
37
30
21
16
51
50
46
48
52
51
2
9
40
44
28
18
27
41
39
39
23
11
23
26
13
7
15
28
32
18
46
45
44
36
18
2
5
8
7
2
5
19
12
12
46
45
32
34
36
15
1
4
7
8
3
4
21
9
4
4
44
26
9
27
34
18
4
10
16
18
4
3
19
6
3
5
38
41
15
4
26
34
21
18
33
35
17
3
15
15
10
9
11
15
34
25
11
17
26
22
19
32
42
31
6
1
10
13
15
15
15
20
19
9
7
17
20
12
20
41
44
34
13
0
5
13
15
15
15
22
28
24
4
1
1
9
10
9
23
37
43
45
24
0
2
13
10
9
11
18
29
24
12
3
5
4
4
5
12
19
31
40
26
1
1
3
3
3
9
19
27
17
15
10
10
9
5
1
1
2
6
23
26
21
12
4
3
5
12
23
29
22
11
2
4
8
5
3
1
1
2
25
25
8
9
6
4
8
10
21
33
30
9
3
2
3
2
3
2
21
38
23
4
7
12
15
9
1
14
47
29
12
10
4
1
0
14
30
34
20
4
12
15
13
10
3
10
40
34
29
26
14
3
0
2
8
15
16
14
13
13
11
16
23
24
40
36
35
29
16
1
1
1
2
2
16
1
14
23
34
45
38
38
38
32
15
1
3
3
3
15
2
17
25
35
38
41
42
34
13
14
28
17
4
9
17
13
39
40
37
36
39
42
40
31
45
26
32
30
44
47
31
17
22
37
36
43
43
30
17
14
11
6
6
17
17
16
41
33
38
33
10
2
1
2
4
3
6
18
16
9
40
30
16
32
33
11
1
3
3
11
3
4
21
16
3
4
43
20
12
32
36
22
18
30
27
3
1
7
19
15
9
13
31
30
18
27
39
29
25
33
38
27
5
1
6
13
15
14
15
18
27
20
21
29
27
15
21
34
32
31
18
1
2
10
15
16
16
21
24
11
10
10
5
4
18
30
35
47
30
2
1
12
16
16
16
19
23
11
4
3
2
3
10
15
26
43
32
8
1
2
1
2
2
14
18
17
11
4
3
3
0
0
3
23
29
15
18
15
3
3
7
15
14
9
7
5
3
3
4
2
2
20
25
9
14
15
12
7
9
20
17
9
5
2
3
5
10
2
1
20
20
5
10
14
14
13
11
20
25
20
10
1
1
4
9
16
20
16
8
11
9
10
15
15
34
35
30
14
5
1
1
1
4
15
12
10
7
9
22
22
39
44
38
22
9
1
1
3
6
7
4
22
31
34
44
44
38
26
8
6
15
19
3
7
41
45
38
37
31
29
30
29
16
17
28
34
35
35
36
29
38
47
40
22
23
36
43
29
27
29
25
19
16
15
13
29
32
31
16
3
3
5
8
10
9
15
19
31
22
30
29
13
5
9
11
6
3
7
20
19
5
32
26
23
35
31
16
13
23
21
4
3
10
22
16
7
12
27
29
42
48
29
18
20
25
21
8
1
7
12
13
14
16
25
36
37
32
17
19
22
18
25
17
1
2
8
14
18
19
30
15
8
1
9
23
20
18
37
32
2
1
7
15
19
21
22
3
2
2
6
13
8
18
40
34
10
0
2
2
3
7
24
14
3
3
4
2
1
2
23
24
11
21
20
9
7
9
21
17
10
5
4
13
1
0
19
20
5
18
22
22
13
16
20
20
3
3
17
14
1
1
11
15
2
9
13
20
24
23
25
25
7
2
2
14
1
2
4
7
4
4
3
14
33
27
34
33
14
8
7
7
7
9
10
7
8
2
11
30
51
43
25
20
17
15
14
12
8
12
26
29
45
35
35
34
31
31
27
14
25
43
43
47
44
42
38
23
20
24
32
27
20
20
27
32
29
27
23
17
15
17
16
17
26
28
30
27
22
17
14
12
12
12
25
22
27
30
35
26
14
17
20
19
14
7
12
25
19
6
30
49
51
24
8
14
18
21
15
2
7
12
14
15
16
40
47
33
19
20
19
12
23
17
2
3
8
11
20
23
34
30
14
6
23
35
19
8
28
29
2
2
5
9
21
27
28
11
5
5
23
23
7
8
32
30
5
2
4
6
12
23
27
22
16
13
9
4
3
5
22
18
8
17
16
14
15
20
28
27
24
13
7
10
2
2
16
14
5
15
20
24
21
21
26
8
4
21
15
0
3
14
12
2
7
14
24
27
25
5
2
12
21
5
0
2
4
3
4
7
20
36
28
14
10
20
24
22
19
7
5
10
7
12
42
21
21
32
31
18
12
12
21
20
34
42
36
31
28
24
37
37
33
14
12
23
21
29
39
42
39
22
13
15
18
17
26
28
34
26
20
19
17
16
19
13
13
25
23
45
43
18
4
14
18
20
20
3
3
13
16
32
46
30
18
20
21
15
25
22
1
2
12
13
22
36
24
17
32
41
21
8
27
25
1
3
14
12
21
27
19
21
32
25
3
4
29
25
0
4
14
15
22
30
31
26
10
3
2
1
17
22
10
7
14
21
24
33
30
20
4
1
2
2
4
12
14
8
13
24
25
13
12
25
22
2
2
4
5
8
6
15
22
3
6
27
32
22
7
4
4
6
11
13
13
17
17
27
34
34
18
3
7
17
13
23
35
33
16
6
13
44
36
19
11
14
18
28
28
25
24
16
12
20
16
6
19
30
10
6
18
19
18
23
5
2
11
35
19
6
18
20
19
26
26
2
2
14
15
23
13
25
33
18
6
27
28
2
12
18
13
25
28
29
19
1
1
22
27
4
7
20
16
36
30
14
3
0
2
6
24
4
3
17
27
30
22
6
1
1
2
1
24
19
1
12
26
13
24
21
6
1
10
23
16
3
12
33
33
20
15
13
11
10
11
23
28
28
14
4
7
23
21
15
14
18
6
6
19
18
15
20
5
2
3
12
18
12
18
24
2
1
4
13
24
15
3
17
26
0
17
22
12
24
22
7
2
13
25
15
18
23
24
24
16
5
2
9
23
2
0
20
12
11
7
1
5
27
19
1
19
20
8
1
14
30
15
13
12
18
6
9
22
3
7
19
32
23
8
14
17
2
25
20
17
19
17
13
17
