# Supplementary material for: Evaluating flow modulating treatment response in intracranial aneurysms using black-blood MRI in vitro
Source: Commun Med (Lond). 2026 Mar 27;6:170. doi: 10.1038/s43856-026-01413-z (PMC13031954; doi:10.1038/s43856-026-01413-z)
Supplement: Supplementary file 10 — Supplementary Data 7 [file 43856_2026_1413_MOESM10_ESM.zip › Data_Figure_10a_Sup_Figure_7a/BA model 4/CN14_06_wo (without device)/2_vessel_array.txt]

237
332
337
311
294
262
305
288
250
230
284
366
308
306
247
136
120
122
170
308
400
314
270
192
44
46
77
81
143
281
367
230
202
84
55
72
56
48
167
331
232
302
223
136
107
77
100
230
335
337
319
255
220
192
246
358
318
286
305
306
300
302
291
250
334
335
316
300
265
314
288
247
230
290
377
325
315
257
143
122
124
174
319
418
331
281
203
52
54
84
89
148
286
376
234
216
95
63
78
64
49
163
334
229
314
239
145
116
88
103
228
340
342
332
265
230
202
247
362
325
286
309
313
301
297
292
259
333
336
321
300
273
322
282
240
231
292
380
340
325
266
142
118
123
175
324
429
344
296
212
52
49
79
90
152
290
382
247
239
102
56
70
64
47
161
339
223
331
251
146
118
96
100
227
351
343
345
277
242
214
247
366
335
289
317
323
309
298
294
265
333
342
329
299
287
334
281
237
237
290
374
351
337
276
142
117
125
177
323
435
358
309
225
53
42
72
92
156
296
393
260
267
110
44
60
67
52
165
350
224
350
263
142
121
106
104
233
368
345
355
286
255
225
252
371
348
293
323
330
314
302
294
275
337
348
340
305
246
300
351
287
244
246
288
367
359
346
291
154
125
132
174
314
436
376
315
242
69
50
76
95
155
299
410
269
291
129
45
64
80
58
168
366
237
370
275
146
132
121
110
239
384
348
360
293
266
234
255
373
357
292
322
327
312
303
288
291
342
349
351
323
257
311
371
300
250
253
290
364
363
346
307
171
140
142
168
301
438
398
309
256
97
72
89
98
146
293
428
274
305
154
62
81
97
60
162
380
259
387
289
160
151
139
117
242
397
352
365
305
278
240
262
379
367
292
323
320
304
306
290
310
349
344
357
347
273
318
391
310
249
256
296
370
368
343
320
182
151
151
166
290
441
417
300
258
112
87
102
102
135
281
437
276
305
170
80
96
108
56
149
384
269
394
304
180
170
153
121
240
403
350
379
329
294
247
272
390
376
300
335
317
300
316
301
324
358
341
355
361
286
323
406
314
247
259
303
379
375
348
330
181
153
160
171
287
446
429
302
257
109
88
108
106
131
275
437
278
305
175
84
100
110
55
143
379
261
396
321
199
179
159
131
245
405
345
399
357
306
253
287
405
383
314
354
321
301
329
314
332
369
347
351
358
293
332
415
318
251
261
304
383
390
364
345
179
153
169
179
293
455
442
321
267
104
85
112
110
136
284
442
286
315
181
85
96
108
64
153
379
365
248
399
340
214
177
159
147
262
410
344
418
377
310
259
304
418
386
320
369
324
303
335
320
329
379
364
352
350
296
338
421
325
259
262
297
383
407
380
361
184
155
172
177
294
466
463
340
290
110
87
114
108
140
297
453
351
293
331
196
93
95
104
72
170
389
363
409
362
227
176
161
163
283
417
347
433
387
311
265
317
426
389
314
369
324
305
336
318
306
326
385
379
363
351
305
338
426
335
269
262
288
382
423
382
370
196
162
168
165
286
471
482
347
309
123
96
116
100
133
297
464
369
298
344
213
110
102
103
71
175
398
373
420
383
246
188
171
174
294
424
350
447
400
324
281
327
431
393
303
366
329
309
339
317
311
289
333
390
386
374
368
325
334
434
348
277
263
287
388
436
373
368
204
171
168
159
278
468
488
345
311
129
107
122
98
125
285
461
385
300
349
223
124
117
111
71
169
400
388
428
399
267
214
190
181
296
430
348
459
421
353
305
336
434
399
296
369
344
318
341
321
307
301
350
400
386
377
387
351
333
443
358
284
268
296
402
448
368
362
207
182
178
171
285
463
484
345
309
127
116
136
114
130
270
449
393
303
354
228
132
133
130
81
165
398
402
436
407
282
239
214
190
300
437
332
342
462
439
383
328
343
440
404
289
377
361
325
342
326
306
303
363
410
384
375
396
368
334
444
358
286
274
306
415
463
378
361
202
188
193
189
297
464
486
353
316
129
121
149
135
140
261
444
404
313
372
239
134
139
148
95
163
395
413
444
412
286
251
232
205
309
444
339
333
452
444
398
339
350
451
410
376
369
324
336
329
272
314
304
364
417
385
374
396
370
337
438
353
286
277
306
418
485
390
367
199
189
199
193
299
471
507
368
336
141
120
149
141
142
256
449
423
320
399
258
133
133
154
103
157
392
425
454
419
285
249
239
219
322
449
342
323
439
439
400
341
358
466
417
366
367
314
326
330
278
319
307
357
414
384
378
394
366
340
439
352
286
277
300
413
503
391
378
203
187
197
184
291
482
534
370
355
155
118
139
135
139
252
457
445
320
418
279
135
121
150
105
154
390
438
460
433
290
245
240
230
332
452
346
315
435
439
400
340
364
478
423
359
365
308
318
329
270
314
311
359
409
378
382
404
369
343
457
362
288
281
299
409
511
384
392
215
191
198
181
286
487
547
359
360
164
119
134
134
144
254
461
456
313
421
291
140
117
149
116
164
393
445
463
448
302
246
242
241
343
457
351
314
443
450
408
344
367
480
423
361
373
310
313
320
264
299
311
306
380
411
370
386
420
384
352
483
377
292
289
311
412
509
379
403
226
200
210
195
294
485
541
346
355
168
127
143
148
163
268
462
453
304
415
296
151
123
157
138
190
405
449
464
461
318
254
248
253
357
465
354
317
457
467
419
352
370
474
415
370
383
318
312
306
268
290
309
313
401
421
367
387
432
401
359
498
385
294
296
326
420
507
390
383
407
231
207
221
212
307
481
533
342
352
173
138
155
162
181
283
465
450
295
414
306
167
135
166
154
210
417
450
466
474
334
264
255
262
369
473
355
463
478
428
361
374
469
408
372
385
324
312
296
276
298
314
314
401
430
377
388
430
410
355
492
386
297
297
328
427
511
397
388
405
232
206
221
215
311
482
541
344
358
184
146
160
162
178
284
474
464
288
422
327
187
147
169
149
208
421
454
468
490
353
281
266
264
371
479
356
463
482
436
374
384
473
411
357
375
325
319
297
279
314
321
302
382
434
394
391
415
407
343
475
385
302
288
315
425
523
417
385
403
235
202
208
203
302
485
562
343
370
198
149
155
151
159
271
485
488
276
433
350
203
157
168
131
190
419
464
465
506
373
300
278
263
365
483
362
459
481
445
388
396
480
422
336
362
327
326
303
279
330
331
288
366
436
411
392
397
397
328
334
469
389
309
283
301
422
535
440
374
413
247
203
203
196
292
484
581
331
384
219
154
154
150
148
260
494
510
263
442
371
215
166
176
127
182
421
478
463
518
388
317
296
271
365
490
373
456
482
456
405
407
483
433
323
356
331
333
304
275
339
338
284
361
431
418
397
392
392
333
333
472
387
311
289
303
414
533
453
364
427
258
204
211
205
282
471
585
427
314
394
239
158
160
164
148
251
495
519
254
445
385
219
169
189
140
188
427
489
457
519
392
322
310
287
376
497
381
450
480
463
419
416
482
432
319
357
339
331
293
277
345
346
296
369
427
417
405
405
397
336
341
483
383
307
304
320
411
524
455
360
441
263
202
226
226
278
449
578
432
305
405
256
160
168
181
151
239
487
519
449
397
222
167
198
156
197
429
492
448
519
394
322
318
306
390
500
380
437
480
469
429
426
480
422
316
360
343
331
284
286
350
350
314
380
429
413
407
421
412
343
344
493
381
298
313
335
411
519
457
364
452
262
192
235
242
275
431
571
437
306
418
268
156
170
191
150
223
475
522
456
413
232
166
201
160
195
425
493
436
526
409
330
321
315
401
498
370
426
491
479
433
436
486
414
315
361
345
333
300
352
348
327
395
443
409
396
427
430
358
343
505
390
292
305
337
420
529
467
370
463
261
179
228
247
280
430
572
442
311
433
276
149
162
194
150
214
473
533
465
432
242
166
198
156
189
424
499
425
537
433
342
318
313
405
501
364
418
509
490
430
438
496
410
358
341
336
313
351
341
329
410
463
405
377
421
446
381
341
520
406
286
285
330
432
548
484
373
470
263
168
214
246
292
443
579
451
308
438
281
142
153
196
157
219
481
546
469
445
251
168
196
155
191
435
516
420
545
452
352
316
307
410
515
370
417
523
497
424
437
508
419
356
336
337
323
354
341
330
422
476
402
367
421
456
399
340
528
418
282
271
325
441
565
499
369
468
267
166
205
246
304
454
586
461
296
433
286
147
151
198
166
229
490
555
466
453
260
170
196
158
201
452
533
421
551
457
354
314
305
417
534
389
420
524
496
421
435
511
433
357
333
331
322
358
351
336
421
478
405
378
429
458
407
334
527
420
285
277
330
437
569
516
354
460
277
178
208
246
300
454
591
471
277
423
299
167
158
197
167
229
490
559
457
466
281
177
195
161
207
461
540
423
558
460
353
317
308
421
548
406
421
516
492
426
438
505
439
312
357
361
351
414
473
409
398
442
456
410
323
519
420
295
296
336
425
564
533
340
455
290
193
218
244
286
443
595
484
265
419
321
191
165
194
160
218
482
557
454
487
308
187
197
160
204
455
537
419
572
473
359
325
313
417
546
409
422
511
493
437
443
492
432
304
346
365
361
412
470
413
414
450
456
416
311
518
428
308
315
343
414
560
550
338
465
302
202
227
246
273
432
599
495
274
435
341
203
167
191
152
207
474
560
462
508
330
197
198
157
199
448
531
406
585
494
375
337
319
410
536
401
420
514
501
449
448
479
416
299
329
358
368
314
415
472
408
410
452
461
424
306
524
435
311
318
347
414
562
561
345
480
304
194
227
254
274
429
602
503
293
458
346
191
161
195
154
207
478
568
475
514
333
200
203
160
200
450
532
385
583
506
390
350
327
409
527
391
409
517
507
461
454
472
397
299
326
357
371
324
416
474
401
399
449
469
431
304
529
436
302
309
351
423
564
561
347
491
299
178
224
268
286
428
600
511
303
473
339
175
161
209
165
214
486
578
480
508
326
205
214
169
207
458
539
364
565
506
401
364
340
416
527
385
385
508
508
469
464
471
383
302
338
364
371
324
408
474
401
393
444
474
437
300
527
430
290
296
349
430
564
556
336
493
296
166
221
279
294
422
595
521
294
474
336
171
168
225
172
210
483
586
474
504
327
215
226
177
212
463
544
347
547
502
408
374
354
425
524
382
353
492
505
476
473
476
380
308
354
370
369
318
398
472
408
392
438
475
446
290
521
425
284
288
341
426
568
562
324
495
300
162
219
278
289
412
594
532
277
473
350
182
175
230
169
196
469
590
468
516
343
224
231
182
212
459
544
339
547
509
415
381
365
433
521
377
333
482
508
483
478
479
379
313
363
373
366
316
394
473
415
391
427
473
462
278
519
425
285
283
325
414
575
581
318
505
310
161
214
268
275
403
596
538
478
372
194
172
224
163
185
459
592
467
538
362
225
229
188
214
454
544
336
561
525
422
383
372
441
519
373
326
485
521
488
475
477
376
318
368
377
364
325
400
477
420
391
420
474
480
268
524
429
288
283
313
402
583
603
317
519
324
161
207
256
263
403
603
540
487
391
201
162
217
164
192
463
596
467
554
374
223
230
200
223
456
549
568
539
431
387
377
446
523
374
322
490
535
488
462
468
371
322
373
384
377
343
411
485
425
397
426
481
492
264
534
439
295
289
312
397
584
614
310
529
339
166
205
253
260
408
610
538
489
401
208
159
216
173
208
473
597
459
557
382
231
240
212
238
465
554
553
543
445
398
380
446
528
376
299
480
540
487
451
461
370
328
379
394
390
356
422
497
437
410
439
487
490
542
453
307
300
322
395
575
615
295
528
350
179
212
254
259
411
615
538
483
406
219
169
217
172
215
480
593
443
549
394
250
252
215
245
472
555
523
535
460
409
380
443
529
372
264
459
533
488
449
461
369
333
382
396
394
359
424
507
450
421
450
488
480
539
464
322
313
332
394
566
617
516
354
193
221
256
256
407
619
547
467
406
231
178
213
162
212
483
593
421
540
404
264
251
206
242
477
551
496
524
463
411
378
443
525
359
439
521
487
452
462
361
334
379
388
390
357
417
512
454
420
449
489
477
313
525
466
332
320
338
395
565
624
374
502
352
198
226
258
250
396
622
569
451
403
234
178
207
149
202
483
602
403
536
405
260
238
194
242
484
548
487
516
452
399
374
451
525
342
427
507
481
452
463
349
330
373
377
389
365
402
504
445
408
447
501
493
327
509
456
326
315
343
401
569
637
395
488
344
193
224
265
247
375
615
591
440
404
231
174
211
146
185
479
615
396
543
407
252
231
194
249
493
546
492
517
440
384
373
461
530
331
422
491
462
443
457
339
322
369
375
399
387
390
491
431
400
454
526
525
354
502
439
310
307
347
412
578
650
418
484
339
180
219
276
248
356
599
603
445
413
228
175
229
158
171
464
621
404
562
414
255
245
208
257
498
545
501
522
439
380
373
466
540
328
412
472
438
424
446
334
317
371
384
418
413
234
385
484
425
402
464
547
554
379
265
505
426
295
300
349
418
586
655
427
281
495
337
168
212
279
250
346
583
599
467
427
226
176
247
170
165
449
613
424
583
421
267
267
221
258
499
542
504
522
445
386
368
460
543
325
394
451
412
397
422
326
324
380
397
435
431
253
396
492
432
413
469
554
567
389
291
519
425
293
299
342
418
592
653
417
314
516
336
161
204
269
248
352
576
580
500
440
220
176
251
175
175
451
593
450
600
422
279
285
228
264
502
526
504
516
451
395
364
447
533
311
377
433
392
369
392
305
345
396
409
440
426
247
413
510
451
425
466
544
562
378
308
525
430
303
303
331
412
595
643
343
532
337
164
201
252
242
369
579
550
233
532
452
221
179
243
171
200
469
567
478
613
423
290
292
232
284
512
496
504
509
452
398
364
440
512
281
361
414
374
349
362
273
368
407
413
429
399
217
425
518
458
430
459
526
544
349
310
520
426
307
304
320
407
595
622
356
535
333
167
202
233
234
384
577
513
243
553
461
230
186
225
157
224
488
536
496
621
430
300
287
233
309
517
456
506
504
449
396
372
442
482
346
391
363
343
338
375
400
407
407
358
429
504
444
425
455
515
522
315
311
507
405
297
303
323
418
603
597
362
531
321
168
207
226
232
400
576
481
251
566
468
244
202
211
142
243
500
503
505
627
446
317
279
231
329
513
416
509
509
445
391
380
446
446
335
372
359
346
321
357
378
387
382
312
422
472
417
416
454
506
491
319
492
373
279
302
336
439
610
566
368
524
302
164
215
227
239
420
576
449
264
571
461
250
216
202
132
261
507
469
506
623
455
326
268
223
338
499
374
509
513
439
381
381
439
400
332
363
354
346
299
325
350
368
362
272
404
437
392
409
455
495
450
321
476
345
264
302
347
460
610
528
373
515
281
158
223
230
252
444
579
281
571
438
240
224
197
130
288
517
508
607
444
324
256
221
349
483
267
508
516
431
366
375
422
350
342
360
344
335
269
292
329
353
346
234
372
406
378
405
454
478
401
304
449
326
262
304
353
474
596
478
367
497
264
159
228
229
263
466
578
292
566
415
226
228
195
138
320
528
512
591
424
316
254
232
369
472
265
509
514
421
356
374
407
307
358
360
331
316
239
264
310
341
325
330
380
370
400
447
458
342
273
410
314
266
299
349
474
566
414
351
471
252
160
223
217
263
473
560
291
560
397
210
225
186
143
344
532
524
581
402
305
256
249
387
460
270
515
509
411
355
382
400
276
364
356
324
308
236
286
317
292
286
353
355
385
431
430
285
244
366
301
269
289
345
471
528
348
334
438
236
156
213
203
264
476
527
288
553
376
190
211
172
148
366
525
541
577
379
294
260
266
400
439
287
526
502
401
363
396
392
245
361
352
326
312
200
252
286
247
249
323
330
360
409
399
235
221
329
288
264
280
349
471
489
288
315
400
211
149
204
202
283
484
488
283
533
341
166
198
157
161
391
508
555
564
356
281
255
274
402
406
312
538
493
390
367
402
374
356
344
329
317
157
214
248
206
219
291
301
333
385
364
200
302
273
256
280
363
474
453
291
357
182
148
208
216
316
493
440
281
499
297
154
194
149
185
415
474
557
540
341
272
246
275
393
357
341
556
490
380
364
393
341
366
341
323
307
122
185
219
178
199
266
282
317
367
326
175
278
257
250
289
378
471
414
268
314
154
157
221
233
346
495
385
287
456
258
158
193
142
211
436
429
555
514
336
267
234
279
389
309
379
577
495
375
358
380
312
325
393
343
317
285
110
177
209
162
191
258
279
318
354
288
160
258
240
250
304
387
454
366
257
271
130
165
229
241
365
488
324
310
413
221
162
187
131
240
460
385
551
486
328
260
224
294
400
427
593
498
376
359
378
296
378
424
359
318
265
122
191
214
194
264
290
326
347
254
162
246
225
249
312
388
426
316
261
229
105
164
224
239
373
471
340
369
177
153
168
121
271
484
344
298
542
446
306
245
221
319
418
472
590
487
381
369
383
286
410
445
382
329
257
149
219
226
207
279
304
333
344
239
171
244
217
244
311
385
408
277
267
194
79
157
214
238
380
450
363
321
130
137
149
119
301
493
359
527
395
276
232
226
341
422
502
569
465
386
379
384
263
420
451
404
341
253
178
248
241
225
301
315
335
342
246
177
247
214
237
305
390
412
264
266
167
62
155
212
244
389
430
368
283
97
132
143
127
322
480
397
506
350
251
227
235
352
403
508
537
441
386
384
376
233
414
449
415
348
240
205
272
248
246
323
323
332
345
265
182
251
217
236
306
407
437
271
264
158
58
165
222
256
400
417
363
266
89
141
150
139
330
456
404
491
328
242
224
241
354
376
491
510
421
381
386
369
210
401
449
419
346
228
223
280
239
266
339
325
324
345
278
186
254
220
239
310
422
460
281
261
157
59
177
235
268
412
415
357
264
95
150
157
146
331
439
391
482
324
237
214
243
356
356
465
491
402
365
382
368
200
379
442
416
341
219
232
271
216
285
349
320
310
339
283
195
263
226
244
312
424
468
290
263
163
60
177
239
271
418
425
351
268
101
146
152
147
334
436
369
478
329
225
195
241
359
345
444
482
385
343
371
367
194
347
417
403
335
217
226
243
184
297
351
308
292
325
278
209
279
238
252
313
412
461
298
268
180
67
172
237
270
420
440
343
277
107
133
144
152
336
442
338
471
340
216
181
242
361
336
427
478
376
326
363
362
185
319
381
376
328
215
206
207
153
296
345
297
278
314
273
215
296
256
265
317
401
454
309
272
214
86
170
239
270
422
458
324
300
127
122
144
163
342
451
295
471
360
221
185
253
362
327
411
485
383
329
369
358
168
306
363
360
323
209
173
168
126
276
325
283
267
305
265
205
298
267
279
323
394
446
319
261
245
114
179
250
277
424
473
292
328
161
125
152
179
347
464
246
469
386
239
202
269
364
322
396
500
408
358
389
355
145
309
377
372
328
196
138
140
117
246
298
271
265
301
263
187
286
272
290
332
397
445
326
241
266
140
191
265
287
427
489
256
350
195
136
160
184
342
482
252
207
468
409
260
216
272
363
333
378
509
442
398
413
356
128
320
420
420
352
184
127
216
274
263
268
302
268
169
271
272
293
340
405
449
332
218
273
161
202
280
296
424
505
233
221
353
222
155
172
180
323
497
289
171
447
414
282
229
261
351
351
339
499
466
432
435
364
131
313
458
480
393
189
191
256
260
266
302
280
264
279
294
339
410
459
350
200
279
182
212
293
303
410
514
277
190
340
241
180
190
174
294
501
333
131
398
403
306
247
246
333
374
168
274
460
465
446
448
390
165
269
453
518
441
221
165
244
258
255
292
292
263
288
296
331
401
460
373
284
211
222
302
308
387
508
325
153
315
252
210
219
177
269
493
372
326
384
331
272
247
326
401
208
192
390
443
444
454
428
230
200
394
514
481
279
229
254
235
265
290
254
293
297
320
377
438
387
284
236
230
307
308
355
489
361
292
264
232
243
192
256
479
406
257
366
354
303
263
335
434
260
116
321
413
435
457
467
304
312
472
492
340
205
243
216
228
263
225
283
296
311
345
399
378
269
249
232
301
306
324
462
380
270
273
244
258
209
249
457
437
205
349
367
324
276
338
454
314
54
263
389
424
447
484
367
234
407
466
376
138
169
221
199
197
228
185
178
255
288
303
323
359
356
195
241
249
228
294
309
303
430
384
247
275
244
265
225
240
427
465
163
325
367
337
280
325
452
364
212
368
410
426
477
419
139
187
347
426
393
195
191
185
182
201
167
221
273
298
315
339
330
187
206
243
227
290
318
297
390
375
215
270
245
269
238
225
384
477
121
289
356
339
276
299
430
407
170
347
393
394
458
458
211
295
384
412
274
155
170
174
188
150
191
252
288
313
328
301
174
235
230
286
325
300
347
352
258
246
273
250
208
338
466
243
332
333
267
270
404
439
126
310
366
362
434
492
291
245
345
429
359
144
161
176
137
163
221
264
298
316
274
159
224
229
273
322
300
309
319
135
243
246
269
254
199
298
440
228
200
301
317
258
246
380
462
213
78
258
332
333
406
507
356
201
310
422
416
115
139
156
126
188
230
268
290
253
147
205
220
247
299
291
280
286
129
227
238
251
245
195
270
408
224
165
266
292
245
224
352
471
230
38
203
298
306
368
492
400
176
279
390
424
185
91
114
131
114
158
201
233
259
239
146
174
204
219
266
277
267
261
116
203
222
220
223
192
250
375
215
139
231
259
226
202
320
463
241
160
270
284
329
457
431
167
256
344
409
226
87
99
106
101
137
190
209
230
227
149
136
188
200
234
261
260
241
102
174
207
191
196
187
233
339
203
119
201
227
203
184
289
441
244
134
249
265
296
423
452
164
164
235
309
397
272
90
99
86
87
119
188
198
207
213
145
179
192
215
251
254
218
83
147
199
172
180
188
222
299
182
101
180
198
189
176
264
409
234
111
221
246
273
399
460
182
145
216
287
397
312
101
76
69
96
180
189
186
191
132
170
187
199
241
246
194
65
195
163
169
191
212
260
157
157
172
175
175
244
371
211
76
178
217
253
373
457
188
107
189
264
389
338
128
171
96
70
53
157
174
163
162
112
156
174
177
219
227
170
52
184
152
157
188
202
224
135
129
146
163
172
223
331
186
39
128
182
229
341
447
192
61
148
229
365
360
116
111
180
86
75
51
133
162
148
135
101
137
157
155
185
199
161
57
164
138
145
176
184
199
126
3
105
124
152
167
202
298
180
12
12
87
155
205
306
433
207
23
106
189
332
389
146
29
86
175
152
86
91
63
123
164
149
121
102
117
149
146
154
171
165
80
143
132
132
154
164
188
130
7
88
112
146
157
180
269
186
3
2
63
137
182
268
414
227
14
12
70
151
291
415
179
8
53
160
199
87
108
78
114
172
162
120
108
147
148
138
154
174
110
128
129
119
132
151
181
138
81
105
133
141
154
233
2
51
122
156
221
377
7
47
117
244
5
27
140
109
89
167
168
137
147
118
120
103
80
91
1
39
