# Supplementary material for: Evaluating flow modulating treatment response in intracranial aneurysms using black-blood MRI in vitro
Source: Commun Med (Lond). 2026 Mar 27;6:170. doi: 10.1038/s43856-026-01413-z (PMC13031954; doi:10.1038/s43856-026-01413-z)
Supplement: Supplementary file 10 — Supplementary Data 7 [file 43856_2026_1413_MOESM10_ESM.zip › Data_Figure_10a_Sup_Figure_7a/BA model 4/CN14_06_wo (without device)/3_agar_left_array.txt]

170
170
169
166
163
157
155
158
164
162
158
152
153
160
167
169
167
169
172
171
169
167
167
171
174
173
170
172
172
172
167
157
158
166
173
176
178
182
185
186
183
181
183
185
182
176
171
172
167
163
164
165
162
165
168
167
162
158
161
164
168
166
165
163
161
160
160
171
179
182
178
174
173
176
179
179
176
171
167
164
162
158
158
156
153
155
164
180
194
197
185
181
182
185
184
178
174
171
170
167
148
154
160
166
171
169
165
156
155
160
168
173
172
167
161
158
160
166
178
179
177
174
175
178
181
181
176
168
160
155
156
158
158
156
151
149
157
170
179
183
181
183
186
185
181
174
170
169
172
173
149
154
164
171
174
169
160
152
150
157
165
174
174
172
165
161
157
162
170
176
175
174
175
178
178
172
167
164
162
160
160
159
163
165
167
169
167
164
161
161
170
181
188
187
178
168
165
166
169
170
161
164
169
173
173
167
155
147
148
157
167
175
178
176
171
167
164
168
176
179
177
175
178
179
175
167
164
166
171
174
169
168
169
173
175
177
175
168
162
162
164
172
182
188
187
177
172
170
172
168
176
174
171
169
170
168
159
152
152
163
175
178
176
174
174
173
176
181
187
183
178
176
179
182
175
165
163
168
177
180
177
178
179
177
172
165
170
173
177
174
167
163
167
180
189
188
184
181
179
172
179
175
168
163
166
169
167
166
165
168
173
173
170
170
173
177
183
189
185
174
169
173
178
180
173
164
161
168
175
181
183
182
184
176
170
166
169
177
181
179
171
162
163
168
174
178
180
182
182
178
170
170
165
161
160
165
169
171
171
166
161
163
167
170
174
177
180
178
169
163
167
173
178
174
170
169
174
181
186
187
185
178
174
171
172
179
182
181
177
171
170
168
171
169
167
170
174
179
183
179
168
166
165
163
160
158
164
168
169
162
159
166
172
177
178
176
173
164
158
164
179
185
181
173
169
179
189
196
200
197
183
165
152
160
178
195
196
184
178
173
173
178
176
172
168
169
171
178
176
171
168
165
166
168
166
165
166
166
164
164
172
179
183
183
180
177
172
164
164
179
190
190
182
175
178
184
190
194
198
194
180
157
144
155
178
194
192
181
180
183
185
183
174
163
158
164
168
168
163
161
169
167
167
170
182
185
179
176
172
174
180
183
178
174
176
178
178
175
174
183
187
182
175
175
177
181
176
177
181
184
180
166
159
162
166
169
167
168
176
185
191
183
171
158
156
162
165
163
159
162
172
168
166
169
181
190
190
184
182
184
184
174
160
154
161
172
178
175
176
177
177
171
168
168
169
169
170
170
172
177
179
183
178
169
157
147
146
155
166
176
183
180
175
169
166
166
168
169
169
172
171
169
166
167
172
175
177
179
181
183
180
170
157
148
148
155
162
170
172
172
169
167
164
160
162
167
173
176
173
169
171
178
181
175
164
157
156
163
168
173
178
180
180
181
178
175
174
180
184
183
166
164
164
167
169
167
167
167
172
175
173
167
158
150
146
145
153
162
169
171
172
173
168
163
165
177
187
186
178
168
167
171
176
178
178
178
175
174
175
180
183
184
180
178
175
173
174
180
187
187
156
157
163
171
177
174
165
164
166
169
166
164
158
153
150
153
159
166
169
173
176
178
175
170
170
178
187
188
188
182
180
176
173
171
177
179
176
172
173
180
189
188
177
166
163
166
168
170
175
177
150
156
166
175
179
174
165
164
168
171
167
161
156
157
165
172
178
173
170
171
175
180
179
172
168
171
179
185
188
192
190
183
172
165
164
164
161
160
164
179
191
190
176
163
161
166
170
169
169
172
159
163
168
171
168
162
161
166
170
174
174
170
166
164
167
176
181
178
173
169
173
179
180
170
163
164
171
179
183
178
175
174
170
164
163
158
158
162
169
180
187
186
177
169
170
174
179
180
176
176
177
170
170
163
160
160
164
170
170
172
178
187
185
177
165
166
173
179
177
171
175
181
181
171
163
162
169
174
169
163
159
160
169
171
172
168
170
178
182
181
180
178
177
176
178
182
186
188
185
182
181
180
177
170
165
167
169
172
168
167
172
183
186
179
167
164
173
184
188
182
175
177
178
175
171
169
173
174
168
159
155
158
169
178
180
178
182
187
185
175
165
165
171
177
179
184
189
189
185
181
171
184
195
190
177
171
169
173
170
166
161
160
168
177
179
178
181
191
196
187
172
168
171
178
178
178
179
181
180
173
168
168
172
177
180
183
185
186
177
165
156
158
165
172
177
182
189
188
182
176
167
185
200
195
178
166
166
172
173
168
159
158
165
177
187
184
181
185
181
173
160
163
171
180
183
182
183
189
192
187
177
173
175
178
181
185
183
181
174
166
163
163
167
169
172
178
183
182
176
172
167
178
187
186
177
163
163
168
170
169
166
171
179
183
182
174
167
162
160
156
158
165
176
182
182
180
180
185
185
178
173
172
178
182
183
184
182
179
175
175
178
178
176
171
169
173
175
174
170
172
165
168
175
180
178
169
163
163
164
166
169
174
182
184
178
166
160
155
154
159
164
172
178
180
180
176
174
170
165
159
159
169
179
184
184
181
179
176
174
175
179
182
178
173
172
172
174
175
175
179
161
161
168
180
183
175
164
162
167
171
172
170
176
179
177
173
164
161
163
165
170
177
183
184
181
174
168
162
155
149
155
168
180
184
182
181
179
178
175
173
171
171
171
170
170
171
178
182
187
183
160
155
162
176
182
177
166
165
175
181
179
171
168
174
180
181
177
172
168
168
172
181
187
188
180
176
173
169
166
160
161
172
178
183
183
181
182
183
180
177
174
170
169
169
168
172
181
187
191
186
164
156
158
166
174
174
169
168
174
179
178
170
168
174
181
184
181
176
174
174
178
182
186
180
175
176
175
173
169
169
172
178
178
179
179
180
182
182
181
180
180
180
182
181
179
177
183
189
191
187
167
162
161
163
169
171
170
170
172
178
178
173
171
175
181
182
180
177
179
182
184
181
171
167
173
178
179
175
171
174
182
185
179
173
174
179
180
176
173
177
180
187
192
195
191
185
183
184
187
188
165
167
169
169
171
170
172
175
179
181
180
174
173
175
180
179
177
176
181
184
182
175
169
171
179
183
181
176
176
184
195
191
179
172
174
180
179
173
169
170
178
183
187
189
186
179
173
176
181
187
166
172
174
174
173
173
175
178
178
175
172
173
177
181
180
176
175
176
176
176
174
174
179
186
187
185
178
176
181
192
198
190
174
166
172
181
181
175
169
168
172
170
167
165
166
166
167
171
176
181
170
174
175
174
173
175
178
174
163
152
155
172
185
187
182
173
172
174
172
169
174
181
189
192
186
178
170
169
177
186
189
180
164
160
168
179
181
176
173
172
171
165
156
155
161
165
166
168
170
172
172
175
178
175
172
172
173
167
156
149
157
175
187
188
181
172
170
171
172
172
177
185
188
185
180
173
166
163
167
176
179
173
164
162
169
177
177
175
176
179
175
171
165
169
172
170
165
159
157
166
170
174
174
167
163
163
165
165
164
166
171
176
181
181
173
170
169
170
173
175
180
183
187
182
180
178
172
165
170
178
181
180
172
175
179
181
178
174
175
180
179
177
174
174
175
173
167
160
158
167
167
169
167
157
152
158
165
171
174
173
171
171
172
172
170
169
169
173
177
178
179
180
186
189
188
182
177
177
181
188
193
190
185
185
187
187
182
175
171
174
177
176
171
164
162
167
173
177
179
178
163
166
163
158
157
167
173
173
171
166
166
168
171
173
172
171
174
180
184
182
179
180
186
189
186
180
177
178
178
182
186
188
188
188
187
187
182
175
169
170
173
172
161
150
150
161
175
184
190
185
169
169
169
170
175
178
175
171
165
164
168
171
171
171
173
176
180
184
184
181
181
181
182
179
175
175
175
171
166
162
171
180
185
185
185
185
185
178
170
169
172
175
171
165
159
162
169
176
181
183
180
174
174
180
182
177
170
170
172
178
179
172
167
167
173
180
183
180
177
177
180
182
180
175
173
173
174
168
161
161
171
178
182
181
182
185
186
184
175
170
172
178
186
185
182
170
167
166
176
185
183
173
172
177
178
172
167
173
179
183
178
169
166
167
176
182
184
178
174
174
178
181
181
176
174
174
175
173
174
180
186
185
180
177
180
185
187
185
178
171
170
174
185
188
184
177
172
175
181
190
177
171
167
169
171
171
172
175
177
174
170
168
171
176
178
181
183
180
177
175
178
183
178
174
174
177
179
183
186
191
194
186
179
177
179
183
183
178
173
170
169
170
169
172
174
178
179
181
184
189
173
171
171
171
169
168
170
170
171
172
173
175
173
173
175
177
179
181
179
176
178
181
177
170
173
183
193
192
185
181
181
181
180
179
182
185
181
176
171
170
167
166
165
169
176
181
177
170
170
178
165
169
179
184
176
168
163
160
168
178
185
181
172
162
161
165
172
172
169
169
175
180
178
174
181
193
199
190
174
164
168
176
182
184
184
184
182
181
178
175
172
172
174
180
184
182
176
164
163
171
155
161
175
190
191
180
164
158
165
176
184
182
172
162
160
164
167
167
164
163
170
175
180
184
188
191
187
178
170
167
171
181
187
185
181
181
185
189
191
188
183
184
185
184
186
187
185
184
180
179
151
150
164
186
195
190
177
169
170
177
186
183
176
171
172
177
178
176
169
165
165
171
182
189
186
177
169
170
172
179
184
187
186
182
178
181
188
192
191
187
185
182
180
180
182
190
197
202
193
185
160
160
165
178
186
188
185
179
183
188
194
185
177
173
180
188
190
185
175
168
167
171
177
176
171
162
161
168
174
180
185
187
184
181
181
186
191
190
181
173
172
174
176
177
184
193
199
192
180
178
174
178
176
173
172
178
184
186
191
193
194
183
172
170
178
186
184
177
170
171
176
175
169
159
159
162
166
170
169
171
180
185
186
182
183
189
191
182
172
167
168
174
179
186
190
193
184
169
155
158
172
182
178
170
165
171
180
184
184
182
177
166
161
167
175
179
172
167
167
175
179
178
169
161
163
173
181
176
168
170
181
187
186
181
179
180
174
171
171
177
186
191
193
191
191
187
174
157
149
151
154
164
171
172
171
175
177
176
170
166
160
160
161
165
172
176
174
173
177
179
182
183
178
176
183
192
192
184
178
181
188
190
184
178
173
168
161
161
173
191
204
202
194
187
186
184
173
161
155
155
144
152
168
180
187
181
175
169
166
167
169
167
164
162
167
176
187
188
185
182
185
188
189
184
186
193
196
192
185
179
181
177
175
175
176
177
170
168
180
196
204
196
182
179
183
184
177
169
164
170
149
154
173
194
199
186
173
165
167
179
186
181
168
160
167
180
189
188
180
179
185
191
189
181
177
178
185
185
180
173
164
162
165
175
184
190
185
180
183
187
189
184
177
180
184
183
180
175
177
181
164
160
174
185
193
184
173
167
169
178
185
182
175
171
179
187
188
183
174
174
179
180
178
177
172
174
176
175
174
168
160
161
168
179
185
183
178
176
170
167
165
169
178
183
184
180
176
176
180
184
173
161
156
163
172
179
177
171
170
171
172
172
175
181
186
188
186
181
177
176
173
168
170
179
183
182
177
171
169
167
163
167
179
185
183
172
165
164
162
160
160
169
182
189
184
175
172
174
178
177
150
148
152
162
168
167
164
166
171
176
172
174
177
183
187
187
187
186
180
172
167
166
172
178
178
170
160
162
172
176
169
156
148
154
169
177
180
179
179
178
175
174
173
176
176
174
172
171
169
166
161
156
158
164
171
173
173
178
179
176
170
166
169
177
177
172
171
177
181
180
176
174
179
185
182
171
159
156
165
172
170
159
154
153
153
159
166
178
189
190
177
169
167
171
176
178
178
176
175
177
159
158
162
166
166
162
158
159
166
165
160
155
158
165
165
161
160
167
179
180
177
176
180
185
181
172
163
157
160
164
166
168
167
164
157
152
155
169
180
185
181
174
168
171
173
176
180
179
175
173
153
156
163
166
161
149
139
139
150
161
163
159
159
163
166
164
162
163
170
173
174
176
180
180
177
171
165
164
164
161
166
171
177
177
171
165
163
167
169
174
178
180
180
177
172
171
174
173
168
162
159
159
165
167
167
158
148
139
147
163
177
180
174
166
169
168
165
164
168
170
173
178
183
182
176
172
171
173
174
169
171
174
176
177
177
179
176
172
169
167
169
176
181
184
178
174
169
166
162
156
169
171
171
171
173
172
162
150
149
165
186
192
178
166
161
165
170
175
174
171
172
179
188
189
180
173
172
176
181
180
178
175
173
173
176
180
179
179
175
171
166
163
167
175
180
177
170
166
166
169
173
176
174
173
173
171
166
157
156
161
173
178
174
164
157
163
177
184
181
170
169
178
190
190
183
173
168
173
180
184
181
177
174
173
174
180
180
182
184
180
170
157
151
155
163
170
170
174
179
183
173
172
169
165
165
165
167
167
164
160
160
166
172
170
170
174
182
187
181
171
171
180
184
179
169
163
163
169
177
181
178
171
172
176
180
184
182
184
185
184
174
163
153
149
150
158
168
177
184
185
176
170
164
158
157
159
166
169
168
160
157
166
177
187
188
187
185
182
175
177
181
185
177
166
158
159
163
168
175
178
174
165
163
171
182
186
184
180
179
179
178
175
171
161
155
159
166
172
173
170
178
172
165
158
154
154
161
164
162
161
163
172
180
188
192
189
184
179
177
182
187
185
175
168
164
166
165
167
172
177
173
164
156
162
175
181
176
167
172
180
187
185
178
169
166
166
169
164
159
157
174
175
169
163
159
159
162
167
170
175
179
179
175
174
179
185
184
180
178
181
183
178
173
171
174
170
166
165
167
172
172
165
160
160
164
164
160
161
169
181
187
185
175
171
172
174
173
168
160
161
169
172
170
166
163
161
169
176
182
191
194
185
172
160
166
177
179
179
177
176
173
171
171
172
169
168
167
168
168
166
166
167
169
167
161
155
155
163
171
176
177
176
177
176
176
177
176
176
174
174
168
169
168
165
166
164
168
170
179
187
193
188
177
162
160
158
164
171
173
173
171
170
173
169
164
163
168
173
174
165
161
169
178
183
177
170
165
167
171
173
171
176
180
182
178
176
179
184
185
182
168
167
166
165
163
160
154
149
154
168
180
185
182
174
163
152
148
156
168
174
177
176
172
164
160
160
166
175
179
176
170
174
179
187
190
187
175
170
169
174
181
183
181
177
173
173
175
180
179
174
158
164
167
166
161
153
143
139
143
154
164
170
177
176
168
158
152
156
170
179
182
177
165
159
157
159
164
170
180
191
192
183
176
174
181
184
178
169
166
175
187
188
177
166
164
169
172
170
163
161
148
162
169
169
160
150
146
150
158
165
162
160
160
166
169
169
168
170
176
184
183
176
164
158
160
163
166
169
177
192
198
191
177
163
166
174
176
167
162
171
183
186
175
162
160
166
169
166
159
159
154
162
168
169
161
156
157
167
174
176
171
165
160
162
165
171
172
176
180
181
179
175
171
169
167
169
172
174
175
177
184
188
184
171
166
168
171
166
162
161
166
175
174
168
167
171
174
170
167
169
171
164
160
155
158
162
165
171
173
176
180
185
181
173
165
165
170
176
175
171
171
178
182
178
172
166
171
176
177
169
171
180
191
190
177
169
166
172
172
166
159
162
170
174
178
182
182
178
175
175
175
164
153
144
151
161
167
171
167
170
180
191
194
186
175
168
170
175
174
169
170
178
184
181
170
161
166
179
184
177
170
172
182
186
178
166
165
179
189
182
168
164
172
182
189
190
188
183
177
177
166
165
158
150
149
158
167
173
171
169
171
176
182
185
183
178
176
180
182
178
172
175
178
178
167
159
166
184
197
193
178
170
171
174
170
168
171
186
193
191
183
183
190
197
196
190
186
181
176
175
162
168
177
172
162
163
171
178
176
167
161
158
163
167
174
176
177
179
180
175
168
170
173
175
166
161
171
187
198
191
179
172
174
177
178
177
180
185
187
187
185
189
194
193
184
175
173
176
177
176
159
169
182
185
179
173
175
176
170
163
159
162
165
166
167
170
173
174
167
162
163
168
174
174
169
167
174
183
184
176
168
173
183
191
191
188
183
180
175
174
176
177
174
170
165
158
164
173
179
180
153
164
175
184
185
180
174
168
161
158
166
176
184
185
177
176
177
176
170
163
164
170
178
180
176
173
172
177
171
163
162
171
182
192
190
185
180
177
173
172
171
169
164
162
162
163
168
175
182
181
152
159
168
180
186
180
172
167
167
170
174
181
191
196
192
183
179
177
175
171
168
174
182
186
183
179
175
175
169
164
163
169
179
182
180
177
176
174
174
174
175
176
178
178
176
173
176
180
183
179
164
160
165
176
182
179
172
172
178
178
174
173
183
192
191
179
169
167
169
173
173
178
185
189
186
181
178
175
170
167
166
170
178
182
180
177
171
170
172
179
186
194
196
192
183
178
180
182
180
175
173
164
164
170
177
177
172
173
174
171
164
167
177
189
188
178
166
164
171
176
178
181
183
180
179
177
174
170
166
166
169
174
181
185
185
180
170
167
171
182
190
193
188
181
180
181
184
184
179
176
174
170
169
169
171
171
168
165
165
165
162
168
176
186
186
179
171
173
179
183
184
183
182
180
182
182
174
163
159
167
179
183
182
182
181
180
170
165
171
184
188
182
168
165
173
183
184
183
179
182
169
176
178
174
169
166
165
165
167
170
173
172
172
174
176
176
176
180
185
189
186
184
184
195
205
203
187
169
162
172
187
191
182
176
175
177
174
169
169
179
184
180
171
169
174
177
175
175
178
184
169
179
185
178
170
166
169
175
178
180
177
174
166
163
166
173
176
178
180
179
180
186
193
199
207
206
192
179
173
179
191
194
183
173
170
177
177
172
167
167
175
180
183
180
175
170
167
170
174
181
173
177
178
176
172
172
176
177
178
176
177
177
174
170
172
175
177
174
167
167
176
187
193
192
188
186
187
183
180
180
184
187
180
173
171
177
177
172
165
160
168
178
184
179
174
167
165
165
166
171
175
173
172
170
170
174
175
172
168
169
176
183
187
187
186
190
190
179
169
166
174
185
190
188
183
179
179
180
179
178
175
173
170
172
173
174
171
168
167
170
176
181
180
176
174
171
167
159
154
158
173
171
167
162
163
167
169
165
161
165
175
182
185
185
189
193
193
187
178
172
172
178
185
187
186
181
176
175
178
179
176
169
166
167
173
177
173
170
172
181
188
184
178
171
173
176
173
166
158
161
167
169
166
159
159
165
165
163
160
163
170
173
172
173
175
181
187
187
183
178
173
175
178
182
186
182
175
172
177
185
188
181
172
167
173
182
185
181
181
181
182
180
171
165
170
182
189
187
183
178
160
166
166
165
164
169
170
164
160
162
166
170
172
173
174
175
181
186
186
184
183
180
178
175
174
173
173
171
176
187
196
192
176
166
170
182
189
189
181
176
174
172
169
168
175
185
193
196
193
186
165
168
170
172
174
176
172
166
161
162
169
175
180
178
177
177
179
182
186
189
189
185
179
171
170
172
173
172
174
182
190
188
174
165
167
173
179
175
170
169
171
175
177
183
183
183
181
181
177
173
179
175
174
177
178
175
171
171
172
177
177
176
177
176
175
176
176
177
179
183
184
182
175
169
169
173
179
180
178
178
178
175
168
166
173
177
175
163
158
165
174
185
191
193
187
176
169
163
158
158
185
177
171
172
172
170
172
178
182
181
177
171
172
175
175
172
170
174
176
180
182
178
170
166
167
172
177
183
185
184
177
169
164
167
181
186
182
171
165
168
177
187
190
187
178
174
172
168
164
162
180
175
167
163
165
167
172
178
180
175
170
168
175
179
179
174
172
177
183
189
187
183
175
166
164
168
172
181
187
189
184
171
162
164
175
185
188
189
188
184
180
172
170
170
173
180
186
185
181
180
176
176
175
171
168
169
170
172
170
169
170
176
182
183
182
178
178
181
187
190
192
192
181
172
168
174
179
181
180
180
180
172
161
159
164
176
186
193
195
188
176
165
163
169
179
188
187
181
180
186
172
174
179
185
183
176
172
166
162
164
173
182
183
181
180
181
182
179
175
179
189
194
187
180
179
188
193
191
181
175
174
174
165
161
166
176
184
184
181
177
175
174
176
183
187
188
184
176
173
180
166
158
171
185
193
189
182
173
170
169
173
178
175
174
178
182
182
174
165
168
183
191
189
180
177
184
195
196
192
186
185
185
184
182
182
189
188
178
168
168
180
189
193
190
187
189
188
186
179
174
167
158
165
181
190
192
191
190
185
181
174
166
163
167
176
185
187
179
171
170
179
182
182
171
165
167
182
192
194
191
192
198
199
196
193
192
193
183
173
172
183
194
195
185
183
190
197
199
188
177
182
182
180
180
181
185
190
192
194
190
179
167
159
161
168
174
181
184
183
182
179
173
170
165
161
165
176
179
175
172
178
188
193
192
188
191
195
191
181
175
181
183
181
178
183
190
192
188
177
178
190
197
190
178
174
176
183
183
185
184
180
176
169
164
159
153
155
169
180
184
181
173
168
167
174
180
182
174
160
150
156
167
173
174
176
185
193
190
179
169
166
171
172
174
175
181
178
171
167
173
174
182
180
174
171
174
178
176
172
170
175
179
182
179
164
150
144
155
174
181
180
176
173
176
186
196
194
183
167
159
159
164
166
167
169
175
178
174
164
157
162
170
176
174
170
168
172
173
172
171
156
160
169
173
175
176
179
177
172
169
169
173
182
182
178
170
167
172
178
180
180
180
181
184
190
200
202
195
186
182
183
182
177
169
167
163
154
150
150
158
170
179
182
179
172
169
174
179
178
173
160
161
173
179
181
178
180
188
186
178
169
164
167
171
177
182
188
188
187
183
183
184
184
181
186
193
201
201
196
190
186
185
185
186
180
170
157
153
164
177
188
188
184
182
179
180
179
180
180
178
176
175
181
188
186
183
183
190
189
183
171
161
157
159
169
181
186
187
184
183
185
183
177
175
179
188
190
185
181
174
168
170
177
189
196
191
182
178
182
191
192
188
183
182
182
184
182
178
176
179
177
175
180
184
185
186
189
191
187
179
171
165
164
170
178
184
177
171
171
177
180
173
169
174
185
187
177
164
161
164
163
162
166
182
195
195
191
183
180
180
179
182
182
180
180
181
180
176
172
170
172
172
175
175
181
185
190
188
183
175
170
173
181
190
193
186
176
169
172
175
173
167
167
180
191
190
175
155
152
164
171
172
175
183
184
183
179
170
165
167
174
183
184
180
174
174
177
179
176
169
141
134
143
159
170
171
168
167
167
169
172
179
184
186
184
184
186
188
184
176
170
169
174
179
178
171
164
165
172
176
172
163
156
161
170
180
179
176
173
172
172
172
170
168
172
176
177
175
174
180
144
147
155
160
166
167
169
172
175
170
161
158
162
169
169
168
170
176
182
184
178
175
176
180
178
170
157
156
167
177
174
160
155
163
171
177
174
175
177
178
172
164
159
165
172
178
182
179
180
182
154
158
164
164
161
151
156
166
177
173
156
144
147
160
164
161
159
165
176
181
179
174
175
177
177
171
161
161
168
176
177
174
171
174
172
166
165
172
181
185
178
168
159
161
167
174
180
180
175
171
155
155
161
161
155
148
148
160
174
177
169
154
152
163
174
176
168
164
166
171
172
171
171
174
176
175
175
173
172
172
179
185
186
179
167
158
163
172
182
186
181
177
170
165
166
171
175
174
165
156
158
155
157
158
159
157
156
158
170
177
182
173
164
164
174
182
179
171
165
168
170
171
171
171
175
180
184
178
170
169
176
180
178
170
167
169
173
176
175
173
174
177
178
178
174
171
170
168
161
156
158
159
159
159
162
165
162
157
158
169
179
177
167
158
159
167
176
175
173
171
172
176
178
178
178
178
179
174
171
174
174
170
162
163
174
184
185
177
169
168
167
166
167
172
174
174
169
167
167
171
157
159
161
165
166
165
163
158
158
163
166
171
168
154
147
157
175
183
179
171
172
181
191
190
179
171
166
168
175
180
176
168
162
169
182
187
183
177
174
175
171
160
152
154
161
167
171
174
179
188
157
161
164
167
169
166
165
166
163
162
161
168
170
167
159
166
180
188
182
172
174
185
195
190
172
156
148
155
169
176
173
168
173
181
185
182
172
173
182
185
176
166
154
148
149
158
171
180
185
190
163
162
161
163
165
165
165
167
166
161
161
165
172
174
170
172
180
185
182
178
182
187
188
181
166
151
144
148
157
165
168
168
174
182
183
174
166
166
178
181
179
176
172
166
160
162
172
176
177
176
172
166
157
151
149
152
154
153
153
154
155
161
163
164
164
167
170
177
181
183
185
181
178
175
169
164
158
155
158
165
169
167
166
170
172
168
163
161
165
174
180
182
182
182
180
180
177
171
165
163
178
170
159
148
139
143
147
152
155
156
159
160
159
154
154
162
169
175
180
181
178
174
171
170
171
170
171
169
167
167
167
165
162
162
168
170
167
163
167
174
177
176
174
178
187
190
182
172
165
167
174
172
166
158
153
155
161
167
171
172
173
172
163
161
164
172
178
179
179
177
174
172
172
169
167
167
171
177
177
171
163
161
160
165
171
172
172
174
177
176
172
165
163
168
177
181
180
179
177
176
170
169
165
165
167
175
177
178
180
186
183
179
178
177
182
182
181
180
179
179
179
179
177
169
159
157
165
178
184
174
162
159
163
169
172
172
170
173
174
172
170
166
167
170
172
174
177
181
181
176
169
165
162
162
169
177
172
171
173
180
184
183
182
187
188
181
171
170
177
182
183
181
178
171
161
154
158
171
179
180
171
165
163
166
170
172
171
170
169
168
168
171
173
174
172
174
175
176
168
162
169
166
163
160
157
158
156
157
164
173
177
179
179
183
185
178
167
166
175
182
182
177
171
168
164
158
154
154
165
181
185
176
165
160
167
175
180
173
167
168
173
174
173
171
172
174
175
169
157
153
159
163
166
163
155
147
151
159
171
175
171
167
165
172
178
176
172
173
180
182
179
170
162
162
167
165
158
152
158
174
186
185
174
163
165
176
185
179
170
169
173
177
173
167
169
171
171
165
155
153
151
159
166
167
161
155
156
164
175
175
168
159
156
161
170
174
178
183
185
182
177
172
168
167
169
170
170
166
163
169
179
188
183
172
167
170
175
173
167
169
174
180
177
173
167
170
170
166
160
157
158
158
162
165
166
162
161
162
168
170
169
162
157
157
162
168
174
181
180
176
174
177
180
176
171
169
173
178
179
174
176
185
192
189
176
162
157
164
171
176
175
176
176
176
174
177
177
171
164
163
159
155
145
145
152
157
160
159
161
169
178
175
165
158
161
163
166
169
172
172
174
180
186
180
171
164
169
180
185
182
175
179
188
190
178
159
150
164
183
189
180
175
175
180
186
189
185
177
170
170
156
152
143
134
135
149
159
164
167
175
181
181
173
169
168
168
166
166
172
177
178
180
179
175
166
158
165
177
184
182
176
173
175
176
170
162
162
177
189
191
182
178
184
190
191
188
184
179
175
174
156
158
158
154
152
158
167
172
174
175
175
174
171
171
173
176
175
176
177
180
180
177
174
168
160
156
162
176
179
173
169
171
172
173
171
169
173
180
186
184
178
179
184
187
181
176
173
177
179
178
162
166
176
179
178
178
178
175
169
166
167
169
169
168
173
178
179
181
178
175
174
174
173
164
155
155
165
177
179
172
168
173
178
182
179
176
176
178
178
176
171
169
169
169
167
165
168
174
180
181
166
166
174
183
188
188
182
173
165
163
169
176
178
172
173
176
178
178
174
167
168
169
170
163
155
154
165
179
184
183
181
180
182
185
183
178
174
173
174
178
177
174
166
166
168
170
172
174
179
179
168
163
167
177
184
184
179
174
171
171
174
181
184
183
178
173
171
173
172
169
166
165
166
164
165
170
174
182
186
187
188
183
181
183
181
176
171
169
173
182
188
191
189
184
183
181
178
176
176
177
171
163
166
175
181
181
178
180
181
178
173
175
184
191
187
175
166
167
172
175
171
166
165
168
179
186
189
186
182
178
176
176
179
183
183
177
169
166
173
185
194
200
201
195
187
182
181
178
177
177
174
166
168
175
183
181
177
176
175
168
163
168
183
194
192
179
167
166
173
180
178
171
168
172
182
192
194
187
178
169
164
166
175
185
190
183
170
168
178
190
193
185
171
164
170
179
183
182
179
180
172
171
171
173
176
176
169
163
160
156
160
168
180
190
187
177
172
175
180
182
178
174
174
179
186
188
185
180
174
169
167
170
176
184
188
184
172
172
183
198
191
167
140
134
150
173
181
182
180
183
170
177
176
170
165
164
161
154
153
157
164
170
170
169
170
173
177
183
185
181
177
177
182
188
192
191
182
168
165
173
179
183
182
178
176
175
173
173
183
193
191
178
159
152
161
172
175
176
178
181
168
177
178
173
163
161
164
162
165
169
171
171
163
157
160
172
178
181
181
177
177
181
187
192
194
193
186
175
169
172
182
192
191
180
170
169
172
174
176
175
182
189
193
190
183
177
173
174
176
177
160
169
174
174
170
169
172
177
177
178
177
175
169
168
171
178
181
176
171
170
176
184
190
190
189
190
194
192
183
177
177
185
190
184
174
168
171
173
172
166
171
185
196
197
189
182
179
178
176
174
155
160
169
175
177
174
175
175
176
177
181
182
184
186
189
193
190
180
173
171
174
179
185
186
183
184
191
198
195
184
175
175
182
184
178
172
170
172
174
173
175
180
181
178
176
176
178
178
176
174
158
163
168
175
182
180
174
169
167
171
179
182
183
184
188
195
194
188
181
172
169
170
173
180
181
180
179
184
191
189
179
174
173
176
177
176
175
175
179
182
182
179
171
167
168
172
177
178
177
177
164
169
170
177
185
186
178
167
161
165
173
175
173
173
176
182
187
187
183
176
170
164
164
166
174
177
175
173
176
184
185
179
172
167
173
178
185
185
181
179
178
177
174
174
178
184
187
184
183
179
166
170
171
175
183
185
176
165
158
159
165
172
176
176
175
175
175
176
179
180
179
175
164
163
169
175
177
173
173
182
191
191
175
161
159
173
183
187
183
179
173
176
179
188
195
195
192
188
186
180
165
170
171
173
174
174
168
160
156
159
169
178
188
193
185
178
173
175
178
182
184
181
176
169
173
182
185
180
175
180
193
190
176
161
158
163
170
174
178
180
181
182
186
190
190
191
188
187
183
176
169
175
175
174
172
164
156
156
159
167
177
182
192
194
186
177
171
172
178
183
184
181
178
180
183
185
185
183
177
177
180
177
172
172
176
175
166
158
163
174
186
191
186
181
174
173
183
189
184
173
176
180
179
174
170
164
159
162
170
178
179
180
182
185
182
173
165
167
176
181
182
179
178
179
183
182
175
175
173
174
173
167
170
177
188
189
176
162
159
167
179
186
181
170
163
170
183
191
184
173
177
182
178
172
168
169
171
175
176
177
175
177
182
186
184
173
163
162
171
180
184
179
178
174
171
167
161
160
168
174
174
171
170
174
183
187
188
185
177
172
169
171
168
166
168
176
185
185
181
176
179
185
181
175
168
172
176
175
172
171
172
181
189
195
189
181
173
170
173
181
188
187
179
169
160
158
158
161
171
179
182
179
174
169
169
176
187
195
194
184
171
166
164
169
177
181
182
179
179
185
179
182
180
177
173
177
181
176
171
167
173
183
191
191
188
185
183
180
178
184
193
194
183
168
161
166
173
178
182
185
188
184
176
169
169
178
187
187
182
178
176
177
178
179
181
183
183
179
184
189
178
176
173
175
180
186
192
190
182
175
175
178
180
179
180
182
183
179
177
182
192
197
186
171
165
173
188
193
191
188
188
185
180
175
181
188
189
178
165
163
178
189
193
189
187
187
188
187
183
181
188
178
173
174
179
188
198
204
197
187
176
171
170
171
173
176
178
180
180
179
182
186
183
175
170
175
187
192
189
180
180
185
184
180
182
186
186
174
162
164
181
197
203
198
192
191
189
182
171
170
195
195
182
176
174
181
188
197
193
185
176
169
173
176
175
168
172
184
189
185
177
172
175
179
179
179
182
178
174
170
172
179
181
177
173
173
181
180
178
181
185
192
193
191
189
186
178
169
165
172
185
192
185
176
172
178
182
180
178
173
174
179
189
192
178
162
160
176
193
192
180
172
175
181
186
186
186
180
171
165
163
166
168
168
168
175
185
189
189
184
178
172
170
172
174
176
175
177
179
183
168
172
177
175
175
178
180
178
172
169
171
184
201
200
181
159
153
169
187
192
182
178
179
183
186
191
197
193
184
171
164
163
163
164
168
179
187
189
182
170
162
159
160
162
164
170
180
195
197
187
167
165
173
175
176
176
179
182
181
173
171
180
195
197
180
164
163
172
183
183
181
182
184
183
183
189
196
201
196
186
179
175
168
166
165
170
175
175
170
167
163
168
175
175
171
171
178
193
194
179
191
181
180
176
168
167
175
184
182
171
160
163
172
176
173
169
175
183
186
184
181
181
181
177
175
178
186
194
198
194
188
182
175
170
168
165
163
168
173
176
177
183
186
185
179
172
175
181
183
177
206
196
185
174
161
160
172
184
182
168
156
150
152
157
163
172
182
186
188
188
184
177
170
169
174
178
176
178
184
189
184
173
168
170
175
179
179
180
184
189
190
189
188
184
180
180
180
178
176
177
192
190
185
172
164
165
178
187
184
173
161
157
159
164
171
175
176
178
184
187
183
172
164
169
180
184
173
161
162
173
176
168
159
169
180
190
190
188
187
191
192
193
187
183
180
183
187
183
176
170
172
184
187
179
172
171
182
189
187
178
173
176
180
185
181
175
173
174
180
184
181
175
173
179
192
189
174
153
148
162
174
175
171
172
179
184
184
181
180
185
190
193
188
181
177
179
184
183
177
167
165
159
157
157
165
168
168
168
167
167
171
176
179
177
175
173
175
177
180
176
173
171
171
170
171
172
172
173
172
174
175
176
172
167
168
171
175
175
172
172
173
173
169
169
174
180
183
178
173
170
166
165
160
154
148
148
156
165
171
171
166
162
161
160
158
155
158
167
174
182
180
175
171
171
175
172
169
166
170
176
174
164
163
172
181
182
177
176
179
180
176
170
167
168
173
177
179
174
170
168
158
164
162
155
145
145
153
165
174
174
168
161
158
162
161
153
147
152
164
174
176
173
170
172
177
176
171
168
174
181
179
171
170
177
187
183
176
175
181
185
180
173
169
170
172
173
174
171
166
161
147
151
158
159
159
159
161
170
175
176
173
168
167
175
178
172
157
150
156
166
171
171
170
172
176
182
182
178
176
180
185
188
183
178
174
170
167
171
179
184
180
178
175
177
174
172
171
170
165
157
149
151
154
158
165
171
172
175
176
176
175
168
166
170
180
179
168
157
160
171
180
179
171
169
177
188
191
178
170
170
180
187
177
166
161
164
165
166
167
173
180
182
181
182
178
174
171
170
166
162
158
154
151
152
159
166
170
176
176
173
166
159
154
155
161
165
168
168
171
181
189
183
174
171
178
188
188
174
166
168
176
172
162
157
165
173
175
166
162
167
176
179
178
173
172
173
171
169
170
173
157
155
151
146
147
158
166
175
176
170
161
155
153
152
153
160
173
179
178
176
176
179
179
178
179
181
177
172
176
179
178
170
163
166
174
180
176
169
168
172
173
171
167
158
163
168
173
174
174
181
154
156
157
160
156
160
163
169
172
166
162
160
164
165
164
171
182
190
182
168
163
175
187
189
180
169
164
168
178
184
180
174
176
182
184
181
175
174
181
180
175
171
169
162
158
159
170
176
179
183
153
155
159
168
171
166
161
160
161
162
162
164
166
167
165
174
185
191
185
172
167
175
189
192
183
171
163
163
168
173
176
178
184
188
186
181
178
178
181
179
176
178
184
181
171
161
167
172
176
179
159
154
154
158
164
164
156
150
149
157
162
164
163
157
150
157
170
185
186
180
174
175
181
185
185
183
177
167
165
167
175
179
180
182
182
182
180
177
176
174
175
180
187
192
187
177
169
167
169
173
173
163
151
142
143
148
149
150
150
152
158
164
162
155
145
150
165
180
185
181
177
172
173
177
184
186
186
179
173
174
179
179
173
172
173
178
176
171
172
175
176
174
175
180
188
188
179
170
168
171
179
172
158
144
137
144
154
157
156
157
159
165
168
168
170
173
177
181
183
180
177
174
172
171
173
181
189
192
189
186
180
176
167
163
165
165
164
165
175
182
180
170
160
166
177
186
183
178
175
175
174
171
163
158
158
162
167
170
170
167
164
165
173
184
192
193
188
182
183
183
182
179
176
168
167
173
186
199
197
185
173
164
157
155
154
155
153
161
173
180
179
170
164
166
173
179
181
181
179
175
171
165
163
166
174
178
177
176
175
173
170
166
168
180
190
190
184
182
184
187
185
180
176
170
167
170
178
190
191
181
165
156
152
153
157
159
163
170
173
174
172
170
172
174
176
179
179
178
177
175
166
163
162
165
172
175
173
172
175
176
176
170
167
170
176
179
181
182
185
184
180
177
175
173
171
169
167
168
173
175
171
165
159
159
163
174
183
183
177
171
167
170
173
177
180
180
177
173
172
172
157
156
159
162
162
162
163
170
176
178
178
172
169
169
175
181
186
188
186
181
177
173
172
170
169
165
160
155
158
168
175
179
173
167
168
177
189
190
181
173
173
175
177
179
179
178
174
169
166
166
149
153
161
166
166
165
162
166
175
177
174
170
168
170
178
185
192
195
187
180
175
172
170
167
166
164
161
156
158
166
177
185
181
172
167
169
174
176
176
178
186
190
188
180
176
173
171
167
161
158
156
161
175
182
181
170
161
160
168
172
172
168
163
165
172
176
184
187
183
177
173
172
174
171
169
166
169
168
167
169
175
184
188
184
174
158
152
156
168
184
193
195
186
178
173
172
173
170
165
162
162
174
179
179
174
168
159
152
159
170
175
169
160
152
156
160
164
168
171
173
173
175
174
176
174
173
172
170
171
169
173
180
188
192
181
161
144
149
164
180
183
178
173
167
170
176
180
176
173
170
164
175
175
162
157
155
155
154
160
173
184
179
163
155
156
157
154
154
165
174
177
177
175
176
176
175
170
166
162
165
168
175
181
186
181
166
157
155
164
169
168
164
165
165
172
178
183
181
179
175
164
171
172
160
155
158
161
161
166
175
182
180
171
167
171
171
167
166
172
179
181
178
174
173
173
171
166
162
159
160
167
172
173
173
172
169
165
164
166
167
166
166
168
172
176
183
186
183
179
174
169
169
171
173
174
176
174
171
170
173
177
174
171
172
176
178
179
178
180
184
182
177
170
165
159
156
158
163
169
174
178
176
172
168
168
169
169
169
170
173
176
175
176
179
181
183
184
180
177
171
174
167
171
178
183
185
181
174
170
169
173
175
172
170
170
174
176
174
176
177
177
173
166
156
147
145
151
165
181
191
195
184
177
172
171
171
169
168
172
181
187
187
182
181
181
181
178
174
175
175
169
163
167
176
183
186
182
175
169
168
171
172
170
168
168
170
170
169
170
175
177
171
164
157
155
155
158
168
179
192
195
187
181
179
178
175
170
168
172
183
190
190
185
182
180
179
172
171
174
179
159
160
166
177
186
186
180
173
169
169
169
169
167
169
172
175
175
174
176
182
180
173
166
166
175
181
183
178
174
176
175
176
180
183
184
180
174
175
180
188
187
183
180
181
182
179
176
173
176
182
161
163
168
178
188
186
176
172
172
171
171
169
167
170
175
179
178
180
182
184
182
175
170
173
186
200
206
199
182
166
154
156
171
185
190
187
183
188
193
195
185
171
164
167
175
180
180
180
180
183
170
171
170
173
176
175
167
164
166
170
173
169
167
169
173
175
179
183
184
183
179
175
173
173
179
188
198
201
192
172
156
153
168
181
187
186
185
191
200
198
186
168
157
157
166
174
178
180
182
182
172
175
170
163
158
160
160
158
160
165
169
170
169
168
169
173
180
184
184
180
176
175
175
173
167
167
171
178
182
178
172
168
172
175
175
176
181
188
193
191
186
184
176
169
167
170
173
176
179
180
166
172
170
161
155
159
164
165
163
162
165
170
173
172
172
175
178
182
181
178
177
177
180
178
171
166
165
169
173
175
176
176
177
175
172
173
180
184
184
176
181
189
198
194
184
179
177
177
178
176
153
163
172
172
168
168
173
177
175
167
167
172
181
185
183
178
176
177
179
179
178
179
184
187
184
177
176
177
182
179
173
173
180
184
181
182
183
186
181
170
170
179
192
197
193
188
184
181
178
176
150
159
172
178
178
175
175
177
176
173
174
178
183
188
188
180
175
177
180
181
177
175
180
185
181
174
173
184
193
188
175
173
180
190
191
186
186
187
185
177
172
172
176
179
180
179
178
177
177
174
160
164
172
181
185
180
174
171
173
176
180
181
180
182
183
180
175
177
183
184
180
173
171
174
171
164
168
177
189
189
179
176
177
182
182
182
181
184
182
180
174
172
169
168
167
166
163
163
164
164
176
170
172
181
192
189
177
170
170
175
179
179
176
174
175
174
173
176
182
186
184
176
168
167
171
174
175
173
176
178
178
175
171
167
166
170
173
173
170
169
171
173
174
173
170
167
163
160
159
160
181
171
169
176
185
186
178
170
168
171
176
177
180
179
176
173
170
172
176
181
181
176
169
169
178
189
190
178
173
173
179
178
171
163
163
169
171
172
169
167
168
173
179
186
184
173
167
166
171
175
179
172
169
170
174
171
166
163
163
171
173
182
188
189
182
175
171
173
177
179
178
176
174
177
184
191
189
182
175
176
185
186
180
173
172
174
174
175
180
182
180
178
178
180
178
172
172
183
192
193
172
176
175
172
170
162
151
151
159
174
181
186
188
188
185
177
174
174
180
181
179
178
178
184
187
185
180
173
172
177
183
185
183
182
185
179
174
173
180
188
191
185
176
168
161
166
178
197
208
202
170
180
184
186
183
174
163
157
165
180
191
189
185
185
184
180
173
169
173
179
179
178
179
186
189
183
169
159
158
166
175
182
184
184
183
177
171
168
168
175
183
183
176
167
162
172
183
195
195
188
176
184
187
190
192
193
182
173
174
182
187
186
183
184
186
183
170
159
157
165
173
175
177
180
185
179
166
156
154
162
173
185
190
187
180
173
172
169
164
163
166
173
178
179
179
181
182
176
170
170
182
188
185
181
184
184
184
177
174
175
177
181
182
184
188
183
174
164
160
165
175
179
176
173
168
164
162
164
170
177
186
194
196
192
183
178
178
180
176
168
168
171
181
186
184
181
175
164
163
170
182
186
180
170
164
164
169
176
177
175
175
176
177
178
178
179
178
177
178
181
187
187
178
165
154
154
161
172
182
187
190
194
194
189
183
181
185
187
183
178
177
182
187
183
176
172
172
171
175
182
179
180
174
170
163
163
170
180
184
186
185
180
176
171
166
166
174
180
183
184
185
184
179
170
164
165
171
176
178
177
178
179
175
169
172
179
183
180
172
173
179
187
186
181
174
175
175
177
181
183
180
178
174
172
169
171
178
189
193
194
189
185
180
175
166
164
170
181
182
173
166
172
178
182
181
178
175
172
167
162
159
161
160
157
158
167
170
170
165
168
178
185
187
186
183
180
175
172
170
175
185
181
176
172
172
175
183
188
190
187
183
182
185
185
178
173
177
186
188
172
157
160
177
187
187
178
177
174
173
170
164
163
163
163
164
162
166
169
172
177
180
182
186
187
186
180
174
164
164
174
185
185
178
172
172
175
180
182
184
178
167
167
182
193
193
184
184
194
198
185
168
169
179
183
180
174
179
187
193
190
184
180
178
179
179
177
175
177
184
186
183
175
171
173
175
177
177
180
185
187
173
178
179
175
173
175
178
184
185
176
164
163
180
197
195
183
179
188
196
190
183
183
184
178
169
171
184
197
197
190
187
185
184
184
184
184
183
186
188
188
180
172
163
164
171
176
187
198
202
192
173
177
180
176
171
172
177
186
186
176
165
169
185
197
185
172
170
175
184
186
183
186
186
178
169
168
179
186
184
176
176
179
180
174
173
179
182
188
187
185
179
176
174
175
174
174
182
188
190
181
183
182
181
174
164
162
170
181
177
170
167
177
187
183
174
164
170
179
183
183
180
181
183
175
168
164
164
170
171
172
171
169
164
161
163
173
179
185
185
181
178
181
187
185
178
171
170
174
176
175
188
186
184
173
161
156
162
164
163
166
171
180
178
166
159
167
180
188
191
187
182
177
173
171
169
165
161
162
171
184
183
169
157
159
168
178
182
181
180
179
180
185
188
185
177
172
175
178
176
175
177
185
188
178
166
159
161
163
165
171
175
178
170
163
163
173
185
190
193
191
186
176
168
167
171
171
169
165
176
191
193
178
162
161
173
186
186
181
180
182
184
188
187
182
177
178
186
188
183
176
169
185
190
184
168
162
167
174
179
175
172
172
175
174
175
175
180
185
186
188
186
182
176
176
178
180
176
172
176
186
195
189
176
168
172
180
182
181
180
181
184
188
186
182
179
179
184
186
183
179
184
174
162
156
161
168
170
170
167
168
170
173
172
172
171
171
171
171
171
171
173
173
168
165
162
166
168
170
170
172
178
188
186
175
165
166
173
178
176
175
175
176
174
171
173
176
175
166
156
153
197
185
162
149
143
149
159
163
168
171
175
169
164
163
163
165
162
158
162
167
175
176
172
171
175
173
170
166
169
174
177
176
173
172
169
168
173
178
182
184
181
178
176
175
175
174
171
167
162
161
175
171
160
150
143
147
155
157
160
165
168
166
164
165
165
163
156
152
155
166
172
177
176
176
179
178
173
170
173
178
177
170
165
172
181
184
177
176
181
184
181
179
181
183
178
174
170
168
167
164
145
151
156
157
163
166
162
157
150
151
160
166
169
175
174
167
154
150
157
166
174
177
176
173
177
178
178
177
176
180
178
172
168
174
185
187
177
168
167
170
176
179
185
190
188
177
171
170
170
165
147
148
155
163
170
173
170
163
156
154
156
162
169
173
172
165
153
150
160
175
186
185
178
169
176
182
183
177
173
172
175
173
169
169
176
178
174
167
165
171
178
183
186
187
183
176
171
171
169
166
162
158
155
157
164
168
173
178
177
170
161
157
161
168
169
164
159
159
169
181
193
189
175
168
177
187
187
176
169
169
174
172
162
163
167
176
178
175
175
181
185
184
179
172
168
170
169
167
165
163
172
168
159
152
151
160
167
181
183
174
164
160
163
170
171
174
174
176
177
179
181
175
170
169
178
187
187
178
175
175
177
176
171
168
173
181
184
185
183
184
183
181
170
157
153
160
164
164
160
160
172
170
164
159
153
159
162
171
174
172
168
166
168
174
180
187
193
192
182
170
162
165
172
175
179
184
184
181
179
179
179
182
183
184
183
185
189
190
186
180
175
175
177
167
158
154
155
159
161
163
162
165
168
171
173
167
162
162
168
169
169
169
170
173
175
179
190
195
185
168
159
163
175
180
180
182
182
179
172
170
175
185
191
190
187
187
192
193
186
177
173
181
190
186
171
152
146
155
166
175
157
161
167
174
178
172
166
164
165
167
170
171
169
161
157
162
179
191
188
175
165
168
176
182
181
180
178
171
165
166
177
187
186
182
180
188
196
193
184
177
176
182
190
192
178
159
150
158
169
177
167
166
162
156
155
159
161
163
163
163
167
171
170
157
153
160
176
187
187
179
173
174
177
181
182
181
177
168
166
174
187
191
177
167
168
180
185
183
181
181
181
182
178
178
178
173
169
167
167
171
178
178
163
139
127
134
145
156
159
160
163
167
171
170
169
173
179
185
185
180
177
177
178
180
183
182
181
174
172
182
192
189
174
159
155
159
163
166
175
186
193
182
169
168
177
183
183
175
169
165
176
178
167
150
134
132
142
152
158
162
163
164
168
174
182
183
182
185
184
181
178
176
176
175
177
183
189
190
187
182
179
174
164
158
155
151
146
150
168
186
193
183
172
168
174
181
182
178
175
169
168
170
170
169
164
160
155
157
162
165
165
166
165
173
176
179
182
186
187
183
176
171
169
166
168
179
192
201
196
181
164
158
159
163
164
161
156
157
169
177
185
180
175
171
173
175
176
177
178
179
160
162
167
174
180
180
172
165
165
167
169
171
170
168
169
176
185
191
189
182
176
172
168
165
163
168
181
193
190
178
165
162
164
170
174
175
177
176
175
172
172
173
175
175
175
175
174
174
177
181
154
154
161
171
177
178
179
172
170
171
176
179
178
171
172
179
192
198
191
182
177
176
174
168
162
163
169
171
172
171
175
178
175
171
172
178
184
183
176
171
171
173
177
178
178
176
173
171
169
173
153
155
163
171
179
179
175
174
175
178
184
189
189
184
180
185
197
201
191
180
177
176
173
168
165
164
163
159
160
167
177
184
182
174
169
170
171
169
170
171
177
183
183
180
178
174
171
167
164
164
160
170
178
185
183
180
172
171
174
180
188
194
195
189
186
184
190
194
188
178
172
169
170
170
171
171
167
160
160
166
176
183
185
182
178
167
160
155
159
170
182
184
180
174
169
170
170
169
167
168
170
184
194
188
182
177
167
163
164
170
183
191
192
186
177
173
170
175
177
174
170
168
170
174
177
178
171
161
161
167
175
182
185
189
184
175
162
154
156
165
172
174
170
162
162
168
175
178
178
176
173
185
189
179
170
169
163
155
156
163
174
177
175
170
166
160
156
157
166
172
173
173
173
177
181
178
168
158
160
166
175
180
181
184
182
178
170
160
157
159
163
164
162
157
163
176
185
187
183
177
168
169
170
166
165
167
166
161
163
169
174
172
162
157
162
166
162
161
167
174
178
177
175
177
177
170
160
153
157
167
177
178
174
173
175
177
173
165
161
164
168
170
170
169
175
190
199
193
180
168
165
162
162
166
173
178
175
172
173
177
177
170
161
164
170
175
176
175
178
183
185
179
174
173
172
160
153
152
161
173
182
178
171
168
172
175
173
168
167
174
181
186
184
184
188
195
198
188
176
163
166
162
166
172
180
183
179
174
172
173
175
173
170
173
179
183
181
180
186
192
193
185
176
169
164
158
153
157
171
186
188
181
173
170
172
173
171
169
171
179
187
189
186
183
184
183
180
179
176
175
166
165
171
179
185
185
180
172
163
164
173
178
181
179
182
183
182
180
183
191
197
189
179
172
166
160
157
162
175
187
191
185
179
175
173
173
172
173
176
183
184
182
180
179
176
170
166
170
177
186
165
166
174
184
192
187
178
170
166
170
176
177
170
168
172
178
181
180
181
185
191
186
181
178
174
172
166
167
172
176
178
181
181
181
176
174
175
182
188
189
182
176
176
180
179
174
168
171
178
186
166
170
175
181
187
180
172
171
177
188
188
175
160
153
159
171
178
180
180
183
183
183
182
183
186
187
185
181
173
164
158
166
178
183
180
175
178
190
197
193
181
178
183
193
190
179
176
178
181
180
174
176
173
172
173
168
165
168
180
190
186
169
157
153
159
169
175
179
182
184
182
182
184
185
187
188
191
187
177
161
153
158
173
181
180
176
179
189
193
187
180
183
196
199
189
176
174
180
183
179
174
175
171
163
157
160
165
169
177
174
170
165
166
170
173
174
175
178
183
184
185
184
185
183
177
175
177
182
180
173
165
164
169
174
175
175
181
187
183
177
176
188
200
197
184
172
172
177
181
178
166
172
174
166
162
165
173
179
176
165
160
165
177
184
184
178
175
178
182
185
184
183
184
184
180
172
168
172
182
184
175
167
166
171
176
182
185
185
178
168
170
184
195
193
183
177
176
177
178
179
163
172
179
179
171
171
178
185
178
167
162
169
184
191
188
179
175
178
184
186
181
178
184
188
183
170
163
172
187
191
183
171
168
175
186
189
190
187
179
167
165
171
183
188
187
185
183
179
177
176
170
173
178
180
176
171
173
177
175
170
168
173
181
186
184
177
173
179
186
189
179
176
181
186
179
162
158
172
192
197
187
176
176
183
190
193
192
188
183
175
166
169
172
181
183
181
179
175
173
171
175
170
173
178
176
171
169
170
174
175
176
176
175
177
178
176
174
179
188
193
190
183
182
182
172
159
159
173
190
194
186
179
179
180
180
179
181
183
181
178
175
174
173
173
171
168
165
164
166
164
178
168
169
176
179
175
171
171
175
180
180
178
176
175
175
174
175
181
189
196
196
192
185
184
180
177
176
177
181
180
179
176
175
170
168
168
170
170
170
172
175
176
176
172
168
162
162
162
163
165
183
172
169
175
181
179
172
172
175
179
178
176
176
177
175
174
176
181
187
190
188
186
184
187
193
195
191
182
176
174
174
174
172
175
178
178
172
166
163
165
164
168
173
175
175
169
166
167
172
177
187
176
168
169
175
177
171
168
170
177
174
175
175
176
176
174
175
180
183
182
177
175
179
184
190
189
186
180
175
176
177
176
176
184
192
193
187
176
172
166
161
158
165
177
184
177
172
176
186
193
179
173
164
165
175
179
173
167
167
179
183
181
176
175
177
175
173
176
179
181
181
178
179
181
178
171
167
168
172
177
181
180
178
181
185
189
188
185
184
178
170
162
166
177
184
182
178
182
190
194
168
164
162
171
185
194
185
171
169
184
195
191
179
175
178
178
173
169
172
178
181
178
177
178
177
173
166
162
163
170
175
180
178
170
166
171
175
182
183
180
175
173
175
181
185
185
183
181
182
182
166
162
163
176
192
201
192
177
174
185
196
191
179
174
179
182
174
164
161
166
170
171
173
176
184
184
179
172
167
165
170
180
183
175
168
168
173
181
181
176
174
178
184
188
189
186
180
176
169
169
171
166
166
172
184
187
184
174
173
178
184
180
175
173
179
183
177
170
166
167
171
174
175
176
179
181
181
178
176
175
175
185
190
189
183
180
182
186
184
176
172
180
189
194
189
182
176
170
166
165
173
169
167
169
166
165
165
165
173
178
176
172
170
171
178
182
182
180
181
181
182
182
179
175
170
164
166
175
182
186
188
191
194
191
182
180
185
192
193
184
179
182
185
184
180
176
174
171
170
167
165
165
166
170
168
162
160
164
176
182
181
176
177
176
177
178
182
186
187
183
180
177
179
179
170
163
164
171
179
182
184
189
189
179
169
164
169
182
188
187
184
181
176
173
171
172
174
174
176
176
167
165
166
172
175
176
175
176
180
186
187
184
181
179
176
174
179
186
185
174
163
165
176
181
178
169
168
170
172
170
172
175
175
170
161
158
159
168
176
179
180
178
171
171
171
172
174
175
176
179
177
170
168
172
174
178
180
180
184
186
181
177
178
176
174
174
178
185
181
167
159
167
180
183
176
170
173
179
180
176
172
169
170
173
177
173
168
165
168
173
176
175
173
174
174
174
175
178
180
183
186
183
177
173
168
163
162
172
184
186
172
160
163
173
177
176
178
182
180
170
169
181
187
182
171
169
179
188
195
192
186
179
178
186
192
189
176
170
171
177
179
175
172
173
175
176
176
180
186
187
187
187
181
175
165
155
155
171
183
181
166
152
161
178
185
180
175
177
178
175
179
188
190
181
170
170
181
193
193
190
189
191
189
187
188
185
179
175
178
188
187
177
169
169
173
175
175
180
185
184
174
180
180
174
166
162
169
180
183
176
165
167
179
193
192
180
172
175
178
177
179
186
188
182
175
173
177
178
172
172
179
186
187
183
179
181
182
185
189
191
189
182
174
174
173
173
171
171
174
178
166
173
175
170
166
169
176
183
180
177
180
192
204
201
189
181
175
177
178
177
177
180
185
183
179
174
172
164
158
158
165
170
172
174
180
185
187
187
187
186
185
183
186
183
178
173
170
169
171
176
165
172
178
175
173
170
168
167
171
180
198
209
205
190
182
182
184
184
180
177
178
180
181
179
176
173
169
163
163
169
172
167
169
177
185
190
189
181
177
173
175
180
187
186
179
174
175
177
177
177
167
181
193
197
187
173
160
157
168
179
192
192
183
174
176
183
186
186
183
179
182
182
178
172
172
170
168
169
178
188
196
190
182
183
190
190
186
180
175
172
173
177
184
183
177
175
180
186
187
181
173
185
197
199
189
175
167
168
172
176
171
166
169
172
180
185
185
185
183
182
184
186
180
175
172
169
169
174
185
201
215
211
195
183
180
185
187
187
181
177
173
176
181
183
178
174
178
188
193
186
171
160
153
153
165
174
172
165
163
165
169
170
169
167
168
167
166
166
170
172
175
177
178
177
174
171
171
171
170
169
172
180
183
177
172
170
175
178
177
175
176
178
177
173
172
170
168
163
160
163
184
167
154
152
166
173
163
154
152
165
173
171
167
168
175
180
176
163
156
159
170
179
181
180
180
178
173
170
169
172
175
177
169
159
155
158
171
179
182
183
182
180
179
178
174
171
168
168
172
177
176
167
158
157
167
169
159
147
144
154
166
165
164
167
176
183
180
172
162
164
172
180
182
179
177
174
173
172
173
176
174
164
152
151
158
169
177
180
181
180
179
180
182
183
180
172
169
171
178
180
161
160
161
163
166
166
160
153
146
146
148
156
164
168
172
172
176
173
172
171
171
178
178
173
169
166
169
174
177
177
171
158
150
157
179
190
187
180
172
168
165
167
178
186
186
175
170
173
180
179
153
152
158
161
163
161
157
157
154
148
150
157
167
174
173
167
164
168
171
170
169
170
169
166
163
162
166
174
177
174
165
156
157
171
187
195
189
180
174
170
164
164
168
176
181
176
171
173
176
174
153
151
155
159
161
161
158
159
161
162
161
167
174
178
174
166
162
166
171
171
168
164
163
162
163
164
168
174
174
171
165
163
167
176
185
186
186
185
184
182
177
168
165
163
166
167
171
172
170
164
163
162
159
162
165
163
160
159
164
171
176
178
178
178
175
172
172
175
175
178
174
168
163
161
164
171
176
175
173
170
170
174
178
182
184
185
188
189
187
187
188
182
171
157
152
157
165
167
162
159
175
174
167
164
166
162
159
159
164
172
177
179
178
178
176
175
175
179
179
180
182
176
167
162
163
172
181
174
165
164
171
181
188
187
184
185
188
188
187
184
186
186
184
170
158
150
150
153
158
163
177
181
178
174
168
162
161
163
167
169
170
171
172
175
175
173
175
178
177
175
177
178
173
164
161
169
175
170
160
157
170
182
188
184
177
174
179
186
185
181
179
184
188
184
166
147
141
149
163
175
171
180
185
182
177
170
166
172
173
169
165
165
166
166
164
166
174
179
177
172
173
177
178
168
160
156
160
164
162
163
171
180
178
171
164
171
179
186
184
179
177
183
187
181
166
151
147
159
167
175
168
179
178
173
170
168
169
174
174
167
162
160
159
157
155
163
175
182
182
176
174
177
178
174
164
157
155
156
162
171
178
179
166
155
161
174
189
189
181
180
182
185
180
174
165
160
163
164
165
161
172
179
173
157
146
151
161
169
171
167
163
160
156
154
155
167
177
184
182
178
174
177
180
179
171
162
157
154
159
174
182
179
165
159
167
184
188
182
175
179
188
187
179
171
169
169
168
163
156
150
171
178
170
154
144
145
154
164
170
171
168
163
161
160
165
171
179
183
178
173
170
174
180
182
175
167
165
166
170
179
180
178
170
169
179
184
176
162
159
173
187
187
179
172
172
172
168
163
159
154
166
168
168
166
157
156
159
166
171
173
172
170
169
172
171
174
180
182
176
166
163
170
177
177
170
167
174
186
188
183
177
174
172
175
181
177
163
151
153
166
177
180
175
169
169
170
170
168
167
165
166
163
164
169
175
176
173
171
170
172
174
178
181
179
172
173
180
183
177
167
165
168
169
167
165
167
180
189
189
180
176
175
175
173
171
166
161
157
158
163
169
170
168
164
164
168
171
171
170
169
170
166
165
173
183
188
185
178
173
172
178
185
186
179
173
173
180
184
181
178
177
174
168
162
163
170
180
180
175
172
176
179
178
170
164
162
162
164
164
168
170
169
164
164
167
171
172
170
169
169
171
171
172
179
186
191
191
184
179
178
182
191
189
180
174
175
183
188
187
182
181
175
170
165
166
174
174
168
162
166
175
181
178
174
170
168
165
160
164
166
171
170
168
169
174
174
172
169
169
172
164
171
175
178
181
185
188
186
181
179
184
196
202
195
186
182
186
192
189
180
174
169
167
167
173
177
171
162
159
165
174
179
179
180
182
181
175
165
162
162
168
173
176
176
175
173
172
173
176
177
163
168
173
172
171
178
182
180
173
169
176
196
211
210
195
183
180
183
184
174
168
167
169
173
176
175
168
163
165
170
178
181
177
177
184
190
188
177
164
158
163
172
175
173
170
172
176
181
182
179
167
165
168
167
168
175
177
168
162
160
167
182
196
199
188
177
171
170
171
171
170
171
174
175
173
169
164
163
171
181
187
183
177
172
178
188
192
181
168
159
161
165
167
165
165
175
184
188
183
177
166
157
158
165
172
178
175
168
166
166
170
167
165
168
171
171
168
166
168
170
171
174
176
176
170
163
155
158
166
175
182
180
176
172
176
180
181
179
170
168
170
170
169
166
168
180
187
185
179
174
163
155
155
164
178
182
177
171
173
178
176
164
149
152
162
173
176
176
177
179
180
179
178
177
173
162
154
154
156
165
169
172
174
177
181
179
174
170
170
175
181
182
179
175
176
180
182
180
176
174
167
162
161
167
180
182
179
176
174
177
176
169
165
167
173
179
181
182
189
196
199
192
182
179
177
172
165
161
166
169
169
170
175
178
180
177
172
169
171
176
181
182
181
180
179
177
175
176
180
187
179
174
172
171
175
180
180
177
174
175
178
183
186
186
182
177
175
179
186
199
205
197
183
175
171
168
170
174
182
186
186
183
180
178
174
173
172
174
178
179
178
178
178
181
179
175
170
176
185
192
184
182
177
174
172
174
176
179
179
182
188
193
192
187
176
169
166
166
175
184
188
182
174
169
165
163
162
174
182
187
188
187
184
179
170
162
168
179
189
188
180
179
182
185
181
173
170
175
184
184
182
179
176
174
173
168
168
172
179
186
189
185
181
175
172
166
164
167
175
179
173
172
175
179
176
173
165
165
168
169
172
179
182
181
170
160
164
178
188
186
180
182
195
198
186
175
172
180
184
177
176
175
173
172
171
168
167
169
179
181
174
167
167
173
173
171
167
170
179
183
179
178
183
193
193
186
175
166
160
157
159
170
180
182
176
165
165
174
179
175
173
182
198
203
188
175
172
180
184
176
172
173
172
169
171
173
173
178
179
169
158
156
165
178
182
176
170
172
180
188
190
188
189
194
198
193
188
179
173
169
168
169
177
183
183
180
177
175
172
165
165
178
195
197
185
174
173
177
181
179
167
173
175
173
169
174
180
187
181
169
158
158
171
186
188
180
174
174
179
186
188
187
186
188
193
190
185
181
186
186
181
173
171
176
182
182
179
177
171
167
165
174
179
181
178
178
178
178
180
180
163
173
178
176
169
170
175
183
179
169
163
164
173
184
186
182
178
178
180
181
177
178
183
188
188
181
173
177
189
196
189
176
168
168
173
178
177
177
178
178
173
171
170
171
175
182
185
184
183
183
171
173
176
174
169
166
166
171
174
169
166
167
170
176
179
179
180
180
182
180
175
176
184
188
184
172
168
176
191
197
191
181
173
171
172
175
177
177
180
178
175
171
169
171
177
180
183
188
190
187
174
171
173
176
173
170
167
170
174
174
172
171
169
172
174
174
179
182
184
180
176
180
187
190
182
172
170
178
191
193
190
184
181
176
175
178
179
179
177
176
177
177
177
176
174
173
177
185
191
189
173
171
174
179
180
176
174
176
179
179
178
176
175
176
176
176
180
184
185
179
175
179
186
189
186
180
180
182
186
186
185
185
184
181
180
181
180
178
175
176
181
184
180
175
170
171
176
183
186
187
178
173
171
176
180
179
176
176
178
178
176
175
176
180
179
179
182
185
184
178
171
173
181
186
188
190
188
184
180
179
179
179
181
186
190
189
183
179
176
177
177
173
171
172
176
181
185
182
179
180
182
172
163
166
176
183
179
173
171
171
170
168
174
179
181
179
178
180
181
179
172
172
177
182
184
184
183
180
178
177
175
175
178
185
193
192
186
183
179
171
158
149
156
176
194
202
193
182
175
172
176
162
149
155
175
191
187
174
168
169
173
175
178
180
181
177
173
172
177
183
184
181
179
178
173
168
169
171
175
177
175
173
174
178
181
186
187
185
180
167
151
142
157
182
205
208
194
181
174
172
165
152
141
151
173
191
191
175
166
170
181
185
181
178
176
174
170
167
172
180
183
181
177
175
170
164
165
170
174
174
172
168
168
166
168
174
186
188
182
169
159
160
173
186
199
196
186
180
178
180
159
149
144
154
169
182
181
170
165
173
185
189
180
171
169
171
172
169
169
169
170
170
172
173
172
171
173
176
176
172
167
163
165
168
170
178
188
192
185
175
174
180
186
186
182
179
179
182
187
186
157
152
152
163
170
170
168
165
168
176
185
186
177
169
168
171
176
174
174
171
170
171
172
175
174
172
173
174
180
177
171
170
172
176
179
181
191
195
192
180
173
179
184
183
177
175
180
185
187
182
161
156
160
171
177
175
169
167
170
178
181
181
179
178
181
181
182
182
182
182
180
180
182
181
174
165
161
169
180
185
189
190
190
185
179
177
184
195
198
184
172
165
170
175
176
181
185
184
176
166
168
160
160
172
185
189
179
169
171
175
177
177
182
191
196
193
187
186
186
182
179
180
184
186
177
164
160
168
181
192
201
207
206
190
171
163
170
188
197
189
176
166
165
170
175
180
183
181
172
164
175
164
161
171
185
195
187
175
171
170
170
175
180
189
193
191
186
185
183
177
176
181
186
184
177
167
166
174
183
189
198
204
204
192
176
165
167
177
187
188
182
177
171
171
174
178
181
180
178
178
181
169
167
171
180
182
178
175
175
175
174
174
176
178
176
176
176
180
177
172
177
186
189
181
172
168
174
180
182
183
183
186
188
189
189
184
178
170
173
178
179
179
176
178
179
180
181
184
185
187
181
174
174
173
166
157
152
162
178
189
187
178
174
171
168
167
170
169
164
162
173
187
190
181
171
173
179
180
178
177
178
176
174
178
189
194
184
173
170
174
176
176
176
184
184
182
179
180
182
183
176
174
174
173
164
150
144
155
177
188
186
176
175
175
173
168
168
169
164
160
165
178
187
183
180
180
180
178
174
174
179
179
174
175
181
187
186
179
178
182
182
176
171
176
180
179
173
167
169
175
174
171
170
171
169
170
169
174
179
179
175
175
182
189
188
180
172
172
169
167
169
175
185
187
189
188
183
177
173
176
185
187
185
180
183
190
189
189
190
194
194
183
172
171
173
175
170
165
166
176
172
168
166
168
174
178
183
184
183
180
181
186
198
205
203
193
178
173
171
175
179
183
188
191
192
190
184
176
172
175
183
187
190
194
197
194
191
189
190
195
197
193
185
181
178
176
176
174
174
180
173
172
172
172
173
174
174
179
184
192
195
197
201
205
205
195
181
170
168
176
184
190
191
189
189
188
181
173
170
173
178
186
194
199
200
194
187
181
181
185
189
193
196
196
192
184
180
181
181
183
177
182
187
190
184
172
165
172
185
192
190
180
179
185
190
191
181
171
169
176
183
187
186
181
181
177
174
171
171
176
186
195
199
201
197
191
184
181
181
180
177
181
191
195
189
179
177
181
187
187
181
185
195
197
193
184
175
179
186
187
175
161
158
171
185
188
183
181
184
185
187
186
181
176
175
171
168
167
171
183
199
203
200
197
189
188
189
196
192
185
177
180
187
190
180
170
173
188
197
190
166
155
148
155
166
174
166
160
157
162
168
167
166
167
166
165
166
169
172
175
176
178
179
184
185
184
187
186
183
171
165
163
166
172
174
174
175
175
173
171
171
173
174
173
172
169
169
169
176
182
165
150
144
156
175
178
160
140
142
160
173
172
169
169
172
177
177
172
168
166
168
174
178
180
181
183
186
185
180
172
167
164
160
161
165
170
176
177
174
171
173
173
173
172
171
170
170
172
178
182
170
160
155
162
174
172
158
147
146
160
169
170
170
171
178
179
179
175
170
166
168
173
175
173
171
177
181
181
176
172
170
165
155
150
157
171
182
184
180
176
174
171
171
171
170
169
169
174
181
183
175
167
168
167
164
161
158
164
165
162
160
163
173
179
178
175
176
177
174
171
168
170
173
169
166
170
174
176
175
172
169
162
156
154
166
182
191
193
189
180
169
166
167
171
173
169
169
175
184
186
162
162
163
162
156
152
154
167
168
159
152
160
175
186
179
169
168
173
171
160
155
158
166
166
160
155
160
172
175
170
160
159
165
175
183
184
187
189
185
176
165
160
163
170
176
171
171
176
184
183
148
148
152
159
159
154
150
152
154
158
159
167
174
178
173
162
161
166
167
156
145
148
159
162
156
148
155
169
176
170
159
159
174
186
189
181
172
168
169
171
168
165
167
169
171
171
175
179
180
174
145
147
153
160
163
160
151
140
143
159
172
174
170
162
156
155
158
165
169
168
164
160
160
159
157
157
162
171
175
170
166
165
177
185
186
178
166
160
161
172
181
185
182
171
168
171
176
177
175
170
159
159
158
158
161
159
153
144
147
161
172
173
168
159
157
157
160
163
170
180
188
181
169
157
157
162
174
171
167
166
170
174
178
178
177
174
170
168
171
182
189
191
185
172
169
169
171
173
173
175
173
173
168
160
150
152
155
157
157
162
162
162
166
169
171
169
164
163
168
178
192
195
180
163
156
161
170
168
162
162
170
176
181
174
169
171
173
178
187
187
186
183
183
177
170
166
165
167
171
175
175
179
181
175
162
156
164
171
171
165
158
158
163
170
170
169
168
168
169
172
184
193
189
171
158
156
161
167
166
165
169
173
176
174
170
169
174
180
185
182
178
181
180
177
168
161
161
163
164
165
166
174
181
184
180
173
172
176
176
168
161
157
159
163
161
162
167
174
176
175
177
180
180
171
161
157
162
168
171
170
170
168
168
170
175
180
180
179
171
171
177
184
186
177
167
161
161
161
156
153
161
164
170
176
181
182
180
179
175
170
165
159
155
154
153
158
168
174
178
176
172
172
168
167
164
160
163
170
174
174
173
167
163
170
185
199
199
184
166
164
176
188
189
181
170
165
163
161
158
157
165
160
161
163
174
183
183
181
176
172
168
163
155
152
154
163
170
173
168
165
167
176
182
180
169
163
163
170
179
180
181
177
174
177
195
209
205
184
164
161
172
182
184
184
183
178
170
168
169
173
170
160
152
152
166
180
185
183
178
175
172
169
164
162
165
169
172
169
157
151
163
184
201
199
182
165
161
169
180
184
188
188
182
181
188
192
187
175
160
157
163
168
172
178
183
181
175
174
175
177
178
162
149
151
166
180
187
186
181
175
175
177
179
175
173
170
170
163
159
158
165
178
191
192
184
177
171
169
171
180
187
188
181
175
170
165
163
159
159
160
162
163
164
165
168
172
172
172
172
172
188
171
163
168
181
190
191
188
182
176
175
175
179
177
172
164
158
159
164
176
178
172
165
165
176
186
184
173
164
170
179
183
176
167
157
151
150
156
165
172
175
169
160
156
161
167
170
171
170
170
183
176
176
180
186
192
192
190
184
179
173
170
168
169
169
164
157
159
168
179
180
171
153
150
166
183
184
174
163
166
173
176
174
171
169
167
163
164
172
182
186
178
168
166
168
174
176
178
179
180
164
170
173
174
177
184
190
192
187
180
170
170
173
176
176
175
172
171
171
176
175
171
165
162
168
176
178
170
165
167
171
174
173
176
184
189
184
178
173
177
180
183
180
179
180
181
181
181
182
182
154
158
163
164
166
177
185
189
181
171
167
177
193
197
191
182
178
177
174
171
169
170
173
173
171
171
172
170
169
171
175
178
175
175
182
190
193
183
169
159
163
175
181
184
182
179
179
180
181
177
163
156
157
164
169
176
180
178
167
161
166
182
201
204
195
182
176
176
173
169
169
171
175
174
170
167
171
172
173
172
175
180
179
173
172
178
183
180
169
157
156
166
172
173
172
172
177
178
178
176
171
157
156
166
175
179
174
166
164
165
170
176
178
179
180
177
176
175
173
170
168
172
176
175
170
167
169
172
170
164
164
175
179
178
173
170
172
174
173
169
168
166
167
167
166
164
163
171
177
183
173
160
155
164
176
179
173
168
171
177
176
165
154
154
164
173
177
177
174
171
169
173
178
179
174
171
169
170
164
158
155
164
177
183
181
172
166
170
174
175
177
173
171
170
168
160
155
161
176
191
177
167
155
157
169
176
178
178
178
179
177
168
159
154
158
164
169
173
175
180
181
178
177
175
177
174
173
173
169
166
164
169
178
184
182
175
169
170
172
175
176
173
174
175
174
170
163
164
179
195
179
168
153
147
151
168
179
189
186
178
175
176
177
171
162
151
150
160
176
189
190
178
166
164
169
174
176
178
180
182
183
182
183
183
179
174
172
174
175
173
174
173
175
178
178
178
177
177
182
188
176
168
155
147
145
159
172
180
180
173
169
177
187
185
172
152
147
159
175
187
182
171
162
161
163
164
169
175
181
184
185
185
185
182
175
170
170
176
181
181
177
177
178
181
179
179
181
182
181
177
172
165
159
158
159
162
164
161
158
156
161
172
187
196
187
168
160
165
178
183
170
166
168
175
175
168
166
170
174
173
172
175
180
179
173
168
170
175
179
177
175
178
181
183
179
175
175
179
180
173
171
166
165
170
173
173
165
155
152
152
154
164
182
195
193
177
167
170
180
184
175
172
177
188
188
181
172
171
173
170
168
170
176
179
176
171
170
174
171
167
164
169
180
187
183
174
171
176
180
176
171
168
167
170
173
175
173
171
169
164
159
162
172
183
186
177
170
172
181
189
189
184
181
185
190
190
185
181
180
180
176
175
177
181
183
181
175
175
170
165
162
167
177
187
184
178
173
176
180
181
168
164
163
166
166
169
171
176
176
173
167
165
171
179
182
180
176
175
177
184
187
185
182
183
188
192
188
182
184
187
185
179
178
180
181
179
177
177
181
185
182
174
170
173
179
183
182
181
182
185
160
158
158
162
164
163
163
166
169
169
168
166
171
177
183
185
182
177
171
167
172
176
182
186
192
192
187
178
177
179
180
177
173
171
171
171
173
180
194
205
202
184
167
161
172
182
187
190
190
191
156
158
160
165
167
165
163
164
166
166
164
166
169
173
176
179
179
175
168
163
165
175
185
192
194
191
185
177
173
167
172
175
174
171
172
173
175
178
183
191
192
181
169
168
174
180
184
191
198
198
162
168
172
175
174
174
173
174
172
169
168
168
169
170
170
169
169
172
168
163
164
174
186
191
189
186
184
181
176
170
173
180
181
183
182
183
181
175
168
166
171
176
179
180
179
177
177
185
196
198
172
174
176
180
178
179
180
181
180
177
176
176
177
176
173
172
174
175
169
160
158
167
178
180
178
179
184
184
180
175
179
187
189
186
186
186
184
179
173
169
172
180
181
181
177
175
177
181
183
184
175
171
169
169
174
178
179
179
179
179
179
180
183
184
183
182
181
177
169
158
154
159
165
169
172
177
184
185
182
178
180
187
190
185
181
179
180
184
189
190
188
185
176
170
172
180
188
184
177
173
176
163
152
154
168
175
177
174
175
176
176
179
183
187
186
182
178
175
170
163
159
160
165
169
173
180
183
182
178
175
176
182
187
184
177
173
175
183
191
192
183
171
162
166
180
198
203
191
178
170
172
160
150
154
168
175
176
171
169
171
172
176
183
189
187
180
174
171
174
179
178
175
176
175
174
175
173
175
175
173
173
177
184
185
179
174
174
179
180
174
165
157
161
177
192
202
200
190
181
177
172
167
164
163
168
171
173
168
163
163
169
176
182
183
180
177
173
173
176
180
179
176
178
178
174
166
166
173
177
173
169
171
179
184
182
178
177
175
168
165
163
168
180
185
190
187
183
183
187
188
170
171
171
169
167
163
165
164
159
159
169
179
179
172
171
172
175
177
175
171
170
172
176
176
172
163
165
179
182
177
168
166
173
180
183
180
177
173
167
166
173
184
190
185
177
173
176
184
193
198
168
172
173
176
173
168
167
165
163
169
178
183
181
174
168
170
174
177
176
173
172
173
175
174
166
160
162
172
186
185
180
175
177
180
182
180
176
174
170
167
171
179
182
177
173
173
184
190
193
188
172
171
169
176
181
181
174
171
174
181
184
185
184
185
179
171
169
172
178
180
179
176
177
176
170
161
160
168
181
187
192
191
188
181
178
176
176
179
176
169
158
158
163
168
176
185
192
189
178
170
186
171
161
168
183
190
181
174
173
180
182
181
184
188
187
177
169
171
179
180
177
177
180
180
178
168
165
167
174
183
192
195
189
178
169
170
180
190
191
178
163
157
159
170
179
187
189
184
172
165
190
173
162
165
179
188
184
173
169
170
171
176
181
184
188
181
176
177
178
176
175
178
182
182
178
174
173
172
176
179
188
191
187
176
170
171
182
190
193
190
185
179
176
176
179
184
187
184
181
181
181
172
169
171
178
182
178
170
166
166
173
180
181
181
179
182
183
182
177
173
175
182
184
180
175
175
179
176
176
177
182
186
182
178
177
179
181
181
183
186
191
190
185
183
183
185
188
188
187
188
169
167
171
177
180
177
170
166
170
177
188
192
186
176
171
180
187
188
177
167
171
179
183
179
175
178
180
176
173
174
179
181
178
176
182
184
183
175
176
179
180
179
180
188
195
196
188
182
177
178
166
163
168
179
184
179
171
167
177
188
195
194
185
174
170
179
187
190
177
164
158
165
174
177
178
178
178
174
170
173
179
176
173
173
181
188
187
183
180
179
174
170
170
181
193
195
184
172
166
170
176
167
167
178
185
185
177
177
182
189
186
181
178
178
180
181
180
183
176
170
166
169
174
178
179
178
175
173
174
177
183
181
176
176
184
191
192
190
189
187
184
175
169
171
180
184
183
176
174
179
180
171
169
175
182
183
179
178
181
188
183
176
177
186
191
183
170
167
174
184
187
189
188
186
184
179
176
174
177
185
190
193
191
190
190
190
191
187
190
194
198
192
182
179
178
183
184
185
186
186
176
172
169
172
176
175
171
175
184
190
185
178
178
188
194
185
167
159
170
186
199
203
200
194
189
183
177
175
177
182
192
196
197
194
190
185
181
183
187
195
199
199
198
195
190
185
182
182
186
190
176
172
169
172
170
170
170
177
189
194
187
173
172
183
190
185
172
168
174
186
192
196
192
189
188
183
178
174
174
177
181
188
192
193
186
179
179
182
187
189
186
188
195
198
192
180
174
175
183
191
178
174
171
177
182
183
181
181
190
193
181
165
162
173
185
186
182
182
187
193
190
183
178
176
177
177
174
173
172
171
172
176
184
189
186
180
179
183
188
186
182
184
190
188
179
170
171
180
189
189
180
171
163
157
156
156
154
162
171
174
169
166
165
168
169
168
169
172
174
173
172
171
168
168
171
175
186
192
185
172
165
163
163
165
171
173
174
174
174
172
172
171
172
172
173
170
167
166
169
175
164
156
150
155
159
158
152
153
163
173
173
168
166
168
169
166
166
171
172
171
169
167
168
169
169
170
177
179
174
166
163
165
172
180
186
187
179
174
165
163
164
166
167
169
171
173
174
171
168
165
162
155
155
160
162
159
156
158
164
171
171
171
176
179
177
165
159
159
166
165
164
165
166
169
172
178
181
176
167
162
167
176
176
178
182
187
185
178
173
170
170
168
164
165
169
174
178
177
174
169
173
170
169
167
162
156
159
168
172
168
162
167
185
194
182
165
155
157
161
160
160
165
171
172
176
181
184
176
165
160
167
177
177
171
170
178
186
189
190
190
188
181
174
169
171
171
174
177
180
179
178
174
171
166
159
153
155
167
168
160
154
162
179
189
179
164
156
160
162
159
156
166
180
183
175
169
172
172
167
160
159
172
179
183
176
176
182
187
194
195
193
186
182
180
174
167
167
175
183
184
166
166
166
162
158
155
151
153
154
155
155
158
166
170
167
161
158
164
166
161
157
166
181
182
171
156
156
166
169
163
155
161
181
196
190
175
167
166
170
175
178
180
184
180
173
166
165
173
182
181
153
153
155
158
160
158
152
148
150
158
162
160
157
156
156
159
161
164
167
166
162
163
170
172
168
158
158
167
173
170
164
162
171
183
185
174
158
151
152
162
170
176
177
173
171
172
173
176
176
175
148
146
142
142
148
156
156
156
157
163
168
163
158
154
159
164
165
164
166
170
172
167
162
159
166
170
173
175
176
175
173
168
163
166
171
176
170
166
169
178
180
175
170
167
172
184
184
180
175
177
158
152
144
140
144
152
162
167
168
166
165
163
161
159
164
169
167
164
164
171
180
183
176
164
169
174
180
178
176
175
175
171
168
171
176
184
187
190
194
195
188
176
169
172
180
187
188
177
171
171
171
169
169
166
161
162
170
176
174
168
166
164
164
165
166
166
165
163
163
169
182
193
192
183
175
175
176
176
176
174
174
175
185
192
194
191
191
191
190
188
182
179
178
179
181
182
175
168
160
155
166
168
178
184
184
178
175
175
174
171
168
168
169
169
165
160
159
162
166
171
176
182
183
182
176
175
177
177
175
171
172
178
187
196
197
190
183
176
170
169
174
182
188
187
182
178
171
165
159
158
159
157
166
178
190
188
180
175
172
171
170
168
169
167
161
157
156
162
168
173
171
169
166
168
173
176
180
182
177
173
173
177
182
182
186
189
185
178
166
163
170
185
192
192
187
181
179
178
181
186
165
156
155
164
182
190
186
175
169
169
169
165
159
156
157
158
159
161
163
168
174
178
181
178
175
176
181
183
180
178
178
179
179
180
185
195
201
200
184
170
165
173
182
193
196
195
191
193
202
210
173
159
145
155
176
191
191
178
169
167
168
165
158
154
157
162
163
162
161
167
179
196
206
200
190
177
171
171
180
182
184
183
182
181
189
198
204
201
186
170
158
159
170
186
195
194
186
187
196
205
177
159
146
155
176
192
192
181
173
170
170
166
164
165
167
168
165
162
164
173
181
188
195
198
195
185
172
165
166
177
184
186
183
182
186
187
182
177
172
169
162
161
165
175
178
175
170
170
176
183
179
168
164
173
185
192
188
181
178
175
169
163
165
174
176
172
161
159
166
177
179
170
164
168
183
189
183
166
161
168
179
180
178
179
181
177
165
159
167
176
180
174
167
165
164
167
167
169
174
177
178
177
179
179
181
178
175
178
183
180
168
152
153
169
178
172
156
146
154
174
178
169
154
153
169
184
184
176
167
169
174
175
174
178
183
181
175
169
176
186
190
184
171
167
168
170
174
177
178
178
167
172
174
171
168
166
168
176
184
182
169
153
152
165
173
173
161
150
151
164
175
177
170
163
167
173
181
179
179
181
178
176
176
179
186
190
184
181
178
183
185
183
179
179
179
179
177
177
179
177
161
160
160
162
164
166
170
174
177
174
168
165
168
173
175
174
171
166
163
167
174
181
180
173
170
170
177
175
172
170
173
180
182
180
178
178
179
177
173
171
175
180
182
183
183
179
176
172
172
173
168
158
157
162
168
172
172
169
164
160
164
171
182
186
182
179
177
178
176
176
176
176
178
174
172
172
179
173
156
146
153
175
185
182
170
161
163
171
172
170
170
173
177
177
177
176
174
171
174
174
178
164
159
166
173
175
169
164
161
160
165
174
184
186
182
179
178
179
177
172
170
173
176
177
176
178
182
178
160
142
142
162
182
184
172
158
160
171
176
174
171
167
168
170
171
169
168
173
179
187
181
171
161
164
169
172
168
166
167
171
175
177
178
177
176
173
176
176
172
169
167
171
176
180
178
180
184
184
179
164
155
161
177
184
179
169
165
172
179
178
172
164
166
169
168
163
156
164
179
194
178
169
157
157
161
168
172
175
176
176
177
178
177
174
168
167
168
172
172
174
173
168
165
170
176
180
183
184
184
181
174
169
177
183
181
177
173
175
179
178
171
168
167
171
169
163
157
160
175
189
167
161
153
150
155
163
174
183
177
171
167
172
174
172
166
161
163
172
180
185
182
169
162
165
176
180
180
177
175
177
179
180
181
183
182
180
178
176
177
176
176
175
171
171
172
172
171
168
171
177
160
155
152
153
154
162
169
174
169
156
153
159
169
174
171
163
165
173
184
184
176
171
172
178
180
178
173
172
169
168
173
181
184
186
185
185
181
176
175
176
177
179
178
175
176
178
179
175
169
168
160
158
158
164
170
169
165
158
152
150
149
158
170
179
179
175
168
172
176
172
164
169
179
190
186
179
175
179
176
172
170
172
177
181
185
185
182
176
171
168
171
177
181
181
179
177
176
174
170
171
167
165
163
171
176
174
164
152
148
151
161
167
174
180
182
176
169
168
170
171
169
170
176
182
184
182
182
183
187
183
173
171
168
170
173
174
175
174
168
164
165
175
183
187
182
174
169
169
172
179
173
170
165
167
170
170
161
154
159
170
176
177
176
177
177
173
169
171
179
186
186
180
175
174
180
185
184
183
184
185
181
178
171
167
164
166
171
175
178
179
178
180
185
188
185
179
172
169
173
184
171
166
160
160
163
163
158
157
162
173
179
179
177
175
175
175
176
178
183
188
188
184
180
181
186
188
184
177
175
178
183
185
180
172
169
171
175
182
193
204
203
193
184
183
184
186
181
176
177
185
160
156
155
161
166
166
162
159
163
168
173
175
177
177
178
180
183
179
176
170
173
181
187
194
197
194
186
174
166
166
176
183
186
185
185
185
186
191
202
214
215
198
182
175
181
188
186
182
183
188
158
158
163
170
174
175
172
168
165
165
166
169
173
176
176
173
175
173
169
165
169
180
189
195
198
196
187
177
164
159
164
174
180
187
195
195
187
182
183
191
195
186
179
180
185
186
182
181
187
192
167
171
173
175
174
177
179
178
173
166
164
165
169
170
168
166
165
168
169
168
172
180
185
185
182
186
187
182
170
158
164
175
180
186
188
188
181
172
164
164
169
174
179
187
192
184
176
177
183
188
175
174
173
168
169
173
179
180
175
171
170
170
171
170
169
169
171
173
171
170
174
178
179
172
169
174
184
185
177
172
178
187
189
184
176
173
175
174
168
166
169
176
179
183
182
179
175
175
179
176
174
166
155
154
160
170
176
176
177
177
178
178
177
176
176
178
179
176
171
169
172
175
176
169
168
174
182
184
178
174
183
193
194
183
167
162
170
179
184
185
187
186
179
171
171
176
185
186
180
172
172
162
153
153
161
167
172
172
177
182
184
180
178
179
181
180
177
174
170
171
172
173
175
174
173
177
182
179
174
171
177
186
191
183
168
162
169
178
184
190
192
191
181
168
167
177
189
192
187
181
175
171
169
167
165
161
160
168
177
182
181
175
173
175
178
178
175
173
174
175
173
174
177
178
177
176
173
174
173
171
172
178
189
187
180
171
169
173
173
179
185
188
183
178
177
178
183
185
188
189
176
186
193
184
167
154
158
167
175
176
173
171
169
170
174
177
178
178
177
176
173
175
179
179
175
168
169
176
179
177
173
178
189
192
185
177
171
170
169
173
180
185
187
185
179
175
174
178
186
192
172
183
192
186
171
159
163
172
174
170
169
172
174
175
176
182
187
185
178
173
172
177
182
182
174
170
176
187
191
184
177
179
188
192
186
178
171
168
167
171
177
183
185
180
177
176
179
181
186
189
172
179
180
181
177
172
173
175
174
170
173
177
181
183
183
183
185
182
177
174
177
181
184
182
176
177
185
192
193
185
178
178
185
188
186
180
172
166
163
167
173
179
181
177
178
184
191
189
183
178
184
178
173
175
179
179
176
175
177
180
179
180
182
186
184
178
172
172
176
178
180
182
181
180
182
184
190
191
188
179
175
173
175
176
181
182
176
169
164
165
170
172
175
179
183
194
195
190
178
173
191
177
165
165
172
176
174
172
177
184
185
177
177
180
178
173
166
170
175
177
175
172
172
176
182
187
191
188
179
173
172
169
163
159
168
178
185
183
178
176
176
178
179
180
185
192
192
187
179
178
182
175
165
162
168
173
171
170
173
181
184
177
173
172
173
177
176
176
176
174
170
166
167
172
179
185
189
185
176
171
172
170
162
153
156
172
184
189
189
189
191
191
185
178
178
182
189
190
188
188
169
172
172
172
176
180
176
168
165
171
180
183
179
172
174
182
189
188
181
173
171
172
174
177
177
182
186
183
178
176
176
178
174
168
164
169
175
177
183
190
195
195
184
175
176
183
188
191
189
184
165
170
178
184
192
188
177
167
160
164
181
191
185
174
172
184
201
203
189
176
174
179
185
182
179
179
181
180
178
177
179
181
184
184
183
176
173
171
176
183
186
182
177
175
183
187
186
182
175
169
177
175
180
186
194
189
177
168
164
170
182
187
182
172
171
181
197
204
193
181
177
180
184
181
176
175
176
176
177
176
177
178
178
182
182
179
175
175
177
178
173
167
168
181
189
189
183
171
167
165
191
182
180
183
190
183
173
169
177
184
183
175
167
168
170
178
184
190
190
185
182
180
177
172
167
166
170
173
175
174
174
172
167
166
168
174
176
180
178
174
168
165
169
181
188
188
183
179
177
180
185
180
180
182
185
177
166
167
177
186
184
171
162
165
171
173
171
175
181
185
184
180
175
172
167
167
169
173
177
177
175
172
166
162
164
171
177
182
181
179
175
175
176
180
186
186
186
187
189
190
171
172
174
181
184
178
168
166
173
185
184
177
167
168
174
173
166
167
175
183
185
185
186
184
179
172
172
175
179
180
178
175
172
170
171
175
181
187
186
185
184
180
181
183
184
183
183
182
182
188
167
165
166
176
186
185
178
173
176
184
185
181
176
179
183
181
175
175
177
183
185
188
191
188
180
173
172
177
181
181
177
174
176
177
179
181
184
188
188
183
178
176
178
177
179
178
175
174
176
184
171
164
163
173
188
192
184
176
177
181
183
178
177
182
189
188
185
182
183
183
181
178
179
179
176
173
172
177
182
180
173
171
178
183
186
182
178
177
178
176
173
172
172
171
169
169
171
172
175
179
171
172
168
158
144
136
146
167
186
187
178
171
170
172
171
170
169
170
170
171
169
170
167
164
161
164
171
174
171
166
165
170
173
170
169
170
173
175
176
176
176
179
179
179
179
175
167
165
167
175
160
162
162
157
145
139
149
166
183
180
169
160
166
174
176
170
166
168
171
174
173
173
173
171
165
154
148
147
150
153
161
170
178
185
187
184
177
173
169
167
166
166
169
174
179
180
177
169
166
165
155
159
164
163
158
153
157
168
174
167
157
157
171
185
182
169
160
161
166
168
168
169
171
174
175
168
159
150
145
150
161
174
181
188
191
189
181
172
167
167
170
168
165
170
178
183
183
175
166
161
171
170
171
169
166
163
162
166
168
160
156
164
180
192
184
168
160
160
161
159
157
162
168
174
178
181
179
170
157
153
163
176
181
178
177
180
180
175
176
183
188
186
180
176
177
181
180
177
171
165
190
181
176
169
166
163
160
157
157
157
157
163
173
176
173
168
165
166
165
160
159
168
180
184
180
178
180
176
163
156
159
171
181
182
178
179
179
182
184
190
195
197
190
182
175
171
171
176
180
176
187
179
172
165
162
160
158
154
155
158
161
162
163
162
164
168
170
172
171
170
172
182
193
192
180
169
165
166
165
158
157
166
181
192
189
183
180
181
183
179
178
177
176
175
171
161
161
172
183
187
167
163
157
156
157
161
161
162
166
171
169
166
164
165
167
171
172
172
172
174
171
176
180
179
171
162
160
163
167
168
166
166
176
185
186
183
179
179
180
176
167
158
158
160
163
162
161
168
179
190
157
152
145
143
149
158
167
178
181
179
176
171
166
165
168
171
171
169
171
172
171
165
157
157
166
170
172
171
172
172
174
170
170
170
178
184
184
188
192
190
182
168
157
160
169
175
174
172
174
182
165
159
149
146
151
162
175
180
179
178
178
173
166
161
163
166
167
164
166
171
175
167
158
159
169
178
183
178
175
174
174
172
169
172
181
189
193
196
202
202
195
179
168
171
181
191
187
178
169
168
174
172
172
170
170
176
179
177
174
173
176
174
169
161
162
162
161
158
159
166
178
181
180
181
180
179
179
177
174
175
175
176
178
185
190
194
195
195
196
193
188
181
178
180
187
191
186
175
162
156
167
170
176
179
183
183
181
175
172
171
173
174
173
170
166
162
158
156
159
165
172
179
184
184
183
177
172
168
170
173
177
182
187
186
189
188
188
186
180
177
175
178
180
183
186
187
181
175
167
165
159
163
166
171
173
172
176
173
173
172
171
171
173
173
167
162
158
160
165
170
170
171
173
175
175
175
171
166
167
172
176
183
185
183
175
174
178
181
177
172
173
177
180
184
186
185
182
181
184
187
166
164
161
161
168
168
172
171
172
171
170
167
164
163
161
160
159
164
172
179
180
176
175
175
175
175
177
178
177
175
173
177
181
181
175
176
184
192
189
179
171
171
174
183
186
185
182
184
191
196
175
168
162
164
176
185
179
168
164
168
171
166
160
154
155
161
164
169
176
181
183
183
182
177
178
177
180
184
185
180
173
172
176
183
188
191
193
194
190
178
166
162
166
179
184
181
176
174
181
187
171
166
165
176
197
203
189
168
163
168
171
166
161
163
170
175
178
175
179
181
178
170
166
169
176
177
175
175
177
177
173
171
176
187
200
199
188
178
175
173
167
164
165
174
180
177
170
168
173
179
163
167
171
180
191
193
181
169
169
171
170
163
162
174
186
189
182
177
179
178
172
162
154
160
172
174
170
161
161
166
172
172
176
186
198
198
182
168
164
169
168
167
167
169
176
172
169
170
172
175
165
174
178
177
173
166
165
166
175
177
170
160
160
172
184
185
174
168
169
175
174
172
169
170
171
170
166
164
164
170
173
174
175
182
191
193
182
174
167
167
166
165
165
170
171
171
171
171
172
173
168
173
174
168
160
150
151
161
174
180
172
162
159
163
172
172
164
159
159
166
175
182
182
177
169
167
168
175
180
186
186
180
176
179
180
181
180
178
174
170
166
165
169
176
179
177
171
168
170
170
173
167
163
162
162
161
157
157
163
166
170
165
164
164
171
172
169
162
161
166
174
178
177
171
169
170
175
176
178
179
181
183
184
179
172
168
170
173
176
181
180
178
178
180
182
179
172
166
167
169
182
169
160
161
166
172
169
161
156
156
162
166
170
175
178
179
178
174
172
172
172
171
168
170
172
179
182
175
157
148
155
172
181
180
170
161
162
170
177
183
188
184
180
177
178
178
175
173
171
171
187
177
166
165
166
169
170
167
163
156
158
166
177
185
184
181
179
177
174
171
169
170
172
176
180
184
186
178
159
143
142
159
176
181
174
166
168
172
177
179
174
172
171
171
172
176
177
178
178
177
183
182
174
168
161
162
166
172
169
164
164
174
184
189
182
177
176
175
174
171
169
171
175
180
180
183
187
187
181
168
157
158
170
179
178
172
170
175
177
170
159
154
158
166
170
170
169
170
175
179
175
178
175
171
162
161
164
168
170
168
169
179
187
188
181
172
175
177
180
180
176
172
169
171
177
181
183
186
187
182
174
166
168
175
179
179
176
178
177
173
166
161
164
167
169
165
161
164
171
175
165
165
171
173
170
164
163
165
166
166
169
178
183
182
178
180
186
188
185
184
178
176
174
176
178
181
178
173
170
172
175
175
172
175
179
183
182
177
174
177
180
182
180
174
171
166
164
166
169
170
160
159
165
173
174
169
165
165
166
168
169
172
173
173
177
185
189
187
177
166
170
181
194
195
190
182
175
168
162
164
171
176
176
177
180
184
182
175
166
168
179
189
191
184
177
173
172
170
168
170
161
160
165
173
176
172
168
168
170
173
173
169
164
168
178
188
188
174
159
148
158
178
199
203
195
182
178
177
172
167
169
173
177
177
178
180
180
173
166
164
172
185
193
190
183
176
173
171
171
178
168
167
168
169
172
172
166
163
169
177
178
170
164
166
175
185
182
170
159
155
162
172
180
184
186
185
184
183
176
169
171
174
173
170
170
172
174
175
174
174
177
186
194
191
182
173
170
169
173
183
174
174
169
166
167
165
160
156
164
176
184
179
173
172
174
176
174
174
178
182
183
178
174
174
183
187
184
178
171
170
176
181
178
168
160
162
171
176
184
186
194
196
195
186
178
170
169
168
170
180
173
172
169
166
166
164
159
153
162
174
183
183
180
177
173
168
168
177
188
194
192
185
182
183
189
188
181
171
164
172
183
189
189
176
167
167
175
183
189
198
201
197
191
182
177
177
175
170
167
169
165
167
169
173
176
176
170
164
166
173
182
183
182
180
174
167
168
177
184
187
185
186
189
194
189
182
176
172
172
177
184
189
191
190
188
187
188
188
189
192
194
187
183
181
185
187
181
174
170
172
164
168
173
178
182
184
182
179
173
172
175
177
180
180
176
173
173
176
180
179
181
185
190
189
180
172
174
179
182
181
180
177
182
191
201
200
192
181
180
181
182
177
178
186
193
192
184
178
175
180
170
174
177
175
174
177
180
180
175
168
167
167
169
172
174
175
176
177
179
177
183
186
183
176
166
166
176
184
186
182
179
176
178
183
188
189
178
172
175
177
177
174
176
185
193
191
184
180
180
184
175
177
174
166
162
167
174
177
175
169
166
162
161
164
169
173
175
177
180
184
189
188
179
170
166
170
179
184
182
181
183
186
185
181
176
172
170
172
177
179
179
176
176
178
183
182
183
182
179
177
171
170
163
158
161
169
174
176
177
176
174
167
162
163
170
175
177
178
183
188
194
192
187
180
174
173
178
180
179
179
185
193
192
183
173
169
171
176
179
180
184
185
180
174
171
174
180
182
180
175
169
167
167
167
172
176
176
177
179
183
182
174
164
166
173
178
177
176
182
189
196
195
190
183
173
170
171
175
175
176
179
184
189
185
180
178
177
175
173
175
187
198
195
180
169
165
171
177
181
181
173
176
178
179
172
167
166
169
180
185
182
172
163
166
173
178
177
175
177
183
186
190
185
177
167
160
161
174
180
180
177
177
183
184
185
181
178
174
171
176
187
198
197
185
174
167
168
172
179
187
174
184
186
181
166
153
154
166
181
184
177
169
162
166
173
178
178
175
174
176
181
184
181
173
161
158
166
177
187
185
179
179
184
183
180
178
179
179
179
181
184
185
182
179
178
177
174
172
175
184
172
178
181
179
166
152
157
173
184
183
177
170
172
173
177
181
180
178
174
176
180
186
184
178
171
174
186
194
191
182
178
182
187
186
179
177
184
189
186
183
180
172
166
166
178
186
187
178
173
178
171
175
177
176
171
166
167
175
183
182
177
174
176
183
184
184
182
180
176
177
182
189
191
189
190
198
208
205
191
172
167
175
185
187
186
187
188
186
183
180
179
174
168
166
178
191
195
186
176
175
179
178
177
176
177
175
170
172
177
178
174
169
172
182
187
184
179
174
175
176
180
187
192
194
198
207
214
207
189
169
163
165
172
181
188
193
187
179
173
176
182
185
182
180
182
191
193
189
181
179
182
178
172
171
176
178
172
170
174
175
173
163
164
171
182
183
176
171
172
174
175
180
183
184
189
201
208
204
188
174
167
169
173
176
182
186
184
176
172
177
188
194
191
184
185
185
190
190
192
190
178
176
171
168
173
177
176
174
176
182
180
169
162
167
176
183
180
177
174
172
173
174
173
174
178
184
195
200
190
180
180
182
179
175
172
175
176
175
175
183
191
195
187
180
176
181
188
194
195
191
167
174
174
172
175
178
178
176
177
183
184
182
172
166
172
182
188
185
178
174
174
174
176
176
177
181
188
192
188
180
178
181
185
183
177
174
172
172
174
183
190
188
180
170
168
178
186
189
190
180
165
172
177
178
180
180
176
167
161
170
183
189
183
171
171
179
186
186
180
177
178
182
185
183
181
179
181
183
180
175
174
179
186
191
187
180
173
171
174
182
187
184
178
170
170
176
179
179
178
171
179
178
179
180
179
177
172
164
157
160
170
181
182
174
173
174
177
179
180
181
185
193
192
186
179
177
177
178
176
173
172
174
181
184
181
177
172
174
175
179
180
179
182
184
184
177
170
170
172
175
192
186
180
178
176
173
169
168
171
168
167
168
170
173
174
175
174
176
181
184
191
194
190
181
175
175
179
179
177
173
169
168
165
161
161
161
170
177
177
174
170
173
187
198
195
181
169
168
176
184
184
183
183
182
179
176
170
172
178
178
177
170
168
168
170
174
176
181
184
183
181
180
176
173
174
178
186
189
184
177
168
162
156
151
152
161
175
184
181
171
164
167
181
189
188
183
177
174
179
187
168
173
178
185
187
185
178
173
174
179
182
180
172
167
168
175
180
186
182
174
167
165
169
173
176
180
188
192
189
180
172
165
162
164
170
178
188
192
185
173
166
164
166
171
177
181
183
180
178
181
165
166
170
181
191
192
186
175
171
174
179
181
175
173
177
182
184
183
178
171
168
171
178
180
177
171
173
180
184
182
179
179
177
178
183
191
195
194
187
177
169
165
164
165
169
177
181
178
174
172
170
164
166
174
184
187
184
176
172
171
171
171
173
179
187
186
183
180
174
171
169
178
186
185
177
167
164
171
182
184
186
184
181
179
184
189
193
190
184
176
169
168
167
167
170
172
172
172
168
167
148
158
164
158
144
137
144
158
166
169
171
176
182
182
176
171
168
168
168
167
167
170
170
173
175
172
169
166
165
168
173
179
177
171
168
170
173
173
170
170
174
178
181
182
184
183
182
181
185
190
148
161
170
163
149
139
146
162
171
168
159
160
170
182
181
174
169
167
168
169
170
174
180
184
178
163
147
144
150
160
167
172
173
173
174
174
173
175
175
171
167
167
173
183
186
182
174
173
180
185
153
167
176
172
159
151
153
164
169
162
154
153
165
179
181
175
172
169
169
170
170
173
177
182
178
167
154
149
150
157
160
167
170
174
178
178
175
175
177
177
176
172
172
179
181
177
166
161
165
170
171
173
175
171
165
161
160
162
165
163
160
162
166
174
176
177
178
176
171
165
160
163
166
169
172
172
175
171
165
160
159
164
168
173
178
181
177
170
168
178
187
185
178
175
177
175
169
164
163
164
188
177
170
166
167
168
164
156
156
164
173
174
170
163
167
177
184
183
173
164
160
165
169
171
173
178
183
181
172
162
159
161
166
171
175
179
177
169
164
167
176
179
177
176
176
177
177
174
174
173
179
167
160
160
165
169
165
159
158
169
178
180
172
163
165
172
182
182
173
165
164
170
179
180
175
175
178
178
172
166
163
166
170
174
176
178
178
177
173
166
161
158
163
171
175
177
174
176
184
190
165
160
155
154
159
165
168
170
171
174
179
180
177
171
169
168
170
171
170
171
172
172
174
170
168
165
166
167
168
169
171
177
181
181
177
177
181
188
192
179
165
152
151
161
169
167
163
168
183
203
174
169
162
154
152
157
165
171
175
176
178
178
177
175
168
164
161
166
173
181
179
169
158
154
156
161
164
164
164
168
175
185
190
187
181
180
185
195
201
199
185
170
161
162
166
165
161
166
179
196
191
188
175
165
157
161
170
172
171
172
176
176
172
168
166
163
162
164
173
185
187
170
156
153
160
168
170
168
164
166
172
178
182
182
181
183
187
191
196
203
201
191
177
169
170
175
177
176
177
181
189
189
179
173
173
182
183
176
168
169
174
174
170
164
166
168
168
165
168
175
179
177
170
169
172
173
171
171
169
170
171
166
162
164
171
181
186
187
189
193
191
185
175
171
176
187
188
183
174
171
169
172
170
171
178
189
192
184
173
170
172
172
170
167
169
172
172
169
165
164
169
173
178
176
173
168
164
165
170
173
173
165
158
159
168
176
180
182
183
182
179
174
167
171
177
184
184
178
170
168
160
164
163
162
168
174
185
185
176
173
171
169
167
170
168
173
174
173
171
168
167
169
171
174
171
163
159
160
169
173
172
165
162
163
170
175
177
176
175
176
175
173
171
171
173
169
167
163
165
167
165
169
165
163
163
170
175
175
176
174
172
168
167
167
169
173
174
176
176
174
171
169
169
172
171
166
163
170
176
175
169
163
166
175
181
180
174
170
167
169
171
172
171
171
170
163
157
157
161
164
173
176
171
172
177
176
172
165
167
171
173
170
165
166
172
176
176
174
175
172
170
167
164
167
167
168
175
184
188
179
168
161
167
179
189
186
176
168
165
167
167
167
167
170
171
169
163
158
160
162
171
174
173
180
189
188
175
161
162
171
175
172
167
167
173
178
177
174
173
170
163
155
150
151
159
164
171
175
179
175
168
164
170
181
191
189
178
171
170
176
173
167
162
168
178
182
177
169
162
162
165
171
172
176
180
183
171
163
163
171
176
175
170
171
174
179
180
181
180
175
166
155
152
153
155
153
150
157
162
166
168
169
172
179
186
186
180
177
178
179
173
164
161
169
181
187
185
174
166
166
165
172
174
170
167
167
168
165
164
170
174
175
172
170
170
173
181
186
185
180
175
172
172
173
165
152
144
147
160
168
171
172
171
172
177
179
179
181
179
172
158
153
159
173
182
182
176
170
168
168
168
173
173
169
166
167
169
164
161
165
170
174
172
169
164
167
173
177
178
176
173
177
181
181
170
156
150
162
177
186
185
177
171
169
171
173
177
178
175
168
155
150
163
177
185
181
169
166
167
168
174
171
167
165
170
177
172
164
155
157
169
173
173
173
174
176
173
169
166
165
162
162
165
170
171
167
167
174
185
194
192
181
173
170
172
174
174
172
170
169
170
170
173
179
182
178
168
165
167
168
189
176
162
159
165
173
174
168
162
163
168
170
174
183
190
192
182
172
166
162
157
152
151
158
170
178
180
176
177
178
179
174
171
170
174
178
177
169
165
169
182
185
182
177
174
173
170
169
168
168
193
188
172
163
157
162
169
178
178
170
165
166
174
186
196
196
188
178
169
164
163
161
161
166
171
177
178
176
170
164
160
162
164
168
172
173
170
168
163
163
169
176
177
172
169
168
172
172
169
168
188
193
188
175
157
153
163
179
183
171
162
162
172
181
183
182
180
177
171
167
169
174
179
177
171
171
174
176
175
167
158
155
160
168
172
170
169
167
163
159
154
155
163
169
171
172
171
171
169
169
177
187
193
184
167
157
158
168
173
171
166
166
172
174
170
173
176
176
172
170
173
179
182
177
172
170
173
175
175
171
164
161
163
170
177
176
172
169
165
164
164
162
168
173
173
170
168
170
172
171
166
170
178
184
176
164
158
157
164
171
174
179
180
176
173
176
179
175
166
165
172
182
188
182
176
174
174
173
171
172
171
171
168
172
180
185
183
175
167
169
176
182
184
182
172
166
164
169
174
173
160
160
169
177
177
171
164
161
167
176
184
186
184
179
182
189
188
173
157
151
167
184
196
189
181
177
175
172
168
170
173
176
173
170
175
183
184
179
169
167
176
185
191
187
175
167
166
170
176
175
161
163
168
171
173
172
170
171
173
176
177
174
173
177
187
201
195
175
153
147
162
182
195
192
183
179
179
175
170
168
172
176
175
171
169
175
180
180
176
172
175
184
190
188
179
173
172
173
175
176
167
170
170
168
167
169
171
174
176
174
169
163
163
173
187
200
196
179
165
158
164
169
175
177
181
182
181
176
166
164
171
179
180
176
172
172
175
179
181
183
182
186
189
184
177
172
174
176
173
172
173
174
170
166
165
167
168
171
176
177
170
167
169
178
185
186
183
179
179
178
172
166
163
169
179
183
179
171
161
160
171
185
190
185
179
176
175
177
180
183
187
191
189
180
171
168
174
176
170
166
175
173
170
167
167
167
166
166
174
180
180
176
179
183
180
168
161
169
183
191
183
174
169
174
180
182
178
171
166
165
174
188
193
190
178
175
178
182
178
174
177
183
182
177
169
171
173
173
167
163
170
170
171
173
176
174
168
166
172
182
185
181
181
180
175
157
150
163
179
188
187
182
183
183
178
176
177
181
182
178
179
183
189
185
175
173
177
183
178
173
167
166
171
178
182
183
179
174
168
163
165
170
174
178
182
180
175
173
172
177
180
178
177
177
177
172
168
171
177
181
184
186
187
183
168
161
173
187
197
195
183
178
180
181
179
177
174
177
179
178
173
165
167
177
189
191
185
178
173
168
165
173
178
176
174
174
174
175
172
170
171
172
172
177
182
187
183
176
175
176
178
181
179
170
160
158
171
183
194
193
183
176
174
180
184
179
170
169
176
187
188
177
172
175
184
188
186
181
175
172
169
178
181
170
162
163
169
174
175
171
168
165
169
177
184
184
177
172
172
174
177
177
176
171
169
169
175
179
183
185
184
180
177
179
180
178
171
171
178
188
190
183
176
176
179
181
181
179
176
173
169
180
181
172
163
164
171
175
178
177
173
165
166
174
180
175
166
167
174
188
191
188
186
183
180
176
175
177
180
183
185
185
184
182
183
181
176
174
175
177
182
183
181
179
177
174
174
175
175
174
170
177
179
176
175
178
175
173
176
179
178
170
166
171
178
178
171
173
183
196
203
202
196
186
177
170
170
178
189
186
183
183
184
186
189
187
181
174
170
171
178
184
185
182
176
171
169
171
175
177
174
176
177
176
177
177
170
166
170
177
181
174
168
170
178
182
180
176
181
190
198
197
188
177
161
155
161
177
188
189
182
177
180
184
190
189
183
176
173
175
181
183
183
179
174
173
172
172
175
181
188
183
178
175
169
163
160
160
167
174
176
173
172
174
178
181
179
174
173
179
186
188
179
168
155
155
163
172
178
178
175
176
179
179
179
180
185
186
183
180
180
179
172
168
174
181
181
174
171
179
195
191
184
177
164
152
153
161
171
175
173
168
171
174
175
171
167
168
172
179
183
183
177
171
167
171
174
174
168
164
168
180
184
177
168
175
188
196
190
182
177
171
164
163
173
184
186
173
167
175
192
192
189
179
166
154
154
165
178
179
173
165
166
170
169
166
164
169
175
180
181
183
182
181
183
189
190
185
172
163
169
182
188
182
174
180
190
195
188
180
175
172
164
164
170
181
183
179
176
178
181
183
182
176
171
166
163
168
176
180
171
160
162
168
171
168
168
171
173
176
177
183
188
189
189
192
195
193
185
172
172
182
188
186
184
185
184
182
178
176
176
178
176
169
168
170
180
188
193
191
175
177
175
174
177
178
175
173
173
170
165
159
162
172
182
182
173
170
168
171
176
186
192
190
186
187
192
193
187
175
175
183
190
192
189
182
175
171
169
174
179
183
183
177
170
171
180
193
200
193
178
178
174
172
176
183
184
181
175
172
169
165
168
176
184
185
178
172
169
172
178
187
192
186
180
182
188
190
184
174
174
183
191
192
184
176
171
169
167
171
177
182
183
180
176
176
181
189
190
185
182
179
176
173
175
181
184
186
186
185
183
181
175
176
182
184
183
178
175
175
176
179
180
180
179
181
184
186
180
172
172
180
189
190
183
177
174
172
168
169
174
179
181
180
180
180
181
180
176
173
174
174
173
173
175
178
180
182
183
188
188
187
182
180
182
185
185
181
176
173
170
168
175
182
184
184
183
180
177
172
171
179
185
190
186
183
180
176
171
171
176
179
181
182
181
181
180
177
178
179
169
167
167
170
174
177
179
180
180
174
175
178
183
191
191
186
180
172
166
166
167
171
178
184
186
186
184
180
177
176
177
181
183
182
181
179
177
176
173
174
180
187
192
191
185
179
174
175
182
187
172
172
177
176
175
178
185
189
181
163
160
169
183
191
192
185
176
167
164
167
177
186
191
188
185
186
188
188
184
183
182
183
180
173
167
166
171
174
175
176
180
190
200
198
188
173
166
170
180
188
178
181
186
183
182
183
188
190
181
165
163
173
182
185
179
176
178
178
179
179
181
187
188
183
182
188
196
201
195
188
182
179
175
172
168
168
175
182
180
177
174
178
186
186
177
170
165
168
176
184
177
179
185
188
187
187
188
187
174
169
175
179
177
170
167
173
182
189
189
184
178
172
172
172
181
191
201
202
195
185
182
177
178
179
179
182
188
191
186
178
171
167
166
167
169
173
177
179
177
178
174
170
172
176
180
185
187
189
178
173
171
169
166
167
171
178
183
185
185
182
176
167
167
172
181
192
195
190
180
179
185
191
188
183
181
186
193
194
188
181
176
173
171
168
170
176
182
181
176
167
172
167
167
166
168
172
185
192
192
176
160
155
161
173
184
181
178
178
180
180
180
181
181
182
186
190
188
179
172
179
190
198
188
173
172
185
196
197
190
181
179
183
187
187
180
174
173
172
168
159
148
160
165
160
152
149
149
148
139
137
148
163
176
180
178
173
169
168
167
164
162
165
172
176
177
175
170
171
179
189
192
185
173
164
164
171
172
171
165
161
164
169
172
177
177
180
186
193
195
190
153
166
172
167
157
152
151
156
154
152
155
164
172
175
175
173
171
169
165
159
158
164
178
188
188
180
168
167
176
182
182
180
172
166
163
162
167
173
176
173
169
168
174
180
178
169
166
174
185
188
163
172
175
168
156
148
152
161
166
165
163
161
162
164
169
172
172
171
167
161
157
161
172
180
182
178
172
171
173
173
169
171
171
170
166
162
167
176
184
187
182
176
177
179
170
154
145
152
165
173
169
172
170
162
151
147
149
156
163
170
170
167
161
161
166
172
174
174
171
169
166
165
165
167
171
176
179
179
173
163
159
163
168
172
172
175
176
178
183
187
189
184
177
171
164
154
147
150
160
168
171
169
164
159
160
157
155
152
155
166
176
176
168
161
164
174
179
177
172
169
170
169
168
169
171
179
184
182
174
163
157
158
160
163
171
176
176
170
168
172
178
178
176
172
175
174
170
166
170
175
164
162
157
161
167
172
170
160
157
164
175
180
175
167
166
174
180
177
168
161
161
165
171
171
173
178
182
181
174
165
163
161
160
158
158
161
164
166
166
166
164
163
169
179
190
191
182
175
178
184
163
164
163
162
164
170
172
170
165
164
169
175
177
173
170
168
169
170
165
159
156
161
163
166
168
170
175
174
170
168
171
174
173
166
158
157
162
171
176
171
165
158
164
175
186
184
177
172
181
192
181
183
177
166
157
154
157
161
163
163
166
170
175
177
173
166
163
166
172
175
174
168
164
161
161
162
166
168
166
167
175
185
189
182
174
171
174
177
179
180
178
170
164
165
168
169
166
170
180
192
191
192
182
169
158
155
155
157
162
164
167
170
173
177
176
174
168
168
178
186
188
179
170
165
164
166
165
165
164
165
171
180
185
182
179
183
183
179
177
181
186
186
173
165
166
170
172
175
180
186
177
180
172
165
165
175
180
173
167
168
171
171
170
171
175
181
183
180
178
178
179
175
170
170
172
170
167
166
167
168
168
163
163
165
173
182
182
177
176
181
185
182
172
165
171
179
183
180
179
181
164
164
159
158
170
192
200
188
176
172
173
171
169
167
172
181
186
182
175
168
164
164
166
171
172
169
165
166
170
171
166
155
150
160
172
178
178
175
181
183
181
174
168
167
174
181
181
178
175
174
165
162
158
158
170
187
193
185
174
172
172
171
169
169
173
178
182
180
175
167
161
161
164
171
172
168
163
165
171
173
166
153
151
163
177
181
175
170
174
179
178
173
169
169
172
171
167
166
169
170
167
164
163
166
175
181
180
172
168
170
172
171
171
176
180
183
181
176
171
164
160
161
166
172
173
169
165
167
171
173
165
153
153
165
185
184
173
157
155
166
174
173
172
172
171
167
162
164
169
172
167
169
168
173
177
176
172
164
166
170
173
172
171
179
183
183
176
165
157
154
158
162
167
171
172
169
167
170
173
172
166
158
159
168
182
182
172
155
151
163
175
174
169
170
173
174
172
168
169
172
172
172
171
170
171
171
166
162
167
176
179
175
168
166
166
165
160
160
157
157
162
166
168
167
165
163
165
170
170
169
169
167
168
173
175
175
172
170
173
181
186
177
166
169
178
187
186
174
167
168
175
172
170
165
165
166
165
161
166
176
184
182
172
160
151
152
158
167
173
175
175
173
171
165
160
158
160
162
165
167
170
173
176
172
169
168
172
184
198
200
191
177
167
171
181
189
187
175
165
163
172
172
172
170
171
172
170
164
161
167
179
184
177
167
158
159
171
182
185
184
180
177
178
172
165
158
155
159
164
168
170
174
173
172
168
165
172
183
196
195
181
170
166
176
185
184
179
172
167
166
167
173
177
178
185
188
187
170
157
156
167
179
177
173
171
172
177
183
184
178
172
172
179
180
176
163
156
162
172
181
176
171
170
171
174
172
173
174
178
177
167
161
163
177
184
177
169
168
171
171
165
171
172
172
178
185
186
174
161
159
166
173
175
177
182
183
182
179
176
168
162
158
168
181
178
172
163
167
181
189
185
175
167
170
179
181
176
167
160
162
161
164
167
175
175
169
163
164
169
171
168
169
163
157
158
166
172
175
175
176
176
173
175
182
191
194
187
180
174
169
164
158
162
168
175
173
167
171
182
193
191
178
165
165
174
180
175
162
149
150
164
174
178
177
169
162
161
163
167
168
174
172
169
162
150
151
162
176
182
183
177
172
172
184
194
199
194
183
174
170
169
171
167
165
165
164
163
168
172
177
178
172
163
159
161
166
166
157
149
150
165
181
185
181
173
166
165
167
168
169
178
186
189
181
161
152
158
174
184
181
168
163
167
175
183
191
193
182
172
166
169
181
183
173
161
156
159
165
169
168
165
163
164
161
158
156
154
155
156
160
166
175
181
183
181
177
174
174
172
172
176
186
193
190
176
160
157
170
182
180
172
165
165
164
167
176
179
175
159
154
165
180
188
182
171
165
165
170
172
170
166
165
170
174
172
170
165
162
162
165
171
177
182
184
181
177
175
175
176
172
165
169
178
184
181
170
162
165
175
182
184
180
175
168
168
172
173
167
156
153
164
179
188
183
176
175
179
182
181
176
173
172
173
176
183
186
183
175
169
168
172
182
184
182
173
166
165
171
176
172
158
161
168
176
179
177
170
168
168
175
179
180
180
180
180
180
173
165
159
163
173
181
183
177
175
177
182
184
182
179
178
177
175
173
178
185
192
190
180
173
172
175
178
177
169
162
163
170
174
173
160
165
169
171
173
173
174
170
163
155
156
164
174
182
188
185
177
170
167
170
178
177
175
173
174
177
178
178
177
177
178
179
177
172
170
173
181
191
192
185
175
171
168
171
171
172
173
175
173
168
166
172
172
168
164
168
173
176
165
150
144
151
166
178
186
185
180
175
177
173
169
165
163
169
173
175
173
170
171
174
177
182
183
179
174
172
173
179
187
186
183
177
173
171
175
179
184
179
170
157
171
173
169
164
162
166
173
182
180
170
159
160
169
181
187
184
179
178
179
175
164
157
160
167
173
173
171
168
167
167
173
183
189
192
187
180
177
176
173
175
180
186
187
180
175
177
179
176
169
158
176
171
166
164
165
168
170
180
189
188
179
168
173
186
189
178
166
169
178
181
172
164
164
168
174
176
176
176
168
161
168
181
191
190
182
177
177
180
174
166
167
179
188
185
179
171
173
173
171
169
180
171
167
169
172
171
167
169
182
191
184
170
170
181
185
173
158
157
174
184
184
179
179
180
181
186
190
189
180
166
166
177
188
183
171
166
173
183
182
174
164
166
175
182
182
178
178
176
173
170
171
169
169
174
177
173
167
161
169
178
179
170
167
174
182
176
167
164
171
180
181
182
182
185
186
189
192
192
186
179
174
177
182
181
173
163
165
177
183
184
175
165
169
175
182
186
184
180
171
160
160
166
169
171
170
167
164
162
161
167
172
177
178
183
186
185
180
174
172
174
175
176
178
182
185
183
180
180
183
185
183
179
179
183
184
177
166
164
175
187
189
180
173
172
177
183
184
179
167
156
159
171
173
166
158
158
160
163
163
164
168
177
189
198
196
185
175
170
171
175
177
175
177
180
181
177
173
173
180
185
184
178
173
179
186
183
174
166
170
182
190
187
179
175
175
177
177
174
169
161
168
183
182
170
159
155
159
162
164
165
165
168
180
194
194
177
163
159
170
183
186
185
186
185
182
178
176
179
185
187
184
177
172
175
180
180
175
170
169
172
175
177
179
181
181
177
175
175
176
174
177
189
186
177
170
163
160
158
162
169
171
166
166
173
181
176
166
163
172
185
189
191
190
191
185
181
183
190
193
192
184
179
176
180
179
178
173
171
169
168
165
164
172
180
184
184
182
182
183
181
184
188
182
177
178
175
164
156
160
170
179
174
168
170
180
184
180
176
177
183
184
184
183
182
181
180
181
184
186
182
177
178
180
183
182
181
179
178
177
176
175
170
170
171
176
183
187
187
185
183
196
192
183
177
176
176
166
157
159
167
173
175
176
180
185
185
181
178
180
183
179
173
171
171
176
176
174
170
163
161
167
176
181
180
178
178
183
186
183
181
182
181
175
170
172
178
184
182
180
180
210
207
195
181
172
169
166
163
162
158
157
162
176
183
183
174
169
174
182
184
177
167
164
170
174
174
169
160
150
149
163
176
182
173
164
165
180
185
180
175
175
182
182
176
172
174
174
173
171
177
203
203
193
179
168
164
164
167
170
163
156
156
165
173
171
161
160
172
184
186
176
167
167
172
172
171
169
168
167
166
174
186
188
177
162
163
176
182
176
167
166
174
181
179
170
167
170
176
180
182
176
176
172
167
167
166
168
171
177
179
171
161
161
166
167
163
166
174
183
183
176
171
173
175
170
167
171
181
186
185
186
191
191
183
173
169
174
179
174
168
166
172
178
175
165
161
171
188
196
189
162
162
160
161
171
178
181
178
176
178
174
169
171
175
177
174
171
175
179
180
177
177
180
180
174
171
175
182
186
178
174
180
184
182
176
173
172
174
173
171
170
175
180
173
165
160
173
191
198
185
172
171
170
170
177
184
187
182
173
170
171
176
184
188
184
178
173
173
177
180
180
182
184
184
182
178
178
179
168
155
154
163
173
177
174
171
171
172
171
169
170
176
180
181
175
172
176
180
179
173
187
179
178
178
181
184
184
184
179
175
175
181
186
188
188
180
175
176
181
183
182
180
180
184
187
185
181
175
165
156
156
166
175
177
174
174
175
175
171
167
168
175
179
185
188
185
179
170
164
167
186
177
177
181
181
181
182
186
191
190
185
180
183
189
194
191
187
189
185
182
173
167
174
183
191
189
183
177
176
175
177
181
181
180
183
186
185
179
170
166
167
173
178
183
191
198
189
176
168
172
170
170
174
180
180
179
182
188
196
194
183
176
180
189
199
202
199
190
182
171
162
163
169
183
189
189
185
184
182
188
191
186
182
179
183
185
185
177
170
170
179
182
182
179
184
192
194
186
180
179
165
171
182
185
182
179
185
190
188
177
170
173
181
188
194
194
190
181
170
162
163
166
171
177
179
184
185
187
188
189
187
183
180
176
174
175
173
171
170
175
182
190
188
179
174
176
181
184
184
185
173
183
196
199
189
184
185
185
172
161
163
175
183
185
177
177
179
181
178
177
177
174
173
171
173
180
187
189
188
186
183
178
177
176
174
174
173
175
177
178
182
186
186
177
169
164
168
179
184
184
183
185
195
197
190
182
182
181
168
162
167
177
181
174
169
169
178
187
192
196
191
180
170
169
176
184
190
190
183
181
183
182
183
182
182
182
184
184
183
183
183
181
178
171
171
171
173
178
179
180
179
177
179
178
174
175
182
187
183
178
169
170
169
174
175
176
177
183
191
197
194
180
169
172
187
205
207
192
177
176
186
197
194
186
182
184
187
187
186
184
185
184
178
175
176
175
178
178
175
171
171
172
172
169
169
171
186
201
202
182
165
158
167
184
190
183
174
175
182
194
194
183
175
176
191
209
211
195
175
174
187
201
193
178
172
182
188
188
184
182
187
194
192
187
179
173
172
174
171
164
159
165
165
156
153
157
159
151
140
138
143
151
159
165
169
169
165
164
167
174
178
178
179
177
171
167
163
169
180
192
189
176
164
160
161
167
170
171
169
171
169
171
171
170
167
168
174
182
184
182
159
165
162
158
160
165
164
158
147
144
149
159
161
162
165
169
171
170
166
162
162
168
180
184
183
175
170
173
183
190
189
183
174
165
158
151
158
170
178
178
173
171
173
174
167
160
161
171
176
175
163
166
163
157
157
163
165
163
162
163
164
162
160
159
162
169
175
176
171
162
157
159
168
176
179
181
179
178
177
173
175
179
181
172
159
152
161
177
183
184
179
176
177
175
167
156
152
159
165
165
166
169
168
158
153
146
149
155
162
167
165
162
159
159
161
165
165
167
170
170
167
162
162
167
175
181
183
178
165
154
158
169
178
177
174
173
175
182
185
187
186
182
178
173
167
158
155
158
166
170
164
169
168
163
157
152
149
145
146
151
158
161
163
163
164
164
161
160
164
170
176
172
168
169
173
179
181
172
162
153
155
161
165
167
172
174
178
181
185
189
192
187
180
177
172
167
164
164
171
178
162
167
168
168
169
170
166
155
147
147
152
160
167
171
171
174
174
170
166
166
169
174
173
172
174
176
176
170
164
161
161
162
161
158
157
159
165
174
182
188
188
184
180
179
177
177
173
171
175
180
168
173
173
169
168
171
174
172
164
153
153
159
169
175
178
182
185
184
173
163
160
165
172
175
175
176
178
174
168
164
165
165
165
161
157
158
164
171
177
179
176
173
168
171
174
177
178
176
178
179
171
180
178
170
163
163
169
173
171
166
161
164
172
179
181
180
180
180
177
171
169
170
175
177
176
173
175
174
169
165
166
168
169
166
164
166
172
174
170
168
169
169
165
163
167
173
176
175
176
174
167
174
171
165
162
160
160
163
165
167
167
168
175
181
181
176
170
167
168
172
175
176
177
178
174
171
169
169
169
168
168
169
169
170
173
175
179
174
166
167
172
175
171
166
169
172
169
166
165
172
152
159
156
157
160
165
169
167
166
167
169
169
173
178
180
179
172
166
164
163
165
166
172
173
172
168
164
166
169
171
171
169
173
178
183
184
182
175
169
172
180
179
175
173
175
176
170
166
168
175
153
155
149
150
161
173
179
175
172
172
173
170
171
174
179
182
181
175
171
164
158
158
163
171
173
170
165
164
166
170
169
168
173
184
191
191
186
180
182
184
180
174
171
174
178
178
175
174
176
178
168
162
155
156
166
177
175
168
170
173
175
172
171
174
180
183
181
177
175
168
160
159
164
172
176
175
168
163
162
166
167
166
170
180
189
192
186
181
183
184
179
171
166
171
176
179
179
180
182
179
172
166
162
167
178
184
175
162
158
167
173
173
171
175
184
184
177
170
168
164
161
163
167
174
178
177
170
163
159
162
166
166
164
166
179
184
180
172
172
180
179
175
170
172
177
182
183
184
186
186
170
168
168
176
185
187
179
167
166
170
174
173
169
169
170
171
165
158
153
153
157
166
171
177
178
176
172
166
162
165
169
168
161
161
168
177
174
166
163
175
186
184
174
173
178
184
184
183
187
191
174
172
173
175
176
177
176
178
182
184
184
178
168
158
152
152
156
154
155
157
164
177
186
183
177
175
174
172
170
168
170
172
169
165
166
172
173
171
172
182
191
188
177
174
178
183
184
180
182
187
173
170
170
168
168
167
169
175
182
188
190
186
173
161
152
152
159
165
168
175
184
192
191
184
177
177
180
180
175
169
170
175
179
179
173
170
170
173
182
189
192
189
180
177
177
180
181
178
176
171
167
169
171
173
174
171
166
161
165
174
181
182
177
173
171
172
175
175
175
182
187
190
185
181
176
178
181
181
174
167
167
174
183
184
179
171
165
169
179
188
191
187
181
178
175
175
176
177
175
170
166
173
182
191
189
185
171
161
159
162
167
170
174
178
183
187
181
180
177
179
178
176
180
181
181
178
174
169
167
166
166
167
172
182
184
175
167
166
175
184
184
177
171
174
171
168
169
172
175
174
164
173
183
183
182
179
173
169
163
162
165
163
164
170
177
180
180
180
180
178
173
172
180
188
186
176
166
164
169
172
169
164
166
175
184
181
174
168
170
173
170
162
162
169
169
163
162
164
171
173
158
166
169
163
160
161
166
170
169
168
167
169
167
166
163
167
175
181
184
183
183
181
183
187
184
174
164
165
173
184
184
175
167
168
173
178
175
166
165
163
162
161
166
175
174
166
158
159
165
169
156
164
169
166
156
156
159
165
166
166
165
171
173
173
168
171
177
182
184
187
187
185
184
181
175
167
161
164
170
181
188
181
174
167
162
162
163
163
162
163
168
174
179
186
186
177
167
165
169
173
164
171
184
185
172
159
154
159
166
169
169
173
178
180
181
182
182
182
179
174
177
181
182
176
169
163
161
163
167
170
177
179
176
169
161
159
159
161
165
173
181
185
186
189
188
183
178
178
184
185
172
177
186
189
181
164
156
162
176
185
184
180
179
177
179
181
182
181
173
164
164
172
181
177
171
167
167
168
170
170
170
170
172
170
168
168
167
167
168
175
184
186
186
185
183
179
177
179
180
176
167
169
175
180
182
175
172
178
187
193
190
181
178
172
173
175
177
180
181
174
170
173
177
177
174
173
177
182
182
177
174
171
172
172
174
176
178
173
171
169
172
178
182
181
176
169
167
168
167
160
160
163
168
174
180
185
187
187
184
180
177
176
176
178
176
171
169
177
186
189
182
174
171
174
176
177
180
180
180
178
177
177
176
175
175
175
175
174
174
168
168
168
170
172
168
166
166
168
167
162
164
168
170
171
172
176
179
178
170
162
160
166
175
184
180
169
163
169
182
190
180
170
167
175
181
180
174
172
175
177
179
177
175
174
175
172
168
173
178
179
172
161
156
159
167
173
176
176
172
172
170
175
175
168
163
162
169
171
167
160
160
167
177
180
175
167
160
166
176
176
170
163
167
179
185
180
171
167
172
177
178
176
174
175
175
172
167
172
181
186
182
171
163
163
172
180
183
177
173
173
172
175
173
166
162
164
169
176
178
176
171
169
170
174
173
170
169
171
175
177
176
174
179
184
185
179
173
171
172
175
176
176
179
181
179
175
173
174
177
182
184
187
186
181
178
176
175
172
170
173
173
170
167
166
168
170
173
185
192
190
180
169
170
178
188
184
178
174
181
185
187
186
183
183
182
179
179
176
171
167
172
179
188
185
176
171
172
178
179
177
179
191
201
196
181
171
165
168
172
175
177
168
166
170
173
171
170
179
194
197
184
168
168
184
198
193
179
174
180
186
187
184
180
182
184
190
188
180
168
163
170
183
192
187
172
165
171
182
185
182
178
181
188
187
180
172
168
173
176
175
176
165
166
172
174
166
162
167
180
189
183
172
173
183
192
188
178
174
178
181
179
174
177
187
203
205
194
179
169
167
176
187
194
191
183
176
175
181
186
186
183
179
177
176
177
180
181
180
175
172
165
163
164
167
169
161
158
163
166
174
178
183
186
183
177
176
178
181
185
186
179
174
178
192
205
202
185
173
173
182
185
188
191
193
197
193
185
179
179
187
191
187
178
173
174
180
184
181
173
165
162
166
165
163
160
159
160
162
160
161
170
181
190
184
174
170
174
187
197
198
191
184
182
186
187
181
173
173
181
190
192
184
177
181
189
193
187
175
171
180
189
188
180
173
172
174
179
180
175
171
173
180
177
167
160
160
162
161
159
157
159
167
177
180
174
169
167
176
187
191
189
187
186
182
177
174
176
182
188
191
188
180
170
168
172
177
174
170
167
171
175
177
178
177
176
174
177
182
185
183
181
189
187
176
169
164
161
158
158
160
159
154
158
169
176
175
169
167
169
172
174
179
184
183
182
183
185
190
190
186
179
178
173
170
167
166
168
170
170
169
165
167
174
179
183
184
185
188
190
188
179
185
183
179
178
171
163
156
159
165
168
160
156
168
180
186
181
174
170
169
170
173
177
183
186
186
186
182
176
171
174
179
183
183
177
172
177
181
181
179
176
171
175
178
183
185
188
189
187
183
177
179
178
178
180
178
170
163
162
167
170
172
172
179
185
186
183
180
182
181
174
166
170
176
185
185
180
173
165
163
167
177
183
181
176
174
182
188
185
181
180
182
184
181
179
179
182
183
181
179
176
178
175
175
176
181
179
175
167
162
161
171
187
195
191
179
172
179
188
186
175
164
167
175
180
180
178
175
166
162
163
172
175
170
160
161
176
184
180
170
169
182
193
192
180
172
172
178
182
181
173
172
167
166
171
181
183
178
172
162
158
167
181
192
189
176
168
179
191
188
175
166
167
174
176
173
173
178
180
172
171
174
178
172
160
158
171
181
175
163
162
176
193
197
183
171
172
180
191
188
164
160
159
163
172
181
183
178
175
170
168
168
171
178
183
178
177
185
193
189
177
169
169
171
167
162
170
181
187
186
184
184
186
183
174
173
180
183
180
170
165
174
186
190
180
171
175
187
195
184
162
163
166
170
179
184
184
178
175
175
174
175
173
175
179
180
184
191
195
190
180
171
169
170
167
166
173
182
188
186
183
181
183
182
179
177
182
186
186
183
176
175
179
179
172
170
176
185
181
172
167
169
178
183
185
184
181
175
172
169
173
178
183
183
181
178
179
184
191
189
181
173
171
174
179
179
178
181
183
175
171
169
171
174
173
174
177
183
186
186
183
178
176
173
169
168
174
175
170
166
173
172
178
185
185
180
175
172
170
169
171
178
187
190
183
175
170
176
185
187
183
179
179
184
184
181
177
175
173
170
168
168
174
177
176
174
175
178
181
184
185
182
176
173
175
182
180
175
166
167
176
171
175
182
180
174
169
173
183
184
179
176
181
187
183
178
174
177
184
187
185
183
182
184
184
178
172
170
173
177
180
178
177
181
188
189
186
178
175
180
184
182
174
172
184
198
198
183
170
170
172
173
178
184
179
169
165
173
190
196
186
175
170
173
178
179
185
186
186
185
184
179
177
176
176
174
172
173
178
183
182
176
172
179
187
195
190
179
172
175
182
182
174
170
181
200
207
192
175
169
167
175
189
191
180
170
165
169
177
181
182
176
170
167
167
177
187
190
187
179
171
167
163
166
170
175
176
178
180
177
167
159
160
170
180
184
180
174
171
174
181
184
180
174
176
186
192
189
180
172
169
181
198
201
189
174
167
166
163
164
173
180
181
175
172
178
187
189
189
182
172
162
159
163
170
175
178
180
178
173
162
156
158
168
176
176
174
174
175
177
181
183
185
181
178
176
176
180
183
182
179
182
197
203
193
177
168
167
166
166
174
179
184
187
187
186
185
185
189
189
186
176
166
167
172
177
180
179
177
176
176
174
175
181
182
182
182
180
178
179
180
181
182
184
182
179
174
174
178
183
179
180
188
196
190
174
169
173
179
180
175
174
180
190
195
189
180
175
181
189
194
186
178
173
177
185
185
183
177
177
185
194
192
189
189
189
186
181
176
178
182
182
178
178
181
181
179
175
174
175
173
179
185
192
189
178
177
180
181
179
172
173
181
193
198
187
176
172
176
186
190
187
181
177
183
191
196
188
177
177
185
194
194
190
187
187
183
175
171
177
185
185
179
174
177
181
185
181
175
170
164
167
161
152
151
157
160
156
155
158
159
157
152
150
156
155
150
150
159
172
183
188
188
183
171
163
161
168
176
178
170
165
164
171
174
172
171
173
179
184
179
173
170
170
171
174
177
179
177
178
160
155
147
149
156
162
163
155
146
146
154
158
159
160
162
166
163
163
167
176
182
186
185
180
172
165
167
171
179
185
185
181
179
176
171
168
171
180
183
181
174
169
170
172
172
173
176
174
172
169
160
153
149
152
158
169
167
161
157
159
158
160
162
165
168
171
176
178
177
179
172
171
171
173
175
177
178
176
173
173
181
186
189
183
172
169
176
182
181
169
162
166
176
180
183
182
178
176
169
164
161
160
162
164
166
168
164
162
162
161
159
160
161
164
166
166
165
168
173
174
165
161
161
169
178
183
182
174
163
158
163
177
181
178
173
168
173
174
171
166
164
170
179
186
186
183
178
176
174
169
163
166
171
175
175
171
162
153
149
149
155
157
163
168
170
165
159
156
162
169
170
167
166
172
178
180
176
167
159
158
161
167
169
167
163
162
164
170
173
177
180
181
180
178
175
171
171
174
176
178
163
165
167
172
175
173
167
155
147
142
144
155
166
174
179
177
172
167
165
172
176
179
177
176
176
175
171
166
165
166
169
168
167
161
158
158
165
174
183
187
185
181
175
165
158
157
163
170
177
181
160
160
159
164
168
170
172
168
161
152
147
154
168
178
184
185
188
187
184
180
180
180
179
178
177
176
176
174
170
166
166
167
167
165
165
167
173
179
183
184
182
177
169
159
154
158
165
172
176
176
156
155
155
159
164
171
174
175
172
166
163
167
172
179
181
180
182
183
185
182
177
176
176
176
175
177
180
179
172
166
162
163
164
165
168
173
177
177
180
182
180
174
169
165
166
170
169
169
167
169
151
151
156
162
167
172
171
168
166
164
165
170
176
181
178
168
161
163
166
169
171
171
171
170
168
169
173
175
173
170
166
164
164
164
165
169
174
175
180
184
184
179
175
175
176
173
167
159
162
168
148
152
157
163
167
167
163
160
160
161
163
167
175
181
180
169
158
151
150
154
159
167
171
167
163
159
161
166
171
175
178
177
175
174
173
173
174
175
181
185
184
182
181
181
180
174
166
159
168
179
155
158
157
156
156
158
156
159
165
166
163
165
171
180
184
182
174
164
158
156
158
165
170
171
170
162
158
161
166
173
177
182
187
188
188
186
184
183
183
184
179
175
176
179
179
176
172
175
180
182
171
167
160
157
160
161
162
164
172
178
176
169
169
177
185
185
179
171
173
170
168
167
169
174
177
175
169
163
161
164
174
181
185
186
188
190
189
186
185
184
178
169
169
171
175
178
179
181
181
177
180
172
167
169
178
184
177
167
171
181
185
175
168
170
178
179
173
172
174
177
172
170
171
174
180
183
179
169
162
164
173
181
174
172
177
183
187
183
182
185
185
183
176
173
177
179
181
181
181
176
180
175
174
182
194
198
187
173
172
178
182
179
168
162
159
163
168
169
167
164
165
170
173
176
180
182
183
175
169
170
179
180
170
163
167
178
182
179
176
184
192
193
187
179
178
178
177
179
182
185
173
172
177
184
191
189
187
185
180
177
179
181
171
160
155
160
171
171
163
152
155
172
181
182
179
180
182
178
174
174
177
178
172
167
171
179
180
176
173
178
189
192
189
181
177
174
174
179
184
189
167
167
171
172
171
172
177
182
183
177
176
176
173
169
166
172
176
174
166
161
166
179
185
182
178
179
183
181
176
173
173
175
179
180
181
180
175
171
168
172
179
186
187
182
175
170
175
180
183
179
162
166
170
174
173
167
164
166
175
175
169
166
172
177
184
184
180
173
171
176
183
184
182
177
175
179
182
180
173
168
168
173
179
184
183
175
165
159
162
173
183
187
184
180
172
170
175
179
180
173
164
172
185
194
186
168
156
158
171
174
168
161
167
179
191
191
180
173
173
179
183
180
177
175
176
178
176
171
164
163
162
164
172
178
180
174
163
161
171
184
187
185
177
173
170
169
172
176
177
175
165
176
192
196
188
170
161
164
170
175
170
165
164
170
178
180
177
177
178
177
175
175
177
182
183
177
169
164
164
163
164
163
167
174
180
180
173
176
187
191
182
167
162
167
174
172
167
168
172
174
163
171
181
183
177
171
171
170
166
166
168
174
175
171
161
160
170
181
184
181
176
177
186
193
188
178
168
165
169
175
177
173
170
176
181
183
181
184
187
186
172
157
157
170
185
178
163
156
161
168
163
167
174
177
176
174
172
169
158
152
160
177
188
179
163
154
160
178
187
187
182
182
189
194
190
181
173
169
170
174
180
182
181
180
181
181
178
178
179
180
172
163
165
178
189
182
166
160
166
175
166
170
179
184
183
173
166
158
153
152
160
178
192
192
178
159
160
171
184
187
183
180
179
181
183
183
175
168
167
167
174
178
177
175
175
173
169
169
173
177
180
179
177
181
185
179
173
173
182
190
172
174
179
184
181
168
159
159
166
171
176
181
188
190
181
171
167
176
185
186
177
169
165
168
170
171
171
167
165
165
167
166
163
161
164
167
168
169
170
176
183
185
183
183
183
177
175
176
180
183
172
170
171
174
177
175
173
177
183
187
187
182
183
180
176
169
171
184
198
194
178
170
165
166
169
170
167
166
167
167
169
167
163
163
164
166
167
166
168
170
173
180
182
185
183
177
171
167
162
160
170
167
165
167
173
181
187
192
189
186
179
178
179
180
175
168
169
183
200
198
183
172
173
182
182
176
168
164
166
171
173
175
178
179
177
171
161
154
156
164
168
172
175
177
176
175
173
168
159
156
172
171
169
166
167
172
177
180
181
181
180
179
185
187
184
172
167
172
185
184
173
171
178
194
199
186
173
165
167
173
176
176
181
185
188
175
163
153
158
167
172
167
164
162
165
171
175
173
173
178
176
179
177
170
166
161
163
168
174
181
183
182
185
186
185
176
168
167
170
171
170
172
182
196
202
191
176
170
173
176
177
174
174
177
181
175
170
166
174
181
179
170
160
157
162
170
173
173
176
192
175
179
179
174
171
167
169
171
178
182
181
177
172
172
173
175
171
169
170
178
183
188
192
195
197
190
181
176
175
177
178
177
176
176
174
172
173
176
183
186
184
180
176
173
174
173
170
170
172
185
163
172
175
174
172
172
176
181
183
183
179
173
169
169
173
177
174
174
179
190
199
200
193
187
185
186
184
177
171
172
180
186
188
182
175
170
171
177
182
185
183
185
188
186
180
172
169
170
172
178
158
165
172
175
170
165
165
176
190
193
182
174
174
185
194
189
178
176
182
188
190
185
178
177
184
187
182
174
164
168
180
190
194
187
179
172
174
182
186
185
186
187
187
182
178
171
169
174
178
181
160
164
173
181
173
158
153
167
187
198
189
182
184
194
198
191
181
177
182
183
177
169
169
178
188
189
180
170
167
173
182
187
188
186
184
187
186
187
190
192
195
191
186
176
175
176
178
180
182
184
170
166
175
182
176
163
158
167
181
188
186
184
181
179
174
176
181
189
195
190
179
173
177
184
189
185
174
171
176
184
186
184
178
178
185
192
192
186
183
191
198
198
186
175
173
179
184
185
181
177
172
168
169
171
169
167
169
171
175
175
180
182
176
159
145
154
175
198
207
204
194
186
185
183
181
173
171
174
184
191
191
184
173
170
175
180
182
178
174
180
190
192
183
172
170
177
184
185
183
173
173
171
166
162
162
167
174
174
172
171
173
177
173
160
147
153
169
187
195
194
189
188
186
180
175
173
177
183
186
189
186
182
175
169
166
168
169
169
167
173
179
185
180
174
168
171
178
185
186
182
170
170
168
166
166
169
171
171
170
169
167
167
167
169
172
174
174
174
171
171
175
180
181
176
172
175
185
190
187
183
179
180
180
175
172
168
171
172
173
175
177
177
179
178
174
173
174
181
187
186
161
164
170
175
176
173
170
165
166
167
163
157
160
170
185
188
183
174
167
166
172
177
179
173
169
171
179
184
186
182
180
181
184
183
180
178
182
184
184
180
177
176
179
184
185
181
177
178
178
178
154
158
168
176
180
178
173
165
165
166
164
162
167
174
183
185
183
179
175
174
175
177
177
174
169
169
173
183
190
185
180
180
180
180
176
177
184
190
186
179
172
173
182
191
190
183
181
179
177
174
150
155
161
171
175
178
177
176
173
171
172
176
186
187
187
178
175
177
179
177
174
173
177
178
176
174
181
192
194
186
175
170
171
169
166
168
179
187
183
172
166
174
190
197
191
183
182
185
188
183
150
154
158
164
171
179
181
179
177
175
175
182
194
200
195
185
176
175
179
178
175
176
182
182
179
177
182
191
191
181
169
168
172
173
170
169
177
183
180
173
169
177
193
200
193
185
182
190
198
194
160
163
170
173
176
180
181
177
176
175
177
179
184
191
196
190
184
181
183
182
180
181
184
182
176
173
176
182
186
179
175
178
184
186
184
180
180
183
182
180
176
176
184
193
190
186
182
184
188
191
176
180
188
190
187
182
176
173
172
174
175
176
176
179
183
188
191
191
191
187
182
181
179
176
172
171
175
183
191
192
188
184
186
189
189
185
182
182
187
187
182
174
170
174
180
184
181
174
172
174
180
184
190
193
187
176
169
168
168
170
174
178
179
179
179
182
188
191
192
185
181
176
174
175
175
174
177
185
195
198
191
184
183
187
188
183
179
181
189
196
188
175
163
158
165
173
177
173
165
166
170
170
176
180
178
167
163
166
170
169
171
175
181
183
181
178
178
179
179
178
179
176
177
178
178
176
176
179
185
189
185
181
182
189
190
184
176
177
187
202
200
185
167
156
159
172
181
181
176
171
168
165
169
175
172
163
160
168
179
180
173
171
175
179
178
172
168
165
167
174
181
182
180
175
170
166
164
169
174
178
178
178
182
191
193
187
176
172
180
196
199
189
172
163
171
187
198
194
184
176
170
169
175
175
171
164
160
167
182
186
181
172
169
166
165
163
168
169
172
180
182
181
175
169
166
163
163
167
172
174
171
172
177
187
190
186
177
170
172
177
183
180
175
171
181
197
205
195
180
174
169
173
181
180
174
167
163
167
172
182
186
183
174
167
161
165
174
183
187
185
181
171
167
168
173
177
178
176
175
172
166
162
168
176
184
184
179
174
172
166
167
171
178
180
182
187
188
182
175
174
167
171
179
184
179
170
168
170
174
180
184
187
186
182
181
183
184
185
187
186
180
169
167
173
184
189
186
182
179
176
168
165
170
176
180
181
180
178
175
170
168
174
184
186
184
176
171
169
175
181
168
169
180
192
185
172
168
174
180
183
180
180
184
191
199
201
190
178
175
177
181
179
177
177
180
182
182
182
181
180
180
179
180
185
184
183
180
178
176
173
173
178
184
187
186
179
170
167
175
186
171
177
192
200
191
172
162
165
178
182
179
172
176
188
200
203
192
176
169
174
182
186
186
177
172
170
175
179
178
179
183
186
188
190
186
184
177
171
165
171
176
179
178
177
181
184
182
174
175
180
175
185
197
200
192
177
166
161
168
175
179
180
181
184
189
190
189
183
178
177
180
185
186
181
175
170
172
174
176
177
180
181
181
181
180
179
171
161
159
169
179
180
173
170
176
186
192
185
177
175
162
162
159
155
155
156
155
156
157
165
167
160
155
152
156
160
159
160
162
161
167
175
184
185
179
173
172
174
175
171
166
174
180
187
185
177
170
172
175
178
177
170
168
171
182
192
192
180
169
166
160
155
153
153
156
154
150
148
152
161
166
163
165
168
169
163
156
156
165
176
184
185
183
176
171
171
174
178
180
181
183
185
189
188
187
188
189
189
183
176
167
168
171
177
184
189
188
180
169
166
159
151
148
153
160
160
156
152
155
165
166
166
169
175
174
167
161
163
176
184
186
182
174
173
174
178
181
181
182
185
187
190
189
187
187
190
194
193
181
166
161
167
179
187
189
188
185
182
176
171
158
153
155
163
172
180
173
165
167
168
170
169
169
171
172
166
163
167
174
179
173
165
165
173
182
183
180
176
177
179
181
183
180
175
172
170
173
173
168
164
162
169
182
190
191
185
182
183
181
174
158
156
163
177
190
194
188
178
169
168
169
171
171
173
173
168
165
165
165
169
167
163
166
175
181
180
174
169
172
178
179
177
172
165
159
155
155
163
169
169
166
169
172
175
174
171
175
176
181
179
158
151
159
174
187
189
181
170
164
163
167
171
173
176
179
177
170
162
162
166
171
174
174
175
177
174
170
168
172
178
180
178
173
169
166
165
166
173
173
172
168
167
167
163
161
158
162
169
175
179
155
143
143
159
169
171
167
162
157
160
163
168
172
178
182
181
174
167
170
177
180
177
175
172
172
172
174
175
176
176
176
177
177
180
181
180
180
178
175
173
171
170
170
169
165
162
161
162
167
174
154
143
140
148
159
167
166
162
160
159
161
166
171
178
180
178
173
171
175
177
177
172
165
163
166
173
180
182
178
174
172
172
174
178
181
181
179
178
179
179
178
175
175
179
177
169
165
162
165
172
158
152
148
155
163
169
168
166
162
159
161
166
174
179
177
172
169
169
170
172
173
171
166
162
164
172
180
179
176
174
172
169
169
169
167
163
167
174
184
191
185
178
175
178
177
172
168
168
173
181
164
164
167
170
170
169
163
160
159
158
158
165
174
179
178
174
171
167
164
166
173
180
180
171
168
168
169
171
171
174
177
177
173
169
165
157
160
170
182
189
185
179
174
173
172
171
170
174
181
183
170
170
173
172
169
163
157
157
161
164
161
165
171
178
181
179
175
170
165
167
173
179
185
180
174
168
166
165
168
173
178
183
184
178
173
170
170
172
176
179
180
176
176
171
169
170
173
179
179
178
176
174
171
168
166
166
162
165
175
179
179
171
171
178
184
183
178
175
175
172
173
175
176
179
178
176
174
173
169
169
174
181
184
184
183
184
184
179
174
175
179
179
177
172
168
168
173
178
174
170
181
178
172
172
178
184
179
175
181
191
190
183
176
178
183
183
180
178
180
181
177
174
175
178
181
184
186
179
172
167
173
179
178
175
178
185
189
183
176
177
186
192
190
179
170
164
167
170
170
170
177
175
174
181
190
195
185
174
171
177
184
185
181
178
180
183
186
184
178
175
171
175
179
181
183
187
188
180
174
172
177
179
170
165
172
184
190
184
177
178
190
198
198
187
174
163
160
165
171
175
169
169
172
181
185
187
185
174
161
154
163
177
179
176
173
182
191
187
170
153
152
164
178
182
181
182
178
176
174
176
179
179
170
167
174
185
191
187
179
177
182
190
193
187
178
165
160
166
173
177
167
165
168
172
172
173
178
179
169
152
150
164
173
175
169
175
186
183
166
149
148
160
171
175
175
170
172
172
175
178
181
179
175
173
177
183
185
185
180
175
175
178
186
185
179
169
170
172
174
172
171
168
170
172
172
170
177
187
188
174
157
158
169
174
171
168
166
168
167
167
168
170
169
167
166
168
170
171
173
176
180
181
178
174
173
175
174
176
176
176
175
176
181
183
182
176
175
175
174
171
171
173
181
185
180
172
173
184
196
191
172
162
168
176
180
172
162
161
170
176
181
177
171
168
171
171
171
167
168
171
176
177
175
172
172
172
167
168
175
179
178
175
173
177
178
177
175
175
175
175
166
175
187
194
188
177
173
179
186
189
181
172
172
180
180
178
174
172
175
175
173
170
172
173
175
174
169
166
165
169
172
172
170
173
178
178
172
172
177
184
183
170
163
168
174
178
173
170
172
175
166
172
182
190
188
185
182
180
175
175
179
187
189
186
178
174
177
184
184
175
163
164
172
179
179
174
168
167
168
169
170
169
171
177
188
189
183
178
178
184
179
166
159
164
178
179
171
164
162
168
170
170
176
182
187
191
192
184
173
165
171
187
200
193
177
163
166
179
187
180
170
168
175
182
181
177
173
171
170
168
168
168
172
180
191
193
183
176
173
176
174
163
160
169
179
179
170
163
167
175
174
170
176
181
185
189
190
183
170
156
163
180
198
198
182
163
155
165
180
184
182
174
174
176
178
178
176
171
168
166
165
166
168
174
179
180
176
169
167
168
167
165
166
173
178
175
167
166
180
191
173
171
173
176
179
179
176
174
168
162
166
177
192
196
185
168
160
164
178
186
181
170
161
162
167
171
171
167
165
164
166
165
165
163
164
169
167
166
166
167
169
171
174
177
179
173
166
168
179
189
172
169
166
168
172
175
175
176
171
171
174
181
188
189
180
170
167
175
187
188
180
168
159
163
169
171
167
162
161
163
168
171
171
172
171
168
165
163
165
172
174
177
179
181
181
177
171
167
166
167
174
169
164
162
168
175
180
177
176
175
177
182
186
186
178
169
170
180
190
188
179
177
180
185
184
177
169
161
161
165
170
175
183
189
191
181
167
158
161
170
178
180
179
179
181
181
178
173
166
160
177
174
170
167
168
172
174
176
178
178
178
179
185
188
187
179
172
172
177
178
177
183
196
202
197
183
172
168
168
171
175
180
186
196
200
191
173
161
157
165
176
178
175
170
170
175
177
176
171
172
177
177
177
177
175
174
171
173
178
179
177
175
175
186
194
190
176
168
167
170
174
184
193
193
188
180
176
175
177
179
180
183
184
184
184
182
177
170
164
167
171
170
166
163
164
169
173
172
173
180
171
175
179
179
179
181
182
182
181
179
176
174
173
176
183
182
177
170
170
178
184
185
182
178
178
180
180
178
178
179
183
186
181
175
170
169
170
172
172
170
168
166
163
169
173
177
176
172
171
176
158
170
176
175
172
173
176
178
178
178
177
176
174
172
171
170
168
171
176
186
191
187
177
173
178
183
183
176
171
174
182
188
185
179
172
170
172
177
178
176
171
167
168
175
180
186
183
175
172
173
152
167
178
176
165
151
152
162
174
179
178
177
177
181
177
172
168
169
175
184
188
184
174
174
179
184
182
174
168
173
182
186
184
181
183
187
189
187
189
185
178
175
176
176
179
182
181
179
178
177
156
167
181
184
171
149
142
157
176
182
175
170
175
183
193
189
180
175
176
179
180
181
177
176
176
178
179
176
177
180
182
179
175
176
182
190
193
194
194
194
196
193
185
178
176
176
179
182
184
185
169
168
181
189
180
165
158
168
180
181
172
164
163
174
180
183
183
183
181
181
180
182
181
178
173
169
172
178
184
185
180
174
168
166
166
171
175
179
185
191
201
201
190
182
177
179
182
184
185
184
170
167
170
174
174
171
172
176
180
180
174
168
163
157
151
160
175
184
187
187
185
186
186
182
175
173
175
179
182
182
178
178
176
171
161
156
157
162
167
178
189
195
188
181
179
183
188
187
184
176
167
161
157
159
161
168
175
178
181
181
186
186
179
164
150
154
170
178
183
184
186
186
186
184
180
184
187
186
180
173
173
181
187
182
171
163
159
163
165
173
180
186
184
177
175
181
186
184
179
173
162
157
156
157
163
167
173
179
181
182
188
191
189
182
174
172
174
174
172
172
178
184
184
179
177
186
196
194
186
171
171
178
185
188
183
179
176
176
176
177
179
181
179
175
172
174
175
174
173
174
159
159
163
172
172
171
172
176
177
176
172
172
175
181
185
186
180
174
167
166
175
182
181
172
165
171
186
195
192
182
174
174
178
182
186
187
187
187
185
181
177
177
177
178
177
176
174
170
170
174
162
165
171
176
176
172
171
169
171
167
165
162
165
171
176
180
180
176
169
167
174
179
180
173
163
166
176
190
197
194
183
175
174
178
183
186
186
188
185
180
174
174
178
182
183
181
179
177
177
176
164
168
175
176
174
170
167
168
174
172
171
173
174
175
176
179
178
176
168
167
173
179
184
179
173
170
176
188
197
196
188
182
180
180
182
183
185
188
184
179
176
177
183
184
182
181
183
188
191
186
166
175
180
178
174
170
170
176
181
182
181
184
186
188
187
184
179
171
166
167
177
187
192
186
178
175
180
185
186
183
183
183
186
187
185
182
182
182
181
181
181
180
182
182
181
183
184
189
193
192
176
184
188
184
175
171
177
182
188
190
188
186
186
190
191
188
181
172
167
170
182
192
196
186
177
174
178
182
183
180
176
179
183
187
188
183
174
169
174
182
184
179
174
175
182
187
185
180
181
188
189
193
192
183
171
167
172
175
183
185
185
184
183
181
183
185
184
181
178
174
181
187
190
180
174
173
177
183
188
186
180
176
177
183
184
179
167
163
172
183
185
176
166
169
185
193
186
174
166
178
193
191
186
179
169
163
163
165
169
172
179
183
182
178
177
182
189
190
186
176
177
176
177
178
177
175
177
184
193
197
189
178
176
182
185
178
167
166
178
189
186
173
164
165
178
185
182
172
166
171
184
183
182
179
171
164
162
166
167
169
173
177
181
180
178
183
188
185
178
172
172
174
176
176
177
177
176
180
190
196
187
180
181
187
187
179
168
170
183
194
188
176
165
162
167
173
180
180
175
172
179
180
181
180
175
168
167
172
177
176
172
170
173
178
179
181
178
174
164
162
166
172
175
175
177
178
176
177
181
184
183
182
186
190
185
174
165
168
181
190
186
178
170
167
172
182
192
191
183
176
176
179
181
177
173
170
173
178
183
182
176
171
173
176
177
175
172
168
166
165
167
170
172
173
178
180
180
178
178
180
181
185
190
189
179
164
158
163
171
175
173
176
177
178
183
194
201
194
184
181
173
175
176
171
168
170
177
182
183
184
183
185
186
185
179
177
174
173
176
179
177
172
170
174
182
188
187
183
182
184
187
191
194
190
179
168
165
171
172
169
168
175
183
186
185
186
187
185
181
186
170
169
171
165
167
168
177
185
187
188
187
189
187
189
187
184
178
171
174
180
180
179
180
186
195
195
191
184
183
186
191
195
197
192
184
179
178
180
176
172
171
178
188
188
180
168
160
166
178
189
168
171
177
178
172
165
171
185
191
189
183
176
173
180
189
190
182
168
164
170
180
182
189
194
196
192
185
181
179
181
186
191
195
193
185
178
177
179
176
175
178
184
187
185
175
164
157
162
175
189
171
184
197
194
181
167
164
173
183
184
179
170
167
176
187
196
193
181
172
171
178
185
189
188
182
178
178
177
175
173
173
179
183
183
179
175
170
169
169
175
181
184
182
177
174
176
175
174
177
185
175
189
199
196
184
175
166
170
175
178
182
185
181
179
182
190
198
198
190
180
179
183
185
180
174
173
172
171
170
167
165
162
163
164
167
166
163
160
165
174
182
184
181
175
176
180
186
185
179
179
159
161
165
164
160
158
159
160
161
161
158
158
163
169
172
175
180
186
180
168
157
158
171
177
178
177
175
174
173
169
175
185
188
183
176
165
159
159
160
165
169
173
174
179
186
196
195
181
162
150
160
162
166
168
161
155
152
154
168
175
172
165
170
180
182
174
166
164
169
173
171
171
174
174
176
179
183
182
180
179
181
186
187
184
181
179
175
172
172
169
170
174
179
184
186
188
187
179
166
157
162
159
157
159
163
156
148
148
165
176
176
171
172
178
180
169
158
158
167
180
183
178
175
175
179
184
185
186
186
186
185
183
179
178
181
185
186
185
180
175
174
178
183
185
179
173
171
177
178
176
163
158
154
157
167
168
165
160
164
175
176
173
172
173
172
167
163
166
175
181
178
170
170
176
182
182
179
177
183
186
185
181
176
175
174
176
178
182
184
183
180
178
179
177
173
168
170
179
185
186
162
158
158
161
175
186
188
182
177
177
179
176
172
171
172
169
169
170
175
175
171
167
168
175
180
178
172
169
173
182
185
183
180
178
173
171
172
179
184
186
180
176
174
173
169
167
171
179
185
185
159
156
159
171
180
187
186
183
179
180
181
178
173
172
175
175
171
164
162
164
167
171
172
173
176
173
170
169
173
181
183
183
184
183
183
180
179
179
178
177
173
172
173
174
174
174
172
171
174
178
159
154
159
168
174
168
163
163
168
177
180
178
173
176
180
180
172
159
153
157
164
170
172
172
171
170
170
173
179
181
181
180
181
184
188
189
184
178
172
166
166
170
176
183
184
177
169
162
163
171
161
157
155
157
159
159
154
157
163
171
174
172
172
177
181
185
179
166
157
156
162
165
165
166
167
171
176
179
181
181
178
174
176
180
183
183
179
176
172
168
166
169
174
183
184
176
169
166
170
173
165
160
154
154
156
158
159
165
165
165
166
167
172
176
180
186
186
177
168
162
165
169
168
167
170
178
181
179
177
176
175
171
170
172
172
168
165
171
173
176
169
166
169
172
174
172
172
178
186
183
167
160
159
162
163
163
162
168
166
165
164
169
173
175
177
180
185
182
173
172
178
185
186
184
187
188
185
177
171
172
173
174
171
170
167
161
159
163
170
174
171
167
163
164
165
171
178
187
189
181
170
167
167
169
170
165
158
159
163
168
174
175
175
174
172
174
180
181
175
174
179
187
193
193
190
187
183
177
171
171
176
181
180
177
172
169
165
165
167
168
173
175
173
167
165
171
181
185
178
172
175
173
169
169
171
168
160
155
163
176
184
182
179
176
177
177
179
181
178
173
170
174
181
182
181
178
179
177
172
170
176
184
188
184
181
181
181
174
167
168
178
190
187
173
166
170
180
183
176
171
180
175
167
165
171
174
170
166
165
177
186
186
184
186
187
187
182
182
180
178
174
174
178
180
179
177
178
175
170
168
172
181
183
180
180
185
188
180
170
170
183
197
196
179
166
165
174
181
180
178
174
171
164
164
171
178
179
169
161
165
171
179
186
192
197
196
192
185
178
175
175
178
180
182
183
184
181
172
166
164
168
170
168
168
176
186
190
183
174
172
182
193
197
184
167
160
167
176
180
179
166
164
165
168
176
180
182
173
159
148
154
168
181
186
184
190
191
184
171
160
162
172
179
181
184
186
180
172
168
167
168
168
162
163
175
186
193
188
179
176
179
183
189
184
172
163
163
169
173
172
164
163
167
173
178
184
191
191
173
153
152
164
176
175
170
170
176
178
166
153
153
163
171
176
179
178
177
174
173
174
176
173
169
169
175
184
192
197
192
182
175
176
181
184
180
173
168
165
167
168
174
168
170
174
177
187
204
212
202
180
167
167
172
173
162
155
158
164
166
162
164
165
170
172
173
175
176
174
176
179
184
184
179
172
173
177
184
192
190
181
171
167
174
185
188
182
174
168
169
173
175
174
174
175
178
184
195
210
211
195
177
167
170
175
170
156
151
158
166
170
174
175
173
173
175
177
177
175
174
180
186
185
180
173
171
174
174
174
174
171
166
163
169
179
185
183
176
172
173
179
171
174
177
181
183
183
185
188
191
190
179
174
174
178
176
167
158
161
171
173
173
173
173
174
176
177
176
174
173
176
181
179
174
173
175
176
169
161
160
170
173
169
164
165
170
176
175
175
176
177
169
172
176
183
186
187
184
178
175
177
179
184
184
182
176
170
171
177
178
174
166
165
169
171
172
170
171
173
173
173
170
168
169
172
178
180
171
159
160
174
185
181
165
153
157
171
180
182
179
172
172
170
173
179
185
190
189
182
176
172
179
188
194
189
177
169
169
179
182
177
170
168
170
168
164
162
166
172
175
173
170
167
168
172
181
185
179
168
165
175
179
174
164
159
162
176
183
187
181
176
170
167
170
175
181
188
192
190
182
176
175
184
195
194
184
172
165
166
171
178
181
178
172
167
162
161
165
172
176
177
176
172
172
175
180
183
182
173
167
163
162
162
163
168
172
176
177
179
182
187
168
165
167
172
177
185
190
188
181
172
172
179
192
195
192
180
168
165
169
177
182
178
172
167
166
167
169
172
175
178
181
182
182
181
178
176
172
170
168
165
160
160
167
172
172
166
163
168
181
191
167
165
164
168
174
181
184
181
173
171
174
183
192
193
190
183
173
171
172
177
181
178
174
172
173
175
173
170
170
172
178
178
183
185
182
172
165
164
169
175
176
173
172
174
172
164
163
171
181
183
171
169
167
167
170
175
177
176
174
173
178
185
189
187
182
177
173
174
175
179
183
183
184
180
179
179
176
171
167
166
170
173
180
184
187
181
168
163
168
179
183
181
177
176
178
179
180
181
180
175
173
174
174
173
171
171
172
175
177
177
174
174
174
178
178
175
170
169
170
177
186
195
195
188
178
175
176
176
172
171
174
178
183
186
191
190
180
167
163
168
175
179
178
178
181
185
187
184
179
175
168
173
177
179
181
179
177
179
181
176
168
160
164
173
179
177
171
167
168
175
185
193
191
178
164
163
173
179
179
180
182
186
189
185
183
182
177
168
157
155
164
171
175
177
177
179
177
177
177
178
162
169
174
177
180
183
186
186
181
176
172
172
175
178
180
176
172
174
177
179
179
179
174
167
161
164
173
178
178
179
183
187
186
175
167
165
167
163
158
156
159
163
170
173
176
178
175
173
173
176
162
170
172
171
172
178
181
180
177
176
176
181
186
184
177
172
173
180
185
185
179
172
170
169
170
176
177
175
172
175
182
185
182
174
168
169
171
175
174
169
163
162
168
174
182
184
180
175
172
171
167
171
172
169
167
163
165
169
172
173
174
175
178
181
180
177
176
178
179
184
186
186
181
177
179
180
180
176
174
177
182
183
181
178
182
189
195
198
193
184
173
168
172
178
183
186
181
178
175
169
170
168
170
172
171
166
165
168
171
169
159
155
163
180
192
191
182
174
173
180
191
200
195
183
177
176
178
181
182
182
182
181
179
179
183
192
198
202
198
190
183
178
179
181
180
178
177
179
182
178
168
164
166
170
175
173
174
175
175
168
157
149
159
176
187
188
182
176
174
181
190
198
193
183
174
169
174
184
186
182
178
178
181
179
174
171
175
181
186
188
186
185
184
183
178
176
176
181
187
189
166
162
162
164
170
171
177
180
179
172
161
157
160
168
173
175
176
177
179
183
185
187
187
184
180
176
178
183
180
174
172
179
188
187
171
159
159
167
172
176
181
186
186
186
185
184
183
184
186
186
165
163
164
163
164
166
174
178
179
175
174
171
171
168
168
170
172
176
180
182
183
184
186
187
190
190
192
186
175
163
166
180
193
193
182
173
170
173
173
175
177
182
184
187
190
192
190
182
176
176
164
164
169
170
166
164
172
180
182
178
176
177
178
177
173
172
174
174
173
175
180
185
186
184
188
195
201
191
173
159
160
174
186
190
187
185
187
188
185
181
178
179
179
179
183
189
187
176
169
169
164
167
173
175
170
165
173
182
184
179
175
176
178
177
175
173
175
174
168
168
176
183
182
176
181
191
198
192
178
166
162
165
171
178
184
187
188
188
187
186
184
179
175
169
170
175
179
177
171
174
167
169
175
175
169
164
170
179
183
176
171
174
175
173
171
174
177
174
168
167
174
181
179
173
176
185
191
187
181
180
178
174
173
177
183
186
184
185
186
188
188
184
175
167
166
172
178
184
187
188
173
174
178
176
172
168
169
174
175
173
172
174
174
173
173
177
177
174
167
169
180
189
188
179
177
180
182
181
180
186
192
192
190
189
188
189
187
185
185
188
190
187
179
169
166
170
180
188
193
191
181
186
187
183
179
176
177
178
180
179
177
176
176
176
178
179
176
170
166
172
186
197
195
181
173
175
179
180
179
183
191
195
192
191
192
194
192
184
182
185
190
187
177
169
168
174
181
184
185
179
190
192
189
183
179
178
185
193
192
188
182
180
180
180
178
178
174
167
165
170
183
194
192
178
169
172
179
181
180
179
180
178
178
180
187
189
184
174
173
181
188
185
174
168
173
181
185
177
171
165
195
189
181
166
165
171
181
188
188
184
181
183
182
178
172
175
176
175
170
170
176
181
182
176
172
174
180
184
184
182
179
172
168
170
177
177
169
162
165
177
187
184
177
178
184
193
190
179
170
169
195
187
175
161
162
169
175
174
168
168
176
187
185
177
171
177
185
185
180
173
173
174
175
175
177
178
180
184
189
190
183
175
171
174
176
171
162
160
166
174
180
178
178
182
190
194
188
182
178
177
193
190
181
178
176
175
175
168
163
165
176
187
187
178
175
180
190
189
184
177
176
175
175
177
181
180
179
182
189
193
185
178
176
179
177
172
166
166
171
172
167
169
174
179
181
181
180
179
178
175
190
194
195
192
185
181
179
176
174
175
178
183
182
178
176
179
181
182
179
175
176
178
185
190
190
187
184
183
187
190
184
180
179
179
176
169
168
173
177
175
166
167
170
171
175
179
184
182
174
169
185
190
191
184
179
178
181
182
184
182
179
181
182
181
178
174
174
177
176
174
175
177
184
189
193
192
190
187
188
188
186
185
182
179
171
166
169
177
184
182
178
177
179
178
181
188
194
189
179
172
180
183
179
174
170
170
179
183
184
183
180
183
183
184
183
178
178
178
178
178
177
173
173
176
183
189
190
189
188
189
188
189
187
182
175
171
173
181
186
188
190
192
189
188
184
187
189
187
184
184
178
184
178
170
163
163
172
180
183
183
182
180
180
182
185
185
181
177
175
177
178
174
172
176
184
188
188
185
183
183
186
189
192
190
184
178
177
183
185
187
190
194
194
189
180
173
173
177
183
187
180
191
191
178
165
157
168
179
184
185
183
178
173
175
181
186
181
174
169
172
177
180
186
191
195
189
181
176
175
176
180
183
190
191
184
178
178
183
184
184
186
189
190
185
175
168
165
167
176
186
179
196
202
189
173
163
170
181
186
183
182
182
180
180
183
185
183
176
174
173
178
184
189
195
193
184
177
173
172
174
175
177
182
178
173
172
175
183
183
183
185
187
187
181
176
174
176
176
180
184
177
190
195
188
179
177
182
184
181
179
182
189
193
188
186
183
184
185
187
186
188
187
186
181
179
178
175
172
166
164
161
160
161
162
164
168
171
177
182
184
185
189
190
184
179
177
183
187
184
183
166
173
174
166
157
158
167
177
176
164
156
157
170
181
180
172
171
178
183
176
164
158
159
163
167
175
176
171
161
160
171
182
182
175
166
161
158
157
160
166
173
180
185
187
188
190
189
183
176
165
166
171
169
164
159
159
161
170
177
176
167
165
172
185
189
179
172
171
173
173
166
162
166
171
175
180
183
177
168
164
169
175
177
174
172
167
160
158
161
170
176
180
183
184
184
185
184
181
175
165
166
165
159
159
162
159
151
151
165
176
179
174
173
177
182
173
167
164
168
173
173
172
174
177
182
185
184
177
172
168
168
169
169
173
176
176
173
171
171
178
181
181
178
176
173
170
173
178
179
177
168
164
156
155
159
160
152
145
152
167
178
175
169
168
169
168
166
168
174
179
177
173
174
177
182
182
177
175
172
171
172
175
178
181
180
181
179
181
183
186
186
182
177
173
169
165
171
179
185
187
169
166
158
152
154
161
165
163
161
163
166
167
164
162
165
168
171
172
176
177
175
172
174
178
180
178
173
169
171
174
180
184
184
185
183
181
182
183
186
190
188
184
180
177
175
175
178
183
189
188
164
168
163
159
156
160
170
180
178
176
171
168
168
166
170
173
172
167
164
164
169
174
179
182
182
177
173
171
175
177
182
184
181
180
180
181
182
182
182
185
185
183
181
180
180
180
179
181
184
184
161
168
172
170
161
156
157
167
179
188
188
180
173
171
174
177
172
158
152
153
163
173
183
183
178
173
170
173
180
181
180
177
171
173
177
181
181
179
177
177
177
176
176
176
176
176
172
173
173
176
163
168
173
172
160
151
147
156
171
186
189
182
175
173
177
180
176
161
153
151
158
167
174
174
171
167
166
171
180
181
177
171
168
173
180
183
180
176
174
174
173
173
174
175
173
170
170
173
176
176
163
165
165
163
157
149
150
158
166
172
176
178
175
174
177
181
179
171
164
159
160
163
166
167
169
169
167
170
176
177
174
168
168
176
183
181
178
175
174
172
170
171
177
180
176
174
177
184
185
178
160
158
157
158
157
154
155
162
167
169
169
176
176
175
173
177
179
175
169
166
166
169
172
178
184
187
182
173
172
172
172
170
169
172
175
178
176
174
170
165
164
167
174
180
179
177
181
186
184
177
159
156
157
162
162
159
157
159
164
171
177
181
179
177
173
173
177
177
172
169
169
173
179
183
189
190
186
176
171
170
173
176
176
173
172
177
177
174
166
160
161
165
171
175
177
180
184
185
179
174
167
165
163
163
163
161
155
150
161
174
184
183
180
179
178
178
179
179
175
171
169
173
178
179
175
174
175
174
172
171
178
186
188
182
176
178
181
175
166
161
166
175
177
173
174
181
188
188
179
176
179
172
162
159
161
161
159
154
161
170
174
175
176
179
184
185
180
179
177
175
173
175
176
173
165
164
167
171
171
173
182
193
193
184
180
181
184
178
169
167
173
182
182
175
170
180
194
200
191
179
181
169
161
157
162
168
171
170
167
165
163
167
174
181
186
184
178
173
172
176
179
180
178
173
170
171
171
170
168
170
180
184
183
180
180
183
184
180
175
171
177
182
182
173
166
173
191
201
194
179
172
164
163
167
173
181
188
188
177
167
164
168
178
180
181
177
174
167
164
167
175
178
179
177
180
185
183
174
168
166
168
169
170
174
181
185
186
182
178
176
176
177
177
172
167
168
178
186
186
174
159
163
169
177
182
190
198
200
191
177
171
174
179
179
174
172
169
167
162
159
164
172
175
178
182
188
188
180
172
167
164
164
166
174
181
185
185
183
180
179
175
173
174
175
174
173
174
172
176
177
156
166
172
178
180
186
195
204
201
187
179
173
174
174
172
169
170
169
165
161
163
169
174
176
181
185
187
183
178
174
171
169
168
172
177
180
183
183
180
176
170
168
172
182
187
183
176
170
175
184
168
171
172
174
175
180
186
197
199
191
179
171
169
172
171
167
165
164
165
166
169
174
176
177
178
181
185
185
182
180
178
173
169
168
171
175
178
177
174
171
166
165
171
186
192
189
178
173
177
185
179
175
172
175
178
178
176
176
179
181
178
175
173
176
175
167
159
158
163
167
170
174
175
177
178
181
185
188
186
182
179
175
169
167
169
173
171
168
166
170
174
173
172
174
177
179
181
179
179
178
181
175
173
178
182
179
171
161
161
170
178
182
182
181
176
167
159
159
165
168
167
168
172
175
177
180
186
191
189
185
181
176
171
171
171
172
168
163
166
179
190
190
174
157
154
169
184
189
183
173
174
173
173
176
177
173
169
162
163
172
180
186
186
179
174
166
161
165
172
174
170
169
172
175
175
176
181
187
187
187
186
180
178
175
174
177
175
171
172
179
190
189
173
156
151
168
186
193
186
176
167
167
169
171
170
169
172
178
180
179
179
182
182
175
167
165
164
169
173
179
183
184
182
179
175
171
169
175
183
189
189
188
184
180
181
184
187
186
179
176
174
173
170
167
165
171
181
189
188
184
162
161
166
171
175
181
188
190
186
180
177
179
180
176
173
170
168
167
169
177
187
191
189
184
177
172
170
172
180
186
188
185
185
185
185
185
184
183
180
174
167
165
167
170
167
166
169
183
192
190
163
162
165
172
179
184
188
187
183
178
179
184
188
185
180
176
171
167
166
175
185
190
185
180
178
175
174
173
176
179
177
175
175
181
184
178
170
168
171
177
176
171
169
170
170
165
168
183
192
190
165
166
169
173
173
174
175
176
179
180
184
186
189
186
181
177
172
168
168
176
185
188
180
173
174
178
179
175
172
173
171
168
164
167
172
171
165
162
166
174
175
173
171
174
179
180
180
186
187
185
165
171
174
173
167
163
165
173
181
184
182
180
177
176
176
173
170
168
168
178
186
190
183
172
172
178
183
180
175
172
175
177
172
169
172
174
169
165
162
163
166
170
174
179
185
187
186
182
184
182
165
172
175
174
168
164
167
174
179
179
174
171
168
170
168
167
168
171
175
179
183
186
183
175
170
174
182
181
178
175
180
187
188
184
180
178
176
170
162
158
162
170
175
178
180
179
176
177
185
192
170
173
174
175
174
174
173
174
174
172
170
173
179
178
173
167
172
184
191
182
173
170
173
174
170
170
174
177
175
173
178
187
192
188
181
176
172
169
167
166
169
171
174
174
172
167
167
174
187
196
180
175
173
172
175
179
177
174
171
170
173
178
185
187
183
177
181
195
201
186
169
164
171
175
173
171
172
175
176
176
180
185
187
184
178
173
174
177
180
179
173
173
175
177
173
170
168
175
184
190
183
172
166
166
174
183
184
177
172
172
172
177
185
192
194
193
189
191
190
186
181
181
182
179
176
173
175
179
181
183
185
186
185
181
178
178
186
192
190
183
174
173
180
184
183
176
172
175
179
178
173
162
150
159
176
191
194
183
174
172
172
175
182
189
194
194
185
180
180
184
192
197
194
184
176
172
175
180
183
182
184
184
182
181
179
183
193
199
195
184
173
173
178
184
182
175
172
176
181
180
167
160
153
159
176
191
196
190
180
174
172
174
178
182
188
185
179
178
179
183
190
195
192
184
175
169
171
177
179
177
175
177
182
183
180
182
189
196
194
185
177
174
175
178
175
166
164
175
185
192
173
170
166
164
168
175
185
191
185
176
170
167
169
174
175
174
175
179
183
184
185
182
183
185
181
175
175
178
179
175
172
177
186
189
183
182
187
193
192
187
180
176
177
179
176
171
167
174
184
192
176
177
174
168
162
163
174
182
183
174
160
155
157
167
173
175
176
179
182
183
182
181
185
188
188
185
180
177
174
171
173
182
191
191
184
183
188
195
195
189
181
178
180
184
189
188
182
177
178
181
167
169
173
173
165
162
170
180
181
170
159
154
158
166
172
174
176
176
176
179
181
185
187
186
187
187
184
174
164
163
172
184
190
187
181
182
188
196
197
189
181
178
179
183
186
191
191
182
174
172
157
163
173
175
168
165
173
186
187
175
167
169
172
172
170
171
174
175
172
174
180
185
183
179
182
189
187
174
160
162
175
186
186
180
175
178
184
189
192
191
185
181
176
168
170
179
187
187
180
174
156
167
174
174
169
167
177
191
191
180
174
175
177
175
171
171
174
174
171
173
180
184
180
173
179
190
191
179
167
170
186
192
187
179
175
177
181
185
185
190
189
184
176
164
162
170
179
187
189
188
168
170
173
174
172
172
181
188
187
179
176
176
176
174
172
173
174
172
170
175
188
193
184
174
176
186
190
182
174
180
191
195
191
181
181
182
184
185
185
187
188
186
179
175
172
173
177
183
191
192
183
178
176
178
181
182
185
184
181
179
178
177
175
173
170
172
170
167
167
175
188
195
189
174
169
176
185
182
177
181
188
186
181
180
188
195
193
186
183
183
187
188
183
181
181
181
180
178
180
179
192
184
179
180
184
187
188
185
179
176
178
177
175
171
165
162
164
165
165
171
181
190
187
173
167
173
181
181
178
178
180
178
173
176
187
199
193
184
177
180
188
190
184
180
180
181
182
177
173
165
197
187
178
171
175
184
189
187
174
169
169
173
176
170
163
162
166
170
167
169
175
181
181
175
173
178
182
181
177
178
180
181
176
175
181
187
183
175
170
174
182
185
183
179
176
179
184
186
181
174
199
190
176
165
168
180
187
184
168
163
168
177
180
173
168
174
181
181
176
173
176
177
176
176
176
181
182
181
181
180
183
183
180
177
177
173
172
167
164
160
166
178
183
182
178
176
183
190
194
189
194
187
177
171
175
183
186
178
167
168
180
190
187
178
172
179
187
189
185
182
181
179
176
175
176
177
177
179
185
187
180
177
177
177
177
171
168
168
164
156
158
172
183
186
178
175
180
186
190
189
185
180
177
177
182
186
186
181
175
179
186
194
188
180
173
175
181
185
188
187
185
184
187
185
179
175
175
181
188
189
179
171
171
175
178
180
178
175
170
166
170
176
181
179
174
174
181
183
179
176
177
174
174
179
184
185
184
180
179
179
179
182
182
178
172
170
174
184
189
188
185
182
187
187
181
179
181
185
189
188
178
169
167
173
181
187
189
187
185
182
184
185
181
175
171
177
185
185
176
168
174
174
175
178
182
179
177
174
171
173
173
171
172
171
171
174
179
190
193
190
183
178
175
175
178
181
187
189
186
182
175
168
169
175
184
190
193
189
187
188
190
190
184
179
181
186
189
184
175
168
178
181
182
181
177
171
170
166
168
175
178
179
174
172
175
185
194
196
194
187
181
174
166
167
173
181
187
188
184
177
171
168
171
179
186
189
189
186
186
186
188
189
188
188
188
189
187
179
174
170
182
188
189
181
171
165
167
168
175
181
188
192
188
180
180
187
193
192
184
182
179
178
175
175
176
177
180
184
185
181
172
168
172
181
184
185
184
185
186
183
183
186
188
189
189
189
186
179
176
173
181
189
187
179
171
168
177
184
184
183
186
194
195
189
183
179
180
177
178
180
182
184
188
192
187
177
175
178
183
183
175
168
169
173
178
179
183
187
186
182
181
184
187
188
186
187
188
188
183
180
172
176
178
175
176
179
188
191
187
180
178
184
192
190
184
174
170
173
179
186
191
190
190
188
185
181
178
175
175
176
172
165
163
166
170
173
178
182
182
182
183
188
189
186
181
181
186
189
188
183
178
183
172
161
156
159
168
174
173
164
157
161
172
182
178
167
158
163
170
171
167
163
159
157
165
175
181
176
164
159
166
175
177
174
172
173
173
173
175
179
180
181
184
187
184
180
176
182
189
188
172
173
162
153
155
163
171
173
169
163
163
167
176
184
184
175
169
167
167
166
161
162
165
167
172
179
181
176
167
163
168
173
176
175
174
172
164
161
166
175
178
178
177
178
180
181
179
182
182
185
162
162
156
155
162
166
165
160
163
170
177
176
172
170
168
168
166
167
167
166
166
169
173
176
179
181
180
177
170
167
168
171
173
176
176
173
166
162
165
174
178
178
173
170
171
176
179
180
180
179
158
159
158
158
162
164
158
150
155
169
180
177
165
152
149
156
162
168
173
177
175
175
177
178
180
179
179
179
175
171
171
174
178
180
178
176
175
170
169
173
179
180
177
172
171
174
176
179
179
178
159
160
156
153
152
157
160
158
156
161
168
171
165
156
156
160
167
173
177
176
175
177
180
182
182
180
181
183
182
179
179
180
180
176
174
177
180
178
173
175
181
184
182
181
179
177
178
181
183
180
160
162
157
150
146
152
162
168
163
160
164
170
170
170
169
169
171
170
166
164
167
177
187
189
187
182
183
185
185
184
183
182
178
172
171
176
182
180
177
178
181
182
181
178
177
176
176
181
186
184
161
167
168
161
153
151
157
165
170
173
173
176
176
172
167
163
160
158
156
157
165
176
188
193
187
181
177
177
180
181
180
177
176
172
172
177
179
178
177
178
180
179
172
165
161
165
170
176
182
185
163
172
178
175
164
154
153
158
170
181
186
182
177
171
164
159
154
152
157
164
168
171
176
180
177
172
169
172
177
177
175
171
174
182
187
184
179
177
176
178
179
177
172
166
160
164
171
177
180
181
163
170
177
173
163
156
154
160
168
178
185
183
177
172
166
161
157
159
165
169
168
164
164
164
166
166
165
169
178
177
172
167
172
183
193
191
184
180
179
176
177
179
183
181
179
178
178
178
178
177
157
160
164
164
159
156
156
164
169
175
175
178
177
176
173
167
163
163
170
168
166
162
160
162
168
169
167
169
175
174
171
168
170
177
184
186
187
185
179
171
165
169
182
193
191
184
176
172
174
176
155
157
160
161
159
156
157
164
172
175
174
172
175
179
180
175
169
167
168
168
167
166
167
170
173
173
171
170
169
169
169
171
172
170
172
179
184
184
170
157
152
159
171
180
184
180
172
168
172
177
163
164
165
164
162
160
159
164
172
175
169
167
170
178
184
181
175
170
168
170
171
173
172
170
170
167
170
171
169
169
173
176
176
173
171
175
178
174
163
154
153
162
168
172
176
179
179
175
175
174
174
170
167
166
166
165
164
165
171
170
167
162
166
174
181
181
175
172
171
176
178
178
174
166
159
163
168
173
175
176
184
187
185
176
171
172
176
174
171
167
169
168
169
171
173
182
192
192
179
167
178
166
163
165
170
173
175
175
176
171
167
166
171
174
175
174
169
167
170
178
183
183
176
166
160
164
172
175
178
180
187
190
188
182
175
173
173
177
180
178
174
171
170
170
171
179
193
192
181
163
170
162
163
170
174
177
177
182
183
182
177
178
180
182
178
171
164
161
164
173
180
183
178
172
171
173
177
177
175
176
177
184
187
187
182
178
172
171
177
177
175
173
171
171
171
175
184
187
182
171
158
165
173
178
175
171
170
180
186
186
182
179
181
182
179
175
169
165
165
168
172
176
175
174
177
180
181
179
176
174
174
173
179
187
187
182
172
166
165
171
174
174
173
172
172
175
177
181
182
182
156
171
181
182
173
163
162
169
180
185
181
175
172
173
175
180
184
179
171
169
169
170
172
173
176
178
180
181
180
181
178
173
172
175
181
182
175
169
168
173
176
177
175
176
178
182
180
177
179
184
167
175
178
178
171
163
159
168
180
186
181
172
164
166
171
181
186
183
176
172
172
173
174
173
173
174
178
183
186
187
182
174
166
164
168
173
176
179
179
180
178
177
179
187
195
196
186
176
175
181
176
174
172
173
174
169
164
164
177
185
184
178
171
174
177
183
180
176
172
170
171
175
176
176
175
173
178
188
191
189
184
176
168
165
165
169
174
179
182
183
181
180
183
190
198
196
186
176
172
175
181
174
172
174
177
173
167
161
166
176
183
182
182
189
190
185
173
163
162
165
167
169
174
178
180
184
189
194
194
190
186
181
178
175
172
171
170
171
177
182
187
190
188
183
179
173
176
175
173
174
180
177
175
174
172
171
167
164
168
174
180
181
175
180
180
176
167
166
166
169
166
165
171
185
196
196
192
191
190
190
190
190
183
179
173
172
170
171
173
181
189
192
186
175
161
163
169
178
179
175
176
175
173
172
169
168
175
179
181
179
178
176
169
164
160
160
166
170
176
178
176
173
178
192
199
197
182
175
178
187
190
188
182
177
175
176
180
182
182
182
184
185
181
171
163
168
177
185
185
180
169
166
168
171
172
177
183
186
184
180
179
180
175
167
162
162
167
171
174
178
181
180
182
190
194
184
172
170
176
181
183
176
172
176
182
187
188
188
187
182
177
174
172
171
172
180
188
192
192
187
165
162
167
174
178
178
180
181
181
180
182
185
188
183
179
174
170
170
172
176
180
180
179
177
177
174
173
174
176
178
173
164
165
175
186
189
185
182
182
177
172
166
168
172
179
186
192
193
192
183
164
165
171
176
174
168
168
173
178
181
183
187
188
186
182
177
172
170
171
177
180
176
168
167
171
177
179
179
177
176
172
167
164
171
176
175
169
169
169
167
163
161
167
177
185
189
187
184
180
178
167
169
173
173
165
159
161
169
177
184
188
188
184
178
176
174
172
172
174
178
179
173
168
171
180
186
185
182
178
177
180
180
174
168
167
170
168
163
164
160
160
161
170
181
187
185
179
176
177
180
173
172
171
169
163
159
161
167
173
182
185
186
182
175
171
170
172
180
182
179
172
170
173
179
185
186
184
179
176
174
180
188
187
182
177
176
176
174
170
169
167
168
173
178
180
178
174
176
183
193
183
175
171
170
169
165
164
165
166
170
172
177
184
182
175
170
175
189
195
181
166
163
173
184
184
180
176
174
172
171
176
189
196
197
193
187
184
182
181
181
178
176
175
173
170
169
168
176
192
202
191
179
175
174
174
172
168
166
165
164
164
171
183
189
186
178
181
195
200
187
168
165
174
180
179
175
174
176
176
175
179
189
199
199
193
185
182
185
188
188
186
183
180
174
172
169
170
178
192
198
182
174
169
172
177
180
175
169
167
168
169
177
187
192
193
189
185
192
195
188
177
171
175
177
176
174
178
185
190
189
187
190
190
185
177
173
174
180
184
184
183
186
188
186
178
174
176
183
188
186
168
159
154
166
181
192
187
174
168
172
184
192
193
190
187
183
183
188
189
185
177
173
176
177
175
172
175
182
190
192
187
184
179
173
172
171
175
181
181
178
178
183
188
188
183
180
181
184
183
183
164
159
158
166
179
195
193
182
172
175
186
198
196
185
174
172
177
184
184
182
174
173
177
179
175
169
168
173
180
183
178
173
168
171
175
180
185
187
185
179
179
179
177
180
179
180
181
181
182
183
178
178
173
167
170
177
186
189
184
177
179
184
185
179
173
172
176
181
183
180
174
175
180
182
177
171
169
174
180
184
176
172
171
175
178
183
188
190
189
188
183
177
171
170
175
179
178
177
182
186
191
186
177
165
157
163
175
182
184
174
168
169
173
178
179
179
178
178
180
181
180
183
185
185
181
176
173
175
181
185
187
186
185
182
178
180
185
189
188
187
182
175
170
171
178
183
181
180
180
182
178
174
170
163
161
163
170
175
174
171
167
169
171
178
181
182
180
178
177
182
185
189
188
185
181
179
176
173
174
183
195
203
199
189
177
177
181
185
183
175
174
174
174
176
184
190
191
185
178
175
160
164
170
172
169
167
170
172
174
172
171
172
174
175
175
178
181
180
178
181
186
189
186
179
178
180
178
171
166
175
195
208
204
191
177
177
181
183
178
172
170
174
176
175
176
183
190
187
177
170
163
171
177
178
174
171
175
181
180
176
175
174
173
170
170
175
180
180
178
180
185
188
182
174
174
179
181
175
164
167
188
201
199
188
179
180
184
185
180
174
169
171
174
173
170
173
180
182
179
171
178
179
178
176
174
173
177
181
182
179
178
176
172
169
170
174
178
178
175
177
183
185
179
169
169
178
185
181
175
172
180
185
183
181
180
183
187
188
186
177
169
167
171
176
177
173
174
176
180
182
187
181
175
175
178
178
177
176
177
179
181
178
173
170
169
172
173
173
171
173
179
184
181
171
169
177
186
184
181
179
179
177
174
177
182
186
187
188
186
181
171
170
174
181
185
181
176
176
179
183
189
180
175
178
183
183
179
172
171
175
178
177
174
170
168
169
169
169
169
172
178
186
185
179
177
181
186
183
179
178
180
180
177
178
183
189
189
185
182
179
176
177
178
181
181
179
175
176
178
181
190
184
180
180
183
184
182
177
170
167
168
172
174
172
170
172
170
167
166
171
178
186
188
185
184
188
188
182
173
171
178
184
185
180
181
185
186
182
175
173
175
180
181
178
172
170
171
177
183
184
189
187
180
175
176
181
185
183
175
171
173
176
177
175
173
178
182
177
172
174
179
183
184
181
182
186
185
179
171
167
173
181
183
180
177
176
177
178
172
168
170
180
185
182
172
165
169
181
188
191
181
178
174
169
174
180
186
185
181
182
187
191
185
179
178
183
187
186
183
180
181
180
178
173
171
174
175
177
178
175
173
172
177
178
175
172
171
175
172
169
172
183
191
187
176
170
175
183
188
188
173
165
165
171
178
183
186
183
182
184
189
191
188
184
183
185
184
187
189
185
183
178
176
172
167
161
167
177
186
187
178
171
173
178
180
179
177
175
173
173
182
189
193
187
176
175
180
184
182
179
170
164
165
177
183
187
183
179
178
175
176
172
175
177
178
175
177
183
187
186
183
181
178
176
172
169
169
177
184
185
180
172
172
180
188
194
189
180
172
173
183
188
186
180
176
178
181
183
177
175
171
162
167
181
189
190
179
172
169
170
169
162
159
159
160
168
176
184
187
186
183
183
182
178
178
182
184
181
177
174
173
170
171
178
188
199
196
183
172
171
176
180
179
178
182
184
182
178
173
171
171
159
166
180
189
188
175
164
162
173
179
179
172
161
160
171
184
190
189
186
184
184
180
174
175
182
189
192
184
174
170
167
170
179
186
192
192
185
179
174
174
175
179
183
189
191
187
179
172
168
171
158
161
173
181
181
175
165
166
178
192
203
194
182
175
181
190
195
191
187
185
185
180
173
172
175
184
196
199
188
173
165
169
179
185
183
185
184
184
179
178
180
183
185
188
191
190
184
177
170
174
161
161
167
173
176
180
181
180
182
188
195
195
190
182
182
185
187
185
186
187
188
186
182
177
176
179
187
197
188
174
164
167
177
183
184
180
179
181
181
181
185
187
183
182
186
190
191
184
178
173
165
165
168
172
175
184
193
193
185
178
177
179
183
183
178
177
179
180
183
184
189
191
192
189
185
179
180
183
182
175
164
163
171
179
182
178
174
174
179
182
187
187
181
176
177
183
188
188
184
169
163
152
153
160
168
168
160
158
159
160
165
170
173
174
170
168
163
160
158
163
170
171
168
168
176
183
182
177
174
173
172
170
171
179
184
184
184
185
182
180
177
178
178
175
166
163
173
186
193
170
164
151
150
160
173
175
168
159
160
165
171
175
178
178
175
172
166
160
153
156
165
172
170
170
175
180
179
177
175
176
176
175
175
178
179
177
172
172
175
176
175
174
174
172
167
166
171
181
191
168
165
158
158
166
176
177
171
166
167
173
175
173
166
164
162
163
167
166
162
161
167
174
172
170
172
178
180
182
180
180
181
179
176
175
174
168
164
165
171
176
177
173
168
168
170
172
174
178
183
156
158
161
165
168
173
173
168
167
171
179
176
165
149
142
147
156
169
175
176
176
176
176
173
170
173
183
192
189
182
179
177
176
171
168
172
170
168
165
170
178
180
175
170
170
173
174
175
175
176
151
150
155
159
164
166
167
166
164
170
175
177
167
155
146
152
166
175
178
177
177
178
178
174
171
174
189
200
200
187
180
177
175
170
170
178
181
177
171
171
178
181
178
177
174
174
174
175
176
174
156
153
152
153
158
161
165
164
158
158
164
175
180
171
166
164
170
174
171
165
165
173
177
177
175
176
183
191
192
187
184
182
183
182
184
186
185
180
174
173
178
179
178
177
174
171
171
175
179
178
166
164
161
157
160
165
166
164
159
155
160
173
179
179
171
160
158
161
161
160
161
168
177
184
183
180
176
176
176
177
179
187
193
197
193
188
180
176
173
173
175
176
175
173
171
167
170
174
178
181
173
176
174
168
167
170
171
169
168
170
171
174
177
177
170
156
144
146
159
166
169
168
175
182
186
184
178
174
174
174
173
179
190
196
193
184
175
173
173
171
171
171
170
170
172
175
176
176
176
179
167
173
174
169
167
171
172
171
174
182
184
179
175
175
172
160
146
149
165
175
173
168
167
170
176
179
180
185
183
178
172
170
178
186
187
180
175
175
177
173
168
166
167
171
180
184
181
173
169
175
158
162
165
164
161
162
163
170
178
185
186
180
175
176
176
170
161
162
171
175
170
163
160
163
167
167
169
176
181
176
170
168
176
183
183
178
175
177
178
173
166
163
168
178
187
185
174
158
158
172
159
160
162
163
160
159
162
170
178
180
173
170
172
177
182
177
169
168
172
174
169
165
165
168
169
163
162
164
168
168
168
170
178
183
183
178
174
172
171
170
166
166
170
179
187
181
167
155
160
174
166
166
166
167
166
165
168
174
176
171
164
159
168
179
186
182
174
170
172
176
176
174
174
174
174
172
166
164
164
166
169
172
177
178
181
177
173
169
166
167
170
169
170
175
180
179
173
168
170
175
166
167
168
172
174
173
173
172
172
167
161
162
170
179
183
181
176
171
174
179
183
182
179
174
173
175
177
174
173
173
173
173
170
171
171
171
172
173
176
179
175
171
168
170
175
179
180
174
170
162
161
160
163
171
174
171
167
166
168
169
170
172
176
179
178
176
172
171
174
180
184
184
179
171
169
172
176
178
178
177
176
175
173
170
167
166
168
177
186
186
177
170
168
171
174
179
178
172
161
152
161
160
164
171
170
163
152
158
169
177
180
181
182
180
175
169
165
166
172
179
183
182
177
172
168
167
173
176
176
176
177
181
187
185
179
167
165
169
178
179
174
170
170
174
177
177
174
169
162
162
168
171
176
176
169
155
149
158
171
182
183
182
180
180
177
170
165
166
174
179
179
175
173
172
173
171
170
169
173
179
182
188
193
194
188
176
164
158
163
168
173
174
174
176
176
178
177
174
175
177
175
185
188
182
170
158
154
163
175
184
185
180
176
175
173
173
176
179
180
179
174
168
167
170
173
170
167
168
176
186
196
193
192
187
182
174
167
161
165
173
181
182
178
176
178
182
182
179
177
178
177
181
184
178
170
162
161
168
179
187
189
182
171
164
168
177
190
193
189
184
177
172
172
173
172
168
165
170
180
191
197
192
181
171
168
168
171
175
182
185
186
184
181
181
189
193
189
178
173
174
170
171
171
172
169
166
166
172
180
190
190
181
168
166
172
185
191
191
188
183
179
179
179
176
171
165
167
175
182
187
185
181
177
170
167
167
173
182
187
185
183
182
185
192
198
193
184
174
169
175
170
171
171
171
170
170
171
175
183
188
185
178
168
177
186
191
187
178
175
177
176
176
177
177
173
170
172
178
181
182
181
180
180
178
176
174
174
177
179
175
171
177
186
191
191
174
170
168
172
178
178
177
175
173
172
173
177
181
184
183
179
170
166
176
188
190
182
173
171
171
169
166
171
180
187
186
177
175
178
183
184
185
183
181
177
171
169
169
172
171
171
177
183
185
175
165
163
170
177
178
184
180
175
172
171
175
179
184
183
181
178
174
168
173
183
185
181
175
173
172
165
160
166
182
194
189
176
170
177
186
187
186
180
173
169
167
167
169
174
177
178
178
177
173
172
173
177
177
177
174
180
174
171
170
170
171
176
179
179
180
183
185
184
184
185
185
182
179
176
173
165
159
165
179
190
184
173
172
179
185
184
177
173
172
170
171
175
180
182
182
181
178
171
171
178
189
193
185
178
175
171
167
170
173
172
167
169
173
175
178
181
186
190
191
189
184
182
181
177
175
168
162
166
174
179
179
177
178
180
179
172
168
169
176
181
183
183
184
186
183
178
172
170
173
183
194
199
190
181
177
168
167
173
177
173
167
166
170
171
170
168
174
180
183
182
177
176
177
178
176
170
162
164
169
177
179
181
180
179
176
170
170
175
182
182
181
179
181
183
180
173
168
172
179
186
190
190
187
182
177
172
169
173
173
169
166
167
169
168
167
169
175
176
173
171
172
173
175
177
176
170
162
163
170
180
182
182
179
179
180
181
183
183
181
175
171
169
176
180
176
169
169
176
184
188
185
181
183
183
177
177
169
165
165
166
167
167
167
164
171
183
188
185
176
172
172
174
175
178
175
167
163
169
178
188
185
179
176
177
183
187
189
188
180
175
173
174
178
180
176
174
174
178
184
186
184
179
177
178
177
178
169
163
165
168
169
168
167
166
175
184
190
192
187
180
176
175
179
181
179
171
174
184
191
193
186
177
173
171
174
183
190
188
183
178
180
183
183
185
186
184
180
177
176
180
181
179
174
173
176
179
175
172
172
172
169
168
168
170
171
168
174
183
189
185
177
174
181
188
186
180
178
186
190
189
183
179
175
172
173
179
185
188
183
179
181
186
189
191
191
188
184
177
171
172
177
179
175
173
173
174
173
176
177
175
171
168
167
169
169
165
166
176
181
181
176
175
185
195
191
182
175
175
178
179
179
180
185
185
185
184
185
183
179
175
177
181
185
185
184
184
185
182
174
173
177
183
185
177
170
163
162
170
175
179
176
171
165
166
170
174
180
181
177
173
174
182
192
195
187
173
165
169
174
176
174
176
183
190
193
186
181
175
174
175
175
175
174
173
175
178
185
187
185
183
189
198
194
182
169
160
160
164
174
178
179
175
168
164
170
181
194
192
179
170
174
184
192
188
177
169
168
174
178
176
173
172
176
184
188
179
174
166
172
175
177
174
169
169
174
181
185
184
183
189
202
205
198
184
173
174
175
175
174
174
178
180
175
166
168
178
194
195
186
178
179
180
180
173
170
173
184
185
180
175
173
175
178
181
184
177
173
169
168
173
176
175
171
171
179
185
183
171
171
184
200
205
197
185
182
188
188
182
173
171
175
179
176
168
169
176
187
193
193
189
184
178
173
169
173
183
190
187
180
175
176
181
185
186
187
187
185
176
172
173
177
177
174
171
177
181
172
165
165
180
194
198
192
182
181
188
182
175
171
172
175
174
168
167
172
180
187
189
191
193
188
182
177
176
181
187
190
185
180
176
179
186
190
190
191
194
197
191
183
180
180
180
175
168
161
164
169
171
175
183
192
193
186
176
172
178
173
172
172
175
173
168
161
165
174
183
184
180
176
178
183
187
187
184
182
185
187
185
180
178
181
186
187
182
180
186
196
197
193
189
187
184
177
165
159
166
177
185
186
185
189
190
185
173
164
178
177
178
177
174
171
164
159
163
173
181
179
170
163
167
176
186
188
184
180
179
182
183
179
176
179
182
181
171
165
171
182
195
197
192
189
186
181
176
171
170
180
187
184
179
179
184
185
178
170
186
186
180
174
172
170
164
160
165
174
179
175
169
163
166
174
183
187
182
176
174
177
178
175
172
176
180
180
172
165
165
176
189
193
188
184
183
187
187
181
169
169
172
174
169
168
174
184
191
184
186
181
175
175
178
176
169
165
169
175
178
175
173
173
177
181
184
184
181
176
175
176
177
178
179
180
183
184
182
178
177
179
184
186
183
177
180
187
188
180
165
156
159
168
168
168
173
180
190
188
178
176
176
181
183
181
173
170
172
178
177
176
177
184
188
188
186
182
179
177
177
178
181
185
189
189
190
187
185
183
182
183
184
185
182
179
180
184
182
176
165
158
162
171
176
179
175
175
177
181
170
172
179
184
182
178
175
175
176
176
175
175
179
184
190
190
185
179
176
175
177
180
183
186
191
195
194
186
177
170
176
182
186
186
185
185
184
180
176
173
173
176
178
182
183
180
174
172
173
179
163
170
178
180
178
176
177
179
180
180
179
180
181
180
180
184
184
180
175
175
177
180
182
183
187
189
190
181
170
163
168
177
185
185
183
182
181
181
183
184
185
185
188
188
186
179
172
170
173
179
158
165
174
177
178
178
180
181
182
184
188
189
183
180
178
181
184
183
181
179
178
178
179
180
180
179
177
176
176
174
173
176
182
182
177
173
176
184
191
191
187
185
188
190
187
182
177
174
174
174
163
169
178
179
180
180
179
180
183
185
185
183
182
186
189
188
184
183
185
184
182
178
178
177
175
170
168
174
181
186
187
186
183
179
175
173
175
183
189
187
184
184
188
190
188
185
181
178
176
173
179
181
185
184
181
177
177
179
185
183
174
164
169
181
189
188
179
177
178
183
184
183
181
179
175
172
171
173
177
183
186
186
183
179
180
182
183
180
175
174
177
183
187
187
187
183
180
178
179
182
181
181
183
183
183
183
179
180
183
180
169
158
157
161
169
173
173
169
171
175
185
191
194
189
184
183
182
179
172
173
176
181
181
180
185
189
189
182
173
171
174
179
182
182
184
181
179
177
182
188
170
159
162
177
189
194
185
176
171
176
177
177
171
162
162
169
175
175
171
174
185
194
197
191
184
184
188
189
180
174
174
179
182
182
183
185
187
184
179
176
175
176
174
174
176
178
180
181
181
179
166
144
146
170
190
195
187
173
167
176
187
199
193
183
177
180
188
187
184
184
188
193
189
182
181
181
187
191
189
181
177
179
186
189
184
181
182
186
185
181
180
178
176
173
171
175
181
184
178
171
175
154
155
170
181
183
181
179
178
181
187
192
193
191
189
191
193
191
186
186
189
189
189
183
181
181
181
184
184
179
176
177
188
193
191
185
180
181
183
184
189
191
188
178
171
174
181
183
181
175
178
175
176
175
174
171
176
186
193
189
181
176
177
183
188
192
190
188
181
176
178
184
189
191
188
182
179
178
181
178
176
174
175
186
191
189
181
174
176
183
192
197
192
181
174
175
181
187
188
186
150
143
143
152
165
172
169
161
160
164
170
170
168
167
170
173
172
166
156
153
162
175
183
178
170
168
171
177
180
182
178
171
164
168
179
184
180
175
171
171
171
172
177
179
173
162
158
170
181
185
160
157
152
157
164
172
170
163
163
168
172
172
170
169
172
176
177
171
161
153
159
173
180
174
168
165
170
177
180
180
178
173
170
171
176
180
179
173
169
166
167
170
172
173
170
162
158
169
181
187
172
170
166
162
164
169
170
166
163
165
170
172
172
171
172
174
174
173
170
163
161
169
174
171
164
162
171
179
182
181
180
179
176
173
172
175
176
171
167
168
172
174
171
168
168
168
172
172
179
185
171
170
167
165
164
164
167
166
166
166
170
170
169
166
165
166
170
176
179
177
175
173
173
169
163
166
178
185
188
182
179
178
175
171
168
174
177
173
170
172
176
176
171
167
169
172
175
174
177
181
165
160
160
161
164
164
165
166
165
166
167
168
165
159
160
164
171
178
181
180
179
174
171
167
162
170
185
197
195
185
179
176
176
175
177
180
181
178
174
175
177
176
170
166
169
170
171
173
176
178
168
157
156
160
164
165
166
165
162
160
161
165
167
167
164
168
174
177
176
169
167
167
166
165
163
168
180
186
185
178
174
177
185
193
195
191
185
178
175
175
176
175
173
173
171
168
168
171
175
176
177
165
157
157
164
169
169
166
162
158
156
164
175
181
180
172
171
170
168
164
161
164
168
172
171
169
168
168
169
168
170
177
189
199
199
189
178
175
175
174
174
173
175
181
182
177
171
172
174
176
181
175
161
154
161
170
175
172
167
165
164
169
176
188
187
173
160
155
161
165
166
167
173
180
185
183
176
173
171
170
171
175
183
187
182
176
173
174
176
174
171
168
171
175
183
186
182
177
173
175
169
169
159
150
154
166
172
171
172
176
178
175
174
180
185
171
153
147
158
167
171
169
173
180
186
190
189
189
188
182
173
173
179
177
171
166
167
172
177
176
170
163
159
163
176
187
187
178
168
172
159
159
156
153
156
162
165
167
173
182
187
181
172
173
175
170
162
160
169
172
171
167
165
168
172
175
179
185
187
180
172
174
182
187
180
168
163
166
175
181
181
171
162
162
175
188
184
169
163
171
160
157
156
159
164
166
164
166
171
178
183
179
171
171
173
174
176
181
181
178
171
165
165
167
166
163
160
165
169
170
170
175
191
200
193
176
162
161
172
185
191
182
172
175
186
191
183
168
164
173
168
161
159
163
170
173
173
172
167
167
165
169
172
178
181
181
184
187
187
182
177
174
176
180
180
172
162
158
162
168
172
175
182
189
188
179
167
164
172
186
188
179
171
175
188
193
188
180
178
176
166
162
160
164
171
174
174
171
161
155
157
164
175
182
185
184
183
182
183
183
182
181
183
187
190
184
175
168
168
172
174
173
167
169
173
175
172
172
177
186
183
173
167
171
180
188
190
187
181
174
164
161
162
166
168
165
160
157
156
155
159
168
176
181
182
179
175
175
179
181
181
180
179
180
181
182
178
176
175
173
172
171
167
168
172
172
173
177
185
185
179
170
167
170
174
180
184
185
178
170
165
165
166
169
166
156
146
150
160
170
170
173
175
177
174
168
165
170
178
182
180
176
173
171
170
170
172
173
173
170
170
173
180
183
180
174
171
177
180
179
176
171
172
175
177
178
177
173
172
170
170
171
174
174
170
162
159
165
177
184
185
181
178
177
171
163
161
169
179
185
180
173
170
170
168
167
166
166
167
169
172
181
192
194
188
174
167
168
168
171
173
174
176
181
184
182
177
172
171
174
173
176
179
177
175
179
182
185
183
186
190
190
186
179
171
165
166
173
183
186
181
173
171
173
173
169
163
160
164
171
179
186
193
189
182
168
163
163
168
174
179
179
177
178
182
185
181
177
174
175
173
177
178
174
173
180
187
186
181
184
189
191
185
176
167
167
174
180
185
186
182
178
178
179
176
170
164
164
169
175
182
186
184
177
170
163
164
170
179
184
184
180
176
173
176
182
184
180
175
175
171
175
175
171
170
173
177
178
178
182
186
185
174
165
165
170
176
180
183
183
182
183
182
180
174
169
168
170
173
177
180
180
178
171
168
167
172
180
185
184
180
175
174
173
172
173
178
179
178
180
171
175
175
172
170
170
172
176
180
184
183
172
163
164
170
175
178
177
176
178
181
183
179
174
168
167
168
173
176
176
177
177
178
177
177
178
181
184
183
175
167
163
170
173
172
167
170
178
183
184
176
176
174
172
171
173
175
178
180
182
180
169
162
169
182
190
184
175
170
173
177
177
172
167
165
164
167
173
178
180
181
182
183
184
181
178
178
179
177
170
161
160
166
171
173
170
173
179
184
180
182
177
172
170
169
172
174
173
175
178
182
179
175
179
192
197
190
178
172
170
169
166
165
165
167
165
165
171
180
185
185
184
186
184
175
165
164
168
174
175
171
164
166
169
175
180
181
179
173
168
184
178
173
170
167
167
167
169
173
180
186
186
183
182
190
195
190
181
174
169
163
161
163
170
173
169
171
175
182
188
184
180
180
176
164
157
161
167
174
178
179
178
171
170
174
184
186
178
169
169
178
175
174
173
170
166
168
170
174
177
179
180
180
177
178
181
185
183
177
170
164
165
173
179
182
180
181
180
180
176
171
172
174
172
163
157
163
172
179
183
183
184
181
174
172
173
179
179
178
179
171
171
174
175
173
172
174
174
170
159
156
159
165
169
171
174
182
181
178
172
166
167
176
183
182
180
181
181
178
171
166
172
178
177
168
161
165
177
184
186
185
184
184
179
172
170
176
184
191
189
171
168
168
170
171
174
177
173
158
142
143
154
163
168
169
173
178
179
177
172
167
165
167
172
174
174
176
179
180
176
173
177
186
186
177
167
166
176
184
185
181
180
183
185
182
175
178
185
193
185
174
166
162
164
167
172
174
169
156
154
163
175
179
176
174
174
174
172
171
172
169
165
167
171
176
176
175
176
178
180
179
180
183
182
176
170
171
176
180
182
179
178
180
187
189
185
181
178
176
173
176
169
165
166
169
172
173
172
171
179
190
197
195
185
180
176
172
168
170
176
181
183
185
189
190
189
181
173
171
175
179
177
171
164
163
171
176
179
180
181
181
181
179
179
182
185
181
170
160
162
173
174
172
169
170
171
174
178
181
186
185
183
181
181
181
176
171
169
175
184
190
192
192
194
196
192
183
173
167
170
177
176
167
159
160
174
183
187
184
182
183
181
176
170
174
182
181
170
157
156
164
170
175
173
171
168
173
180
182
175
164
157
161
171
176
177
175
179
184
187
186
183
182
181
181
179
175
173
172
177
181
181
176
172
174
182
190
189
186
179
177
176
172
170
172
181
184
177
164
155
157
164
173
177
174
170
174
179
180
172
163
158
161
169
174
178
183
188
189
186
178
175
176
177
176
173
172
173
175
181
182
181
182
187
190
188
187
184
178
174
175
175
174
174
178
184
189
186
174
160
158
162
172
177
177
175
176
176
175
172
177
181
182
179
177
181
186
188
187
182
184
186
186
181
177
177
176
176
173
171
174
180
182
186
187
183
177
171
169
175
181
184
178
175
180
189
194
191
184
176
169
173
179
181
179
178
177
172
166
168
180
193
196
187
181
181
182
180
175
180
194
201
193
182
175
179
184
179
170
168
174
180
177
172
170
176
175
170
171
179
187
189
179
173
180
190
196
192
188
184
178
186
188
186
186
184
179
170
164
167
178
188
190
186
183
181
177
173
172
180
194
199
188
173
171
179
188
187
176
174
181
183
172
164
165
175
182
180
177
180
185
185
179
176
180
188
190
189
183
182
183
186
190
190
190
187
179
171
168
174
179
182
181
180
182
180
178
176
177
180
183
183
178
171
171
179
189
194
189
181
179
177
172
168
174
184
188
185
178
176
179
179
181
181
182
185
184
178
172
168
177
178
178
179
184
181
175
168
170
177
182
180
174
172
176
180
182
184
182
178
174
175
179
177
176
180
189
197
193
179
171
170
175
181
184
186
184
178
178
178
181
186
186
183
183
185
184
179
171
166
175
173
167
166
172
174
168
161
164
175
181
179
173
169
170
177
182
186
185
178
173
175
181
181
179
180
187
192
183
165
159
168
183
192
188
181
174
173
178
186
195
198
192
185
178
181
185
188
187
184
178
174
165
166
173
176
168
157
158
169
175
175
171
170
169
173
177
183
185
180
176
176
180
182
179
180
183
183
174
164
161
174
191
199
190
175
170
175
183
189
194
196
192
182
172
169
178
194
205
202
176
176
172
174
182
183
173
163
161
168
173
173
174
177
177
174
177
182
185
184
177
175
178
186
189
186
185
185
181
176
175
181
192
195
187
176
174
182
186
184
178
177
178
179
173
168
174
187
197
194
169
172
179
185
185
180
172
170
174
177
176
175
178
187
191
188
184
184
184
180
175
173
178
187
193
192
190
188
189
187
183
183
187
189
187
183
182
184
182
176
167
166
173
176
179
176
175
177
179
177
158
167
181
186
178
168
168
174
180
181
178
177
180
188
194
193
189
186
183
178
175
173
177
185
189
188
188
186
184
182
178
180
186
191
193
191
185
181
178
176
174
173
175
182
186
184
178
172
172
175
155
163
178
181
176
168
171
176
179
179
176
178
178
178
182
184
185
185
182
179
176
175
179
185
186
184
179
177
173
170
172
179
188
196
198
193
184
182
183
191
189
184
179
183
188
188
180
172
172
178
159
166
176
181
182
178
177
178
174
173
175
175
176
175
176
176
180
183
184
182
179
178
182
192
194
185
176
173
172
172
177
183
190
195
194
186
182
186
195
197
188
179
173
182
189
187
179
170
172
174
165
177
183
186
182
180
177
176
176
175
171
168
172
179
182
179
177
180
183
186
184
180
184
190
192
184
178
174
178
181
187
187
185
184
180
178
182
189
195
188
175
164
169
182
189
185
176
169
169
173
179
192
195
186
176
170
172
178
185
181
170
160
167
182
193
188
179
177
180
186
189
188
187
184
179
179
180
178
180
183
184
183
181
177
175
178
184
187
183
175
170
168
174
183
185
180
174
171
176
182
184
196
194
183
174
172
179
190
192
184
169
160
168
182
191
190
183
178
176
183
190
197
193
185
178
178
183
184
182
178
178
180
182
180
180
182
185
185
178
176
178
180
180
180
177
176
176
177
184
191
183
183
179
179
182
188
193
194
189
180
172
172
177
184
190
192
186
179
176
178
187
194
194
189
183
182
184
183
179
175
176
182
187
188
184
184
185
186
182
180
184
182
176
170
168
174
181
184
187
184
180
167
168
177
190
200
196
190
182
179
180
183
190
192
192
195
193
186
178
177
182
188
191
191
186
184
181
174
170
172
179
193
200
195
187
183
185
189
186
182
183
179
175
169
169
175
183
185
182
173
180
175
173
181
186
188
185
184
182
184
185
185
186
188
194
199
200
191
181
177
181
186
190
190
188
184
178
168
166
172
182
194
201
197
189
184
185
189
189
186
185
185
185
181
179
179
181
181
178
174
180
183
186
185
180
175
175
178
184
185
181
176
173
179
186
195
199
192
180
173
174
184
189
191
186
181
176
174
174
178
183
189
190
192
190
188
186
186
185
186
189
191
190
187
184
183
183
183
185
187
160
164
167
164
162
164
168
175
179
179
172
168
167
168
168
167
166
168
165
165
168
176
181
176
169
162
162
169
177
182
183
176
173
173
180
182
178
170
165
163
165
172
180
183
180
174
170
175
179
174
165
170
170
164
160
158
160
162
171
174
173
167
166
164
169
171
172
171
168
167
172
181
185
176
166
159
162
169
175
177
176
173
170
170
173
177
178
174
169
163
161
167
173
176
176
176
177
183
184
180
171
172
167
160
156
154
155
156
159
165
166
169
172
173
174
175
175
174
173
171
171
175
178
173
163
158
162
169
175
175
174
174
172
171
171
175
177
175
173
169
166
165
166
169
174
180
185
185
182
180
173
169
162
156
152
153
157
155
158
161
164
169
175
180
182
181
178
177
177
174
170
170
171
172
168
165
169
174
177
182
182
179
175
172
171
175
178
176
174
173
171
166
164
166
172
180
183
180
179
180
169
165
161
159
157
157
158
160
162
162
162
162
165
172
180
182
178
177
175
172
169
168
169
171
175
178
181
183
183
183
184
183
179
176
175
177
177
176
175
174
172
168
164
165
169
171
172
174
177
179
166
159
160
163
164
162
159
161
164
162
157
152
155
164
176
180
180
175
172
170
169
167
167
167
170
178
181
182
179
173
172
174
179
179
178
175
173
174
177
176
172
168
167
170
169
167
166
170
175
178
167
158
156
161
165
163
160
160
161
160
154
156
161
168
176
177
174
175
173
169
168
168
168
166
164
168
170
171
169
165
160
160
167
175
176
173
173
176
181
179
174
170
171
176
175
171
170
171
175
178
170
160
153
147
156
162
163
164
164
163
163
168
175
179
178
171
164
168
169
169
170
170
172
173
172
171
173
175
174
173
168
165
166
173
173
172
173
177
182
184
180
175
172
174
176
178
181
181
180
180
168
164
152
144
149
162
168
168
168
171
175
178
176
175
173
165
158
155
161
168
170
172
175
179
182
183
186
189
190
187
183
180
179
178
176
174
171
173
178
184
187
182
172
163
167
179
191
194
187
183
160
157
153
152
158
167
168
164
165
173
182
180
171
166
162
165
164
163
165
170
171
171
173
174
177
181
187
189
189
185
183
184
188
188
182
173
167
167
174
186
194
188
173
162
164
181
192
195
190
184
158
154
154
161
171
174
170
163
163
170
180
177
168
157
159
169
177
182
180
174
172
170
169
170
171
171
172
173
173
172
172
177
184
187
179
170
165
166
175
186
192
184
172
169
177
187
193
190
187
184
166
158
156
164
175
178
175
169
162
162
167
169
169
167
169
178
188
193
186
178
174
173
174
177
177
172
163
160
164
169
172
171
169
170
170
169
166
168
175
181
177
168
163
173
189
197
194
187
184
182
178
166
159
162
169
174
175
171
162
157
158
166
174
180
184
186
188
188
183
179
178
177
179
184
186
181
169
163
167
174
177
171
163
163
169
172
173
171
173
175
172
163
161
170
182
194
196
197
192
183
181
173
163
163
164
164
164
162
161
160
162
168
175
183
184
183
179
177
178
179
178
176
177
181
185
182
175
170
172
177
178
172
166
169
178
184
181
176
173
175
176
172
168
167
171
180
193
201
200
185
180
173
167
166
163
159
155
157
164
170
173
176
176
177
175
170
167
170
177
180
178
173
171
171
174
173
171
171
172
173
175
175
177
182
189
190
187
183
180
180
180
179
174
171
170
177
185
196
197
185
168
169
170
169
169
167
167
171
175
177
179
180
178
174
170
162
161
169
179
185
182
175
171
168
165
164
165
167
167
164
166
175
188
192
190
188
184
182
182
180
179
177
175
177
181
182
180
180
181
180
164
168
171
170
173
181
190
188
179
174
175
180
181
177
172
166
164
168
177
184
187
187
183
175
168
164
163
164
164
159
159
169
183
189
184
173
169
173
176
178
178
174
172
175
182
183
181
176
174
174
168
174
174
170
173
184
193
187
174
166
171
181
183
180
176
170
168
167
172
178
186
188
191
186
179
171
166
166
167
165
162
167
173
178
172
165
165
171
180
181
179
173
168
166
169
178
181
179
174
173
179
180
178
173
173
177
181
178
172
168
175
182
181
176
173
171
169
167
167
170
176
182
185
184
180
177
174
174
173
172
173
170
168
169
169
170
174
181
184
183
178
172
167
164
162
166
176
182
182
180
182
181
178
175
174
175
174
173
174
179
185
184
178
171
170
172
171
168
165
165
172
178
179
176
173
175
178
180
179
176
177
176
174
174
177
180
185
188
186
178
171
167
166
165
163
163
170
181
186
184
178
176
174
173
174
175
174
171
173
179
184
184
177
172
174
179
178
174
169
170
175
179
176
167
161
166
176
183
184
179
178
181
186
187
185
182
180
183
182
177
170
163
165
168
169
171
174
181
184
180
175
174
172
172
173
173
172
170
170
176
183
183
177
174
177
183
183
178
174
173
176
178
172
164
157
158
171
181
183
178
174
181
193
197
185
173
167
171
176
178
174
169
167
169
172
177
180
183
180
174
178
178
176
174
174
174
173
171
172
178
184
182
174
169
173
178
180
177
174
172
173
174
171
170
167
165
171
176
176
171
167
176
186
185
172
159
159
166
171
175
177
179
176
170
166
172
178
181
181
177
180
179
177
176
177
180
180
176
173
177
181
177
171
166
168
175
179
179
175
170
170
174
178
181
181
179
179
177
170
163
162
172
177
171
159
152
157
166
169
171
177
183
183
173
162
156
166
178
184
186
174
174
173
173
176
183
186
179
167
159
161
170
172
171
173
179
187
185
178
171
172
179
187
187
183
180
181
180
175
168
166
175
179
173
160
153
157
166
170
173
176
183
184
176
164
154
157
170
184
187
170
170
168
167
170
179
184
176
156
139
146
163
173
176
179
183
186
184
179
174
174
178
181
175
170
168
174
180
180
175
168
173
182
183
170
160
161
170
175
176
174
171
174
176
174
169
167
169
175
175
172
172
171
168
167
173
180
173
157
146
151
167
176
178
178
179
178
173
171
174
177
173
168
165
162
165
170
175
177
171
165
166
175
181
176
168
168
173
176
176
172
168
170
174
178
180
178
173
170
165
177
181
179
171
169
172
178
178
171
170
177
181
181
179
178
178
172
164
164
173
180
179
170
169
174
177
174
168
162
161
161
161
164
168
169
172
174
174
172
170
170
174
175
174
176
178
180
179
172
168
176
179
174
167
166
170
176
180
181
184
183
179
172
174
178
180
175
167
165
173
181
182
178
179
183
182
175
166
163
167
175
175
172
167
169
177
180
177
171
169
172
179
182
179
177
179
181
181
175
174
165
171
172
166
164
166
173
180
181
177
167
157
156
167
177
181
179
171
170
173
177
181
181
179
179
175
170
167
168
180
189
192
188
184
184
185
186
183
179
175
173
178
181
181
180
180
180
178
175
176
155
167
175
177
174
172
175
182
180
172
158
150
155
168
176
178
176
172
172
175
178
183
184
182
179
174
172
172
170
173
181
189
194
197
194
187
186
182
181
180
179
176
174
174
177
177
176
172
172
176
161
170
181
185
182
178
179
181
177
171
166
168
172
177
176
176
171
171
175
181
191
197
191
184
181
183
182
176
159
155
168
182
189
189
184
181
178
175
178
181
185
181
174
169
166
163
163
168
174
179
173
178
185
184
180
179
178
175
169
171
179
187
186
180
175
175
178
181
186
194
205
203
191
182
180
186
187
175
157
154
171
185
184
173
168
175
178
178
176
180
187
191
186
177
166
160
160
168
180
185
178
183
186
183
178
177
175
171
168
173
182
188
184
175
172
175
179
183
188
193
197
194
186
179
179
183
184
175
163
165
177
186
176
161
159
174
185
189
184
182
188
198
199
188
170
159
159
168
180
183
173
184
190
188
184
179
175
173
174
177
179
179
177
175
171
173
175
178
179
179
179
178
181
180
179
180
179
178
174
172
175
171
165
159
162
175
186
190
189
188
188
191
191
183
171
161
158
167
175
179
170
181
186
188
186
183
180
178
178
177
172
170
177
179
182
176
174
176
177
174
169
173
180
182
180
180
183
190
189
179
171
167
165
165
166
170
174
178
183
187
186
178
170
168
170
168
167
168
172
176
172
173
171
175
181
185
182
175
174
172
167
167
176
187
188
182
177
179
182
179
176
178
182
179
179
180
187
193
190
178
169
171
174
178
170
167
164
166
176
185
186
178
170
169
175
181
179
175
177
186
174
169
162
165
180
186
181
169
165
166
165
165
172
183
187
180
174
178
185
190
188
179
177
177
178
182
186
187
179
170
168
177
189
193
184
171
166
171
178
184
188
192
191
189
187
184
180
179
185
195
171
170
167
172
184
186
176
166
163
167
167
167
167
171
174
171
169
175
183
188
181
174
174
180
187
189
187
185
179
173
172
180
191
196
188
180
178
181
184
184
188
196
205
204
190
178
174
178
188
194
164
171
181
186
183
176
169
168
173
179
178
173
168
170
171
172
171
175
181
179
172
170
177
189
196
190
187
186
187
185
180
179
181
183
184
182
183
184
184
182
182
187
193
194
185
173
171
176
184
188
161
174
189
189
175
164
165
174
182
187
184
178
174
175
178
181
182
182
181
177
173
174
181
190
191
181
178
180
185
185
181
177
173
176
180
183
182
181
179
179
178
178
176
176
175
174
173
173
180
184
172
177
185
182
171
164
170
179
184
183
177
175
174
178
184
188
188
188
186
182
179
177
182
189
185
175
167
166
172
173
174
173
174
178
184
187
180
175
176
182
185
179
171
170
175
179
177
173
174
181
180
178
176
175
175
176
178
180
177
170
164
162
169
176
181
185
185
187
190
187
182
177
182
190
192
184
176
168
167
168
167
171
178
192
197
191
179
173
176
183
185
177
167
171
177
181
176
170
171
177
180
177
173
173
176
179
181
177
172
164
157
160
169
178
183
181
180
183
189
188
184
180
182
190
193
190
184
179
177
175
172
173
180
190
195
189
179
175
176
177
173
166
165
173
179
180
173
167
170
177
173
180
180
177
174
175
179
179
174
167
161
164
176
186
190
186
179
180
185
188
188
186
182
179
179
184
186
191
192
187
181
176
180
186
185
180
176
173
174
173
167
165
168
176
179
178
172
171
175
181
179
188
187
180
174
175
185
188
186
174
167
172
188
202
204
192
182
180
184
189
191
190
180
170
166
173
183
192
195
189
181
179
183
187
184
178
171
169
171
176
181
181
181
180
178
178
178
180
183
185
191
193
188
179
177
182
193
197
191
179
171
176
192
203
205
197
185
180
181
184
186
184
179
173
171
173
178
180
180
178
177
182
187
191
186
179
171
166
169
178
188
192
188
180
177
182
188
190
188
188
192
190
184
180
182
186
192
194
189
181
176
177
187
195
202
201
193
185
179
176
175
178
182
187
188
180
171
162
163
171
178
184
188
188
183
179
177
177
176
177
182
182
180
178
179
186
191
192
189
187
183
185
184
182
183
185
187
184
181
181
182
179
175
179
189
202
204
192
179
171
174
180
188
195
195
186
174
160
159
171
180
186
185
178
177
179
184
189
186
178
171
168
174
180
186
188
188
184
182
185
179
181
180
180
182
185
182
175
173
177
180
176
165
161
173
191
200
194
181
171
174
183
192
196
195
189
179
174
172
175
181
186
185
178
177
179
184
189
187
178
166
162
171
183
191
190
186
179
181
186
172
178
177
165
155
156
167
182
185
172
160
159
167
174
170
164
164
169
171
172
172
173
176
175
172
168
164
166
171
179
185
187
185
184
181
180
177
175
174
173
171
172
180
186
186
184
183
179
174
165
170
176
173
162
154
155
164
174
175
167
160
161
167
173
170
166
165
170
173
175
180
182
181
174
168
163
163
165
169
173
175
177
176
173
169
164
168
175
179
178
175
174
177
179
182
186
190
190
183
172
168
167
160
157
157
162
162
159
158
160
162
166
172
174
171
168
168
171
174
175
175
178
178
174
165
163
164
167
172
172
171
170
170
168
165
160
163
171
179
181
175
168
166
171
175
183
188
188
181
173
165
162
157
156
160
165
162
155
154
160
165
170
175
176
175
172
172
170
171
168
167
167
171
175
175
173
166
169
174
183
185
179
173
170
169
170
168
171
176
178
172
166
163
167
174
177
183
183
178
173
160
157
158
159
160
160
159
156
158
162
165
165
168
174
181
184
178
171
167
164
162
162
167
175
184
183
178
172
177
188
194
189
180
174
172
173
176
174
174
175
170
166
166
169
173
175
179
180
179
176
148
149
157
163
163
159
155
155
158
160
158
154
157
168
180
184
178
171
168
168
168
166
165
169
177
183
180
178
176
179
185
186
180
173
170
171
177
183
182
177
169
166
169
173
172
170
171
175
179
182
146
144
154
165
167
162
156
154
157
157
154
154
158
164
168
171
172
172
172
173
174
173
169
164
165
171
178
181
178
178
173
171
170
172
171
171
177
185
187
182
175
172
173
175
171
165
164
169
177
183
157
155
156
162
164
163
163
161
162
161
162
168
172
167
160
157
167
176
178
175
176
176
172
167
162
167
175
182
187
185
178
172
172
178
182
181
177
176
179
182
183
180
176
173
169
167
170
174
177
183
167
165
161
160
161
167
170
169
169
169
174
181
179
168
158
160
168
180
177
174
174
175
176
175
175
178
182
186
191
190
188
185
184
187
189
185
177
170
169
177
186
186
177
168
165
171
185
191
191
186
165
165
164
165
170
174
174
168
165
168
175
179
175
165
159
165
176
179
175
173
174
177
181
184
188
192
193
189
183
182
185
187
187
183
180
179
176
172
171
174
179
181
174
166
164
172
187
200
202
190
160
158
163
172
179
181
175
168
161
160
166
170
165
161
163
170
175
173
168
169
173
176
179
182
185
190
191
183
174
171
173
176
176
170
166
170
176
181
178
174
168
167
167
168
170
172
181
193
199
191
163
158
164
174
181
180
177
172
165
161
162
166
165
169
174
177
176
168
163
167
171
173
172
172
174
176
175
170
168
169
170
166
162
159
161
169
176
180
177
171
163
163
169
176
179
173
169
172
180
185
171
166
165
168
173
176
177
177
176
174
171
171
176
182
186
184
181
171
167
172
176
174
172
171
173
172
166
163
166
171
172
167
160
162
172
179
180
176
171
169
170
170
173
180
182
173
167
167
173
176
176
171
166
165
166
168
171
173
175
180
185
185
186
187
187
186
183
177
178
181
180
177
176
177
179
176
169
164
167
174
176
170
165
170
182
189
186
174
169
171
177
178
175
170
169
169
169
172
173
172
176
170
166
164
164
164
163
165
168
178
187
189
185
180
176
177
177
177
179
182
180
177
176
177
178
174
169
167
171
175
177
175
172
176
186
193
191
182
175
177
180
178
170
161
161
166
172
178
185
182
171
167
166
166
166
167
169
167
166
169
174
178
176
172
170
169
171
173
175
178
176
176
174
171
167
164
166
169
172
174
174
178
180
184
188
191
191
187
181
179
178
172
164
160
163
170
175
179
184
182
169
170
170
168
168
172
178
180
173
165
163
165
169
171
171
170
170
169
169
170
174
178
178
173
165
160
164
168
172
172
171
175
183
187
186
186
186
185
182
179
176
170
165
166
174
180
179
177
173
173
170
176
175
170
168
174
182
183
176
170
165
165
169
173
176
175
172
167
164
165
173
180
183
180
172
165
165
167
171
172
171
172
175
179
178
177
179
183
184
181
176
171
168
170
175
181
182
178
172
170
177
177
174
169
168
173
176
178
177
176
177
176
174
175
178
178
175
167
162
162
169
178
184
183
181
175
171
169
172
174
173
172
168
169
172
174
176
182
184
180
174
170
170
171
170
173
178
182
181
178
179
173
169
168
171
175
174
174
175
179
182
182
179
177
176
179
179
172
164
160
167
177
183
181
179
176
177
177
176
175
175
175
173
174
178
178
176
177
178
176
171
170
170
170
167
165
171
179
185
183
175
169
168
171
177
181
181
179
176
177
183
186
181
177
174
177
180
177
172
170
172
181
183
178
173
173
182
187
184
177
174
178
185
188
187
181
174
171
173
175
174
175
174
172
168
167
169
174
178
180
172
172
173
176
180
187
191
187
179
175
181
187
184
178
174
172
176
176
177
177
178
182
181
174
170
174
183
190
186
173
168
178
191
198
189
177
168
170
175
177
178
178
176
172
170
171
174
176
178
178
172
175
176
176
181
191
195
189
180
175
180
186
186
180
176
173
174
176
177
181
179
177
173
172
173
177
182
183
174
161
161
174
187
188
180
170
167
170
173
173
173
176
176
172
169
171
177
183
183
180
175
177
175
175
180
191
195
187
177
178
184
189
188
181
179
178
180
181
181
181
180
178
178
177
178
180
182
177
166
158
163
176
182
177
170
165
167
169
167
163
165
169
173
172
168
168
174
181
184
183
175
176
174
172
178
187
190
182
174
173
182
193
189
181
179
183
189
188
185
183
186
188
190
185
181
180
182
179
171
167
170
179
181
174
163
163
166
169
166
165
167
169
171
171
171
168
169
168
174
173
174
176
174
171
171
177
183
177
166
165
176
187
186
180
179
183
189
189
186
185
190
193
189
181
173
172
177
180
179
177
175
178
180
175
166
165
168
173
176
176
171
168
166
170
176
178
173
164
159
162
174
179
178
171
165
171
179
177
162
154
158
167
175
177
180
182
182
175
176
181
186
184
174
167
164
163
164
172
176
175
171
171
174
176
173
171
173
176
179
176
168
163
163
169
174
179
177
172
168
163
174
179
177
169
164
170
180
181
169
154
155
161
168
174
181
184
179
166
163
173
180
178
169
161
160
161
159
160
162
164
167
168
175
180
181
178
177
176
171
165
164
167
172
173
171
168
173
181
186
181
178
177
172
165
163
169
177
180
176
171
168
165
166
171
180
186
181
170
163
169
177
179
172
168
168
166
162
160
162
169
176
181
186
187
185
182
181
175
169
164
168
176
185
181
173
164
170
181
195
194
179
175
172
166
166
166
169
173
178
183
181
174
168
171
178
182
180
173
166
170
175
181
183
181
179
175
169
172
174
181
187
189
190
189
186
182
180
177
179
179
180
183
186
184
178
173
172
179
188
192
171
174
179
180
177
170
165
167
174
177
173
168
168
173
177
175
169
163
168
175
179
185
189
186
183
182
180
177
175
174
179
184
187
188
183
178
175
177
182
187
188
183
175
176
177
175
171
175
177
182
171
177
187
190
186
179
173
169
168
168
165
165
170
178
178
173
164
164
172
183
187
187
186
184
185
187
184
177
165
161
168
179
184
182
178
175
174
174
176
182
186
183
175
170
167
166
166
168
172
175
178
180
182
181
181
180
179
173
169
170
172
176
177
178
177
177
178
182
188
191
190
184
181
182
184
186
182
172
160
162
175
185
185
177
172
175
177
175
173
175
182
188
186
178
168
160
160
167
173
173
179
180
176
168
167
174
176
173
171
176
183
185
180
176
175
178
184
192
192
189
181
177
180
186
187
183
172
160
158
164
179
187
182
171
167
175
183
186
182
180
184
193
196
185
168
157
159
168
178
180
174
179
179
175
170
169
170
172
175
179
181
183
181
179
174
173
176
181
182
175
169
172
184
196
193
182
168
159
158
167
176
178
173
165
164
172
183
189
190
188
185
188
187
181
169
158
160
169
182
183
173
183
191
190
183
175
174
177
180
179
171
175
181
185
180
173
174
176
177
171
168
175
189
199
194
184
177
173
172
174
176
176
172
164
163
169
173
181
185
185
180
172
169
172
176
172
165
168
177
186
181
184
189
193
188
184
181
183
182
176
168
168
179
189
192
184
179
179
179
178
179
179
184
185
184
184
186
187
184
182
181
181
180
171
168
169
172
174
175
172
166
160
164
175
191
190
175
164
168
180
183
179
175
178
185
187
184
181
180
177
169
162
168
182
193
193
184
181
184
189
187
179
174
172
175
183
187
187
183
179
180
184
188
184
179
178
178
178
176
170
167
167
174
187
197
191
179
166
165
177
180
174
168
171
181
185
181
175
176
178
172
158
151
162
177
185
182
179
182
188
185
175
170
170
176
184
184
183
180
176
177
182
188
191
186
183
183
182
181
180
180
184
189
191
190
184
177
175
177
181
173
176
178
180
180
178
175
173
177
179
174
160
149
152
164
174
178
177
177
178
176
174
173
180
182
184
181
183
181
180
179
179
183
183
182
179
180
182
184
185
186
187
188
187
179
174
174
181
187
185
169
183
194
189
181
174
175
179
181
181
175
165
160
162
172
179
183
179
176
174
173
174
176
182
183
183
181
182
183
182
180
176
170
164
162
167
175
180
182
184
183
182
182
180
176
173
174
180
183
186
177
185
191
186
176
172
174
181
182
179
172
169
169
179
185
188
187
184
182
181
178
174
170
171
176
179
182
180
176
175
174
171
167
162
162
166
172
173
174
177
179
179
178
176
176
176
175
172
173
176
187
183
179
176
174
172
174
177
176
172
168
168
175
184
189
189
186
186
189
189
182
174
165
165
172
179
180
179
173
167
166
167
170
175
179
177
170
162
163
171
177
180
177
174
175
179
178
172
170
171
190
180
174
172
174
176
177
175
172
170
168
171
180
187
187
183
181
184
186
187
184
179
175
175
175
177
179
181
182
178
171
170
178
189
191
182
170
164
166
174
182
181
177
174
175
181
183
184
179
180
185
180
176
174
176
179
180
179
176
172
173
183
191
193
187
178
173
175
179
181
183
184
183
181
177
175
179
187
192
189
181
177
181
189
190
180
170
166
172
181
185
185
179
175
178
183
188
192
192
191
180
178
178
178
178
180
182
181
178
175
176
186
194
196
187
175
166
167
176
183
186
184
178
170
170
174
182
189
191
187
181
178
181
187
185
177
167
164
171
182
190
191
188
185
182
183
188
191
192
195
181
180
180
179
177
178
180
180
177
175
174
181
189
193
188
176
167
171
180
187
187
178
172
169
174
180
181
180
179
176
175
174
177
183
181
172
163
161
166
179
190
197
194
184
180
180
183
187
189
193
184
184
181
179
176
177
178
177
175
173
172
175
179
187
189
189
185
182
181
183
180
178
178
184
190
186
177
167
169
173
174
171
171
173
173
170
163
161
165
175
185
189
185
176
171
170
179
186
190
192
183
184
182
178
179
182
183
177
172
174
177
177
174
178
188
197
199
189
180
172
172
176
184
193
195
187
175
166
168
173
175
172
170
172
172
172
172
174
175
177
177
172
169
169
171
177
181
185
189
189
181
178
170
171
181
190
188
176
168
174
180
180
172
169
177
189
195
189
180
173
170
176
184
192
195
191
183
178
176
174
175
178
175
175
175
175
176
180
181
178
166
157
160
173
184
186
183
181
183
186
164
167
164
160
155
159
169
179
174
162
155
159
169
176
172
165
167
170
172
171
170
169
172
173
176
174
170
168
171
179
184
185
183
182
181
180
179
179
182
180
173
168
169
174
180
183
184
177
171
167
167
164
158
151
152
159
171
179
174
160
151
157
173
183
177
170
168
171
173
172
171
169
168
170
171
172
170
169
170
173
176
179
180
176
169
162
164
174
183
191
187
182
180
177
178
183
186
183
178
170
168
164
156
155
159
170
173
170
165
159
155
159
171
177
174
169
166
168
170
171
170
173
173
172
173
174
175
174
172
169
167
166
169
170
162
154
151
165
179
192
190
184
178
175
173
175
180
182
179
172
166
164
161
162
168
175
170
161
157
161
165
166
166
164
163
166
166
165
165
165
166
169
173
175
179
181
179
175
172
171
167
164
164
168
168
161
155
159
174
185
186
183
180
176
174
173
177
181
179
171
163
163
165
165
165
165
162
157
157
162
168
167
164
164
167
171
172
168
165
164
164
163
166
172
179
182
175
170
170
172
174
172
170
172
173
174
169
170
174
179
179
180
181
180
177
178
184
185
181
174
158
157
162
165
163
160
157
155
156
159
159
159
162
165
175
179
177
172
171
171
169
164
162
166
171
176
175
170
171
175
181
185
181
177
175
176
179
185
185
179
175
178
180
180
176
177
181
184
183
180
154
152
158
165
166
164
160
158
157
155
154
154
159
165
168
172
174
175
175
175
175
173
169
165
167
173
177
181
183
186
187
187
184
182
178
179
180
187
186
182
179
180
180
179
173
168
170
175
177
181
158
157
161
167
169
169
167
165
163
160
160
162
166
164
158
163
173
180
179
176
177
179
176
171
166
170
178
184
189
189
186
182
181
185
187
184
178
175
177
180
183
183
180
176
171
166
164
167
170
173
169
170
170
170
171
172
173
172
169
165
170
175
175
167
160
165
184
193
182
174
175
177
179
177
176
177
180
180
182
181
180
177
178
182
189
185
178
170
169
172
175
175
175
172
174
171
171
172
175
176
172
174
175
173
175
176
176
170
163
160
165
174
176
172
168
177
188
191
178
172
173
177
180
181
187
192
187
179
172
169
173
175
175
177
178
180
180
178
174
168
163
163
168
172
175
173
173
177
182
183
165
165
168
173
178
179
176
167
159
155
160
168
174
176
178
179
175
167
162
165
171
175
176
180
188
197
195
184
171
168
171
175
176
172
171
175
182
186
180
168
162
165
176
182
177
163
160
174
184
186
157
158
163
169
174
175
175
173
170
166
166
169
176
182
184
176
159
146
148
158
169
171
169
170
179
188
188
181
172
170
171
173
174
174
175
179
184
183
176
170
168
180
193
195
181
162
153
162
178
184
155
159
164
165
164
168
173
180
185
185
183
181
182
186
186
177
162
152
156
169
174
173
169
169
174
176
172
167
167
166
167
169
173
177
181
185
183
176
170
172
179
189
197
196
184
167
153
150
161
173
156
163
165
163
161
165
173
181
186
190
190
187
183
181
182
182
179
176
177
182
183
179
175
174
174
171
165
159
155
159
160
166
169
174
181
183
181
173
170
174
179
180
176
176
180
171
156
146
153
168
162
164
164
164
165
169
174
177
177
180
187
183
176
170
174
182
184
184
182
181
181
180
179
180
179
173
167
162
160
160
162
164
166
171
178
182
181
176
173
174
176
169
162
161
167
170
163
156
160
172
170
166
165
167
168
172
177
177
174
171
174
172
170
167
170
178
183
179
172
169
169
172
178
182
183
178
171
169
170
173
174
172
172
174
180
184
186
182
176
175
174
169
160
158
164
171
172
168
168
174
174
172
171
170
168
171
178
181
180
175
173
170
167
166
170
175
179
177
168
161
154
159
169
180
184
178
170
168
173
179
185
183
182
181
182
187
190
188
181
177
175
171
167
165
170
178
178
174
168
170
171
175
174
169
165
168
174
182
187
186
179
170
165
164
168
172
177
178
173
164
160
159
170
181
185
178
168
165
170
180
187
187
183
179
181
184
187
188
185
179
174
169
171
177
183
186
183
178
173
172
167
168
166
163
163
165
169
177
182
184
179
168
165
166
172
176
178
179
177
172
172
177
184
186
185
177
170
166
168
173
176
176
177
178
178
178
178
182
182
177
169
165
169
175
181
184
183
184
184
181
166
158
154
160
163
166
169
173
176
175
170
167
169
176
181
182
180
180
176
172
179
191
200
196
185
178
174
174
173
172
172
173
176
180
182
179
173
169
168
169
166
165
168
171
172
173
176
182
187
186
168
160
160
164
170
173
176
176
175
171
168
170
175
179
179
179
177
175
172
170
178
192
201
195
183
176
177
180
181
175
172
175
182
186
186
178
171
167
165
169
173
174
172
171
171
169
169
171
174
180
168
166
167
170
177
182
188
189
179
172
170
177
183
182
177
170
170
174
176
176
178
180
184
182
178
176
180
185
184
178
175
178
185
187
185
178
171
171
174
176
177
179
177
178
177
174
169
160
159
168
168
170
171
171
176
185
194
193
181
173
171
181
189
192
182
173
172
178
184
186
182
177
172
172
174
178
182
185
184
179
178
180
184
185
183
177
173
175
176
174
172
170
175
180
181
179
173
168
165
167
171
172
173
172
178
186
194
192
182
174
173
183
190
194
188
181
180
183
188
190
187
183
178
174
175
181
184
182
177
175
178
182
184
180
176
174
173
175
174
170
167
165
170
175
177
178
175
177
178
174
178
178
178
176
180
184
189
186
181
182
185
188
184
179
177
179
183
184
185
188
191
195
191
184
182
184
185
179
172
169
178
183
182
175
168
169
171
176
178
179
179
175
170
170
173
177
177
176
177
176
182
182
180
175
173
174
178
177
177
187
194
190
176
164
164
173
179
179
178
183
190
193
189
183
182
183
183
178
174
175
183
184
179
171
165
166
172
179
185
193
194
187
174
170
175
180
179
173
171
177
175
179
177
171
164
166
171
172
169
171
176
179
169
164
167
175
178
174
173
180
184
182
176
173
175
174
173
174
180
189
188
185
177
172
170
171
176
183
188
193
190
183
176
174
177
179
176
171
173
181
169
175
174
169
164
169
174
171
160
153
155
161
167
171
177
179
177
172
171
177
180
178
172
171
168
162
163
171
181
190
189
185
181
182
182
182
182
186
187
182
174
173
178
179
175
168
165
171
181
186
175
176
174
170
170
172
176
175
167
160
161
165
171
173
177
180
178
175
171
175
180
181
182
178
171
162
162
170
180
186
183
183
183
186
184
182
182
186
186
181
171
171
176
180
170
160
161
171
187
190
184
177
173
173
174
170
169
171
177
185
187
184
177
174
176
176
176
174
174
178
181
185
188
185
178
173
172
173
178
178
176
174
174
174
176
175
176
182
186
185
178
174
173
171
167
164
165
179
188
188
181
174
172
175
175
168
159
159
176
192
195
187
179
177
179
175
171
172
178
183
183
183
185
184
180
177
175
176
176
175
171
170
169
171
173
174
174
177
182
185
185
179
171
166
166
170
177
182
185
182
176
175
174
175
179
174
164
160
170
183
182
175
172
180
185
180
172
171
181
186
183
176
174
174
177
174
173
174
176
176
174
172
172
175
178
179
176
173
174
179
184
183
176
170
169
175
180
181
177
174
180
180
178
176
180
182
178
172
171
173
177
173
173
179
185
185
179
179
184
184
178
169
171
177
177
171
167
170
175
178
181
182
183
183
183
182
178
174
171
175
181
186
182
177
177
180
182
180
172
164
180
179
176
174
178
179
179
174
172
175
179
178
176
176
179
182
185
185
183
177
170
168
177
185
183
173
164
165
171
176
181
185
185
183
181
179
179
181
182
180
181
181
181
180
178
183
186
185
176
167
176
176
172
172
172
171
169
171
173
176
179
181
179
175
171
173
178
184
181
173
168
171
182
195
193
180
168
163
167
174
179
182
183
180
177
178
180
187
192
190
183
177
175
179
180
186
187
189
187
180
176
177
178
178
172
168
169
175
180
181
180
184
181
172
164
162
175
183
179
172
168
174
187
201
200
189
180
169
168
175
181
184
183
180
177
178
181
186
189
189
184
180
182
190
192
190
184
185
187
189
177
178
180
181
177
175
178
183
188
188
186
185
181
170
163
167
178
183
178
170
168
175
184
193
196
193
187
183
180
182
187
189
188
180
179
181
184
183
180
178
179
181
187
196
197
189
176
170
177
188
177
176
175
177
179
181
182
186
191
193
189
181
172
168
174
183
185
182
176
173
174
175
174
176
179
184
185
184
183
185
189
189
187
181
179
183
186
184
177
173
174
176
181
187
186
185
176
173
176
177
179
175
169
171
176
182
184
183
184
190
186
173
162
165
181
192
189
180
176
178
182
177
172
164
165
171
176
177
179
181
183
183
183
184
182
183
183
182
178
176
176
174
171
171
175
181
187
187
184
174
183
179
170
167
176
186
188
183
179
176
170
161
157
165
181
191
189
180
179
181
186
181
172
164
165
170
174
177
176
176
178
179
184
186
185
181
178
177
178
181
182
179
175
173
176
183
191
196
190
174
182
183
180
178
182
191
193
185
174
168
164
163
162
170
181
188
187
183
180
180
183
179
172
165
169
184
191
187
180
175
176
181
187
186
180
177
175
177
181
181
182
181
182
182
181
183
186
186
183
176
167
179
183
187
188
189
184
177
168
168
168
169
171
179
183
184
183
182
180
183
182
174
159
155
166
189
204
201
186
177
178
184
188
182
173
171
176
182
180
174
173
177
182
182
179
177
178
175
173
173
166
175
181
184
183
177
169
162
165
171
180
185
185
185
182
177
172
173
181
188
185
176
159
151
160
179
191
194
186
179
177
183
183
176
166
167
174
180
176
169
169
177
181
178
176
178
181
181
174
169
184
179
177
178
177
172
165
164
171
181
188
191
191
189
183
173
168
170
176
183
186
181
176
169
164
166
173
180
183
181
178
176
175
171
167
168
173
177
178
177
181
185
182
177
176
183
195
199
191
185
195
182
175
176
177
174
170
171
177
185
190
191
190
187
181
174
168
167
172
177
181
184
187
184
178
173
168
173
179
180
176
171
169
171
172
173
175
179
183
189
191
188
181
176
177
186
197
204
203
199
180
176
176
179
180
177
171
169
176
182
181
180
175
174
176
176
173
171
174
177
182
182
181
181
183
182
181
176
176
177
173
168
167
172
181
184
187
188
188
188
188
186
180
175
175
181
182
187
193
202
167
172
179
183
183
178
171
165
166
171
172
170
170
171
174
177
176
176
180
184
185
180
175
173
185
188
187
180
175
176
173
169
168
173
180
184
186
186
186
185
186
184
180
177
173
167
165
170
179
189
172
177
181
182
182
180
175
166
165
167
169
171
171
173
179
178
181
181
182
184
183
179
177
181
187
187
183
179
179
179
178
173
172
173
176
172
170
173
179
184
187
190
187
178
171
164
164
170
178
184
183
183
180
178
182
186
185
178
170
170
173
177
182
186
185
188
185
182
179
176
176
177
178
180
183
179
177
179
181
181
178
178
180
184
180
170
163
164
173
182
188
189
185
177
170
169
174
182
186
184
186
184
175
172
182
191
190
181
174
176
181
183
185
188
188
185
181
179
180
179
174
172
172
176
179
179
181
184
183
179
178
180
184
190
186
176
168
165
169
177
185
184
179
175
173
177
184
185
187
186
165
167
167
166
165
166
168
167
166
165
167
173
173
168
162
166
171
173
172
169
167
166
163
162
166
170
173
175
180
182
183
181
179
179
182
185
184
180
178
176
172
165
159
163
170
178
179
174
173
175
163
162
159
155
155
159
166
171
173
166
161
160
168
172
173
170
171
172
171
167
166
164
163
163
169
174
179
180
179
178
174
175
177
180
183
181
176
172
175
179
184
181
173
173
174
179
181
177
173
174
167
163
157
153
154
157
164
170
172
167
158
152
158
165
172
169
167
164
163
165
167
169
169
170
175
184
186
183
174
166
159
161
170
177
178
170
162
164
171
180
186
190
185
181
176
175
178
179
177
173
169
171
167
162
160
163
168
168
170
168
165
158
156
156
163
167
166
161
159
163
168
174
175
174
177
182
185
181
169
156
148
153
164
172
172
164
154
157
166
177
184
189
193
189
177
174
177
179
177
169
177
186
184
170
163
165
169
169
166
166
167
164
160
160
165
171
171
167
166
167
170
170
170
170
171
173
173
171
165
156
152
157
166
172
173
166
158
159
167
175
180
186
189
185
177
176
180
182
178
168
182
187
183
168
162
163
167
167
163
161
160
162
165
169
173
177
176
175
176
174
172
166
164
166
167
169
171
169
168
169
168
170
171
174
174
170
167
169
172
176
179
184
184
180
176
178
184
185
180
174
179
170
165
164
163
164
165
167
162
158
156
157
163
170
173
174
177
178
179
176
172
168
168
169
172
175
177
179
181
181
179
175
175
176
176
175
174
175
176
180
183
185
183
178
174
176
181
183
180
177
169
164
161
163
166
168
170
168
166
161
158
156
160
163
165
169
177
178
176
173
174
176
177
176
177
178
181
181
182
180
176
171
171
175
178
178
175
172
175
180
183
185
180
177
173
174
175
177
178
179
170
170
167
167
170
173
173
171
168
161
160
162
163
162
162
168
180
180
174
171
174
177
177
172
172
173
174
174
172
168
166
165
168
177
179
179
175
173
176
178
175
174
174
175
176
175
170
170
175
184
174
174
170
169
171
175
175
170
162
158
160
168
170
170
172
178
182
179
170
169
173
175
170
167
169
173
173
168
161
160
161
164
169
176
179
177
177
179
179
174
165
166
173
182
185
176
167
164
170
181
172
169
165
166
169
174
174
169
161
157
163
170
175
178
182
184
181
174
167
168
170
169
166
168
173
180
182
173
169
168
166
169
173
176
177
178
180
180
178
171
167
175
189
197
190
175
165
163
170
175
162
161
161
160
161
168
173
173
170
170
170
171
176
179
180
177
174
169
168
169
169
166
167
172
183
188
190
181
176
175
172
172
175
178
179
180
180
176
172
171
177
191
204
203
190
175
167
174
180
178
157
162
161
156
150
156
170
178
179
177
174
172
172
173
174
172
169
170
171
174
174
170
169
172
178
180
176
173
171
171
174
175
178
181
181
179
176
169
167
171
180
188
193
188
184
178
173
175
183
185
158
165
165
158
151
158
174
184
185
179
173
169
167
166
169
174
174
174
175
180
180
177
173
172
172
170
165
159
155
156
162
169
177
180
177
175
171
169
169
173
176
170
167
172
183
186
176
168
174
185
162
165
166
162
162
170
181
189
186
178
173
168
166
166
175
182
182
177
172
175
178
178
177
177
177
173
165
159
152
150
153
160
170
176
176
171
169
170
172
175
174
167
164
173
185
189
177
161
160
176
170
167
166
167
169
175
181
187
183
176
174
171
169
170
178
184
184
176
167
166
169
174
180
189
193
186
173
165
162
160
160
161
166
171
173
173
175
176
176
176
176
176
175
178
184
187
177
161
155
166
173
172
170
170
170
172
174
177
179
177
177
176
174
171
173
176
179
178
171
165
164
166
178
193
199
191
176
166
167
173
177
174
170
171
173
179
183
184
180
177
174
175
176
176
180
184
180
169
162
166
170
171
170
170
168
168
170
172
177
182
182
180
174
170
167
168
175
181
184
176
166
162
170
189
198
192
175
164
166
173
180
179
177
176
177
182
186
187
182
176
168
165
167
174
181
187
183
177
172
175
165
167
168
168
169
168
170
174
177
176
175
175
175
174
171
170
174
183
191
184
176
171
176
189
193
189
175
167
165
169
176
179
180
179
180
180
181
183
182
174
164
158
161
172
183
188
185
185
187
185
166
165
167
168
168
167
168
172
174
170
163
164
174
183
183
180
175
178
180
181
179
184
190
191
188
183
178
175
172
171
175
177
181
182
181
177
174
176
177
175
169
163
163
171
179
182
182
185
188
187
166
163
165
168
167
162
160
168
173
168
160
160
170
181
183
179
170
169
170
170
175
182
189
190
181
176
175
176
178
176
176
178
182
182
179
173
171
173
177
179
177
173
171
172
176
177
175
175
173
178
164
160
163
168
166
160
159
168
174
170
162
161
170
175
173
169
167
169
173
173
173
171
175
176
175
170
169
174
180
179
179
177
179
180
179
175
172
175
178
180
178
174
175
180
181
178
169
160
154
164
163
163
164
170
170
164
167
175
178
171
162
162
172
177
176
172
171
178
186
186
181
175
172
172
170
168
169
175
183
185
183
181
179
181
183
181
176
176
178
177
173
171
176
188
192
182
168
156
155
162
170
170
177
180
178
174
176
181
179
170
159
161
171
183
184
180
178
181
186
188
188
188
183
176
174
174
178
180
181
182
183
184
183
183
183
181
178
177
178
177
173
172
177
187
187
179
168
165
170
176
179
180
185
186
183
181
183
182
181
173
164
161
166
174
179
180
178
170
168
176
183
192
189
182
180
183
186
181
172
171
178
184
184
178
174
174
175
177
182
188
187
181
178
176
174
166
165
171
181
186
180
180
181
182
181
180
181
179
181
184
185
174
163
158
165
174
175
168
161
165
177
183
184
181
184
190
190
179
170
167
177
182
179
171
166
167
170
178
186
196
200
193
180
172
167
165
164
169
180
188
172
177
177
178
176
175
174
172
177
185
191
186
168
158
160
168
175
174
174
176
176
175
174
175
182
189
187
181
178
182
182
181
176
171
168
168
173
180
189
197
198
191
180
178
177
172
166
166
171
186
172
179
182
182
178
173
171
165
162
166
175
180
178
170
162
165
174
181
185
181
176
173
172
176
180
181
182
183
192
197
192
183
178
177
178
177
179
184
191
194
187
180
180
182
187
181
172
167
169
184
177
182
188
187
181
174
170
162
157
156
161
173
178
175
167
166
173
178
181
177
177
178
181
180
178
175
177
182
190
194
188
181
178
178
178
175
179
185
189
186
177
173
175
180
184
180
176
173
179
183
180
179
180
181
180
175
168
163
166
167
171
172
173
171
170
170
172
175
177
177
179
181
184
181
176
173
174
177
179
180
176
174
173
171
171
171
173
181
183
181
177
171
169
169
169
174
178
184
187
185
178
172
168
173
177
173
166
163
174
187
188
178
170
171
174
174
172
172
179
182
181
178
173
170
169
169
171
174
177
178
175
172
169
170
175
179
181
179
178
179
180
176
171
165
164
167
177
185
189
185
177
172
165
170
175
175
167
165
177
195
194
179
170
173
180
178
172
172
181
185
179
172
169
168
168
164
164
171
181
184
181
175
173
177
187
192
192
183
178
179
183
183
175
168
166
168
175
180
182
180
181
179
176
173
177
178
173
169
176
186
187
177
170
174
182
180
173
171
177
179
174
171
172
174
170
163
162
172
186
190
184
180
180
185
189
193
187
181
178
181
182
181
178
173
174
177
178
178
174
171
180
179
177
176
177
175
173
170
173
177
178
175
172
174
180
180
174
171
173
175
175
174
176
176
171
166
167
179
190
192
187
184
186
189
187
181
177
179
185
185
182
177
176
178
183
191
194
188
175
166
176
171
170
172
172
172
170
171
172
175
177
177
174
171
173
175
172
175
175
175
176
176
176
176
172
172
179
188
193
194
190
188
190
191
186
178
177
181
189
191
186
179
177
183
192
198
199
191
183
174
172
162
161
166
169
171
174
178
180
179
179
181
178
166
155
161
173
181
178
174
173
175
181
182
182
183
185
187
189
191
189
190
192
192
188
182
180
183
188
191
193
192
191
193
192
188
185
185
185
185
163
159
160
164
168
172
180
187
188
187
187
191
180
161
147
157
176
183
177
170
169
174
182
186
187
185
183
182
182
184
186
189
189
186
186
185
186
184
182
184
194
200
201
191
180
171
170
174
185
190
158
163
167
167
170
175
182
187
188
190
197
198
185
165
157
164
175
178
172
168
169
174
178
176
177
175
175
176
177
181
183
183
181
176
177
183
186
184
178
178
189
195
191
176
165
163
170
179
186
187
165
172
170
165
170
179
185
184
180
185
194
197
189
180
176
179
177
173
170
172
175
179
175
172
168
168
170
171
173
176
177
177
173
171
177
183
184
181
176
177
184
187
179
170
164
169
185
194
193
181
184
179
164
159
169
184
190
184
176
173
179
185
188
187
188
187
183
178
177
180
184
184
179
174
172
172
173
171
171
171
174
175
178
182
188
187
180
173
174
179
184
184
178
173
173
181
192
199
190
176
188
177
163
159
174
189
192
185
175
170
175
181
186
186
186
187
187
187
187
189
192
190
184
176
175
184
188
181
175
171
174
180
192
199
200
189
178
174
177
179
183
181
180
178
175
179
184
187
181
175
172
171
170
178
184
188
187
179
173
174
179
183
185
183
180
180
183
185
189
191
195
191
183
174
175
186
194
193
181
173
176
190
204
204
196
184
182
187
185
179
176
176
179
177
173
171
175
177
178
178
161
167
175
185
187
180
173
167
171
177
183
187
186
182
176
171
168
172
179
185
190
187
176
171
172
180
189
189
181
173
175
187
192
186
176
176
186
197
190
176
171
174
178
176
171
171
178
184
187
185
167
167
172
178
180
175
167
167
172
179
182
184
182
178
173
169
166
169
176
180
181
180
176
174
178
179
182
176
172
168
169
171
171
164
159
167
181
191
186
176
172
177
179
177
176
182
190
191
190
186
178
168
168
172
177
173
168
169
174
179
177
170
168
172
176
180
181
182
180
179
178
178
179
183
189
189
182
175
169
165
161
158
157
158
162
171
179
184
180
174
171
176
177
176
176
183
184
181
181
184
175
171
173
178
181
178
171
170
174
177
175
168
164
171
187
200
202
194
184
180
180
180
181
184
191
193
184
177
172
169
168
164
162
168
179
187
190
186
179
172
167
163
165
167
172
170
166
165
174
185
172
173
180
187
186
183
177
174
175
177
175
171
169
174
187
197
198
189
178
176
179
179
179
178
181
183
180
178
179
181
180
177
175
179
188
198
202
197
189
178
167
165
169
175
177
171
165
163
170
182
175
176
179
183
186
187
186
182
179
178
176
176
176
177
176
177
178
177
173
173
177
179
178
174
168
170
174
178
185
187
184
180
179
182
185
187
191
194
192
183
181
182
191
196
193
184
177
174
174
177
180
178
177
178
183
189
190
187
184
181
179
178
179
178
175
170
171
178
179
182
181
182
179
174
168
169
180
188
191
185
179
178
183
185
178
172
171
174
177
181
183
191
195
194
188
181
179
179
178
176
185
184
180
180
184
188
188
184
183
182
181
179
180
182
181
177
175
179
190
195
193
185
179
175
174
177
184
190
189
180
176
178
187
191
186
175
166
159
159
172
184
193
187
177
169
170
178
181
180
180
171
174
174
174
171
167
163
161
164
170
179
178
169
159
159
168
175
176
174
170
167
166
159
157
160
166
172
177
179
181
179
178
178
181
186
189
186
178
173
173
174
171
163
162
169
177
177
172
171
177
161
165
167
170
166
160
158
160
168
171
165
156
149
150
157
165
171
174
174
171
168
167
161
160
165
174
182
184
183
180
172
171
177
184
190
190
181
170
166
171
180
179
169
166
171
178
178
172
168
171
159
160
160
160
157
155
155
162
174
174
163
147
142
148
158
164
165
163
162
166
170
171
167
164
167
177
183
184
179
173
167
169
175
182
184
180
171
164
163
167
176
180
181
178
175
175
178
177
171
167
165
164
162
158
154
157
162
172
178
176
168
160
152
153
166
169
168
161
156
163
174
182
178
169
165
170
176
179
174
170
168
170
176
178
175
170
166
164
163
163
166
176
183
182
176
173
177
178
172
164
176
184
177
164
157
164
175
182
177
171
169
168
164
164
170
174
173
169
165
168
176
184
180
170
162
164
171
177
177
173
170
172
174
174
173
169
168
167
166
165
166
174
181
181
176
174
177
176
171
164
180
186
181
168
162
168
177
182
172
164
162
166
170
174
174
175
174
176
178
177
174
171
170
169
168
169
172
178
180
178
171
168
168
172
175
173
170
169
170
173
176
178
179
178
176
177
179
177
173
167
178
177
172
167
166
169
173
172
168
162
159
162
170
175
174
172
172
177
183
178
169
158
158
168
176
177
177
178
179
176
167
162
163
171
176
175
172
170
171
177
179
181
179
175
173
177
184
188
184
177
172
168
164
166
169
171
171
172
171
167
161
159
161
165
167
168
170
174
177
175
170
161
161
169
177
180
177
174
174
172
166
161
164
173
177
175
169
167
171
174
178
179
177
175
173
178
186
193
195
192
170
168
164
165
168
171
174
175
177
174
167
161
158
160
162
166
166
166
168
170
174
175
173
169
170
172
174
172
173
172
168
166
170
178
179
174
166
163
165
169
171
174
176
177
178
179
182
187
190
194
171
171
166
164
165
170
174
176
179
177
173
168
164
164
168
169
168
163
163
169
176
178
173
168
167
168
170
172
173
173
169
167
173
179
181
176
171
168
169
169
165
169
178
185
186
181
176
171
175
180
175
175
167
163
164
170
176
175
175
175
174
172
169
168
173
181
186
182
175
172
172
172
171
172
172
173
175
172
174
174
171
166
167
174
178
178
177
174
173
172
169
175
186
192
191
184
178
172
171
173
176
177
170
165
166
173
177
174
168
170
169
169
164
163
170
185
202
204
196
182
171
167
170
177
182
182
177
174
176
179
176
168
163
163
172
177
177
173
171
173
182
188
190
188
184
179
182
187
182
174
173
178
175
166
161
168
175
175
169
164
161
162
158
158
164
179
194
201
195
183
175
171
170
174
179
179
176
175
176
180
181
176
166
165
171
177
176
169
168
173
180
185
181
173
168
174
182
191
194
185
170
175
172
163
156
161
174
180
173
163
160
162
164
164
168
171
174
176
176
178
178
174
171
171
173
173
170
169
170
174
177
174
175
175
173
173
172
168
167
171
174
170
166
165
167
174
179
180
184
185
167
172
168
160
157
166
177
185
180
172
169
171
178
180
180
176
171
166
164
172
176
174
173
176
177
174
169
163
162
159
161
164
172
176
173
167
163
166
170
172
172
169
168
172
182
185
178
169
166
173
173
172
167
164
165
171
176
180
180
177
176
177
181
184
187
184
176
166
164
169
172
175
177
182
182
175
168
163
163
159
156
159
168
173
167
162
162
169
175
176
176
177
178
181
185
187
179
166
157
163
178
174
169
167
170
171
171
166
167
174
176
177
179
180
181
182
175
169
168
171
178
180
181
184
182
176
167
163
165
167
164
162
167
171
170
168
170
174
179
178
173
171
172
173
176
183
179
169
161
165
181
176
170
170
173
175
171
166
163
168
174
178
181
180
176
173
172
172
175
179
178
176
176
178
180
178
171
164
165
167
167
167
170
174
178
179
180
180
179
173
166
160
158
163
172
181
179
174
171
175
182
181
178
178
179
183
185
180
174
170
173
182
187
185
177
167
168
174
180
178
170
160
163
170
178
182
176
168
164
164
169
176
176
178
180
182
182
183
181
174
167
160
158
167
177
182
178
174
176
182
182
186
188
186
184
185
186
185
179
172
170
175
183
184
177
167
165
171
177
171
159
149
152
163
175
181
179
172
169
169
179
186
186
178
174
173
177
184
187
183
176
169
168
174
182
182
177
173
177
183
176
182
186
183
176
168
167
174
176
172
166
162
169
174
171
166
162
165
168
167
157
149
151
162
173
178
177
175
177
178
185
190
185
175
167
166
170
181
189
189
181
175
174
178
179
178
175
175
177
180
167
166
171
176
169
157
154
164
173
172
166
161
165
170
171
166
164
167
171
171
166
161
164
173
177
175
172
172
177
178
178
177
176
176
173
169
168
175
183
184
178
173
173
178
180
176
172
173
175
178
161
160
171
178
172
159
155
166
176
174
168
164
170
177
175
172
172
178
184
182
174
175
179
184
182
175
170
169
171
173
173
173
177
183
186
180
174
174
178
178
174
171
176
185
187
179
168
167
171
179
161
163
177
184
177
165
162
170
178
174
167
165
173
183
183
180
180
182
182
179
177
182
186
185
180
176
175
173
171
172
174
181
186
191
194
187
181
176
177
177
174
173
180
191
190
177
165
164
170
179
163
166
177
182
178
172
171
173
175
170
164
163
168
175
182
182
178
171
166
165
172
183
185
179
176
178
183
181
175
172
176
185
188
184
181
181
181
180
180
177
175
175
181
186
182
168
160
162
170
176
166
165
171
179
183
182
181
177
175
173
169
165
163
163
171
177
176
169
161
166
174
182
178
173
174
186
191
186
173
168
171
179
180
174
171
172
176
180
181
178
175
174
178
179
173
164
160
162
169
172
171
167
171
180
187
191
187
183
180
184
187
183
173
165
165
171
177
180
182
182
178
175
173
176
184
194
194
183
171
164
166
170
172
170
167
167
169
174
178
179
175
172
173
179
179
175
169
164
164
169
176
181
186
184
184
183
180
178
179
185
187
189
185
178
168
168
175
189
195
185
174
167
171
179
189
193
189
179
172
169
170
171
174
173
172
168
167
170
174
179
177
173
173
180
188
193
184
171
163
170
179
186
191
185
179
171
171
170
168
171
172
177
182
180
171
168
171
179
181
174
169
166
170
176
180
180
181
178
176
177
179
182
181
179
175
171
167
166
169
175
178
178
177
183
190
198
195
182
172
175
180
183
182
182
180
173
171
166
163
160
161
164
168
170
169
170
170
169
166
167
171
173
173
168
166
171
178
180
180
181
183
186
186
183
178
175
171
165
166
173
181
186
187
187
187
185
186
186
184
181
182
179
175
179
185
189
177
168
166
170
174
167
162
163
169
172
171
167
166
169
175
177
174
169
169
173
178
180
180
181
185
186
184
183
186
188
185
178
173
177
184
189
189
186
182
178
177
182
187
185
182
179
175
176
188
191
181
170
173
183
185
177
167
167
171
173
170
168
170
174
176
177
178
181
183
181
178
178
180
183
184
182
178
181
190
198
199
194
188
183
182
183
182
180
177
173
175
178
183
184
179
179
173
171
174
176
174
172
176
183
184
177
172
174
178
174
168
164
170
175
177
178
179
183
182
178
176
179
181
185
183
182
181
183
188
195
196
196
189
184
178
173
172
172
174
174
176
177
177
184
175
175
171
169
165
168
169
172
177
180
178
176
176
181
184
178
166
160
166
176
181
180
174
168
165
167
178
188
195
192
186
184
186
187
187
181
183
184
188
185
179
173
173
175
179
180
178
175
173
177
173
168
168
169
171
172
173
175
178
179
178
177
178
183
185
179
169
163
167
178
183
180
168
154
153
166
184
202
207
200
190
188
190
192
188
180
175
178
184
186
185
184
187
187
189
185
177
172
169
173
174
164
164
169
174
177
179
181
180
177
177
180
180
180
179
177
174
173
174
180
184
180
171
161
162
173
185
198
202
198
189
188
189
191
189
184
179
178
180
184
188
193
193
191
185
178
172
170
171
175
169
166
167
169
171
174
181
184
178
174
178
184
183
176
171
173
177
182
181
183
185
184
181
177
172
174
177
179
184
183
182
183
182
183
184
184
184
182
178
179
184
190
186
177
166
164
170
175
178
180
164
172
174
171
168
173
181
182
176
172
181
190
189
177
168
170
177
184
184
186
187
187
185
181
175
169
168
172
175
177
176
176
176
173
175
182
185
184
177
175
180
185
178
168
155
157
169
181
186
185
169
178
176
171
171
177
183
180
172
170
180
192
192
182
172
170
175
179
180
178
181
183
186
186
182
177
174
171
173
174
173
172
169
169
176
183
184
180
176
176
183
186
179
170
162
163
174
185
190
186
180
177
170
168
175
184
187
182
173
171
179
189
191
185
177
175
178
180
178
174
173
181
191
198
197
189
180
174
173
173
174
174
174
176
186
186
180
174
175
181
188
188
180
175
173
174
178
183
185
181
180
172
166
167
177
186
188
186
184
181
179
184
188
185
181
181
183
186
185
180
180
188
197
198
193
185
179
176
174
173
174
178
182
190
192
184
175
173
178
187
192
188
181
176
173
174
174
175
175
176
176
171
170
173
176
180
185
189
189
186
180
180
184
184
181
180
184
187
185
183
185
194
199
192
181
175
175
175
173
172
174
178
187
192
189
180
174
177
184
187
185
182
178
174
169
166
170
173
178
183
172
171
175
181
180
177
181
188
189
182
175
173
178
179
177
175
178
181
179
178
179
182
184
186
181
180
178
176
170
162
164
172
182
186
181
177
178
183
184
180
176
177
176
173
167
167
174
180
187
191
167
165
170
178
181
180
185
188
186
179
171
167
167
169
170
171
178
182
180
176
168
164
171
179
189
192
188
178
166
159
160
169
177
181
178
178
179
182
179
173
172
175
178
177
176
180
178
179
181
184
168
160
161
171
180
186
189
187
183
179
173
169
165
167
172
178
189
194
191
181
172
162
168
182
194
198
190
180
172
166
167
172
178
181
179
175
175
169
166
164
168
175
180
184
185
185
176
164
162
167
175
166
165
170
179
185
189
187
183
182
185
184
182
183
186
192
196
194
188
182
176
176
178
186
191
189
185
180
179
181
181
179
180
182
180
175
171
164
158
158
165
174
181
186
187
182
171
160
161
166
182
173
171
173
179
185
189
190
187
187
191
196
197
194
191
192
189
181
174
171
175
180
183
183
179
173
172
178
185
191
188
183
181
183
186
185
182
174
167
164
168
175
185
191
190
185
179
175
176
179
180
173
171
174
179
184
189
192
193
192
193
194
195
188
179
174
173
173
169
164
171
181
183
177
164
162
168
180
190
189
183
179
179
182
184
186
190
190
185
178
173
179
186
190
190
187
190
189
189
184
177
169
169
174
180
183
184
187
191
194
191
187
179
174
170
167
170
176
182
185
187
188
187
178
171
173
184
194
193
179
165
163
168
171
172
174
182
187
182
176
171
176
181
181
177
177
181
182
179
178
177
173
174
180
183
182
179
181
186
189
185
180
175
173
171
170
172
181
195
204
203
198
192
188
183
185
193
195
185
167
158
160
169
172
171
175
179
179
172
173
178
183
178
169
162
166
171
171
169
174
179
176
171
167
163
163
164
166
166
167
166
163
162
160
163
170
176
178
174
168
166
168
172
174
173
171
169
168
168
168
169
174
180
186
189
186
181
174
172
174
179
180
170
167
171
177
177
171
167
169
165
169
170
170
168
163
162
161
164
165
160
149
147
150
156
163
169
176
177
176
171
166
165
170
173
174
173
173
174
174
172
174
179
185
187
182
174
165
165
172
179
178
171
164
168
175
176
169
163
165
161
163
165
169
170
163
159
154
159
165
164
157
147
147
153
159
165
168
168
175
176
171
164
161
164
171
172
175
177
180
180
180
181
182
182
178
175
171
168
173
177
178
174
165
165
171
176
174
167
165
164
160
156
156
161
164
161
155
157
165
170
167
159
152
157
164
169
168
165
171
179
181
173
162
157
161
169
175
178
182
188
191
183
179
177
179
184
185
181
174
173
175
175
169
166
170
177
179
174
169
163
160
153
149
154
165
171
171
164
165
172
175
169
163
165
173
175
175
173
173
180
186
181
168
161
163
171
177
182
185
189
188
180
176
177
182
189
191
182
173
170
173
178
177
174
175
179
180
175
171
159
161
157
155
158
168
178
178
169
165
168
174
175
172
168
169
173
178
180
178
174
173
174
172
171
169
171
178
183
181
177
172
169
173
178
182
185
184
179
175
173
175
179
179
178
178
178
175
172
169
159
163
164
166
167
173
175
175
171
164
164
169
173
173
169
165
167
176
184
181
169
158
159
168
176
172
167
167
171
170
164
160
163
172
178
180
178
176
175
175
175
175
176
176
175
175
175
175
174
172
170
169
168
170
173
173
172
173
174
168
163
162
164
169
169
165
166
172
179
178
169
159
159
169
176
173
166
165
168
169
165
163
168
175
179
178
173
169
169
169
171
176
176
175
174
174
177
180
180
178
171
170
168
167
167
167
171
176
181
178
167
161
162
166
168
167
164
166
169
171
173
174
176
179
180
176
173
173
176
177
174
172
174
179
180
177
171
163
154
153
161
175
181
183
181
181
183
184
181
178
171
173
170
164
160
162
171
179
186
183
175
169
164
166
167
164
160
160
160
166
174
180
186
186
185
181
179
180
185
185
182
177
174
178
180
178
173
166
156
152
157
171
183
188
188
185
183
182
177
173
174
176
173
165
162
166
175
178
181
183
177
174
165
163
164
167
169
168
166
168
172
177
182
184
184
182
179
178
182
187
184
176
169
168
173
177
177
175
171
172
170
175
180
183
182
182
182
181
176
172
180
181
176
170
172
178
180
176
173
169
171
169
162
157
164
179
190
193
186
176
173
174
173
175
179
179
176
175
179
185
185
175
165
159
167
175
180
181
183
188
188
187
185
174
170
171
177
182
179
170
177
180
179
175
176
178
178
171
160
158
160
163
159
160
165
180
195
196
190
182
177
175
172
170
174
177
177
176
179
185
186
177
166
161
168
178
184
182
182
189
195
196
188
172
164
163
171
178
177
168
169
176
175
169
166
169
172
166
157
155
160
167
172
171
168
170
176
178
180
183
179
175
172
171
174
178
178
176
176
179
181
175
169
166
171
180
184
179
174
178
183
185
181
169
162
161
166
169
170
164
170
176
171
163
160
164
169
167
163
162
170
180
191
186
172
165
167
173
179
180
176
170
171
176
179
178
173
169
171
171
167
168
169
169
167
168
170
171
169
168
170
171
171
165
162
164
168
169
169
166
176
177
169
163
163
169
174
176
175
176
178
183
188
184
178
173
173
174
178
175
171
165
171
179
180
175
167
165
168
168
165
164
169
170
163
155
155
161
168
166
166
165
165
162
162
168
174
173
170
168
182
177
169
165
168
174
178
180
179
177
177
175
177
181
183
184
180
174
171
169
169
170
171
175
172
168
166
166
169
169
166
164
170
173
167
159
154
160
167
168
169
166
164
163
164
170
175
172
169
168
189
179
169
168
172
176
179
178
174
171
172
174
178
183
186
184
179
173
166
167
173
177
174
168
166
168
170
168
166
165
164
164
170
176
178
175
170
166
169
171
170
169
166
165
168
172
173
170
168
172
193
184
176
173
175
178
181
178
170
167
171
180
184
183
180
174
174
174
172
169
169
172
168
165
167
172
174
168
160
159
164
168
171
175
178
181
179
176
174
176
175
173
169
169
175
176
173
170
173
178
192
189
184
179
179
180
184
181
174
171
172
181
182
173
164
163
168
174
177
171
162
155
154
161
171
178
178
171
164
168
174
181
178
171
170
173
176
179
180
181
180
177
175
178
181
178
172
170
177
184
185
185
183
179
175
174
177
177
174
172
171
174
170
163
156
158
162
171
177
171
161
150
151
161
174
180
179
176
178
180
184
188
180
170
165
164
169
175
179
182
180
177
176
180
181
175
173
178
185
188
175
172
176
177
170
166
167
172
173
171
171
171
170
169
164
161
160
167
173
172
165
156
160
174
185
186
177
176
178
181
180
176
175
173
172
167
165
170
176
178
175
172
173
175
173
171
171
181
193
190
166
163
170
176
173
166
164
169
173
174
178
183
184
180
175
169
168
172
177
174
165
163
173
188
197
190
175
169
171
171
171
174
177
185
184
176
170
171
174
176
173
169
170
174
175
171
168
174
181
185
158
159
167
173
174
166
165
169
175
178
184
187
187
183
176
173
177
178
177
170
166
170
179
189
193
186
176
171
169
169
173
181
186
193
191
185
179
177
176
175
173
171
173
178
180
174
166
165
167
173
155
155
163
168
169
165
165
169
173
176
181
183
177
172
170
173
176
175
170
166
169
175
177
176
177
181
182
181
178
179
184
188
189
187
188
187
185
182
179
173
169
171
178
184
184
174
167
164
166
167
161
159
164
169
173
173
173
172
171
170
167
167
167
166
168
175
178
175
170
171
175
179
179
174
173
181
189
188
181
179
182
185
182
178
180
183
187
184
177
168
165
170
180
186
184
175
169
167
167
165
173
168
170
174
182
187
185
182
176
172
167
168
172
178
176
175
177
179
180
180
178
180
181
180
185
192
189
179
168
162
167
174
174
172
172
175
182
181
172
165
165
168
176
184
184
177
172
169
166
161
177
176
174
174
180
184
189
194
194
186
177
177
183
189
185
175
172
175
181
178
171
171
178
187
193
195
185
170
153
149
160
171
175
173
171
172
171
169
166
166
171
171
173
175
178
181
179
171
163
160
177
179
173
166
163
170
182
194
196
189
180
178
182
186
183
172
165
165
168
170
169
172
174
177
180
181
179
172
162
162
169
177
182
180
176
174
170
166
164
170
177
178
174
170
175
181
180
173
165
164
178
179
172
162
161
168
178
181
183
180
178
177
175
173
174
171
167
162
158
164
172
178
176
168
164
170
177
178
179
181
183
185
185
184
182
182
179
170
169
176
186
192
189
182
179
179
176
173
173
177
184
183
175
176
180
184
182
176
169
173
177
179
175
170
171
174
172
165
158
161
173
181
180
172
170
176
182
182
182
183
185
184
182
182
186
192
188
180
179
184
189
194
196
196
191
183
176
176
183
187
187
186
180
180
188
192
187
174
169
169
178
182
182
179
176
176
175
170
165
166
173
181
184
186
188
192
188
181
177
178
181
182
178
178
183
192
194
192
190
186
184
183
185
192
193
187
179
179
182
183
181
183
178
176
177
180
179
175
172
172
172
179
185
187
182
175
171
169
172
175
179
182
182
184
186
187
188
183
177
175
178
181
180
178
180
185
193
196
192
184
174
168
171
177
183
186
186
180
175
171
171
171
170
168
166
169
173
176
178
177
175
177
183
188
184
175
170
169
175
183
186
183
177
169
168
177
187
188
183
177
176
179
183
182
182
184
191
192
188
181
173
168
171
175
181
182
179
172
166
167
169
167
168
170
170
169
172
176
181
184
183
180
180
183
185
180
172
169
174
183
186
181
170
162
163
175
188
193
187
178
172
175
182
186
185
185
188
187
182
179
178
180
183
185
185
181
172
165
163
171
177
170
171
175
176
176
173
175
180
186
189
183
179
181
185
183
176
171
175
184
187
181
174
171
173
177
185
189
187
180
173
175
180
186
186
186
186
184
179
176
179
187
191
189
184
180
176
169
168
175
178
179
179
177
174
172
173
175
177
180
180
179
179
180
183
182
177
176
180
190
192
187
182
180
179
178
180
186
189
187
182
181
180
180
180
181
185
184
177
172
174
182
184
179
176
180
181
181
179
178
178
183
182
177
171
171
174
174
172
166
167
173
177
179
181
179
178
181
188
196
197
191
188
187
182
178
179
186
192
191
187
183
179
176
174
177
181
183
176
171
169
170
173
175
175
178
182
183
183
183
174
180
181
179
176
174
176
174
168
161
164
172
177
180
178
178
179
183
185
186
184
186
191
196
194
189
186
188
188
188
184
180
180
179
178
178
179
178
175
173
170
170
171
175
181
180
178
180
185
187
172
174
178
181
182
181
179
175
171
169
172
177
180
180
177
175
179
184
182
176
169
177
191
201
203
195
188
183
178
176
177
177
179
182
184
181
177
174
174
175
174
170
171
177
185
184
178
175
178
183
168
172
176
181
182
183
182
182
180
179
177
178
182
182
178
176
179
183
181
174
173
182
191
196
188
182
177
176
175
174
176
178
179
181
183
179
174
174
177
180
178
172
171
176
184
183
177
171
169
172
172
175
177
178
176
176
181
188
190
181
171
169
179
183
180
178
179
181
180
177
176
184
187
181
175
174
175
176
176
174
174
177
177
177
174
169
169
173
179
182
179
173
171
173
176
177
173
171
170
172
178
180
182
181
175
173
180
191
192
181
167
164
174
181
180
178
180
183
178
173
170
176
176
180
180
183
185
182
177
171
168
171
173
175
174
171
168
170
175
179
178
175
172
172
171
172
174
175
179
183
178
179
183
184
181
180
185
192
191
183
176
174
177
178
176
180
186
188
183
175
165
163
170
181
189
191
189
183
179
176
172
174
181
188
183
179
173
171
173
178
178
178
178
178
181
182
179
175
179
184
177
176
177
181
183
187
189
190
187
186
190
194
189
182
173
176
183
190
188
181
172
166
172
184
190
186
182
180
184
186
185
188
191
190
185
178
174
169
171
173
178
181
184
189
195
196
185
173
166
175
181
174
170
172
178
183
188
185
181
183
194
207
206
193
175
170
173
180
185
182
178
178
183
188
189
180
178
181
189
193
191
191
189
186
179
169
162
161
162
169
177
184
190
194
195
194
185
176
172
170
183
175
169
169
174
180
183
182
178
182
192
203
206
193
178
170
172
176
177
176
180
182
187
188
187
180
181
185
192
193
189
187
187
184
178
170
165
163
165
170
178
186
186
184
178
177
183
189
188
182
182
174
172
175
178
180
180
179
181
185
191
193
193
187
178
171
173
175
175
177
182
185
186
183
180
179
184
192
192
187
185
182
184
184
183
183
183
184
183
179
177
177
173
163
157
164
180
196
200
194
178
171
173
181
184
180
175
178
185
190
190
187
185
181
174
170
171
176
181
187
188
188
186
180
178
180
190
193
188
180
172
172
177
178
181
185
190
194
186
177
169
168
160
153
154
162
178
186
188
185
175
169
172
179
180
177
175
178
185
188
185
180
180
179
175
170
169
175
184
190
190
189
187
184
182
183
186
188
181
173
167
168
171
171
172
178
187
191
186
178
176
177
169
163
164
171
180
179
176
176
181
173
163
153
156
163
170
171
166
157
151
151
154
162
164
167
172
175
172
163
160
166
182
189
183
172
167
168
173
171
169
171
177
184
185
182
178
176
176
181
182
178
173
170
172
175
176
172
168
166
177
174
164
154
152
162
168
169
164
159
160
161
162
164
167
169
172
180
180
174
166
161
169
182
186
174
166
165
173
181
181
178
178
182
185
180
175
171
170
174
178
178
174
168
168
171
173
172
168
166
176
175
167
164
168
168
165
157
152
158
168
171
166
162
161
164
170
175
180
180
175
166
163
168
174
173
167
166
172
182
188
185
181
182
184
185
185
183
176
180
186
187
179
169
163
168
174
175
173
171
174
170
162
164
170
173
166
147
141
154
169
176
167
153
152
158
167
175
178
180
178
171
163
159
162
169
170
170
172
178
185
188
183
181
182
189
196
197
192
191
190
189
181
171
167
172
179
182
181
180
169
163
154
154
162
170
169
155
148
160
171
176
170
159
154
162
173
179
179
176
174
172
170
165
164
170
172
172
171
172
178
180
180
179
183
188
190
187
185
186
185
185
180
175
177
181
184
183
183
180
163
160
153
151
155
163
170
166
164
165
172
178
175
169
163
165
176
179
177
171
168
169
174
177
176
172
170
168
169
168
168
168
171
176
181
182
176
172
172
173
178
178
178
179
179
180
179
178
175
173
163
163
160
159
159
161
165
166
166
165
167
172
173
172
167
167
170
174
174
172
167
164
173
178
178
172
163
162
166
167
165
163
167
175
180
179
175
172
173
175
176
177
177
178
176
172
168
167
170
171
171
166
167
167
164
164
164
167
167
164
162
163
168
174
174
172
170
171
173
173
169
169
174
180
179
170
163
162
167
168
166
166
171
175
179
180
183
183
179
175
173
178
182
182
178
171
166
165
170
172
170
169
170
169
164
162
167
173
171
165
160
162
170
178
180
175
170
170
169
168
169
172
180
187
185
176
170
171
172
173
172
173
174
174
176
179
185
183
174
166
169
179
187
188
185
180
177
174
173
171
167
173
174
169
163
162
172
177
173
166
164
171
179
181
177
171
168
167
164
164
165
174
186
193
192
185
180
177
178
180
179
175
171
167
170
177
183
180
171
162
164
175
182
184
183
181
180
177
175
171
169
175
175
170
166
166
175
176
170
166
169
180
183
177
166
161
161
164
164
164
168
174
180
186
188
187
183
180
180
184
184
177
168
162
165
173
180
181
178
175
174
175
177
173
171
169
170
175
174
169
172
171
170
168
170
175
177
174
167
166
170
176
176
171
167
165
168
167
167
169
172
175
172
170
174
181
183
180
180
183
185
181
170
164
167
173
180
184
189
194
192
187
181
174
167
164
167
171
170
166
169
163
161
164
171
176
177
171
165
164
165
165
164
166
169
178
178
173
170
173
176
175
168
163
168
179
182
178
173
174
178
179
174
170
173
178
184
187
191
198
202
201
193
184
177
172
171
173
172
164
165
167
166
166
168
171
171
165
159
160
164
165
168
168
170
173
177
177
176
179
178
175
169
167
171
178
179
172
165
165
169
174
173
171
174
181
185
182
180
186
193
194
190
180
177
177
183
184
178
169
171
177
173
166
165
167
168
160
157
161
171
178
180
174
167
162
169
181
194
189
180
172
172
176
178
178
171
165
162
165
168
171
171
169
168
171
177
174
170
171
177
181
176
166
164
175
184
188
188
182
178
181
174
166
165
170
175
176
173
175
179
185
188
180
168
165
174
192
200
190
173
165
171
180
183
178
169
166
167
169
171
173
173
168
161
160
163
167
167
166
168
171
169
162
158
162
173
182
184
184
179
178
171
165
166
174
184
193
192
188
180
180
181
179
177
178
189
194
190
174
161
159
169
177
180
178
173
171
170
171
172
172
173
170
163
160
163
165
167
167
170
176
177
170
162
160
164
168
170
170
180
176
169
165
166
170
177
181
183
179
174
175
176
179
180
186
189
189
177
168
162
165
172
174
175
176
175
171
167
166
168
169
170
171
171
170
169
168
169
172
175
179
180
176
169
165
166
165
163
163
184
175
168
165
167
165
164
160
157
163
170
176
178
175
174
180
184
184
176
172
178
186
187
177
173
175
176
172
165
163
165
167
168
168
171
175
175
171
171
176
179
179
176
173
173
172
171
171
171
173
184
174
166
164
168
174
169
159
152
157
170
182
180
171
167
171
179
184
183
183
188
197
196
187
179
179
181
180
175
172
170
167
166
166
168
173
173
171
170
178
181
178
173
173
175
174
174
178
186
187
178
172
164
163
169
175
177
171
161
162
174
185
182
168
162
165
172
180
180
180
179
179
181
184
184
183
183
184
183
180
177
171
166
165
168
172
171
169
169
173
178
178
177
177
175
173
175
182
195
193
172
167
165
163
168
171
175
173
166
168
177
185
181
170
160
160
163
169
172
169
158
151
154
171
184
183
177
175
180
183
181
174
169
166
169
171
170
169
169
171
173
174
175
176
175
172
174
181
187
181
170
164
165
167
171
172
174
172
169
172
179
186
180
169
161
159
160
166
170
166
153
143
149
168
184
184
173
169
175
183
184
178
173
171
172
172
172
173
173
173
171
169
169
171
173
172
172
174
169
165
170
165
165
167
170
173
173
171
170
175
183
188
182
170
164
163
166
171
172
168
163
160
164
175
184
183
175
170
173
182
186
183
179
179
179
178
179
177
176
176
173
170
168
167
170
173
170
165
162
163
169
168
166
165
166
168
169
170
172
176
186
189
185
174
169
171
174
175
172
169
168
172
173
176
180
182
180
175
176
181
187
187
184
183
186
186
183
177
173
173
176
176
173
171
173
173
171
170
169
174
170
170
169
167
166
165
168
172
174
174
176
178
182
183
179
180
180
177
171
166
168
173
175
176
174
178
178
175
174
180
186
187
182
180
186
189
186
178
168
168
176
183
184
183
179
174
173
173
177
179
172
170
171
171
170
170
175
178
178
170
162
165
178
189
188
180
177
174
167
164
165
171
179
181
181
181
178
171
168
169
176
178
176
176
179
186
185
179
167
166
173
181
188
188
182
176
173
172
172
174
177
174
171
171
175
181
186
191
190
178
168
166
179
192
189
176
163
161
164
167
168
175
182
189
191
189
179
170
160
157
164
171
174
173
172
175
182
179
173
169
172
174
175
177
175
174
173
169
163
164
177
175
171
167
171
181
187
195
194
191
182
178
182
187
183
171
156
154
161
171
178
181
185
187
189
185
180
174
167
165
168
172
172
171
173
176
183
182
178
176
177
176
173
167
169
173
173
169
165
166
171
172
168
163
164
173
180
184
189
191
191
189
185
182
177
172
168
164
164
170
178
184
182
177
174
173
175
176
180
182
181
173
168
170
178
185
187
186
183
184
185
182
178
173
173
174
173
172
175
180
172
171
168
163
164
168
173
175
174
180
185
188
186
181
176
179
179
175
167
166
173
182
181
173
167
167
173
178
181
185
183
175
167
169
179
187
189
188
188
188
189
188
184
182
180
177
174
175
183
190
183
179
174
173
172
173
173
172
169
169
172
181
187
186
181
179
182
180
172
168
174
182
183
174
170
174
182
183
180
179
179
177
172
171
176
179
182
185
188
187
185
182
182
186
185
184
179
179
181
182
190
188
186
180
179
176
174
172
170
166
166
174
186
187
181
176
177
182
183
182
185
187
184
173
171
181
191
190
183
178
179
182
179
175
173
178
184
187
188
182
178
174
174
179
185
190
189
180
171
160
181
184
185
180
174
171
170
171
175
176
174
173
175
176
173
173
176
183
187
189
190
189
182
172
170
180
193
193
185
178
179
184
184
181
178
182
189
190
185
178
172
170
172
177
184
194
193
180
164
155
165
167
169
171
167
164
164
169
179
188
189
181
171
164
166
171
177
182
184
185
185
183
179
175
175
180
185
183
174
166
169
178
183
184
184
186
192
190
181
174
172
176
177
178
181
184
186
178
168
170
165
166
167
169
167
163
163
167
178
192
198
185
173
166
166
170
174
178
179
182
181
179
180
184
186
181
177
173
170
166
167
174
179
183
184
186
190
188
178
173
176
182
185
181
179
178
180
180
178
178
173
171
170
173
171
168
165
168
174
182
183
177
173
174
173
171
168
169
177
184
183
180
183
187
189
182
180
182
184
182
176
175
178
179
179
182
187
188
182
175
177
183
188
187
180
180
181
182
183
182
175
172
173
175
174
170
168
170
170
170
164
159
167
180
186
179
167
169
178
187
186
180
181
185
187
183
188
196
203
200
190
183
181
179
176
177
182
186
184
180
176
180
187
192
195
189
183
179
181
184
171
170
173
174
174
170
170
171
171
169
166
162
168
180
189
184
178
176
182
186
183
179
181
186
187
188
191
202
202
192
185
180
181
182
180
177
176
178
178
178
174
173
179
191
201
195
182
176
180
187
170
171
176
177
175
173
172
173
173
176
178
179
180
181
181
181
179
179
183
182
178
178
181
185
187
188
189
190
183
174
173
176
182
184
182
178
174
171
172
170
163
160
168
182
196
192
181
174
175
182
171
177
181
180
178
177
177
176
176
178
181
184
186
182
177
171
172
175
178
179
179
180
179
176
176
181
185
183
175
171
173
178
182
182
180
178
177
176
173
166
159
155
161
174
185
187
178
171
168
168
176
181
182
180
177
177
179
183
183
177
174
178
184
182
174
166
168
174
176
179
181
181
175
168
170
178
187
185
178
175
177
180
180
177
175
177
180
182
178
170
163
162
166
173
178
181
175
169
165
167
179
181
181
181
176
173
177
185
188
182
174
175
182
181
177
174
176
178
178
177
179
180
175
175
178
184
190
188
183
179
177
173
174
175
175
177
179
179
179
181
180
178
176
176
178
179
176
172
173
175
180
183
187
185
178
172
171
178
185
184
184
184
186
183
184
184
182
181
177
175
175
178
181
184
186
184
183
185
186
185
179
172
171
175
180
180
179
178
181
183
187
184
183
184
187
187
182
177
178
181
180
184
189
188
181
172
168
169
174
180
187
194
195
188
184
181
179
177
174
173
175
179
186
190
188
176
170
176
187
190
182
175
174
178
181
181
180
181
183
183
181
181
182
187
194
195
189
180
176
177
181
183
187
186
179
174
169
166
165
169
182
197
199
190
178
170
170
174
176
178
178
182
187
191
188
179
176
180
189
190
182
178
179
180
179
177
179
182
185
182
178
178
180
184
185
191
188
184
174
171
183
183
185
185
180
178
172
166
161
165
176
186
189
184
176
170
175
182
188
188
184
184
186
187
189
190
193
193
191
186
181
181
185
184
179
173
175
183
185
182
178
176
174
169
169
173
182
185
183
176
183
184
188
191
189
181
174
169
168
170
175
178
182
181
179
180
184
188
189
188
186
184
181
180
183
191
194
192
188
184
183
187
191
189
183
180
179
184
186
180
175
171
162
154
153
162
179
187
188
185
182
186
190
194
191
182
175
176
181
180
176
177
182
185
183
178
175
176
178
183
183
179
177
177
179
180
182
181
181
187
191
193
195
191
189
187
188
190
184
175
169
166
162
158
161
170
182
186
188
184
180
180
182
184
182
176
176
183
187
185
177
176
183
189
184
173
167
169
175
177
177
177
179
181
181
176
170
171
177
191
194
193
190
188
186
189
190
191
184
179
177
177
176
174
179
185
190
188
185
180
173
169
162
157
161
169
173
172
166
162
162
163
166
166
166
167
170
174
171
161
153
156
169
180
179
171
169
177
186
187
178
170
171
178
181
181
183
186
190
188
184
181
181
181
178
173
172
175
176
171
176
172
159
147
147
162
170
168
164
166
173
179
176
173
173
177
185
186
180
166
154
153
166
183
186
174
164
166
179
187
183
173
172
178
184
185
185
183
175
175
179
182
183
180
171
168
171
177
178
174
180
179
165
152
154
167
172
167
161
165
175
181
177
172
170
172
177
181
180
175
164
157
162
172
179
174
165
163
170
180
181
175
174
180
188
192
190
183
176
174
180
187
187
180
171
170
175
179
181
179
182
183
171
166
170
177
176
167
161
164
169
174
171
164
156
154
160
169
176
176
169
161
159
160
167
171
169
166
166
169
173
174
175
179
185
190
189
184
181
184
188
190
186
180
180
180
180
180
178
176
183
182
174
169
170
175
173
166
162
164
169
172
170
161
150
149
159
169
172
168
165
163
163
164
167
170
172
169
166
165
166
168
173
176
181
181
176
172
178
186
191
186
178
175
178
182
182
178
172
168
184
182
174
167
164
163
165
163
161
164
169
174
174
168
163
167
174
176
169
163
161
166
172
176
176
176
175
171
168
167
164
163
166
175
180
176
163
156
163
175
184
180
174
172
171
176
176
177
174
172
182
176
170
164
159
157
159
160
162
164
168
171
174
174
179
183
182
176
169
164
166
171
176
180
180
179
177
175
171
169
165
164
168
175
179
178
170
163
165
172
178
180
178
177
175
173
171
175
178
181
170
166
166
164
159
158
161
166
167
165
165
167
173
179
184
185
179
173
169
167
171
173
176
178
178
179
179
178
173
169
167
169
174
176
176
177
181
184
182
179
179
182
186
188
183
176
170
170
177
183
156
161
165
167
164
165
170
173
172
166
164
171
179
187
183
179
176
174
171
168
169
171
174
178
178
178
179
177
171
168
169
174
177
173
168
170
181
189
188
182
179
181
185
186
182
176
171
170
173
180
156
165
172
174
172
176
179
177
170
161
165
181
196
194
182
174
176
179
174
167
163
168
174
180
180
180
178
173
169
168
170
175
170
165
162
166
176
180
179
177
177
178
175
172
170
170
171
172
174
177
171
174
179
180
179
179
179
176
165
157
168
187
204
198
182
174
178
180
175
166
164
169
174
179
181
180
181
176
171
171
172
172
167
163
165
168
172
175
177
176
175
173
173
169
167
166
168
172
175
175
178
174
173
175
174
175
175
175
169
165
171
181
191
187
181
176
176
176
172
169
170
170
168
168
172
178
180
176
171
170
173
172
170
169
172
172
172
175
180
182
176
172
175
180
177
172
168
170
171
169
170
162
158
163
166
170
173
177
182
178
171
167
167
173
179
181
180
174
170
171
172
170
164
159
165
174
175
171
164
162
167
173
176
178
178
176
173
175
182
189
188
181
180
184
189
187
181
178
174
171
162
158
156
159
164
168
172
177
182
180
172
162
157
165
176
183
182
176
175
173
175
173
169
165
166
170
168
163
155
155
165
175
180
180
178
177
173
172
176
185
192
188
179
176
185
191
197
197
193
187
170
173
168
165
165
168
170
170
169
173
175
176
173
172
173
174
175
178
181
184
184
185
181
175
169
168
167
162
157
157
168
177
181
178
174
174
173
169
168
175
185
187
177
169
176
189
197
200
198
196
179
183
177
169
166
168
169
168
165
170
177
185
189
182
172
165
171
184
189
188
185
185
184
180
176
174
171
169
165
166
172
179
179
172
166
172
178
178
170
169
175
183
181
174
171
174
183
184
185
187
178
180
177
170
166
167
167
169
171
174
177
183
186
181
171
167
176
191
194
184
172
168
171
178
180
179
177
173
167
166
171
176
173
166
161
170
182
189
182
172
173
181
184
180
175
171
168
167
169
170
174
175
173
172
168
166
163
165
171
176
176
178
178
174
168
171
182
193
191
177
165
161
166
170
174
177
178
172
165
164
171
172
167
160
158
165
179
187
184
178
175
177
180
179
175
171
169
165
161
158
173
171
168
171
174
171
162
155
155
166
173
176
174
171
168
174
184
189
183
177
176
180
181
175
172
175
178
177
173
171
171
171
165
159
159
164
170
175
180
181
179
175
170
170
171
171
172
170
167
164
171
165
163
169
177
178
172
156
147
154
169
179
179
174
173
180
184
185
180
179
188
198
199
187
178
179
184
189
186
179
172
169
166
164
166
169
170
172
176
181
181
176
170
166
167
169
172
174
178
177
167
162
162
168
177
181
179
168
156
159
174
188
186
180
177
180
180
180
174
173
177
183
185
184
181
181
184
188
186
181
175
170
164
166
171
175
174
173
172
175
179
179
176
173
171
170
172
177
180
177
166
165
165
169
175
179
179
173
168
171
182
190
184
172
166
170
172
173
170
164
155
149
153
165
173
175
172
174
179
183
181
174
162
158
168
176
179
174
170
171
174
178
179
176
175
175
178
179
174
164
170
170
171
169
170
175
175
172
170
174
181
182
172
164
160
163
167
167
167
163
152
143
141
151
164
168
167
168
177
187
190
180
164
159
165
176
180
177
172
170
171
175
176
175
176
177
181
179
169
161
179
176
172
167
168
171
172
171
170
173
175
177
172
169
170
171
169
167
167
170
170
163
155
161
168
174
172
170
173
184
188
182
171
167
172
179
181
177
173
171
174
176
175
172
172
175
177
176
173
170
177
177
171
166
163
165
169
173
174
174
175
181
187
190
189
184
176
172
173
174
175
173
169
171
178
181
176
170
166
169
175
178
177
177
183
186
182
172
163
169
179
184
180
170
169
172
173
174
176
181
167
172
169
166
162
161
167
174
179
178
178
185
199
205
199
188
182
177
175
170
166
169
167
169
169
173
172
168
166
166
172
175
177
181
188
191
181
167
160
168
180
186
183
174
172
173
172
173
175
179
168
169
169
168
167
167
171
176
182
180
177
181
194
199
194
184
178
175
170
166
164
165
168
168
166
168
169
171
171
172
173
173
175
177
181
182
176
169
167
171
177
179
178
176
178
179
175
171
167
171
174
173
173
176
179
181
180
179
180
178
175
175
181
187
188
181
172
166
168
167
168
172
176
179
179
176
173
173
172
171
169
169
169
169
169
171
174
176
176
176
174
172
173
178
184
187
185
178
172
169
177
176
180
186
191
189
183
176
175
178
180
178
181
186
187
182
173
168
170
177
177
178
181
188
188
184
176
174
171
172
170
168
164
164
167
171
178
183
183
180
176
174
175
179
185
190
190
186
182
181
169
173
180
187
189
183
176
171
172
179
184
186
186
187
187
184
182
181
182
179
176
176
177
179
180
176
174
175
182
185
182
170
163
164
174
182
188
189
186
184
181
179
178
179
181
184
185
185
189
187
161
168
170
171
170
167
167
169
173
178
180
179
183
181
179
183
186
188
185
178
174
175
176
171
166
165
169
176
184
188
184
174
167
168
177
185
186
186
186
185
182
181
179
175
173
173
176
181
187
189
172
169
167
167
165
160
162
170
172
170
165
161
168
173
173
178
184
188
184
178
179
186
183
171
163
167
176
181
181
178
177
175
173
172
175
178
180
183
184
183
183
182
178
175
171
172
175
179
182
182
187
183
181
175
168
160
161
168
171
169
161
156
160
166
170
176
182
184
182
179
185
193
189
175
168
177
187
191
184
175
178
182
182
178
173
173
177
180
181
182
181
181
179
179
181
184
183
178
172
170
183
184
184
177
168
161
161
166
174
179
174
166
161
161
167
176
180
180
176
175
182
192
187
176
170
178
190
196
190
184
190
197
196
184
178
177
179
179
179
179
180
180
178
179
183
191
188
179
168
167
167
172
172
166
161
158
159
164
176
186
189
180
166
160
163
170
176
176
173
171
175
180
182
175
169
172
181
187
187
187
193
202
202
192
184
182
182
178
175
174
176
179
176
174
175
181
184
181
175
175
163
165
166
163
160
159
160
163
172
180
185
184
177
170
161
164
170
175
176
173
173
176
181
182
175
169
169
173
177
180
181
185
188
185
185
185
185
180
175
172
175
180
180
174
165
165
172
179
184
183
170
167
168
170
170
167
164
163
165
167
168
176
179
180
174
167
166
172
179
180
176
175
181
185
183
173
168
173
176
175
170
169
172
178
182
185
187
186
180
174
175
180
186
183
175
167
168
176
182
184
173
168
169
175
176
172
167
167
169
169
165
166
174
184
189
182
171
172
180
185
181
175
176
180
181
177
177
181
184
180
173
167
170
177
180
182
185
188
186
181
178
181
189
197
194
184
172
171
176
182
172
168
168
169
170
170
171
174
182
183
177
171
172
182
191
187
178
175
183
190
186
176
171
172
177
180
186
191
188
180
174
175
181
182
180
177
177
180
185
183
179
180
187
197
202
191
178
173
177
183
175
175
170
164
163
168
173
177
183
186
184
181
176
178
181
180
176
176
183
188
185
178
172
170
174
181
189
190
184
175
172
177
183
183
179
174
173
175
177
177
177
175
180
185
188
184
177
176
181
183
181
182
180
173
169
172
174
174
173
176
180
182
182
178
174
168
167
172
177
179
181
179
174
169
171
180
188
188
180
171
173
178
182
182
181
179
182
180
174
168
166
168
170
174
172
172
173
173
176
179
182
184
185
182
180
178
178
179
177
175
177
182
183
179
172
167
167
171
173
177
181
180
177
172
173
179
187
186
179
173
174
177
179
180
184
191
195
191
177
168
167
170
175
174
172
173
171
169
170
172
178
178
180
181
182
179
179
183
185
182
181
179
181
180
177
174
177
177
176
178
182
183
182
178
177
180
183
181
176
173
172
171
175
179
184
189
192
189
182
180
180
184
186
186
182
180
175
171
170
172
170
171
175
179
178
172
171
177
185
184
179
174
176
181
186
186
181
176
174
174
179
184
186
186
184
178
176
175
175
175
170
166
169
177
182
186
182
181
181
182
184
184
185
185
185
184
180
176
176
177
176
177
182
182
176
167
163
166
171
172
171
172
176
184
188
186
180
172
168
172
177
182
189
193
188
178
172
174
178
177
168
160
164
176
183
185
184
182
183
181
176
173
175
178
180
181
180
178
177
176
184
186
189
186
179
172
168
167
169
169
172
175
179
184
182
181
177
173
174
176
182
183
188
191
189
183
178
180
182
176
166
161
168
179
185
188
188
189
187
181
176
172
172
173
174
180
180
176
171
167
184
185
188
188
184
180
176
175
173
172
174
177
179
179
177
181
184
186
188
189
188
185
184
184
185
184
187
187
182
173
167
166
176
183
184
182
182
184
184
179
175
173
173
173
176
181
181
175
167
166
178
180
185
189
187
182
179
179
178
176
175
175
176
177
179
184
190
189
186
185
184
182
178
177
180
183
183
182
179
176
174
176
182
184
180
174
173
177
177
174
171
170
170
173
177
185
184
179
172
172
178
180
185
188
183
178
176
181
184
180
174
173
176
181
182
180
180
177
176
175
175
175
176
178
181
180
171
169
175
183
189
191
189
185
182
180
180
181
178
171
169
169
174
177
183
188
189
186
183
180
181
181
185
185
179
171
173
182
189
183
174
171
178
185
182
174
170
171
176
176
173
174
179
186
187
178
166
162
175
193
200
196
191
186
186
189
189
188
181
177
177
181
185
183
186
187
188
187
186
181
163
166
166
165
170
172
172
173
174
184
189
188
178
171
170
170
172
175
173
164
156
155
162
174
178
176
175
176
179
179
174
169
170
174
177
177
181
185
190
187
184
183
188
192
183
173
170
174
179
177
165
167
162
158
163
170
172
168
166
174
186
190
182
177
176
180
188
188
179
164
153
151
163
177
182
176
169
168
172
174
169
162
166
176
184
185
183
181
179
181
184
186
186
181
173
168
171
179
183
181
169
170
162
156
159
173
175
171
165
170
173
177
180
179
177
177
178
180
175
163
154
153
164
174
177
173
167
166
169
170
166
161
166
179
190
193
187
181
177
175
179
184
184
181
176
175
176
179
180
178
171
172
165
161
167
174
178
177
175
169
168
171
174
175
167
156
154
159
161
162
161
166
169
171
171
170
169
170
171
169
164
161
165
176
185
189
186
183
181
181
180
179
179
182
185
184
178
173
168
164
176
176
172
168
170
172
173
176
176
170
168
168
172
167
156
147
147
156
162
162
165
170
172
171
168
169
174
176
177
171
165
160
162
167
176
181
181
182
184
188
187
179
174
174
180
180
174
169
163
162
179
178
176
171
171
170
168
167
165
165
167
170
173
169
164
165
170
173
170
167
169
173
174
170
170
174
180
183
181
175
167
160
160
165
175
178
175
174
179
187
190
181
172
167
169
174
174
174
174
173
177
176
174
168
167
167
168
167
164
164
167
171
175
175
183
188
189
181
175
173
176
177
174
169
172
181
189
188
181
174
168
165
164
171
177
179
174
170
173
178
184
182
179
175
175
177
178
180
182
184
166
168
169
165
163
164
169
170
170
168
170
172
175
176
185
187
185
177
173
176
180
178
171
165
170
181
193
191
180
171
168
172
176
176
173
172
174
175
174
177
178
181
182
185
185
181
177
175
177
181
155
158
165
166
167
168
171
173
174
173
173
175
175
174
171
173
175
177
175
177
178
175
168
163
168
178
188
189
176
169
169
177
183
178
167
161
168
176
178
180
179
177
175
175
178
176
173
168
167
172
158
160
167
173
175
177
177
175
172
169
170
178
183
177
169
169
176
181
178
173
171
170
169
167
168
175
181
179
171
169
172
179
183
178
168
164
165
170
177
180
179
175
169
164
167
169
173
171
171
175
177
175
180
182
180
179
178
177
171
166
169
182
193
192
182
179
180
182
177
168
164
167
170
171
175
172
170
168
168
170
172
175
176
177
176
171
167
168
172
176
175
171
169
170
171
175
178
181
180
178
190
187
187
183
175
172
173
177
179
174
173
183
192
195
189
184
183
180
173
167
165
165
167
171
172
168
164
162
166
169
170
168
169
177
179
174
169
169
174
174
166
163
172
183
190
186
179
178
177
175
178
178
175
171
167
165
169
178
189
189
182
176
175
180
183
184
183
182
177
173
172
170
170
171
168
163
160
161
167
168
169
167
170
178
180
174
169
169
175
181
174
168
173
183
190
184
174
172
171
174
167
163
160
159
162
164
169
178
191
194
186
173
162
167
176
185
184
183
179
179
181
186
182
175
164
159
161
164
168
167
169
172
176
179
179
176
170
167
171
183
188
183
176
172
173
173
171
171
175
178
169
169
166
164
164
167
169
173
176
181
182
178
172
171
176
178
177
169
165
171
185
197
191
176
164
163
167
171
168
165
169
175
179
178
177
177
173
166
164
174
186
187
176
169
170
172
176
176
178
185
179
182
179
172
169
168
165
159
156
161
170
180
184
184
178
170
165
157
157
169
182
191
185
173
167
172
179
176
166
159
165
174
176
171
170
175
182
177
168
169
177
182
177
174
178
185
183
179
176
181
179
182
182
179
175
169
161
155
151
157
165
176
184
183
173
164
160
165
172
174
177
173
171
167
168
177
181
176
166
160
165
171
169
162
162
171
185
190
182
176
175
177
175
177
182
188
187
182
174
173
174
175
177
180
180
173
164
159
163
172
175
176
179
176
167
163
171
184
189
181
170
162
163
165
170
176
179
174
168
167
170
171
166
156
153
160
174
187
187
182
178
174
173
174
178
185
186
182
174
168
170
169
170
176
180
178
173
172
176
180
176
174
172
169
167
171
179
186
185
176
165
159
160
164
171
176
179
177
174
174
174
173
168
160
152
155
164
175
184
183
179
173
171
173
175
178
180
177
170
164
168
166
167
174
178
180
177
173
171
172
171
169
167
168
171
176
179
177
173
166
162
162
165
167
171
176
181
182
179
175
175
176
174
170
164
162
168
175
180
178
176
172
172
174
175
174
171
166
165
162
166
167
171
177
182
181
176
168
163
166
171
171
171
170
174
177
176
174
170
166
163
165
167
169
173
175
179
180
178
176
175
178
175
172
169
175
179
178
176
174
174
174
174
175
175
175
171
165
161
160
167
172
177
181
182
179
172
164
163
171
180
184
176
170
170
174
175
172
170
169
169
168
167
165
165
169
171
174
178
181
183
180
172
165
167
176
180
177
170
168
172
176
176
175
175
177
181
178
171
164
172
177
178
174
170
169
168
168
171
178
183
183
173
168
171
176
174
169
167
172
174
172
165
161
162
167
170
173
177
184
187
181
170
162
164
176
179
175
167
164
170
177
178
176
174
178
185
192
190
181
174
176
173
164
155
156
166
173
179
176
172
166
168
174
181
182
174
166
164
169
175
173
167
165
170
175
176
173
171
173
177
177
172
167
167
178
179
174
167
165
171
180
183
180
176
176
183
189
193
187
167
167
167
160
155
157
166
176
180
174
165
162
171
184
187
180
172
168
170
174
176
173
168
169
175
181
180
173
165
160
162
171
175
176
179
182
180
174
169
169
177
184
184
181
177
174
173
174
176
178
162
160
164
163
163
163
168
173
179
175
171
175
186
191
186
173
170
174
181
184
179
172
164
161
164
170
176
176
170
163
163
169
177
183
187
184
177
172
171
175
182
182
177
175
175
176
172
165
163
164
166
167
169
172
173
172
170
172
175
175
176
182
187
186
182
174
174
178
183
186
181
172
162
153
152
159
172
176
177
173
170
171
175
179
181
177
172
170
174
179
179
175
167
172
178
183
181
174
170
169
174
175
178
180
182
180
176
173
171
174
177
177
175
179
181
185
184
180
180
180
176
172
168
166
168
169
171
174
172
171
166
164
165
168
168
167
167
171
177
179
175
171
170
178
185
194
194
189
186
182
171
176
181
186
190
186
180
171
170
174
177
174
173
179
192
199
195
185
179
176
173
171
175
181
186
183
173
172
171
171
169
165
163
164
166
167
170
177
181
179
174
172
178
183
187
193
195
194
193
189
167
172
180
189
190
185
178
174
175
179
181
181
182
187
196
200
197
190
185
178
172
171
173
180
181
178
174
176
184
187
183
179
175
175
178
178
179
183
182
179
174
174
177
179
179
181
185
189
189
184
171
171
174
179
182
178
174
177
182
183
180
177
182
186
187
186
189
191
189
181
175
174
175
175
171
171
175
181
188
190
186
179
181
183
186
183
181
182
182
178
175
175
174
171
168
172
181
185
186
179
179
171
168
171
172
169
169
175
182
180
169
160
165
170
172
176
184
186
186
178
177
182
183
180
174
175
176
177
172
166
167
173
179
181
180
178
178
180
179
178
178
177
176
173
172
175
179
182
184
182
177
167
161
162
165
165
166
171
177
175
165
151
149
157
170
178
183
181
172
166
173
185
191
186
180
179
178
170
157
150
161
174
181
180
175
173
175
176
176
179
181
184
184
184
184
184
176
173
174
181
174
168
160
159
161
164
168
171
174
178
173
163
155
161
175
184
181
172
156
155
168
183
187
181
176
178
183
181
173
169
177
191
193
184
176
174
174
174
175
180
183
186
184
184
185
181
172
166
167
177
178
175
167
160
158
163
170
173
174
177
177
177
173
172
176
179
177
166
157
155
167
177
182
174
167
171
185
198
198
193
194
197
196
187
181
179
177
175
175
177
179
181
176
174
174
170
168
169
173
178
177
180
174
166
161
163
169
172
168
166
169
180
183
180
170
169
173
175
174
169
168
175
181
180
173
169
179
194
203
198
187
182
181
182
183
183
182
177
173
173
174
177
177
173
166
164
168
176
182
184
177
180
179
176
171
166
166
166
161
158
162
176
184
184
175
171
177
186
187
178
171
173
181
186
182
173
172
180
186
181
171
163
165
175
183
185
183
177
170
169
170
174
178
178
177
171
172
176
180
183
180
179
180
180
178
172
168
167
168
171
173
178
184
189
190
184
182
184
185
183
175
173
176
180
180
175
174
177
178
175
168
164
168
177
181
181
179
175
170
167
167
170
177
184
188
184
177
172
172
175
182
179
173
173
174
174
174
178
183
186
184
181
179
184
190
187
181
180
183
188
183
176
171
169
172
176
180
181
180
177
179
183
185
182
177
174
173
174
175
175
171
172
179
187
189
185
178
173
174
176
180
179
170
161
162
171
176
179
181
182
181
178
172
175
180
180
178
178
185
190
187
179
172
169
171
177
184
189
185
178
183
191
192
183
175
172
175
180
183
182
182
183
183
184
182
177
176
183
187
187
179
180
175
166
164
169
171
170
168
165
163
164
168
174
179
179
177
175
177
178
178
178
177
174
174
178
186
191
189
183
179
180
182
181
178
180
184
185
180
179
180
184
181
176
168
167
174
183
191
193
178
183
185
184
182
176
172
169
165
163
161
164
169
178
182
183
179
174
170
166
170
177
180
178
176
178
183
187
187
180
173
169
174
180
188
192
190
183
174
169
171
179
180
173
168
170
172
176
178
180
177
183
188
193
189
183
179
180
180
178
171
166
170
179
184
185
181
177
172
171
174
179
181
180
177
176
177
179
178
177
171
168
174
183
188
191
187
179
172
169
169
177
182
181
178
177
174
172
171
173
177
178
180
181
181
178
181
185
189
184
173
166
170
180
187
187
183
180
180
183
182
181
181
180
179
176
175
176
179
179
174
171
177
182
184
180
178
177
177
172
169
170
175
179
176
177
174
174
175
175
181
178
177
175
172
170
175
183
186
182
172
167
171
182
187
186
182
183
187
191
187
183
183
184
183
179
176
179
185
183
175
168
172
178
182
180
179
180
180
178
171
168
170
169
166
165
169
174
179
179
186
182
177
177
176
173
177
183
185
181
177
174
176
182
183
182
181
184
189
193
191
186
186
187
185
179
178
184
187
183
172
164
169
180
187
188
184
182
182
181
180
178
174
170
164
163
166
172
175
176
174
172
174
179
183
183
185
190
188
185
183
183
179
177
176
180
184
187
186
187
189
187
185
183
179
175
177
181
184
180
171
166
173
184
188
186
179
170
171
176
179
182
179
173
169
168
169
170
169
169
158
157
166
174
182
183
187
192
188
184
181
177
174
169
171
180
187
188
182
179
180
181
181
179
176
173
172
175
180
180
177
175
178
181
182
176
169
161
164
169
172
176
176
174
178
182
181
179
175
173
164
160
166
175
177
173
173
180
182
181
176
173
172
170
173
178
184
181
177
173
172
174
179
182
184
179
173
172
178
187
188
183
178
174
173
175
174
175
176
179
180
179
176
180
184
187
190
187
186
180
179
176
181
183
176
165
160
168
178
180
174
171
174
179
177
176
177
177
177
174
170
172
179
189
191
185
176
174
182
193
192
184
173
171
174
179
183
184
186
187
186
187
184
181
178
177
179
183
188
183
167
171
173
172
170
168
170
171
178
191
198
197
186
176
172
173
174
173
173
173
174
173
172
175
180
182
181
175
170
168
168
166
169
172
174
173
172
175
178
181
180
181
183
185
181
173
170
174
177
177
167
167
170
172
178
180
173
168
167
177
188
191
185
179
175
176
178
178
175
174
175
172
172
172
179
178
178
172
168
166
162
160
166
175
183
181
175
175
179
186
190
187
182
178
175
173
176
179
180
180
165
164
166
171
177
177
173
165
164
169
173
178
182
183
180
179
177
175
170
164
164
171
172
175
176
174
176
175
172
169
160
158
167
181
190
189
181
178
181
189
193
187
181
178
178
181
179
176
175
175
161
158
161
168
172
171
169
166
168
170
170
172
179
183
179
173
166
162
158
155
160
172
182
180
174
171
178
182
181
172
162
157
166
178
188
191
188
187
186
187
184
181
179
184
188
185
176
170
166
167
160
155
159
168
170
170
168
170
173
172
171
172
176
175
167
160
159
163
163
163
167
178
184
180
171
170
180
186
184
175
166
162
165
170
179
185
189
189
187
187
183
178
177
182
184
181
174
169
166
168
161
157
159
167
171
175
174
172
169
168
170
173
174
169
162
160
165
171
174
176
179
180
175
167
167
172
180
182
181
178
173
170
166
166
172
179
183
185
188
190
188
181
176
174
175
176
177
177
175
174
165
164
162
164
169
177
178
173
165
163
168
173
174
171
169
171
173
171
172
176
180
178
169
163
166
175
181
180
177
176
177
174
170
168
172
174
176
179
184
189
190
183
175
171
176
180
182
181
177
176
172
173
170
166
167
171
173
170
165
165
168
171
172
169
172
174
173
168
168
175
180
177
167
162
165
176
181
182
177
173
172
174
173
172
171
170
173
176
180
181
182
178
173
174
180
185
183
175
167
165
176
175
170
170
169
168
167
167
169
170
169
168
164
161
163
166
166
167
170
177
183
180
169
161
162
172
180
184
179
171
169
174
178
176
171
170
173
177
179
178
177
174
170
171
178
182
179
168
160
160
175
167
167
172
174
172
170
170
171
169
167
164
161
158
154
157
162
167
172
178
182
179
170
163
160
166
172
176
175
172
173
179
183
182
177
177
179
181
182
180
179
176
173
171
171
176
179
174
167
162
177
169
168
172
173
171
172
175
176
171
167
166
168
167
164
160
163
166
168
169
171
170
169
168
165
165
164
166
170
173
175
179
181
183
182
181
182
183
185
183
180
177
174
175
175
180
181
180
176
167
182
180
179
176
169
165
168
176
183
179
176
177
183
185
181
174
166
165
163
164
164
164
168
174
174
165
158
161
169
177
174
169
172
178
180
177
176
180
184
181
174
169
172
181
186
181
177
175
173
168
182
182
181
175
167
163
165
174
182
186
184
183
184
185
183
176
171
169
171
172
171
170
176
176
170
159
152
163
178
184
175
166
165
173
176
175
172
175
180
182
176
171
174
181
183
174
166
164
166
167
176
177
173
169
168
167
166
170
176
184
186
185
179
172
173
173
174
173
177
177
181
185
186
177
164
153
153
168
182
186
176
168
164
168
174
176
173
171
173
181
186
184
181
177
172
166
158
158
164
168
176
173
171
167
169
171
170
168
167
176
182
181
175
168
169
171
172
167
164
166
176
185
185
173
164
162
168
174
174
171
171
169
167
167
172
177
177
169
165
175
184
186
179
173
171
167
165
165
170
174
178
178
175
173
172
170
168
165
164
165
171
176
176
173
172
170
164
157
152
156
167
174
173
168
167
174
181
176
163
157
160
167
168
166
169
175
177
171
168
172
179
177
173
172
179
185
180
176
174
176
175
176
178
180
178
171
166
164
164
163
166
172
176
181
176
166
162
159
164
169
173
170
165
164
169
176
184
176
165
160
164
168
167
164
166
170
174
173
173
177
179
177
170
171
179
189
194
184
177
175
169
170
173
178
180
177
173
174
178
175
169
170
177
183
178
170
166
173
182
183
178
171
165
165
171
178
182
178
171
171
170
171
168
165
164
166
167
169
172
178
180
179
174
172
176
186
191
187
179
175
169
171
170
173
176
177
178
186
191
184
173
166
173
179
177
174
174
180
183
178
169
161
161
168
176
183
183
177
173
172
171
173
171
168
164
162
162
164
168
171
175
177
177
177
178
182
187
183
178
174
178
176
174
174
173
172
174
182
191
183
171
163
160
167
171
174
176
178
174
167
159
153
155
167
176
182
181
175
169
165
170
175
175
170
162
158
163
168
168
165
159
165
174
184
191
191
187
179
172
170
176
176
178
178
178
174
171
170
174
174
172
164
159
160
163
167
170
172
172
169
166
161
162
164
169
173
175
175
171
169
172
178
179
171
162
161
168
174
172
165
159
161
172
182
192
194
188
179
170
168
169
173
177
180
181
177
170
163
163
169
176
174
169
165
163
165
167
170
173
177
182
182
172
164
161
166
172
176
177
178
182
182
179
170
164
163
169
172
170
167
169
173
174
174
176
181
187
185
179
174
166
172
174
172
170
169
167
168
170
170
172
174
172
172
173
173
172
170
171
175
185
184
178
166
164
169
176
178
176
176
178
180
178
169
165
164
168
169
167
167
172
176
175
172
169
174
182
187
190
187
162
172
171
164
155
154
167
179
182
173
163
159
167
177
182
180
176
170
165
163
167
174
175
173
173
177
181
178
171
164
167
176
179
172
165
164
169
172
169
168
169
173
177
177
178
177
178
183
186
184
160
162
167
165
161
161
170
181
184
174
158
154
162
174
180
178
174
171
165
162
163
171
174
174
172
177
181
178
169
161
163
175
182
178
169
166
170
177
179
176
172
173
176
181
184
180
175
173
168
168
164
162
167
175
178
174
171
173
177
173
165
161
166
173
172
170
171
173
178
180
180
175
168
161
159
163
174
179
176
172
170
176
184
182
176
169
172
178
181
182
180
177
175
176
178
179
173
168
166
165
175
174
177
181
183
178
171
168
170
172
173
172
169
170
173
172
173
178
187
196
194
178
161
150
151
161
172
178
176
172
169
172
178
179
177
173
172
175
178
180
179
179
174
172
175
176
175
177
178
177
176
180
182
181
179
176
174
171
171
172
174
170
165
168
177
185
185
182
184
190
188
176
164
163
170
178
179
176
168
161
159
161
166
171
173
171
171
175
175
174
174
176
182
182
181
178
180
186
190
187
167
173
177
176
174
176
177
177
178
174
172
165
160
166
182
193
191
181
174
174
174
174
174
179
188
190
182
175
170
167
164
163
167
173
173
172
171
177
178
173
168
172
181
185
183
178
181
184
186
183
166
167
168
171
175
178
179
182
186
184
176
168
165
173
185
191
187
178
169
166
170
174
179
181
182
181
181
183
186
188
185
180
182
183
181
175
173
180
180
174
167
167
169
170
168
171
179
183
182
175
184
174
169
173
179
180
179
184
188
189
182
178
179
183
184
183
181
177
172
169
171
173
177
177
174
175
179
186
193
193
188
185
190
192
187
180
175
178
177
173
168
165
163
162
164
171
181
187
184
178
191
177
167
170
179
181
178
180
184
186
181
178
180
182
177
176
178
178
175
170
168
170
176
180
179
177
175
173
169
168
172
179
184
184
182
178
175
175
174
172
171
173
174
174
175
180
184
185
184
182
176
166
159
165
178
184
178
174
176
178
177
173
172
174
176
178
179
175
170
164
163
168
177
183
184
179
170
155
147
149
162
175
180
179
175
175
174
173
173
176
179
183
186
188
188
188
182
174
175
181
172
165
158
164
176
185
179
173
170
173
173
172
172
175
182
184
180
170
164
161
165
172
179
181
180
179
176
167
157
156
165
174
177
174
172
173
173
175
177
180
180
179
180
183
187
185
170
157
163
174
182
179
173
167
171
177
178
176
173
171
173
175
180
182
186
185
182
175
167
166
171
175
179
175
175
180
191
196
190
176
172
171
169
171
174
175
177
179
179
177
173
168
170
175
177
174
163
157
164
171
187
184
178
171
166
167
173
178
179
174
173
177
181
181
179
179
185
189
186
178
173
175
180
181
177
181
193
204
205
194
177
168
165
171
177
180
182
182
178
174
170
169
172
176
177
173
171
172
177
180
176
180
180
175
168
164
167
176
180
179
175
178
179
177
174
177
188
196
190
177
166
172
181
187
185
182
182
190
194
191
181
168
167
174
181
182
178
173
170
171
172
174
176
178
180
182
182
179
179
180
172
178
180
180
173
167
167
171
175
178
179
180
181
180
178
182
185
186
179
165
162
169
178
186
185
181
178
179
180
182
178
174
173
178
181
178
166
158
158
165
170
172
174
176
179
182
180
175
170
170
180
180
177
175
173
173
173
172
172
175
180
181
182
182
184
183
181
176
170
165
167
174
175
176
176
179
180
180
177
174
178
182
183
180
176
172
168
167
169
169
169
171
174
176
178
178
176
173
172
172
183
180
173
168
169
173
175
173
169
170
175
176
175
178
183
183
178
175
174
175
177
177
175
173
173
177
182
184
180
176
179
186
185
176
169
171
178
185
184
180
176
176
179
183
179
175
178
182
186
187
174
174
171
168
170
169
169
168
168
168
166
166
169
176
183
183
178
176
176
176
176
176
176
175
175
177
183
189
190
184
179
177
174
172
170
174
182
184
182
179
180
180
179
178
175
175
180
189
196
194
168
174
179
181
179
169
166
168
168
167
162
160
167
179
185
185
179
175
172
170
169
173
176
178
179
178
182
190
193
187
177
168
170
175
177
176
174
170
171
174
177
177
175
171
169
175
181
185
184
182
179
189
193
192
184
176
172
174
177
173
165
162
171
182
186
184
179
176
174
171
171
173
175
178
179
179
180
187
193
188
177
171
175
180
182
177
172
171
171
171
170
171
171
169
170
175
176
175
173
173
191
197
192
184
176
175
178
183
187
180
172
170
176
184
186
183
178
180
185
187
182
176
175
175
176
175
178
186
195
193
182
176
177
180
179
178
178
183
182
176
167
166
170
172
171
170
171
171
174
177
190
188
184
177
172
172
177
184
188
184
179
177
180
184
186
183
180
187
196
200
192
180
176
175
173
172
176
187
200
198
188
177
175
178
178
179
182
189
190
181
173
173
174
175
169
164
164
170
180
188
180
178
179
179
178
177
179
183
185
182
179
180
182
183
183
181
183
190
197
199
192
183
179
178
176
171
175
186
199
197
187
178
176
182
184
183
182
182
182
182
185
185
183
175
164
158
162
172
181
187
169
169
176
182
184
183
184
184
181
176
177
179
181
178
177
179
185
190
190
187
184
182
181
179
174
169
171
179
190
193
187
182
183
188
190
185
177
169
168
173
183
187
181
171
160
157
164
174
180
179
164
166
174
181
184
182
182
183
178
174
172
174
175
172
173
179
186
188
184
180
176
177
180
178
176
172
171
175
186
193
192
187
187
188
186
181
172
163
163
166
173
175
172
165
162
166
174
179
182
178
168
168
176
183
181
174
170
171
175
174
173
171
173
174
176
180
185
184
180
176
173
173
180
183
184
180
177
178
186
194
195
188
183
179
179
178
175
172
173
177
179
179
173
169
170
175
180
184
186
187
178
173
177
185
181
170
163
166
173
176
175
175
178
180
181
182
184
182
178
173
171
172
181
188
192
191
191
189
188
189
187
182
173
168
168
173
177
176
180
183
187
183
177
169
167
166
167
170
176
179
173
176
176
172
166
167
168
171
172
176
182
183
176
169
168
171
169
168
170
177
187
185
174
167
169
175
179
176
174
173
171
167
167
171
175
175
173
172
175
178
180
179
178
176
176
175
177
178
176
175
172
172
174
175
174
171
165
162
165
173
179
181
177
173
172
172
169
169
172
184
190
185
174
168
169
177
181
178
176
174
172
168
168
174
181
184
179
177
180
185
187
185
182
180
182
185
184
182
177
178
169
168
173
179
179
172
160
154
161
170
175
176
177
177
178
179
177
173
170
171
177
179
174
167
166
173
181
182
179
174
168
167
171
179
185
185
175
175
182
191
194
190
184
185
190
189
184
178
174
177
166
163
169
175
175
170
160
157
164
171
174
174
177
180
182
184
184
176
166
160
166
175
176
169
163
167
179
184
180
171
165
167
176
183
185
180
171
171
177
185
187
184
184
188
190
187
180
174
171
173
165
160
164
170
171
169
165
165
169
172
175
177
179
179
178
176
180
176
167
164
168
177
179
169
162
164
174
180
175
168
169
174
184
184
180
175
171
172
175
178
179
181
185
190
189
184
177
175
172
171
165
158
156
161
166
171
172
171
169
169
172
177
177
173
168
165
166
167
168
168
174
177
172
167
164
166
169
165
164
169
178
187
188
182
173
170
171
175
181
183
183
183
183
182
181
178
178
178
173
169
168
160
154
156
163
173
176
170
163
162
166
173
174
170
163
159
157
156
157
163
169
170
166
164
167
169
166
161
162
172
182
188
185
178
171
168
171
178
185
193
192
185
176
171
173
177
180
179
172
167
182
172
164
162
166
172
172
166
161
160
165
170
173
172
172
168
162
155
154
160
166
167
166
165
167
169
166
163
168
173
174
172
170
168
170
171
173
178
184
192
189
180
171
168
175
181
182
175
168
166
189
181
172
171
171
169
166
163
162
163
166
170
172
174
174
171
164
160
160
167
177
178
174
168
164
165
166
174
174
171
166
162
160
165
170
175
180
182
181
179
179
176
174
175
180
186
183
173
166
166
182
173
170
171
173
170
166
164
165
165
167
168
168
165
162
160
162
164
168
177
185
183
179
169
163
162
164
172
174
171
169
167
167
169
173
180
190
191
184
178
178
180
185
185
182
182
182
178
171
167
173
164
159
164
168
167
167
167
169
170
168
168
166
161
159
159
161
165
169
174
176
175
171
170
167
161
162
164
169
171
173
177
178
176
175
179
190
195
190
184
182
183
185
180
173
173
178
179
175
167
173
167
162
163
165
164
166
172
172
172
172
171
171
173
176
172
165
164
166
168
166
163
165
170
172
168
163
163
170
176
174
172
173
175
174
176
180
188
189
184
179
174
173
169
166
167
170
172
170
165
177
176
176
172
170
171
172
174
172
171
172
176
182
187
186
179
168
164
166
168
167
166
167
171
168
160
159
166
180
185
176
167
165
170
173
175
178
183
185
183
177
171
168
169
168
168
169
168
164
164
181
181
179
176
176
180
180
175
170
167
171
180
185
184
177
170
165
165
166
168
169
171
174
172
164
152
152
165
180
188
178
168
163
166
173
177
179
180
180
182
181
178
176
175
174
174
172
170
166
164
182
180
175
171
173
178
178
176
170
168
174
181
179
170
162
159
163
165
166
165
165
169
172
171
167
161
156
160
165
172
176
172
166
167
172
177
179
176
175
178
181
180
178
177
179
179
176
173
171
168
179
175
171
167
166
167
171
176
178
179
178
176
170
164
159
160
164
167
167
164
161
158
163
168
171
172
168
160
158
160
171
172
169
169
171
173
174
173
174
176
179
176
172
173
178
180
179
176
174
172
171
169
168
166
165
167
169
178
183
182
173
170
168
169
169
166
164
169
172
170
165
159
161
164
170
173
171
165
164
166
171
170
169
170
172
174
171
170
171
176
178
175
169
168
175
180
183
181
177
173
167
169
169
169
170
172
175
183
187
177
166
164
173
180
179
169
163
166
176
179
176
169
165
165
168
170
172
169
171
173
173
170
168
171
177
178
170
164
164
171
178
179
173
168
169
177
184
184
179
175
175
176
174
171
171
173
176
181
181
169
163
164
178
186
183
173
167
171
176
178
176
171
169
169
171
172
173
170
170
171
171
172
171
172
175
175
168
161
158
164
172
178
175
172
171
177
185
184
179
175
183
181
178
173
171
171
172
173
178
171
168
169
177
183
182
179
176
179
178
175
172
168
169
167
171
173
173
171
166
166
169
173
174
170
163
162
163
164
161
162
161
164
170
174
183
189
189
186
178
176
175
172
171
172
175
174
172
170
175
177
172
170
172
172
176
178
181
181
179
174
169
166
163
161
163
167
172
172
170
169
171
175
175
168
157
152
158
168
174
172
165
164
168
174
184
191
194
185
179
175
159
157
161
171
178
179
178
176
175
175
173
170
170
169
168
170
172
179
180
177
170
165
161
157
158
163
171
175
174
174
175
177
177
170
158
151
157
170
179
183
181
176
173
173
172
177
181
179
174
172
157
165
168
173
175
176
181
182
177
170
165
169
176
177
174
172
175
180
179
174
166
163
166
167
167
172
178
178
175
170
170
177
180
173
163
157
161
172
179
182
181
179
176
173
169
169
171
168
167
167
160
175
186
182
175
172
178
185
181
169
159
167
179
186
183
179
181
181
171
158
151
163
176
178
173
175
180
179
172
165
167
177
183
177
166
160
166
175
181
178
171
167
167
174
178
178
175
166
163
164
165
177
188
189
181
174
177
185
183
173
163
166
175
181
184
183
186
179
162
146
148
168
179
177
168
163
171
176
173
169
170
179
186
181
169
163
169
178
183
180
170
161
161
172
185
194
189
177
166
165
171
173
183
189
185
179
176
180
185
184
177
168
168
172
180
185
185
177
165
161
166
173
172
165
155
157
166
174
175
171
173
179
185
180
171
166
171
178
180
180
174
170
166
166
175
183
187
184
177
175
176
177
181
183
182
176
173
176
182
186
184
172
164
167
177
185
184
179
181
188
188
176
163
157
164
171
175
175
170
168
169
173
178
177
175
173
175
177
173
170
174
179
177
169
161
161
172
182
185
181
176
179
180
178
174
172
172
174
178
178
176
170
160
164
176
186
186
181
185
193
192
178
165
166
181
193
192
178
166
157
158
163
172
176
178
180
181
179
173
166
167
178
188
184
169
161
165
177
182
178
170
174
177
176
173
172
174
176
174
171
169
164
159
162
172
182
182
176
173
175
179
177
174
178
190
196
193
180
170
163
160
164
172
179
178
178
180
181
180
171
165
174
189
193
185
176
175
179
180
173
170
171
172
174
174
175
177
176
173
169
167
164
160
160
168
175
176
165
158
160
170
175
178
179
179
178
179
182
183
180
174
172
179
180
175
169
169
178
182
177
170
172
179
185
182
180
181
183
182
174
182
175
170
171
175
177
177
174
172
172
172
172
174
175
174
175
173
168
165
167
169
172
174
174
173
171
176
180
189
189
185
181
181
181
175
168
169
174
176
174
170
171
174
174
173
176
181
184
185
182
185
177
171
173
178
179
175
171
170
174
180
183
185
185
180
176
175
175
178
178
171
167
169
173
177
176
174
173
180
188
189
186
180
177
175
176
174
173
169
168
170
173
174
175
177
180
184
185
184
184
179
173
173
179
186
186
174
166
166
174
183
190
191
186
182
176
176
178
181
179
172
166
169
176
179
176
167
163
170
184
191
188
180
174
174
177
176
173
170
172
174
176
175
177
184
188
189
180
178
181
174
173
177
184
192
190
175
164
161
172
179
185
185
184
183
180
179
179
182
180
174
168
170
176
176
173
167
164
169
175
181
182
175
171
171
172
173
175
177
178
176
171
172
177
185
187
180
170
170
176
179
176
177
182
187
185
175
168
168
173
178
179
180
182
184
183
182
185
186
183
176
172
171
170
170
173
175
175
172
170
168
170
169
170
170
171
174
178
179
178
171
168
170
178
180
177
168
165
169
173
178
170
169
173
176
175
172
175
183
187
183
178
177
178
183
183
187
190
188
185
178
174
173
172
174
176
180
184
183
177
174
172
170
172
174
177
179
180
178
174
170
172
177
183
180
174
168
169
173
175
165
161
163
169
167
165
168
181
196
197
187
179
176
176
177
181
187
189
183
177
173
175
180
183
181
180
180
182
187
188
185
180
176
178
181
182
177
174
171
174
179
185
185
182
180
178
178
177
175
174
153
160
166
169
167
164
169
180
188
187
181
177
176
175
174
180
184
184
173
164
167
177
189
193
190
183
180
178
180
180
179
175
176
180
186
181
170
161
165
177
186
188
183
177
174
175
177
177
173
171
166
173
175
172
171
171
175
175
172
171
170
174
176
176
176
178
179
176
169
162
167
177
188
189
186
182
180
178
173
168
164
167
173
177
180
178
173
169
172
179
182
183
180
174
171
170
170
172
174
174
181
178
176
174
176
178
178
174
169
169
171
174
175
176
178
177
176
173
171
167
170
176
180
178
178
179
181
180
174
164
163
168
172
170
171
174
181
186
183
179
177
179
181
183
177
170
167
172
181
185
178
173
172
176
178
177
175
174
177
181
180
177
176
178
180
177
173
172
173
173
173
173
174
175
176
179
181
183
180
179
177
176
173
170
166
170
177
181
181
178
178
179
182
184
183
178
177
179
183
187
172
167
169
174
175
169
168
173
182
184
179
175
178
182
182
177
172
173
175
174
174
172
172
176
180
181
182
184
186
186
185
181
177
173
169
166
163
165
170
176
180
180
178
174
175
178
182
185
181
180
176
175
174
171
167
165
166
172
177
174
169
172
180
185
182
175
169
174
179
182
177
173
174
178
181
181
181
183
187
188
184
177
177
176
173
168
164
167
171
178
179
178
173
169
167
173
178
180
176
176
182
185
181
173
168
169
171
174
176
175
172
174
179
184
181
173
169
174
182
185
182
177
177
178
178
176
176
182
188
187
179
171
172
175
175
175
179
186
186
181
174
176
177
174
170
168
170
171
173
176
180
183
183
178
175
174
175
176
178
180
177
176
178
181
181
176
174
177
183
185
181
179
177
177
172
169
171
181
189
186
179
173
173
175
177
181
185
193
191
182
174
177
183
187
178
169
166
168
171
178
176
179
183
185
184
180
176
175
175
175
175
175
177
181
182
180
180
181
184
182
177
177
176
176
171
166
169
180
187
185
182
184
188
187
184
182
182
182
180
176
173
179
185
188
178
170
168
171
176
179
180
182
188
191
187
179
175
172
168
161
161
168
175
180
179
179
180
183
184
182
175
174
174
175
172
170
172
179
184
185
185
188
192
190
187
182
178
172
168
168
167
172
177
176
173
169
169
175
180
176
185
188
194
194
185
175
172
171
169
160
158
164
173
179
178
177
178
181
184
184
176
174
174
175
175
175
176
178
182
186
187
185
184
185
183
182
181
176
167
163
160
164
169
169
170
169
174
177
179
176
182
188
195
196
186
177
170
174
175
175
170
171
175
181
180
179
179
179
180
179
176
174
176
180
182
180
178
178
180
188
190
187
181
180
185
188
185
178
171
169
171
170
169
170
172
174
174
174
177
181
175
177
181
188
188
185
178
178
178
180
181
181
182
183
183
182
182
180
178
174
173
175
180
186
190
189
189
183
178
180
184
186
181
175
174
178
173
162
156
159
165
165
160
155
153
154
154
154
158
168
168
170
170
166
164
167
175
172
171
172
172
169
163
160
163
168
169
167
167
169
173
173
167
162
163
169
176
176
175
175
173
169
168
172
179
183
179
176
177
180
182
182
182
179
179
179
185
184
180
175
162
166
171
170
169
164
157
158
165
170
170
166
162
163
168
174
174
169
168
170
174
171
164
159
162
175
178
177
177
178
177
171
168
170
177
182
186
184
181
181
180
181
185
189
190
191
189
184
181
179
168
169
174
176
175
167
159
157
164
171
174
170
166
167
172
179
181
176
169
170
173
172
165
156
158
167
175
175
175
174
175
172
172
172
175
176
175
176
181
183
181
179
182
189
194
193
189
184
181
183
178
178
178
177
175
170
165
163
167
173
178
178
175
172
175
181
187
178
170
167
171
174
167
154
145
150
163
168
169
170
172
176
178
178
172
163
156
162
173
183
183
180
181
187
191
189
185
181
180
179
181
180
175
170
166
166
168
169
170
173
178
180
178
177
178
182
181
177
168
166
171
176
170
158
147
149
161
165
167
169
176
184
185
180
169
160
154
160
171
178
181
183
187
192
190
186
182
181
180
177
179
175
165
160
157
161
167
169
170
169
171
174
176
176
176
175
172
168
164
165
168
171
169
164
163
163
163
164
166
171
181
189
188
179
168
162
164
171
177
179
182
185
190
191
186
181
180
183
180
176
173
167
157
154
157
166
170
170
164
162
162
168
173
175
174
169
165
160
160
162
164
164
165
168
171
170
166
163
165
172
180
186
185
178
171
168
170
175
182
186
188
185
182
177
172
174
177
180
178
176
169
163
160
160
165
172
172
169
162
158
160
168
176
179
178
174
170
163
160
162
165
164
165
170
173
173
168
165
166
170
171
170
169
173
172
171
170
174
181
188
189
181
172
168
171
176
177
175
173
174
169
165
166
170
172
172
170
167
162
159
163
174
183
186
184
181
179
172
167
166
170
175
176
175
174
173
170
170
168
169
166
164
164
165
169
170
171
174
177
180
181
177
173
174
180
184
182
176
173
174
173
167
168
171
172
170
167
163
161
163
169
180
185
184
179
179
181
178
174
171
173
178
179
177
174
171
168
169
169
170
171
169
167
166
168
171
176
178
176
175
177
178
183
184
182
184
183
181
182
182
176
170
166
167
168
167
164
161
163
169
177
181
180
173
172
176
180
181
178
174
170
168
171
173
172
167
163
163
165
168
171
176
176
172
169
172
177
182
179
176
178
181
184
179
172
172
176
180
184
182
176
173
167
166
166
168
166
166
168
173
176
176
175
175
176
180
180
179
176
173
168
163
162
167
168
164
160
160
164
166
169
172
174
172
171
171
177
183
185
182
178
179
175
166
160
163
170
173
171
170
175
175
174
172
171
175
176
176
173
169
167
171
178
184
187
186
179
172
170
170
169
165
163
165
165
160
158
163
169
172
170
167
167
170
172
174
179
185
187
184
179
171
162
161
160
170
173
173
165
160
177
178
179
176
176
179
184
185
176
166
163
170
182
186
182
173
164
164
164
168
170
170
173
170
166
158
157
162
171
177
176
169
167
170
176
180
184
186
186
184
177
168
161
162
172
178
180
175
166
157
181
179
176
173
172
176
183
186
179
169
165
173
181
178
167
157
158
162
166
168
169
169
173
172
169
162
154
150
160
171
180
177
175
176
178
179
181
181
181
180
174
167
167
174
178
180
179
175
167
160
176
173
171
167
166
169
176
185
184
180
175
171
172
167
159
157
159
164
170
170
166
164
163
168
170
167
155
149
155
167
179
182
180
177
175
171
170
173
175
174
168
165
169
178
179
177
175
173
170
165
169
169
169
167
164
166
172
182
189
183
174
164
161
160
160
161
161
164
168
167
164
159
158
163
167
165
157
156
163
171
178
176
175
172
170
167
167
169
173
171
163
161
164
171
173
174
177
178
177
174
174
175
174
172
170
171
174
180
183
180
171
164
164
165
164
161
158
159
163
165
165
163
162
162
161
158
156
159
169
175
176
172
168
169
172
174
171
171
172
171
169
168
164
164
165
172
179
184
183
177
178
180
178
175
176
176
175
172
167
164
166
170
178
178
169
162
162
164
165
168
170
171
168
160
154
151
154
158
167
174
176
173
171
171
175
179
177
174
174
177
177
178
168
162
160
170
178
184
181
175
175
174
171
172
177
178
173
164
154
153
164
175
186
187
181
176
176
178
176
174
172
171
165
157
149
149
154
160
166
171
177
178
176
172
169
173
173
175
176
180
179
175
167
162
162
169
176
179
178
176
165
157
158
168
177
180
176
169
162
161
167
171
180
187
188
189
187
186
181
175
170
164
158
150
149
153
159
164
167
169
174
179
177
171
163
161
166
174
182
185
182
173
167
164
166
169
171
170
173
176
160
153
154
168
177
181
182
183
185
180
173
172
176
185
186
185
186
188
184
177
163
154
153
156
159
163
166
168
168
169
170
174
177
172
163
158
163
175
186
190
185
179
172
171
168
166
164
162
163
170
164
168
169
172
176
178
183
189
191
187
178
179
187
189
185
178
183
189
185
174
157
155
162
170
172
172
173
173
172
168
170
175
179
177
170
167
168
177
185
189
185
180
176
173
168
163
159
155
157
160
169
181
192
189
178
174
179
184
181
175
176
184
197
196
185
180
184
187
177
161
153
163
177
180
176
174
175
177
174
171
172
177
182
181
178
175
175
178
182
182
179
175
171
171
175
176
172
166
161
161
170
185
199
191
179
173
176
180
178
169
169
180
189
188
182
183
187
182
166
152
154
168
179
179
168
164
170
174
174
172
172
175
179
180
179
179
179
177
178
178
175
167
161
166
182
195
195
183
173
169
172
179
187
185
174
170
173
178
183
184
180
175
171
171
178
187
189
179
165
159
163
170
173
172
168
166
169
172
171
169
169
170
174
175
175
177
178
176
173
174
173
168
160
161
176
194
202
195
181
175
173
172
172
171
169
167
168
174
184
194
189
173
161
159
175
187
188
181
177
178
175
172
167
170
179
180
179
173
169
168
168
171
173
174
174
177
180
178
173
169
170
170
166
164
164
176
185
186
180
176
172
168
169
170
170
168
168
170
179
183
180
171
161
161
174
183
184
179
181
187
186
176
169
170
183
188
184
176
169
170
171
176
177
178
178
180
182
183
177
169
164
169
175
174
168
165
169
177
178
173
173
171
175
177
176
173
172
170
167
167
170
169
166
166
172
178
179
176
173
174
178
177
174
173
177
181
179
173
169
168
168
172
178
180
179
178
179
183
185
178
169
173
185
191
185
176
173
177
181
177
174
176
179
181
179
178
178
173
165
160
165
171
174
169
170
174
176
176
171
169
173
174
174
173
173
170
169
167
166
162
161
168
176
178
172
166
166
177
185
185
182
185
194
200
195
185
181
180
185
183
170
175
178
177
176
177
178
173
166
161
164
174
179
179
174
175
177
180
182
181
177
173
171
171
174
173
170
167
166
167
166
167
172
173
169
165
168
175
179
181
182
186
192
194
188
179
178
179
183
183
167
174
178
176
172
171
173
172
168
169
169
178
184
187
183
179
179
182
189
193
187
176
172
172
176
176
172
171
179
185
184
179
174
172
172
177
180
177
173
168
169
173
176
178
178
178
180
182
179
179
169
175
181
181
175
170
169
169
171
175
179
183
186
188
188
184
180
181
186
188
184
177
174
175
175
171
167
171
186
201
201
190
178
172
173
178
181
178
173
170
168
169
171
174
179
185
191
188
182
178
174
178
183
184
181
175
171
169
172
176
181
183
183
184
185
182
181
182
183
182
177
172
172
174
168
160
160
166
178
191
197
193
187
177
172
170
172
176
179
179
176
171
171
175
180
188
194
193
186
183
175
172
173
179
184
181
173
169
170
175
179
179
178
180
182
181
179
180
180
180
176
170
166
164
160
158
159
163
168
173
180
189
190
183
174
169
171
176
179
179
179
177
178
178
179
179
181
185
185
183
170
160
162
173
184
182
173
170
172
178
179
176
176
181
186
181
173
169
174
181
181
175
166
162
162
164
168
170
172
173
178
185
185
182
177
177
178
179
176
173
173
180
184
184
178
172
169
173
179
180
163
156
159
171
176
174
172
176
185
187
181
175
176
183
186
180
171
167
172
182
188
187
183
178
175
176
177
178
181
181
180
178
179
181
184
185
182
179
172
171
174
182
187
186
179
172
170
173
176
176
162
163
168
171
170
169
175
187
194
189
179
174
175
177
177
177
179
184
185
184
188
193
197
195
188
182
179
177
177
176
173
172
178
186
192
188
180
173
173
179
185
187
186
180
175
171
173
177
177
175
166
173
174
174
172
172
180
187
186
177
173
172
173
172
169
171
178
186
188
182
182
186
194
196
190
182
177
172
169
165
163
169
178
188
191
184
177
174
178
183
187
185
181
174
169
165
169
176
180
177
175
175
176
178
180
183
183
181
174
171
170
171
172
171
170
170
174
173
175
176
174
176
178
181
179
179
176
171
168
164
169
175
179
179
180
178
178
179
180
180
178
180
179
176
170
162
161
170
180
181
177
171
172
177
184
187
183
178
175
174
174
174
174
176
176
174
173
170
172
174
174
174
172
173
176
178
176
172
172
178
182
183
178
171
171
174
174
176
174
177
178
180
181
184
180
175
169
169
177
179
174
166
165
170
177
177
176
176
176
177
176
175
178
181
179
175
172
173
176
179
179
177
175
177
179
180
176
172
175
184
190
186
179
173
170
170
167
165
167
174
180
183
184
181
180
178
178
176
176
176
171
161
159
162
166
169
170
172
173
173
173
175
182
183
178
170
169
174
181
184
182
180
178
180
181
180
174
170
173
181
183
181
179
176
174
172
168
165
165
170
177
182
182
174
168
171
177
179
176
174
167
162
163
167
170
171
171
172
174
174
173
174
177
179
174
168
166
173
182
184
181
180
180
181
179
176
169
167
169
170
170
169
171
173
174
175
175
173
171
169
174
180
182
174
166
167
171
176
173
170
168
168
171
176
179
175
173
173
176
177
176
172
173
175
176
172
171
173
176
178
176
177
180
180
174
167
164
165
169
168
167
168
170
173
176
178
180
181
177
171
171
176
183
183
176
172
171
172
169
167
172
174
174
177
178
173
170
171
175
176
173
169
171
176
179
177
173
172
173
170
170
174
178
177
169
163
164
167
171
170
172
181
188
189
185
180
179
178
173
166
164
171
179
187
185
179
174
171
168
168
184
179
176
174
171
169
168
171
174
171
165
163
170
177
178
174
169
168
172
174
173
173
174
173
170
169
175
179
175
171
173
183
189
186
182
178
176
173
168
160
158
160
174
181
185
181
174
173
171
171
186
184
182
178
172
168
169
176
181
174
164
159
169
177
176
169
163
167
175
181
179
175
173
172
173
179
185
184
176
172
169
171
173
173
176
178
181
179
171
160
157
164
174
184
186
183
179
178
178
174
180
184
188
184
178
172
174
183
190
188
179
171
175
180
178
171
165
170
178
183
180
176
174
175
177
178
177
175
173
172
174
176
175
177
184
190
193
185
172
167
168
172
177
181
183
184
183
182
182
181
173
179
182
183
181
179
180
181
184
186
186
186
182
180
177
174
176
177
178
177
175
174
176
180
183
182
177
171
167
172
183
188
181
171
167
166
160
146
134
135
141
140
133
132
137
145
148
147
152
160
159
164
167
167
168
174
176
175
172
175
178
172
164
158
162
171
173
170
167
165
162
163
166
170
175
180
179
176
172
171
171
172
173
177
180
182
177
176
179
181
184
185
186
184
180
179
179
182
179
175
158
162
167
170
172
175
175
171
169
173
175
169
160
158
165
178
181
175
167
160
158
160
165
167
171
174
173
172
169
172
174
173
171
171
175
177
178
181
182
180
177
178
184
188
188
183
180
184
188
189
168
170
173
174
175
178
177
172
169
173
179
176
167
162
166
176
183
179
170
168
168
169
166
163
164
166
165
164
165
172
176
175
172
171
172
174
177
185
187
183
175
169
176
186
191
187
183
185
192
193
178
181
179
175
175
178
181
178
172
173
182
185
179
169
168
173
179
180
173
171
172
173
169
163
160
162
162
162
164
173
178
177
172
169
167
167
169
176
185
186
182
176
176
184
189
186
183
183
186
185
177
181
177
170
166
169
176
179
174
174
177
180
178
173
172
174
179
179
174
170
171
171
170
168
165
165
166
166
172
178
181
176
168
162
158
159
163
172
181
186
184
184
188
190
189
186
184
184
186
183
175
175
168
160
153
157
167
175
176
170
167
168
172
176
177
177
177
176
174
170
166
166
170
173
174
172
172
176
181
182
180
173
163
157
155
162
171
177
179
178
180
185
192
195
190
186
186
189
194
192
171
169
162
155
152
157
166
174
173
164
159
163
172
177
178
176
175
174
173
172
167
166
170
176
179
176
173
174
180
181
176
169
165
162
166
172
179
181
180
175
176
182
186
186
184
181
182
187
191
192
159
163
160
160
162
167
172
175
169
158
156
162
172
177
177
177
179
176
174
173
174
175
174
177
180
178
172
171
170
172
173
170
172
175
175
175
176
178
180
182
180
179
174
173
175
179
179
178
180
178
153
160
165
171
173
172
174
175
168
159
157
163
169
173
175
180
185
182
175
171
174
175
176
177
181
181
175
169
168
171
176
179
179
177
174
173
171
174
179
185
183
177
169
170
178
181
180
176
174
173
165
169
174
177
175
171
172
174
171
165
164
170
173
173
175
181
188
187
178
169
164
166
171
176
180
182
177
170
169
172
178
181
180
174
171
170
171
174
177
181
181
175
167
168
177
182
180
176
177
178
176
178
180
176
171
168
168
170
172
172
176
178
178
176
174
178
184
185
179
172
164
163
167
172
174
170
166
165
166
170
174
177
176
172
169
170
174
177
178
179
181
178
173
174
176
177
176
174
176
181
179
179
177
173
168
166
165
167
174
178
181
180
177
173
172
174
177
177
175
173
170
168
170
169
166
157
152
155
159
162
166
169
170
168
168
168
174
179
182
182
184
185
185
180
177
174
172
171
169
170
175
177
176
173
167
162
164
169
177
179
177
171
168
167
168
170
169
168
168
170
174
177
177
173
165
157
154
154
159
161
163
164
166
167
168
170
176
182
186
186
185
183
179
177
175
176
175
171
164
157
172
176
178
175
169
163
167
176
179
175
167
168
168
170
169
165
164
164
165
169
174
178
176
174
168
165
163
163
163
167
167
165
166
169
174
178
181
184
187
186
182
173
167
167
172
179
180
174
162
151
168
174
175
174
171
171
175
181
179
170
164
169
181
182
177
168
165
166
170
173
176
177
173
170
168
165
162
161
163
169
173
173
174
178
181
180
179
179
181
180
175
173
172
173
176
176
177
172
160
150
164
168
172
174
174
174
179
182
180
170
164
167
177
182
178
170
164
165
171
175
178
176
171
167
166
164
159
156
159
168
176
181
184
183
177
169
166
170
173
172
167
172
181
184
178
171
170
170
163
156
163
169
176
181
178
174
175
180
185
181
168
162
162
166
171
167
162
160
163
169
173
174
173
169
168
162
158
157
162
169
175
180
182
177
166
154
155
167
174
168
159
160
170
177
173
167
171
174
175
169
174
177
182
185
182
176
172
177
184
186
177
165
158
158
160
163
162
157
156
158
165
170
173
172
166
159
158
159
168
171
173
171
172
171
164
160
165
174
179
175
166
161
163
166
164
166
173
183
187
182
177
179
179
182
184
180
174
171
170
176
178
174
167
164
159
164
168
166
161
159
164
168
168
161
157
154
156
160
167
172
175
172
173
172
175
177
179
181
184
185
182
177
172
166
162
164
172
183
190
186
170
168
169
176
184
184
175
165
154
157
167
175
177
172
168
168
176
177
174
170
169
168
162
150
146
150
156
160
166
173
181
183
179
175
174
179
182
183
184
186
186
184
178
171
166
165
167
176
182
183
169
162
165
174
181
181
174
168
161
158
161
169
177
181
182
177
177
178
179
176
174
168
157
150
150
153
158
160
164
170
179
183
180
174
169
173
179
182
182
181
181
178
178
174
170
166
162
161
169
178
174
169
170
173
177
173
172
174
180
177
170
168
177
187
189
181
174
174
177
179
175
169
162
162
165
162
162
162
164
165
168
172
176
173
169
172
178
180
182
179
174
172
172
172
170
166
159
155
160
173
176
174
171
170
170
167
169
178
191
192
185
180
183
189
188
181
175
176
178
178
174
173
174
173
172
168
166
166
169
169
170
171
174
175
176
177
178
180
180
180
177
175
171
169
166
162
160
159
163
171
174
176
170
164
163
167
172
177
178
178
179
183
188
187
183
178
177
178
177
174
172
176
179
180
176
173
172
172
173
175
175
172
172
177
179
183
179
174
174
178
181
179
172
166
164
164
167
169
169
171
172
180
177
167
164
169
174
174
166
161
165
176
183
182
176
175
179
179
172
170
170
174
179
181
181
181
178
174
174
174
171
167
166
171
178
181
177
167
167
173
179
179
172
168
173
179
181
178
174
171
173
183
182
173
167
168
172
172
165
162
164
170
171
167
168
175
183
181
176
171
169
169
173
179
184
183
178
172
170
170
168
163
162
166
172
177
176
169
166
171
178
178
173
173
183
194
195
185
175
173
172
173
174
171
169
166
165
165
168
174
174
169
158
155
166
178
186
182
177
173
170
169
170
175
182
180
173
169
167
173
173
171
168
168
170
174
176
178
177
179
177
175
172
175
183
192
192
185
176
176
170
160
161
165
170
168
165
163
168
177
177
169
158
156
168
178
181
175
170
171
174
173
171
171
170
168
166
167
171
178
181
179
177
176
174
174
178
183
189
183
173
167
167
172
179
177
176
176
180
181
171
165
162
169
173
174
173
170
168
169
173
171
166
164
170
174
176
173
170
170
175
177
175
171
167
166
165
165
168
174
177
180
181
181
178
175
174
180
185
182
171
166
171
178
180
172
168
173
183
189
172
173
175
174
175
178
181
181
171
165
169
176
179
173
169
172
177
182
182
180
179
178
176
175
175
174
171
166
161
163
166
173
180
181
177
171
170
174
181
180
177
176
183
187
184
174
168
173
183
192
168
174
179
176
172
175
184
188
177
163
165
177
184
181
175
175
180
189
193
190
186
178
175
175
178
181
175
168
162
160
163
169
175
176
174
174
176
177
181
179
178
179
185
188
183
176
171
173
179
183
158
173
181
176
168
170
183
193
186
169
166
172
182
186
185
183
181
182
185
187
185
179
174
172
172
172
172
172
174
173
170
173
174
174
173
176
182
188
185
177
169
169
175
181
179
177
175
176
174
172
161
177
186
180
168
167
179
193
193
183
174
173
178
185
188
188
181
175
169
172
178
177
175
172
166
160
165
172
181
184
180
179
180
177
173
173
180
184
185
176
170
168
172
176
178
179
184
187
180
173
174
182
185
180
169
169
177
188
190
185
180
179
179
181
185
185
180
175
167
165
165
172
177
177
170
159
162
170
178
179
181
186
191
188
176
168
169
175
181
181
179
177
177
177
177
185
195
202
193
179
175
176
176
175
174
175
175
173
173
174
177
177
176
180
182
181
176
173
168
168
167
171
177
178
174
167
167
171
171
172
179
189
195
189
176
169
169
175
179
181
182
182
180
175
176
184
195
201
195
184
173
170
168
174
182
181
175
169
167
165
165
169
173
181
185
179
165
160
167
176
184
182
179
175
173
174
176
177
174
173
177
183
186
181
177
177
180
180
177
174
173
175
176
175
175
177
182
186
188
185
174
170
171
178
185
181
175
173
174
172
166
163
171
181
186
177
165
158
169
182
189
189
182
175
174
177
180
181
180
176
174
175
178
180
183
185
186
183
177
169
166
171
176
177
177
175
174
178
182
183
178
176
176
178
178
174
174
180
188
185
176
169
172
176
175
170
168
177
183
185
186
181
181
182
183
182
181
179
177
173
170
172
180
191
193
188
183
180
179
178
174
174
178
180
178
174
174
177
181
180
179
177
177
176
172
169
172
179
184
183
179
176
175
172
165
163
169
180
187
181
172
167
173
179
183
181
177
172
171
170
172
180
192
201
197
184
174
172
178
182
179
175
174
174
173
172
173
179
182
177
170
172
174
175
175
174
176
177
174
174
175
177
175
173
168
163
167
170
173
175
171
166
167
170
173
173
170
167
170
175
180
185
187
189
186
176
166
166
174
180
176
167
162
164
167
170
173
177
179
176
170
169
170
174
179
185
185
181
175
171
172
174
174
174
174
172
169
167
171
176
179
178
174
171
172
171
169
167
172
180
184
178
172
173
176
174
170
167
171
177
175
169
166
171
177
176
174
172
175
175
174
172
170
173
180
185
184
179
173
170
171
174
174
175
173
172
171
172
175
180
183
183
182
179
178
175
171
169
172
180
182
173
167
168
176
181
177
171
170
172
175
178
180
180
180
177
174
171
173
174
177
171
169
174
180
179
176
173
170
170
172
175
177
174
171
168
169
174
179
181
181
180
180
180
180
179
173
170
170
173
174
175
175
179
185
185
180
169
163
166
173
179
182
177
172
171
173
174
173
170
173
168
168
175
180
180
174
173
173
175
175
176
178
177
173
168
168
174
181
182
179
175
176
178
178
178
172
169
168
168
169
172
174
175
178
179
175
168
164
165
171
178
180
175
170
171
174
177
172
165
173
168
167
173
177
176
174
175
178
179
176
173
175
180
179
173
171
174
182
184
178
175
175
175
172
168
165
168
171
172
171
169
167
169
172
175
176
174
174
175
174
176
176
174
173
177
178
176
171
164
176
171
167
166
166
168
170
174
180
182
176
170
173
177
179
174
171
172
176
178
175
175
176
174
167
160
161
170
179
179
175
173
172
173
175
177
178
179
180
177
177
174
172
171
175
178
177
174
171
169
178
172
165
160
161
162
166
174
184
186
181
173
173
174
174
171
168
168
170
170
172
175
176
173
168
167
173
182
184
179
176
175
176
178
177
177
178
177
173
174
174
175
174
173
173
173
174
173
172
173
177
172
168
165
164
166
172
185
196
199
187
177
173
175
174
170
167
168
172
174
176
176
176
173
171
176
185
187
181
174
174
179
179
177
177
177
179
178
174
172
176
183
188
186
187
185
183
182
181
183
175
177
176
176
170
169
174
189
201
199
188
179
178
179
176
172
171
175
181
185
183
178
176
174
173
175
176
175
174
176
187
192
190
186
186
187
188
182
176
176
183
187
188
185
185
190
196
200
200
196
173
178
181
179
172
169
170
175
181
183
184
181
180
178
176
175
176
180
186
187
181
178
177
178
177
176
175
174
177
183
194
197
186
172
162
153
146
140
137
139
142
138
128
125
132
144
153
160
165
169
164
164
167
173
179
183
180
174
173
179
185
183
172
164
166
173
175
172
170
170
168
169
171
176
181
184
182
179
177
178
178
179
179
180
178
176
175
176
181
184
185
183
183
178
176
177
178
179
178
174
165
164
166
170
178
186
184
176
171
176
184
182
168
159
162
176
183
181
175
170
168
170
171
172
173
172
169
169
174
178
179
176
174
176
176
175
175
178
184
185
181
177
178
183
182
181
179
184
189
189
174
175
173
172
177
186
188
178
169
173
184
187
176
164
161
173
184
185
179
173
172
171
173
174
172
168
165
167
174
181
180
175
171
173
176
177
177
183
187
186
179
174
178
187
189
184
180
183
190
191
174
179
178
174
175
183
187
181
171
170
179
188
184
172
165
172
181
184
181
173
170
169
173
177
180
180
178
176
179
183
181
174
168
169
171
172
172
178
183
183
179
177
183
187
189
184
178
178
178
179
160
170
174
172
170
175
181
180
173
169
171
176
176
172
169
174
181
185
181
171
163
165
173
182
186
185
180
176
180
181
179
171
163
160
162
166
170
175
178
179
179
182
186
187
187
184
180
177
175
176
158
164
166
162
159
162
169
175
173
167
163
165
170
173
174
176
182
185
182
171
163
163
172
184
187
182
175
174
179
179
174
167
157
155
160
170
178
181
179
175
176
182
188
190
190
189
189
189
188
187
170
166
162
155
151
154
164
172
171
163
162
169
177
179
177
176
178
180
179
175
169
167
174
182
182
176
171
173
178
178
173
166
158
158
167
178
188
189
179
172
173
179
187
192
191
191
193
192
193
190
173
168
163
160
159
162
168
171
168
161
164
172
178
179
175
175
177
176
176
175
177
178
174
176
177
172
170
171
176
178
178
176
174
173
176
182
190
189
181
177
178
180
185
184
186
185
186
185
186
182
166
167
170
175
175
172
173
176
171
164
161
164
167
167
171
176
180
178
174
174
176
176
172
171
173
175
172
169
170
176
182
182
179
176
176
179
183
184
184
188
189
182
174
172
177
180
179
176
175
173
165
173
184
185
178
173
174
181
179
169
159
159
163
168
172
177
180
180
176
174
171
167
166
167
172
178
176
171
171
175
181
181
176
171
171
174
176
179
185
192
191
177
163
162
175
180
177
171
167
169
169
178
185
182
173
169
174
183
182
172
163
165
174
178
176
173
174
175
178
176
173
168
168
169
173
172
170
169
171
174
178
174
167
165
167
171
174
176
182
189
188
177
169
170
179
181
176
168
166
168
173
177
180
176
170
167
171
177
178
174
172
172
176
176
171
166
166
169
175
176
178
180
180
174
170
161
158
160
164
168
171
166
165
163
166
169
172
177
181
185
188
185
186
187
190
182
174
167
164
164
172
175
177
176
171
165
165
171
176
178
177
172
167
161
160
163
166
168
169
172
178
183
183
175
167
161
159
157
159
160
160
163
163
165
166
167
171
178
184
187
189
190
190
191
187
180
175
170
163
155
170
173
176
178
173
166
164
168
175
179
178
173
168
164
165
171
176
177
171
169
174
175
172
165
163
164
167
166
162
160
158
159
162
165
169
171
174
180
185
188
190
191
189
182
179
176
176
170
158
145
164
169
173
176
176
170
169
170
172
172
173
178
186
185
185
183
184
180
176
173
174
170
163
157
158
165
168
168
165
164
162
163
168
173
177
176
176
178
182
188
192
196
194
182
172
169
170
167
153
140
160
167
172
176
176
174
173
174
173
171
171
179
193
197
192
180
173
174
174
177
179
178
171
165
163
163
162
162
162
163
167
173
178
182
178
170
167
172
178
184
190
199
200
185
170
161
164
165
158
147
161
171
177
180
176
173
171
177
181
179
175
172
176
182
182
175
165
161
164
173
179
181
179
175
170
162
156
153
156
161
166
177
183
183
172
160
158
169
177
178
178
183
188
181
166
157
161
170
172
165
169
176
180
182
178
172
170
177
186
187
180
168
162
165
172
174
168
161
160
165
174
178
177
173
169
163
158
156
156
160
164
170
175
177
171
164
164
172
177
175
167
169
174
176
167
161
165
178
184
179
171
174
176
179
179
174
171
173
180
183
180
172
168
166
171
175
177
171
167
165
168
169
166
163
162
165
167
166
166
167
166
170
171
174
175
176
175
176
177
175
172
174
176
180
174
168
170
179
187
186
168
169
174
179
179
175
171
169
170
172
174
175
175
172
172
174
178
177
174
170
170
169
164
161
163
171
176
174
172
175
179
180
176
174
174
177
178
177
177
179
181
184
185
184
179
172
171
176
182
183
173
175
181
183
180
172
168
167
167
163
165
171
178
181
177
174
172
175
175
176
178
174
170
167
168
175
178
174
170
173
180
182
179
172
169
171
178
179
177
176
179
181
182
183
178
174
170
170
172
177
181
182
188
187
176
166
164
167
170
169
166
165
174
184
186
177
167
162
171
180
183
180
173
169
170
172
172
170
167
167
168
170
169
167
168
172
180
181
178
173
169
170
171
172
172
172
169
167
167
172
180
176
172
171
169
166
165
168
174
177
172
166
169
180
186
181
169
160
165
177
184
181
176
172
169
166
164
166
168
168
167
164
163
166
173
180
182
181
177
173
170
168
166
165
166
169
170
170
170
173
175
163
152
152
162
170
172
173
171
175
174
169
169
176
184
181
173
164
165
173
179
180
179
177
172
168
166
167
173
176
173
166
161
165
174
179
177
173
172
172
174
173
169
166
166
168
170
172
173
174
171
165
153
154
166
176
180
175
167
162
164
170
177
181
180
178
176
171
171
173
176
176
178
181
182
179
173
169
175
179
175
166
159
161
168
172
168
158
159
167
175
177
174
171
169
170
170
171
171
171
171
172
171
172
174
179
180
171
160
154
160
171
179
180
176
176
179
178
177
176
173
171
173
179
185
181
173
166
171
176
178
170
161
159
163
165
162
157
158
164
175
179
181
178
181
179
174
171
169
171
169
172
176
177
179
179
175
167
162
164
170
172
170
167
169
174
180
180
178
175
172
169
169
174
174
169
162
160
165
175
182
177
170
164
163
163
164
166
170
176
179
180
180
185
186
183
175
171
174
180
170
168
171
175
178
177
174
173
174
180
179
171
160
159
165
171
176
172
172
173
175
172
171
171
170
165
159
158
161
171
180
180
176
171
168
166
167
172
183
185
179
171
172
178
183
179
171
169
177
187
172
170
169
170
173
176
177
180
183
183
179
173
166
162
165
168
172
172
172
177
179
179
178
175
175
174
171
167
167
171
174
178
179
176
175
172
170
172
178
179
172
164
167
175
180
175
167
169
179
188
174
173
170
169
170
174
179
180
174
171
172
177
178
172
166
167
173
179
182
184
183
182
181
182
184
186
184
182
178
174
174
174
180
181
179
175
172
170
168
167
165
163
168
175
179
175
170
170
179
185
174
173
173
171
169
171
179
181
173
162
167
177
184
180
172
172
177
182
183
181
181
181
180
179
179
181
181
183
182
177
175
175
178
179
175
174
176
178
174
170
167
168
171
175
177
177
174
174
177
179
175
175
179
176
170
172
185
193
184
168
168
175
182
183
178
178
178
177
172
172
176
178
177
172
166
164
171
180
182
178
172
174
180
180
173
170
175
181
187
181
172
172
173
176
175
175
174
173
174
174
174
182
188
182
175
178
189
198
191
179
174
176
179
181
180
180
176
171
165
163
171
176
176
169
161
158
166
178
180
174
168
174
186
189
178
167
165
175
184
184
180
178
180
179
174
170
172
176
175
172
176
187
190
182
175
176
183
187
181
178
178
180
181
179
178
178
175
171
164
159
162
170
178
179
173
168
171
177
178
172
167
176
190
193
181
168
162
168
179
182
183
184
184
182
176
176
179
185
182
173
175
181
181
176
172
172
174
171
167
169
175
180
180
179
179
180
177
173
167
160
159
168
180
188
185
180
178
177
174
172
171
182
188
186
178
171
170
174
179
181
181
181
179
177
177
185
193
193
185
177
172
174
173
174
173
172
172
169
168
168
170
171
174
179
183
183
178
172
169
166
169
172
178
180
179
178
179
177
174
173
175
183
184
180
176
175
179
181
181
179
176
174
170
171
177
188
197
196
187
181
174
175
176
179
181
177
173
175
178
178
171
165
169
178
184
182
176
173
172
173
174
172
172
171
173
176
178
179
178
174
175
177
179
180
180
181
183
184
182
179
175
170
169
172
178
185
189
187
186
184
180
180
181
184
184
176
170
176
183
184
178
172
173
176
176
175
173
178
178
173
166
163
166
172
177
180
181
180
178
175
173
175
180
186
185
185
182
183
183
180
175
171
172
175
179
181
179
180
182
182
178
177
180
182
177
169
164
166
177
182
182
181
181
177
173
169
170
176
176
172
165
160
162
168
178
182
181
181
179
176
176
177
183
189
187
181
174
177
183
183
177
169
168
174
178
180
179
179
179
177
167
170
174
174
170
166
167
168
174
179
184
186
183
179
175
169
167
167
173
176
173
166
160
164
169
173
175
178
180
179
177
176
182
185
182
175
169
172
179
183
176
166
163
170
179
183
182
178
176
174
162
168
171
172
171
175
180
182
181
181
183
183
180
177
176
171
168
167
173
179
183
179
171
168
167
167
169
174
178
179
176
171
170
176
181
176
173
174
180
181
175
168
164
173
181
185
181
176
173
173
171
176
177
176
178
184
187
186
184
181
181
180
175
170
166
167
169
171
174
177
179
178
174
173
175
173
172
174
176
174
172
167
167
176
185
188
184
179
177
176
174
172
177
179
182
181
177
172
171
173
182
181
182
179
181
182
181
177
175
178
180
179
176
168
162
162
166
173
176
173
167
166
170
174
179
182
182
178
173
168
168
172
177
185
189
192
186
177
170
170
172
175
178
180
180
177
174
172
172
173
185
180
174
174
176
177
175
174
174
177
178
178
179
179
173
164
162
169
177
178
171
168
170
172
177
183
185
180
174
169
171
174
178
182
185
183
177
169
166
168
172
175
176
178
180
179
179
175
173
171
182
177
167
164
167
174
178
179
179
179
175
174
180
186
182
171
165
169
179
183
180
174
173
172
172
172
173
175
180
182
176
172
166
168
173
177
176
173
175
178
178
175
172
175
176
181
180
177
174
171
178
177
168
162
165
175
181
185
184
181
177
174
178
179
179
174
171
176
181
181
178
176
176
174
168
161
165
174
186
187
179
169
162
165
172
178
180
183
188
190
186
178
169
167
168
170
174
176
176
175
176
176
172
169
170
175
180
185
187
186
184
181
178
172
172
175
179
181
177
170
169
173
177
175
171
168
173
180
185
184
178
172
167
171
175
179
180
181
184
185
185
182
176
173
170
169
172
176
177
177
174
175
177
177
174
173
174
181
188
190
189
185
180
176
174
179
183
183
176
171
171
176
178
176
174
175
183
182
178
174
179
184
185
182
178
177
178
178
178
178
184
190
191
190
187
184
185
186
185
184
177
179
183
183
176
171
173
179
185
187
184
181
180
181
183
184
184
183
182
184
185
183
181
176
174
176
178
178
175
178
192
205
205
199
191
185
179
179
179
182
185
191
191
190
188
190
198
202
200
196
177
180
185
184
176
172
173
176
178
175
175
177
181
183
182
180
180
182
187
190
187
187
183
179
176
175
176
179
183
187
194
197
191
181
172
164
157
157
159
163
163
159
152
146
145
152
160
168
172
174
168
165
165
170
180
185
182
173
173
181
187
186
176
173
172
176
175
171
170
170
171
173
173
174
175
175
178
180
186
191
191
186
177
173
171
174
179
182
185
185
183
179
172
169
175
181
185
186
182
174
172
169
166
169
177
184
182
171
169
175
184
184
173
166
168
177
183
183
178
174
172
174
175
175
173
169
168
174
184
187
181
174
170
172
177
178
176
177
181
184
181
175
172
173
178
182
184
185
186
180
178
178
173
171
176
183
182
173
167
170
180
186
179
170
168
177
187
190
186
180
176
175
178
180
176
170
169
175
186
187
178
166
164
170
178
178
174
171
174
179
179
176
179
185
187
185
182
182
185
180
172
178
176
174
175
180
182
177
169
167
175
183
182
173
170
177
187
192
186
177
173
173
178
185
185
182
181
184
189
188
177
169
166
169
173
174
172
170
171
174
176
178
183
188
188
184
180
177
177
175
160
168
172
172
172
176
179
176
167
164
169
175
176
172
171
177
186
190
184
174
167
170
179
188
188
183
179
181
180
178
174
171
171
171
170
171
175
175
175
174
176
181
184
185
184
184
182
177
172
169
159
163
165
164
164
166
169
167
162
161
165
171
173
172
171
175
182
186
182
174
166
167
177
184
184
178
174
172
171
168
169
171
173
173
173
175
182
183
178
174
176
182
184
183
184
187
189
184
177
174
173
166
161
158
157
160
164
161
158
160
170
179
181
176
172
172
175
179
179
176
171
167
170
174
175
172
171
172
175
173
173
173
174
174
174
180
184
184
176
172
176
182
185
185
186
190
191
188
184
181
180
168
163
163
165
167
167
163
159
162
176
188
188
179
173
172
172
174
174
176
176
170
166
165
168
169
170
172
178
181
179
178
176
174
175
180
185
183
175
172
179
185
187
185
184
186
188
187
186
182
175
167
168
176
176
174
169
168
166
168
176
179
179
178
175
176
174
170
170
174
177
176
167
160
162
165
169
170
174
179
181
178
173
170
172
178
183
181
180
181
190
191
185
177
176
178
180
178
177
176
166
170
177
180
175
167
166
171
173
170
165
165
173
179
179
176
173
170
172
178
181
177
168
164
166
168
170
169
171
177
181
176
167
164
167
174
178
179
181
189
193
188
178
172
175
179
177
171
168
171
166
172
179
177
166
161
166
174
174
166
157
162
173
181
178
169
165
168
177
183
183
178
173
172
174
175
173
170
171
177
182
177
167
162
166
172
174
176
180
187
188
180
171
173
180
182
177
170
168
172
168
172
176
175
169
167
173
176
171
162
158
167
177
181
173
163
163
168
178
181
182
180
178
175
175
175
172
165
166
173
179
179
172
168
170
172
172
174
179
183
181
173
171
176
181
180
176
174
175
174
170
171
174
177
178
182
180
174
169
167
171
175
181
179
171
171
177
179
177
175
177
179
176
171
168
169
167
162
161
163
167
172
173
171
170
169
171
175
181
184
183
179
180
181
179
175
173
172
170
160
171
170
173
179
186
185
178
170
169
173
180
185
185
180
177
182
190
189
177
171
173
175
169
159
158
164
169
167
161
158
156
160
165
166
167
169
173
178
184
187
189
192
190
184
177
171
170
167
155
140
172
171
171
174
176
175
170
167
168
174
182
190
193
187
180
181
185
184
176
171
170
170
165
159
157
164
172
174
167
159
155
156
162
168
173
174
177
180
184
189
196
200
198
185
173
167
169
164
149
135
174
174
171
166
160
162
166
168
170
174
181
188
192
189
181
172
170
172
173
172
171
172
172
170
169
167
169
167
163
159
157
162
170
177
180
179
177
176
181
190
199
205
199
181
167
165
170
171
164
151
176
178
173
163
155
157
166
174
178
179
178
178
183
185
182
174
169
169
171
174
174
173
175
177
177
168
161
152
151
155
157
166
175
183
181
176
172
170
178
186
195
200
193
179
166
164
173
181
181
169
174
177
175
165
160
162
169
179
184
181
175
168
170
182
185
180
175
169
173
177
177
172
169
172
171
167
161
155
154
156
158
161
169
175
175
173
169
170
174
179
180
182
184
180
173
170
173
179
182
174
169
173
174
171
165
164
169
178
184
181
173
168
171
182
186
184
179
173
175
178
178
173
166
164
164
167
168
169
170
169
165
163
165
169
172
171
171
171
173
173
172
173
179
183
182
178
175
175
172
171
164
169
175
175
169
163
165
172
177
176
174
174
176
183
186
183
178
176
174
176
174
173
167
163
164
171
176
177
179
178
177
173
172
171
171
170
170
171
174
176
177
176
177
181
181
179
177
174
171
168
165
171
178
178
169
162
163
168
171
168
168
173
179
183
185
185
183
181
175
174
173
173
171
170
172
177
182
181
177
177
180
182
180
175
170
170
170
172
175
178
180
178
172
169
169
173
177
177
173
167
172
175
178
175
170
165
166
167
167
163
163
165
173
181
186
188
183
179
174
171
172
172
170
170
171
177
181
176
170
168
171
176
176
171
169
171
174
177
176
175
173
173
168
163
163
168
175
176
173
169
182
177
173
171
173
170
169
167
166
163
163
164
168
174
184
185
177
165
162
169
173
174
173
171
169
168
168
170
169
169
168
167
166
166
169
176
180
181
176
174
171
169
168
167
168
171
174
174
175
173
183
174
167
169
178
176
171
169
170
174
174
169
168
173
183
182
171
160
160
168
175
179
177
176
172
166
163
166
173
178
176
168
162
163
168
174
177
178
177
174
174
172
172
172
174
176
175
175
175
174
173
165
161
171
182
181
176
174
175
178
177
174
178
184
188
182
172
166
166
175
180
179
179
180
177
168
163
166
177
186
184
173
162
160
164
167
168
168
169
171
174
175
173
173
174
174
172
172
172
171
160
157
162
174
183
183
180
175
172
170
174
178
187
190
189
182
177
173
176
178
177
175
175
178
177
171
165
166
176
187
187
178
167
162
162
163
163
161
158
161
170
172
173
172
172
170
166
167
168
168
163
164
168
178
184
186
183
177
173
170
175
179
183
181
180
178
178
175
177
178
175
171
170
173
174
171
165
160
166
176
184
182
174
166
162
163
162
160
160
163
167
171
173
174
172
167
163
163
167
171
174
180
184
184
187
187
186
185
186
185
184
177
172
171
171
172
174
174
177
180
177
171
169
170
177
177
168
158
157
166
178
181
176
169
166
165
164
165
170
175
177
172
173
175
176
172
166
165
170
173
178
187
189
187
186
183
183
184
188
189
183
175
168
166
167
167
171
175
181
182
179
173
169
173
180
183
176
167
166
169
174
174
172
171
171
172
170
169
175
180
179
174
172
174
176
176
174
172
175
173
177
178
181
182
179
175
173
171
172
170
171
176
176
173
167
166
171
177
180
179
174
171
170
173
178
181
183
185
184
180
174
168
168
170
174
176
175
171
169
170
174
173
172
173
175
179
183
179
175
171
179
172
171
176
176
173
168
162
157
158
167
179
184
180
171
170
175
178
174
169
168
171
175
176
174
172
179
186
190
184
176
169
170
171
171
173
174
170
166
168
171
175
175
172
173
177
183
180
177
174
184
173
170
175
176
177
176
169
163
163
171
182
186
181
173
172
176
176
171
165
167
174
178
177
169
164
170
180
184
180
174
175
178
177
170
164
162
165
170
174
178
182
182
177
171
171
174
174
174
173
179
178
178
179
178
183
184
179
169
168
175
184
182
178
172
171
173
174
174
175
176
177
179
176
167
163
168
179
181
175
170
175
184
191
179
165
155
161
173
183
185
188
189
182
174
165
161
167
172
172
174
180
184
180
178
181
182
175
167
168
177
185
182
176
170
169
172
174
175
175
174
175
179
178
172
169
173
180
181
174
168
174
184
190
184
171
163
165
177
184
185
186
188
184
176
166
159
163
169
171
168
176
180
177
174
173
173
168
164
169
178
184
183
177
173
173
175
176
173
165
163
169
175
180
178
176
177
178
177
175
173
177
182
184
182
177
175
176
180
182
181
180
181
181
180
177
172
167
168
170
164
171
174
173
170
168
169
170
172
176
179
179
178
178
180
182
184
181
173
163
160
161
168
173
174
177
173
170
170
173
178
184
186
184
180
179
180
181
181
181
179
176
174
176
180
187
189
184
174
170
167
171
175
176
174
171
170
175
181
182
179
175
174
179
184
188
189
183
176
168
161
159
162
167
172
175
174
170
170
175
182
186
186
182
180
179
179
179
180
180
178
175
172
173
179
189
195
191
180
171
171
176
181
186
183
175
171
175
181
183
181
178
179
181
186
188
188
184
179
173
168
165
163
168
175
178
179
177
177
179
181
180
177
176
180
182
180
179
179
180
175
172
170
173
179
183
185
184
181
176
172
175
181
186
183
176
171
173
177
182
185
186
186
184
184
185
184
180
179
177
176
175
172
173
176
180
181
183
182
181
178
175
171
173
177
180
182
185
185
182
177
172
173
175
179
178
175
176
178
181
165
170
175
177
175
172
170
172
178
184
189
191
187
184
183
181
179
177
177
182
186
184
178
173
171
173
177
182
181
178
175
176
180
183
181
178
182
190
195
189
181
176
177
180
181
177
172
172
176
180
161
169
174
174
171
171
174
178
181
185
189
188
185
181
180
179
176
175
176
181
185
183
177
174
171
169
171
176
177
175
173
178
189
193
186
178
180
187
192
187
178
177
178
182
184
179
174
173
174
175
170
176
178
176
176
178
180
182
183
186
188
186
180
176
175
176
177
178
177
176
172
168
171
174
175
174
175
178
177
173
172
178
187
191
188
181
180
182
181
177
175
174
178
183
186
183
178
174
175
175
182
182
179
177
178
181
183
181
180
183
184
183
178
174
174
172
176
180
178
173
164
161
167
173
178
183
186
183
179
173
172
176
181
185
185
181
177
175
174
174
173
173
176
182
190
187
181
177
177
184
186
180
170
166
171
178
180
180
178
179
178
177
177
179
178
170
164
168
176
177
173
172
171
172
177
183
188
184
179
173
173
175
175
179
181
178
172
168
169
172
173
172
174
182
192
191
183
177
177
182
183
177
164
158
163
177
183
183
179
175
171
171
176
183
182
172
163
166
176
182
184
183
178
174
173
175
178
178
177
174
175
175
176
179
180
177
171
165
167
171
172
169
169
176
184
185
180
176
176
179
179
178
169
163
168
183
198
196
182
173
168
170
174
177
177
176
177
178
180
181
181
181
181
178
174
172
171
172
175
177
179
178
177
179
182
180
176
174
172
172
170
168
168
171
171
172
173
176
178
178
173
177
177
178
179
188
199
196
182
170
169
172
172
167
169
176
184
186
181
175
171
177
180
180
180
179
175
174
171
173
179
181
180
178
178
180
180
180
176
172
171
171
176
176
174
171
172
179
182
180
169
174
182
186
184
184
183
181
173
168
168
172
172
165
168
175
182
184
178
174
175
179
180
177
178
183
182
178
171
170
177
184
184
180
177
176
178
180
181
177
175
180
189
193
190
185
184
185
184
176
171
176
188
193
186
178
174
174
171
165
164
170
176
178
178
175
175
174
178
178
184
185
181
176
175
178
180
179
176
178
181
187
187
185
183
183
184
185
185
185
184
184
189
193
192
191
191
191
186
180
176
179
187
191
185
176
176
178
176
169
165
173
180
185
183
177
176
175
179
180
183
183
181
178
175
175
177
179
183
181
181
179
177
181
183
181
183
185
184
178
173
171
172
169
164
163
169
177
180
178
173
167
162
165
173
181
183
179
178
178
180
180
178
181
183
182
179
172
167
167
168
171
172
174
175
174
175
177
179
180
184
181
175
170
169
176
183
187
186
184
181
177
177
176
179
183
189
190
186
180
178
172
166
169
176
181
177
168
168
172
175
176
176
179
184
187
185
177
169
167
168
172
176
179
177
173
172
174
175
175
172
169
168
171
178
180
179
178
179
179
178
175
171
172
177
181
186
186
183
179
177
178
174
174
178
180
176
169
168
171
177
178
177
180
182
184
186
183
179
174
173
176
180
184
182
177
172
171
174
173
169
165
166
173
180
181
176
171
171
174
176
174
174
177
184
186
187
185
182
178
172
176
175
174
176
178
178
176
174
174
178
180
177
175
177
180
186
187
184
179
177
179
183
186
182
173
170
173
176
176
171
168
168
173
177
178
176
175
174
176
176
177
181
182
188
189
191
188
182
178
173
172
171
169
171
176
180
179
173
173
177
178
175
172
173
178
184
185
182
179
178
181
182
182
176
172
174
178
180
177
173
172
174
174
173
175
180
184
182
179
180
184
184
182
183
188
191
188
183
179
175
170
166
163
165
170
173
169
165
167
173
176
174
171
171
174
178
179
179
178
178
176
175
173
172
173
178
182
181
175
173
175
179
178
174
175
179
182
180
180
183
187
184
181
181
185
187
184
180
181
175
169
165
162
163
165
165
161
157
160
170
177
175
171
170
170
172
172
177
179
178
169
161
158
165
173
179
183
181
177
175
177
179
180
176
174
173
174
174
176
180
184
184
180
182
186
186
182
176
180
171
167
167
169
171
173
165
159
155
160
172
178
177
173
172
172
171
170
173
178
177
167
153
151
159
169
176
180
179
177
176
174
174
174
173
174
173
171
170
171
177
180
180
177
181
186
188
182
177
178
168
164
167
175
177
173
164
160
160
166
173
177
176
175
175
176
173
169
169
174
178
173
163
157
160
167
173
178
179
176
174
169
167
168
170
173
176
174
171
172
178
182
179
173
174
180
183
180
175
174
167
165
168
173
168
160
156
157
165
170
173
172
173
176
176
174
170
166
169
176
180
178
173
167
169
171
174
175
176
176
178
173
167
164
167
172
177
176
176
179
186
186
181
174
173
177
177
174
171
173
166
167
169
168
159
146
148
158
166
169
167
169
173
176
173
167
162
165
172
179
181
177
174
175
179
181
176
171
171
179
186
186
179
171
170
172
174
175
179
184
186
182
176
175
176
177
175
172
172
177
167
168
170
169
163
161
160
163
165
164
164
173
179
179
171
164
163
171
177
181
179
174
172
173
178
182
175
167
168
177
190
194
186
180
175
173
171
173
179
182
178
170
167
168
172
173
174
178
183
183
169
170
172
176
178
179
177
168
161
162
170
184
192
186
176
173
178
183
183
180
177
176
172
169
169
172
170
164
163
169
177
182
181
179
175
172
171
174
178
180
175
170
167
167
168
170
173
179
178
171
172
171
173
179
185
186
179
168
161
162
175
192
197
189
179
178
185
187
182
177
177
179
175
165
162
164
169
167
163
161
161
168
169
168
169
170
172
175
179
179
177
179
180
178
174
172
173
170
162
152
175
173
172
174
177
177
173
168
163
166
174
184
189
183
172
167
171
175
175
171
173
180
179
172
164
165
172
175
169
159
153
157
160
163
168
172
175
177
178
179
181
181
182
181
181
180
177
169
159
148
180
176
171
165
161
162
166
167
167
169
171
176
177
175
167
163
167
171
172
167
165
168
174
176
175
175
175
177
169
160
155
157
163
170
175
177
175
173
175
181
184
184
179
176
180
185
186
182
173
164
183
181
172
159
152
156
166
171
171
170
169
169
174
179
179
176
176
177
176
170
164
164
169
177
182
178
174
170
166
161
159
160
166
176
183
180
171
166
172
184
192
188
178
172
173
185
191
192
185
174
179
178
173
162
156
160
171
179
179
173
165
166
173
183
191
189
184
181
181
180
175
170
170
175
178
176
172
169
167
167
163
161
164
171
178
177
171
168
173
183
190
188
178
174
174
184
189
189
180
170
172
174
175
171
164
164
172
181
183
175
165
164
170
182
187
185
179
176
178
182
179
175
172
171
172
168
168
173
174
173
168
159
160
165
171
174
174
174
176
180
183
180
176
175
179
181
181
177
169
160
160
168
174
175
167
164
169
177
180
176
168
167
172
177
181
180
175
174
174
172
175
173
170
166
162
158
163
169
175
175
170
165
165
169
173
176
174
175
178
181
180
176
171
169
174
176
177
171
162
156
155
161
165
168
163
162
168
175
176
171
167
167
172
176
179
184
184
180
173
167
165
166
167
166
161
161
164
166
169
171
175
177
181
184
185
179
175
175
177
180
181
177
169
165
165
172
178
177
171
163
160
158
159
154
156
165
173
175
171
163
163
167
172
176
180
186
191
186
176
166
161
164
167
169
168
167
168
166
167
169
175
184
189
188
185
181
178
177
176
175
177
176
172
166
166
171
179
184
181
173
179
172
165
162
164
166
172
172
168
165
166
171
172
173
173
179
181
182
179
172
168
170
172
174
173
170
168
167
169
173
178
182
182
178
176
177
180
182
177
174
175
177
177
177
173
174
178
183
182
177
183
179
181
181
178
169
166
168
173
177
176
174
173
169
169
165
167
171
179
179
177
176
177
179
175
168
164
166
172
180
182
178
170
165
165
171
178
183
181
181
179
179
179
179
178
176
176
177
178
176
171
169
178
188
184
173
165
170
178
184
180
174
172
174
174
170
167
171
177
182
184
181
181
180
176
168
163
167
176
184
186
179
171
164
164
168
174
179
180
184
184
180
177
176
176
176
174
175
173
172
158
161
171
182
183
177
170
173
177
179
176
173
177
182
186
183
175
173
176
181
183
180
178
178
177
173
170
171
177
184
187
183
175
170
169
172
175
174
170
171
173
173
172
171
173
174
173
171
169
167
163
165
172
179
182
181
176
175
174
176
174
175
178
183
187
184
179
175
177
179
179
175
173
173
177
179
176
172
171
178
185
184
178
172
172
176
176
170
161
158
160
165
168
170
173
174
171
168
165
163
174
181
184
182
182
183
180
179
180
180
179
175
173
174
180
180
177
177
179
179
176
170
169
170
174
175
168
161
161
171
178
177
173
167
169
174
175
170
164
163
164
168
171
171
173
173
172
170
166
163
177
184
187
187
184
182
179
180
182
180
175
171
169
172
175
175
175
178
180
180
174
168
165
166
165
164
164
164
168
172
173
167
161
161
167
173
176
175
176
180
180
177
173
169
168
170
177
178
175
169
177
175
179
183
183
178
176
175
173
170
168
171
174
176
174
172
173
177
177
174
170
167
166
164
162
163
169
177
184
179
170
156
152
158
168
175
178
179
182
183
185
184
176
169
162
167
178
186
184
176
180
170
168
176
181
180
176
169
165
161
169
178
182
181
175
173
175
176
175
170
166
167
171
175
174
173
176
182
185
180
171
159
157
162
168
172
175
173
169
170
176
186
183
174
164
165
175
182
180
177
181
169
163
169
178
182
177
168
161
163
173
182
184
180
174
173
175
176
176
172
166
168
175
183
184
177
172
172
172
174
171
170
171
170
170
167
163
160
160
166
175
185
187
179
171
170
170
171
170
170
176
168
163
164
174
181
178
171
164
167
173
181
179
176
172
171
172
175
178
177
175
171
174
178
176
172
169
169
171
172
171
173
175
178
174
168
159
161
169
176
181
181
181
178
174
172
169
166
165
166
171
172
171
171
173
178
176
172
169
171
176
181
178
175
171
169
171
174
176
178
177
173
171
170
169
170
174
176
178
177
173
173
174
177
178
174
169
173
180
184
182
176
174
177
176
173
166
162
165
170
169
173
178
178
177
175
173
172
172
175
180
183
181
176
172
171
173
175
176
176
175
171
168
167
171
175
178
181
180
178
176
173
172
177
180
180
178
179
181
183
180
175
174
178
178
172
163
161
166
173
165
171
177
179
176
172
172
175
177
178
180
181
181
179
177
176
177
178
178
176
173
168
163
165
173
181
181
176
174
177
181
181
182
183
185
187
183
179
179
179
178
175
175
177
178
175
171
167
168
169
166
170
175
177
173
169
171
176
179
179
178
178
179
180
181
182
183
182
181
178
173
165
158
164
174
182
180
174
172
179
184
185
185
185
189
186
180
175
174
175
176
174
173
174
178
182
183
180
172
164
171
174
177
179
175
172
173
176
179
180
181
181
180
181
183
185
186
185
183
180
176
171
164
166
174
181
179
176
176
181
184
181
177
178
181
184
180
173
170
169
170
171
172
176
181
184
185
181
176
170
172
175
178
180
180
179
177
177
179
182
187
188
185
184
184
185
184
181
180
182
185
185
180
173
174
177
178
177
177
179
178
179
174
172
173
179
181
183
180
176
174
175
178
181
180
176
173
175
180
184
168
171
175
179
181
180
176
176
176
182
190
193
192
188
186
183
180
176
177
183
191
197
194
182
175
172
174
174
173
172
174
180
185
180
173
172
182
195
197
189
184
182
184
181
169
161
161
172
182
188
169
171
175
177
178
176
171
167
170
178
188
192
193
191
188
183
177
173
174
179
188
195
195
186
176
170
172
175
174
172
173
184
193
190
175
169
176
189
194
188
184
182
181
178
166
162
165
175
180
180
178
177
176
176
178
177
173
166
169
176
185
188
188
188
188
185
181
179
178
177
178
181
185
183
177
172
174
181
184
180
179
182
188
186
175
170
172
177
181
177
177
179
177
178
175
175
178
180
180
177
186
181
176
174
179
183
181
179
175
178
182
181
179
180
184
184
183
182
180
177
177
178
179
179
177
176
179
184
189
188
184
179
174
171
173
173
173
174
176
176
177
177
177
182
186
187
183
180
181
184
184
179
171
169
178
185
187
182
179
178
176
173
172
177
182
182
179
177
179
180
183
183
180
175
175
179
183
183
184
180
177
174
167
168
173
174
172
171
174
177
176
174
174
181
189
189
183
178
179
183
179
176
169
164
172
181
183
179
174
173
171
169
172
179
182
181
176
171
177
182
188
189
182
175
174
177
179
178
173
170
173
174
178
179
178
176
170
167
169
171
171
168
169
176
183
184
178
175
177
178
178
176
172
165
169
179
183
177
170
167
169
170
173
177
179
179
179
177
178
183
189
189
183
178
177
179
177
171
166
169
180
191
196
193
186
180
172
168
166
165
164
165
169
173
175
177
178
179
180
178
176
175
177
171
174
183
188
184
172
164
166
170
170
166
168
174
179
180
178
181
184
186
182
179
180
181
178
172
168
174
188
202
200
193
185
180
175
172
169
162
162
168
177
177
175
174
177
183
185
182
165
171
181
184
182
187
192
189
174
163
161
164
162
158
157
162
169
171
175
180
186
184
179
176
177
181
181
178
175
180
185
190
185
180
177
175
174
176
176
174
175
181
186
189
186
181
179
183
185
180
157
169
183
192
189
185
183
182
174
163
159
161
166
166
163
162
165
171
175
179
185
183
176
174
174
179
180
180
180
180
178
175
171
171
174
177
177
183
189
188
183
184
187
193
191
187
186
187
184
176
166
172
183
189
185
177
175
176
174
167
163
167
178
181
179
176
177
180
181
176
173
173
175
175
177
178
177
177
180
179
175
168
166
170
179
182
186
193
194
186
176
172
176
178
176
175
179
187
187
179
179
172
166
168
173
178
180
180
178
176
175
174
177
184
188
187
184
178
171
169
167
168
171
172
174
175
179
176
168
161
163
170
174
173
172
177
183
188
187
185
184
187
190
190
184
180
178
182
186
185
180
175
170
172
175
174
170
168
172
174
171
171
178
188
192
187
179
168
165
165
165
168
173
176
180
182
182
174
162
156
163
174
181
178
177
178
177
179
179
180
181
182
185
183
180
177
175
180
182
180
177
177
176
178
177
174
167
167
172
176
175
174
177
185
189
182
173
168
166
166
168
171
176
182
187
188
179
169
160
160
169
180
184
183
181
180
176
172
173
177
178
177
176
179
183
185
186
182
179
175
172
174
174
176
177
178
176
175
176
178
178
176
174
176
176
177
175
172
171
173
172
173
176
181
184
179
172
167
164
169
174
177
179
178
179
180
178
178
179
180
180
179
181
184
192
199
200
193
183
178
174
171
168
167
171
178
183
185
181
179
179
176
173
173
177
177
176
173
173
175
177
176
174
175
173
171
171
173
177
177
176
174
172
172
174
178
182
183
183
183
185
188
190
190
191
194
195
194
190
187
175
172
165
161
163
172
179
181
179
178
176
173
173
175
179
180
175
169
170
176
179
179
170
165
164
170
177
184
184
182
178
175
171
169
171
175
178
180
180
181
185
190
193
189
187
183
184
183
186
192
172
174
169
163
162
164
167
169
169
171
172
170
170
174
180
180
172
166
169
178
180
174
160
154
161
171
179
183
182
179
177
175
173
170
171
172
174
175
177
178
180
182
184
184
185
184
181
177
177
182
172
176
177
172
167
162
162
159
161
163
168
166
167
171
176
178
173
168
170
176
178
168
156
150
158
168
177
181
180
175
171
168
169
170
171
173
175
175
174
174
175
173
172
174
182
189
188
178
172
175
170
176
178
176
173
167
162
158
157
163
168
168
168
170
173
175
172
168
169
173
175
170
162
161
164
170
177
182
180
173
165
161
163
167
170
174
178
177
174
173
173
170
166
164
173
184
190
181
171
171
168
167
171
173
172
168
163
160
162
169
173
174
171
169
170
170
168
166
168
173
176
175
172
171
174
179
183
184
179
174
171
169
168
168
169
173
177
178
177
179
181
181
174
166
167
175
180
176
170
171
164
162
166
168
164
163
162
163
168
175
178
175
171
169
168
167
166
166
171
176
178
174
172
174
179
184
186
179
175
177
182
183
178
172
169
170
172
177
182
185
186
181
176
174
172
173
171
170
170
173
165
165
167
168
165
164
162
164
168
175
176
177
173
171
168
169
174
176
178
180
177
173
168
169
174
177
176
170
171
178
187
186
181
176
172
171
171
175
181
183
178
171
171
174
175
175
174
171
173
175
169
171
175
176
174
172
173
167
163
161
169
178
182
179
172
172
180
185
186
182
179
176
171
167
166
167
167
165
167
172
180
180
178
175
174
173
170
173
176
177
173
169
169
173
174
175
176
177
178
178
171
174
179
181
182
180
178
169
160
157
163
179
187
183
173
168
174
183
184
180
179
181
180
173
167
165
167
167
166
165
167
172
172
171
170
170
169
170
172
173
172
171
172
174
173
174
177
179
178
173
169
172
177
179
180
179
177
170
162
159
161
171
179
178
169
164
168
174
176
172
173
179
183
177
169
165
170
176
173
167
165
166
164
162
158
161
165
169
172
174
174
170
170
176
182
185
182
178
174
172
166
169
173
173
172
171
171
167
163
162
161
166
172
175
171
168
170
173
172
166
165
171
175
172
165
165
173
182
182
172
166
163
161
159
159
161
163
167
172
178
176
169
166
174
189
194
185
177
174
174
165
169
172
169
169
168
169
168
165
163
160
165
171
175
179
180
181
180
175
168
166
168
172
168
164
166
174
181
181
174
168
165
165
169
174
171
167
165
170
179
181
173
164
169
181
191
186
177
173
171
166
171
174
169
167
167
173
175
171
166
161
165
170
177
184
188
187
183
177
170
170
175
178
178
174
171
172
176
174
172
169
169
174
182
187
185
176
171
173
180
183
177
166
164
171
182
185
181
173
169
165
172
175
173
170
170
174
179
178
171
164
163
167
172
177
181
181
180
176
171
171
176
182
187
183
177
170
170
168
167
165
164
170
178
184
186
184
179
179
180
182
178
169
165
167
175
181
181
173
166
161
167
173
176
173
172
175
180
180
174
166
163
162
166
169
174
176
177
174
169
168
172
178
181
180
172
167
165
164
161
158
155
157
165
175
183
184
183
181
181
181
177
172
169
170
173
171
168
167
166
158
161
166
170
171
174
178
182
179
171
166
165
166
167
166
170
173
174
171
168
166
169
173
175
172
168
164
163
164
165
162
159
163
170
179
185
186
184
181
180
179
178
177
178
177
174
172
168
169
170
157
157
161
163
165
172
181
185
177
167
164
170
173
170
165
166
172
176
174
170
169
171
172
172
171
167
164
164
167
171
176
178
181
184
188
190
189
187
181
177
176
177
181
183
184
183
182
184
182
177
158
161
167
167
164
167
176
180
177
169
167
173
176
170
159
158
168
180
189
183
176
172
174
175
173
169
166
166
171
177
181
183
182
180
181
187
190
189
182
175
175
178
182
184
183
183
186
190
186
180
157
163
174
178
168
162
166
172
177
173
172
172
172
165
153
151
162
181
193
192
181
176
176
178
175
170
167
167
170
177
180
178
171
166
168
174
185
187
182
179
178
181
180
178
178
178
180
183
180
175
155
162
178
185
177
164
160
168
175
174
170
169
167
164
157
156
162
175
189
192
187
182
180
179
176
172
170
168
169
171
176
177
174
168
169
172
180
183
182
183
183
181
178
175
176
177
177
176
173
170
162
168
178
184
180
171
167
170
174
174
171
169
169
171
174
173
172
173
178
183
186
184
180
177
176
176
174
172
171
172
178
180
179
176
177
181
181
179
176
177
178
178
176
177
180
181
179
175
170
168
174
179
180
180
180
177
175
173
173
174
173
170
172
178
185
186
181
179
179
181
181
179
175
173
172
174
174
172
173
175
178
177
175
176
180
185
183
174
165
162
167
171
175
179
185
185
182
175
169
168
174
177
176
175
177
177
175
172
175
174
173
170
172
179
185
187
185
183
183
180
179
177
174
170
163
159
160
166
171
176
174
167
162
165
175
184
184
172
163
160
163
168
173
175
177
180
178
176
172
173
173
170
167
167
170
172
175
175
177
176
169
166
169
176
182
183
181
182
181
179
181
182
180
169
156
148
153
165
175
177
171
161
156
161
170
177
181
178
174
170
170
172
173
170
167
169
174
179
181
181
178
171
165
165
168
174
177
180
180
174
168
166
171
177
181
180
176
174
174
176
185
188
186
176
165
163
169
180
184
180
172
161
157
161
166
172
178
184
185
181
175
176
177
170
161
159
168
181
188
188
185
174
165
166
173
180
182
182
178
172
171
171
176
178
179
177
173
173
173
177
183
186
186
184
183
181
181
182
182
179
172
164
161
163
167
171
175
178
180
174
171
177
181
175
163
156
162
172
181
182
183
173
165
166
175
184
183
177
171
169
172
173
175
177
177
175
172
173
174
174
172
169
175
184
195
189
176
170
168
170
171
168
165
166
169
171
170
169
167
165
167
172
177
175
169
166
164
164
165
167
177
172
165
164
172
179
178
173
168
168
170
169
171
175
176
175
171
169
169
168
162
156
160
176
183
182
171
162
157
165
171
174
172
170
171
172
172
171
171
172
170
165
163
164
173
180
180
166
161
162
174
175
172
172
174
176
175
173
172
172
172
169
172
174
177
176
172
169
167
166
161
157
157
161
171
179
177
171
166
169
174
175
172
171
173
173
172
175
180
183
178
165
158
163
174
185
186
177
169
172
176
179
182
183
181
177
175
177
177
177
177
180
181
180
179
176
174
173
170
171
172
167
157
156
169
184
189
184
180
179
178
175
169
171
174
175
173
174
179
182
181
172
168
168
173
175
175
176
180
184
175
177
183
185
180
174
175
180
181
177
176
181
188
190
182
175
173
176
182
188
186
171
159
157
172
187
193
188
184
183
182
175
171
174
180
182
177
173
176
178
177
174
173
173
173
169
165
172
180
183
174
174
177
177
173
170
175
180
181
175
175
178
184
184
179
172
172
177
185
191
188
174
160
160
174
185
188
183
181
182
181
178
177
182
186
185
179
172
173
173
172
171
173
177
177
175
170
172
174
173
175
175
175
173
171
172
176
179
179
178
178
178
173
167
165
169
173
179
184
187
183
173
164
166
175
183
183
180
177
178
177
178
179
181
183
180
176
172
169
168
168
171
176
183
184
181
177
175
175
173
175
175
173
173
175
178
178
176
176
179
183
183
175
166
165
169
172
176
179
181
180
177
174
173
176
179
180
178
176
174
174
176
178
176
171
169
173
176
174
172
173
178
185
188
185
181
176
177
183
186
175
174
173
175
179
180
176
171
171
176
185
190
190
186
182
176
171
170
173
178
182
184
184
179
176
175
178
177
176
171
171
174
176
170
160
162
171
180
186
184
183
185
186
182
175
168
174
182
190
191
178
175
174
175
178
178
173
168
167
176
186
194
198
201
194
180
170
165
168
176
182
188
187
182
174
171
175
181
182
175
173
173
173
167
159
158
169
178
185
187
186
185
178
167
161
165
176
185
187
183
186
179
174
173
176
178
172
165
165
174
183
189
190
190
185
175
167
164
167
177
182
188
188
183
174
170
173
182
187
184
180
175
171
168
166
166
171
175
179
182
186
184
174
163
159
165
179
182
179
175
186
182
176
172
177
180
175
168
166
171
178
179
176
174
172
169
165
165
169
177
181
186
187
183
176
171
172
179
187
190
185
178
170
168
174
181
181
178
178
181
184
182
175
169
165
168
174
175
174
176
180
182
179
179
182
183
177
169
169
175
176
175
171
172
173
172
167
167
170
176
181
185
184
180
177
175
177
179
183
182
179
173
166
166
175
184
187
188
187
184
182
179
175
173
171
169
170
170
174
177
175
178
182
185
185
178
169
167
171
180
183
180
177
179
181
177
171
170
172
177
181
184
179
175
176
179
181
181
177
174
174
172
170
170
175
180
186
188
188
185
181
176
172
173
173
174
175
175
175
174
176
177
181
185
181
172
161
159
169
181
187
185
182
182
180
178
172
171
174
182
187
186
179
176
177
180
180
176
173
174
180
187
186
184
182
181
182
182
182
181
182
180
175
173
175
180
185
184
179
173
180
177
181
180
176
172
163
163
170
178
183
183
180
177
175
175
169
169
175
187
195
191
181
177
177
178
178
175
177
185
196
201
197
192
186
180
176
172
171
177
183
185
180
174
172
175
182
186
183
179
177
176
180
178
178
179
182
181
177
176
177
178
176
172
172
173
173
172
179
188
196
190
181
177
177
179
179
179
183
192
197
197
188
184
181
176
171
169
173
176
179
182
183
177
171
170
175
182
185
183
168
172
178
181
181
181
183
184
181
176
174
175
175
171
172
177
181
184
186
185
187
183
180
178
180
181
178
178
180
182
182
179
176
180
181
176
170
171
178
181
181
180
184
188
185
179
177
182
184
179
164
169
176
181
179
175
173
177
178
174
170
173
179
179
177
179
188
193
190
181
174
173
178
183
185
183
177
173
173
178
177
174
177
181
183
178
174
177
185
186
178
174
178
180
180
179
180
185
184
177
182
176
173
176
177
179
176
175
177
180
180
179
177
179
181
184
181
179
176
172
169
168
168
167
167
168
175
178
170
161
161
167
172
172
172
173
177
185
186
187
188
191
194
193
185
178
174
177
182
184
184
180
177
174
170
163
164
169
176
181
180
182
185
188
185
177
168
164
168
168
167
167
167
166
168
177
184
180
169
160
166
176
180
175
166
165
171
178
180
180
182
188
193
192
184
177
173
178
179
177
179
180
180
178
173
165
162
166
176
181
178
180
184
188
183
171
162
158
161
165
165
166
167
174
182
191
190
179
169
165
173
183
184
178
168
164
166
170
175
178
180
182
183
184
185
183
183
180
175
170
172
173
174
175
175
172
170
172
174
176
173
173
175
181
182
176
167
160
162
165
165
163
167
177
188
192
183
170
166
169
175
179
181
179
177
175
172
174
178
183
184
183
184
187
193
196
190
183
177
174
166
167
165
165
170
175
177
176
172
170
169
168
171
177
184
183
174
165
165
169
168
166
167
174
180
179
171
163
166
173
175
173
170
175
179
181
180
180
182
186
188
191
193
195
195
193
186
182
183
185
165
167
163
160
164
171
175
179
178
176
173
168
169
177
187
186
175
165
166
175
180
179
172
171
172
170
166
165
170
178
180
175
169
168
174
178
180
180
180
181
183
188
191
191
188
182
177
175
182
190
169
172
169
164
163
164
168
177
182
184
175
167
167
176
186
185
173
165
166
176
182
184
177
170
168
169
167
168
172
178
179
175
167
167
171
175
178
178
177
176
174
176
181
186
185
181
176
172
175
183
176
182
178
171
164
161
164
169
175
178
171
166
167
174
181
180
173
166
165
171
177
179
175
169
167
170
174
177
179
176
172
167
164
167
173
177
180
178
176
174
172
174
177
181
184
184
181
174
170
175
179
185
180
173
168
166
165
162
162
166
168
169
170
173
174
173
171
167
166
168
171
171
171
170
171
173
178
182
182
175
166
160
162
168
174
180
181
178
175
177
181
184
181
177
178
183
185
178
171
172
169
171
172
173
173
172
170
164
160
165
171
175
173
171
169
168
167
167
167
169
171
171
171
173
175
178
179
180
176
173
169
167
168
171
173
176
179
177
178
184
190
189
181
171
172
177
183
179
172
170
163
164
166
171
176
177
174
168
166
168
173
176
172
168
169
171
170
168
169
173
175
174
171
171
172
174
175
170
171
173
176
174
171
170
170
169
172
176
181
186
186
181
175
174
176
181
181
176
171
170
163
164
168
170
170
172
175
175
171
168
167
165
164
166
170
175
178
180
177
178
178
175
168
163
162
164
168
167
169
173
175
173
170
168
169
169
170
174
180
182
177
170
172
179
189
189
180
172
170
172
167
171
176
175
172
172
178
182
177
167
160
161
166
169
169
171
177
182
183
180
179
176
171
165
162
163
167
168
169
171
170
171
171
173
174
175
173
174
176
177
175
172
174
180
185
181
176
171
171
174
168
174
182
182
180
177
181
185
180
168
160
163
171
174
168
162
168
178
182
179
177
178
179
175
171
168
170
173
171
169
170
173
175
175
177
178
175
174
175
177
179
180
176
175
173
171
171
173
173
176
168
174
181
184
183
181
181
181
177
168
162
166
174
177
171
165
167
173
176
172
171
175
182
179
172
168
170
178
177
173
173
175
171
167
166
169
172
174
177
180
182
177
171
174
175
174
173
172
174
177
163
169
176
179
180
180
177
172
166
163
163
166
172
176
176
175
174
175
173
169
170
175
177
169
159
159
169
181
186
182
180
172
164
156
154
160
169
175
179
181
175
165
164
174
187
185
173
167
170
174
155
164
173
176
177
176
175
168
163
160
161
166
171
174
177
178
177
175
172
168
172
178
176
164
148
150
166
179
183
179
173
170
165
160
160
165
171
176
178
178
172
163
161
170
183
183
170
163
163
171
150
162
173
176
176
175
176
173
167
162
161
165
169
171
174
175
178
177
172
169
172
179
179
171
162
160
168
172
172
167
166
169
176
180
182
182
183
180
178
177
173
168
164
165
171
173
172
169
171
173
158
164
174
178
175
174
175
176
172
167
164
165
166
169
172
175
179
181
177
171
172
178
184
185
183
176
172
170
163
158
161
166
173
180
184
186
184
183
179
177
175
173
171
167
168
173
179
182
184
183
170
169
174
177
176
173
172
173
172
168
165
165
167
169
170
173
178
183
182
176
175
179
185
192
195
189
179
170
164
158
157
156
157
162
166
174
182
184
182
178
176
175
176
176
176
175
178
180
181
181
170
170
175
176
175
174
175
175
171
166
165
167
171
170
166
165
171
177
179
179
179
182
183
187
187
185
179
175
173
170
166
159
155
154
159
171
181
186
185
180
175
175
179
183
184
178
171
169
170
173
157
164
174
177
177
177
181
181
174
165
163
170
174
169
161
156
162
170
175
177
179
179
179
176
172
171
174
176
178
180
179
173
165
165
170
178
184
187
185
180
176
175
179
184
184
179
174
173
173
170
145
158
171
175
173
174
179
185
178
168
163
168
172
168
157
152
159
168
177
178
176
175
174
172
170
169
171
175
177
179
178
172
167
169
178
186
188
186
182
177
175
176
176
178
180
182
185
187
182
172
146
156
170
171
166
162
169
175
176
168
165
168
168
165
157
153
161
170
179
181
179
177
174
174
173
173
174
175
173
171
169
167
166
168
175
186
188
185
177
173
173
172
171
171
175
183
189
189
181
171
156
163
168
169
163
159
160
164
166
167
168
171
168
163
157
158
161
169
177
181
183
183
180
177
174
175
176
174
170
166
163
167
169
171
175
181
183
181
176
172
171
169
167
167
172
180
186
183
174
169
174
176
176
174
172
167
169
168
167
168
171
172
170
164
159
163
167
172
176
179
183
184
180
173
171
170
173
172
170
169
167
170
172
175
178
179
180
177
178
176
176
173
170
170
172
176
176
177
173
170
179
180
179
178
181
184
182
179
174
171
171
173
173
173
174
176
178
182
181
182
181
179
174
169
164
162
165
170
174
175
172
169
169
173
180
182
179
173
171
175
178
178
176
174
173
174
177
178
178
178
177
173
171
174
183
191
190
185
178
174
170
171
177
182
185
184
185
189
189
188
183
179
175
171
165
163
166
170
176
178
175
171
168
174
183
188
182
173
166
167
174
180
180
179
176
176
178
181
184
186
177
169
164
166
173
179
182
181
178
175
169
169
175
181
186
186
183
183
184
188
192
194
190
177
169
169
175
181
180
181
178
177
178
178
180
183
182
179
173
167
169
175
179
180
177
175
176
179
181
184
182
175
165
160
165
171
174
178
178
177
171
168
170
176
182
182
177
173
170
180
194
201
193
180
169
173
181
185
185
182
181
181
181
178
173
172
176
184
186
179
167
167
176
179
175
169
165
167
172
175
186
179
169
163
164
172
175
177
178
178
175
171
170
174
180
179
170
162
162
174
186
192
188
181
178
177
180
183
184
182
178
177
174
170
170
168
171
179
184
177
165
162
172
177
172
161
156
160
166
171
183
177
169
165
169
177
179
176
176
176
175
172
172
177
180
177
167
158
161
171
175
176
178
183
185
182
176
172
173
176
173
168
165
167
171
173
173
173
171
168
165
164
169
173
172
168
163
162
163
168
177
175
169
168
172
181
181
177
174
174
173
171
172
178
181
178
170
163
165
169
169
170
173
180
185
183
174
164
163
165
172
173
170
171
174
178
178
174
171
171
172
173
170
170
174
182
182
173
167
168
177
175
173
174
178
182
181
179
177
176
172
170
171
176
180
180
176
170
168
169
171
170
170
171
176
184
181
173
165
166
176
179
180
176
176
177
177
175
177
181
185
181
173
167
173
184
190
182
176
173
178
177
179
181
181
181
181
185
184
178
172
171
173
178
180
180
179
176
173
170
174
172
167
164
171
183
188
183
178
178
180
177
175
173
174
171
168
167
174
180
183
180
173
167
168
172
179
183
184
181
176
177
181
181
177
175
180
187
186
175
169
173
184
189
183
178
177
177
178
182
183
176
168
164
171
181
186
184
184
183
180
172
167
169
172
169
163
162
171
176
176
173
172
172
171
168
167
173
183
185
176
175
177
176
173
173
179
186
182
173
168
171
181
184
176
173
172
175
180
186
187
180
171
168
174
179
182
181
182
181
177
173
171
172
172
168
163
166
171
173
169
169
173
180
181
173
165
165
174
184
178
174
173
173
175
177
179
180
177
173
172
171
168
162
158
162
168
174
179
184
183
179
173
172
177
180
184
184
181
176
174
177
183
182
173
165
164
170
173
172
170
172
180
186
185
176
170
170
176
185
179
173
170
171
176
179
175
169
168
171
175
174
166
158
156
161
167
172
176
178
178
174
173
173
176
180
185
188
184
175
171
175
183
181
172
165
168
174
175
176
177
183
188
191
187
180
177
182
187
190
179
174
170
170
173
175
171
167
168
172
177
177
177
176
172
170
169
171
175
176
175
170
168
170
172
175
182
188
186
177
169
168
170
171
170
169
172
177
174
178
182
186
190
191
188
184
185
189
191
190
184
177
172
170
170
172
173
175
178
178
179
179
181
185
183
177
172
174
178
179
175
168
164
167
170
174
179
185
186
181
175
169
163
165
168
172
171
169
170
176
182
183
179
179
180
182
185
184
182
182
185
180
175
170
169
171
173
175
176
178
180
180
177
175
175
173
169
171
177
181
177
171
168
172
175
175
176
177
180
182
181
177
173
174
179
179
171
166
167
176
181
180
171
163
164
169
173
172
171
173
180
182
178
172
170
170
169
163
161
168
175
178
176
173
172
167
164
166
173
179
177
175
181
183
182
177
172
172
174
179
183
180
179
185
190
189
181
173
171
178
181
179
173
163
157
157
162
165
169
171
176
184
184
179
174
169
163
159
161
169
173
180
182
182
176
167
162
165
171
173
173
173
180
184
183
178
172
173
177
180
179
176
176
179
187
189
188
187
185
181
179
178
175
169
159
157
162
170
174
174
175
182
190
190
182
171
162
165
176
184
186
182
184
186
180
170
165
168
172
173
169
170
175
179
180
179
178
177
179
179
177
173
167
169
174
181
187
189
186
182
178
177
174
173
170
169
174
180
177
173
174
180
190
197
189
174
164
169
186
197
192
184
180
182
178
171
166
170
178
184
182
173
175
176
179
180
179
178
178
179
177
174
174
174
179
183
184
183
180
181
182
183
177
174
174
181
186
186
178
171
178
179
185
193
187
174
165
168
180
188
189
183
179
180
179
175
170
173
184
196
196
187
179
178
180
181
178
176
178
182
183
183
184
187
188
187
182
174
174
179
186
188
180
172
170
177
184
183
177
173
184
181
179
178
176
175
172
169
172
178
184
182
180
180
184
184
182
182
189
196
199
191
182
181
182
180
177
175
179
184
185
184
187
191
192
188
180
173
175
179
182
183
180
174
169
169
172
177
176
177
185
179
175
174
175
178
178
178
178
180
183
182
181
176
179
184
190
190
191
190
189
186
182
181
182
179
173
171
175
179
180
180
186
192
193
187
175
173
178
182
179
178
182
185
183
175
172
174
176
177
174
172
173
177
179
178
178
180
184
181
181
181
182
177
172
174
182
188
187
184
181
179
180
180
178
176
171
169
171
176
176
178
184
190
191
181
168
167
182
186
184
180
183
188
187
183
177
178
178
177
174
174
176
180
183
183
175
176
181
188
192
190
185
183
180
183
180
178
177
174
173
172
171
170
165
163
168
176
177
172
169
170
170
171
172
173
176
181
181
184
187
188
190
189
184
180
179
181
182
180
178
179
181
180
176
172
171
175
181
188
193
199
197
188
178
172
171
173
175
171
169
169
168
165
163
164
172
180
179
173
170
170
169
167
165
168
173
179
178
177
178
185
191
190
185
179
179
182
181
175
177
181
182
180
175
171
170
176
180
183
189
194
193
186
179
170
168
168
170
169
168
167
168
169
173
181
186
183
177
171
170
171
170
167
165
165
167
170
175
176
178
182
184
185
183
180
179
181
179
173
170
175
176
175
173
172
173
175
176
176
173
176
179
184
183
179
172
167
167
168
166
167
169
175
185
191
187
177
170
170
170
171
174
179
180
177
170
171
177
183
185
183
183
184
183
181
177
175
176
178
167
168
168
167
168
170
170
171
170
169
168
169
173
180
186
185
176
168
169
172
172
168
169
174
184
183
175
165
164
171
174
174
175
181
186
183
178
177
181
188
189
187
184
186
186
181
175
172
175
182
167
167
165
164
166
168
169
168
169
172
174
169
170
177
182
182
175
168
170
177
180
178
174
174
174
171
164
158
164
176
182
179
176
179
181
183
182
181
181
184
184
182
182
184
186
182
175
172
177
183
171
170
168
168
170
170
169
173
179
182
176
168
167
172
175
174
170
167
169
174
181
184
181
176
172
170
167
166
170
178
182
180
176
174
175
178
180
179
177
174
170
172
177
182
183
180
176
175
178
181
175
171
170
171
172
173
171
177
181
182
172
165
166
171
173
171
169
168
168
170
176
182
182
177
173
174
178
180
180
179
178
174
171
171
175
177
178
176
172
171
174
177
182
185
181
177
175
177
179
180
175
171
169
169
166
168
171
173
176
171
168
167
170
172
172
170
170
170
168
168
170
174
177
175
173
176
180
183
183
180
176
169
168
171
177
181
179
175
173
181
188
195
196
188
181
178
177
177
178
176
171
172
169
168
165
166
169
167
164
166
169
173
174
172
170
169
169
169
167
166
169
172
175
173
172
169
164
166
174
178
177
173
172
176
182
184
181
176
178
187
193
199
192
184
180
181
182
179
177
174
166
169
170
169
168
168
170
167
164
166
170
175
174
173
171
172
171
168
165
167
170
174
175
173
167
161
154
153
163
173
179
178
176
177
179
180
178
177
180
184
183
178
173
174
183
186
186
180
176
175
166
168
172
172
169
171
176
179
176
171
169
172
173
176
178
177
173
167
164
169
175
177
174
167
163
160
161
162
165
171
175
176
175
174
173
173
173
176
179
180
173
167
166
174
184
188
182
176
174
177
164
169
175
176
172
171
180
193
191
178
170
167
170
174
175
170
166
165
168
175
178
178
173
166
165
169
174
175
171
169
169
172
174
175
175
176
175
177
180
182
180
176
175
176
179
177
172
169
172
179
165
170
179
182
179
176
182
197
201
189
171
165
168
171
165
158
157
166
172
176
177
178
177
174
172
173
177
179
173
168
167
170
175
177
181
185
186
182
183
186
192
189
182
176
173
167
164
165
172
178
169
173
180
185
186
184
185
191
192
185
170
164
166
170
168
165
166
170
175
173
175
180
183
180
174
172
172
176
174
169
170
171
171
173
179
187
189
188
184
183
183
179
175
176
176
172
167
168
173
177
172
174
177
180
183
185
184
179
174
168
166
165
167
173
178
179
179
176
175
174
178
183
186
179
169
166
169
173
173
171
171
170
166
161
166
175
186
189
186
178
168
162
166
176
186
183
176
171
173
175
167
169
173
175
179
182
182
176
165
159
161
165
169
173
177
179
178
177
176
177
180
183
180
170
163
164
169
174
173
171
171
168
164
157
156
166
182
188
186
178
168
161
165
177
184
183
175
172
173
173
156
167
175
180
180
180
180
176
167
162
162
166
169
170
169
170
173
177
179
179
179
177
173
169
165
167
172
174
173
168
166
166
165
163
163
168
179
184
183
178
173
172
172
176
173
172
171
174
178
180
167
172
181
185
182
178
175
174
171
166
165
168
171
171
169
168
173
179
182
181
177
176
174
173
174
175
173
172
168
166
165
166
168
167
167
169
176
181
179
177
174
175
177
177
173
170
173
179
185
188
189
184
185
187
181
173
170
170
169
165
164
169
174
174
171
170
176
183
185
183
181
180
180
180
181
179
176
173
169
169
170
171
169
164
162
166
174
181
182
177
173
173
177
181
182
182
182
183
186
186
190
185
183
181
177
170
169
167
166
163
163
170
176
175
170
169
175
182
184
183
184
184
182
178
178
178
180
179
176
176
177
178
172
163
155
159
173
184
188
181
173
171
176
181
183
180
181
180
177
174
169
172
175
176
174
172
174
175
170
163
161
167
171
170
164
165
170
175
178
177
180
181
178
172
168
172
178
183
183
180
178
176
173
168
164
167
171
181
186
183
178
174
174
173
170
166
168
172
174
173
158
164
169
171
171
174
180
182
175
166
158
159
164
166
165
165
167
167
164
166
172
176
174
169
167
170
176
179
179
175
170
169
169
173
179
180
174
171
175
180
183
181
174
169
165
165
170
176
181
178
167
166
169
168
166
168
174
176
173
166
161
160
163
167
173
176
171
164
161
166
174
179
177
175
174
174
177
179
176
168
163
160
164
173
182
186
177
169
165
171
177
179
171
165
167
178
186
188
182
180
178
177
171
166
163
163
164
161
161
166
169
170
169
168
174
180
176
169
166
168
176
184
182
177
174
175
179
181
178
169
162
162
166
172
178
181
176
170
168
169
171
169
164
162
167
177
185
185
176
172
183
181
177
171
170
172
174
165
162
167
173
175
171
164
162
171
176
177
174
173
177
181
178
172
166
166
172
179
179
176
170
167
170
172
171
167
169
172
178
178
173
168
162
157
157
161
168
173
174
169
178
175
174
175
181
191
192
185
174
167
169
174
173
168
162
164
172
180
180
176
174
171
171
169
165
164
167
170
175
179
179
178
177
175
172
166
165
170
177
183
185
177
170
162
156
156
164
174
181
177
176
170
169
175
186
202
206
196
179
167
165
172
180
182
174
170
171
178
186
180
176
172
171
172
179
182
177
171
172
178
186
189
186
182
181
181
176
171
169
180
186
188
180
174
169
171
178
183
186
184
179
174
170
175
187
193
189
181
175
170
169
173
182
187
184
179
174
175
181
183
181
179
176
175
182
190
191
183
175
178
188
197
197
192
186
185
183
179
174
178
184
187
183
181
179
181
183
183
180
175
180
178
174
176
180
177
170
166
170
176
176
174
174
177
181
180
176
169
168
174
182
184
178
171
170
179
188
185
181
179
185
195
196
190
178
173
177
184
188
184
179
176
179
180
180
174
171
167
163
161
173
176
173
171
170
170
167
164
173
180
180
175
170
172
178
178
170
159
153
164
176
182
178
170
167
170
178
183
184
181
179
179
180
179
174
169
170
180
188
184
173
169
174
178
177
167
160
159
161
165
169
173
170
167
168
171
174
176
178
182
180
177
174
177
181
178
166
154
154
168
175
180
179
180
179
175
176
179
182
181
176
168
167
173
176
176
174
173
172
171
168
169
175
180
177
172
167
167
171
176
174
173
169
168
172
178
181
181
180
181
179
179
179
182
183
179
169
165
169
177
185
190
190
186
186
182
177
176
180
181
178
175
173
175
179
183
182
176
169
168
174
184
186
182
181
182
183
179
176
176
180
174
170
173
179
184
185
184
182
179
177
175
175
178
178
178
177
178
179
183
188
192
190
184
178
176
177
177
179
181
183
182
181
179
180
183
184
182
177
176
183
190
188
178
175
182
188
186
180
175
179
174
173
177
181
183
185
189
185
176
170
165
166
167
170
176
179
180
175
176
184
190
189
180
171
172
174
176
179
180
181
179
177
176
178
179
180
177
178
178
181
181
176
171
168
171
178
182
181
176
175
173
176
177
176
177
182
189
184
170
157
159
165
169
171
176
183
180
173
169
177
187
188
181
173
171
171
172
175
178
175
170
168
172
175
172
168
166
171
173
170
169
173
176
176
171
166
167
173
175
174
172
176
177
176
176
179
184
178
164
155
159
166
172
173
177
182
180
173
168
174
184
189
184
179
176
174
174
176
175
172
171
173
175
173
165
160
164
169
170
167
169
175
184
184
174
163
160
167
176
176
171
173
178
181
179
176
171
167
164
164
165
168
169
169
172
175
176
172
169
173
179
185
184
179
178
183
185
183
176
174
180
188
187
176
164
164
171
175
175
174
175
179
182
179
172
168
169
174
180
178
171
170
175
179
178
171
163
162
167
170
171
169
166
164
165
168
172
173
172
172
175
178
174
172
175
184
191
189
179
171
177
189
192
183
176
177
180
181
180
181
184
184
179
171
171
175
182
185
185
181
176
171
171
172
172
169
167
169
171
173
170
167
166
165
165
168
172
175
176
174
170
171
170
167
170
177
185
186
179
171
169
175
181
185
187
183
180
177
177
181
184
187
186
181
178
179
183
185
185
183
179
175
171
167
168
174
181
183
179
174
166
164
166
169
173
177
182
185
180
174
165
164
169
172
173
174
174
178
179
178
174
169
175
183
186
178
169
164
170
175
177
182
190
191
181
172
169
175
183
180
180
178
172
167
168
175
183
185
181
174
168
165
171
174
182
187
192
191
185
173
162
162
173
181
183
177
170
172
180
184
182
177
179
185
185
173
163
163
170
174
175
177
184
186
177
163
160
169
179
178
180
180
174
169
167
168
170
172
172
173
172
179
184
188
184
185
189
191
182
171
162
167
178
187
188
179
171
173
178
183
181
183
186
190
185
176
169
168
172
174
176
176
178
174
170
164
169
173
173
178
184
184
178
170
166
165
167
168
167
167
172
185
194
190
179
172
177
182
177
167
163
174
183
185
179
171
171
175
181
181
179
179
183
186
182
177
174
172
170
170
173
175
174
168
169
174
181
181
171
179
184
187
182
174
170
170
177
180
174
167
168
180
190
182
168
164
172
183
177
169
164
174
181
181
173
167
169
176
180
180
179
176
174
174
176
175
173
169
165
164
169
173
173
170
174
183
186
180
170
178
181
186
185
180
175
177
185
192
186
171
167
175
179
177
167
165
174
187
187
178
170
173
177
180
177
173
170
172
174
175
175
178
179
179
180
178
172
166
164
166
170
173
174
175
179
184
183
176
172
175
177
179
180
180
177
177
179
182
182
175
171
174
178
178
173
171
179
191
197
188
179
175
178
183
183
177
173
170
169
169
171
180
187
189
187
181
175
172
171
174
176
176
173
173
178
181
179
176
176
177
177
174
173
177
178
176
170
169
170
174
175
176
178
181
180
178
181
189
195
194
187
181
182
182
180
174
173
173
171
168
167
178
190
193
190
183
181
182
183
181
180
179
175
172
172
175
176
177
179
179
176
172
175
180
182
179
172
169
168
173
175
176
175
177
177
178
182
185
188
189
186
182
180
173
168
168
171
175
176
173
170
179
188
192
189
184
185
188
186
182
179
183
184
181
177
174
175
177
178
176
173
172
178
183
182
180
178
179
178
176
177
177
174
169
168
169
175
180
181
182
182
178
166
162
163
169
173
177
178
176
174
179
183
185
183
178
175
183
188
189
186
187
188
188
184
178
177
175
176
161
169
177
184
186
187
181
181
186
191
195
196
192
187
186
183
179
177
178
178
176
174
177
180
180
172
166
167
169
170
171
173
174
176
178
181
182
181
179
178
180
186
187
187
185
183
183
186
187
185
163
170
178
185
186
188
184
182
182
186
192
200
196
184
175
173
176
183
181
175
171
172
175
176
169
162
160
165
169
172
172
173
172
174
178
182
184
182
179
176
178
186
190
189
186
182
183
186
186
184
168
172
177
181
186
189
186
181
179
178
184
194
191
180
173
174
179
186
181
176
172
173
173
171
166
166
169
172
175
173
172
173
174
176
179
181
180
179
178
177
178
183
188
188
184
182
182
186
187
185
172
176
177
177
180
183
183
181
179
177
177
181
181
179
178
181
182
183
180
177
178
174
172
172
173
178
181
179
176
173
172
174
177
182
184
181
173
172
176
180
182
183
184
185
183
181
180
180
181
183
173
175
175
173
173
176
177
179
181
182
181
180
178
178
180
182
181
179
177
176
175
172
169
170
175
180
179
176
172
175
177
178
180
184
186
182
174
172
178
183
185
183
182
183
185
183
179
174
175
178
174
173
171
170
170
171
171
173
179
183
181
178
176
176
174
174
174
175
174
173
167
165
164
166
171
172
171
168
168
175
181
181
182
183
183
181
178
178
181
186
186
182
180
182
186
184
181
177
176
178
175
169
167
170
173
172
169
169
174
176
175
172
172
172
170
166
167
172
173
171
163
162
161
163
168
170
170
169
170
175
181
183
182
180
179
179
180
182
183
184
182
179
180
180
182
181
180
181
183
182
176
169
166
173
178
176
171
172
175
172
169
166
170
173
172
167
167
174
178
178
175
169
167
166
169
174
180
182
178
178
180
181
180
177
176
176
177
179
182
184
184
181
180
179
179
177
178
181
186
183
173
171
171
173
174
172
172
179
180
172
168
166
172
174
173
170
171
178
184
184
181
178
176
173
171
174
180
183
183
182
181
178
176
176
177
177
176
175
180
186
191
187
182
180
178
177
177
178
182
180
173
176
176
169
165
164
169
178
180
173
171
172
173
173
171
172
173
177
179
175
175
177
179
175
170
164
163
169
176
183
183
180
178
179
183
186
181
178
181
187
189
184
179
177
179
180
178
176
178
177
170
175
176
169
162
162
170
179
181
178
176
176
176
174
173
175
173
169
162
160
167
175
179
175
168
159
156
156
168
179
185
185
183
183
186
187
185
182
183
184
180
173
167
172
179
182
179
176
177
179
168
171
175
173
168
168
173
183
188
185
183
186
186
184
181
178
170
156
150
155
168
176
176
173
170
169
168
165
167
174
183
187
185
181
181
180
180
181
182
182
176
169
165
169
175
178
177
174
177
183
163
168
177
181
174
170
173
186
193
192
186
185
185
185
180
172
161
156
157
169
177
178
172
168
171
177
181
177
172
171
175
180
181
179
177
176
175
178
181
183
181
177
170
171
172
175
171
171
176
183
163
168
180
188
184
175
175
184
192
191
181
172
171
172
169
161
157
161
170
177
180
179
174
171
171
174
179
179
173
169
170
172
174
176
178
180
180
180
180
185
189
185
178
174
174
172
168
171
177
181
167
169
177
187
191
186
183
184
186
182
174
166
164
168
168
170
169
170
172
176
178
181
181
177
173
170
171
172
171
169
167
169
169
172
181
186
188
185
181
181
180
177
173
176
177
173
170
172
176
176
172
171
173
179
187
190
189
184
179
171
169
164
165
172
180
183
180
175
172
175
180
184
184
180
174
172
172
171
170
169
170
169
169
169
177
182
188
188
183
177
167
165
170
177
183
183
180
178
177
172
172
173
173
175
180
184
185
181
172
168
167
168
170
175
181
183
181
176
178
181
182
181
176
172
175
176
177
176
174
171
171
170
169
169
169
174
180
184
183
177
172
170
174
178
181
184
186
184
181
173
173
178
182
182
181
179
178
176
171
170
171
173
174
174
174
171
171
176
183
186
183
175
169
169
171
175
178
179
179
176
172
168
167
168
168
167
170
174
177
177
176
178
180
178
174
170
171
180
182
179
180
187
192
194
187
180
174
174
171
168
169
176
177
174
168
165
168
176
182
183
179
173
170
170
173
173
173
175
178
176
172
168
166
168
167
167
169
173
176
176
175
177
181
181
173
164
161
169
179
181
194
193
195
195
187
178
173
174
171
166
166
172
178
175
169
168
172
175
174
173
175
177
177
174
174
175
174
173
171
172
172
172
169
169
168
168
171
180
183
178
174
173
178
183
180
175
170
173
179
180
195
191
188
182
177
172
172
174
170
165
165
170
175
173
169
171
176
179
174
171
175
180
179
172
168
173
178
176
170
169
172
176
178
173
168
168
174
185
190
184
175
170
175
182
183
181
181
182
182
181
182
177
172
172
169
168
171
173
171
165
163
165
168
167
167
173
179
182
177
172
175
180
178
169
165
171
178
178
171
166
167
175
180
179
173
170
173
181
185
184
179
175
175
177
171
172
174
180
185
186
180
173
168
167
169
172
177
178
174
166
158
156
159
166
173
179
179
177
173
172
176
179
177
173
169
171
176
176
171
165
164
168
174
179
180
179
172
168
173
180
187
188
182
176
168
162
162
169
183
193
184
179
173
172
175
179
181
180
175
167
157
152
157
170
186
193
183
173
167
169
172
179
180
178
177
174
173
173
171
167
164
162
168
175
184
185
172
164
163
175
188
195
186
176
168
165
164
167
177
188
189
187
183
180
182
184
183
178
175
172
168
162
162
172
189
199
190
178
169
166
170
175
177
176
175
173
172
174
176
172
167
165
168
174
180
178
171
168
168
174
180
184
180
172
167
167
169
171
172
175
182
182
180
179
183
187
186
179
174
173
176
173
168
166
171
182
186
181
175
168
168
171
174
172
170
168
170
175
178
179
177
175
174
172
170
165
166
171
179
179
176
172
170
168
164
162
168
173
174
171
172
171
173
175
181
187
190
182
173
168
171
174
171
164
157
161
170
176
176
172
167
169
170
170
170
169
169
169
174
179
185
185
180
172
166
162
163
171
178
182
179
172
167
166
164
163
166
176
181
175
172
171
171
174
180
186
188
182
171
162
160
171
177
172
162
157
165
173
176
172
168
168
169
171
178
178
173
165
163
174
186
191
184
175
172
175
174
172
171
178
179
177
171
169
172
175
179
183
183
178
175
176
176
178
183
182
177
172
169
163
164
172
179
180
174
169
171
173
176
173
169
166
169
170
177
180
177
169
162
169
182
189
185
178
177
181
183
179
175
177
182
182
177
172
175
182
189
189
183
176
175
176
178
181
185
179
169
165
168
174
176
175
176
176
177
175
176
173
173
172
174
173
173
169
170
177
179
178
172
171
177
183
184
180
176
177
180
184
188
189
187
185
179
173
170
174
181
184
181
174
171
173
175
178
179
175
169
167
173
179
181
175
172
172
176
176
173
170
171
175
179
180
178
175
174
179
184
184
180
177
176
179
180
180
177
173
174
181
188
189
186
182
180
178
172
169
170
174
178
177
171
176
176
175
171
171
173
176
178
180
179
175
173
175
177
174
168
167
172
181
184
183
182
183
186
187
187
184
185
182
181
180
179
181
180
179
176
175
174
173
173
175
182
183
180
175
172
174
177
178
182
185
184
177
172
172
176
177
178
178
177
177
178
180
180
173
165
166
174
185
186
181
181
185
191
189
184
180
185
186
186
183
180
180
182
183
183
179
171
165
164
171
182
186
184
182
182
179
177
175
186
187
183
181
179
177
175
173
174
176
178
178
178
179
178
172
167
167
175
179
181
180
180
181
182
178
177
179
185
188
186
183
180
178
179
182
190
190
182
172
165
169
176
180
179
181
185
184
179
174
181
177
177
180
183
181
176
172
172
173
173
171
171
169
168
170
171
171
170
170
176
181
183
179
174
172
173
177
182
182
179
178
178
177
176
177
185
191
185
177
169
169
173
175
174
175
178
179
176
174
175
171
174
179
180
179
180
181
178
170
166
165
164
162
162
171
181
181
170
165
173
185
189
184
176
172
172
173
174
174
171
171
173
176
177
175
173
172
173
173
169
170
174
180
181
172
166
163
165
170
174
170
173
177
177
177
179
184
178
167
163
164
166
165
165
176
187
186
173
165
170
184
194
189
180
176
176
175
172
165
165
171
176
182
181
176
171
168
168
170
172
173
177
181
179
171
162
156
158
166
174
170
172
176
177
176
175
173
170
167
166
169
173
173
174
178
184
183
174
167
169
179
184
181
177
175
179
182
176
168
168
176
188
192
186
180
176
175
177
176
177
178
175
169
166
166
167
169
169
166
176
175
175
177
178
175
171
166
164
167
170
173
176
176
174
174
175
175
172
170
171
178
183
176
169
171
181
187
182
172
170
176
188
191
187
185
184
184
182
180
180
178
172
159
152
162
173
180
178
168
179
181
180
178
177
176
174
172
169
170
173
174
174
171
169
168
169
172
171
173
176
183
186
178
169
169
174
182
180
175
172
176
181
186
185
186
183
182
180
177
175
175
172
165
162
164
170
175
174
171
179
183
182
178
174
176
181
185
181
177
176
175
174
170
169
171
174
174
173
175
178
185
186
182
177
173
169
168
172
177
181
181
178
178
180
180
178
178
176
175
173
172
177
184
182
169
159
161
169
179
177
178
179
176
172
173
180
187
188
183
177
173
175
179
180
180
182
180
179
177
176
177
178
179
182
178
173
169
172
182
187
184
175
174
175
177
175
174
176
179
176
174
180
192
192
174
161
162
174
183
175
175
177
175
172
169
171
179
185
183
174
170
176
187
188
185
184
184
185
180
172
166
168
175
180
180
176
175
182
188
188
181
174
171
174
176
176
175
176
177
176
175
179
186
187
179
173
178
182
180
178
179
179
177
173
170
170
174
181
174
165
164
175
186
188
178
175
180
185
180
170
163
168
176
178
174
173
176
182
186
185
181
175
172
174
175
176
174
173
171
171
172
174
174
171
177
185
192
183
169
181
182
180
177
172
173
176
181
180
171
161
162
175
185
182
172
167
174
182
178
170
167
172
178
176
171
165
167
173
178
182
186
184
178
175
174
173
173
170
166
165
168
171
171
170
174
183
187
179
166
182
180
175
170
169
174
180
187
182
173
165
169
178
185
179
170
166
173
180
178
172
170
171
174
175
173
170
168
167
170
177
185
188
183
177
174
174
173
172
168
167
169
172
173
172
174
177
175
173
171
183
177
170
167
168
174
180
183
182
174
170
175
182
184
178
172
169
174
179
180
177
174
174
175
178
178
176
174
172
168
168
170
179
183
179
175
175
178
180
181
174
173
173
173
174
174
172
176
175
183
180
176
171
172
175
178
179
176
173
169
168
173
177
182
180
177
176
176
179
181
182
181
182
184
181
176
174
177
179
174
164
159
169
178
179
176
176
181
188
188
181
176
175
173
170
171
175
183
188
190
176
174
175
180
183
183
177
172
168
166
166
167
172
179
182
180
179
178
181
184
185
185
187
186
179
171
171
177
184
181
174
165
170
176
179
180
181
183
188
187
184
180
180
177
172
173
177
187
189
183
173
172
175
181
184
180
175
172
170
168
167
167
170
175
180
181
180
178
180
181
182
183
182
178
175
174
177
181
183
180
177
174
173
175
179
183
183
181
183
187
188
187
185
179
175
175
177
178
176
172
156
170
180
186
187
187
185
184
183
184
186
189
189
186
182
179
177
177
179
178
176
174
175
181
185
183
173
161
158
164
175
182
184
181
179
179
181
181
181
179
180
184
185
185
182
180
182
186
189
190
157
164
171
181
187
190
188
183
177
176
180
187
186
179
173
174
177
182
180
177
173
174
177
180
179
172
162
159
161
170
176
182
184
182
179
179
180
181
184
188
189
189
190
189
184
181
181
184
186
187
170
165
164
171
182
189
185
174
164
164
174
184
184
178
172
178
181
185
183
180
177
176
174
171
167
164
166
172
175
177
179
181
181
180
178
178
178
181
184
187
188
190
195
196
190
185
183
186
186
184
177
171
168
171
181
185
181
170
163
167
177
183
183
178
177
182
184
186
182
181
181
178
172
165
163
167
175
181
180
180
181
180
180
179
175
175
173
173
173
175
179
186
194
198
196
191
188
185
182
178
177
175
171
172
176
180
180
181
180
182
185
186
182
177
174
176
180
184
180
177
175
172
170
165
166
172
178
179
178
178
179
180
179
178
175
172
171
168
166
170
176
184
189
192
193
191
186
180
177
174
175
173
168
168
170
174
176
183
185
186
186
185
183
177
170
167
171
179
176
170
158
155
158
163
168
172
174
174
172
171
172
176
178
180
180
178
175
174
176
180
183
185
185
185
186
186
183
178
177
176
176
169
164
167
170
170
169
169
173
175
175
176
183
182
174
167
168
178
179
171
158
149
150
159
165
169
171
170
168
169
170
174
178
180
181
180
179
183
188
194
193
187
183
181
182
182
180
179
180
181
181
174
171
175
176
172
167
165
169
170
168
172
186
191
183
170
170
180
190
186
176
165
160
161
167
171
174
172
173
174
177
179
179
179
179
178
177
182
190
195
192
185
179
177
179
181
179
178
179
183
186
183
184
182
180
173
170
173
177
175
172
178
190
195
187
174
173
183
197
197
192
181
177
173
170
171
177
178
177
179
180
180
179
177
176
174
174
177
186
191
188
177
167
170
177
180
178
174
174
180
179
182
184
182
175
170
173
181
185
180
177
180
190
192
184
176
176
182
186
183
182
181
181
176
170
170
175
176
177
179
181
180
180
178
179
176
176
177
183
187
182
174
167
170
178
179
176
171
173
178
168
172
177
176
171
170
176
185
189
184
179
179
180
179
179
178
177
177
168
164
166
171
174
171
168
171
175
176
175
178
181
182
182
182
184
183
182
182
183
183
180
174
170
174
179
179
175
172
175
181
160
166
175
178
175
173
177
187
190
187
181
176
173
174
178
178
174
168
162
161
165
166
164
164
170
177
180
177
173
176
182
185
185
184
184
184
183
182
181
181
178
174
171
175
178
179
176
173
177
183
162
168
180
187
182
174
172
178
187
187
183
177
173
173
177
175
173
169
170
176
176
170
165
167
175
180
179
174
169
172
179
184
183
181
180
180
179
177
177
178
178
173
168
171
176
179
177
176
179
183
167
170
181
191
187
175
166
168
176
183
181
178
175
176
176
174
173
173
178
181
180
173
170
171
176
178
176
169
169
170
175
176
175
175
176
176
175
174
174
177
179
175
169
170
174
177
179
177
179
181
169
169
175
184
188
179
172
170
173
176
176
175
176
178
180
178
176
174
172
173
175
173
172
175
176
176
174
173
175
178
178
173
171
172
175
175
176
174
177
180
181
176
172
172
171
171
171
174
176
174
169
168
171
176
184
186
184
181
182
177
177
174
171
177
182
182
176
163
158
161
169
172
173
170
173
175
178
185
189
189
184
178
175
175
178
177
177
178
181
180
179
178
176
174
169
167
169
173
173
169
172
174
174
175
179
181
182
181
182
188
184
177
172
176
180
179
170
160
157
165
175
174
169
169
169
173
180
185
190
188
180
178
181
185
182
177
176
176
178
177
177
180
181
176
169
168
173
177
176
172
179
181
181
179
174
170
170
171
177
186
186
184
179
177
178
175
169
165
168
177
181
178
173
171
170
169
172
177
181
181
174
171
176
183
181
174
170
167
171
174
177
180
182
179
172
167
170
176
179
177
181
183
185
184
176
170
168
167
169
170
176
185
184
178
175
174
172
170
170
176
180
181
179
177
173
170
168
170
173
172
167
164
167
172
174
169
167
168
173
176
177
178
181
182
172
163
158
165
175
176
178
180
183
184
179
175
173
174
169
166
168
176
179
176
172
175
176
174
167
167
174
180
181
178
176
176
175
172
169
166
164
162
165
169
168
167
171
179
185
183
176
173
175
180
173
162
158
162
171
173
176
176
178
176
176
174
176
176
172
165
164
169
172
170
170
176
182
178
167
164
172
180
180
177
177
180
181
178
169
164
163
165
168
170
168
168
175
184
189
186
176
171
172
175
174
170
170
173
176
178
178
176
175
173
171
169
170
173
171
166
163
164
165
167
169
177
183
182
178
173
177
181
180
175
174
174
178
176
169
164
163
167
169
170
171
172
178
181
183
182
177
176
177
180
180
177
176
177
183
189
181
178
174
173
173
170
172
173
171
165
158
155
161
169
176
179
179
181
187
185
182
182
180
176
172
170
171
172
169
165
165
166
167
170
177
180
182
180
177
177
181
187
189
190
184
176
166
166
173
186
182
181
179
178
181
186
186
186
182
171
158
149
158
173
184
183
177
177
182
184
178
175
173
175
174
171
167
166
167
167
167
166
169
175
183
187
187
182
176
176
184
194
196
193
184
173
163
155
161
174
180
181
181
182
186
191
194
198
195
184
167
156
159
172
184
185
177
174
174
170
165
159
164
172
176
174
168
163
165
169
170
170
172
178
184
189
188
184
178
175
181
189
193
187
178
171
168
167
168
173
174
175
176
178
183
189
193
194
192
186
178
171
166
167
172
175
174
173
170
164
159
158
163
171
175
174
171
166
167
170
173
172
171
172
175
179
182
182
178
174
174
179
182
181
175
172
176
181
182
177
170
172
173
174
177
180
180
178
176
177
181
178
172
164
157
162
169
174
172
169
167
171
172
170
171
173
173
168
168
171
174
171
165
159
164
169
176
177
175
169
166
168
172
176
177
175
176
180
182
180
173
176
178
177
175
173
173
172
173
174
176
177
175
164
155
158
170
179
180
176
177
178
173
168
164
166
171
167
167
169
173
171
163
157
162
172
177
176
171
165
161
160
167
173
178
179
177
177
178
178
176
180
183
182
178
172
170
172
176
177
174
175
175
170
165
167
174
183
183
180
177
176
173
168
164
166
168
168
166
167
170
171
167
164
171
178
181
180
175
168
165
165
166
170
175
180
183
182
182
178
178
177
180
182
183
176
171
173
177
178
176
174
173
173
171
172
178
184
185
181
178
176
176
173
172
172
175
173
170
168
169
173
174
175
176
179
182
183
183
180
181
181
177
171
170
176
186
190
187
182
181
176
178
179
180
176
172
172
174
176
176
173
172
171
171
172
177
184
188
188
185
181
179
179
181
184
185
179
175
172
175
180
183
181
178
178
179
182
183
183
185
186
183
177
171
173
179
186
188
181
184
186
186
180
173
171
172
173
174
173
174
174
173
171
170
170
172
180
190
196
192
182
177
179
189
194
191
181
174
174
180
186
188
185
181
179
179
179
177
173
174
179
183
183
178
174
174
176
176
176
189
203
204
187
173
167
169
173
174
174
175
177
177
177
174
169
166
171
186
189
183
170
168
178
193
198
189
178
173
175
181
186
189
187
183
181
182
183
179
170
165
167
178
186
183
177
171
170
171
172
185
196
201
192
180
170
164
164
170
176
179
179
179
181
179
170
163
164
172
176
168
157
158
175
190
192
186
178
176
177
178
181
185
185
181
178
182
189
187
178
166
168
174
184
184
180
174
170
169
172
176
176
181
185
185
176
165
158
169
178
182
180
178
178
177
171
167
165
168
169
165
158
161
174
181
185
183
181
182
180
175
175
181
181
176
171
175
182
185
183
176
173
176
181
180
179
172
167
167
172
174
168
171
177
181
179
174
173
175
181
183
181
175
168
166
171
179
175
171
169
171
174
176
174
174
177
182
183
183
179
175
174
179
180
176
174
171
172
173
175
177
177
177
176
176
175
169
163
163
170
175
170
170
171
172
175
181
189
187
183
181
180
176
169
165
171
183
185
177
174
178
184
181
174
168
170
177
181
178
172
171
174
178
180
179
177
174
170
169
171
175
175
172
167
167
168
167
166
165
168
174
174
174
172
169
172
180
189
187
178
173
177
178
176
171
174
181
186
184
181
183
185
181
170
162
167
176
180
175
168
167
173
175
177
177
178
177
175
173
175
176
174
167
158
157
165
170
170
168
167
175
180
180
177
174
173
176
180
176
173
171
175
177
177
175
177
181
186
186
184
185
188
183
172
165
170
179
184
177
170
169
172
175
176
175
178
179
178
176
174
173
171
165
156
157
166
172
174
169
162
177
184
185
181
178
178
178
177
171
171
174
177
178
173
174
179
183
183
181
180
186
194
196
183
175
176
181
182
178
173
174
180
183
181
181
178
178
177
175
173
170
168
164
162
164
169
173
171
166
160
178
184
183
179
177
180
183
183
175
176
182
189
185
178
176
178
180
175
170
175
186
202
202
189
179
175
176
175
173
175
181
188
190
185
180
177
177
180
181
177
173
169
169
172
176
172
170
171
170
170
175
177
177
174
173
174
179
183
181
181
184
189
187
183
178
176
171
168
166
175
185
196
195
183
177
172
171
171
173
180
187
189
187
179
172
172
176
182
186
184
177
172
173
179
179
173
169
173
177
181
170
171
174
174
172
168
170
176
183
184
180
175
177
180
177
172
170
171
175
179
181
180
177
176
173
172
173
175
182
188
190
187
176
170
169
171
176
180
183
181
178
174
173
174
173
173
173
178
181
178
172
173
175
176
176
172
169
173
181
183
177
167
172
177
178
175
171
174
182
181
177
170
169
172
173
173
176
179
183
187
188
186
177
173
171
173
175
175
175
177
178
177
172
169
168
172
182
187
180
168
176
179
176
174
174
175
176
179
181
183
180
176
176
180
180
174
170
171
177
177
174
171
169
169
171
176
180
181
178
179
183
188
188
182
176
173
173
173
175
179
181
180
175
171
168
171
178
181
176
165
179
180
174
168
168
173
181
185
186
184
183
186
186
183
179
172
167
165
163
169
173
174
170
168
170
177
182
183
177
173
179
186
187
183
176
172
172
175
181
182
181
180
177
176
171
167
166
167
167
169
185
180
174
168
166
170
180
185
186
180
179
180
183
181
177
171
168
164
163
165
171
177
175
173
174
177
182
187
184
178
173
172
177
178
174
171
172
178
185
183
178
173
173
174
170
164
159
161
170
174
188
179
176
176
174
173
177
180
181
175
168
169
174
181
180
178
175
173
169
168
173
181
185
187
181
177
180
188
192
185
171
163
169
175
176
173
176
179
184
182
176
172
172
169
165
165
170
178
185
182
181
177
178
181
181
175
172
174
177
175
170
168
174
185
193
190
182
178
177
176
178
183
191
197
190
180
179
186
191
185
173
165
170
174
178
177
178
176
178
177
178
177
176
171
166
169
178
188
188
180
174
174
178
181
179
173
169
172
176
176
172
170
173
183
191
192
184
180
179
179
179
181
190
196
195
190
185
184
181
178
174
172
174
175
176
179
180
177
176
177
183
186
182
171
167
170
176
179
178
173
[truncated: 209,977 more chars]
