# Supplementary material for: Evaluating flow modulating treatment response in intracranial aneurysms using black-blood MRI in vitro
Source: Commun Med (Lond). 2026 Mar 27;6:170. doi: 10.1038/s43856-026-01413-z (PMC13031954; doi:10.1038/s43856-026-01413-z)
Supplement: Supplementary file 10 — Supplementary Data 7 [file 43856_2026_1413_MOESM10_ESM.zip › Data_Figure_10a_Sup_Figure_7a/BA model 4/CN14_06_wo (without device)/4_agar_right_array.txt]

194
195
191
182
169
163
162
166
169
169
173
174
168
169
168
164
152
142
148
161
168
168
169
178
189
185
168
152
142
144
150
153
153
157
163
170
176
177
177
174
169
164
165
169
170
166
162
163
168
167
185
183
180
172
165
166
174
180
183
181
183
178
170
169
176
180
167
154
156
167
176
173
163
164
172
174
164
149
137
137
142
149
158
169
178
180
177
172
169
171
170
169
169
169
160
146
137
144
160
170
169
173
171
167
170
177
182
179
174
170
170
167
166
170
180
184
174
161
161
167
170
164
159
159
168
172
167
164
164
164
157
151
154
170
182
185
178
170
167
168
170
175
177
175
163
147
133
135
149
167
167
169
163
159
168
179
177
162
151
151
156
155
151
154
165
174
170
161
161
166
169
166
164
163
166
172
175
181
186
184
172
159
157
165
176
181
178
174
170
168
169
174
178
179
174
165
150
142
147
158
180
170
159
153
159
167
161
148
144
153
166
164
152
145
157
174
180
174
165
166
171
175
169
163
159
163
173
179
176
170
164
164
163
164
167
169
173
175
173
170
165
159
156
161
171
177
175
169
165
166
185
171
159
156
163
163
156
148
154
170
186
183
171
162
169
186
196
192
176
167
167
172
166
153
150
159
170
168
154
146
151
166
168
159
150
151
158
165
172
169
158
141
129
137
156
179
190
191
185
173
169
164
167
177
181
175
167
161
166
175
180
184
184
179
174
175
179
179
173
165
162
157
150
150
159
168
171
161
147
150
161
173
168
151
134
135
146
160
169
167
155
135
127
137
158
176
182
179
171
161
146
157
174
191
195
187
177
172
169
167
166
168
175
176
166
149
138
139
151
159
159
151
148
158
174
180
172
161
156
167
180
184
169
147
132
133
143
159
166
163
155
144
145
157
165
169
164
154
147
145
143
156
174
189
189
181
173
171
169
170
167
166
165
169
166
148
124
115
129
153
167
166
165
172
180
179
169
161
161
172
180
181
173
160
148
145
151
159
161
157
152
148
156
161
162
158
152
148
147
154
162
165
173
175
170
164
154
153
162
178
186
181
170
168
177
172
151
130
132
158
184
193
187
176
173
172
168
163
160
161
162
164
170
170
165
159
156
156
155
150
145
146
156
160
156
149
147
151
159
161
182
178
172
169
166
158
142
138
149
174
185
180
167
166
177
188
180
163
154
165
185
194
188
174
165
166
170
172
170
162
154
154
162
168
165
160
154
153
153
153
149
151
158
165
162
150
145
151
161
163
187
181
170
166
171
167
152
141
144
157
162
157
147
148
163
178
185
180
172
167
167
167
167
164
160
162
168
181
187
175
159
155
160
164
159
147
144
150
160
165
165
163
165
169
170
160
153
155
163
168
181
172
162
160
171
173
165
155
150
151
149
142
133
138
152
161
168
170
170
164
152
146
147
154
157
158
164
181
187
179
160
156
161
164
159
148
147
157
167
173
175
174
171
168
167
167
168
170
176
182
174
160
149
150
161
167
164
160
163
161
155
149
147
156
162
160
157
156
158
162
157
152
148
153
156
157
162
171
171
167
159
156
159
162
162
165
168
170
168
169
173
174
169
163
160
168
175
178
177
179
171
157
149
153
156
158
160
164
167
167
160
163
173
183
180
169
162
161
164
165
165
165
165
166
162
159
161
167
170
164
159
157
155
156
162
171
175
170
163
159
164
166
163
159
158
163
167
166
162
159
169
162
163
169
164
158
159
163
168
162
156
165
179
190
181
170
172
179
179
169
160
163
172
174
167
156
153
165
176
179
175
164
157
156
162
169
167
160
156
153
155
154
153
159
164
162
153
145
144
148
168
166
173
178
174
165
159
158
158
153
152
153
167
172
171
168
172
180
183
174
158
154
161
168
165
154
146
160
176
185
177
168
164
168
172
169
164
158
154
150
146
140
147
156
165
164
148
137
138
151
168
169
174
180
178
171
161
158
160
161
155
149
148
159
171
170
161
156
162
168
167
157
150
156
164
163
153
153
162
167
162
159
162
173
182
176
168
162
156
151
143
140
144
155
163
162
151
140
142
157
168
167
167
170
171
170
168
173
177
176
163
150
147
162
177
176
158
139
143
161
175
171
159
157
166
172
168
160
155
153
151
149
153
164
172
172
168
162
160
155
150
146
146
155
162
162
156
146
151
164
169
165
159
155
157
165
176
185
185
176
162
157
159
172
178
175
164
152
151
164
175
179
168
158
160
165
172
173
167
161
156
151
150
149
150
154
156
160
161
160
155
149
149
158
165
162
159
158
167
173
168
167
157
148
150
161
176
179
171
161
158
166
171
174
176
172
174
177
173
168
169
169
165
156
149
154
168
180
182
175
168
160
153
151
150
149
155
158
162
163
157
150
153
166
178
174
165
163
169
170
169
173
171
163
160
164
169
166
159
156
161
169
174
176
179
181
182
181
178
172
167
160
155
153
150
158
170
181
182
175
167
162
162
166
165
162
158
156
161
164
161
155
156
168
183
184
171
164
154
149
163
173
180
178
168
162
163
165
165
164
166
165
170
177
185
189
181
173
172
175
174
165
155
155
163
174
180
177
169
164
160
158
161
167
175
171
159
150
154
161
163
159
155
160
174
179
174
163
148
133
153
161
165
165
160
158
165
172
174
168
160
160
166
176
181
181
175
168
170
177
180
173
164
159
170
179
179
169
159
160
161
156
156
157
167
169
153
133
133
149
158
159
153
152
156
165
167
163
153
142
154
140
130
132
142
153
161
168
166
159
153
159
170
173
166
159
159
163
168
171
175
171
164
157
157
164
167
165
164
165
165
160
153
156
171
175
157
130
119
131
147
157
158
157
157
157
159
159
163
164
165
140
115
118
137
154
154
148
143
145
153
163
169
166
151
144
150
158
159
159
162
167
164
155
146
146
157
169
174
170
160
153
154
170
190
194
172
144
125
129
145
159
167
170
166
158
156
158
166
175
173
158
139
137
150
161
152
139
138
150
164
168
162
155
149
150
158
159
158
158
163
169
169
159
149
145
158
176
184
172
149
135
147
173
194
192
176
159
149
145
148
157
162
162
160
155
157
160
165
168
171
169
163
159
161
165
160
156
159
171
177
171
159
152
156
167
173
172
168
168
174
179
177
166
152
153
165
182
187
171
145
130
143
164
173
165
157
159
164
160
147
139
137
137
140
147
157
164
161
154
168
169
161
152
151
160
169
177
183
183
177
170
166
163
167
171
175
175
171
170
170
175
173
161
151
157
172
183
181
165
149
144
150
156
151
141
141
150
161
158
144
128
121
124
131
143
155
162
158
150
174
169
153
137
134
148
171
185
185
173
166
169
178
177
168
161
165
165
160
155
158
167
171
162
152
160
174
179
172
158
153
157
161
156
147
141
143
149
155
152
145
137
135
137
141
146
151
156
158
158
181
172
156
137
135
148
171
182
174
162
155
166
179
175
160
146
148
153
153
150
154
164
171
167
162
164
173
170
158
152
157
166
172
167
162
161
161
160
156
153
153
156
160
159
155
150
150
157
163
172
174
170
162
154
155
162
173
172
164
156
155
163
169
165
154
149
152
157
158
158
162
168
171
168
165
170
172
165
155
152
159
172
176
174
172
171
172
170
164
159
157
164
173
170
159
151
151
161
171
172
168
168
166
166
171
172
170
162
156
154
156
160
163
163
167
172
175
172
168
165
165
169
169
163
159
162
166
165
157
155
159
167
174
171
164
161
167
169
170
161
157
161
168
168
161
154
155
159
161
158
170
169
167
166
168
168
166
160
155
152
151
155
160
169
178
184
184
174
167
164
165
165
159
151
146
148
158
165
169
162
160
157
158
157
153
150
153
162
168
163
158
156
159
166
164
163
159
155
149
146
171
170
165
161
163
167
173
173
166
154
144
144
155
164
168
164
158
155
159
166
168
163
151
141
140
146
156
166
171
171
163
154
152
154
155
150
151
156
163
166
163
162
163
166
166
169
165
159
151
149
172
172
172
168
165
167
176
183
177
156
140
133
144
152
154
144
135
140
157
172
179
170
151
139
141
150
159
166
172
170
162
156
159
166
168
162
151
147
154
162
170
171
170
168
165
164
164
164
164
166
175
187
185
178
166
163
169
173
170
155
142
138
144
150
152
146
140
146
160
173
179
172
160
147
146
152
161
166
168
162
155
154
161
174
175
164
152
146
150
160
171
175
175
169
161
154
152
158
168
176
191
197
186
171
158
156
159
159
154
152
157
164
165
160
152
150
152
157
159
161
161
163
161
156
150
150
157
168
176
168
154
142
143
154
163
163
160
154
154
158
163
170
175
170
159
148
144
148
157
163
194
189
169
152
145
151
158
155
147
148
164
180
185
169
156
152
153
157
155
152
149
152
157
159
155
150
154
167
182
182
163
140
128
134
152
166
171
166
158
154
154
161
163
161
156
150
152
156
158
152
180
167
152
139
139
151
163
163
153
146
157
171
177
170
163
157
156
155
152
150
150
149
149
157
162
161
157
162
174
181
174
153
138
141
161
175
176
164
153
149
148
147
145
147
153
158
170
177
170
157
163
154
147
145
142
148
158
161
156
152
150
154
160
168
172
170
159
152
153
158
159
157
155
160
166
169
161
158
156
158
158
154
153
161
170
174
168
156
150
149
148
145
139
143
155
164
174
177
173
160
158
156
156
152
147
140
140
146
155
159
159
155
155
162
169
167
157
148
150
156
159
161
163
166
167
166
161
157
149
139
132
138
152
163
168
169
163
154
150
151
152
154
153
158
163
165
165
162
155
148
161
159
162
163
157
146
138
140
153
165
173
165
156
155
153
148
139
137
142
151
155
153
158
165
168
164
162
159
150
136
126
133
149
159
162
166
168
166
158
151
153
166
170
167
165
165
167
163
152
140
159
161
167
171
167
160
150
146
153
164
173
165
154
144
141
137
134
135
141
150
154
153
155
162
167
166
160
157
152
150
147
153
154
155
157
165
173
171
158
145
150
162
167
159
156
163
176
177
161
147
162
171
178
175
167
161
160
158
156
160
163
163
153
143
146
149
146
139
142
152
163
162
156
154
155
152
146
145
151
162
171
170
162
152
145
152
168
172
157
143
145
158
163
155
151
160
176
176
161
153
168
181
183
171
161
162
171
171
160
156
159
163
163
162
167
166
157
144
144
154
165
162
151
144
143
139
137
141
155
170
178
171
160
144
132
136
157
173
172
165
166
175
178
169
159
160
167
162
152
150
172
177
168
155
150
159
172
172
162
154
153
160
168
176
177
171
155
145
144
152
155
151
143
141
145
145
144
150
160
170
172
169
160
147
133
133
155
180
190
188
188
192
189
177
163
159
158
155
147
143
173
165
149
138
140
149
158
160
159
153
148
143
150
163
171
166
155
148
150
154
153
151
151
156
161
159
158
159
162
164
166
170
175
168
153
146
155
173
182
178
175
172
166
158
152
153
152
153
147
141
172
165
147
138
140
147
146
148
154
154
145
133
131
146
156
160
155
158
163
165
165
164
171
177
172
161
157
158
161
159
160
170
179
177
161
151
151
158
159
151
142
135
135
141
146
150
151
151
148
142
171
171
157
150
149
149
146
146
150
155
152
147
143
149
152
150
152
158
169
174
171
171
174
173
162
148
144
152
161
158
152
152
159
164
159
151
149
150
148
142
129
125
136
150
162
159
156
151
153
148
183
187
195
190
170
154
154
166
173
171
168
166
167
174
183
182
169
153
148
159
170
172
170
169
172
168
159
152
151
160
173
177
175
168
162
163
164
168
167
165
165
164
167
172
170
160
151
152
164
170
176
179
186
179
166
160
168
180
184
174
168
165
169
175
188
192
187
175
170
172
176
175
171
168
166
157
148
147
150
159
168
171
177
182
182
171
162
154
159
168
173
172
171
173
171
161
152
154
164
172
179
178
171
158
151
164
180
188
185
175
168
164
164
168
178
187
189
184
180
177
175
169
164
162
157
149
144
151
167
176
170
159
163
180
191
183
161
151
156
167
174
176
179
179
175
166
157
158
168
177
183
182
161
142
146
169
187
188
179
170
168
163
157
153
157
169
171
170
170
174
175
172
165
158
150
146
149
165
182
185
168
153
154
165
179
175
162
158
161
167
171
177
184
190
185
173
157
157
167
174
185
179
156
140
147
176
191
186
174
169
175
177
166
152
158
164
167
162
160
165
174
178
169
156
147
149
158
169
175
171
162
158
159
160
157
159
161
161
164
165
162
168
176
184
182
171
153
148
155
159
180
166
148
144
157
177
188
183
171
169
180
192
184
170
171
176
182
176
165
162
167
173
168
156
150
154
163
168
161
156
162
173
173
162
148
142
147
154
160
160
155
154
157
163
168
162
152
147
149
147
171
148
141
151
165
173
173
167
161
164
174
184
182
174
173
178
187
185
175
165
163
161
158
155
158
164
172
168
161
160
174
188
184
164
145
137
143
153
157
157
157
153
154
155
157
158
154
151
148
148
156
143
141
157
171
171
161
154
156
159
162
162
162
161
165
169
172
169
166
164
161
155
156
161
170
175
175
171
169
172
179
185
174
159
148
149
156
161
159
158
160
164
165
161
159
159
155
153
153
159
150
148
154
167
175
174
166
161
163
171
173
165
156
158
166
165
156
147
147
156
160
161
163
171
180
180
174
168
169
173
170
160
151
147
154
166
175
174
165
158
155
162
168
168
164
159
154
154
163
174
157
161
162
166
171
172
171
172
183
199
203
188
166
161
168
169
154
137
134
151
166
173
176
176
181
179
170
166
164
159
152
144
141
146
158
170
177
175
167
157
148
148
157
166
164
157
150
153
164
173
174
167
159
153
157
162
161
167
184
209
215
198
168
157
163
172
167
152
148
162
177
184
182
176
174
172
170
165
161
156
152
147
152
154
157
158
162
166
167
160
147
138
143
155
162
156
152
155
162
161
187
169
147
139
148
152
148
150
163
184
191
178
157
148
156
171
177
173
170
175
181
184
179
172
167
162
166
173
172
164
154
158
168
167
154
143
145
157
165
162
152
142
143
152
158
158
158
160
166
164
192
168
144
137
147
150
144
140
147
160
162
154
143
147
161
173
179
176
176
176
174
173
171
170
163
158
162
175
178
167
156
159
171
172
159
147
150
161
167
166
163
158
157
155
156
158
160
162
165
173
192
168
148
143
150
151
145
144
155
164
161
150
145
153
169
175
173
169
169
168
165
165
167
169
165
160
163
171
170
162
155
159
170
173
170
167
174
178
176
171
170
174
171
163
157
157
156
154
158
169
181
166
159
157
155
151
147
152
167
174
171
163
161
165
168
168
168
168
166
160
156
158
168
172
168
162
162
169
167
160
156
162
169
172
173
181
183
180
174
169
171
171
168
163
163
166
162
156
154
163
163
165
168
168
166
156
149
151
157
164
170
176
177
169
154
148
162
177
177
161
147
151
168
175
169
157
157
168
175
172
167
166
167
169
172
171
167
166
164
162
159
157
155
159
166
173
173
168
165
165
158
167
175
181
177
164
151
144
144
152
162
174
177
168
151
142
152
170
178
165
148
143
156
167
168
158
154
165
179
184
171
162
161
163
163
158
155
158
158
155
152
150
151
156
161
164
171
175
178
177
161
167
174
184
185
174
159
150
154
163
165
164
163
168
169
161
151
149
159
167
164
149
141
150
163
167
163
164
171
173
162
149
147
153
159
158
156
159
159
155
152
158
167
168
162
159
162
171
178
177
170
164
161
171
177
175
171
172
184
190
178
161
155
171
190
188
163
139
142
164
176
164
145
142
158
170
171
163
159
156
147
140
141
148
156
160
164
164
164
161
158
164
178
186
181
168
160
161
166
166
173
165
158
158
166
172
178
187
195
193
177
162
158
174
191
193
175
154
149
163
175
170
158
147
152
163
168
162
152
145
145
143
145
150
155
163
168
172
174
169
162
161
169
182
185
172
158
151
155
157
170
171
164
160
159
165
174
182
179
171
162
160
167
176
184
185
182
177
170
165
165
165
162
154
149
153
159
162
157
148
151
157
160
160
159
164
169
174
176
174
167
161
157
166
168
158
145
146
152
155
163
174
172
166
162
164
166
166
163
156
156
159
167
178
187
189
186
184
179
170
167
160
159
156
152
157
164
170
166
158
155
161
165
165
163
163
166
167
169
172
172
167
160
158
152
145
141
145
151
152
155
165
169
166
163
159
159
162
164
163
162
159
165
178
192
194
186
172
173
174
174
166
160
157
158
162
166
168
166
159
156
154
154
159
169
170
161
146
146
155
170
171
162
153
150
151
156
160
156
147
153
151
150
151
151
153
161
168
173
172
168
163
167
174
180
178
173
169
170
175
177
173
166
162
162
162
160
155
156
159
157
151
145
153
168
173
156
130
125
140
156
159
153
151
158
169
174
171
162
147
157
139
127
127
136
149
159
168
168
166
167
173
177
170
153
149
159
171
179
173
169
164
167
169
170
164
156
152
152
160
163
159
151
155
172
174
156
129
123
139
155
159
156
156
164
168
164
159
157
157
167
142
124
123
136
152
155
158
156
157
166
176
180
167
145
138
153
174
180
169
155
154
165
173
171
164
156
159
166
171
173
170
165
168
176
176
161
143
139
152
168
178
180
176
168
156
140
137
149
164
167
159
148
148
156
167
163
158
155
159
169
175
175
167
156
152
161
173
176
166
155
156
167
171
168
160
160
171
183
185
175
167
167
172
178
175
170
161
161
165
176
189
195
187
168
149
138
138
148
161
150
161
167
170
176
181
176
172
170
175
171
166
161
163
165
166
168
171
173
171
169
167
167
162
156
160
170
184
187
179
165
155
156
160
162
161
164
170
175
173
170
170
174
173
167
160
156
155
152
154
146
156
164
169
172
177
180
187
187
181
168
157
156
162
166
168
170
174
177
178
175
167
154
148
153
165
180
185
173
161
153
152
149
145
140
142
152
167
175
168
154
140
139
150
165
172
171
164
155
150
164
168
164
154
150
158
175
189
187
172
156
157
168
176
171
163
169
176
179
176
166
157
150
146
152
165
173
169
158
150
152
156
151
142
135
136
143
153
157
155
143
132
133
147
163
170
169
162
158
155
181
183
174
153
138
145
163
177
172
158
154
167
184
188
176
164
166
172
174
168
158
157
156
156
155
154
152
145
146
153
161
162
156
151
149
147
145
140
138
140
145
149
153
156
152
150
153
157
159
159
176
184
179
164
151
151
160
166
162
157
158
170
182
182
169
161
161
167
168
164
163
169
173
170
163
151
142
140
147
157
162
163
159
158
161
158
151
143
138
142
153
163
166
155
140
135
142
154
158
155
164
170
175
169
165
168
169
166
163
161
160
162
162
164
164
164
161
159
159
161
166
178
184
182
171
161
154
150
151
155
158
159
160
157
156
155
156
159
163
160
158
162
164
155
143
140
146
153
151
146
164
166
165
168
176
183
184
175
170
166
158
147
144
151
159
167
160
154
149
154
163
167
171
170
168
164
161
156
151
149
150
154
156
155
148
145
155
168
176
169
159
155
156
155
156
158
158
155
148
143
173
170
168
171
181
188
189
185
178
169
158
144
140
145
154
158
155
147
146
150
154
153
151
151
155
161
157
152
149
145
150
153
158
157
153
147
150
159
166
165
158
153
153
156
156
161
161
159
156
154
166
171
176
179
181
181
178
177
176
171
164
154
145
143
150
156
157
155
153
151
153
151
142
141
152
160
158
150
142
145
154
159
165
168
167
161
152
148
151
158
161
163
163
160
153
153
152
156
158
156
153
169
177
179
171
161
156
159
165
171
173
167
157
147
151
163
170
168
160
155
156
153
148
146
156
170
169
156
147
149
160
170
173
177
180
175
162
155
153
160
167
172
172
167
158
148
144
143
146
145
165
178
176
166
154
145
142
142
147
155
170
177
169
156
155
163
170
169
160
155
154
151
148
149
160
169
171
165
163
168
174
172
169
167
173
176
174
168
164
161
166
167
164
164
157
152
147
141
137
134
197
195
177
155
145
145
148
146
139
143
155
171
173
163
161
162
162
156
149
147
148
146
145
146
151
154
159
166
177
187
185
170
155
153
161
172
172
166
159
157
159
154
150
144
147
155
162
159
149
138
199
190
170
152
148
156
165
164
153
146
149
155
161
165
169
171
164
151
143
143
147
147
146
146
149
153
158
168
179
183
176
161
150
152
161
163
157
149
148
154
160
159
145
138
146
163
176
177
166
154
170
161
156
150
150
157
163
165
163
160
151
141
139
152
169
175
166
154
150
155
160
159
157
156
159
167
171
174
172
164
153
147
152
161
163
158
148
143
149
163
174
173
161
154
153
158
164
169
165
156
144
138
142
148
150
146
144
150
159
165
156
137
132
145
165
174
169
161
162
167
165
163
161
164
170
177
179
177
168
150
135
137
151
160
161
156
153
158
168
175
176
181
181
176
162
147
142
148
152
147
145
142
146
155
156
149
143
146
160
168
162
145
140
152
169
176
171
165
164
165
158
151
153
163
171
172
173
173
166
153
141
140
149
152
153
155
164
175
179
174
172
179
182
176
162
149
147
151
149
139
161
163
166
168
166
163
159
161
168
170
164
148
141
150
169
180
176
168
164
159
152
147
148
159
162
159
154
156
162
163
157
153
151
148
148
157
171
179
171
158
157
162
164
157
154
160
172
174
159
145
168
181
182
172
161
162
169
175
172
169
160
148
135
135
156
173
176
168
164
164
164
160
154
156
157
150
140
144
152
163
167
161
154
151
149
160
174
180
169
149
143
147
147
145
148
161
178
181
170
160
161
175
176
161
149
156
170
174
164
158
156
151
142
137
144
152
157
158
165
177
178
165
152
146
148
147
141
141
151
162
166
161
154
153
154
163
177
181
170
152
146
150
157
155
153
153
156
160
166
174
152
154
149
141
145
158
171
167
160
153
154
159
161
155
151
146
142
148
161
171
168
154
142
142
151
152
149
149
156
162
161
157
153
152
156
163
175
181
172
159
157
169
179
176
162
149
140
144
155
172
153
142
133
135
146
159
165
163
162
161
161
156
153
158
163
165
158
152
149
147
143
143
152
158
166
163
160
160
161
160
156
154
154
154
155
159
167
170
166
160
164
172
180
177
166
156
149
146
150
157
165
156
141
138
147
157
159
161
167
176
168
151
136
141
160
174
174
161
148
138
138
152
167
173
173
166
163
163
161
155
151
154
159
159
156
153
154
157
158
160
159
156
155
158
162
160
154
151
150
154
175
175
159
149
148
153
155
160
167
177
171
153
137
137
148
160
163
158
154
152
157
166
169
166
161
163
162
162
160
154
150
152
159
163
161
154
151
151
157
162
157
144
136
141
147
150
148
148
151
155
165
176
194
191
168
150
151
166
176
174
170
171
176
185
191
190
184
172
166
168
171
170
162
161
163
170
179
190
193
192
191
187
182
174
167
162
161
161
161
159
158
161
164
165
162
152
143
144
156
168
164
176
194
192
171
161
166
178
179
166
160
164
173
178
185
189
192
189
180
171
166
165
165
168
164
161
165
179
193
200
194
182
174
173
174
167
155
150
155
164
166
158
153
156
165
170
169
165
166
172
177
178
178
169
160
166
181
190
185
172
164
164
165
162
164
172
185
190
186
174
165
165
166
170
163
151
145
156
176
188
181
168
164
171
177
169
153
146
157
166
167
158
149
156
168
179
181
181
182
182
183
184
174
159
155
169
186
193
185
178
175
173
165
155
153
160
170
175
178
175
174
167
166
166
162
152
145
151
164
170
164
157
160
172
180
173
161
158
162
166
167
166
165
168
169
168
167
174
181
181
175
186
183
169
164
182
197
196
180
169
172
178
177
171
164
162
160
158
163
170
173
169
164
163
162
160
161
162
163
160
156
154
161
172
179
177
172
162
160
159
164
176
185
184
168
149
137
142
155
161
174
182
181
172
173
188
202
198
173
151
153
173
184
185
178
174
162
154
152
158
165
169
166
164
161
159
161
162
164
160
156
157
164
172
176
174
169
162
155
154
160
176
189
184
163
137
119
120
131
144
186
176
163
159
164
176
186
185
170
152
150
159
166
173
175
179
170
161
157
158
165
172
175
171
164
155
153
157
159
158
157
161
169
172
173
170
165
160
156
155
160
171
176
167
156
140
134
136
141
149
191
170
150
144
150
158
165
169
170
168
164
153
146
151
165
174
181
177
173
172
173
175
178
177
174
165
157
157
158
159
153
158
165
170
172
170
170
170
163
159
161
165
162
155
155
153
158
164
167
172
174
164
150
146
156
165
168
169
174
179
179
164
149
150
164
174
180
183
183
181
169
165
172
179
184
181
177
174
168
161
151
142
146
159
172
181
182
177
169
161
155
153
153
155
160
162
166
169
174
178
151
154
152
159
172
183
188
183
178
182
183
175
162
156
160
163
161
159
161
163
161
158
163
175
184
192
190
186
177
164
153
141
141
153
169
180
183
181
173
163
154
147
146
154
163
165
165
165
170
174
151
149
150
157
172
184
186
182
178
181
184
180
166
155
153
148
140
132
135
150
164
169
169
172
179
184
182
177
169
163
158
154
152
154
159
168
179
184
181
172
158
147
141
143
152
161
166
169
169
168
173
154
141
144
157
165
166
168
172
179
183
179
171
164
160
154
146
137
143
158
176
185
185
181
175
167
162
162
162
163
161
164
164
158
155
162
179
189
186
174
160
148
140
139
147
159
169
171
166
154
187
166
145
144
151
152
152
156
167
178
179
172
167
169
176
179
170
161
163
170
178
186
190
184
169
157
154
161
166
166
163
164
167
162
158
163
180
193
188
170
160
153
152
150
152
157
163
160
152
147
187
172
163
160
161
156
152
154
168
177
173
160
154
163
176
185
179
172
168
167
172
175
179
174
164
156
162
173
177
169
163
166
172
169
161
164
176
185
179
167
164
168
168
164
159
156
151
148
147
154
178
172
170
170
167
160
152
152
160
171
171
162
154
155
158
164
165
161
156
151
157
167
175
168
158
154
166
186
185
172
163
166
174
173
164
160
165
172
173
166
166
170
168
164
164
161
158
156
159
167
173
172
170
168
166
158
150
142
146
158
171
177
174
158
142
136
147
156
157
151
151
163
176
174
160
154
163
184
184
170
157
160
168
171
164
158
158
164
167
163
160
156
154
157
162
172
178
178
174
168
173
172
169
168
165
159
153
147
147
160
174
188
188
169
142
131
146
167
175
167
158
160
172
177
172
162
161
171
176
166
153
149
157
161
160
156
155
160
162
155
151
152
153
155
161
170
179
182
176
167
172
167
160
164
168
166
162
161
168
177
179
183
178
171
165
159
163
174
181
180
168
156
155
164
172
171
166
164
166
160
153
148
153
159
158
154
156
159
160
152
147
152
163
166
162
160
166
175
174
165
170
152
145
157
168
171
166
169
182
192
182
166
156
170
189
191
178
163
162
169
170
158
144
149
161
172
170
163
160
158
159
159
162
162
163
163
160
162
163
156
149
152
163
170
165
157
159
165
171
164
166
152
146
157
167
173
172
169
176
179
173
162
159
169
189
195
175
149
137
145
157
157
149
149
159
169
170
164
159
158
163
170
171
170
168
167
167
166
163
159
153
154
161
166
164
155
152
153
158
156
162
163
161
160
163
169
169
163
157
156
160
162
167
170
171
170
160
149
141
140
150
156
160
163
165
168
173
171
164
159
161
168
169
166
164
164
165
162
156
156
155
159
160
154
149
141
136
141
149
155
157
166
165
159
158
160
160
155
148
145
154
163
167
168
157
149
151
157
164
163
155
157
162
166
168
170
174
176
168
159
157
159
160
157
158
162
166
156
145
144
156
165
162
152
141
130
132
143
158
169
154
162
167
162
157
151
148
150
156
161
167
169
170
170
160
153
155
164
174
176
171
166
164
166
163
162
165
167
165
158
156
153
149
153
166
180
177
160
144
145
159
167
162
151
145
146
152
162
173
179
155
156
160
163
159
150
148
154
167
176
184
182
178
172
167
165
165
167
171
173
171
170
169
169
165
160
152
148
151
157
157
152
147
153
175
193
187
169
159
162
171
164
153
150
160
171
179
179
174
167
158
151
151
155
154
151
155
159
168
172
177
179
174
167
160
161
169
175
176
170
165
165
168
174
174
167
153
143
143
155
161
157
150
151
165
174
170
166
167
178
181
170
156
152
162
178
181
172
160
150
165
153
147
146
151
157
165
167
162
157
158
164
171
165
158
159
170
183
186
173
157
150
157
169
175
172
162
155
155
164
169
167
160
152
149
146
149
157
166
176
184
181
174
164
160
159
156
152
146
148
166
162
157
157
166
176
181
174
160
152
149
159
172
178
172
165
166
177
182
170
155
148
154
164
171
169
165
167
171
176
174
175
172
161
153
150
156
161
166
168
172
182
187
175
159
146
141
147
150
158
161
167
172
178
185
189
184
177
165
152
144
153
170
183
180
167
154
156
164
170
166
161
163
166
171
169
166
165
162
162
167
174
177
173
168
170
173
175
172
165
161
166
173
169
159
151
151
158
160
164
157
166
175
181
183
180
173
169
164
153
140
139
156
170
170
156
144
147
162
172
175
169
165
171
179
178
168
153
140
142
155
172
174
170
167
171
178
180
175
164
154
148
148
154
161
164
164
163
162
159
162
170
175
174
167
160
160
165
165
155
141
139
150
162
165
159
155
163
172
173
169
158
154
163
171
170
159
147
139
148
162
171
168
161
159
164
169
172
167
161
152
145
146
152
162
166
165
161
158
155
172
181
183
173
156
149
157
166
167
159
154
155
162
166
164
162
168
174
175
170
159
151
148
150
154
150
145
145
155
171
177
170
161
158
160
166
166
157
152
151
154
157
159
159
159
156
155
155
156
155
173
184
186
173
157
152
162
169
172
167
165
168
173
167
159
156
160
167
169
166
165
161
157
154
150
145
145
152
166
177
175
165
159
159
165
169
164
154
144
146
156
166
167
161
151
147
150
154
153
151
165
172
172
166
158
160
171
176
175
172
169
167
168
161
153
149
150
155
161
163
165
167
170
168
165
161
157
156
158
160
162
161
160
160
161
162
162
160
159
156
159
162
162
156
154
153
155
154
150
144
163
165
161
158
164
173
180
182
179
176
170
161
155
152
149
153
155
158
159
157
156
160
166
174
175
172
163
149
142
143
155
164
165
159
150
147
154
164
171
165
159
157
155
155
156
158
159
154
148
141
173
169
166
168
177
185
185
179
176
177
173
160
146
145
150
162
169
168
159
150
141
145
155
170
172
165
150
133
130
140
158
171
171
162
151
145
149
157
164
164
160
158
155
151
147
147
150
154
152
148
168
170
175
183
189
184
174
166
168
175
178
169
148
143
152
168
176
171
155
141
134
144
154
165
171
164
149
134
130
144
163
176
175
167
159
156
155
156
159
158
161
162
160
153
143
141
145
152
153
146
149
156
167
177
179
167
154
149
160
173
181
174
153
143
150
166
174
170
152
141
142
150
155
163
174
181
173
156
142
149
167
179
176
167
161
164
168
169
164
160
159
163
165
165
159
154
148
148
139
129
146
154
162
165
158
148
140
141
153
167
176
173
157
146
149
158
164
162
156
154
159
157
154
159
173
185
183
165
151
159
176
186
177
164
160
166
176
178
170
162
157
156
161
166
171
170
159
148
133
124
164
169
168
159
153
147
147
151
157
165
168
165
158
153
154
158
158
154
158
165
168
160
152
149
158
167
164
156
153
163
176
180
171
160
160
163
168
168
164
163
162
159
155
157
164
172
171
160
146
138
172
177
172
162
161
163
168
170
169
167
161
156
153
158
165
160
153
149
153
163
169
163
156
151
151
152
150
152
155
159
159
156
155
156
158
156
153
151
156
166
176
172
158
147
153
170
179
177
165
157
158
160
158
160
165
175
179
178
176
170
157
148
147
155
162
158
152
145
148
159
167
166
163
162
161
155
154
155
156
154
147
142
146
155
156
151
149
153
165
176
179
172
156
146
149
159
172
178
175
167
142
139
144
152
166
173
171
170
166
164
155
148
147
153
157
156
154
154
157
161
165
163
164
166
168
164
158
158
157
156
150
149
153
156
153
150
155
168
179
178
170
161
156
151
146
143
148
161
168
163
146
142
147
158
167
169
164
160
162
161
157
153
158
167
171
174
172
171
172
169
162
157
156
162
160
151
147
150
158
159
157
153
154
152
151
153
163
173
177
171
165
162
164
161
150
137
134
142
150
151
162
162
164
166
165
164
162
163
164
162
159
155
158
169
185
193
188
179
171
162
153
149
153
157
152
143
139
147
158
160
153
145
145
149
152
156
161
164
163
163
165
171
173
168
158
150
146
148
147
149
161
169
168
161
153
154
162
165
167
165
159
154
146
150
168
181
181
171
159
150
147
148
153
161
162
155
152
153
157
153
144
137
143
149
155
159
163
163
159
158
158
162
165
164
163
164
163
165
165
164
148
158
163
157
148
154
163
167
164
160
159
154
145
136
136
145
151
155
161
165
163
156
153
162
172
172
163
156
153
151
146
140
142
151
158
163
168
166
159
147
140
140
142
151
155
158
162
166
176
183
143
149
159
164
166
169
171
165
158
158
163
166
160
141
128
123
132
151
173
183
177
161
153
158
166
166
156
150
150
152
147
140
140
147
158
167
173
171
159
143
132
131
138
148
151
151
154
159
170
180
153
152
161
175
186
189
177
165
159
162
171
174
167
153
140
135
140
153
165
168
164
159
159
158
159
154
152
154
158
154
145
136
128
134
149
165
173
169
162
154
151
151
156
160
162
159
156
156
158
162
164
162
162
174
185
189
176
166
168
176
179
173
162
153
149
152
155
153
146
141
145
153
158
157
152
152
161
164
161
153
141
133
130
133
146
156
160
157
157
162
166
168
162
161
163
162
159
154
154
156
172
176
166
164
165
170
168
168
172
180
179
171
157
152
152
159
161
155
147
144
149
156
152
146
148
162
172
168
158
152
149
149
151
152
156
155
152
147
150
159
163
158
149
144
145
147
148
147
153
158
168
182
193
183
160
147
153
171
178
176
175
176
178
182
175
171
171
176
181
181
174
167
161
162
173
189
204
206
193
177
168
170
178
180
175
170
165
158
159
161
166
167
163
160
159
160
159
157
158
161
164
179
197
191
169
154
163
178
182
173
167
168
174
178
175
171
174
179
178
168
160
156
161
169
177
185
193
202
202
196
181
166
159
161
170
172
168
160
156
157
158
153
148
149
163
180
185
176
165
162
166
176
188
188
175
168
171
179
179
172
167
167
166
163
165
170
175
179
173
161
153
154
164
173
178
173
169
175
188
190
176
159
152
156
167
169
169
167
165
160
154
142
136
146
164
183
188
177
165
163
172
178
188
188
176
166
161
162
166
171
174
175
171
164
165
168
173
175
175
172
166
162
165
177
182
176
164
162
167
169
163
157
160
168
176
179
179
179
173
161
154
149
148
150
154
163
168
167
164
162
173
187
199
191
175
164
160
160
160
157
164
175
180
182
179
175
168
164
169
174
171
165
165
178
185
181
171
166
166
163
160
157
164
176
189
193
191
181
168
154
155
165
169
165
151
140
144
157
166
170
177
196
203
191
174
174
179
181
169
152
148
161
175
189
192
181
162
149
152
161
165
165
167
177
183
173
165
166
172
170
158
153
160
173
189
193
187
172
159
151
159
174
184
174
155
137
138
154
171
180
188
195
191
181
173
178
192
195
184
164
147
146
159
179
189
180
162
145
144
153
161
168
178
181
174
157
146
152
167
165
152
144
153
170
179
179
172
168
163
159
164
173
176
168
156
146
150
164
174
180
196
190
174
164
164
174
181
190
188
179
167
153
154
166
178
177
162
157
162
169
171
172
179
182
172
153
143
147
156
155
148
146
157
171
177
170
167
168
169
167
163
159
156
154
155
153
161
167
167
164
186
183
170
162
164
170
178
177
179
180
176
167
164
166
171
166
160
169
186
191
180
172
174
176
174
166
161
163
169
166
159
156
168
179
180
174
169
168
169
164
155
148
148
154
161
164
163
157
153
151
163
167
168
171
176
182
182
173
162
160
164
165
166
163
158
148
143
152
170
182
178
169
165
172
178
180
181
182
181
177
171
166
170
176
178
175
171
168
165
163
160
157
155
157
166
172
169
163
158
159
155
158
166
175
185
187
180
168
156
148
151
158
162
161
151
136
126
123
134
153
166
173
170
173
178
179
176
172
170
171
169
165
159
158
164
168
172
170
169
175
180
177
167
159
165
175
183
179
174
174
173
167
168
173
174
169
166
165
164
162
160
160
161
163
160
150
139
130
129
143
163
175
180
183
177
168
153
148
153
163
165
154
140
133
145
164
181
183
178
178
182
183
171
157
157
169
185
183
171
162
184
176
174
172
163
155
157
168
174
176
174
171
171
171
170
168
161
158
155
154
161
173
183
185
173
156
142
142
155
166
166
153
137
127
137
162
182
188
176
167
168
172
169
159
156
166
173
169
156
145
171
175
178
175
171
169
168
169
172
174
173
175
173
169
167
167
169
170
164
156
161
172
183
179
168
154
153
162
171
172
167
159
153
141
139
151
170
181
172
157
154
160
167
164
164
164
164
160
153
147
166
169
173
177
180
183
179
168
161
162
166
168
169
169
167
165
161
157
150
152
164
179
184
173
156
151
166
185
183
171
162
162
162
156
148
152
166
178
174
157
150
153
158
163
161
159
157
157
158
157
180
171
167
168
174
175
172
165
160
160
163
166
170
170
169
166
163
155
150
150
165
179
185
170
153
146
162
182
180
160
148
149
157
159
159
163
174
179
172
156
149
149
151
151
151
155
156
152
147
144
189
178
170
167
165
161
162
164
168
168
165
166
169
169
164
163
168
170
168
159
159
165
175
171
157
144
150
162
164
153
142
142
152
159
163
167
173
172
163
152
147
148
149
148
150
154
155
148
135
125
185
176
168
167
164
158
157
164
177
177
167
163
159
159
159
163
175
179
176
161
151
150
160
168
163
155
151
153
157
155
149
150
157
163
165
163
161
158
158
152
146
144
147
149
151
154
155
150
141
134
174
164
162
164
167
164
162
162
173
176
167
161
153
157
167
176
174
164
155
148
147
148
155
166
171
172
169
163
162
161
164
166
167
166
163
158
157
159
161
156
145
133
133
141
148
153
159
165
165
159
173
164
159
162
169
175
169
159
156
159
163
165
163
168
177
180
168
143
130
133
144
151
160
168
176
183
183
178
177
178
177
174
169
164
158
157
157
159
162
156
142
131
129
133
144
153
161
167
167
162
174
170
163
159
164
170
165
151
140
144
162
176
178
170
164
158
151
143
141
142
145
151
160
169
176
178
180
183
184
181
176
167
158
152
149
152
157
154
146
140
139
142
141
141
144
153
160
165
162
160
175
173
164
155
153
155
150
140
133
142
165
181
180
160
133
125
138
161
175
168
150
144
151
162
166
167
171
180
183
177
168
157
149
144
146
159
165
152
134
127
138
155
161
156
155
157
161
166
169
172
175
174
169
164
157
152
146
140
145
160
177
188
178
158
130
125
144
172
188
179
159
148
151
158
159
160
165
174
175
171
163
156
150
151
162
180
183
169
149
145
154
164
163
158
159
163
165
164
171
179
172
173
179
182
178
167
155
154
164
177
186
186
175
161
157
159
165
170
170
167
162
162
165
167
165
163
165
167
167
167
163
160
157
166
180
195
196
185
176
178
179
170
157
152
159
169
167
158
152
152
160
164
172
180
181
175
171
169
170
174
172
165
158
162
172
181
176
164
154
154
160
166
167
166
168
172
169
166
163
161
162
159
159
165
173
177
180
183
186
192
189
177
158
150
158
171
172
155
133
121
151
152
153
159
169
176
178
175
167
158
149
142
145
155
169
176
171
162
157
156
159
156
152
151
157
165
167
164
158
155
156
159
160
158
153
150
159
170
177
177
176
172
168
158
155
162
169
160
141
127
155
153
150
154
165
177
184
178
162
148
141
143
155
164
167
163
157
158
161
165
163
156
149
145
143
147
151
153
152
149
153
163
168
162
153
153
162
173
169
157
152
158
164
159
150
146
153
160
161
158
165
163
160
163
174
180
177
168
153
141
140
152
168
177
170
151
138
141
156
167
174
174
169
164
154
147
142
138
133
134
146
165
177
175
170
171
175
173
160
144
140
145
149
144
135
133
140
159
174
180
168
167
168
175
181
179
169
161
150
142
140
148
164
175
169
152
135
135
150
167
179
188
192
190
178
161
144
132
125
129
143
164
174
175
173
172
172
166
152
144
144
147
142
137
134
134
140
154
165
171
170
170
172
177
179
177
169
165
161
155
147
147
152
159
164
160
156
156
164
168
174
182
190
194
183
162
145
139
143
150
159
165
165
163
163
169
169
163
156
154
156
158
152
150
145
146
146
149
153
154
173
172
173
174
171
173
175
178
176
169
164
155
151
154
156
160
165
170
172
168
167
168
171
170
159
148
145
152
165
175
174
167
162
159
163
168
170
172
168
164
164
168
165
160
155
150
150
152
154
152
174
175
173
171
168
170
174
177
175
170
167
164
163
159
151
143
145
154
161
165
164
163
157
149
140
144
153
164
170
174
169
166
164
164
166
172
173
171
167
163
163
166
167
160
155
156
158
165
167
167
168
172
170
165
160
161
169
173
167
160
159
166
172
165
148
135
134
144
153
156
158
158
153
149
149
158
167
168
161
156
161
167
167
165
162
162
163
165
162
162
160
160
158
155
156
163
169
172
171
169
161
164
161
156
155
163
170
171
167
161
160
165
170
164
151
146
151
161
163
150
143
142
152
165
168
168
165
160
153
156
164
172
172
162
149
145
151
155
159
161
160
158
154
150
155
158
162
165
163
160
159
159
156
157
161
167
174
173
173
174
172
168
161
157
154
161
174
183
178
155
134
138
157
177
177
164
152
152
158
169
177
178
174
163
151
147
150
155
160
162
162
160
156
147
137
138
146
152
154
148
166
159
159
166
175
175
173
167
171
177
174
165
153
150
154
162
174
177
171
156
140
145
165
177
170
156
148
153
162
173
177
178
173
164
157
160
163
165
161
156
155
159
159
149
135
133
145
154
156
147
169
160
162
171
177
174
164
159
163
167
166
158
150
148
152
157
157
157
155
156
156
162
165
167
162
159
160
161
159
163
170
177
172
160
154
161
174
176
163
151
142
151
161
163
158
158
165
171
164
149
163
160
165
170
171
163
154
153
161
165
164
159
152
151
152
151
151
149
152
160
168
171
164
158
162
168
169
159
145
149
166
179
175
157
146
152
170
175
166
155
146
154
167
177
179
176
172
169
159
147
153
158
166
163
161
160
157
162
169
173
169
163
159
158
158
153
151
155
162
172
171
166
162
162
165
165
157
145
139
145
165
178
174
157
149
155
166
172
168
164
164
169
171
172
172
172
164
156
146
140
153
157
157
158
163
169
171
172
176
174
167
163
163
168
163
153
150
157
171
175
171
162
163
165
166
155
142
137
143
153
161
161
157
155
158
164
167
166
165
169
175
171
158
148
150
159
163
159
151
142
159
155
148
151
163
175
181
177
173
168
160
159
162
166
157
140
139
149
161
164
161
158
163
169
166
155
144
142
150
158
158
150
144
148
155
161
161
158
159
161
162
151
136
126
133
150
169
174
170
161
165
156
147
151
163
175
182
178
167
157
155
159
163
157
143
135
139
147
152
154
154
156
161
164
164
157
150
147
153
158
160
155
150
149
150
148
148
150
153
150
143
133
129
130
136
146
157
169
171
170
167
160
156
157
164
169
172
170
160
155
155
163
167
159
148
143
151
159
159
155
154
155
156
153
149
146
146
148
151
155
157
155
159
160
156
149
146
147
149
148
143
142
147
155
157
149
140
140
150
163
162
160
161
162
163
162
164
162
158
155
156
163
169
169
166
162
159
158
157
153
152
152
152
147
139
137
142
150
155
152
148
147
155
162
165
158
152
149
150
155
158
162
168
175
176
161
141
131
141
159
159
159
162
161
159
159
161
161
160
157
156
159
165
169
170
162
152
143
140
140
142
147
151
151
151
151
154
164
165
157
146
143
150
158
162
160
158
153
154
158
162
165
167
174
175
170
158
149
153
164
159
158
161
161
161
161
163
166
165
160
156
155
157
157
157
150
143
140
142
144
145
147
154
161
167
168
167
165
167
165
156
147
148
153
158
160
160
161
158
158
155
150
147
150
154
158
160
163
168
167
160
160
167
174
175
174
172
169
164
159
157
157
157
154
144
138
142
153
167
172
170
162
159
160
165
166
161
164
169
173
170
158
146
149
156
162
164
162
160
159
153
141
134
133
139
146
155
160
163
156
162
161
168
183
190
188
177
167
159
156
158
162
165
157
140
128
136
156
178
188
187
179
165
155
151
153
158
164
172
176
170
156
143
141
150
163
166
162
159
162
158
153
144
143
148
154
160
162
159
150
158
157
160
176
187
189
178
166
157
156
159
165
171
164
142
129
135
152
168
178
181
175
160
145
143
150
160
169
168
162
157
151
140
137
145
156
159
152
149
153
159
161
159
157
159
164
169
166
160
155
156
162
162
166
172
177
176
167
162
160
162
166
168
166
152
144
148
156
164
166
164
158
148
140
144
160
168
163
152
147
150
154
151
148
151
154
153
145
137
140
150
158
159
160
160
161
160
158
159
156
186
190
185
167
154
154
164
175
182
182
177
175
176
180
176
170
165
170
179
182
174
166
163
164
167
176
177
172
158
142
140
152
167
174
171
166
162
158
158
159
164
166
163
161
163
176
183
181
170
163
171
184
189
178
153
145
153
174
189
191
183
176
174
177
175
171
165
167
170
170
164
162
161
168
175
181
181
179
169
158
152
154
157
158
161
168
170
167
154
147
150
154
156
160
166
182
188
182
167
161
166
179
189
190
173
159
156
164
176
178
174
170
164
162
167
172
171
170
167
163
161
163
166
170
174
172
174
178
184
183
171
159
156
153
157
166
175
176
166
151
144
145
152
160
168
183
185
172
154
149
173
178
187
191
179
164
154
152
158
162
165
161
160
159
168
174
176
176
172
171
170
166
168
172
172
164
161
173
186
191
184
169
161
156
157
167
180
185
174
153
143
144
154
161
166
176
174
163
148
143
185
180
182
178
168
155
151
152
160
164
166
166
166
169
177
180
177
174
174
174
173
168
168
175
174
166
162
171
186
192
186
172
164
161
164
173
185
187
170
151
142
147
157
161
162
165
168
167
159
157
181
180
179
169
158
155
158
166
176
179
178
175
176
182
189
183
173
164
165
165
165
163
167
177
176
170
168
179
193
192
184
169
163
166
169
174
181
179
168
152
146
154
163
165
159
160
169
177
182
182
173
178
177
170
169
169
172
174
182
184
182
177
179
188
192
180
165
157
157
158
158
158
164
173
174
169
166
179
190
186
170
157
160
167
168
166
165
170
172
167
163
164
167
164
155
152
158
173
183
186
175
178
179
178
179
179
174
170
170
171
173
174
182
190
188
171
158
161
172
175
168
158
160
164
162
157
155
166
178
180
169
162
164
169
166
154
155
166
178
181
174
168
163
163
155
150
149
157
161
162
179
184
182
181
179
178
173
166
160
159
164
169
181
188
181
163
156
169
192
197
181
166
158
161
159
151
150
158
171
179
182
182
182
178
167
156
156
165
176
178
170
166
161
166
165
164
157
154
146
143
174
179
181
183
181
178
171
164
157
158
162
168
176
183
175
163
157
164
179
186
178
168
163
165
166
162
157
156
163
175
183
188
190
185
178
166
160
162
167
172
169
170
170
171
175
176
173
164
157
154
169
170
180
186
186
178
168
165
164
165
165
164
166
167
169
165
158
151
149
156
163
169
169
173
174
175
163
155
155
164
171
175
175
176
173
169
162
156
156
163
177
187
183
174
171
174
178
178
174
176
181
179
184
185
177
166
161
166
173
174
169
163
161
158
161
164
161
152
141
145
155
169
175
177
176
171
160
154
159
168
172
162
151
146
153
161
159
145
142
156
178
191
184
164
157
162
174
175
173
174
185
191
188
175
155
143
150
161
170
173
172
172
170
162
151
150
159
165
161
157
159
165
174
177
173
161
150
148
163
177
181
165
144
131
137
150
155
147
141
147
164
175
168
160
156
163
171
169
161
157
172
182
178
161
144
144
156
161
162
163
171
181
183
167
149
145
161
175
178
171
164
167
174
178
174
161
153
149
159
172
179
170
156
139
138
152
164
167
157
150
150
154
158
163
168
175
174
165
155
152
163
168
166
158
157
167
179
181
175
166
168
175
180
175
169
168
172
177
177
173
170
175
178
180
178
174
167
162
157
157
164
168
165
155
152
165
184
191
178
155
145
144
153
163
172
174
168
159
153
152
168
162
163
168
176
181
190
198
195
180
162
152
160
175
187
193
185
173
166
165
169
176
181
181
176
173
171
170
159
152
151
157
158
157
164
179
196
195
174
154
147
149
151
152
153
155
151
147
143
142
171
166
172
182
179
170
169
182
190
179
155
138
144
165
184
190
182
167
152
146
150
163
174
173
163
155
156
161
161
156
150
146
147
154
166
179
184
173
159
155
159
161
152
143
140
144
148
144
136
132
173
174
182
183
172
154
148
155
166
164
154
145
149
156
165
169
169
161
148
136
135
149
168
171
161
150
148
152
158
158
148
142
143
151
162
167
162
155
156
164
173
165
152
147
149
154
157
154
146
137
179
182
183
178
167
156
150
151
155
155
158
161
159
157
159
164
169
166
155
144
145
156
172
180
175
167
162
159
160
157
153
151
148
153
159
159
157
160
169
176
174
160
151
150
162
170
171
168
162
154
188
189
182
173
166
165
163
157
153
156
165
173
168
163
166
173
176
170
162
160
164
169
179
187
188
184
177
172
173
171
165
159
156
154
158
158
161
170
173
170
156
140
137
147
161
175
180
175
165
156
192
191
181
169
164
165
163
154
148
154
169
179
173
161
159
166
173
174
175
170
165
166
169
179
180
175
173
174
180
181
171
162
153
151
153
160
167
168
163
146
136
132
137
144
160
175
183
178
164
155
191
188
176
166
161
158
154
146
142
154
173
185
176
155
141
144
161
183
189
177
157
148
155
163
162
155
156
166
172
172
163
154
146
143
148
158
170
167
154
141
140
149
155
156
165
176
182
177
167
159
186
179
170
163
162
162
158
148
147
161
178
186
175
155
139
143
161
183
188
174
157
149
155
160
156
151
155
164
168
161
152
151
151
152
158
163
172
170
164
160
165
167
166
166
168
174
172
162
154
160
174
170
164
162
166
172
169
160
161
170
176
172
164
159
165
173
175
172
166
163
163
167
168
167
163
163
167
173
170
164
157
158
165
170
175
173
173
173
176
180
180
173
163
158
164
170
165
145
133
142
155
157
157
160
166
170
171
164
162
162
161
154
153
163
184
193
180
160
144
153
169
178
172
167
162
166
171
175
174
170
163
165
171
181
181
176
172
174
177
178
175
168
159
156
160
170
169
145
122
123
146
151
152
155
163
168
169
163
154
152
148
145
148
160
173
180
168
152
143
158
174
179
166
154
149
153
159
164
166
164
162
163
169
174
173
171
175
177
172
163
157
158
161
159
157
165
169
156
138
133
154
156
154
156
164
168
170
165
158
154
156
154
151
153
155
157
152
151
157
173
186
184
167
147
136
136
142
149
149
149
152
160
168
167
163
166
176
181
172
153
144
150
160
158
151
147
151
157
157
157
163
160
160
165
172
176
175
171
164
163
165
166
164
158
154
148
142
147
159
175
189
192
177
156
136
132
141
148
144
137
139
153
164
163
158
160
168
169
164
155
152
157
160
156
145
136
139
150
160
164
163
162
164
175
181
186
182
177
169
166
167
167
167
163
162
157
153
152
154
165
178
191
189
174
152
140
142
152
150
142
137
147
156
160
156
153
149
151
153
157
168
171
164
155
148
144
141
144
147
151
166
165
166
175
187
194
187
181
176
172
169
165
162
161
162
167
170
170
165
164
166
179
189
187
167
147
144
156
165
160
151
149
154
156
151
145
145
149
155
163
170
174
168
160
153
149
147
146
138
139
172
167
163
170
180
189
187
183
179
178
171
165
159
157
159
160
164
167
169
164
162
168
175
175
161
144
145
158
170
170
159
156
157
154
149
147
156
167
171
166
165
166
166
160
153
149
150
151
148
145
174
167
161
165
173
177
177
176
174
172
167
166
168
167
156
141
137
142
153
158
158
161
160
151
141
141
151
161
160
156
153
161
166
164
158
160
168
177
176
166
161
161
158
152
147
149
154
161
162
157
168
169
169
169
168
168
167
165
160
155
156
166
178
175
155
136
126
131
139
146
151
156
155
146
137
146
159
163
151
141
149
162
171
168
161
160
164
167
165
162
160
158
153
145
146
152
161
166
167
169
158
169
172
167
159
154
157
159
155
149
155
165
173
169
152
141
145
155
152
141
138
148
160
165
161
158
165
166
160
152
153
162
170
167
161
159
158
158
159
161
160
156
150
145
148
156
159
162
165
167
155
163
163
156
143
140
150
161
165
165
163
164
164
157
147
146
160
178
177
155
134
139
162
184
181
167
163
171
176
172
161
159
159
162
163
166
167
165
162
161
157
155
154
150
148
150
150
155
154
151
159
156
151
146
140
139
149
162
172
174
166
162
159
158
155
150
158
174
181
169
145
142
158
175
173
161
161
175
186
180
164
157
156
161
164
175
177
176
162
151
144
149
156
155
149
146
155
165
164
152
175
160
153
155
157
157
160
165
170
168
162
161
166
175
172
160
153
159
167
168
161
157
157
158
151
150
159
174
177
168
162
163
164
159
161
166
172
172
157
138
134
146
158
161
154
155
166
182
183
168
180
172
168
169
169
166
166
165
168
166
161
162
169
177
176
165
153
150
154
156
161
165
168
163
153
151
159
164
158
153
159
168
169
157
144
148
160
165
157
145
142
155
164
165
157
154
158
172
181
177
174
172
168
166
164
164
165
162
166
164
162
163
168
174
168
158
155
158
159
154
146
154
168
179
172
159
152
150
153
154
162
171
170
153
141
147
162
170
164
159
161
167
168
161
152
146
142
148
156
160
166
158
152
151
155
160
160
158
161
161
159
163
169
173
163
152
152
165
171
155
135
134
154
178
178
159
144
145
155
168
174
170
161
153
156
166
173
171
164
161
168
169
158
147
143
146
148
146
143
143
168
156
142
142
151
158
162
161
159
157
156
160
168
171
160
149
154
164
164
153
135
132
146
163
167
159
148
147
158
172
175
168
160
160
170
177
169
156
144
146
156
158
151
141
137
147
159
160
150
144
175
163
151
146
149
157
168
173
165
157
156
161
164
159
151
150
157
160
152
144
142
147
153
155
157
162
164
160
158
158
162
162
162
164
171
166
151
135
129
136
145
151
151
151
152
151
154
155
157
159
171
162
159
152
152
157
170
176
167
158
155
161
159
149
142
146
157
157
148
143
150
158
158
154
159
168
177
172
159
150
147
155
162
167
168
161
147
136
136
140
145
145
153
167
175
165
148
139
148
161
160
158
157
158
158
160
166
167
159
153
152
157
160
154
144
139
141
147
148
153
157
159
155
150
150
160
172
172
163
153
148
152
159
163
162
157
154
154
152
152
146
141
148
171
187
180
154
133
139
159
161
158
158
161
163
164
163
158
155
151
149
154
164
166
159
140
131
135
149
158
161
161
155
149
141
147
156
167
169
167
161
160
159
157
154
155
159
157
157
154
151
146
149
160
174
174
158
146
146
158
171
160
156
160
162
162
160
160
163
160
152
154
164
171
173
159
145
142
149
157
162
163
159
151
144
142
149
163
171
176
175
169
161
156
156
158
158
154
155
156
161
164
159
152
151
153
154
157
155
151
171
157
150
154
156
157
158
163
168
164
155
154
160
172
179
176
168
159
159
161
163
163
163
155
150
153
158
164
172
178
179
171
163
160
164
165
159
151
150
159
169
168
160
150
139
141
148
155
153
144
164
149
145
151
156
158
158
161
163
161
153
155
164
172
171
165
164
166
171
174
171
163
153
146
147
158
165
169
171
173
174
169
162
158
161
164
159
150
145
149
159
164
158
150
145
145
151
154
153
142
155
147
146
154
161
164
162
161
158
152
148
156
171
174
160
146
145
160
177
181
174
157
141
135
140
154
163
163
157
157
161
163
159
153
153
156
156
147
138
137
145
154
157
153
150
156
160
161
156
149
150
156
158
165
167
174
175
172
163
152
146
155
167
169
155
140
141
159
174
177
166
150
140
140
149
162
161
153
141
139
148
154
154
152
152
155
155
151
145
141
148
157
159
158
156
157
159
158
155
148
185
178
165
158
161
171
173
174
177
181
174
167
169
179
187
179
165
162
168
173
172
168
166
164
156
152
154
160
159
153
151
156
163
163
160
158
164
167
167
159
156
159
163
165
165
171
176
176
168
162
174
178
174
166
159
158
159
166
178
189
189
179
176
179
182
177
162
161
169
179
181
176
171
166
161
162
160
161
158
152
153
161
166
159
153
156
169
178
171
157
149
155
165
168
165
168
170
170
165
161
167
178
179
178
171
167
164
167
173
177
178
173
165
163
170
173
168
164
167
173
175
174
170
166
164
161
163
171
175
172
171
173
173
164
151
151
166
180
176
157
151
156
168
172
168
168
170
170
163
159
182
178
176
177
180
186
187
183
179
174
166
158
149
149
161
173
177
172
170
170
171
171
169
164
155
148
154
172
190
193
188
178
172
161
150
152
166
178
172
156
150
157
169
174
174
178
179
171
156
149
196
177
163
165
177
188
191
188
189
184
177
163
153
153
163
175
179
177
173
169
169
171
172
167
154
147
153
173
190
194
188
177
169
161
152
159
169
175
164
149
145
153
164
168
174
182
182
164
150
142
189
170
160
163
171
176
172
172
183
197
202
190
176
169
169
173
174
174
167
165
167
172
176
174
166
162
169
185
191
184
175
168
167
164
160
160
166
170
164
152
148
147
155
160
162
168
168
159
149
146
172
166
163
167
171
167
156
150
163
187
206
207
195
183
172
169
169
171
170
166
166
166
173
173
173
174
184
193
191
182
171
165
170
167
162
155
156
164
169
167
161
155
154
155
150
145
144
148
151
158
168
168
169
171
171
168
155
146
146
159
177
189
192
183
172
164
168
181
189
181
168
157
158
161
166
170
176
183
187
182
181
176
172
165
152
146
149
160
172
180
175
165
159
158
152
149
146
154
157
160
171
170
171
173
169
168
165
155
146
145
152
164
176
180
171
167
175
196
206
197
172
154
149
155
161
160
159
162
170
181
186
184
175
161
150
146
150
160
169
174
173
170
167
166
166
169
173
173
168
156
170
168
171
175
172
169
166
164
160
159
159
162
166
176
180
184
191
198
198
183
162
150
149
159
164
161
155
148
154
163
173
180
176
169
163
161
162
162
161
162
164
171
175
171
172
176
178
178
172
164
166
161
170
179
182
176
166
165
174
181
180
176
171
173
182
195
195
185
168
157
152
153
158
165
170
171
166
159
154
153
158
168
177
185
180
171
166
159
150
150
160
172
178
171
158
154
157
164
172
176
171
166
173
180
181
176
167
171
178
185
186
181
176
171
173
179
179
168
153
151
159
170
173
168
169
174
178
178
172
167
166
169
177
180
178
171
158
145
138
144
155
168
170
160
145
141
146
158
170
177
182
182
174
165
157
157
163
168
170
172
175
181
180
168
157
154
162
161
163
167
173
178
172
164
164
169
173
174
176
179
182
178
171
163
160
159
153
145
140
146
154
157
152
147
149
157
160
161
161
163
176
184
171
147
132
137
154
163
163
166
172
182
184
168
151
148
163
177
184
181
171
161
155
160
165
169
160
151
151
166
180
180
166
153
150
154
164
164
161
161
158
148
143
148
165
179
176
162
152
153
162
167
162
144
134
140
160
177
181
176
171
172
172
167
162
166
177
190
195
186
170
155
152
163
180
183
165
145
137
150
172
181
174
160
158
166
181
184
177
165
160
152
153
163
175
188
178
162
147
149
150
151
159
162
159
159
174
196
205
190
167
151
154
166
177
184
181
179
179
177
170
165
166
177
190
193
181
164
153
158
173
181
175
166
164
170
180
176
169
163
165
165
164
166
173
179
176
166
159
157
152
152
166
180
177
168
171
187
195
182
166
150
158
174
186
184
170
157
151
153
161
171
179
182
186
186
181
175
172
173
172
167
158
155
160
163
163
156
155
163
175
176
165
157
159
166
173
174
173
164
167
168
176
182
176
166
164
167
168
166
167
171
179
180
180
173
167
161
152
147
153
166
178
180
172
166
161
164
167
165
157
147
139
141
152
161
155
149
154
174
192
188
168
157
158
165
169
173
174
167
183
181
178
175
168
167
169
166
161
159
168
179
182
174
166
171
183
191
185
171
165
166
175
176
167
158
152
150
151
151
148
144
144
149
159
163
162
160
168
183
194
188
177
173
174
170
167
161
161
161
185
183
178
169
164
165
170
173
171
165
169
170
163
154
158
171
193
208
206
194
181
174
173
176
175
167
160
153
152
153
155
158
161
168
171
172
172
173
174
175
175
172
175
177
178
174
169
159
157
156
179
180
175
168
164
164
167
167
168
167
169
161
152
146
155
170
186
192
193
188
181
175
175
180
180
173
163
159
162
163
162
163
169
171
171
170
173
174
172
160
153
154
161
166
171
175
173
164
155
152
172
174
172
167
165
168
166
159
157
165
171
169
163
158
164
168
170
170
173
173
169
172
177
182
177
166
159
159
158
155
150
153
156
158
159
164
170
173
173
162
154
155
162
165
169
174
173
163
151
153
166
166
158
155
161
173
170
160
156
162
172
172
168
167
171
174
169
167
165
163
163
171
177
179
172
163
158
158
153
142
134
139
149
154
154
157
166
175
178
176
170
168
166
166
170
173
172
161
151
159
160
155
142
137
149
165
171
164
160
163
167
163
160
164
175
182
177
170
162
162
167
173
175
173
168
163
162
164
160
151
141
146
156
165
163
160
162
171
179
180
176
170
165
166
171
176
175
165
158
166
159
155
141
133
138
150
156
155
154
158
162
161
161
166
173
179
177
168
160
164
172
174
171
167
162
158
156
161
167
168
162
160
168
176
176
167
163
166
170
168
160
158
159
162
168
177
179
169
159
164
170
167
156
147
140
141
143
144
147
155
165
168
169
169
170
166
161
155
158
169
176
176
169
161
160
153
148
152
163
171
170
168
168
172
173
168
167
167
162
152
145
147
154
160
162
167
169
165
158
162
181
181
175
164
153
144
146
154
160
168
171
169
166
164
162
158
150
149
157
170
179
179
170
163
161
161
160
161
163
163
164
165
162
161
160
163
167
168
163
154
149
150
153
155
150
150
150
153
157
162
170
176
176
174
167
161
164
171
174
176
174
168
165
164
166
164
157
150
151
160
174
179
172
163
158
164
173
176
166
155
151
155
160
158
155
156
159
165
167
168
167
164
161
157
155
148
143
145
147
147
151
161
172
174
175
174
170
173
173
173
174
170
167
166
170
176
169
159
148
148
156
168
168
162
155
157
171
178
169
155
148
152
160
162
155
150
150
158
169
177
180
176
168
167
167
165
157
148
137
130
151
162
169
174
178
176
168
162
162
167
172
169
167
167
167
170
171
168
160
152
144
150
161
169
162
157
157
168
172
162
149
152
165
168
159
149
149
161
170
175
177
175
170
169
168
167
163
153
138
130
168
166
167
171
175
173
165
159
162
171
171
167
165
166
164
156
154
160
164
156
143
141
152
167
169
160
159
166
166
159
150
153
166
168
160
152
156
167
173
166
161
163
165
161
156
156
159
156
148
142
173
166
163
169
172
172
166
167
174
176
171
165
167
169
162
148
136
141
150
151
145
141
147
152
157
160
165
167
158
145
141
153
166
167
161
158
163
168
168
160
158
159
160
156
150
150
153
157
150
144
168
168
169
174
175
174
170
172
175
174
168
166
171
173
162
147
137
136
139
143
146
155
155
148
139
145
161
166
152
136
137
153
168
170
165
162
162
163
157
157
158
160
156
151
152
153
152
147
143
144
165
176
180
176
167
161
163
166
168
165
164
166
171
164
151
144
147
153
150
143
146
157
168
163
146
143
152
164
158
144
139
151
168
172
170
168
165
164
161
160
158
156
153
153
157
158
156
147
143
148
166
178
180
168
146
135
144
159
167
166
163
163
163
154
144
143
151
167
168
156
144
148
167
177
168
157
158
166
168
158
148
150
159
166
170
174
178
179
175
164
154
151
155
162
168
167
161
157
154
156
164
168
165
154
136
130
141
159
170
169
165
164
166
164
157
148
154
168
177
166
148
141
153
172
177
171
171
176
174
165
152
150
155
160
167
174
181
181
176
161
149
148
158
168
169
166
165
166
164
159
164
164
161
156
151
150
155
163
170
171
167
169
178
187
181
165
159
163
167
161
151
146
153
163
166
166
170
176
172
159
151
154
159
161
162
163
166
164
158
150
148
152
159
161
156
151
155
159
163
161
174
173
170
169
167
164
164
165
169
170
168
171
181
189
186
170
162
161
158
150
144
154
168
172
160
150
157
171
170
154
149
156
165
164
159
154
155
153
149
147
152
159
159
150
140
134
134
142
157
172
184
178
172
168
164
159
158
162
166
170
167
168
168
170
167
159
157
160
158
144
132
146
172
184
170
150
149
164
171
164
155
157
167
166
160
159
159
159
155
154
160
164
162
151
142
132
132
140
157
175
180
169
160
157
158
154
150
155
162
168
167
165
163
160
152
147
151
161
161
144
127
133
157
179
176
159
151
159
169
173
172
169
170
169
166
163
163
165
160
158
163
170
169
163
156
154
157
160
159
161
168
163
154
155
157
154
153
158
163
169
168
166
169
169
164
163
164
163
154
144
138
143
153
161
165
161
158
159
162
169
176
178
174
173
173
169
162
155
152
155
166
175
177
173
165
163
166
165
157
148
166
166
164
161
157
155
163
171
174
171
170
167
170
171
179
187
187
170
148
142
155
169
165
155
153
161
169
163
157
154
161
168
170
172
178
175
163
148
143
150
162
171
174
172
168
161
156
154
153
154
166
165
165
161
158
159
170
178
176
168
162
160
160
160
168
182
186
170
146
143
157
173
173
163
162
172
181
174
158
148
147
153
157
164
174
177
169
157
150
151
150
151
156
167
174
169
153
141
148
160
164
162
162
161
160
165
168
168
161
155
153
154
154
149
145
150
157
156
151
152
158
162
164
162
165
170
176
172
160
150
149
149
148
147
153
160
165
164
157
152
146
140
144
161
182
181
159
138
140
157
163
159
160
163
167
166
161
153
149
152
156
161
163
154
143
133
134
144
156
164
163
162
156
153
148
148
151
157
158
157
160
159
150
138
132
135
146
150
151
150
151
147
147
156
169
172
159
144
142
151
163
155
156
162
165
161
152
149
157
166
173
172
169
164
158
148
144
146
156
165
169
171
163
153
140
138
143
149
155
157
161
163
159
147
139
135
134
133
136
145
158
165
163
154
152
152
155
156
154
151
161
148
142
148
151
149
146
153
167
179
178
170
164
168
173
173
168
160
155
153
160
165
163
156
151
153
160
160
155
150
151
158
160
159
157
153
144
133
130
138
154
166
168
161
148
144
151
159
164
153
161
146
138
144
150
149
147
155
166
176
175
167
165
172
179
182
177
165
158
152
147
145
143
145
155
170
173
166
152
146
147
150
155
157
159
159
157
148
136
132
141
154
163
161
150
145
146
153
154
150
160
152
148
155
158
156
152
155
160
162
160
164
170
179
177
170
164
162
161
156
146
130
125
134
152
166
167
158
145
143
147
150
151
151
153
156
159
157
147
138
141
152
157
152
147
142
142
142
144
144
158
158
161
167
170
167
163
165
163
158
154
159
171
178
170
155
148
157
164
163
149
137
136
148
160
164
157
149
141
139
146
150
152
153
154
157
161
162
160
155
158
154
149
140
136
142
147
148
146
145
169
157
154
163
181
194
186
173
165
167
166
159
159
168
171
163
154
155
165
174
171
168
166
161
153
155
169
186
192
186
175
170
172
166
158
157
166
180
180
170
160
159
166
168
161
153
151
152
150
151
166
160
157
164
181
191
184
168
162
164
171
174
175
177
177
167
158
160
173
186
186
182
173
163
152
152
162
177
181
175
170
171
174
167
151
150
170
194
194
172
157
158
169
173
162
150
144
146
150
153
164
166
165
168
177
185
182
171
165
166
174
178
181
181
181
177
171
167
170
172
173
172
171
168
163
162
165
177
177
166
160
168
175
170
154
149
165
187
189
173
160
165
174
172
161
150
149
157
164
167
178
175
169
165
177
185
193
192
187
182
178
174
170
168
172
179
179
171
161
153
155
161
166
168
166
165
171
177
174
164
158
165
174
174
167
161
165
171
168
160
161
169
172
168
158
157
165
173
174
171
192
181
171
172
185
196
198
198
195
190
184
171
160
155
157
169
175
170
159
151
156
166
175
173
166
164
168
175
169
159
155
160
168
174
172
170
165
157
148
146
154
161
163
156
154
164
179
174
164
161
189
178
174
183
197
199
190
180
180
188
192
185
171
157
152
160
170
171
165
159
166
182
192
186
171
165
168
174
166
155
153
157
165
167
167
166
160
152
145
148
148
150
149
143
148
162
169
162
149
147
178
175
175
184
191
187
172
160
163
178
192
195
185
166
153
159
173
179
170
160
165
181
193
186
174
172
175
177
165
154
154
159
164
160
157
154
151
151
155
157
155
148
140
140
144
149
151
149
145
143
170
171
171
169
169
167
165
159
160
166
178
185
180
166
154
164
179
188
177
162
156
163
174
173
169
174
179
176
166
163
167
169
162
150
143
143
148
152
156
161
162
154
146
145
151
157
157
157
148
143
167
165
161
156
153
158
164
166
161
157
157
162
163
158
155
163
180
191
185
168
154
149
155
162
165
168
168
165
164
168
175
169
157
143
141
148
153
153
150
156
160
163
156
158
164
176
181
177
165
148
164
161
163
164
162
165
164
162
161
158
158
157
155
155
158
169
184
191
187
172
151
148
154
161
165
161
160
163
166
169
166
160
154
150
156
162
162
157
146
144
155
168
171
163
158
167
175
178
168
161
165
159
165
176
180
175
164
156
156
163
168
168
167
163
169
181
189
189
173
160
158
159
163
163
165
162
169
176
176
165
156
157
165
172
171
170
168
163
151
144
154
169
176
168
148
139
143
158
168
171
166
158
162
174
186
184
172
162
158
165
173
178
176
174
177
183
182
172
159
158
169
179
176
163
158
168
184
191
178
159
152
164
183
186
178
170
167
171
168
157
157
163
171
167
152
142
141
154
164
173
170
161
158
162
177
187
185
173
165
166
171
178
179
178
177
176
169
158
153
162
175
181
172
158
157
171
186
182
164
149
151
164
174
173
164
160
165
174
178
175
162
153
151
156
160
165
164
160
157
162
170
170
161
157
163
175
183
179
173
168
171
175
177
177
172
169
164
159
158
164
167
161
153
148
157
169
172
161
149
145
151
155
152
150
150
153
164
176
182
181
171
152
140
142
156
173
170
159
150
154
164
170
167
161
158
159
168
176
179
174
168
164
166
167
165
165
166
165
169
168
161
151
144
147
159
165
161
152
149
157
164
161
152
144
147
152
162
170
176
178
174
161
151
149
158
170
169
157
147
151
160
165
166
163
157
154
160
174
181
177
168
162
161
164
165
166
167
167
172
172
171
163
158
157
162
165
162
161
165
174
184
183
175
164
156
152
150
155
165
173
176
172
168
168
173
176
172
165
157
156
170
168
167
165
160
160
170
179
182
178
178
181
184
180
178
174
167
162
163
169
174
175
175
173
173
174
171
170
172
178
187
187
181
171
158
150
143
144
154
171
179
174
169
170
176
180
175
169
168
169
182
176
169
164
164
174
187
187
177
172
181
201
208
195
180
172
171
171
170
169
168
168
169
171
172
171
168
164
164
165
172
170
164
159
153
150
142
142
152
169
180
174
161
159
167
169
164
161
167
178
182
175
164
162
168
184
196
189
173
162
175
193
196
180
163
161
172
187
191
180
164
153
151
154
159
160
158
154
153
154
158
159
157
152
153
153
151
149
153
166
177
175
165
161
161
157
150
151
164
180
173
163
159
160
167
181
191
185
173
165
165
171
164
153
144
153
170
189
194
183
166
152
149
154
161
163
158
154
152
152
156
161
165
165
162
159
158
160
159
165
173
178
180
176
166
159
155
158
166
176
162
158
157
159
167
173
175
174
172
168
166
160
154
152
158
160
163
168
174
175
171
166
166
172
175
174
168
162
154
152
154
163
172
173
169
164
164
167
168
168
170
177
181
180
175
172
167
161
158
163
157
158
158
161
168
173
171
162
159
166
169
167
170
177
186
177
158
147
152
165
175
178
180
182
179
177
170
164
155
148
147
155
165
169
168
167
171
175
177
173
168
166
169
172
173
173
167
151
139
147
157
159
157
157
164
173
171
159
154
160
166
166
172
185
195
184
164
151
151
162
169
175
177
177
174
173
171
168
160
147
138
144
153
159
163
167
173
182
181
177
165
159
161
163
168
168
163
148
143
150
160
160
153
149
155
165
169
165
158
161
164
164
161
165
176
180
176
171
163
160
156
158
161
166
168
170
170
174
169
159
143
139
148
158
162
163
168
177
179
171
162
158
162
164
168
166
166
168
169
174
171
168
155
147
149
158
164
166
167
169
172
171
164
155
155
162
173
179
175
163
153
146
151
160
162
160
157
161
168
168
154
147
151
159
162
159
161
166
170
164
156
155
164
169
171
174
175
180
180
178
186
179
166
155
148
149
157
166
172
175
178
180
177
169
159
152
156
162
167
164
153
147
151
163
167
161
145
148
158
166
165
159
157
160
161
160
156
155
155
155
152
150
153
161
166
170
170
170
171
168
189
185
177
167
151
144
153
165
175
175
169
169
176
179
176
161
145
139
144
150
151
149
157
170
182
176
161
151
155
165
172
170
165
161
160
158
155
152
151
152
151
145
139
141
151
154
154
157
161
165
170
176
176
171
155
144
149
164
173
171
166
161
170
183
187
175
154
135
129
133
141
150
162
175
186
188
176
163
157
162
170
173
168
163
158
158
156
153
152
155
152
142
134
134
142
149
149
154
160
163
150
163
171
169
157
148
150
154
162
165
166
170
176
187
189
180
162
143
133
131
138
149
162
176
182
181
173
165
161
160
166
169
170
168
163
159
158
162
163
160
154
145
141
145
150
154
156
157
157
155
149
164
170
167
162
155
151
151
154
161
166
174
185
190
187
171
155
146
148
145
142
144
156
172
180
172
164
160
161
161
160
163
173
179
174
164
161
167
171
164
156
150
155
158
156
157
159
159
152
145
162
166
169
171
169
164
155
154
159
162
163
165
174
186
181
162
144
144
153
157
148
141
149
166
182
182
172
166
160
152
146
155
172
183
179
168
163
166
169
163
159
161
163
161
156
158
160
161
150
146
165
163
166
173
178
175
168
170
176
176
163
152
158
172
176
163
146
142
151
155
148
141
145
161
180
190
190
179
159
143
134
149
165
173
170
163
159
158
158
158
159
166
168
162
158
162
163
161
154
150
164
159
163
175
184
179
171
171
178
178
168
156
158
169
172
165
155
151
150
149
146
145
149
152
157
171
181
181
162
143
135
147
164
167
161
156
155
154
152
155
159
163
165
164
165
169
168
162
154
152
166
163
167
174
177
171
169
171
174
171
168
170
170
169
168
164
161
161
153
147
145
148
152
148
140
142
154
169
169
158
149
154
166
168
161
154
155
158
162
160
157
155
156
160
168
169
167
161
156
153
169
175
175
173
168
165
169
174
174
169
169
173
176
170
165
164
164
166
162
153
149
149
153
148
142
137
147
163
171
169
163
164
169
168
161
155
158
172
177
167
153
148
154
161
163
161
159
164
165
163
168
174
174
171
166
165
169
174
175
170
169
170
170
168
165
165
165
165
164
159
153
151
155
159
160
157
158
160
161
161
163
165
165
160
157
154
158
170
179
174
159
152
159
166
168
159
154
156
159
160
161
165
170
170
169
166
166
163
165
168
170
168
166
166
167
168
167
165
162
157
155
157
163
165
168
164
164
160
155
152
153
156
154
153
153
153
153
154
160
166
168
164
162
165
166
157
144
132
130
144
163
168
171
172
169
161
152
154
163
171
174
170
167
166
169
171
169
169
165
152
146
152
165
168
157
149
154
163
167
158
151
151
157
163
165
162
154
145
146
154
163
163
158
154
151
143
130
118
124
146
174
171
173
172
165
153
146
154
171
182
180
172
167
165
165
164
166
169
167
154
143
148
164
168
154
140
149
167
180
171
152
152
169
182
183
171
155
148
146
150
159
162
159
152
144
139
135
138
148
166
175
167
164
168
165
153
147
157
174
186
184
173
164
157
154
153
154
159
163
158
155
160
170
173
166
156
156
165
172
165
156
161
174
183
176
157
152
151
156
156
161
167
172
171
165
160
162
168
171
169
166
161
164
169
169
161
153
157
172
180
180
170
162
156
159
160
157
153
151
159
173
182
180
171
165
165
163
160
154
152
156
163
170
163
150
140
143
152
163
159
163
167
174
179
180
179
182
183
172
158
163
167
173
174
170
164
160
163
170
173
173
164
163
165
176
186
179
159
142
149
176
192
178
155
149
153
159
155
151
149
155
158
151
143
140
144
155
162
166
161
155
154
157
165
171
173
175
174
165
154
170
176
177
173
168
166
169
174
168
167
168
163
162
163
178
192
190
169
148
147
162
175
167
153
144
146
149
151
153
155
158
152
142
141
153
169
173
168
158
152
149
146
145
153
159
163
159
156
155
158
171
174
172
167
167
168
171
168
163
162
169
168
164
157
157
166
173
169
159
153
149
152
155
155
152
145
144
146
149
151
152
148
141
144
157
173
170
157
152
150
155
157
153
155
162
163
152
144
144
154
165
163
165
167
169
166
161
152
150
161
177
184
173
154
139
137
146
158
158
151
146
147
151
157
152
143
140
141
144
141
142
145
146
145
144
146
145
139
139
147
161
164
159
156
161
161
152
144
139
146
161
159
160
165
168
162
153
145
151
168
184
186
172
150
135
131
137
147
150
150
149
153
160
157
151
142
145
147
143
137
137
146
153
149
141
130
126
128
135
141
152
155
156
153
154
157
158
159
155
152
165
161
158
160
163
161
155
155
163
175
183
179
163
147
142
145
150
151
151
152
155
162
163
158
156
156
161
161
154
141
139
148
157
155
144
136
136
137
137
133
137
144
153
154
152
152
160
174
175
166
169
163
156
157
163
162
159
158
166
174
177
169
157
149
154
163
166
163
157
157
160
162
157
158
167
176
179
171
157
147
146
149
151
146
143
150
158
161
151
135
133
146
163
165
155
148
150
159
166
163
167
160
155
160
166
162
155
153
160
166
170
167
165
167
170
171
167
163
162
162
158
152
150
160
173
182
178
167
155
151
152
151
146
140
143
155
171
176
166
150
145
152
162
163
155
147
143
141
144
148
165
156
153
160
165
159
146
142
152
161
165
168
174
180
179
167
155
156
162
163
157
148
153
166
175
171
162
155
152
154
155
154
151
151
155
161
172
175
172
163
158
151
144
140
144
152
153
147
146
149
163
162
161
170
187
199
194
179
164
163
166
171
172
167
158
149
150
162
173
175
170
164
157
155
151
153
161
174
179
177
175
174
175
172
165
157
161
167
172
167
161
159
163
162
157
146
145
150
154
156
157
153
151
160
182
198
197
181
162
154
164
173
180
173
166
159
162
171
182
184
176
170
165
158
148
147
158
178
188
178
163
160
165
167
158
152
158
169
172
164
156
159
166
167
158
143
138
144
152
155
160
163
158
157
163
170
175
170
160
156
164
177
186
190
189
187
182
177
174
169
165
167
167
166
162
163
172
185
182
166
148
150
158
162
157
154
160
168
170
165
161
166
173
171
158
146
144
157
167
167
174
181
179
166
153
145
151
159
165
169
170
175
182
186
191
193
187
173
160
151
155
162
168
170
174
180
181
178
166
150
146
154
164
171
168
165
164
161
160
161
167
170
168
160
152
153
164
173
176
174
176
185
186
178
168
158
155
161
170
175
174
170
170
168
168
170
170
167
160
153
156
164
171
173
173
178
173
165
151
148
155
164
170
176
178
176
166
153
145
151
157
157
150
140
146
163
180
186
178
172
172
176
179
184
188
186
179
174
174
175
177
175
170
160
152
154
165
172
172
165
165
171
177
175
170
167
162
157
150
155
165
167
166
165
168
172
164
150
141
145
147
139
132
130
144
167
183
186
174
165
171
173
176
183
190
190
187
181
179
180
179
179
175
165
155
164
182
191
179
164
162
170
176
168
159
161
164
161
152
155
164
165
156
147
151
158
160
153
153
152
150
142
137
142
154
170
177
174
162
148
169
171
173
173
171
168
174
178
179
179
179
179
176
169
168
179
194
192
168
149
149
161
167
159
153
162
172
165
152
148
155
162
155
142
143
152
159
157
155
157
161
155
152
157
167
176
175
166
150
137
163
163
167
164
159
161
165
169
171
172
174
174
176
171
170
175
178
170
152
143
147
159
166
165
164
167
170
166
159
155
159
164
157
151
154
160
163
159
152
154
161
165
160
160
166
180
182
168
149
139
162
163
167
168
168
169
166
162
161
163
167
167
167
162
159
162
161
158
153
153
158
169
179
179
170
164
163
173
179
179
173
166
160
157
159
166
167
163
150
146
155
165
164
154
154
166
175
168
153
152
168
172
173
177
178
177
168
158
154
161
166
165
158
153
155
162
169
171
166
163
168
180
185
180
165
156
164
184
194
189
179
170
168
165
161
166
170
172
163
154
158
166
168
156
146
147
154
158
155
159
170
168
163
167
177
178
166
155
151
160
166
165
158
154
162
177
184
180
170
164
171
181
179
165
153
157
173
185
178
166
165
178
189
183
165
159
166
178
180
171
166
171
173
169
161
155
152
151
154
157
170
157
150
157
173
183
178
164
157
161
165
165
164
168
177
184
181
170
157
156
168
175
170
159
155
167
181
176
156
138
144
168
188
185
166
153
160
176
187
184
172
167
169
172
174
173
163
156
152
157
176
162
154
161
181
193
190
178
169
164
163
164
167
176
183
179
168
154
148
155
166
173
170
164
165
171
176
170
154
143
140
148
156
160
153
149
156
170
183
183
171
160
157
159
163
168
165
161
162
167
181
177
171
176
184
191
186
179
174
170
167
163
165
168
169
165
157
151
151
159
170
176
175
169
163
160
161
168
172
169
157
144
140
145
148
150
155
163
172
172
163
155
153
152
149
148
150
160
165
171
184
183
180
175
174
174
174
173
174
173
172
171
165
160
161
163
166
165
166
169
172
177
177
167
155
146
149
162
174
178
170
161
162
166
165
160
154
158
165
170
164
157
156
156
153
146
145
148
158
169
185
186
177
163
157
165
174
176
171
172
177
182
177
166
168
176
181
177
173
168
169
171
168
164
160
155
155
158
157
159
166
176
184
189
180
164
152
152
162
170
169
160
157
161
165
160
148
143
150
169
183
180
170
152
149
164
182
180
168
162
171
186
188
177
169
170
171
169
167
164
162
159
156
161
166
170
169
159
155
155
165
176
183
184
174
161
148
146
154
167
169
160
149
154
165
171
158
146
150
174
177
175
162
149
149
164
179
175
157
147
155
174
182
169
152
140
138
145
153
157
155
152
152
159
166
172
173
172
171
173
173
174
169
158
150
145
145
146
150
160
165
160
151
152
164
172
169
160
165
179
176
167
158
152
158
168
174
168
154
147
153
165
171
160
143
130
127
137
149
154
152
150
154
163
171
173
173
174
173
172
170
164
156
146
141
141
147
154
156
162
167
169
165
162
164
171
177
179
183
186
175
166
159
162
171
178
174
165
159
161
166
171
174
173
166
153
143
143
151
156
156
155
160
167
174
172
168
162
155
151
152
156
154
151
151
154
160
168
170
171
169
169
169
167
170
175
179
175
172
172
173
174
170
172
181
185
176
163
158
165
172
175
183
191
195
180
158
148
155
166
168
165
161
164
166
165
161
155
147
144
147
152
160
164
166
170
174
177
177
173
168
164
161
163
169
172
165
148
134
137
171
174
171
170
172
175
168
158
153
160
165
170
176
188
193
183
166
156
159
164
168
164
156
153
153
160
162
163
161
157
154
154
158
163
169
178
180
177
173
168
159
153
152
155
159
160
148
129
118
123
170
172
168
163
159
164
162
159
157
156
158
160
161
164
169
174
177
174
167
158
155
150
152
152
154
163
170
177
178
167
153
145
149
156
166
169
169
167
167
162
156
155
161
163
158
149
143
141
143
146
172
170
168
165
165
168
172
176
173
168
167
163
159
152
152
162
180
185
177
160
147
147
154
163
167
169
169
173
174
167
147
140
142
151
158
158
157
163
168
166
161
163
169
173
168
160
154
159
164
161
170
169
174
177
176
179
185
190
190
180
171
166
168
165
161
160
164
169
171
161
153
150
159
173
178
168
153
150
155
161
155
150
151
156
159
157
155
161
167
170
167
163
163
165
169
170
166
160
161
159
165
167
177
181
178
176
181
188
189
180
168
162
170
181
179
162
147
144
152
156
153
152
163
178
183
166
140
129
139
158
169
173
172
169
167
162
159
157
161
167
167
156
144
144
155
164
161
154
154
157
157
163
169
172
168
162
165
173
180
180
169
165
171
185
185
163
142
134
141
150
151
153
165
183
188
170
142
130
142
164
181
184
177
170
168
165
160
154
150
155
157
152
139
134
143
150
152
154
162
174
159
163
161
162
158
160
165
172
181
183
182
180
184
188
183
164
148
143
146
149
149
154
165
183
186
170
152
147
160
172
181
179
169
166
164
163
159
155
151
152
154
152
150
148
148
146
149
156
170
180
161
165
160
154
158
165
178
186
185
182
181
184
193
199
191
173
154
148
151
153
154
157
164
173
174
169
158
160
168
176
175
167
165
166
165
161
159
158
160
156
153
154
163
164
157
150
147
153
155
158
154
161
159
160
166
178
188
191
187
178
166
166
180
199
200
182
158
149
155
167
169
162
161
162
171
171
165
164
163
165
162
162
164
168
169
163
161
161
162
161
155
158
163
164
157
153
150
148
141
140
141
142
156
173
180
181
181
181
182
173
159
149
159
182
194
184
162
154
161
171
172
166
160
165
180
185
181
170
159
153
152
159
164
167
166
163
159
158
159
160
162
162
157
154
155
160
162
159
150
150
141
135
153
175
182
170
158
154
163
165
161
156
159
176
188
184
173
168
167
168
163
158
159
166
176
179
179
175
165
155
152
157
162
159
155
152
154
157
160
162
161
161
156
155
160
171
177
176
173
168
152
144
153
171
175
162
150
145
151
160
166
174
181
187
187
184
178
172
165
158
153
151
153
153
150
152
160
173
178
168
161
159
163
160
152
147
149
157
165
163
156
154
155
158
162
166
172
180
182
174
159
155
157
165
172
170
167
161
159
160
170
185
190
188
186
185
178
169
159
152
153
152
150
138
132
134
148
167
176
175
166
162
166
167
156
148
146
156
166
162
150
146
152
157
154
149
156
167
176
168
160
160
160
164
172
182
181
172
161
162
171
178
174
169
169
175
174
163
152
153
161
163
153
140
136
142
151
157
160
161
164
164
165
161
158
149
146
152
163
165
154
150
157
160
157
148
147
153
158
156
160
161
163
166
172
177
170
160
159
163
170
168
157
149
154
167
170
162
154
153
157
162
158
151
150
154
160
155
153
158
163
163
154
150
149
151
149
148
160
168
165
159
161
167
170
163
150
136
136
142
163
164
165
166
162
154
146
149
161
171
173
166
156
155
164
175
177
171
162
152
148
150
155
154
153
153
157
164
169
171
166
157
149
147
151
153
150
146
149
158
161
156
155
158
164
160
149
135
137
148
165
161
160
160
154
141
138
151
170
182
177
168
165
172
182
184
179
173
167
157
148
148
153
156
154
149
152
165
178
176
164
151
151
159
162
154
145
140
139
144
149
151
152
151
148
145
145
148
155
164
165
156
155
158
156
147
141
151
166
175
175
169
168
173
177
174
168
166
166
168
167
164
166
165
164
158
155
158
159
156
146
146
157
167
163
149
141
140
144
145
146
149
157
160
157
154
160
169
171
166
166
157
156
160
162
155
144
140
146
155
160
159
158
158
161
161
156
154
154
164
176
179
171
168
164
162
155
146
139
135
138
148
155
155
143
134
141
155
166
159
147
144
154
166
174
178
184
187
176
157
167
166
165
163
164
159
150
141
141
145
151
149
147
152
159
161
155
146
141
152
167
169
161
152
148
147
146
144
141
145
152
154
148
134
124
131
150
168
176
165
148
136
140
156
171
185
192
190
174
154
170
173
168
161
161
164
167
164
160
161
161
153
150
151
159
165
162
152
147
149
153
151
145
137
134
135
137
144
156
165
167
158
142
131
135
145
155
159
160
158
156
149
145
146
156
166
175
175
166
155
163
167
164
157
158
165
174
179
178
179
179
173
162
153
153
157
162
164
163
160
149
143
140
144
143
138
137
144
157
162
159
150
142
147
159
167
160
146
142
151
167
173
162
152
147
151
152
155
150
152
157
160
159
155
155
157
163
169
171
175
182
182
171
156
146
146
155
168
169
163
151
147
149
154
153
144
140
142
147
146
141
142
146
160
171
176
168
151
143
148
158
165
161
156
157
158
150
144
139
143
166
165
162
159
154
153
155
157
156
159
169
176
171
157
148
147
156
166
165
155
149
149
156
158
155
147
146
147
147
140
136
142
154
165
169
167
164
160
152
145
140
141
144
152
158
162
164
160
152
146
184
182
167
158
154
157
163
164
158
156
159
163
164
156
153
158
162
165
162
156
155
158
159
157
153
154
158
161
157
150
146
153
161
164
157
152
156
161
155
143
132
134
143
152
155
158
166
174
172
161
190
183
163
152
152
161
170
171
166
161
161
160
157
153
155
160
167
167
170
172
175
172
163
160
160
166
172
173
168
160
159
162
164
157
148
149
160
170
164
149
143
152
163
162
154
151
155
164
168
167
178
167
152
148
152
158
160
160
162
167
169
164
158
153
153
156
160
165
174
184
184
175
167
165
173
179
177
171
162
161
162
162
160
152
149
157
176
185
174
158
156
164
173
173
167
155
150
147
152
159
168
151
142
147
153
153
143
142
151
166
171
168
165
164
162
159
155
161
171
178
172
163
159
169
176
173
168
163
160
162
163
161
156
152
155
165
180
184
173
158
154
154
160
170
176
174
160
147
145
155
176
186
187
179
176
173
174
171
165
168
179
189
192
180
169
165
171
177
178
175
172
169
169
169
163
153
142
139
145
155
163
164
162
164
163
160
159
156
160
164
160
160
161
162
158
153
155
159
163
165
175
173
167
161
162
169
180
180
173
167
174
183
182
168
158
160
174
185
184
173
162
161
165
167
161
158
157
166
173
170
159
154
161
166
168
160
149
141
144
150
156
161
164
162
155
144
147
160
170
168
177
179
169
156
147
152
168
177
173
164
160
168
173
173
170
175
182
184
177
165
160
163
166
166
163
168
176
181
179
171
162
158
159
164
164
162
159
155
155
158
163
166
167
163
157
150
154
166
172
169
175
190
187
170
155
144
149
159
164
161
156
157
164
175
181
183
182
176
173
170
174
174
168
164
168
179
183
173
161
159
168
175
173
165
163
166
168
169
173
177
175
166
156
155
160
165
168
166
161
157
160
180
186
179
168
156
152
156
161
166
163
163
169
179
180
173
167
169
173
181
182
175
166
163
172
182
173
154
145
159
180
187
179
168
165
170
170
170
173
179
172
153
142
145
165
175
175
166
154
151
154
163
167
169
173
174
174
172
174
176
176
174
180
181
174
164
162
171
181
184
179
166
156
158
166
172
167
152
151
171
186
186
170
160
166
174
173
169
165
160
151
137
138
152
171
178
176
169
160
156
163
161
164
167
172
175
178
184
188
187
181
176
175
175
171
169
179
188
191
183
174
163
151
146
151
163
167
163
159
170
182
177
165
152
161
173
173
168
163
156
150
145
155
170
178
180
176
173
171
161
167
166
173
177
174
166
163
172
183
184
178
172
170
171
175
185
192
190
180
173
172
169
156
145
146
164
178
171
155
151
162
174
173
163
162
168
169
165
164
164
166
166
170
177
180
182
181
176
170
161
161
160
167
176
176
165
154
155
164
175
177
175
177
183
189
188
181
166
153
157
171
180
178
168
166
177
181
171
155
145
156
173
182
177
169
166
165
165
163
164
168
169
168
168
173
183
187
178
165
160
161
161
164
170
179
176
169
161
161
172
181
182
183
184
186
177
162
150
146
156
172
185
193
193
185
176
173
172
171
168
170
174
176
175
167
165
167
169
166
163
161
163
155
151
158
178
187
178
162
161
175
174
167
167
175
181
180
174
173
183
187
182
173
167
167
168
166
164
165
169
174
184
191
186
174
161
163
173
184
187
184
179
177
166
159
161
173
181
176
168
164
162
153
147
149
165
175
169
158
158
179
177
167
160
165
171
171
170
172
182
187
178
163
154
159
172
182
184
179
172
173
176
173
164
152
151
162
172
176
173
178
190
192
180
163
158
167
174
172
166
167
165
160
150
151
160
163
155
149
151
178
172
164
160
163
166
164
159
158
167
171
171
165
160
167
177
185
186
178
173
170
173
168
159
154
160
170
173
163
158
165
185
198
191
167
153
153
158
161
161
160
162
160
160
162
167
162
153
150
155
187
175
166
164
173
180
174
164
158
159
162
167
168
173
171
173
175
175
176
174
172
174
177
175
173
171
177
177
173
166
163
168
177
178
164
151
148
155
160
156
146
150
158
168
169
169
167
170
170
173
191
179
168
166
176
187
186
177
169
167
167
169
169
171
167
162
161
168
177
177
177
182
189
191
181
172
171
178
186
182
168
159
162
169
165
157
155
161
167
156
144
146
160
169
165
155
160
173
187
187
183
174
166
164
172
184
185
179
175
175
175
170
164
161
163
164
169
175
177
178
176
181
187
188
176
165
163
170
174
169
161
158
166
180
182
172
167
165
166
160
151
153
161
164
153
139
141
158
177
185
171
173
166
162
168
177
182
175
169
165
167
166
160
161
170
182
189
183
177
170
165
167
172
174
175
170
167
163
156
146
147
157
175
191
195
185
170
162
163
166
167
161
158
155
151
145
142
145
159
176
173
179
175
163
160
169
178
176
164
152
153
155
158
163
172
181
179
168
160
159
160
164
165
171
176
180
177
167
160
153
154
160
170
184
188
184
169
159
159
167
172
165
154
151
160
168
167
155
151
162
179
186
177
158
147
154
166
174
163
154
151
154
160
165
164
158
145
138
140
152
162
167
169
172
175
177
178
179
181
181
176
168
162
161
165
167
166
161
158
163
168
166
157
157
169
188
190
173
157
157
184
183
170
152
142
144
154
161
159
159
162
166
173
173
167
153
136
130
135
148
157
164
170
173
172
170
169
177
184
181
175
164
153
146
147
152
162
164
161
159
164
163
160
160
167
178
183
178
165
158
180
176
168
161
161
160
157
155
157
162
170
174
183
189
185
170
152
145
147
150
150
153
162
170
169
163
159
161
162
161
157
154
150
146
146
154
163
169
167
166
161
157
153
155
159
162
165
161
158
159
177
177
179
180
187
186
176
162
159
165
172
176
184
191
191
181
161
156
158
161
156
154
157
159
160
159
156
152
151
155
159
160
157
154
156
163
170
170
168
166
160
151
144
146
157
160
155
143
135
144
175
179
181
180
182
184
179
169
163
164
167
169
173
175
173
169
161
158
159
163
166
165
160
154
151
154
155
157
161
168
170
166
158
156
163
170
169
160
157
157
157
152
147
151
159
162
151
134
122
126
173
176
171
163
160
161
166
166
162
157
159
161
162
158
153
160
168
165
158
155
163
173
173
164
156
158
164
166
168
167
163
157
153
156
164
164
157
148
145
151
156
160
163
166
162
154
143
136
133
133
168
171
172
167
159
159
165
168
164
159
160
162
161
151
150
163
180
177
162
152
162
176
183
181
174
171
171
170
167
157
150
145
147
155
159
157
152
151
156
160
162
166
173
174
163
147
139
142
149
151
160
169
180
188
183
181
180
178
176
168
163
163
164
162
163
172
176
173
167
163
166
174
181
188
186
174
164
156
154
149
145
144
151
157
158
157
159
168
174
176
171
166
165
163
161
155
150
148
149
153
155
162
178
191
192
187
182
182
181
174
166
165
170
180
182
172
161
160
168
173
169
168
174
183
184
167
147
137
140
147
149
151
156
159
163
165
171
174
177
178
177
168
157
153
158
165
162
149
145
149
158
152
158
171
181
180
179
180
183
183
176
169
175
185
181
165
152
157
170
174
166
161
167
180
182
165
146
141
145
150
155
157
159
162
168
172
175
173
169
175
181
179
165
156
157
163
162
154
151
156
164
153
143
150
167
176
177
179
185
190
188
181
176
175
171
166
166
172
174
169
161
158
165
176
175
167
159
163
166
165
163
159
159
164
168
170
166
161
163
171
180
182
177
167
160
157
154
156
161
167
167
163
149
145
159
174
185
189
187
189
185
180
174
171
172
179
186
183
173
165
162
163
165
164
159
155
159
172
181
183
173
163
159
161
163
159
156
158
161
164
166
172
177
177
169
155
149
148
151
161
156
161
160
157
163
175
187
192
187
180
173
166
164
170
180
188
187
180
172
166
167
171
165
157
149
148
155
164
176
185
181
172
159
152
153
155
155
160
160
158
156
158
164
170
170
161
150
141
139
146
135
146
162
172
173
175
176
182
184
175
165
158
159
169
179
184
182
177
174
176
178
176
173
168
166
161
155
155
162
174
182
175
159
146
149
157
164
164
162
159
158
157
155
158
161
163
159
148
146
151
132
139
160
176
176
166
158
164
171
171
166
162
164
172
177
179
178
179
180
182
181
178
176
179
177
170
161
157
161
168
175
170
161
151
152
159
167
168
166
162
160
158
155
155
160
163
163
158
161
165
149
146
158
169
169
154
144
147
156
163
166
170
174
173
174
175
176
177
177
179
178
176
174
169
161
154
156
160
164
165
162
162
164
165
164
162
163
165
162
159
154
155
158
165
164
163
160
162
165
166
160
156
158
164
164
154
144
139
140
148
159
166
169
168
169
172
170
164
161
163
169
169
162
151
142
140
149
161
166
160
153
154
166
178
179
164
152
147
150
148
147
151
163
170
168
156
157
161
164
159
164
165
164
165
168
166
158
143
138
146
159
165
158
151
154
163
164
155
146
149
157
160
152
142
141
149
160
163
162
160
157
159
168
176
177
163
151
146
151
153
151
152
163
171
169
161
156
158
161
156
168
171
169
170
173
172
164
153
152
160
168
166
156
146
150
162
165
156
144
143
147
151
150
147
153
169
175
168
159
163
168
167
162
157
156
156
155
160
167
169
158
151
160
167
168
163
157
159
158
154
170
167
165
164
161
157
157
161
169
173
169
161
155
155
161
169
167
158
149
146
146
147
148
154
166
174
174
161
159
167
171
163
147
136
137
147
154
163
169
165
156
147
153
159
163
160
154
155
158
159
165
155
152
148
144
142
147
162
172
169
157
151
157
171
179
178
169
160
155
151
148
145
149
158
167
166
155
149
151
158
160
149
134
130
135
145
151
153
153
149
148
148
151
154
153
150
149
153
160
163
162
151
147
147
146
146
149
158
158
152
147
152
166
180
186
180
171
163
158
157
154
147
149
159
164
159
145
139
140
146
147
143
144
149
154
153
152
153
153
149
150
150
154
156
154
155
160
168
171
165
164
158
153
151
154
153
152
146
140
140
146
155
168
177
178
174
169
164
162
157
152
148
147
158
160
157
146
140
140
145
149
156
166
169
166
163
164
169
170
165
154
147
150
158
165
173
177
181
174
160
167
165
157
153
155
158
154
146
141
145
152
153
156
162
167
165
160
157
156
153
147
139
142
150
155
156
152
152
153
156
164
170
176
171
161
154
161
170
176
171
156
144
142
152
168
182
185
183
173
158
160
161
154
150
153
162
166
165
164
163
158
150
150
159
164
161
150
144
148
152
146
136
138
146
155
157
157
163
166
166
165
165
164
156
146
137
138
147
159
163
162
155
149
149
159
169
175
176
169
157
146
151
151
149
150
161
174
185
187
177
165
154
153
159
162
155
145
145
153
162
155
145
142
149
156
157
156
161
166
168
161
152
146
143
144
142
140
139
143
153
163
165
160
155
155
154
161
164
163
154
149
151
154
153
148
151
165
183
189
179
164
157
159
161
160
156
154
161
172
178
170
156
150
155
157
154
150
150
159
165
159
151
144
145
157
169
176
169
156
147
146
151
156
156
158
159
161
160
152
147
163
165
167
160
150
146
159
174
177
166
153
157
168
175
174
171
171
178
182
180
171
161
157
158
157
152
148
146
152
155
155
153
154
159
171
183
194
190
171
148
135
134
144
153
160
167
167
162
152
145
178
175
168
159
151
150
161
173
167
157
150
156
172
184
188
185
183
180
173
168
164
161
160
160
158
154
154
152
154
153
151
157
165
173
173
170
173
173
167
152
144
141
145
151
155
162
166
167
160
153
182
172
158
148
148
155
165
169
165
156
151
158
165
174
177
178
177
171
165
164
162
162
159
159
157
161
162
161
156
152
153
160
171
174
165
154
154
157
158
155
156
159
162
159
154
155
161
166
162
156
178
167
151
146
147
153
162
166
165
164
164
162
158
154
154
156
160
160
164
167
169
162
156
156
159
162
166
165
163
160
161
164
168
168
160
156
160
163
159
155
158
168
176
174
168
161
156
152
151
152
172
162
154
151
153
156
159
162
168
172
172
166
154
147
148
150
151
157
167
171
170
159
154
156
162
166
170
172
168
166
165
164
160
156
154
160
168
171
159
154
157
170
179
181
178
166
152
141
142
150
185
193
195
183
165
155
152
157
165
177
188
194
190
180
178
182
186
183
176
173
175
179
181
178
173
166
156
146
145
152
158
160
158
161
167
167
162
159
165
172
172
175
177
178
175
168
161
158
158
160
193
193
182
166
157
154
165
175
176
178
189
195
189
171
158
163
179
182
175
164
159
161
167
173
174
175
170
164
162
163
161
160
163
168
173
168
159
149
151
162
170
175
175
173
166
161
160
164
171
171
195
191
177
160
153
164
184
191
185
173
171
177
175
162
148
149
164
175
174
164
158
157
159
160
167
178
181
173
164
167
171
173
168
163
166
169
169
166
167
167
169
165
158
158
162
162
162
165
171
171
179
181
175
170
173
183
190
190
180
168
158
156
159
163
158
157
159
167
176
182
182
172
157
154
167
185
187
170
151
157
173
182
170
159
160
168
176
182
187
190
180
160
142
145
162
173
167
153
150
157
161
168
169
177
188
194
191
180
173
172
164
161
168
178
182
172
161
161
175
193
195
175
152
150
168
188
186
166
151
155
170
176
168
157
161
169
172
176
186
193
180
157
142
152
175
179
158
138
134
147
161
165
165
168
180
189
187
181
179
181
179
176
180
190
192
179
161
158
169
181
178
161
144
146
163
180
183
170
165
166
169
166
161
159
166
172
167
164
168
170
164
152
157
175
186
175
152
138
144
157
172
170
168
167
172
175
178
183
193
191
181
170
168
175
179
171
163
160
166
172
168
152
139
141
152
170
179
174
169
170
170
170
167
168
174
176
170
163
158
155
152
153
168
182
181
166
153
156
169
174
169
166
174
179
175
164
162
171
188
190
178
157
152
158
169
171
167
163
166
171
175
167
153
147
153
170
180
173
159
157
167
179
185
181
174
172
168
164
161
156
155
156
166
169
165
163
166
174
181
178
154
151
166
180
183
169
155
158
170
179
177
166
162
170
180
179
170
162
162
173
181
179
169
164
168
179
182
171
157
149
158
176
188
184
168
156
154
160
165
164
161
160
158
161
161
165
169
175
178
178
158
148
154
169
183
186
174
164
166
179
188
186
183
185
188
180
168
159
163
172
176
173
170
170
175
177
175
169
162
157
160
172
180
175
159
149
151
161
169
170
170
167
164
162
162
165
169
173
175
177
175
167
157
162
177
189
186
178
176
185
193
193
187
183
181
172
163
160
168
174
171
164
159
161
162
161
163
168
169
169
168
172
173
168
159
157
163
168
170
171
176
175
166
159
158
163
168
168
169
172
183
184
172
163
166
173
175
174
174
183
190
189
179
172
170
170
173
173
177
178
172
166
160
154
152
154
161
167
170
170
170
173
172
168
165
169
174
167
159
160
166
166
152
141
147
161
171
161
154
159
180
190
186
174
167
168
165
161
158
165
176
181
178
171
169
175
184
187
187
181
172
170
164
160
156
157
165
169
168
163
164
168
170
168
167
168
168
158
146
141
144
144
137
131
145
169
178
165
151
151
180
184
185
178
178
179
174
163
155
156
167
177
178
174
170
170
181
192
194
185
170
163
163
167
166
164
166
171
172
171
164
165
167
169
167
164
161
158
150
139
132
134
142
149
163
177
185
179
170
163
178
174
166
164
174
185
186
176
167
164
168
174
178
175
169
162
163
179
191
185
169
158
161
170
172
168
167
171
175
174
168
169
174
178
171
164
162
165
164
152
142
149
165
179
175
171
175
184
185
169
167
155
144
146
160
175
181
175
169
168
167
167
169
173
170
160
155
165
179
181
167
158
161
173
177
174
174
174
173
167
164
169
178
181
174
167
164
165
168
162
162
171
182
184
167
154
157
170
178
168
164
153
147
153
165
176
176
169
165
158
154
151
158
168
173
169
166
166
171
171
164
159
164
174
182
185
180
177
171
161
159
159
168
172
173
170
165
160
160
160
168
174
172
164
155
150
155
160
165
165
177
176
176
178
183
185
182
175
167
158
151
147
153
164
177
182
177
169
164
164
163
163
167
174
184
187
182
178
170
165
161
156
153
161
171
174
169
157
149
152
162
165
159
153
157
166
168
164
159
160
191
199
197
189
181
179
182
184
183
176
165
156
155
165
181
185
175
162
156
159
164
166
169
171
175
175
170
171
174
173
169
159
154
159
173
181
178
164
150
149
158
166
164
163
166
174
176
164
152
149
183
190
188
173
161
155
162
174
182
183
177
168
166
177
187
187
171
157
152
157
159
163
166
167
165
160
158
166
178
179
174
164
160
164
171
178
177
166
155
151
158
168
175
173
168
162
159
150
141
138
160
164
166
159
152
149
152
159
167
170
170
169
173
185
192
182
168
157
156
157
151
151
160
165
164
156
157
164
173
177
174
167
163
162
162
165
167
164
155
154
158
165
169
168
158
147
139
135
139
147
153
156
163
164
169
169
170
168
166
166
163
166
176
183
180
169
157
158
162
162
156
154
162
167
166
164
163
164
168
173
176
171
161
152
151
159
162
157
153
155
157
152
149
151
155
153
144
140
153
170
164
168
171
170
177
183
186
185
177
168
166
169
173
172
158
150
152
159
164
164
166
170
172
170
167
169
168
165
163
168
171
165
150
142
147
158
158
149
149
151
156
153
149
156
165
166
161
157
162
175
175
180
176
167
162
168
180
185
179
170
172
178
175
159
143
144
157
161
157
159
170
185
182
172
166
170
170
164
155
156
156
153
147
147
154
157
154
145
144
151
158
163
167
171
173
170
162
158
158
158
171
180
179
167
156
158
168
175
172
170
176
181
173
154
144
155
169
167
158
157
170
186
184
176
172
173
172
164
151
146
144
148
156
164
165
159
153
150
151
153
159
167
175
174
163
150
144
145
145
144
163
174
180
178
166
164
166
168
169
169
177
179
173
163
162
167
173
167
160
163
170
173
174
176
179
178
173
164
154
143
143
150
163
170
168
164
163
166
165
161
163
167
171
166
157
144
137
138
141
146
162
167
173
178
176
171
168
168
170
171
175
174
175
182
184
181
172
164
166
168
167
161
160
171
179
180
175
168
159
146
141
145
155
159
161
165
172
174
172
168
169
172
170
164
161
155
152
144
142
147
165
160
159
168
177
176
169
164
167
167
165
165
174
186
193
188
178
174
174
168
161
156
157
165
174
180
186
182
165
142
131
137
151
156
160
168
175
177
174
174
179
176
170
160
159
163
165
155
149
148
169
157
151
160
176
177
167
158
154
160
162
160
164
170
180
189
194
191
179
164
156
157
158
160
163
173
186
185
164
139
130
139
155
167
171
172
173
172
173
175
179
175
162
152
151
157
161
159
156
151
166
162
158
160
168
167
156
147
147
157
165
163
154
147
157
183
201
201
178
160
153
159
159
153
147
152
164
169
163
151
147
154
165
174
175
172
169
167
169
169
165
164
161
159
156
155
148
147
148
154
157
169
173
169
163
158
152
148
150
160
167
168
157
142
150
172
194
193
176
158
154
159
161
153
147
146
151
156
163
172
173
169
163
160
163
166
166
164
159
156
159
163
172
175
172
160
145
136
140
158
146
167
177
177
168
163
164
168
167
166
166
167
160
153
154
169
181
185
173
160
155
159
162
167
167
162
158
155
162
178
186
177
162
146
151
161
169
166
157
153
157
165
174
180
177
165
150
136
142
160
149
160
172
175
172
175
183
189
185
171
161
159
160
156
157
165
175
179
172
166
160
161
163
169
175
171
165
156
160
168
181
179
165
155
159
168
174
168
155
149
153
160
167
172
171
165
155
144
145
156
159
160
162
166
167
168
174
183
182
170
156
151
150
151
153
159
162
167
166
168
170
168
161
158
158
156
154
154
154
159
166
173
177
177
178
175
172
161
150
145
146
152
158
168
172
167
159
150
148
150
170
168
167
164
159
152
145
150
155
156
153
149
145
144
148
151
154
154
157
162
167
165
158
150
147
145
148
152
155
156
160
167
179
190
187
172
157
150
146
148
151
156
166
173
174
171
162
155
152
153
178
182
182
176
165
149
139
136
143
152
156
153
151
145
149
155
156
153
149
149
151
152
154
155
156
160
159
162
162
163
164
167
172
178
173
157
150
152
161
166
165
166
172
176
173
165
161
159
157
156
178
185
185
183
176
169
162
160
163
166
166
163
158
154
158
163
163
158
151
146
144
147
153
160
170
180
178
169
163
166
167
169
165
158
151
146
153
168
183
183
168
159
163
167
162
152
148
152
155
154
169
169
169
172
175
177
178
183
181
173
165
160
158
157
157
160
160
157
152
151
149
149
153
161
175
185
176
160
148
155
164
164
154
145
140
146
159
175
187
178
159
150
156
164
161
149
142
143
146
145
156
152
155
160
163
169
176
183
179
165
150
149
156
162
162
154
149
148
151
156
158
154
153
160
167
171
157
136
132
147
157
157
146
142
147
155
162
170
171
162
152
149
157
164
161
154
152
154
153
151
156
157
158
161
163
168
175
180
169
152
144
150
166
173
172
165
158
155
154
157
158
152
152
158
162
160
147
137
139
154
159
159
152
153
160
164
167
168
167
161
159
159
158
156
155
157
162
165
168
165
164
168
167
163
163
169
178
179
170
160
157
165
175
182
182
180
177
174
168
159
151
148
151
159
159
159
156
155
159
165
167
169
169
168
168
170
172
172
172
171
170
161
151
146
151
160
166
168
170
171
164
165
162
159
161
167
176
178
178
174
173
172
174
184
186
184
181
181
175
164
151
145
149
159
163
167
171
174
170
166
165
173
183
182
170
164
161
167
174
179
172
160
147
145
153
161
161
158
156
161
155
154
152
154
157
164
172
175
176
175
166
160
169
184
193
186
171
160
160
156
150
144
148
159
167
173
175
179
170
159
155
162
175
177
163
146
141
150
164
172
170
162
154
153
156
157
153
152
153
155
148
150
154
157
157
158
167
174
174
163
149
146
160
185
198
185
158
142
144
152
153
146
147
159
171
173
171
169
167
164
158
159
156
152
143
136
140
150
158
158
158
156
158
158
157
151
151
154
159
154
151
157
166
168
160
154
161
177
182
167
148
143
157
182
189
174
153
146
155
165
165
153
152
158
167
167
159
157
165
174
176
161
143
126
129
143
165
174
164
148
139
144
154
158
159
155
155
158
159
152
152
159
171
177
163
150
155
177
189
176
156
152
162
178
178
168
157
160
170
179
176
164
157
160
163
161
153
151
158
170
176
163
146
134
139
157
178
182
171
152
142
143
149
155
158
161
161
159
150
148
153
151
163
171
161
148
150
166
177
172
159
158
169
178
179
170
163
161
167
170
171
168
161
162
162
162
156
152
152
156
159
161
164
167
164
161
161
162
162
161
160
156
154
153
158
166
166
160
147
143
155
149
153
157
156
148
147
150
154
157
157
161
168
174
176
175
167
157
146
144
149
156
160
162
163
161
162
159
153
152
153
161
173
181
174
156
144
141
148
157
163
165
160
158
163
171
176
169
156
141
163
158
157
157
154
154
150
151
151
155
160
163
164
165
166
167
162
152
140
132
138
147
157
162
160
160
165
169
168
165
162
162
166
168
161
153
145
141
141
144
155
166
168
164
165
169
173
169
155
142
162
171
175
169
159
159
165
170
172
173
172
168
158
152
150
153
152
147
143
145
150
155
157
159
160
161
168
179
180
173
163
157
158
156
157
156
155
150
143
144
156
171
172
163
152
149
154
155
152
146
179
177
174
169
161
156
156
160
168
176
182
184
182
179
183
183
182
177
173
173
177
175
165
155
156
167
178
177
166
159
158
163
170
176
175
169
161
162
169
175
178
179
181
185
185
177
168
162
160
162
184
181
175
169
165
165
171
174
173
175
183
194
193
182
171
168
173
172
170
168
167
167
163
156
158
167
174
167
159
158
162
164
165
167
169
169
165
166
170
176
179
178
178
185
186
179
170
165
168
169
185
182
174
167
170
179
187
184
175
170
178
189
187
171
151
145
153
165
169
166
161
159
160
158
167
177
179
169
156
157
166
169
160
153
159
169
175
171
170
170
166
161
157
165
178
180
171
161
164
171
181
173
165
168
175
188
190
182
175
173
179
182
178
169
154
146
148
160
171
177
175
166
156
155
170
189
194
176
158
154
160
162
148
144
158
171
177
174
166
168
165
152
140
148
170
181
173
157
157
170
181
171
163
168
181
195
191
181
176
181
185
180
175
175
176
170
160
156
165
177
176
164
148
147
164
186
198
188
170
155
147
143
143
147
162
171
166
156
156
166
169
160
149
157
170
177
166
152
155
169
190
183
170
170
181
194
191
183
182
188
185
173
167
175
188
184
166
151
145
147
145
136
130
136
151
173
189
192
182
164
145
137
145
162
171
167
148
138
144
159
171
170
168
170
169
162
152
151
162
169
191
192
179
174
174
177
178
183
189
188
176
159
154
163
176
175
161
144
132
125
121
119
125
137
149
162
173
180
177
164
154
150
159
166
172
166
156
148
149
155
162
167
170
167
159
147
144
152
168
172
176
179
178
177
172
164
165
180
191
188
172
153
148
158
165
164
159
148
143
140
137
136
141
148
154
164
168
168
165
164
165
165
162
164
161
165
167
167
163
159
158
158
159
155
146
139
139
151
165
173
157
156
166
176
177
172
172
178
186
187
178
165
161
162
167
166
164
162
163
168
166
161
155
155
157
164
166
168
167
168
168
167
163
155
149
150
158
167
172
168
162
162
163
158
148
136
134
145
164
172
155
148
156
170
185
189
185
177
177
182
181
179
174
172
170
168
163
162
172
177
175
161
150
150
157
163
166
169
172
171
168
167
165
161
151
142
142
153
164
174
177
180
183
179
160
136
127
143
167
179
170
166
164
167
181
188
181
171
167
170
177
176
172
170
169
165
158
157
165
169
160
149
141
147
158
165
168
170
171
170
167
168
170
171
163
153
145
146
155
168
182
189
188
178
162
145
136
149
170
179
183
189
184
173
167
171
169
163
157
160
167
172
172
169
167
166
163
160
162
164
158
154
152
157
163
168
171
170
166
165
164
164
164
165
166
170
165
158
153
160
176
179
165
153
155
161
165
164
160
160
180
195
193
179
169
168
170
163
156
157
167
173
174
173
171
176
180
176
175
172
170
170
167
168
167
166
167
164
160
161
160
157
153
153
164
176
179
168
155
152
158
158
143
133
147
173
187
173
153
147
166
181
185
181
181
188
187
174
160
160
170
180
182
177
177
181
184
186
184
178
170
165
165
167
166
162
157
153
156
159
160
159
154
154
164
174
178
169
159
150
151
152
146
142
155
175
187
177
160
149
163
167
166
170
181
194
195
179
167
163
168
175
180
179
173
165
160
165
174
173
160
148
148
157
163
162
160
158
159
160
159
162
164
165
165
169
170
168
165
158
157
162
165
165
159
164
172
174
166
150
173
164
152
153
164
176
179
175
170
163
162
161
170
176
169
146
132
139
159
163
150
140
145
155
162
167
173
176
173
165
161
166
166
164
161
159
162
167
170
164
168
174
177
173
160
155
160
165
162
149
182
167
152
152
158
163
162
165
164
162
157
156
164
171
165
145
135
145
163
166
156
147
148
158
164
169
175
180
180
174
170
168
162
153
147
149
157
159
161
163
167
171
171
166
161
158
161
161
159
152
188
172
166
171
177
175
166
160
160
161
160
159
162
167
166
160
159
166
171
169
164
159
159
164
168
170
170
171
169
170
173
168
158
147
145
149
154
153
148
146
152
159
163
165
167
167
165
160
161
171
185
181
182
191
198
192
179
170
167
170
170
163
159
164
169
175
173
168
165
166
165
164
164
169
174
173
166
162
160
166
168
165
158
156
159
163
163
156
143
140
147
161
169
173
169
166
161
157
162
171
175
178
184
188
189
187
183
178
176
173
170
164
158
162
172
177
171
164
161
158
155
152
157
168
176
173
164
163
167
172
170
167
165
167
173
178
176
162
146
143
156
174
185
182
169
158
155
153
152
151
156
160
166
164
162
164
171
175
175
170
163
161
163
168
172
167
159
163
165
162
151
145
154
166
167
164
161
166
176
180
178
174
169
171
177
183
180
164
150
149
163
180
185
181
168
155
150
151
152
150
147
148
151
152
147
151
164
175
174
165
158
160
172
177
170
157
152
164
175
171
157
151
157
165
164
162
161
165
169
173
175
172
164
163
168
176
174
163
152
151
161
168
173
172
168
157
149
153
170
183
158
158
159
156
155
161
170
178
174
164
159
170
180
181
165
152
156
169
176
174
165
162
159
161
164
171
170
164
156
155
158
156
149
145
151
161
163
162
160
156
159
157
162
170
172
169
160
164
183
201
173
179
176
168
162
168
178
181
176
168
172
183
184
174
160
155
167
172
173
171
170
166
157
155
164
180
180
164
149
143
145
142
139
139
144
150
156
162
165
161
158
157
165
173
175
175
168
167
170
175
174
182
177
167
159
166
179
183
178
173
178
185
181
165
157
163
171
170
168
169
171
165
153
152
164
179
178
160
144
140
145
149
154
159
161
160
160
163
163
160
159
164
172
173
170
164
157
153
149
148
165
169
167
158
155
162
174
179
176
178
181
184
178
168
167
170
171
166
164
167
169
163
153
153
164
170
168
159
154
153
159
165
176
182
179
171
164
162
158
153
158
169
179
176
164
147
136
134
138
146
162
163
161
161
160
163
169
170
172
173
176
178
177
183
187
185
175
165
162
165
166
160
154
151
160
169
172
174
175
171
173
178
181
178
171
165
162
160
156
153
160
171
182
179
164
145
136
134
139
148
169
170
171
173
174
173
168
163
160
161
159
163
171
183
193
194
188
172
162
159
158
159
154
148
152
169
186
191
181
165
162
171
174
168
158
154
158
159
157
155
161
169
169
164
159
153
152
151
149
148
174
174
176
181
183
175
162
150
143
144
147
150
157
165
178
190
193
179
162
152
155
157
153
143
144
164
186
184
163
139
139
157
172
170
162
158
160
162
160
157
157
153
149
143
144
153
160
160
154
146
165
171
177
184
180
170
151
136
134
144
156
163
159
153
156
168
177
173
160
151
153
156
152
143
143
157
169
163
145
129
136
155
170
174
175
173
174
168
162
155
152
150
147
146
145
145
146
145
146
144
149
164
175
177
172
161
147
137
136
147
166
177
173
160
153
156
162
165
159
153
151
153
151
154
156
162
164
156
149
148
151
157
167
172
177
180
176
168
160
154
154
162
168
169
161
145
130
123
129
145
148
160
168
170
167
165
164
159
150
147
157
169
176
168
163
161
167
166
159
154
150
148
148
156
168
174
175
168
163
164
165
167
169
169
171
171
170
163
155
154
162
175
182
182
171
157
139
129
135
150
158
159
158
160
168
179
187
185
167
148
142
151
159
164
163
167
170
166
158
151
149
145
143
146
161
174
180
172
162
163
170
176
174
168
165
164
162
155
150
149
158
163
165
166
167
167
164
156
154
160
167
161
155
156
164
176
185
187
179
159
149
146
148
153
161
164
160
153
147
148
148
145
139
138
150
160
165
156
149
155
170
181
179
170
162
159
159
154
149
145
149
149
146
148
159
172
180
175
168
165
173
169
167
163
158
154
156
167
176
173
164
155
154
156
161
159
153
145
144
147
147
145
142
150
160
157
152
145
146
156
170
179
180
170
160
155
155
156
158
156
156
156
151
149
155
166
176
173
162
163
176
181
182
175
165
150
145
159
173
178
170
163
163
169
172
168
162
156
153
150
147
148
157
169
173
164
156
153
158
164
168
172
170
162
148
143
150
164
174
175
172
172
168
160
152
154
157
152
146
152
173
176
181
181
176
171
168
174
178
174
167
163
165
173
174
175
172
170
166
157
150
152
160
172
171
166
162
167
169
167
164
162
157
151
142
140
148
167
183
184
175
171
166
160
151
144
143
140
135
140
160
158
163
172
181
185
185
186
181
173
165
163
165
166
163
163
165
167
167
165
162
158
158
159
162
165
164
162
162
164
161
158
153
150
150
153
158
168
179
178
166
159
158
160
155
149
145
143
141
140
149
151
160
170
178
180
181
183
177
169
166
165
168
167
158
153
153
156
158
165
166
162
159
157
160
165
158
152
152
160
163
161
156
156
161
163
162
164
165
162
155
152
154
159
160
158
158
156
155
152
154
164
173
177
176
175
178
178
172
164
161
165
170
169
164
160
159
156
155
156
161
164
162
162
163
164
160
153
156
164
167
164
155
152
157
160
159
154
152
152
154
151
150
146
154
159
163
164
167
166
165
172
180
178
174
174
179
184
180
169
164
165
167
168
165
165
170
169
162
159
162
165
164
161
158
160
166
169
169
165
163
158
148
139
139
148
153
153
152
157
163
161
149
140
143
155
159
157
156
163
165
167
170
169
168
171
180
185
184
178
172
167
167
166
166
169
173
174
173
168
168
166
161
151
146
155
170
180
172
158
152
153
153
146
142
146
150
159
166
173
177
170
152
142
146
154
150
139
136
146
162
159
161
162
160
162
166
169
172
172
166
163
167
178
188
187
180
170
166
166
166
160
156
149
149
158
170
178
167
154
147
155
167
171
163
156
156
164
175
182
181
172
158
153
146
141
133
130
130
138
160
160
163
163
160
156
154
156
158
155
151
153
168
195
212
207
184
162
150
150
150
151
155
162
168
170
168
169
167
162
156
160
171
176
167
159
161
167
172
170
164
161
158
155
145
130
125
130
140
141
159
158
166
169
164
156
157
165
166
156
146
147
165
188
200
192
172
154
150
148
149
151
156
169
176
173
164
164
169
174
173
163
153
148
145
150
164
170
163
151
145
150
156
157
150
136
134
141
147
146
154
152
162
169
162
153
159
176
183
172
157
152
160
168
167
156
148
149
155
164
165
159
152
154
160
163
158
158
164
172
174
164
146
133
135
148
163
168
161
154
151
152
155
158
156
151
146
143
143
144
151
147
154
161
155
145
149
164
178
174
165
158
159
158
153
145
143
148
156
168
170
161
148
140
143
153
157
157
161
163
167
165
161
158
155
155
156
157
163
165
166
162
158
160
163
168
160
147
141
141
151
147
151
154
151
141
135
140
153
161
164
164
164
164
165
164
163
157
151
151
154
155
152
151
153
159
162
164
165
165
166
166
172
176
170
156
146
142
152
161
165
162
158
159
167
175
177
168
155
144
150
152
159
158
155
145
139
137
146
156
167
169
167
166
170
176
173
157
142
133
140
153
166
172
167
166
167
176
180
174
165
160
162
165
160
154
145
140
141
145
153
156
156
153
155
170
180
182
168
149
149
162
173
169
161
156
156
160
166
174
176
174
166
159
159
162
160
150
140
135
146
157
169
172
165
159
164
178
179
168
155
148
148
153
156
155
153
148
143
142
152
158
154
142
139
149
168
172
166
150
183
170
161
161
164
164
167
166
170
173
177
182
187
189
186
180
175
173
174
177
178
171
157
145
144
163
183
188
179
164
160
169
180
182
172
161
162
172
176
168
154
148
156
165
167
163
163
165
169
169
171
170
164
169
171
175
178
175
172
170
169
174
182
185
182
180
174
170
171
172
176
172
163
147
142
153
166
170
166
164
166
168
169
166
162
163
166
174
179
175
166
158
158
165
168
166
165
165
168
169
164
171
175
171
172
172
170
168
166
168
170
173
174
171
168
166
166
168
170
171
174
175
173
164
160
162
164
165
162
165
169
170
163
157
162
168
172
168
165
165
164
162
158
165
176
179
176
169
166
166
176
181
179
171
166
164
161
158
164
177
188
188
181
171
163
159
160
165
170
174
176
179
182
179
174
176
177
173
169
170
170
168
159
155
161
171
172
160
149
152
163
164
161
164
176
192
193
180
168
166
197
191
179
170
167
169
164
161
173
190
201
197
184
175
173
171
166
163
162
157
156
159
164
167
167
171
180
185
183
175
168
160
155
157
162
166
162
149
145
155
169
175
168
163
168
182
188
181
171
167
205
196
177
167
167
172
175
173
176
187
188
181
172
170
177
185
181
165
144
124
112
117
132
144
149
158
169
184
184
169
156
148
153
159
163
160
153
146
152
168
182
186
176
164
155
156
163
172
173
168
200
196
178
166
164
169
173
172
172
171
170
161
158
162
173
181
182
167
140
111
95
101
123
143
151
155
163
170
172
163
152
147
151
159
161
162
161
162
163
173
182
187
180
168
154
146
149
158
166
169
190
190
179
166
162
164
168
171
170
165
162
161
162
165
167
170
175
170
159
139
126
130
146
161
164
162
162
166
168
166
165
156
149
146
152
166
175
178
175
175
179
181
180
174
167
154
145
146
156
166
176
177
171
166
163
167
173
179
179
174
169
167
168
168
165
168
174
179
180
175
169
168
169
170
170
167
165
170
179
184
176
158
145
142
148
159
171
177
178
177
177
177
179
180
171
154
141
140
151
163
160
160
164
167
166
169
177
180
182
179
172
168
166
164
163
167
173
177
178
179
177
177
173
175
174
171
170
173
182
183
171
157
147
146
150
150
152
156
165
173
174
172
175
179
170
148
134
140
159
169
159
165
172
173
167
165
166
169
172
171
168
163
156
154
158
164
165
164
163
160
159
162
169
174
178
180
174
171
169
164
158
157
161
166
163
151
142
145
156
168
171
168
168
171
165
150
142
150
167
170
175
186
189
178
164
162
165
167
168
164
166
162
155
153
159
165
165
159
154
152
155
159
166
174
179
179
175
166
159
156
160
168
173
170
165
158
152
153
160
168
174
170
163
157
160
161
162
164
163
159
179
192
185
169
160
168
175
174
169
166
170
167
165
164
169
175
175
169
164
167
169
170
172
173
175
174
168
157
154
160
172
181
177
168
162
163
167
164
163
170
180
181
168
155
156
166
170
162
153
151
167
174
165
155
161
177
186
179
166
169
175
175
170
167
174
181
180
173
171
176
177
179
177
176
174
168
161
154
156
165
178
183
177
165
160
164
166
161
158
161
175
180
170
155
151
158
162
158
152
153
166
165
155
155
167
185
190
179
169
173
176
175
170
168
170
168
163
160
161
166
163
166
174
177
175
167
163
164
162
164
166
169
166
161
159
161
162
157
152
153
161
166
162
151
144
149
156
159
158
154
183
177
166
163
171
178
179
175
174
177
176
171
167
167
161
148
141
144
153
154
150
153
163
168
165
163
168
176
175
164
157
157
159
159
157
163
166
165
162
158
157
155
152
148
148
156
161
163
159
153
191
180
168
161
163
162
161
167
178
180
176
171
170
169
158
141
139
154
169
167
159
158
161
156
146
147
161
176
175
165
159
160
162
157
155
161
171
176
176
171
165
161
162
164
168
170
167
162
159
163
178
161
150
154
161
159
150
153
165
176
175
172
172
172
161
151
156
170
180
180
177
175
170
160
147
146
156
164
166
162
163
170
169
160
150
150
162
172
177
173
170
171
173
180
183
180
166
158
160
174
161
145
139
157
177
179
165
152
153
161
170
169
168
165
162
160
163
169
171
171
173
175
175
173
172
170
165
160
156
160
164
168
166
156
148
146
151
160
164
165
165
170
172
177
173
170
166
161
164
173
158
148
150
167
188
196
186
169
155
155
161
165
159
156
153
156
159
161
162
158
152
151
160
176
188
185
171
161
161
163
167
166
163
159
158
159
159
157
150
151
159
165
166
161
157
163
174
177
170
161
162
159
158
163
172
183
186
180
167
159
160
163
162
158
149
146
151
161
165
154
138
132
147
169
178
174
163
160
166
172
172
166
161
164
174
184
182
164
146
145
160
173
172
164
158
163
174
180
173
161
162
156
155
151
146
150
160
167
167
161
160
166
174
171
159
149
153
165
169
159
144
141
152
164
165
159
153
156
160
166
167
163
162
166
179
191
189
172
155
153
164
180
185
181
172
165
162
166
172
170
157
154
155
152
144
140
143
153
156
157
156
166
180
183
174
161
163
168
169
163
154
154
155
159
160
159
156
154
150
151
155
159
162
160
162
167
170
174
173
168
167
172
179
184
180
171
158
158
166
171
164
161
162
161
157
155
156
156
156
147
148
162
175
182
179
173
173
170
167
164
160
156
146
151
161
171
169
155
145
142
148
154
157
153
147
146
156
174
184
178
164
159
161
170
174
175
170
164
161
165
170
164
161
159
158
165
174
172
160
149
148
158
171
178
183
181
176
169
166
167
164
154
143
148
163
172
166
150
143
149
155
154
153
150
145
143
151
166
174
169
158
152
154
159
167
169
169
163
162
168
169
161
154
148
152
163
175
178
171
162
159
166
175
181
185
182
177
168
166
168
168
161
154
157
160
158
147
142
152
167
171
160
155
156
157
156
155
158
157
154
149
152
162
166
166
157
148
146
155
172
164
164
161
155
156
163
170
175
173
171
172
177
177
181
180
180
177
170
164
165
169
174
170
160
152
143
141
149
167
183
187
178
168
162
160
158
154
153
150
147
148
154
166
173
166
149
135
134
146
161
169
174
175
170
162
161
162
163
166
167
172
174
170
166
167
172
179
176
162
159
166
175
170
149
137
142
154
166
173
175
183
187
182
171
161
156
151
148
148
149
153
159
166
168
165
152
143
141
146
148
175
176
180
175
167
160
152
152
154
159
164
165
160
151
155
165
176
170
158
155
162
169
159
142
137
154
174
175
163
154
165
181
185
175
165
159
154
148
147
150
157
164
165
164
162
159
158
156
153
146
165
167
174
177
171
165
156
149
147
154
162
167
166
160
156
157
155
150
148
154
160
157
147
144
154
173
185
176
160
150
156
167
174
172
171
169
166
160
153
152
154
158
161
165
164
161
161
157
151
146
151
154
162
169
171
168
164
153
148
149
161
174
182
179
168
153
142
138
145
157
161
155
147
147
162
176
184
177
168
159
155
157
163
170
174
173
171
168
164
158
151
149
156
163
167
163
156
148
145
144
150
150
149
153
161
165
166
161
152
149
153
167
178
180
170
160
148
146
153
165
171
165
151
145
151
161
173
176
174
164
156
155
162
169
169
163
160
165
170
169
163
155
151
155
162
165
162
155
150
150
164
157
150
149
156
160
163
163
160
155
153
153
157
162
166
164
159
154
155
165
172
168
154
140
139
149
159
161
161
162
161
164
163
159
151
146
148
155
163
168
165
158
148
145
151
167
178
180
172
164
172
164
158
156
157
157
157
164
172
174
164
151
146
153
165
169
163
152
153
162
168
165
156
151
157
158
151
143
145
155
171
176
166
148
138
140
148
153
152
157
165
163
150
141
143
165
183
190
184
176
170
168
166
165
162
159
158
170
182
184
174
164
158
165
175
173
165
157
153
152
150
151
157
171
183
176
156
140
139
152
170
178
170
152
142
147
160
164
160
157
166
169
159
144
141
156
177
179
167
162
167
167
169
170
167
166
166
174
180
178
171
168
173
181
185
176
168
161
157
152
148
149
160
176
183
175
162
154
154
154
157
164
167
161
156
158
164
170
172
167
170
173
166
147
141
155
171
164
145
140
164
162
167
172
175
175
175
172
170
163
158
161
170
181
178
171
167
165
163
157
153
155
160
164
162
156
160
168
168
160
150
148
155
159
159
159
162
164
167
166
169
170
162
147
141
155
170
164
143
137
165
160
163
169
175
174
171
167
165
162
161
161
165
169
163
161
161
164
161
157
155
157
159
154
147
146
156
165
172
166
156
147
145
151
159
161
161
160
162
165
168
167
156
145
144
156
170
175
162
153
167
164
162
166
167
164
160
160
163
170
171
169
166
164
162
162
165
163
155
149
145
151
159
159
159
157
157
158
164
167
163
153
146
150
158
162
160
155
155
162
165
159
151
146
150
159
171
176
175
166
169
172
169
167
165
160
157
157
161
169
169
168
166
163
165
168
170
162
149
139
142
153
163
167
166
166
160
156
159
163
164
156
146
146
150
154
152
146
144
149
153
153
148
149
156
162
171
172
171
165
168
173
173
171
167
162
158
156
157
158
162
164
162
160
155
157
160
155
149
149
161
170
169
159
151
153
157
158
157
156
154
151
141
133
135
145
149
145
140
138
144
151
149
150
157
167
170
164
156
151
167
167
172
172
168
162
158
155
153
154
158
163
156
145
137
136
144
149
154
165
181
182
165
140
129
138
155
161
157
151
151
149
146
137
137
147
159
160
150
146
149
154
152
147
152
161
162
154
143
143
168
169
169
168
163
158
154
152
152
155
162
161
152
142
143
150
158
158
158
163
171
171
160
141
136
145
157
165
159
155
153
157
162
162
160
162
166
166
163
162
161
158
153
144
138
140
144
143
140
140
168
168
165
163
158
154
152
153
156
157
158
154
150
151
165
178
182
173
158
149
150
154
161
164
164
164
166
169
167
161
154
159
172
183
182
174
164
164
163
163
161
158
153
145
134
127
131
136
140
140
166
162
157
156
157
159
163
167
163
158
154
152
155
162
171
179
179
172
160
150
151
154
162
170
172
167
165
169
171
163
155
152
162
176
181
173
164
163
160
157
157
157
155
151
142
134
133
137
142
142
163
158
152
150
153
161
173
180
176
164
157
157
161
164
163
161
162
165
166
164
164
157
150
147
147
152
158
164
167
164
157
150
147
152
161
165
166
166
164
159
157
158
157
158
153
146
138
138
144
149
163
159
153
146
145
155
167
176
177
168
163
163
162
164
163
160
163
166
169
168
164
152
134
125
131
143
156
159
164
165
164
158
148
146
150
158
162
163
165
167
165
160
157
159
155
149
142
140
150
156
163
162
158
152
148
149
151
158
164
167
167
166
163
165
168
174
177
175
169
165
156
148
138
136
144
155
161
165
165
167
167
164
159
157
158
155
153
152
155
159
154
153
153
154
152
149
144
146
156
158
157
161
164
160
156
149
148
145
153
164
170
168
163
161
168
174
176
173
166
161
157
156
157
161
162
163
165
172
173
169
162
161
161
162
158
152
147
143
143
143
146
150
150
149
146
148
151
154
156
152
145
158
168
167
156
151
147
149
155
164
171
170
165
157
156
157
158
160
162
160
160
163
167
168
162
157
161
167
168
163
155
154
151
150
149
150
149
148
149
149
152
152
150
147
150
156
159
160
155
148
193
181
175
173
175
174
173
171
173
173
175
177
185
184
178
168
164
169
171
168
163
165
170
171
170
173
178
177
171
165
167
177
181
174
158
152
162
180
185
167
140
131
143
157
160
152
146
155
169
173
180
177
175
174
176
176
177
178
177
173
166
159
166
175
181
180
176
174
173
168
163
165
168
167
161
161
167
170
168
166
168
171
172
167
159
156
164
174
179
171
153
138
136
138
145
151
160
169
172
171
160
170
174
171
166
167
168
173
176
175
166
152
152
167
179
183
180
177
174
173
172
175
177
171
161
153
156
163
165
166
168
174
173
170
166
166
166
163
164
165
166
160
149
142
146
162
179
186
175
165
166
182
185
173
162
162
166
170
175
181
178
169
165
170
171
172
170
169
170
172
174
181
190
187
172
158
154
161
167
176
185
191
189
178
169
163
160
153
151
160
171
178
169
160
163
179
194
192
173
153
187
193
188
175
163
164
166
170
177
184
188
185
179
173
171
170
167
168
165
154
150
160
177
185
172
157
154
160
168
180
192
197
190
172
156
150
152
155
158
167
178
185
180
168
163
173
185
184
170
152
190
185
175
166
164
165
167
168
171
178
183
184
181
173
173
176
181
180
163
136
121
132
154
168
162
152
154
160
165
167
175
178
172
158
144
146
158
170
175
177
180
185
180
167
155
152
159
167
169
166
182
174
163
162
163
165
167
161
157
161
170
178
177
173
173
180
189
185
166
139
122
130
153
168
167
162
159
163
164
160
162
166
168
158
151
157
167
177
177
173
177
181
182
175
167
159
159
166
171
177
183
178
167
162
161
165
168
159
150
150
162
173
178
173
171
173
180
184
178
162
151
154
169
179
181
178
173
168
167
168
169
173
172
169
169
171
174
171
165
163
170
178
183
190
195
188
178
167
169
172
190
189
177
165
161
165
172
170
162
157
161
167
173
170
169
171
178
184
185
184
178
176
176
181
184
185
178
171
170
172
172
170
167
168
171
172
169
160
158
164
168
172
177
190
202
199
182
164
157
158
179
180
178
169
159
154
164
173
176
173
167
164
161
165
168
174
179
181
179
179
179
181
180
181
181
180
176
170
167
161
154
147
146
152
159
159
153
151
157
166
164
157
157
175
189
188
173
160
153
151
159
167
177
175
160
150
157
171
180
179
173
167
161
162
169
178
179
171
163
163
170
178
181
180
177
175
171
164
155
144
136
136
143
150
153
148
141
147
160
165
158
145
146
163
176
176
171
161
161
156
160
168
177
174
161
161
169
175
180
179
177
171
165
162
168
175
174
165
160
159
164
170
171
169
165
168
166
161
154
148
148
156
163
163
156
146
144
152
162
164
158
148
149
160
170
171
170
167
168
162
174
175
166
159
159
172
182
180
175
174
175
172
164
162
166
169
167
162
164
166
169
166
160
158
160
162
166
164
161
162
170
180
183
172
160
150
151
156
162
164
167
167
168
166
165
164
162
162
164
166
173
168
154
139
146
166
177
173
167
172
175
168
160
158
164
167
164
164
166
173
172
168
162
160
160
161
166
170
173
170
173
178
179
168
158
153
154
157
157
160
169
177
176
168
159
153
154
154
160
168
168
163
150
145
153
166
171
168
169
174
178
170
160
157
161
167
166
166
167
168
167
169
174
172
162
159
164
175
175
168
165
167
168
164
158
156
156
156
156
158
163
167
165
160
158
156
158
158
161
168
174
168
165
166
176
180
176
175
178
182
182
175
168
162
163
165
167
170
171
166
164
172
178
174
158
147
154
168
172
164
161
164
166
166
165
167
169
167
162
162
162
160
155
157
166
171
174
173
170
167
177
171
169
175
182
181
177
177
183
187
183
178
175
173
169
164
167
173
176
170
169
177
180
163
139
134
152
166
168
158
151
156
163
167
171
176
180
180
178
175
172
170
167
172
179
186
184
176
169
165
170
161
158
165
173
172
166
168
177
184
182
178
179
178
172
165
165
172
176
173
174
181
180
162
141
138
155
168
165
153
145
147
158
160
159
162
170
179
185
186
184
182
180
180
182
183
178
168
158
159
156
143
140
155
171
176
167
160
163
174
178
178
178
175
169
163
164
168
170
168
168
175
179
172
163
160
165
168
162
150
144
148
155
154
147
144
152
164
176
181
181
176
170
164
165
169
172
165
156
153
151
140
139
156
179
189
181
163
151
157
167
176
173
165
155
153
158
164
165
156
152
155
165
173
176
173
166
163
159
154
155
156
157
156
152
152
153
155
155
160
165
163
152
143
145
157
170
172
165
159
160
150
151
163
182
188
181
164
150
150
163
174
174
159
150
148
156
164
162
152
143
147
160
174
176
170
161
158
159
164
167
164
159
159
166
171
170
156
144
145
158
166
160
148
146
157
168
174
169
164
166
157
159
163
166
163
157
153
154
159
169
176
178
168
160
158
162
165
159
150
148
158
172
177
172
161
154
155
160
168
170
166
159
158
168
178
178
165
155
154
166
182
183
175
165
162
166
163
161
156
161
153
156
163
157
148
143
149
158
165
170
175
175
173
172
169
167
163
154
149
151
163
173
174
166
154
150
152
156
160
165
167
165
163
160
162
168
173
175
172
176
183
186
183
174
168
166
161
151
141
151
143
151
161
162
158
156
155
160
158
157
163
168
174
177
174
167
155
150
149
153
157
159
159
157
151
146
148
153
157
164
170
176
171
156
148
156
171
183
181
173
170
169
167
166
171
174
164
153
144
153
143
148
156
161
168
172
169
162
155
151
156
167
177
186
181
167
154
150
153
157
156
156
160
160
152
142
144
159
172
172
168
164
158
152
145
150
161
170
170
164
157
155
155
164
169
173
168
164
167
166
155
152
150
156
164
172
173
167
158
157
164
175
185
188
179
170
159
157
158
162
167
171
177
171
154
139
144
167
185
176
152
136
136
143
147
150
153
156
156
150
144
149
158
165
166
162
164
169
184
171
171
167
160
154
158
163
169
170
164
168
176
178
174
167
167
172
174
165
159
162
173
185
185
170
153
144
149
167
178
167
143
127
130
145
153
153
154
154
154
143
135
142
159
168
163
154
153
163
173
169
174
175
167
154
147
150
155
162
167
175
180
172
153
144
154
176
182
172
162
162
173
180
172
157
153
153
156
160
161
158
151
148
155
164
166
159
156
156
161
155
149
148
160
167
163
154
150
153
155
163
167
171
165
154
145
142
144
150
159
170
173
163
147
148
160
181
182
173
167
168
170
163
154
152
159
169
168
163
158
160
167
173
179
184
177
164
155
157
168
177
175
169
166
166
165
157
152
153
150
155
158
166
168
165
159
152
145
145
151
160
166
162
158
164
170
175
170
168
169
169
161
149
150
159
174
183
179
173
169
170
172
177
179
179
172
161
157
162
173
178
178
173
169
170
168
166
160
155
151
155
154
161
165
168
168
163
154
148
149
157
163
166
167
168
164
158
152
158
164
163
156
149
153
164
173
178
179
178
172
166
161
161
164
162
156
154
164
177
180
170
156
151
160
172
183
179
172
162
149
165
161
156
155
157
158
160
161
165
168
166
165
162
160
157
152
145
145
151
160
163
163
158
155
150
149
155
164
170
166
156
146
148
151
149
144
148
165
187
186
166
142
132
144
163
182
189
183
170
153
172
172
166
161
154
148
147
160
180
193
184
163
148
145
148
151
148
148
153
164
172
173
169
159
146
136
132
143
157
161
160
156
148
146
144
144
148
159
168
171
163
150
141
141
149
166
179
183
174
164
174
178
177
172
165
152
149
164
190
205
190
157
137
141
152
164
164
162
165
169
173
172
169
171
164
150
135
135
149
165
174
171
158
145
144
149
158
154
150
152
164
171
167
153
144
152
162
167
166
164
169
168
166
168
168
168
170
175
186
190
178
158
146
149
165
174
180
178
175
172
165
159
161
170
177
171
155
149
151
162
171
171
164
160
157
163
165
160
150
153
168
182
177
156
143
150
162
163
152
150
163
158
156
161
169
176
179
176
170
165
160
161
161
165
169
173
179
179
178
170
162
154
154
157
164
171
171
166
157
151
151
159
166
171
171
171
168
163
159
160
171
178
168
148
141
157
178
171
146
136
166
165
166
169
172
173
170
161
153
150
155
161
168
171
170
165
166
166
168
167
161
157
153
147
147
157
168
170
161
145
141
148
162
170
171
168
166
160
154
159
166
169
159
139
137
158
180
180
158
139
174
184
184
183
176
168
156
149
151
157
160
159
161
161
159
159
157
158
158
153
151
152
153
152
149
151
156
161
159
154
152
154
158
160
160
163
161
154
151
157
165
165
152
139
139
153
173
179
168
156
187
190
181
175
171
164
155
151
160
169
169
158
151
151
157
161
165
165
156
141
132
140
154
162
163
157
154
154
158
164
164
160
158
156
159
161
157
153
152
156
162
158
149
146
149
158
164
168
169
163
185
179
164
158
162
164
160
156
162
168
167
161
156
153
161
173
178
172
157
142
137
145
158
165
168
161
156
155
159
167
166
161
157
157
162
164
160
157
155
154
149
147
148
153
158
161
165
166
163
153
172
166
158
159
164
165
160
154
150
155
161
165
165
160
158
163
164
162
156
158
168
173
169
163
160
161
157
155
156
161
163
160
156
156
161
166
167
164
156
144
134
136
146
152
159
164
168
168
161
150
162
163
166
168
166
163
158
150
143
145
158
164
163
149
138
138
143
145
151
164
181
186
174
163
159
161
157
150
149
155
161
162
157
153
154
164
171
168
154
137
127
133
143
149
154
162
169
171
167
163
165
168
172
169
165
160
155
152
152
155
162
161
146
127
125
137
150
154
151
153
163
169
167
162
161
163
161
157
153
156
161
163
161
157
157
162
167
166
153
140
131
135
143
147
151
158
166
168
167
164
173
173
171
167
164
162
161
164
166
168
165
156
134
120
128
152
172
174
160
146
144
150
155
159
160
162
165
170
168
162
156
157
164
170
171
165
163
158
153
147
144
141
145
148
151
158
161
159
156
151
172
176
172
167
166
168
170
169
167
165
161
155
144
138
145
164
179
179
168
158
154
156
157
156
152
153
163
175
176
163
150
149
158
175
180
171
164
159
162
163
160
156
152
149
151
152
152
150
146
141
169
175
171
165
166
171
173
168
159
155
157
160
162
163
164
169
176
178
173
166
165
166
162
157
150
150
157
165
169
165
154
147
146
153
157
157
159
163
168
172
170
163
156
150
144
139
141
146
152
154
168
173
165
158
158
167
170
165
157
154
160
165
170
174
175
177
179
177
172
166
161
158
158
158
159
158
155
154
158
164
164
154
144
135
135
140
148
155
162
167
164
160
158
151
142
130
129
143
162
170
171
172
164
156
156
163
164
160
159
158
162
164
162
164
171
176
178
175
171
162
155
151
153
159
167
166
158
149
151
158
163
161
156
146
144
141
143
145
148
149
148
152
161
162
147
131
125
134
154
164
163
170
173
169
163
160
159
157
158
161
161
158
153
155
158
161
164
167
170
167
159
152
151
155
161
162
161
157
153
154
159
162
163
162
158
150
147
145
144
142
141
149
163
168
161
143
127
129
137
147
149
165
179
178
166
159
154
153
154
155
158
159
159
156
154
152
151
161
169
170
164
156
152
151
153
156
162
167
164
163
162
166
162
153
144
142
148
154
159
157
151
151
158
166
171
165
148
140
137
143
186
183
186
187
184
178
175
174
177
177
174
169
166
166
160
158
162
170
166
155
146
155
172
185
186
179
173
164
157
158
166
181
183
173
159
148
154
168
178
169
155
148
161
174
176
163
149
153
167
176
185
181
180
177
177
178
177
177
180
182
176
164
162
164
169
170
173
177
174
163
149
154
169
180
178
173
171
165
163
159
164
172
174
169
159
151
156
165
173
172
160
147
144
149
159
163
167
167
170
170
169
167
163
159
162
171
180
183
183
181
172
159
158
167
175
175
172
174
175
172
164
162
166
170
165
164
162
165
163
159
157
164
171
171
168
160
160
162
164
166
164
157
147
139
144
159
174
182
176
166
159
168
165
155
156
168
182
187
183
178
167
159
162
171
175
172
164
165
171
169
163
164
172
175
169
160
154
158
160
164
171
181
186
180
171
159
152
151
149
156
162
165
160
150
146
155
172
182
177
165
165
175
177
170
165
170
181
186
183
174
168
168
170
173
171
168
165
168
171
161
155
159
172
178
171
159
149
146
153
165
181
193
190
172
155
145
147
153
155
156
162
169
172
165
153
151
159
169
172
166
165
169
176
181
179
173
172
173
176
175
176
179
180
174
171
172
176
180
175
163
156
160
171
176
168
159
151
147
150
160
173
180
177
159
141
142
156
171
174
166
162
169
173
171
159
152
152
161
170
173
164
158
166
181
183
176
169
163
165
169
179
184
186
177
173
175
179
182
177
167
164
167
173
175
170
164
163
160
158
161
171
177
174
162
152
155
167
177
177
166
159
155
159
163
166
165
164
166
171
177
167
161
164
173
179
178
170
161
156
162
173
179
183
177
174
172
170
168
169
170
170
169
171
172
173
174
169
163
160
163
173
183
187
182
176
171
167
161
155
151
148
144
146
158
174
183
180
171
170
170
182
181
175
174
174
176
174
170
165
165
168
168
169
173
174
172
166
165
166
173
174
165
157
159
167
175
170
160
152
153
165
177
184
187
188
180
164
146
142
148
152
150
150
162
178
186
179
166
156
154
183
188
185
180
172
168
173
176
177
173
169
166
165
170
177
179
174
166
166
175
177
169
156
148
153
162
165
158
149
144
147
155
163
170
176
172
157
145
149
161
168
167
163
167
179
179
170
158
149
142
170
176
183
183
173
168
169
174
177
175
173
170
169
172
180
186
181
170
163
167
172
172
161
151
151
157
163
162
153
148
146
150
154
161
163
158
153
151
157
165
169
166
165
171
179
177
171
163
156
148
162
163
168
173
172
172
173
171
167
169
173
175
174
173
174
175
173
167
163
161
163
164
158
151
150
157
166
168
166
161
157
160
166
165
162
156
154
157
161
158
152
150
162
173
178
175
175
175
173
164
165
164
159
158
166
175
179
169
161
162
167
168
167
165
162
158
156
157
161
162
155
149
143
142
146
155
169
177
175
166
156
158
165
166
161
159
162
166
161
150
142
146
160
172
175
171
173
177
178
175
166
165
157
154
162
173
176
167
163
163
166
162
159
158
159
154
147
151
161
165
160
149
141
140
140
149
167
184
185
163
143
139
149
157
159
160
167
174
172
159
154
156
166
171
172
166
164
165
168
172
160
160
158
160
164
170
171
170
170
173
168
164
160
162
165
165
160
160
169
171
170
163
156
146
138
142
161
182
185
165
146
145
153
159
159
160
168
175
177
177
173
169
167
168
172
167
160
156
159
165
156
151
159
170
175
174
173
177
179
178
171
165
164
170
175
175
177
173
175
174
174
178
175
164
148
143
155
169
171
166
164
167
170
167
164
162
166
172
177
178
176
171
167
169
175
174
166
161
159
159
161
154
161
175
186
185
180
178
178
173
166
163
165
173
177
178
176
173
170
166
171
180
184
174
156
148
155
163
162
161
162
165
165
163
161
164
167
168
168
168
170
171
167
170
176
179
177
170
160
152
171
168
169
177
187
187
179
173
175
173
169
167
172
175
171
166
163
164
161
156
159
171
180
174
159
153
159
166
163
154
143
141
141
144
148
158
164
166
165
165
169
171
168
164
166
172
174
169
156
145
172
169
168
176
185
184
171
165
169
178
182
183
182
177
163
152
155
161
160
155
153
160
170
165
157
156
164
170
164
150
136
134
138
141
144
148
156
163
164
167
170
174
168
157
151
155
158
157
151
149
165
159
164
176
186
184
167
156
158
169
180
185
180
169
156
149
156
164
166
160
156
160
165
163
158
157
163
163
159
149
146
151
156
155
151
152
158
161
161
164
169
172
165
152
146
146
147
147
151
162
162
157
162
175
188
183
164
150
146
156
169
174
171
160
155
157
162
166
164
161
166
174
174
169
162
163
163
160
155
157
162
167
167
161
161
164
167
162
157
157
162
168
164
155
150
148
147
149
154
169
165
158
163
174
182
173
159
151
151
162
173
175
171
161
160
168
172
166
159
157
168
183
186
180
170
166
163
162
162
168
172
170
164
156
156
162
167
166
160
159
162
169
168
162
154
154
156
158
156
158
163
158
163
171
174
164
158
156
170
180
187
183
174
164
162
168
172
167
158
154
161
174
182
177
167
158
160
165
170
172
170
165
159
154
152
157
165
171
172
168
168
173
173
165
158
160
168
167
154
144
151
146
154
165
170
168
167
168
174
182
185
182
172
164
164
165
167
166
162
158
161
166
168
163
152
140
145
163
176
174
169
162
164
166
162
163
167
172
173
170
172
177
180
167
160
164
174
169
155
143
148
143
151
159
167
171
172
170
172
174
173
170
170
169
171
172
168
167
169
171
170
170
169
165
150
136
138
161
182
186
176
163
165
171
172
169
165
165
162
164
171
177
177
170
164
165
170
168
161
155
158
154
156
158
161
166
167
167
166
164
163
164
170
173
174
174
172
173
177
174
172
173
181
182
169
153
149
165
186
195
179
159
150
157
163
164
157
155
155
160
166
167
167
168
166
166
165
168
168
167
172
170
166
164
162
160
157
158
159
159
160
167
170
167
162
161
174
185
184
172
162
164
179
189
185
175
168
172
182
181
165
143
133
140
152
153
151
154
160
169
167
155
151
162
169
168
164
166
172
173
168
173
174
174
167
160
155
151
153
157
165
171
170
159
149
160
177
194
189
172
160
160
171
180
180
175
174
173
169
162
147
135
133
144
157
158
154
156
166
177
173
158
151
160
169
167
161
158
166
172
154
164
174
180
175
166
155
148
148
153
163
167
164
158
161
171
188
193
191
184
175
170
165
165
163
164
164
165
164
161
150
142
149
160
174
172
161
158
168
183
186
175
166
165
170
167
156
150
154
165
147
156
170
181
180
171
159
147
143
149
159
163
159
156
167
178
186
186
186
185
182
170
162
162
161
157
158
160
163
168
162
159
162
170
177
173
163
162
173
187
190
180
171
170
172
167
158
150
149
152
154
156
166
175
178
171
160
149
145
151
160
163
156
152
156
164
171
176
176
173
167
161
161
165
165
159
155
156
161
165
166
160
162
165
165
158
152
161
179
191
186
169
159
163
169
171
167
162
154
144
165
160
162
172
175
170
160
155
157
165
167
164
155
148
148
153
159
162
161
153
146
148
163
177
176
162
152
151
158
161
157
157
159
163
160
152
149
161
176
183
172
153
146
150
160
166
169
165
160
153
169
170
172
175
175
169
163
165
177
187
181
164
151
147
150
155
158
160
158
145
137
143
162
179
179
161
146
146
156
164
164
159
159
161
163
163
161
162
163
159
151
143
141
144
148
153
157
161
162
163
170
178
179
178
174
171
170
178
191
196
183
161
148
147
154
164
168
167
162
154
141
141
149
164
169
159
146
147
161
171
175
168
160
161
170
177
174
161
150
141
143
145
149
150
146
147
147
151
153
159
172
172
167
166
167
175
182
186
188
186
178
161
151
148
154
167
177
181
180
168
154
142
137
139
145
151
154
161
166
171
170
163
160
162
171
175
171
158
147
147
156
165
164
153
147
152
155
152
146
145
170
161
156
154
162
173
180
179
172
168
168
164
158
151
155
163
178
184
183
178
166
153
136
125
132
148
162
169
164
154
150
152
158
160
162
160
154
150
150
157
171
177
168
151
145
154
157
154
140
136
167
167
166
167
168
168
167
161
160
164
168
166
163
158
159
163
170
174
177
176
169
159
144
134
141
158
170
165
155
143
145
154
159
156
149
147
148
149
148
156
167
170
161
149
142
143
147
147
142
143
175
187
189
185
178
167
156
149
157
169
171
164
161
161
162
161
160
164
173
172
162
153
147
150
160
169
168
158
147
146
156
169
168
156
147
146
151
153
149
152
154
154
151
152
152
149
143
138
144
155
186
195
189
183
182
176
166
155
161
169
170
161
159
160
164
162
163
169
176
171
155
145
149
156
167
169
167
158
155
158
168
178
178
168
161
158
159
159
157
150
143
136
142
154
163
159
144
140
145
153
186
178
163
161
173
181
179
167
161
163
164
162
159
161
165
172
177
182
183
178
167
156
154
161
166
169
167
167
168
169
169
171
177
181
180
173
167
167
163
151
135
127
135
151
161
157
147
143
146
147
168
157
148
155
170
180
180
167
157
155
160
162
164
162
164
173
178
177
177
177
178
173
169
172
176
173
167
163
164
167
164
160
165
178
182
176
169
169
167
154
132
127
139
150
151
147
149
154
155
152
157
154
156
164
170
174
172
167
158
155
159
162
160
156
157
164
167
164
158
159
166
172
178
188
195
187
167
151
149
157
162
160
159
163
167
167
169
171
168
154
136
133
147
155
154
152
154
163
167
168
165
167
168
169
171
170
168
166
164
165
164
162
154
146
150
162
170
165
154
145
146
152
166
184
192
185
165
153
150
157
161
161
160
158
158
163
168
173
169
155
140
139
153
168
175
172
168
164
168
169
176
179
178
175
174
168
164
165
169
173
169
160
149
141
149
164
178
177
163
146
140
143
152
159
162
162
165
168
166
162
159
159
162
161
161
164
169
172
170
161
149
144
154
168
179
181
169
158
151
151
169
183
187
186
177
168
159
161
162
167
165
159
151
148
155
165
177
177
170
160
156
157
157
150
143
146
161
176
178
168
158
152
155
155
159
159
161
165
170
170
166
156
153
154
162
161
156
149
143
139
158
175
183
182
174
165
154
143
142
150
160
162
159
160
161
164
167
166
164
163
165
169
171
167
156
151
155
163
169
167
159
148
144
143
144
142
141
147
162
171
174
165
154
147
143
140
145
149
151
144
162
167
165
161
163
164
152
137
132
144
159
165
167
163
165
163
162
159
157
157
160
168
180
188
182
166
150
142
150
160
162
154
146
138
134
129
128
135
150
163
166
164
158
153
144
140
146
157
164
161
172
168
162
157
160
163
156
146
145
152
159
163
161
161
161
160
156
157
159
160
158
162
175
186
184
166
150
134
140
154
163
162
158
146
140
134
135
141
145
148
146
154
168
172
165
152
147
154
163
166
165
171
178
176
168
164
161
160
158
157
157
153
152
156
156
153
152
154
161
162
157
156
160
166
165
160
153
149
148
152
159
162
159
148
143
143
150
156
156
144
140
148
169
182
177
161
144
141
147
156
152
173
192
191
177
166
164
164
162
158
154
153
153
154
155
154
153
155
157
156
152
151
150
153
156
159
162
167
163
160
160
160
151
138
133
141
155
166
169
161
150
148
156
170
175
164
147
139
137
147
167
168
172
177
176
175
174
175
177
178
171
159
153
155
161
166
171
172
167
159
155
159
169
175
176
175
170
163
158
160
166
176
178
173
163
152
148
152
160
169
169
165
167
175
180
172
161
158
162
168
172
167
166
167
173
178
179
175
176
178
178
171
164
160
160
164
169
174
174
170
162
161
168
171
169
170
167
165
164
162
167
171
173
168
162
152
149
156
165
175
173
167
166
174
182
176
162
152
154
165
171
166
159
155
162
175
181
178
175
175
174
170
165
168
167
164
159
161
169
168
164
162
164
167
164
162
160
164
164
165
166
167
171
171
168
163
161
159
162
163
162
161
164
169
170
165
158
155
160
168
166
167
161
152
155
169
180
181
179
171
165
160
165
172
174
168
158
153
160
163
165
161
165
168
166
162
157
159
162
167
169
170
173
173
174
170
162
154
145
142
144
153
163
166
156
149
151
160
172
176
161
166
172
169
168
170
176
184
183
173
165
164
169
174
176
171
165
163
164
167
168
168
172
171
170
163
156
154
158
166
172
172
170
170
170
166
162
153
142
138
144
158
172
173
158
150
150
164
173
172
162
168
179
192
188
177
174
179
183
178
175
174
174
173
171
172
174
175
175
176
177
177
172
166
164
161
157
155
158
165
172
172
168
163
161
163
164
168
165
164
161
165
174
176
169
161
161
166
168
161
169
168
182
199
199
182
171
170
173
176
177
178
176
173
169
170
172
174
173
174
176
173
164
159
158
160
159
159
161
168
173
172
169
165
162
163
169
175
179
177
165
157
151
154
160
162
162
160
157
154
175
170
175
185
187
179
170
164
166
168
174
172
172
173
173
170
165
160
162
166
165
160
153
155
159
162
160
158
162
166
170
171
169
167
167
169
168
170
174
173
162
143
130
132
141
147
148
150
153
156
174
170
170
169
173
177
173
172
171
170
169
167
168
173
179
176
165
154
158
168
170
163
154
153
161
163
159
154
151
155
166
170
169
169
173
176
170
161
160
161
162
155
145
141
141
142
143
150
160
164
168
169
170
173
178
186
186
181
176
173
170
167
165
170
183
183
173
161
163
173
178
170
156
151
153
159
159
153
150
153
165
172
174
179
184
187
175
159
154
160
172
181
177
167
152
143
144
158
166
160
169
167
172
182
190
191
187
177
171
169
169
166
163
165
173
178
177
169
166
169
171
167
156
149
151
158
163
161
162
166
181
187
190
189
193
189
179
165
157
162
173
186
186
176
164
153
157
165
165
156
169
166
168
176
180
180
171
162
157
160
166
165
161
156
159
163
168
169
166
163
156
152
154
159
166
173
174
173
171
175
183
187
189
185
185
182
178
172
163
157
160
169
178
178
168
158
160
169
169
159
169
166
164
164
168
173
166
157
151
156
164
165
163
160
157
152
152
161
164
163
156
151
155
162
170
174
176
179
177
171
168
167
168
167
165
171
176
178
168
156
149
158
173
177
171
162
161
166
168
163
165
165
165
167
173
179
176
168
162
161
164
166
171
173
168
157
148
151
160
167
168
164
163
161
155
156
169
184
187
168
150
144
149
157
159
165
172
179
175
164
159
161
170
173
170
163
159
159
161
159
158
160
168
176
176
177
178
180
178
170
165
165
171
177
177
168
157
150
158
168
173
174
168
159
151
153
169
183
181
162
143
143
152
160
159
159
166
174
177
177
171
163
163
165
166
160
153
149
148
152
154
155
165
172
163
160
169
182
189
178
163
153
157
167
176
174
164
157
160
166
170
171
167
166
169
174
179
174
163
155
154
165
167
163
157
155
159
163
173
174
167
158
154
158
162
156
149
145
147
151
159
155
161
165
161
161
168
181
186
175
160
147
147
159
169
172
167
163
165
165
165
167
170
178
184
186
179
165
153
157
167
176
171
160
155
156
159
161
161
161
157
154
153
159
162
157
149
147
150
153
167
164
161
166
173
177
176
176
175
169
162
159
160
165
164
161
162
166
168
164
158
162
170
178
179
173
163
161
159
165
170
173
162
152
150
158
162
164
160
157
157
162
162
160
158
156
151
149
151
155
174
171
170
176
183
183
172
163
161
168
173
176
178
176
161
150
154
165
170
163
155
159
166
167
160
157
158
161
162
163
164
163
158
149
145
152
164
169
165
163
168
172
169
161
154
150
145
143
148
159
175
169
171
178
183
176
163
155
159
167
170
175
177
170
157
149
154
164
166
163
161
163
165
160
157
159
163
161
156
153
156
162
160
154
148
151
164
175
177
170
171
173
172
163
155
148
142
141
150
168
168
164
169
177
180
172
160
157
160
166
166
161
159
158
155
154
159
162
163
165
172
175
169
163
162
168
168
162
152
150
159
170
168
162
154
157
166
179
178
169
159
160
163
164
156
151
147
147
156
172
158
162
166
175
178
171
161
158
163
167
168
163
158
154
156
162
168
168
163
166
175
179
173
167
167
169
169
165
160
164
169
171
168
163
160
160
166
175
175
163
147
143
149
156
156
154
156
159
160
161
160
164
167
173
176
171
164
157
163
170
178
177
166
157
159
166
175
177
171
167
168
172
171
166
160
158
165
173
179
177
170
162
156
155
158
160
165
168
169
162
151
148
152
155
156
157
161
162
155
150
171
169
167
169
170
168
164
158
163
170
177
176
164
158
159
169
180
189
185
175
170
168
170
165
154
149
158
175
185
179
160
146
145
151
159
163
165
163
161
159
162
167
171
167
160
159
162
162
155
154
170
168
161
160
161
164
164
163
164
166
166
160
158
158
167
174
184
194
197
190
180
175
173
170
157
148
155
175
185
178
159
149
152
161
169
169
166
158
153
155
163
173
179
172
163
160
163
167
162
158
162
160
156
158
162
165
165
165
164
158
152
148
152
159
168
173
183
194
200
194
181
174
174
175
166
160
163
176
185
180
168
163
167
173
174
170
164
156
155
157
164
174
174
168
161
160
167
171
170
163
162
160
161
164
171
172
165
160
157
153
150
148
153
158
159
166
176
190
197
186
169
158
163
171
174
173
174
181
186
182
174
167
168
170
165
158
153
155
164
175
179
178
172
165
162
163
166
169
171
170
164
163
171
179
187
183
170
157
151
153
156
158
159
160
162
161
170
184
186
178
163
152
157
167
169
167
171
178
183
179
169
158
157
157
154
143
140
150
167
183
189
184
175
173
173
167
163
160
165
175
162
166
177
186
190
186
174
161
155
157
161
164
164
165
166
166
167
173
181
179
171
161
164
167
166
157
154
162
168
170
162
152
150
151
150
146
145
154
168
180
182
177
176
183
187
177
163
151
155
168
159
166
178
183
183
181
172
165
161
164
165
164
162
162
164
166
165
170
178
179
175
169
167
170
167
154
149
151
160
165
162
155
152
158
164
168
167
168
171
172
171
168
171
182
188
179
164
152
151
154
158
160
170
179
182
179
168
159
157
161
165
164
163
159
157
159
165
172
175
174
170
165
168
175
173
165
156
155
160
165
167
166
166
169
175
180
175
171
169
169
170
168
171
174
170
162
154
148
149
145
157
153
159
176
190
187
170
154
147
149
157
164
166
162
160
162
169
174
173
166
156
156
168
181
185
179
171
166
165
169
173
173
176
177
177
175
164
156
156
162
166
165
163
159
149
139
135
139
148
150
154
148
155
173
187
188
173
156
146
148
156
163
169
172
170
170
174
175
169
156
145
147
165
181
186
181
169
164
165
169
170
170
170
170
172
172
164
156
153
152
148
141
140
142
141
136
131
137
152
160
159
163
165
170
174
176
175
168
159
154
157
164
170
172
170
167
170
171
166
155
142
142
152
164
172
169
163
160
159
160
160
157
155
158
168
173
176
171
161
146
130
120
123
135
148
151
147
149
151
156
174
181
177
168
164
167
177
181
175
169
168
169
170
169
159
160
162
166
164
156
146
140
140
141
147
153
157
157
154
152
150
151
152
158
167
171
170
163
154
144
136
136
142
151
161
163
157
150
144
144
176
178
174
169
163
167
176
180
181
180
177
173
166
159
159
160
162
163
162
159
156
150
139
134
139
149
156
157
153
151
151
153
154
156
158
153
150
143
143
146
153
162
166
166
161
153
143
137
135
138
162
162
163
166
167
168
167
167
174
181
181
171
162
160
166
171
172
164
163
167
168
160
148
145
150
159
160
157
150
153
159
162
156
148
146
144
144
142
143
150
158
162
163
163
158
141
126
123
133
149
162
162
161
164
165
163
157
155
163
176
175
169
163
164
171
172
166
165
172
180
174
157
147
149
163
174
172
159
152
153
164
171
159
147
141
146
155
159
159
153
148
141
148
157
159
149
129
127
147
167
179
174
162
160
164
164
157
155
159
166
168
168
169
173
171
160
156
166
182
190
176
154
144
149
164
178
181
170
155
153
162
170
171
161
155
156
165
172
170
158
142
130
139
157
171
163
149
145
152
168
179
170
155
154
166
174
170
161
156
155
158
164
170
172
168
162
161
169
181
185
176
160
150
154
165
174
176
170
163
157
157
163
172
179
174
166
164
167
170
155
138
129
141
161
171
167
155
148
150
152
163
154
151
158
172
180
179
167
159
156
158
159
161
163
166
170
173
170
167
165
164
158
158
166
170
172
164
160
160
157
152
151
164
180
180
164
151
153
158
153
140
140
153
167
164
153
145
146
147
143
156
153
160
168
175
177
175
169
164
161
160
159
158
161
168
174
175
166
155
150
149
150
157
174
183
173
157
151
151
156
151
147
157
170
172
162
147
151
159
158
153
154
169
175
165
148
141
145
148
149
173
168
170
174
174
170
165
165
165
163
161
162
161
165
172
176
176
170
160
153
147
146
154
172
181
175
163
153
152
156
156
156
159
165
166
162
160
167
177
178
172
170
175
181
178
163
150
147
151
157
178
174
174
174
171
164
159
160
162
162
162
164
170
176
177
178
177
174
170
163
158
156
158
164
168
168
166
165
163
160
159
161
162
162
161
162
171
179
184
184
179
174
173
178
179
169
156
148
149
153
155
162
170
171
167
161
156
157
163
165
164
164
169
175
176
171
168
165
166
163
163
166
168
165
157
157
159
165
165
162
157
154
153
152
153
159
162
165
167
171
173
169
165
165
163
158
153
146
143
142
147
150
159
161
162
158
153
149
155
163
165
163
159
161
160
159
156
155
152
153
159
168
174
170
159
149
144
149
156
157
154
146
144
148
154
154
147
144
148
154
162
159
155
152
150
152
153
154
150
140
164
156
150
151
157
159
152
143
146
161
168
165
160
155
153
148
146
149
153
157
160
164
172
172
164
151
139
137
145
153
157
152
149
152
154
152
144
138
145
151
154
152
149
149
154
161
169
170
162
150
174
166
157
156
157
160
155
147
150
163
171
168
163
159
155
150
149
155
167
170
165
162
163
167
164
153
143
138
147
156
162
161
155
148
147
147
153
154
156
154
144
144
148
155
165
168
173
174
168
163
164
169
171
170
163
160
158
160
165
167
167
165
163
162
159
155
155
162
174
174
165
158
160
164
161
152
145
146
151
155
160
159
146
132
127
140
156
169
168
155
140
141
149
158
165
162
158
156
159
166
152
166
177
176
164
158
160
165
169
167
163
156
151
150
152
156
159
161
163
159
154
156
165
167
160
151
148
149
152
150
146
144
134
123
125
138
157
168
169
160
149
146
149
157
160
155
143
138
142
149
166
166
167
166
172
178
180
177
173
173
169
159
158
160
166
167
168
167
169
172
177
177
176
174
174
174
169
165
168
173
174
168
157
156
164
172
170
164
159
164
167
165
160
161
165
165
161
154
151
154
165
164
163
164
170
179
182
176
170
172
175
168
159
156
159
165
167
166
169
173
180
180
176
171
164
164
163
164
166
172
174
168
161
161
168
173
171
165
165
170
171
167
167
175
177
167
151
138
141
156
174
174
171
168
170
175
178
171
166
167
170
166
162
163
166
168
164
158
156
164
170
173
169
164
155
151
150
156
164
172
178
177
172
172
176
175
172
167
163
163
163
167
174
181
179
164
146
139
150
165
172
176
178
175
171
171
170
170
171
169
165
162
163
170
175
173
160
150
151
158
168
170
167
164
161
156
153
155
165
177
183
180
176
176
177
177
173
167
160
156
160
170
180
182
169
154
145
149
162
167
165
169
176
179
175
172
171
176
180
176
170
164
167
173
176
174
163
153
155
166
178
180
175
172
172
172
165
162
166
176
183
178
171
172
176
178
175
168
161
159
164
174
183
181
169
159
158
162
167
161
168
168
174
180
181
176
176
182
186
182
177
170
171
172
171
169
165
161
163
170
182
181
173
168
173
174
169
164
166
175
180
175
169
171
176
177
172
170
167
171
171
175
180
179
175
173
171
168
161
151
182
177
177
182
182
177
175
178
179
178
174
172
170
166
166
167
166
167
166
168
167
162
156
157
162
167
166
163
168
176
178
171
166
170
174
173
169
170
176
178
176
171
165
165
166
165
164
159
150
144
192
186
181
177
173
170
168
168
170
168
166
164
161
164
167
170
168
167
166
165
157
150
151
158
166
167
165
164
171
178
176
168
161
162
166
169
169
170
176
180
175
168
158
153
150
144
144
148
150
152
184
178
170
164
165
170
171
167
165
165
166
164
163
167
175
176
170
166
167
170
170
165
168
179
185
181
169
166
170
174
174
169
159
157
160
169
171
169
167
168
170
169
168
161
150
141
143
160
169
170
164
160
160
165
179
188
185
175
167
166
168
166
163
165
173
178
172
167
170
174
179
179
179
182
186
181
170
162
160
164
172
175
171
170
174
181
182
169
158
155
160
170
174
171
158
151
158
175
184
175
153
154
163
179
192
199
189
178
168
168
169
165
157
154
161
167
171
170
171
172
169
168
167
169
172
172
164
154
150
155
171
180
183
183
188
194
187
174
157
152
157
170
176
172
157
150
158
172
174
160
166
166
172
179
183
180
172
165
167
170
170
164
152
147
151
156
165
171
174
172
166
162
164
168
174
175
168
157
151
159
173
180
180
176
176
182
184
177
165
157
160
171
181
175
156
138
139
152
160
157
179
173
171
170
169
165
164
161
165
170
171
169
165
162
161
160
163
172
178
180
178
178
180
186
185
179
171
166
167
172
180
179
173
163
160
163
169
174
169
161
165
175
184
178
160
139
134
141
152
158
175
172
171
170
170
172
173
169
165
165
169
174
181
180
177
169
167
168
173
178
184
191
195
190
182
173
168
172
179
180
179
175
170
165
159
158
161
164
162
162
167
174
178
175
167
155
149
150
153
156
166
170
173
176
171
171
174
177
171
166
168
173
177
179
176
170
164
157
158
162
169
176
179
180
180
176
175
170
165
159
158
162
166
164
159
156
154
155
159
161
164
163
161
164
166
163
162
161
158
154
165
170
175
171
157
151
164
180
187
178
169
161
158
162
163
164
157
150
150
151
153
152
153
163
181
196
192
167
144
133
141
156
164
163
159
154
151
152
158
159
155
152
153
161
163
159
155
158
161
162
165
169
171
162
149
149
165
187
198
191
172
160
153
157
163
165
164
163
166
167
161
148
142
153
177
195
189
165
145
144
159
176
181
173
161
156
154
154
157
158
154
152
155
163
164
153
143
146
162
174
166
164
161
160
162
170
177
188
191
182
172
163
163
171
175
177
178
183
187
185
172
159
152
154
162
169
166
162
161
169
186
196
193
181
169
160
158
159
161
161
162
160
163
163
163
154
143
141
151
172
168
164
163
168
176
181
179
176
172
166
162
163
174
185
185
178
179
183
185
178
168
162
161
160
158
157
158
160
162
172
184
190
183
170
159
154
159
166
171
172
172
169
162
162
162
162
155
143
145
159
177
171
167
167
168
167
164
166
167
165
156
161
176
188
184
170
165
164
166
165
162
163
163
165
171
174
168
162
156
160
169
173
165
152
141
142
157
170
175
173
169
168
166
163
163
165
161
155
153
160
172
167
161
158
156
153
157
168
174
169
158
158
168
178
174
161
156
158
163
167
170
167
164
167
176
184
179
166
159
161
168
170
163
151
142
143
158
171
173
164
154
153
160
166
166
165
164
165
164
165
157
156
155
161
167
168
166
168
172
170
164
161
160
161
161
162
163
168
173
176
176
172
165
164
167
173
172
168
169
172
173
167
163
159
158
157
161
168
167
157
139
133
147
164
169
165
161
162
163
161
157
158
162
173
184
182
171
161
160
162
164
161
156
153
157
169
176
184
182
178
173
169
166
164
160
158
160
166
174
177
169
161
159
165
167
160
153
152
158
157
146
136
146
162
167
162
156
152
152
152
179
177
173
172
174
170
163
158
157
161
163
158
154
154
161
172
181
184
180
170
161
160
166
170
166
160
160
166
170
166
157
151
156
163
159
148
138
140
150
156
155
153
159
165
163
157
148
149
152
155
188
184
171
159
152
154
161
164
167
167
161
153
152
157
167
171
175
177
175
167
158
157
166
177
180
175
170
168
165
154
149
150
157
160
155
146
140
141
150
152
154
159
165
164
159
155
152
157
162
167
172
172
161
151
149
160
169
178
178
167
157
149
148
154
161
163
163
167
171
168
160
156
162
174
179
177
177
171
165
156
154
157
162
163
158
157
159
157
153
146
148
155
161
158
155
157
165
171
172
170
162
159
158
163
170
177
176
176
168
162
153
145
142
147
153
153
151
156
164
165
159
153
155
161
165
168
172
173
170
166
163
163
167
167
164
164
166
166
159
153
154
161
164
155
155
162
173
175
170
166
165
160
162
171
185
185
176
163
154
153
152
148
146
149
152
151
147
151
158
160
155
148
150
153
151
150
156
166
172
174
170
169
173
170
163
154
155
159
162
165
169
172
168
166
165
170
169
167
161
161
177
172
167
167
175
178
171
159
154
155
158
158
159
163
164
159
148
150
156
157
150
144
152
159
156
149
148
159
168
170
170
172
177
171
160
151
150
157
164
167
168
168
170
178
181
175
165
158
158
161
184
178
167
159
159
164
168
169
167
165
163
163
167
175
175
166
159
160
164
159
148
143
156
170
173
164
155
159
163
163
164
169
169
166
163
167
172
173
169
160
154
157
168
179
180
172
160
158
164
165
182
176
169
163
163
165
166
172
174
171
165
162
167
174
176
167
162
164
166
163
154
153
162
170
175
175
171
169
168
166
168
166
161
158
167
182
187
179
165
154
153
160
169
175
171
159
152
153
160
162
171
165
167
175
177
168
161
160
163
164
162
163
168
171
170
165
164
165
166
167
168
170
170
168
165
170
177
182
181
183
181
174
161
154
163
174
171
159
152
154
160
162
169
171
164
149
137
138
149
159
162
159
163
174
177
167
158
149
147
151
158
164
169
169
165
164
165
165
165
168
175
179
179
168
162
165
170
175
177
180
178
172
157
148
149
153
153
148
149
151
151
145
147
154
161
152
137
135
141
155
162
166
170
170
166
164
160
156
149
148
153
162
169
170
163
160
161
165
164
165
169
173
174
173
166
165
164
159
156
157
159
158
151
140
140
147
152
153
153
147
131
121
126
145
162
162
147
136
143
147
173
181
184
176
164
162
166
171
165
156
154
161
169
171
165
155
154
155
159
159
158
161
166
168
169
167
161
152
142
140
147
155
156
151
148
147
150
151
144
134
124
125
141
161
171
160
143
135
137
139
168
178
185
183
173
168
173
179
178
172
165
161
165
171
173
168
159
154
154
158
159
163
164
164
166
166
158
150
146
148
157
166
168
167
165
158
152
143
138
133
133
145
164
175
171
155
138
135
138
145
156
157
163
170
172
169
169
172
177
180
173
160
158
167
183
186
175
159
156
163
172
170
166
162
162
159
156
154
154
162
171
174
172
169
170
167
162
154
148
148
144
148
158
166
167
156
145
146
156
164
158
147
143
147
155
160
159
162
170
178
172
157
153
161
174
180
172
162
159
173
178
171
157
149
152
160
159
156
156
165
174
173
165
160
161
167
171
169
166
162
156
147
145
150
155
154
152
161
173
178
172
158
142
138
143
149
156
160
162
163
156
154
154
159
160
158
153
150
157
169
170
158
144
142
154
166
168
158
152
155
163
168
162
153
152
160
168
174
174
170
165
156
152
155
156
160
159
165
173
173
176
167
151
150
154
160
165
164
158
151
149
155
159
160
156
148
145
149
153
156
157
152
148
153
159
169
167
155
149
151
158
165
164
159
155
155
161
166
166
164
165
166
171
172
168
165
164
165
160
155
163
162
161
166
171
173
172
169
162
157
156
160
163
163
160
157
156
155
153
151
151
152
156
161
161
158
155
149
152
154
156
157
161
164
160
151
144
149
152
153
154
164
176
177
170
161
154
152
146
139
159
159
170
175
174
168
163
164
165
166
165
164
165
165
166
167
166
166
162
160
159
155
152
152
151
149
149
153
162
162
155
150
154
163
164
152
136
136
147
152
155
162
172
173
158
144
138
143
146
139
168
162
170
174
170
159
154
154
157
160
163
165
168
170
172
169
165
170
172
177
174
160
147
145
150
157
162
166
167
165
157
152
157
162
164
155
143
144
155
169
175
176
175
169
156
142
140
153
162
157
165
159
160
168
167
163
157
154
151
149
153
165
180
188
182
169
161
164
171
179
176
165
155
154
162
174
176
173
164
159
158
159
161
161
160
159
157
154
158
172
186
189
179
168
157
152
157
168
174
171
147
145
149
159
165
172
173
170
164
157
156
166
181
190
184
168
157
155
161
165
168
169
170
171
169
171
170
165
157
151
151
153
155
154
158
160
161
154
149
151
165
174
173
167
159
159
161
166
167
163
150
149
149
150
161
169
176
177
176
172
167
166
168
170
167
159
153
151
152
153
158
167
176
174
164
156
153
152
150
149
146
145
147
154
160
165
160
148
141
140
146
152
155
156
156
158
161
159
151
149
175
168
159
154
157
165
169
167
173
177
174
167
159
153
153
150
151
156
160
158
158
161
162
160
154
152
150
150
153
155
155
152
152
156
166
167
164
154
150
149
146
142
140
142
148
157
162
160
151
149
175
172
166
158
160
164
163
157
163
174
180
173
163
158
156
154
155
165
176
177
164
151
142
143
150
153
156
158
159
160
163
161
155
152
156
164
168
168
165
156
145
137
134
138
149
159
163
163
159
159
159
158
157
157
159
161
160
159
163
170
176
175
172
169
165
161
162
172
185
185
168
155
147
148
151
149
150
154
158
160
161
162
155
147
143
152
164
169
166
154
141
138
138
147
156
160
158
153
154
157
150
145
145
147
146
149
154
161
164
166
165
166
165
162
161
161
164
170
176
174
167
166
168
167
153
136
128
133
145
150
154
156
153
148
144
151
155
159
157
152
146
147
149
155
159
155
145
136
139
147
188
186
177
172
179
186
187
178
171
170
174
179
182
178
171
165
157
157
165
171
177
177
175
172
171
169
165
163
170
180
183
170
157
155
173
195
197
181
161
153
156
161
159
160
157
160
162
162
160
159
179
179
174
167
168
178
182
178
173
173
177
177
169
164
165
168
168
164
164
171
179
182
178
172
172
171
166
161
162
169
174
165
155
155
174
195
197
182
164
152
151
154
157
160
162
162
161
160
158
161
171
175
177
172
170
171
173
172
169
171
171
172
166
164
170
179
179
172
163
165
170
173
168
166
166
167
163
159
161
168
176
175
168
163
169
177
179
174
166
160
157
160
167
171
166
163
161
162
163
161
166
173
178
182
181
173
168
167
168
170
170
170
167
169
173
176
172
164
161
166
171
171
165
160
162
168
166
163
161
168
178
182
180
174
169
166
169
173
176
177
179
180
180
173
166
159
160
164
165
157
169
167
169
177
180
176
172
172
175
177
176
173
171
172
169
165
159
153
159
171
182
179
168
163
170
179
176
166
158
162
173
178
180
178
174
168
168
172
177
179
181
179
177
169
164
159
161
163
162
159
176
166
158
161
169
176
178
184
185
183
180
176
173
172
170
166
161
156
159
170
182
180
173
171
177
181
176
163
156
159
170
171
171
176
176
170
166
165
164
166
162
161
159
159
162
165
168
165
159
162
179
169
160
157
162
174
182
189
187
182
176
173
170
167
169
171
172
170
166
167
169
167
167
171
175
176
167
162
162
170
171
169
168
175
177
171
163
156
157
157
159
158
160
158
161
164
166
164
159
159
183
179
175
166
166
171
178
181
178
172
169
168
164
163
168
175
179
180
174
168
162
159
164
173
176
171
164
167
178
185
180
170
169
175
174
169
164
158
160
161
162
167
169
167
162
158
163
167
165
155
186
187
183
176
174
174
174
171
167
167
169
170
166
164
170
173
174
175
173
170
166
164
168
177
181
174
166
171
181
182
176
172
171
173
171
170
167
165
164
162
162
167
170
169
167
162
165
174
173
158
175
178
179
180
182
186
183
175
170
169
173
173
171
167
169
170
168
165
169
170
168
167
170
178
182
176
169
168
165
160
157
161
167
168
170
174
170
164
159
155
155
157
162
166
168
166
167
175
174
160
158
165
175
182
188
193
190
183
179
177
176
173
169
167
167
167
165
164
167
168
167
165
165
166
170
174
171
160
149
141
143
149
156
162
167
172
169
161
154
152
153
158
164
166
161
159
163
166
164
158
166
169
176
183
186
184
180
178
179
176
174
168
167
167
168
168
166
165
168
170
170
167
162
163
166
170
171
161
151
146
148
152
156
156
161
164
165
160
154
153
155
165
176
174
160
144
140
146
154
158
181
179
177
177
172
168
167
167
171
172
170
166
167
168
170
172
170
170
173
178
181
179
171
165
167
172
171
167
164
168
171
171
166
162
160
162
164
162
159
157
157
164
173
174
164
146
137
142
153
162
185
179
174
168
164
166
168
170
169
168
170
173
170
168
168
171
173
174
175
176
179
179
175
172
171
174
171
169
173
177
180
178
171
169
169
169
166
163
160
159
158
160
164
169
169
165
161
159
163
167
176
175
173
170
168
170
174
174
166
166
172
179
175
164
159
162
167
167
164
162
162
164
166
169
172
177
174
164
158
159
161
164
166
166
168
168
163
159
158
161
162
161
162
169
173
175
173
172
170
166
168
173
174
173
170
173
177
172
169
169
174
181
177
164
158
157
159
158
155
154
153
151
148
152
167
179
177
163
145
138
145
156
160
162
164
160
156
151
154
160
165
167
170
173
170
162
160
166
171
168
165
169
171
170
170
172
177
180
179
178
174
177
176
172
170
167
165
166
166
166
163
154
142
139
150
169
175
166
154
150
157
167
171
169
163
155
149
145
150
156
160
163
168
169
163
151
145
153
167
173
168
168
171
172
173
174
179
186
188
183
171
167
170
177
182
182
180
180
179
179
175
165
150
140
142
154
164
168
167
169
173
179
181
177
169
157
147
144
149
155
157
153
152
155
161
158
154
148
156
171
176
179
183
182
177
168
172
182
187
179
164
161
170
181
188
183
180
177
175
177
176
169
161
153
153
158
163
166
168
171
172
175
177
174
166
154
145
144
151
163
164
154
146
150
162
176
175
160
149
155
186
186
182
173
162
152
154
168
178
171
159
159
175
194
196
181
168
162
164
173
176
171
165
166
171
174
170
166
162
166
172
171
166
162
152
144
140
143
151
161
164
160
156
154
164
178
184
172
158
152
186
176
164
153
146
144
153
164
175
170
160
162
180
199
198
179
168
161
167
176
180
173
166
167
176
181
177
169
169
173
173
167
162
155
148
141
139
141
146
149
151
155
162
166
167
170
174
175
170
165
173
159
151
157
167
169
170
174
177
176
171
170
178
183
182
175
173
177
183
184
182
171
166
168
175
176
173
172
173
177
173
161
157
157
159
156
143
139
142
144
141
144
158
169
171
166
162
164
168
164
158
151
157
172
189
186
177
176
179
182
180
171
164
163
166
171
177
183
184
181
172
166
166
168
171
165
162
163
165
165
159
155
160
171
178
163
146
138
144
150
145
139
148
163
170
163
151
153
157
156
158
156
162
173
178
169
164
165
177
184
182
172
161
158
161
167
169
172
169
164
160
161
166
174
175
168
160
156
155
152
151
159
174
186
182
157
137
137
149
163
160
152
156
164
165
155
147
145
153
157
166
168
164
158
151
151
158
165
178
182
178
170
166
163
161
160
155
154
157
161
158
160
166
176
182
180
172
161
153
148
152
162
175
180
169
154
141
145
155
165
167
167
168
169
162
153
144
148
157
166
171
175
166
152
146
157
171
181
184
180
175
168
161
156
154
153
148
148
154
162
166
167
166
171
179
183
178
169
156
151
153
158
160
161
156
156
161
161
156
149
152
162
171
170
162
158
159
159
161
165
172
179
175
165
167
175
187
189
183
176
168
157
149
146
147
149
145
144
150
160
166
167
162
161
164
168
167
164
157
153
155
155
156
152
156
166
175
171
152
136
136
146
156
155
158
168
176
171
159
151
176
180
178
174
179
180
177
173
167
164
160
152
145
143
147
149
146
145
150
158
162
162
158
154
150
150
153
159
161
162
164
166
171
171
169
172
178
170
154
138
136
143
148
149
154
169
179
173
157
143
179
176
167
163
166
168
164
156
153
153
155
153
153
154
159
159
156
157
162
159
149
148
152
155
150
147
150
161
167
166
167
177
189
189
178
170
171
168
163
155
153
153
151
152
153
159
162
161
160
155
179
172
156
148
151
157
160
157
157
156
154
155
162
171
176
173
171
174
173
159
145
138
148
157
161
160
160
164
164
161
162
171
178
174
166
165
167
169
166
160
157
155
155
155
152
146
145
155
166
170
176
170
160
152
148
149
157
169
176
173
162
155
159
172
179
175
170
170
169
159
146
144
152
159
162
165
168
167
162
159
159
158
154
148
150
161
168
167
162
158
158
152
154
157
155
150
146
153
165
172
174
175
176
169
152
141
146
168
188
191
175
159
153
156
162
161
157
153
152
157
163
169
168
160
150
153
162
168
169
168
168
160
146
136
145
159
163
159
155
159
161
156
154
161
171
171
159
150
153
159
175
180
186
180
160
143
144
162
183
190
180
165
155
150
148
148
148
147
145
155
170
180
176
161
148
148
155
160
168
176
179
171
153
142
146
155
155
147
150
155
157
150
152
166
184
186
164
145
140
142
176
178
180
175
165
157
159
165
170
170
165
162
157
154
148
147
148
150
152
154
162
168
170
162
156
153
151
150
154
163
174
172
162
149
143
142
143
141
144
143
140
141
150
164
178
171
149
132
128
128
168
166
166
168
165
165
170
174
170
157
145
146
155
162
161
155
151
154
157
159
157
159
163
165
165
161
154
146
145
151
163
171
170
156
144
137
139
141
141
136
134
139
151
160
155
143
128
122
125
130
159
158
160
164
166
169
175
178
176
164
147
144
156
171
177
172
160
159
162
167
170
170
170
167
165
161
158
154
149
149
159
171
176
169
155
147
147
149
151
147
143
144
152
155
148
139
134
137
141
143
157
158
159
164
167
169
171
174
177
178
168
154
156
172
188
191
178
164
163
174
185
186
175
165
160
160
161
160
159
161
167
173
177
175
169
164
164
164
164
163
156
150
153
154
157
157
159
164
167
161
160
157
154
155
160
162
163
169
174
179
172
156
153
160
179
191
183
168
162
168
181
179
164
150
148
151
156
157
159
166
175
178
174
170
169
170
169
166
165
168
167
162
158
158
157
159
164
172
174
167
164
157
151
149
153
160
166
170
167
163
154
147
145
150
161
172
174
162
152
154
164
162
151
143
146
153
156
150
153
165
179
181
167
157
158
163
168
161
158
163
172
176
171
157
144
144
155
162
164
158
170
165
162
161
163
170
174
173
161
148
140
147
153
155
155
159
162
163
153
149
152
154
154
154
159
162
156
147
149
162
179
181
167
152
149
156
164
165
159
161
170
177
171
154
140
141
152
162
158
152
170
172
176
173
171
169
171
170
163
152
149
160
168
167
160
159
163
168
166
163
163
165
166
167
163
161
153
148
152
165
178
178
166
154
149
153
158
162
159
158
159
162
162
152
143
147
158
164
161
151
162
165
175
175
165
156
157
161
165
165
165
168
170
168
163
162
164
173
179
180
178
173
162
154
148
150
151
154
165
171
175
172
162
158
157
152
147
145
147
150
151
150
151
150
148
149
157
168
168
157
152
155
164
167
162
153
149
153
160
163
165
166
167
166
164
162
160
164
173
183
180
164
144
135
142
153
162
168
170
173
170
164
158
160
161
155
144
135
137
145
151
153
151
148
142
146
157
175
182
170
146
146
153
159
164
164
160
156
151
150
156
164
169
169
166
159
151
152
159
170
169
156
140
137
151
169
180
179
169
160
156
154
154
156
159
156
150
140
134
138
151
159
157
149
143
145
161
179
185
171
149
148
152
156
166
176
178
167
155
151
156
166
177
175
166
158
150
149
156
161
163
163
162
160
165
177
185
179
161
146
139
140
148
148
151
155
155
146
135
131
142
157
165
163
157
156
164
172
168
157
164
166
161
157
164
173
178
173
169
167
168
169
172
169
158
153
152
156
161
157
159
168
174
174
171
175
180
176
159
146
142
145
149
147
148
152
154
151
142
137
144
157
170
170
162
159
157
153
149
147
175
180
171
162
161
165
168
167
170
174
174
169
161
156
155
154
157
163
164
159
156
159
163
165
167
171
175
171
161
157
158
161
158
154
151
153
155
155
153
151
155
160
164
162
154
151
150
149
150
151
170
173
166
161
162
166
161
153
156
166
171
166
158
156
160
163
164
164
164
160
154
151
147
150
157
166
171
166
160
159
165
170
169
166
162
164
167
165
163
159
154
153
152
155
153
155
155
154
157
158
156
156
150
152
162
169
163
149
147
155
165
166
165
165
168
168
165
163
164
164
160
155
151
151
153
153
155
156
157
157
163
173
179
178
173
171
171
168
160
150
142
141
148
157
165
167
162
154
153
154
152
144
141
149
160
167
165
159
154
156
160
167
173
170
167
162
163
164
169
169
165
164
164
162
150
137
132
140
153
159
163
171
177
178
173
168
163
156
149
143
143
146
151
158
169
172
162
145
140
143
200
197
187
183
181
181
182
175
170
171
178
191
197
189
176
169
164
161
164
166
167
164
160
159
164
167
165
164
163
171
181
180
178
174
176
182
180
165
153
149
155
169
171
163
156
158
166
176
180
177
190
190
179
170
165
170
173
174
172
175
184
191
185
174
169
171
172
171
171
172
170
167
163
164
173
179
175
164
160
169
178
176
165
156
162
178
183
175
162
149
146
154
161
160
155
160
171
183
175
162
176
176
171
163
159
162
168
170
171
174
182
189
182
168
168
175
183
184
180
175
171
168
166
171
183
192
187
173
163
170
176
172
162
150
148
160
173
179
173
159
152
156
161
160
157
160
169
177
168
151
165
164
168
170
173
172
169
167
167
173
183
189
183
172
166
167
172
176
178
175
173
169
166
169
179
188
185
172
159
154
161
169
170
163
153
156
168
175
177
170
165
166
164
161
158
159
162
168
164
152
171
165
163
174
182
179
172
166
170
179
186
189
185
175
168
162
160
163
165
172
175
173
165
161
163
171
173
163
147
138
149
167
175
178
173
165
165
168
169
169
167
164
161
157
155
158
160
158
157
163
178
168
164
166
174
178
178
176
181
184
187
187
180
174
171
169
166
164
162
169
174
175
169
163
162
166
162
156
147
143
149
160
170
179
178
170
164
160
159
160
156
152
147
146
152
158
159
155
156
168
173
167
164
165
173
180
185
187
186
184
180
175
168
167
171
180
183
175
168
167
172
177
177
177
173
166
160
158
159
158
157
158
168
178
178
170
163
159
160
161
156
151
148
147
151
157
164
164
163
166
162
166
171
174
177
182
184
184
178
175
173
172
166
162
170
180
187
181
170
167
168
172
175
178
173
164
158
160
168
166
157
158
170
181
179
168
164
168
171
165
159
155
152
151
153
158
166
174
173
161
168
177
183
183
180
180
178
175
173
172
176
180
177
171
172
174
175
170
168
164
163
163
163
164
157
148
147
159
166
162
152
155
171
183
180
171
168
171
174
167
161
155
153
154
156
160
166
172
169
157
178
182
184
180
175
176
179
183
186
183
181
182
183
179
175
170
163
161
160
160
160
161
158
158
152
146
149
159
163
152
142
145
159
173
178
173
167
161
161
165
164
159
159
156
159
161
162
161
158
157
177
176
179
178
172
176
183
193
194
185
176
174
179
180
178
170
163
159
158
160
163
164
164
161
162
164
170
170
163
150
143
144
155
168
174
169
156
146
151
163
173
174
172
168
162
161
159
155
155
157
169
172
179
182
182
178
179
179
177
168
163
165
172
178
179
176
168
162
159
160
165
165
163
160
166
180
187
179
166
158
152
157
164
169
172
164
151
141
150
162
170
174
173
169
165
162
159
157
157
159
176
179
182
184
181
174
168
167
163
159
158
161
166
171
176
178
174
168
162
161
163
159
151
150
162
179
186
180
170
164
165
167
170
172
172
167
158
155
159
162
158
155
157
160
167
167
164
163
163
164
185
183
177
173
172
171
173
172
173
173
170
165
159
160
166
172
174
170
166
164
162
155
146
148
156
168
174
173
169
169
164
162
160
165
171
173
171
167
169
165
155
144
143
158
170
174
170
164
165
167
180
177
168
168
174
182
185
181
182
184
182
177
169
161
156
161
166
167
168
167
164
158
154
152
153
157
162
164
167
167
163
155
153
160
169
175
173
170
169
168
162
157
155
162
169
165
159
157
160
163
170
165
164
171
187
196
190
173
162
168
179
189
185
172
159
158
162
166
168
167
169
170
168
160
150
151
156
161
166
167
163
158
153
157
165
170
168
164
165
167
169
170
170
166
158
149
144
145
151
150
165
160
162
172
184
189
180
159
146
151
168
186
188
177
165
161
165
168
166
163
166
174
172
161
149
150
159
167
170
170
168
163
156
153
158
159
160
157
158
159
160
161
161
157
151
141
139
145
151
152
170
167
172
178
179
171
165
161
160
164
169
175
172
163
157
157
162
164
163
163
165
173
169
161
153
157
165
172
174
174
171
163
157
152
153
156
155
153
152
152
147
141
140
145
151
157
156
153
154
156
182
183
190
191
177
158
154
167
185
187
176
164
155
150
148
148
150
152
158
167
178
174
167
159
157
161
167
170
174
172
169
163
162
161
159
154
150
147
146
148
146
140
139
145
160
175
177
167
158
158
189
187
192
189
174
156
151
167
187
188
172
158
156
163
166
159
151
150
161
179
190
183
166
155
155
159
165
165
168
166
163
162
165
169
162
149
139
134
141
150
155
155
151
149
158
174
183
178
168
163
192
182
175
173
171
160
159
167
178
177
166
162
172
184
189
180
170
162
170
182
190
179
165
155
157
162
164
162
159
159
157
159
163
166
162
147
135
130
139
150
158
160
159
155
154
158
169
174
173
169
187
171
163
164
172
172
173
176
182
181
177
176
184
188
187
180
175
174
174
177
176
169
164
164
169
175
171
162
155
154
152
154
159
166
168
159
145
137
141
150
156
159
160
160
157
153
152
162
170
168
171
160
159
167
174
172
174
181
191
199
198
191
186
182
175
167
165
172
173
173
168
164
166
172
181
183
176
166
157
154
151
153
160
173
180
175
160
149
146
151
151
149
156
161
164
157
150
155
162
162
155
152
159
163
167
164
163
170
185
195
197
190
184
175
167
161
160
168
172
173
172
170
171
176
181
181
175
171
166
160
154
158
168
185
193
180
163
154
156
160
159
153
156
165
170
167
161
161
165
161
160
158
161
161
160
160
160
163
168
171
175
175
170
161
157
158
161
166
173
182
184
181
172
169
168
171
175
174
169
162
156
159
168
180
185
179
164
159
160
168
169
170
176
178
174
167
162
162
167
168
174
178
172
164
160
166
171
169
165
164
169
169
158
147
149
157
164
166
172
180
185
182
167
159
157
164
170
167
159
157
156
158
157
160
168
171
169
163
160
161
166
175
183
182
174
166
160
158
159
162
176
189
186
173
166
170
177
180
178
177
177
169
157
148
153
164
167
166
163
169
177
179
168
157
153
157
159
155
152
154
160
160
157
153
158
172
176
169
153
143
147
159
165
163
162
167
166
159
150
145
171
183
185
175
167
168
174
180
182
181
175
166
158
157
159
165
167
166
163
171
177
178
170
160
152
153
154
155
157
160
165
167
164
160
163
175
184
175
153
135
135
143
150
150
156
165
171
163
149
138
168
169
167
162
164
165
166
168
167
163
159
155
154
153
153
157
164
172
180
183
178
174
166
158
152
152
158
164
167
165
166
167
168
167
169
176
181
174
156
143
143
150
152
152
152
158
162
162
158
153
164
157
156
154
159
160
161
159
158
154
151
152
153
151
149
150
160
175
188
185
174
164
161
156
152
155
161
166
165
160
159
160
161
161
161
161
160
156
152
151
153
154
154
153
149
145
145
155
165
169
153
157
158
160
156
153
157
165
170
168
159
154
153
153
154
153
158
168
175
174
168
162
161
157
154
156
160
162
156
152
151
154
151
149
147
148
147
146
151
155
157
151
142
141
147
146
145
150
162
168
153
160
168
168
156
151
158
177
193
191
175
160
155
156
159
156
154
154
158
162
167
170
167
160
156
158
160
159
155
154
156
158
154
151
151
153
150
149
154
163
161
146
131
137
153
166
161
150
149
150
166
169
176
174
163
157
163
180
196
193
180
165
159
157
154
152
149
150
153
158
162
165
164
161
159
159
158
156
155
159
166
166
164
164
167
168
162
157
159
163
159
147
141
152
172
183
171
150
135
132
174
165
164
167
168
172
174
178
179
178
173
168
162
159
150
147
147
150
154
154
149
148
152
159
159
156
147
145
148
159
168
171
172
175
174
169
162
155
154
155
154
151
154
162
170
169
160
142
124
119
163
149
142
150
166
176
180
177
174
167
160
158
161
162
159
152
149
152
155
152
145
145
150
156
153
144
138
141
146
152
162
170
176
175
167
155
149
146
151
153
152
151
151
148
142
139
137
132
123
116
160
148
140
146
161
173
179
178
175
170
160
156
161
170
174
165
154
152
155
157
158
161
163
159
150
144
145
151
151
148
149
159
169
167
155
143
143
149
159
162
159
152
143
134
126
127
133
138
132
125
168
165
157
156
162
168
174
174
176
178
174
165
165
171
177
176
165
157
158
164
174
176
166
156
150
156
163
165
158
148
148
157
165
162
155
149
151
159
167
167
165
159
154
151
146
146
148
150
147
141
170
168
166
165
163
163
166
169
173
180
182
176
170
172
178
183
180
168
162
165
177
175
163
149
148
160
169
166
160
160
162
165
165
160
161
163
165
164
162
160
160
162
169
169
165
160
157
156
153
151
161
158
162
164
167
166
163
166
167
169
171
174
172
172
176
188
193
184
166
161
165
165
157
146
149
159
164
160
159
165
175
172
161
156
163
169
171
164
157
151
153
160
166
162
153
148
149
150
150
152
160
161
163
168
169
171
173
168
159
149
152
164
173
171
171
182
192
190
176
163
160
162
160
157
158
161
159
155
156
166
175
171
158
152
157
166
168
166
159
155
155
155
148
137
131
133
143
150
151
151
165
171
174
171
165
169
172
168
155
143
144
161
171
169
162
167
180
189
181
171
164
164
166
168
166
164
158
151
153
164
176
171
160
151
151
157
160
160
158
162
161
152
144
135
137
151
161
166
163
160
163
169
175
170
159
156
159
162
160
153
154
161
166
164
162
164
168
175
176
172
165
160
160
164
167
166
157
150
154
166
178
180
169
158
157
154
150
147
149
152
154
148
145
152
164
175
181
179
176
170
156
161
166
162
154
151
154
160
163
164
165
163
158
159
163
165
162
157
158
159
158
152
147
150
158
163
160
155
157
168
176
176
168
163
164
165
157
145
138
135
137
139
143
153
165
172
174
175
175
169
152
157
155
153
152
155
159
161
160
164
166
164
158
156
163
164
156
146
142
149
157
156
149
145
153
162
166
166
159
156
154
152
154
159
167
170
168
154
136
125
123
131
140
148
151
151
153
157
158
150
163
164
154
150
154
162
165
159
155
160
166
168
166
159
157
155
153
148
151
158
166
166
162
156
155
164
171
170
158
139
133
138
148
157
161
166
167
158
141
124
124
140
159
165
156
150
146
145
139
129
170
172
163
157
159
163
166
159
158
163
169
171
173
166
156
150
154
161
166
167
166
168
168
160
160
167
176
173
159
143
140
147
157
157
155
153
156
156
148
137
142
160
182
186
171
157
149
144
138
134
165
167
164
163
163
163
161
159
160
165
168
167
167
166
164
163
165
167
167
161
157
158
161
161
161
170
177
173
163
159
160
165
167
159
152
151
153
154
153
152
158
173
185
184
172
159
153
152
153
155
158
163
160
161
162
163
158
151
150
157
159
154
154
160
174
179
175
163
151
147
148
155
161
163
165
168
169
166
160
159
163
167
165
159
153
152
155
159
159
157
157
158
164
166
163
161
158
160
164
167
158
159
156
160
165
170
159
148
140
146
150
148
145
153
168
176
169
153
142
142
152
162
168
168
163
161
159
158
154
152
153
159
164
161
154
153
157
161
158
151
144
144
148
152
161
166
164
160
156
155
162
160
159
165
171
172
167
159
153
152
155
156
157
156
157
156
155
153
151
153
161
164
164
162
157
153
153
157
160
155
153
156
160
162
155
151
151
152
150
146
144
147
150
155
164
170
170
158
145
142
187
186
185
184
179
172
170
172
172
171
173
178
183
184
181
179
180
174
167
167
168
168
161
159
164
174
176
168
161
162
168
177
178
172
159
146
141
144
152
155
165
176
178
172
162
160
168
172
170
165
187
186
182
176
169
166
164
167
168
170
176
180
180
172
170
173
176
175
175
173
169
165
158
160
168
177
177
171
166
173
180
178
172
159
145
140
145
155
164
166
166
175
177
168
158
158
167
179
170
151
185
183
174
166
162
164
168
169
168
171
180
184
177
166
164
167
173
177
176
172
168
165
167
174
181
183
177
169
167
174
180
178
167
152
143
149
167
178
176
167
163
164
165
163
155
152
162
168
161
143
178
173
167
167
170
174
175
170
169
175
184
188
183
171
164
163
168
172
171
166
165
172
181
184
182
175
166
157
154
158
164
171
168
154
152
160
174
181
173
160
155
156
161
161
158
158
159
158
157
150
175
169
167
172
180
182
177
170
171
180
185
188
183
175
168
165
164
165
163
159
160
170
178
176
164
151
149
151
152
153
158
165
168
166
166
168
170
166
161
158
161
164
163
163
164
166
161
154
150
153
175
171
172
179
185
184
175
167
170
176
179
174
168
169
169
170
169
166
160
155
158
167
170
164
151
144
147
158
165
164
161
162
168
175
177
171
164
160
162
169
176
177
171
163
163
166
163
154
150
155
167
166
171
181
186
184
176
166
165
169
170
164
158
159
168
176
177
169
158
156
162
167
170
167
165
160
160
166
168
163
156
158
170
181
179
169
164
169
178
183
181
175
166
157
156
161
164
164
160
162
157
158
171
181
184
181
173
164
161
166
173
173
166
162
169
175
174
164
156
158
164
168
170
175
176
172
164
161
154
143
135
144
168
182
178
165
165
176
187
182
170
160
154
151
152
158
166
170
171
167
161
165
175
179
176
173
170
165
163
167
179
186
181
175
174
172
169
160
157
159
162
164
167
167
166
158
150
150
148
138
129
140
161
178
177
166
165
172
176
170
164
157
153
150
154
162
165
163
163
166
179
178
174
168
159
159
168
177
182
177
176
180
182
178
173
168
161
157
159
161
163
164
166
165
153
141
138
146
153
151
145
144
160
176
180
174
164
157
160
163
167
167
163
158
160
163
162
156
153
162
177
175
171
163
151
154
167
186
188
178
165
164
171
174
170
165
163
163
164
164
167
172
175
173
163
154
150
154
159
163
164
162
166
176
186
180
161
145
150
165
180
177
170
159
161
163
161
157
157
161
160
164
172
174
166
161
165
174
174
162
156
162
171
172
170
169
171
172
168
165
168
171
174
176
181
180
174
165
161
165
169
169
171
177
184
175
155
145
155
176
183
176
164
154
158
164
171
169
165
160
155
165
178
184
179
170
163
165
165
165
165
165
169
173
179
180
177
173
167
164
161
159
161
168
179
189
181
167
161
162
167
167
169
170
168
161
151
150
162
175
178
167
152
148
156
165
170
167
162
156
172
174
177
179
182
175
171
175
182
186
175
160
157
168
180
183
174
167
162
163
160
156
152
157
163
168
167
163
163
164
165
163
160
157
153
149
151
158
168
171
166
155
149
150
157
161
158
153
152
154
181
174
167
172
181
181
175
179
190
194
180
159
152
163
173
172
166
162
164
169
169
168
164
158
151
145
148
158
170
172
165
159
157
158
158
158
160
165
172
168
162
153
150
154
158
153
147
143
146
151
174
167
164
173
184
186
175
163
165
171
176
174
169
166
159
159
164
170
171
170
171
179
181
170
153
141
145
162
175
178
168
160
157
159
167
172
172
169
172
168
160
153
152
154
155
155
151
148
148
147
170
163
164
174
182
182
167
148
140
150
172
186
183
166
151
153
168
182
176
166
164
176
186
181
165
157
162
172
179
181
173
162
154
152
160
170
174
176
172
165
158
151
150
152
154
155
154
152
148
146
169
165
166
172
172
168
157
150
149
160
175
184
173
154
138
143
162
174
169
161
157
166
173
176
172
171
173
177
180
183
182
171
156
145
148
158
173
177
168
159
152
150
151
155
157
156
152
149
148
150
169
163
169
174
171
160
155
162
174
183
179
169
151
138
132
136
147
153
158
163
169
170
164
161
162
164
167
171
175
180
180
177
167
156
150
153
164
168
163
154
151
150
152
156
160
159
156
153
156
164
167
162
173
185
184
171
164
173
187
188
175
159
142
141
148
152
148
147
153
173
186
180
164
149
148
154
160
164
163
163
163
167
170
165
158
152
154
159
161
156
155
153
152
151
154
159
165
170
170
173
168
164
174
187
189
181
174
177
182
178
170
159
154
160
168
170
161
153
157
173
185
180
162
146
144
156
161
159
148
140
141
154
165
166
161
154
155
158
161
162
164
160
153
146
145
152
164
171
172
170
172
167
167
169
170
170
172
176
180
176
173
173
175
172
165
162
158
156
158
163
171
168
161
154
159
171
171
156
137
132
140
156
164
167
165
163
165
162
163
166
169
166
161
152
147
147
149
150
157
161
174
166
160
155
152
157
166
176
181
178
179
186
190
184
170
156
154
157
160
161
163
163
164
168
177
183
177
161
150
148
156
163
166
167
169
170
170
165
162
164
164
162
158
159
158
154
148
146
151
155
178
168
160
156
154
160
169
174
174
167
170
178
185
183
175
167
162
161
164
167
167
165
166
171
178
180
179
176
172
169
163
160
158
162
170
173
170
163
158
154
152
153
153
160
168
174
175
172
165
161
185
175
165
163
167
173
174
169
157
149
152
158
162
164
165
171
171
168
166
166
167
165
162
158
162
169
175
180
176
168
159
149
147
158
171
176
170
160
154
153
153
154
157
165
173
184
191
191
182
170
182
179
172
169
170
173
172
163
152
150
154
156
150
145
150
165
171
167
160
156
159
164
157
148
147
159
168
167
160
155
151
148
146
155
171
179
173
164
157
159
163
164
167
170
173
177
181
180
174
170
163
170
173
169
163
159
159
161
167
176
178
171
161
151
151
163
171
166
156
155
159
168
167
158
151
155
157
151
146
149
154
157
154
155
167
180
183
174
165
161
163
163
165
163
163
164
164
160
156
155
149
156
165
164
156
151
158
171
181
184
179
173
168
162
160
165
170
169
164
164
170
176
173
163
156
155
153
148
148
155
162
161
154
151
162
178
186
178
160
147
149
156
160
159
159
161
162
157
150
146
152
151
156
159
158
157
165
178
178
167
160
157
159
157
153
154
160
168
175
179
181
178
170
162
158
157
157
155
158
160
163
160
152
149
160
176
182
168
148
134
139
151
161
163
162
162
163
162
156
154
156
156
159
163
162
161
166
171
164
152
149
153
153
143
135
134
144
162
174
180
181
177
167
162
161
161
163
163
161
159
159
157
152
152
161
170
168
157
144
137
144
151
160
164
164
159
154
155
164
168
154
159
168
169
168
164
165
166
161
156
155
160
160
153
143
138
142
156
170
177
180
174
168
163
163
167
171
169
161
158
158
159
158
158
160
159
155
152
153
156
156
150
147
151
153
150
144
148
158
165
152
156
168
173
173
175
176
177
171
162
160
164
169
174
173
166
158
159
169
177
178
173
164
160
163
171
177
175
165
157
157
161
165
166
163
156
151
155
163
167
163
148
137
136
141
148
148
144
146
149
157
152
157
167
175
181
181
179
172
166
162
162
168
177
178
173
169
169
173
178
174
166
158
159
165
174
175
168
159
154
154
163
171
173
171
164
161
164
167
166
160
150
142
140
145
156
156
147
134
130
162
149
146
156
171
181
179
172
169
167
167
168
167
164
164
163
167
171
177
175
166
157
158
167
172
169
157
149
148
149
152
158
173
183
187
176
167
161
161
160
159
156
154
154
154
158
157
145
127
116
162
149
144
154
167
176
176
169
168
171
177
177
170
166
166
165
164
168
166
161
152
155
161
172
165
149
139
138
145
147
148
157
171
187
188
172
155
149
156
162
164
160
153
149
147
148
150
142
125
108
162
160
153
154
164
171
172
169
169
175
180
180
174
173
174
167
161
154
151
148
147
153
160
160
148
136
136
143
148
145
146
157
171
179
173
158
144
143
155
168
169
163
152
143
139
140
143
141
130
114
168
168
159
156
161
165
167
165
169
175
182
181
177
173
169
165
157
151
148
150
154
156
153
147
142
144
151
154
151
145
148
158
164
164
162
155
152
154
157
158
159
162
158
154
148
144
146
147
143
137
171
167
161
161
160
157
155
159
169
177
184
185
180
172
166
163
160
158
158
161
164
161
150
145
148
161
167
163
156
154
155
156
156
156
162
168
173
172
164
152
145
148
160
166
165
158
153
152
154
159
162
159
161
162
160
153
151
157
166
174
184
187
187
177
170
171
175
175
169
163
164
164
161
156
159
164
169
166
165
163
154
146
143
155
170
177
181
178
171
156
142
138
151
164
168
163
155
150
152
158
158
160
161
162
158
155
156
158
160
161
172
184
184
174
168
173
185
187
172
161
158
163
166
163
161
160
162
164
166
162
144
130
134
153
170
169
164
164
171
169
159
147
147
154
162
163
156
147
144
147
162
163
164
161
157
159
162
160
154
148
157
168
169
163
161
170
181
184
172
157
153
153
158
160
163
163
159
159
158
155
143
133
137
150
158
157
149
150
161
174
174
161
154
155
166
172
169
154
148
149
164
169
170
163
157
159
163
161
157
153
155
161
160
159
162
166
168
164
161
157
153
149
149
157
167
169
163
155
152
155
159
155
151
148
150
153
150
148
154
162
166
162
157
165
178
186
180
166
159
163
165
167
166
157
152
155
160
164
163
163
161
161
157
160
165
168
161
151
151
154
156
154
154
160
168
170
163
156
154
158
163
162
156
153
158
167
164
156
149
145
146
149
156
167
178
177
165
154
155
164
165
167
156
143
141
152
163
166
164
165
166
163
159
160
165
166
157
146
146
152
160
169
169
167
163
158
154
154
155
156
153
152
157
165
174
176
173
164
150
138
134
144
156
166
166
156
144
137
138
145
169
168
150
136
141
154
165
166
163
163
168
167
165
160
159
161
156
151
150
155
168
174
174
168
155
144
140
141
147
146
146
150
162
173
177
174
170
164
152
139
136
149
167
172
162
151
143
140
136
134
166
163
152
148
157
167
171
167
164
164
168
170
172
170
165
162
164
165
165
167
168
168
165
157
148
141
141
144
149
151
156
162
170
176
174
168
165
161
154
148
146
159
173
173
162
153
153
152
147
141
160
162
164
167
169
172
172
168
166
165
164
165
171
179
179
177
175
175
171
167
163
159
156
151
148
151
157
162
164
166
165
165
163
162
162
161
159
159
158
154
152
159
167
168
162
158
157
158
158
155
158
165
172
173
171
166
162
164
165
163
157
154
158
169
183
187
183
170
162
157
155
157
159
160
159
161
161
166
164
164
157
148
139
135
136
142
152
158
158
155
151
152
157
162
163
160
159
160
163
163
160
166
171
169
163
154
154
159
162
161
154
146
142
152
164
174
171
161
149
150
156
161
167
167
165
162
160
160
156
148
138
132
126
120
116
120
136
155
158
154
150
148
150
154
157
160
163
162
157
155
160
162
165
164
158
150
152
158
163
161
157
153
147
143
145
154
156
155
148
152
163
168
168
164
161
162
160
157
153
144
135
132
136
133
123
119
130
145
154
155
154
152
151
147
149
159
167
163
151
146
172
168
173
179
176
166
164
171
179
178
173
170
173
176
177
180
180
175
169
168
173
178
175
172
171
175
175
170
161
158
161
160
161
159
151
145
146
153
162
166
169
174
177
174
172
173
170
167
152
144
179
177
180
185
184
175
165
166
170
169
165
162
161
167
171
174
174
168
160
162
169
173
170
168
170
170
170
170
169
168
164
161
162
162
154
141
137
145
162
175
181
189
188
177
164
159
167
174
167
153
182
176
174
177
181
181
178
173
172
171
169
162
158
161
168
172
170
165
161
164
168
172
170
166
163
156
151
154
160
166
168
172
171
170
164
158
157
163
171
173
177
176
174
169
159
156
164
174
175
166
185
174
167
167
175
186
190
186
181
178
171
163
159
164
169
171
169
166
164
163
165
173
179
178
165
151
140
142
150
159
170
173
170
164
162
165
172
175
171
168
166
162
161
163
165
169
168
171
171
169
183
176
168
169
177
186
191
186
179
173
165
160
160
165
170
169
167
166
165
160
158
170
183
186
170
151
143
151
160
171
173
171
162
154
155
162
167
167
162
166
172
170
165
166
174
182
178
168
158
156
175
172
173
177
181
185
179
173
166
159
153
150
156
164
169
169
168
165
163
157
153
158
171
177
171
160
158
168
182
187
181
169
161
158
160
159
160
157
161
169
182
183
181
174
174
179
176
166
151
147
168
165
171
178
180
178
169
160
154
156
158
161
164
165
169
171
163
158
157
159
157
156
157
165
172
172
170
173
178
179
172
167
169
173
166
156
154
159
167
172
177
177
176
168
163
165
166
166
158
156
168
164
170
175
177
172
162
152
152
164
179
185
180
171
171
171
158
148
154
163
166
159
153
161
176
180
170
162
156
151
152
164
177
181
166
153
152
163
171
170
165
164
164
162
157
160
163
163
162
167
174
176
176
177
176
170
164
159
156
163
179
187
182
172
167
164
157
154
157
166
166
161
155
165
177
175
165
153
147
144
149
161
174
176
166
153
153
158
164
162
163
164
164
161
161
164
163
157
154
163
182
188
184
176
169
165
166
168
163
158
157
165
169
168
162
157
156
160
168
167
165
161
165
169
169
161
151
148
151
160
166
170
171
172
169
163
156
150
149
155
164
166
164
160
162
165
164
155
148
159
177
179
179
170
158
156
163
174
170
158
149
155
166
167
160
157
161
170
174
172
169
169
171
172
165
153
142
145
156
175
182
176
170
169
174
176
164
151
150
156
163
159
154
149
155
163
165
160
158
159
152
162
170
170
158
151
158
172
176
173
168
172
176
172
163
162
171
181
181
177
173
173
174
174
171
162
149
145
155
174
181
168
158
158
171
176
164
155
158
166
168
161
151
148
153
162
167
168
165
159
143
151
166
172
168
155
153
164
180
186
186
181
177
173
172
171
176
180
179
177
173
170
168
172
174
170
155
146
152
165
171
163
149
146
155
160
159
157
162
169
172
169
161
151
153
159
160
158
153
148
161
160
166
175
177
161
151
158
179
189
179
159
154
165
181
182
171
167
165
169
171
168
165
170
168
161
151
146
150
159
168
165
162
154
147
147
153
160
165
167
167
167
162
155
153
150
148
144
139
140
176
169
168
178
181
165
149
151
171
181
165
140
137
159
178
177
165
157
159
166
168
170
171
169
160
151
146
151
159
162
164
171
176
171
159
150
153
163
172
167
160
154
153
155
156
158
157
154
150
151
177
170
174
183
183
168
149
148
163
172
165
154
151
159
164
167
165
168
168
168
168
174
178
175
165
154
157
166
171
166
162
163
173
175
169
161
159
166
174
169
160
151
150
156
168
177
183
181
174
168
175
171
175
182
181
171
160
152
154
162
171
176
172
162
154
158
172
186
182
172
165
168
174
176
172
171
174
177
174
169
164
160
159
161
165
164
162
162
165
165
163
159
159
166
171
179
181
178
173
170
175
169
165
169
169
170
164
158
155
160
172
180
173
161
151
159
174
187
182
169
161
158
162
166
169
174
175
173
170
170
172
168
160
154
155
158
163
162
160
160
164
167
170
169
166
159
152
150
154
163
169
158
153
156
164
166
165
165
163
165
171
168
161
158
158
165
170
169
166
160
160
157
158
156
160
163
163
162
162
166
173
178
172
162
152
155
165
172
170
160
162
165
166
164
156
148
142
141
153
168
162
158
160
168
171
170
170
170
170
168
168
163
159
162
168
171
165
152
150
159
169
171
164
155
154
156
160
162
161
161
167
176
176
165
153
155
168
177
173
164
162
162
162
156
154
153
159
164
167
172
157
160
173
178
178
174
174
173
169
166
169
172
172
169
168
166
159
147
147
161
179
181
169
156
153
163
171
172
162
153
156
166
168
162
154
158
171
178
173
164
163
163
161
158
159
165
167
169
167
166
156
162
170
168
162
161
168
172
168
163
167
175
178
168
158
151
148
147
149
162
178
178
166
155
156
170
175
170
156
151
156
163
164
157
154
161
172
174
171
166
165
166
162
158
160
158
152
148
148
156
160
162
160
152
147
154
166
176
172
161
157
165
171
166
158
151
149
149
151
160
165
165
161
157
162
168
167
158
152
152
160
166
163
156
154
159
164
170
169
167
165
162
156
152
152
153
146
139
141
154
173
168
160
154
151
160
175
182
177
156
149
154
162
172
173
167
162
151
148
146
148
151
154
158
165
167
163
157
152
155
161
162
159
154
154
158
164
165
165
164
163
158
150
145
150
159
166
166
162
158
185
175
166
161
162
170
179
178
167
153
148
154
161
175
177
176
164
149
136
132
134
140
151
158
165
171
169
164
159
158
160
159
156
157
163
170
168
164
158
156
158
155
152
148
155
170
184
186
176
160
182
176
169
165
165
168
166
162
162
163
167
169
165
161
159
158
152
147
137
132
135
148
158
160
164
170
174
168
160
156
157
156
155
160
173
184
180
170
159
155
159
160
160
161
164
170
179
179
171
160
164
162
164
166
164
157
155
158
169
179
182
176
165
153
139
138
148
154
154
149
153
165
174
171
164
166
167
162
157
153
153
153
154
159
172
184
183
173
163
162
161
162
162
162
166
168
169
167
160
157
151
148
157
166
165
158
160
170
180
182
176
170
163
153
143
145
157
166
165
159
164
172
177
171
162
157
154
149
147
151
152
154
153
156
167
175
172
165
154
150
151
153
154
156
160
163
165
166
161
156
150
145
158
167
166
165
171
181
178
162
155
156
161
160
157
159
160
164
159
158
161
164
164
162
161
159
151
145
145
152
156
155
152
156
166
174
169
156
142
138
141
147
151
154
158
159
163
163
164
161
154
155
164
169
168
167
173
176
165
148
146
156
163
160
155
157
159
158
156
157
161
162
160
161
166
165
159
154
150
155
157
154
155
160
168
176
176
165
153
149
150
152
155
160
159
154
151
153
163
168
160
168
173
174
171
168
168
166
156
148
152
160
165
162
158
159
158
158
156
158
163
164
161
160
163
167
171
167
161
158
158
159
160
166
168
172
176
178
174
170
166
162
159
159
154
146
140
143
157
164
164
170
177
177
174
170
166
163
157
153
154
158
164
170
177
180
172
164
159
160
166
165
158
150
151
164
174
176
168
161
159
164
170
172
167
161
167
173
174
170
164
160
160
154
143
139
140
143
148
149
165
168
170
173
173
171
166
163
160
159
158
153
153
166
184
192
186
172
166
171
171
167
157
150
152
164
170
169
161
158
160
166
172
173
166
156
155
160
160
156
155
160
161
155
141
138
143
146
140
136
164
165
164
167
168
168
164
162
163
167
165
157
150
155
171
184
186
181
176
174
173
169
166
167
172
169
162
153
151
153
154
158
167
172
171
160
152
150
153
156
158
163
165
159
148
142
144
145
135
126
162
167
169
166
165
163
160
160
164
175
179
173
162
160
170
181
184
181
176
172
168
169
172
176
174
162
153
149
149
148
146
150
160
170
174
164
151
150
159
169
174
169
166
159
153
148
145
142
133
121
164
169
168
163
162
159
157
156
162
174
180
182
177
175
177
181
181
176
172
167
162
159
158
156
150
144
144
147
150
149
150
157
164
168
171
165
155
152
160
172
175
168
160
157
152
146
146
143
140
128
164
161
158
159
159
156
154
153
157
168
175
180
179
175
174
171
167
168
169
168
160
152
141
135
133
139
147
148
151
155
167
172
169
164
166
167
166
162
159
158
158
158
157
157
153
146
143
148
152
150
160
154
156
159
157
154
152
158
166
171
172
169
168
167
160
153
153
161
168
171
167
155
146
144
148
153
154
151
154
164
169
169
161
159
164
169
168
165
158
151
143
146
154
162
160
155
150
154
162
164
155
157
161
162
156
151
154
163
174
174
169
167
165
158
148
142
150
160
165
165
164
164
164
166
165
164
159
160
163
164
153
141
143
158
174
169
161
159
165
163
153
144
154
168
175
170
161
155
155
159
160
162
162
158
152
149
153
160
162
162
168
168
165
158
151
152
158
160
154
151
155
163
170
173
166
160
159
165
169
162
137
119
132
161
177
167
148
152
174
186
175
159
158
172
184
183
167
151
144
146
167
167
163
155
151
151
155
155
155
159
170
169
163
158
163
171
170
161
153
153
156
161
160
158
153
154
160
166
166
157
137
124
133
152
162
159
151
158
179
191
184
166
158
166
177
176
164
150
146
146
172
172
167
159
159
160
161
158
159
165
170
166
159
158
166
176
169
162
162
172
175
167
153
145
150
162
169
167
163
158
150
142
137
135
141
150
161
169
175
176
171
162
156
156
160
160
155
150
153
161
167
170
167
160
158
165
166
167
165
166
165
162
156
157
162
163
159
158
172
185
186
173
156
153
160
173
180
178
170
162
155
148
142
136
140
151
162
168
167
163
160
160
158
160
158
152
144
142
149
160
158
161
157
149
154
163
170
169
163
160
160
162
161
159
154
152
157
163
172
173
171
169
168
168
168
169
169
171
172
169
159
152
148
150
152
151
153
157
159
157
157
162
169
174
167
155
144
141
146
154
156
157
148
144
151
164
172
170
162
158
160
166
167
163
161
161
166
168
164
155
152
158
168
172
166
151
142
146
159
172
171
162
158
157
154
150
149
153
157
157
156
163
168
169
163
158
156
153
154
157
158
158
153
152
159
169
175
173
167
162
161
166
171
173
173
173
176
170
161
154
152
157
161
163
155
142
131
135
155
174
180
174
165
158
155
151
151
157
159
158
155
156
154
150
147
152
161
166
167
165
164
168
171
171
173
174
174
178
172
165
158
161
170
178
179
173
171
168
165
166
162
158
156
155
151
146
144
151
163
176
176
167
157
154
154
152
155
159
160
158
155
152
149
147
145
148
157
164
161
157
167
178
185
185
175
167
170
178
179
168
156
158
168
177
175
166
161
161
164
166
163
158
155
156
155
153
154
159
166
166
159
147
140
140
143
146
150
158
159
157
155
158
164
167
161
157
156
156
151
146
162
172
181
177
163
152
159
174
182
174
163
159
161
165
162
157
158
159
158
158
159
157
156
158
160
156
154
154
154
150
140
136
132
132
130
132
144
153
157
155
155
163
172
174
168
163
163
159
153
145
148
157
164
160
147
137
149
168
179
173
166
161
159
154
155
160
165
159
152
154
164
168
165
159
158
156
154
151
146
140
134
135
141
141
137
135
142
153
159
157
157
160
159
156
152
159
169
172
164
153
177
171
172
179
172
160
154
166
179
184
178
174
171
172
171
171
173
173
169
167
169
171
174
173
171
170
166
160
161
165
169
166
162
161
164
171
175
177
177
174
173
171
166
161
157
161
167
169
157
147
178
171
178
186
185
173
163
168
179
183
175
164
161
165
172
174
168
158
155
161
170
177
178
173
168
167
167
172
175
171
160
154
162
173
182
172
159
152
158
167
175
178
174
164
154
156
165
170
166
157
176
166
171
180
192
192
184
180
184
183
175
161
155
164
175
177
168
157
159
169
183
182
176
166
160
157
162
169
171
166
158
158
170
184
183
168
150
143
149
163
172
173
171
167
162
158
165
173
181
182
180
171
165
170
183
195
196
187
182
175
167
156
154
165
177
178
170
167
175
183
183
178
171
166
164
161
164
167
161
154
155
160
168
170
169
162
157
159
167
174
175
169
163
164
170
171
169
170
179
187
191
183
173
169
173
185
190
184
172
160
147
144
154
169
178
176
171
175
186
185
177
168
171
179
186
186
180
174
163
154
154
156
156
152
155
160
166
171
174
180
181
173
164
165
173
179
173
167
164
167
190
191
184
177
174
174
180
178
169
154
147
149
162
175
180
174
167
172
184
186
174
163
170
185
199
198
189
182
175
169
161
155
150
151
155
158
162
164
164
169
169
169
167
168
172
174
173
164
153
150
183
185
180
176
169
167
169
170
169
168
173
179
183
185
182
172
161
162
176
188
184
167
162
172
183
186
178
174
177
180
178
170
166
163
157
152
155
161
161
154
150
153
163
168
166
165
164
161
155
151
178
176
172
170
166
166
161
160
165
180
195
201
193
182
173
164
155
155
172
189
189
168
154
158
168
170
164
159
165
179
184
187
181
172
155
148
154
164
168
157
148
149
160
164
160
158
156
156
155
158
178
178
175
172
172
169
165
158
157
167
179
183
177
168
161
155
150
156
170
185
179
164
152
158
169
171
164
157
160
168
181
187
182
169
153
149
158
166
170
167
165
165
166
163
159
158
157
156
154
158
183
190
186
179
177
175
170
164
153
146
146
154
162
161
156
150
151
158
168
171
167
160
157
162
170
174
170
165
162
167
178
182
172
163
154
155
161
165
167
168
171
169
164
157
155
159
161
159
158
157
184
189
185
177
170
168
171
174
163
149
144
152
165
171
164
159
160
165
170
170
168
163
160
159
161
162
166
165
167
174
178
173
161
157
158
162
164
163
163
162
160
155
151
152
154
159
162
164
165
162
176
176
175
170
161
156
161
171
177
175
169
170
175
173
168
167
172
180
180
178
173
168
161
155
150
153
154
162
169
180
175
160
149
148
160
172
170
165
162
157
153
151
154
160
163
160
158
160
165
164
171
164
167
169
162
150
148
160
179
188
186
175
168
163
161
166
175
183
183
180
177
171
165
156
152
152
152
155
164
170
168
154
141
146
161
174
177
170
162
156
156
159
166
168
165
160
152
150
153
157
171
164
166
174
173
156
143
146
167
181
179
164
155
156
161
167
166
168
170
175
176
172
170
166
162
157
151
150
152
157
162
162
159
159
162
169
178
174
167
157
158
162
166
163
162
160
156
149
141
143
171
166
171
179
180
161
144
144
164
176
170
155
152
162
171
168
162
156
158
166
173
174
175
176
171
167
161
154
150
150
157
167
178
174
163
156
163
172
173
167
162
162
160
159
159
165
170
165
153
147
170
168
173
181
179
163
149
156
169
176
165
157
159
168
178
174
165
158
160
167
172
175
176
176
174
174
173
168
160
151
154
165
178
177
166
152
149
158
167
169
167
166
165
165
168
170
180
181
176
167
174
169
174
179
173
166
159
160
165
165
162
160
163
168
171
170
167
167
171
178
183
177
171
167
169
172
173
168
160
151
153
158
165
170
168
156
145
140
146
156
167
173
176
175
170
166
167
173
177
176
180
171
166
166
169
169
166
163
158
157
156
158
161
162
166
168
168
170
174
183
182
173
162
158
160
163
161
156
148
148
153
159
162
165
167
162
154
142
140
150
163
174
175
169
158
150
147
152
165
176
184
174
160
155
160
168
169
165
160
160
164
165
163
165
169
172
170
166
165
167
168
168
162
160
159
158
155
148
144
144
154
166
170
167
163
162
163
162
160
160
166
170
164
154
150
146
145
151
161
174
183
179
170
160
158
164
171
169
162
162
170
179
179
177
176
177
170
159
152
153
158
169
171
167
164
160
157
153
149
150
160
175
177
168
158
158
168
174
171
169
169
172
165
156
154
156
161
164
165
168
176
182
180
169
161
162
167
167
160
159
172
186
190
182
175
171
164
152
147
153
168
177
173
166
164
167
169
167
165
161
166
171
171
161
155
160
167
169
161
161
168
173
172
170
170
173
170
169
165
163
170
179
178
170
160
159
164
162
157
158
166
177
179
172
167
163
158
150
149
160
175
176
169
159
162
171
178
181
176
169
164
162
153
150
155
161
164
161
157
153
158
162
165
169
176
173
167
162
162
167
158
163
166
163
157
155
161
168
171
167
163
157
158
158
158
159
156
149
150
159
169
168
163
158
163
171
176
174
167
161
156
154
152
152
158
161
162
163
160
162
160
157
154
154
162
165
164
160
161
169
156
160
164
162
154
152
161
176
186
179
165
151
147
155
162
163
154
145
143
149
156
160
161
162
165
167
163
158
152
152
154
159
162
166
164
164
164
166
169
172
172
163
152
143
145
154
163
166
164
164
164
168
167
161
153
151
160
172
179
176
170
165
165
170
173
162
150
140
139
144
151
156
164
166
167
166
162
154
153
156
164
171
173
170
171
175
172
168
165
167
171
170
161
145
139
145
160
167
162
155
177
178
169
160
156
156
156
160
163
171
176
177
179
174
162
150
147
150
156
155
153
160
168
172
168
166
165
163
162
167
173
174
171
168
173
182
179
168
160
155
161
165
165
154
147
147
157
162
157
151
181
175
167
163
163
162
161
165
170
177
177
173
169
157
141
134
149
169
180
172
164
168
179
179
171
168
169
171
171
167
167
166
166
167
171
173
168
161
153
151
157
159
162
159
159
160
158
160
160
158
177
164
161
165
168
168
171
178
181
181
174
167
161
153
140
140
154
173
180
173
168
176
183
181
172
163
167
166
164
157
153
155
161
168
170
164
152
147
148
149
150
149
150
155
163
167
168
168
167
165
167
159
161
168
169
169
175
181
179
170
168
169
168
164
162
164
167
167
163
160
167
175
178
175
170
162
156
155
153
152
149
149
158
169
172
164
151
146
148
151
148
142
142
151
160
165
166
167
170
173
165
167
171
171
169
167
171
175
167
161
165
169
169
166
170
178
178
169
158
157
162
166
166
165
167
163
154
151
152
152
149
148
155
166
172
170
165
163
164
159
155
150
146
152
157
155
151
155
164
171
169
177
178
174
167
163
164
166
166
163
166
162
154
151
159
177
183
174
160
154
157
160
159
157
155
155
155
158
158
156
150
151
158
165
168
170
177
180
177
169
163
159
157
154
149
142
142
149
160
163
178
184
179
173
166
159
158
162
168
173
169
154
140
140
157
175
180
170
156
152
156
161
158
148
141
145
154
161
160
159
158
162
168
170
166
167
174
176
169
160
155
160
162
154
142
136
142
152
156
155
176
183
182
173
164
158
156
162
171
178
174
158
141
145
164
180
178
164
154
153
162
168
165
151
146
147
153
157
160
161
168
170
172
169
161
157
158
159
155
150
153
162
168
155
141
134
141
152
154
147
172
184
186
175
164
158
158
164
174
181
178
163
150
152
167
181
176
165
157
163
169
173
170
166
162
160
154
152
155
160
166
163
158
154
154
153
151
149
151
156
163
170
171
163
149
137
141
147
150
144
170
184
189
178
165
158
158
166
175
180
177
165
154
154
165
172
173
167
166
166
170
170
166
166
165
165
158
154
153
152
151
148
141
143
152
157
154
154
163
170
173
168
164
162
156
147
141
143
146
143
169
176
177
173
164
158
158
160
166
170
173
167
161
160
164
169
170
168
168
170
170
166
157
154
153
160
163
163
156
154
152
149
145
144
153
160
164
164
169
171
163
156
152
157
158
151
141
141
144
147
162
159
159
161
162
159
156
155
158
164
164
165
166
170
171
170
168
166
170
174
172
165
153
144
148
161
166
165
162
166
170
170
158
153
154
159
164
162
159
155
151
145
151
157
159
148
138
140
147
153
154
155
156
160
162
161
161
162
165
162
155
152
157
166
167
161
158
162
169
175
172
165
155
152
157
163
165
156
156
167
174
171
161
155
157
155
150
148
152
154
156
154
157
162
162
153
141
137
143
153
151
159
163
163
162
163
167
172
172
161
148
140
147
153
149
143
144
152
158
164
163
163
166
168
168
163
156
153
154
162
159
151
150
159
165
155
142
141
156
171
174
166
164
170
173
167
153
143
144
149
162
165
165
162
162
163
167
168
164
156
149
148
151
154
150
146
143
144
144
150
155
163
170
172
166
159
155
157
164
163
153
147
151
167
174
163
150
156
175
186
179
165
166
176
181
176
163
156
154
151
174
171
164
161
162
165
165
159
158
160
165
164
157
160
167
169
157
144
140
153
165
169
163
158
152
157
162
166
167
165
160
161
164
167
166
163
164
174
184
180
166
156
159
167
169
163
159
159
163
164
180
178
171
165
165
168
166
162
163
169
174
168
158
160
177
181
167
152
154
174
186
178
157
145
149
163
174
173
166
162
165
169
167
154
148
153
165
175
178
167
156
151
154
156
150
145
145
154
163
165
172
175
174
168
166
166
164
163
164
167
168
166
160
160
167
168
162
163
174
186
186
173
157
153
163
178
185
181
168
162
162
164
162
149
140
140
153
165
169
164
158
155
157
156
148
142
144
148
152
156
156
165
169
167
164
162
161
158
155
155
159
165
167
160
152
154
169
185
188
175
160
154
159
168
173
176
176
178
176
172
163
159
151
145
138
135
141
152
162
164
160
160
164
164
162
156
153
151
148
145
148
157
164
165
160
160
161
157
152
153
157
166
169
160
154
162
185
199
186
158
138
140
157
169
170
162
157
163
174
183
178
161
148
138
136
137
142
151
160
162
158
157
158
163
162
162
161
160
157
157
152
160
165
164
159
160
165
168
164
158
156
160
159
160
157
169
179
180
166
151
142
145
156
161
163
156
151
152
162
180
182
169
151
138
137
142
153
156
160
161
157
152
149
146
147
154
162
168
170
171
158
164
167
166
161
162
168
173
169
159
152
152
155
161
158
153
148
148
150
155
161
158
156
159
162
159
155
152
157
166
169
167
161
153
151
153
155
159
160
161
159
155
149
140
136
142
155
165
166
165
162
166
169
170
166
165
169
174
170
159
150
155
167
172
158
139
131
139
154
164
164
159
157
158
161
157
153
152
155
155
157
160
162
167
166
159
156
156
158
159
161
165
165
155
142
139
146
152
151
147
162
165
170
170
163
158
164
175
174
165
157
162
176
175
159
145
145
157
164
163
160
156
155
157
157
154
151
150
152
155
153
152
158
165
166
163
158
155
153
152
155
166
178
175
162
150
150
153
151
146
155
163
170
168
157
149
159
176
182
173
163
163
166
163
158
159
167
168
159
156
156
156
154
153
154
153
151
151
153
156
153
147
147
157
166
168
169
162
156
150
152
161
171
172
166
161
162
168
164
159
183
181
183
185
179
165
157
164
175
182
175
166
165
168
169
169
168
170
171
170
167
163
160
159
161
164
162
159
163
173
181
182
177
171
169
172
177
174
172
170
172
173
164
148
135
137
150
164
169
166
180
180
181
185
179
166
160
168
185
195
190
180
172
171
172
169
164
160
166
175
181
179
173
166
164
168
176
184
189
186
177
167
165
172
177
176
168
159
154
157
162
162
158
147
137
140
149
157
157
156
177
170
173
180
185
184
176
173
181
188
190
182
173
173
175
169
159
155
163
178
187
188
179
176
172
176
188
197
197
185
170
162
165
170
172
163
150
142
143
149
153
157
158
163
162
156
148
148
154
162
179
171
169
173
182
187
180
170
166
165
168
165
165
173
179
174
167
163
171
180
179
174
173
175
180
184
191
193
182
167
157
158
165
167
167
159
154
152
158
165
167
167
168
176
175
162
146
142
154
175
187
184
177
173
172
173
170
167
162
157
151
151
159
176
183
179
170
171
179
183
176
162
160
168
181
191
191
182
165
150
142
148
160
165
169
167
168
171
174
178
179
175
173
175
173
161
143
139
152
172
187
196
190
177
168
164
167
175
177
172
165
162
168
179
182
175
165
169
181
188
179
164
158
166
180
190
187
176
163
151
144
147
159
168
171
172
172
174
175
172
167
166
169
171
171
163
153
150
151
157
183
192
189
179
169
164
167
173
181
184
185
183
183
179
174
165
156
161
179
194
190
172
159
163
174
179
174
171
171
171
167
163
167
168
166
161
164
174
174
162
148
146
160
169
171
166
156
155
155
153
172
177
178
177
172
169
164
162
166
173
182
185
181
175
167
160
159
164
179
192
188
173
162
162
168
166
163
166
174
184
187
182
172
163
150
150
163
180
181
166
147
144
157
166
166
160
155
158
162
165
168
168
169
170
172
171
167
161
157
160
165
169
172
171
166
162
162
171
179
184
181
172
166
167
166
165
164
168
174
182
186
182
170
158
149
156
171
183
184
173
164
161
161
161
157
154
154
161
170
170
169
170
168
167
170
173
174
172
164
157
154
159
169
170
169
163
160
164
169
176
177
175
172
168
166
168
177
179
174
168
171
169
162
156
153
161
173
177
175
171
171
170
164
160
154
155
159
167
176
171
179
175
170
166
169
171
174
176
174
167
160
160
166
170
168
164
159
161
164
170
176
179
173
166
163
169
177
180
173
164
160
161
159
159
159
164
165
167
165
164
161
161
164
165
165
159
160
167
177
172
182
175
171
170
166
164
164
170
175
172
166
158
153
154
160
167
171
169
166
169
172
170
164
156
154
161
172
174
169
165
162
162
165
170
169
165
164
166
169
165
154
152
164
176
174
161
152
159
174
179
182
175
174
175
171
161
157
157
164
172
169
158
150
145
153
167
176
180
173
171
171
167
162
154
154
159
166
167
166
164
163
163
168
173
176
175
176
177
175
168
157
154
163
175
174
162
152
154
166
173
180
174
174
180
181
172
162
155
160
169
177
176
170
161
160
165
168
172
171
173
175
173
169
165
167
169
167
164
160
159
161
164
168
171
172
174
178
178
176
170
164
159
162
164
167
167
166
160
154
155
176
172
174
177
179
174
166
166
173
180
187
188
186
180
176
168
164
161
162
169
176
178
177
176
176
178
173
163
155
154
160
165
168
166
161
159
164
169
172
169
170
168
163
162
162
168
170
163
149
145
171
170
172
170
168
164
165
175
184
187
178
174
177
183
187
179
166
154
156
165
176
179
174
175
173
174
171
160
153
154
162
168
171
167
158
153
152
156
161
167
171
177
175
166
159
154
155
156
153
151
172
168
167
167
165
161
165
172
176
169
160
153
160
171
183
179
163
152
158
175
187
181
168
162
160
161
158
153
151
155
164
170
171
169
169
167
159
151
145
154
168
177
178
169
156
142
139
149
159
165
178
171
167
167
169
169
169
165
162
158
152
147
152
161
168
166
159
153
160
180
189
182
163
155
153
155
153
150
149
152
161
162
164
168
175
179
173
157
145
148
158
169
168
160
151
145
145
151
165
176
183
176
168
164
169
173
175
169
163
162
165
163
162
159
162
162
160
158
159
168
173
171
164
161
162
162
159
148
143
145
153
161
166
167
168
169
170
164
156
157
160
163
157
150
149
150
158
162
169
176
181
179
169
158
161
170
178
176
168
169
178
182
176
164
158
161
164
159
156
154
156
162
167
172
175
171
161
147
140
143
157
170
175
168
164
160
161
163
160
165
172
172
160
153
151
153
160
163
167
170
180
179
171
161
160
170
175
169
161
162
175
183
179
167
162
165
167
162
155
151
154
160
164
169
173
170
160
151
147
153
167
176
176
169
165
162
159
153
155
164
172
173
164
158
158
161
162
165
165
166
181
180
176
171
171
169
165
158
153
156
164
167
165
167
171
176
171
162
156
158
162
160
162
161
170
171
169
165
167
170
172
168
164
166
169
168
159
150
151
156
161
159
159
164
172
177
176
175
175
172
180
178
179
177
173
165
158
157
165
171
168
155
151
159
173
175
168
158
156
165
171
167
163
164
170
176
179
179
178
176
166
157
154
165
172
170
161
155
156
159
158
155
156
166
178
185
187
184
180
171
168
176
178
173
163
152
152
160
181
192
184
165
151
155
162
162
154
148
154
169
178
178
176
172
169
171
175
176
173
167
158
156
161
168
173
170
164
161
162
163
161
161
162
162
166
171
178
178
172
164
166
177
173
162
153
149
152
159
175
186
185
175
163
157
156
152
149
150
159
169
176
178
177
170
164
161
161
163
163
160
159
162
166
168
169
170
167
164
160
156
158
162
161
154
144
148
158
163
161
155
178
181
169
159
154
156
158
158
160
165
168
166
164
159
154
153
157
168
175
169
162
161
165
168
161
155
156
159
157
161
167
169
168
162
162
167
166
162
153
147
147
152
152
144
136
138
148
158
158
158
189
181
166
157
159
167
169
163
159
157
154
154
156
156
154
155
168
183
188
170
152
151
163
168
166
164
167
169
168
166
166
171
171
166
162
161
159
158
153
152
153
151
150
148
147
146
151
155
160
164
187
174
161
156
160
168
174
176
174
170
164
161
160
158
152
150
161
173
178
168
162
164
174
180
175
173
177
180
176
166
161
164
172
176
171
161
156
160
167
169
165
155
149
152
160
161
153
152
159
169
185
170
162
158
160
164
171
178
181
183
185
181
174
163
154
152
154
158
160
167
175
183
186
182
174
167
170
175
174
161
150
150
166
178
175
167
157
162
171
175
166
153
146
151
160
160
152
149
157
170
186
180
174
168
161
160
164
173
179
186
190
185
171
158
157
166
170
165
160
166
173
178
177
174
165
158
154
159
162
157
148
147
160
172
172
166
160
162
164
163
156
148
144
148
153
156
153
152
159
166
185
186
179
170
162
160
163
170
178
185
185
173
156
145
152
169
181
178
172
166
164
166
165
162
155
147
148
155
159
157
151
150
161
171
166
162
162
164
160
150
145
145
146
147
147
152
158
161
162
161
180
181
171
163
162
164
168
171
177
184
183
171
155
145
147
157
170
172
171
165
165
168
168
161
151
147
151
159
163
161
159
160
167
169
163
162
166
167
160
151
148
151
151
149
144
151
160
163
162
156
175
174
167
161
165
167
167
168
174
184
187
184
174
162
158
154
157
159
160
165
170
175
174
165
157
153
156
160
164
167
171
168
164
157
159
164
169
166
160
157
158
162
158
151
147
151
157
158
156
153
173
174
176
172
169
166
164
166
174
183
187
186
179
174
169
160
154
152
155
162
168
171
169
166
163
159
156
154
159
168
173
167
154
144
153
166
168
165
162
165
168
167
162
154
152
152
153
153
156
151
168
173
180
177
169
162
163
169
177
181
175
168
163
162
161
158
152
149
150
156
160
163
162
164
165
162
157
155
156
160
162
153
143
142
155
168
169
165
163
165
161
156
154
155
158
154
151
153
158
153
161
165
170
170
165
162
164
168
169
168
165
157
152
151
153
154
150
147
147
153
161
165
165
163
164
168
171
167
162
160
156
150
145
145
155
165
167
163
158
152
141
135
142
154
160
156
149
151
156
155
157
156
157
160
164
163
163
157
156
158
155
155
157
162
164
163
157
147
145
153
166
177
174
166
166
172
181
177
169
169
165
159
152
149
153
158
155
151
148
143
135
133
140
154
161
153
144
140
145
154
158
157
156
157
163
164
164
159
152
150
148
151
159
168
172
166
158
149
147
156
166
175
172
166
166
171
174
165
158
162
163
160
153
149
151
151
148
143
151
156
156
152
152
158
163
156
143
132
134
150
160
161
160
159
163
165
167
167
162
152
144
145
155
164
166
162
157
154
156
158
161
162
161
162
165
168
162
150
145
150
154
154
150
151
154
155
152
156
166
173
174
166
162
167
169
164
149
138
142
152
164
164
160
161
166
171
177
171
165
156
150
149
155
160
159
160
158
156
157
159
159
161
161
161
165
169
164
156
151
152
156
159
156
156
158
163
167
172
172
166
161
157
165
172
170
163
158
157
164
166
174
170
163
163
170
178
179
171
164
162
163
162
160
162
166
168
161
151
148
157
165
167
163
159
165
173
176
171
163
162
168
175
173
162
160
166
173
174
162
146
141
150
169
176
168
158
155
162
171
172
181
179
173
168
171
173
170
167
164
166
170
169
165
167
177
177
161
142
141
155
165
165
158
157
167
179
183
176
163
161
170
183
183
170
162
160
162
158
150
142
143
158
174
175
165
152
149
153
159
160
175
180
176
169
162
159
157
157
159
164
167
169
170
174
180
177
165
152
146
148
152
154
157
165
175
181
176
165
152
149
157
171
179
169
158
150
148
149
156
158
158
162
167
166
162
156
153
151
149
145
163
169
173
169
157
147
146
149
153
157
160
168
172
173
172
176
183
184
169
150
142
148
162
170
172
168
162
157
151
149
153
157
163
163
155
147
143
150
157
161
157
149
153
159
161
160
157
155
148
141
157
164
172
170
158
148
148
154
157
156
157
161
168
164
165
177
198
204
185
163
153
160
164
160
151
149
154
157
158
160
157
153
151
149
153
152
155
156
157
152
144
142
151
160
162
158
154
154
154
149
157
164
171
169
159
153
157
165
165
159
154
153
155
152
153
166
180
182
170
164
166
168
162
148
143
147
154
157
156
158
157
155
145
145
153
163
167
164
158
151
147
151
157
160
157
152
151
154
158
162
156
161
162
160
158
156
160
166
165
159
151
152
152
150
150
145
144
144
148
158
166
166
160
151
153
159
158
155
146
143
147
152
155
156
161
165
167
165
160
161
164
165
159
148
141
140
148
154
158
161
154
153
151
156
159
159
161
165
159
152
150
158
167
167
151
133
130
138
152
161
163
164
160
160
160
160
158
154
147
141
141
150
161
167
168
165
157
155
158
163
167
164
156
138
127
131
142
151
151
149
159
155
154
159
161
160
162
166
162
156
154
164
175
172
155
141
147
162
168
167
161
159
158
158
157
154
154
155
155
154
150
148
155
165
168
166
157
152
149
151
154
162
163
155
144
137
140
148
151
150
166
168
171
168
159
155
160
169
174
169
166
164
166
159
154
156
167
175
173
162
157
154
153
154
154
155
154
156
161
169
160
148
143
151
166
171
167
158
152
147
152
163
174
176
167
155
149
151
159
161
176
184
191
194
192
184
177
173
175
171
161
147
146
158
168
174
174
171
175
176
175
168
160
156
158
163
171
171
169
171
176
179
177
170
161
159
160
159
156
155
161
172
176
168
151
140
145
155
168
175
179
188
190
187
182
173
170
172
179
186
185
175
169
166
165
164
166
171
178
184
182
176
167
164
164
168
179
185
185
183
179
173
167
159
158
164
169
169
161
154
155
160
159
155
148
145
145
149
155
158
181
183
178
178
179
173
169
164
165
175
184
186
180
172
165
154
156
161
170
171
167
169
176
180
181
179
182
190
192
191
180
171
162
155
156
162
168
170
165
159
155
152
157
162
164
160
147
140
138
145
179
177
171
173
171
170
164
160
158
160
168
175
174
172
170
164
161
160
160
156
152
162
175
186
182
175
173
180
187
188
178
170
165
163
159
160
161
164
164
161
161
165
170
179
178
161
138
133
141
160
172
172
173
170
165
161
161
164
170
173
171
168
166
170
174
174
164
159
159
157
156
160
165
168
162
155
157
166
175
175
171
169
172
174
171
164
159
158
160
162
165
172
182
183
172
151
134
135
154
178
167
170
172
173
167
161
163
174
185
192
184
170
164
165
170
165
156
154
161
170
170
163
154
150
148
152
156
164
164
163
161
163
172
178
174
165
159
160
165
164
164
165
170
174
169
152
142
149
159
173
166
169
173
177
173
168
164
165
171
174
171
167
163
161
160
155
149
151
162
171
172
164
156
155
160
163
166
165
163
162
159
162
170
173
169
162
162
171
177
172
161
157
162
171
171
162
155
155
163
167
166
169
173
179
179
173
164
156
150
146
148
154
161
165
164
160
159
162
164
167
163
162
167
171
172
171
169
171
170
168
166
166
169
167
164
162
166
176
182
172
161
154
161
170
171
163
156
160
170
176
166
167
172
176
175
173
171
167
160
154
152
157
170
179
178
175
174
176
174
165
160
167
177
177
169
165
168
176
180
175
170
168
167
165
166
168
171
171
170
163
158
158
161
166
167
160
156
162
176
180
163
162
165
168
172
172
175
178
182
178
173
173
178
185
182
175
174
175
175
172
172
179
183
178
164
160
167
178
179
170
161
160
160
165
171
173
169
160
150
150
155
160
164
168
166
160
158
165
174
172
161
159
161
165
169
170
169
174
178
182
179
172
169
168
167
164
161
162
164
169
172
181
184
179
169
163
165
167
162
153
150
155
162
166
172
172
166
159
153
152
151
157
167
178
177
164
157
162
170
167
162
164
168
169
169
163
160
160
166
169
166
160
149
147
153
161
161
158
154
156
162
167
173
176
174
169
163
155
150
150
158
169
180
181
171
160
157
164
172
165
153
150
164
179
180
164
153
158
173
178
167
172
174
175
176
171
167
161
160
159
163
159
152
149
158
165
169
163
155
154
155
161
164
169
174
173
164
156
152
158
168
183
194
187
172
158
158
171
185
182
162
150
154
167
171
165
155
158
174
183
177
177
176
177
181
183
180
170
162
160
167
176
179
174
168
167
170
168
166
169
170
171
166
164
172
177
173
165
159
162
169
178
181
179
171
163
162
168
178
182
174
162
156
159
166
168
166
163
164
168
180
179
175
171
174
176
181
177
170
166
171
185
189
184
175
170
169
167
167
170
174
173
167
164
169
174
172
162
157
161
166
167
162
160
162
164
162
160
163
172
175
174
163
159
162
168
168
161
153
151
179
177
174
168
164
163
170
177
177
172
169
169
172
174
178
176
170
164
159
160
163
164
163
163
164
165
158
152
156
162
173
170
160
154
159
165
165
159
159
166
174
176
168
163
157
158
156
152
151
150
173
173
172
170
167
166
171
178
179
171
162
156
158
169
178
179
170
161
157
159
162
161
158
158
158
157
156
154
160
170
176
173
166
161
165
174
177
170
161
163
170
174
168
158
154
154
153
153
155
160
174
170
169
170
174
177
178
174
168
163
161
159
162
169
177
176
167
161
159
167
164
160
155
155
156
162
164
164
164
168
171
170
164
163
168
178
182
172
160
157
164
167
164
157
155
158
162
163
164
163
172
168
166
165
170
174
176
170
164
163
166
169
171
170
170
171
165
162
161
166
164
158
153
157
166
176
175
163
155
153
159
163
163
162
164
169
172
165
157
153
157
159
159
158
157
161
164
168
169
167
162
162
160
160
162
171
173
168
164
168
177
181
174
162
157
160
166
167
164
159
155
154
154
165
179
186
177
158
146
147
160
169
171
166
163
162
161
157
156
157
158
155
154
154
156
154
152
157
164
167
159
155
155
158
167
176
173
167
161
167
177
178
169
156
154
160
168
171
168
162
156
154
155
168
181
181
169
153
147
158
170
181
182
178
175
164
155
149
155
162
162
154
148
151
154
153
144
147
158
163
171
161
157
168
179
185
173
159
149
154
163
160
157
159
166
172
172
170
172
171
167
163
158
164
173
170
160
152
156
169
181
183
177
177
176
168
153
146
154
164
163
153
146
152
161
165
161
159
160
160
184
178
170
171
181
183
167
153
149
157
161
157
157
165
175
175
170
165
170
177
177
168
159
160
166
164
161
160
169
178
178
172
164
166
172
168
155
148
154
161
161
155
154
162
174
179
179
175
165
156
184
181
172
169
171
172
163
156
160
174
181
175
166
164
166
167
162
158
161
174
175
168
162
157
157
159
162
169
173
174
167
161
160
163
168
166
160
157
157
159
157
156
162
169
175
175
176
175
165
154
175
179
169
160
166
171
165
159
165
182
190
182
164
150
150
157
159
157
157
160
165
165
161
154
151
153
159
164
163
158
152
154
158
159
162
162
161
160
156
148
143
147
156
162
162
160
160
160
159
154
174
176
166
160
165
171
169
159
156
165
171
164
150
145
152
160
167
166
158
149
145
147
150
153
152
155
160
159
152
144
145
153
158
158
156
157
159
161
156
147
136
135
138
144
148
151
154
158
159
158
174
175
166
160
163
170
169
157
149
146
144
143
148
157
165
172
173
170
160
146
133
133
144
156
160
166
169
166
157
147
153
163
168
163
159
157
161
164
167
163
154
143
137
141
147
153
155
159
162
165
175
171
164
159
160
165
166
165
159
154
152
154
161
166
164
161
160
159
157
150
141
142
151
163
169
172
175
176
171
161
155
162
170
174
168
165
165
176
185
188
178
160
148
143
147
151
150
148
155
164
177
171
164
160
160
164
168
171
175
178
179
177
171
162
151
146
145
150
156
158
158
160
164
168
167
165
169
174
173
162
151
153
167
176
174
166
167
178
189
192
182
165
149
144
145
142
136
133
143
156
188
183
174
167
162
164
167
171
177
182
185
179
168
155
153
156
158
160
161
164
167
164
165
166
164
155
154
161
164
160
151
154
166
174
168
161
159
167
171
168
160
150
140
137
137
139
141
143
148
153
190
190
177
167
163
166
168
168
167
171
174
176
170
166
166
170
173
173
172
168
165
165
166
170
164
154
152
158
162
160
158
160
167
169
159
155
157
161
159
150
145
144
140
139
143
154
164
163
159
154
178
176
164
158
163
172
173
167
162
162
174
184
190
182
166
158
161
170
175
171
168
170
175
177
171
165
164
168
168
164
161
161
163
160
156
157
162
165
163
156
154
156
154
153
162
174
178
166
154
153
171
160
154
161
170
178
173
163
160
164
174
192
201
188
164
143
143
156
169
170
169
174
178
177
170
164
166
170
171
172
169
164
156
149
155
163
169
169
167
166
169
166
160
159
169
178
176
157
142
150
168
158
159
172
178
175
163
159
160
167
172
178
184
178
163
147
142
151
162
162
161
166
169
169
164
159
156
158
164
173
176
168
155
150
157
168
172
167
163
164
167
161
155
154
161
168
166
156
152
152
163
159
163
173
170
162
157
159
168
168
164
157
159
163
163
154
150
151
156
157
157
157
161
166
166
160
155
155
161
173
175
167
157
158
168
176
173
164
158
156
156
150
147
152
157
161
164
166
169
159
156
159
161
161
157
154
156
160
166
166
158
152
155
160
163
161
155
151
150
151
157
162
169
172
166
160
157
161
168
173
170
161
156
159
169
176
170
160
153
149
145
144
148
151
155
156
162
169
174
161
157
158
156
156
155
160
157
154
151
155
157
161
164
166
165
163
159
150
145
149
162
176
179
171
163
158
157
162
168
174
169
158
151
155
163
168
164
155
150
147
145
143
146
150
156
158
162
163
162
156
162
160
154
154
161
164
159
151
144
147
156
164
168
170
167
163
158
149
145
150
163
173
175
166
160
159
158
156
157
163
165
161
149
147
153
162
165
157
156
155
152
146
144
152
161
165
162
157
152
155
163
160
153
152
159
165
164
158
153
153
156
158
161
163
163
162
161
160
158
159
161
162
161
160
162
166
162
154
144
147
156
162
155
146
151
161
171
172
166
158
152
148
149
158
167
168
162
155
155
163
167
163
154
152
158
165
170
168
164
161
159
157
153
150
156
165
174
175
168
163
162
164
162
162
164
170
168
155
145
145
154
161
155
147
151
166
182
179
163
148
143
150
157
164
166
162
157
157
164
171
175
169
162
159
160
165
169
168
164
162
162
162
158
152
152
164
171
172
167
163
165
167
166
162
167
172
172
168
159
159
159
158
151
147
154
171
179
169
149
138
143
162
172
174
164
155
151
153
157
160
179
178
171
163
161
162
163
159
158
158
164
168
169
166
162
164
159
157
155
156
157
156
157
162
170
176
176
172
164
162
158
153
149
152
162
169
165
147
136
142
160
178
183
175
165
157
153
150
148
148
172
167
165
160
158
159
159
159
156
159
161
169
175
180
177
167
160
155
153
147
145
146
153
166
173
176
169
159
154
151
147
145
150
160
165
162
150
139
144
156
166
170
170
170
164
161
159
153
149
149
160
153
155
156
156
159
162
165
165
162
157
161
170
179
181
177
172
165
155
148
152
159
164
163
159
161
157
151
145
142
143
149
158
167
165
154
146
145
152
156
151
146
150
159
160
159
156
157
161
161
161
159
161
163
159
158
163
170
170
160
152
150
159
170
174
176
174
167
156
163
177
188
177
152
137
138
150
156
155
152
152
156
162
166
166
160
155
151
150
146
139
137
147
158
160
153
151
157
166
163
173
174
176
171
162
156
158
161
162
157
151
148
155
163
167
171
169
161
155
167
190
199
179
149
130
135
152
158
157
155
153
151
149
151
157
163
161
154
148
146
147
151
159
164
162
152
148
152
158
156
172
174
172
168
161
155
153
156
158
158
158
160
162
162
160
160
158
155
154
163
176
182
172
154
145
148
155
157
152
144
141
136
135
141
153
160
162
156
155
160
165
165
161
158
159
155
152
151
148
147
161
161
159
161
160
157
154
157
161
166
165
168
170
165
153
148
154
162
164
163
163
167
166
157
155
154
156
158
151
139
131
130
135
143
154
158
155
153
156
164
168
162
151
147
149
155
155
152
149
147
161
157
152
157
159
159
158
160
164
168
167
169
169
160
150
144
157
170
174
167
164
165
162
156
153
155
159
161
158
149
138
135
138
147
157
160
157
151
154
159
160
160
154
152
151
154
153
152
152
151
163
159
156
155
158
157
158
160
163
166
165
164
162
156
152
153
164
170
175
176
172
167
158
154
154
158
161
161
161
159
152
140
138
147
158
164
161
156
153
155
159
162
169
173
166
156
148
148
155
161
175
180
179
182
187
191
184
172
165
161
159
151
148
154
161
163
170
170
173
177
178
178
174
166
159
161
165
169
164
160
162
171
176
172
165
164
168
165
156
148
153
169
185
186
173
160
153
160
167
174
178
183
185
181
181
183
179
171
164
161
161
160
158
157
157
162
173
181
183
177
170
171
172
170
167
166
166
165
160
161
165
173
173
167
164
169
180
183
172
159
156
163
171
174
172
166
157
157
163
171
180
182
177
173
171
173
173
167
158
159
166
174
173
166
157
155
167
181
182
168
151
151
164
177
177
170
163
162
162
166
168
170
168
166
166
175
189
194
188
176
168
162
159
161
166
166
157
152
147
156
173
174
170
163
160
163
168
168
164
167
172
179
178
172
162
159
165
176
177
167
152
156
172
183
178
160
152
161
173
179
178
174
172
171
170
173
177
181
179
175
170
166
165
163
163
163
156
154
152
159
164
163
165
165
163
162
166
173
182
187
185
179
173
169
164
162
164
169
173
173
170
174
179
179
165
151
149
161
179
184
181
177
175
173
167
159
157
160
162
161
164
168
169
165
158
151
154
164
171
177
164
155
159
168
170
168
167
175
187
193
187
176
167
165
164
160
160
163
170
176
180
176
174
169
161
153
152
161
166
173
173
172
172
172
166
157
152
154
160
161
162
164
167
163
157
150
152
165
175
181
170
160
160
169
173
169
166
164
168
168
163
161
163
167
165
160
157
160
167
172
174
173
173
172
169
167
163
160
158
160
162
164
168
171
170
167
165
166
169
168
165
162
163
164
162
156
152
155
165
175
176
169
170
172
171
168
165
163
159
151
145
149
164
174
172
164
161
161
163
164
163
171
177
177
173
168
163
161
157
156
158
164
169
174
180
178
170
169
169
170
167
165
164
168
170
163
155
153
163
172
180
177
176
176
173
170
172
178
178
167
156
157
170
180
176
168
166
166
163
157
156
167
179
176
164
157
160
164
166
160
162
164
172
176
181
177
167
159
158
161
164
162
161
166
169
162
156
158
167
171
172
169
174
177
175
172
172
179
185
182
175
173
174
178
175
168
167
170
166
156
149
158
172
174
162
152
156
165
166
163
158
160
166
174
179
177
165
153
150
153
156
156
157
165
169
161
156
158
164
165
163
164
168
173
173
169
164
162
168
172
172
172
173
174
171
164
161
164
163
153
144
148
166
179
176
163
154
154
160
161
159
159
161
165
173
174
168
161
157
154
150
149
155
167
172
164
153
148
152
155
165
171
171
168
165
162
158
156
156
159
161
167
171
172
170
163
156
152
153
150
144
148
163
182
185
170
154
146
155
166
172
173
168
165
162
162
164
167
167
159
149
145
155
168
175
166
152
146
151
157
176
180
175
167
163
164
167
165
161
156
158
164
170
171
166
162
155
150
151
154
156
160
164
171
177
172
158
152
156
169
182
186
180
168
160
156
159
165
166
162
153
149
154
164
170
166
158
155
160
167
181
179
174
166
165
172
179
177
165
154
154
161
168
167
159
158
159
159
164
170
175
171
163
161
166
172
170
164
159
165
174
177
175
171
170
167
161
159
160
163
162
159
154
156
160
165
163
162
163
166
183
178
173
167
165
168
175
171
161
151
150
156
159
159
156
159
166
169
170
171
173
170
158
154
160
166
170
164
159
161
163
161
157
162
171
177
170
159
155
164
170
167
157
152
154
158
161
161
161
161
180
178
175
170
168
165
168
169
162
152
150
155
157
158
158
164
171
171
164
158
153
153
156
158
161
162
161
159
158
161
162
158
151
153
165
174
173
163
158
166
174
170
161
155
154
157
161
158
155
158
170
173
174
173
174
175
180
178
169
161
160
163
165
162
163
167
172
171
160
147
139
144
153
164
166
164
166
168
165
165
162
160
159
159
164
168
169
166
166
172
178
176
165
157
160
169
174
167
155
150
164
168
168
169
173
177
181
177
170
163
165
172
175
173
169
169
170
170
163
156
148
146
151
158
166
172
175
171
166
161
159
162
165
164
166
167
168
166
165
169
176
174
165
160
163
174
183
179
163
150
170
167
164
163
162
161
162
161
160
161
166
170
174
174
173
173
172
172
170
169
163
154
150
154
166
177
176
167
156
156
158
164
167
165
165
166
167
164
158
157
163
163
161
162
164
167
171
173
169
160
174
169
165
163
158
152
150
152
158
168
175
176
172
170
172
174
177
174
174
172
167
160
153
156
169
182
181
168
158
157
164
167
167
165
166
165
162
158
156
154
150
147
154
164
167
159
149
152
163
165
169
166
165
168
168
165
161
159
162
172
179
179
172
166
165
169
172
173
174
173
170
166
160
165
172
182
180
171
164
165
167
168
167
168
168
163
154
149
155
157
150
142
147
161
168
157
135
131
145
160
163
156
154
162
171
178
170
159
158
164
169
171
169
164
163
159
157
162
171
178
177
172
163
164
170
172
170
162
160
164
166
166
165
166
167
161
149
143
154
163
160
149
146
155
162
153
138
131
138
149
165
156
146
149
164
178
171
156
146
154
163
170
170
167
165
156
152
155
166
177
173
160
150
152
160
161
156
152
156
162
166
166
161
162
165
163
152
146
154
162
163
157
151
150
152
151
146
147
145
151
167
161
150
149
164
179
172
155
147
161
178
182
173
167
164
163
162
158
159
163
158
145
137
138
145
152
152
154
158
166
170
166
159
160
165
164
158
154
158
162
160
157
156
156
154
151
151
151
155
154
166
165
161
164
179
188
174
158
154
169
189
187
172
158
159
166
170
161
154
150
148
145
137
134
139
149
156
159
159
162
165
162
159
158
160
161
160
160
162
161
155
154
157
164
162
156
150
150
152
152
162
165
166
174
185
187
173
158
155
166
176
174
163
158
164
169
168
158
151
148
148
148
141
139
145
156
164
162
152
148
151
158
161
158
155
156
158
162
165
162
155
151
154
159
161
157
153
150
150
150
161
167
168
171
171
172
164
157
154
158
161
161
167
171
174
169
161
156
152
150
145
141
139
145
157
167
172
164
151
144
147
156
164
163
158
154
156
161
168
165
157
152
150
152
157
160
162
161
160
160
161
169
167
165
160
161
162
161
157
156
159
164
174
178
176
169
162
159
157
154
143
137
140
150
164
169
170
164
157
148
145
151
159
166
164
154
153
160
170
179
176
161
150
147
152
159
162
161
161
159
163
170
170
167
165
168
170
167
162
162
164
167
168
168
169
170
168
169
168
162
153
144
147
155
161
160
160
163
162
154
144
145
156
165
163
153
151
158
169
180
180
168
151
144
149
156
157
157
154
154
175
178
176
172
176
180
176
166
159
156
161
161
162
165
170
174
174
172
171
167
162
155
153
155
158
157
157
164
164
159
152
151
158
163
157
151
151
158
160
164
162
156
144
140
140
148
154
158
157
155
183
183
172
167
170
178
174
162
151
149
154
162
171
177
179
176
172
169
168
166
161
158
159
164
168
167
167
168
166
163
158
157
159
157
149
149
155
163
159
152
152
149
146
141
142
150
159
163
160
158
174
172
161
157
164
171
172
162
156
154
162
174
186
186
175
162
160
161
165
161
158
160
169
176
178
172
172
173
170
163
159
157
155
151
146
149
162
168
165
162
161
162
160
158
159
166
164
155
149
153
165
161
157
162
168
170
165
162
162
164
164
169
176
174
161
148
149
156
163
159
156
162
176
180
172
162
158
161
163
162
160
158
153
149
148
152
159
165
166
166
169
168
164
162
168
171
166
151
141
148
166
160
164
174
177
166
156
156
164
164
152
144
149
157
158
149
148
156
163
162
158
163
171
173
162
148
143
148
158
165
168
163
158
153
154
155
158
156
156
157
161
160
158
156
161
167
165
159
155
157
175
169
169
175
172
157
149
155
164
163
148
136
143
160
167
162
157
159
164
164
159
157
163
167
164
156
149
154
164
173
174
167
160
160
163
165
161
157
154
152
155
155
156
156
154
155
162
169
174
170
177
177
169
162
156
149
149
156
164
165
159
155
161
171
172
167
161
162
167
167
159
154
157
164
162
157
150
156
169
178
174
161
153
157
167
173
171
165
163
162
162
162
162
156
151
151
160
171
178
169
174
175
166
158
154
152
154
155
160
163
168
173
175
173
167
162
159
165
171
170
162
159
159
159
156
146
141
148
164
174
171
158
147
147
159
168
170
168
166
165
165
164
160
154
152
154
162
167
167
157
162
165
163
162
164
165
163
156
155
156
165
175
175
170
161
156
158
166
172
171
164
161
160
158
155
152
148
150
157
166
170
163
151
147
151
162
169
165
160
156
154
152
150
153
157
164
166
164
158
154
161
159
159
161
168
171
168
158
153
152
159
162
166
163
159
157
162
166
168
167
163
164
163
162
160
162
161
158
156
160
170
177
171
157
153
160
171
168
157
148
144
144
147
155
164
169
166
158
153
157
167
163
159
157
158
163
164
160
155
153
157
157
153
148
149
157
169
170
164
158
161
167
171
165
160
155
154
154
154
159
168
176
175
168
164
171
176
173
161
151
152
154
156
158
163
164
159
153
150
156
179
175
165
158
154
152
156
158
154
153
158
161
155
145
141
151
166
170
165
160
162
168
170
164
153
146
144
148
155
163
163
159
156
160
168
177
179
169
160
161
169
173
168
159
159
161
161
153
148
150
180
178
169
162
158
157
159
157
153
151
158
165
168
159
147
147
156
171
177
176
168
160
158
158
155
150
147
152
162
166
158
140
131
143
164
175
168
152
148
161
173
177
165
158
158
164
165
160
153
149
169
162
159
163
169
173
172
168
162
158
158
165
172
173
163
153
157
172
188
187
174
156
150
155
162
165
161
158
162
163
153
135
128
137
154
161
154
145
146
153
160
158
155
156
161
164
163
159
159
161
156
147
147
160
171
179
182
182
177
166
156
156
163
172
170
158
155
163
173
182
177
166
157
155
159
163
165
163
163
162
157
151
150
152
155
153
149
146
151
154
148
144
149
157
158
154
152
157
163
170
160
155
156
161
169
172
174
176
173
162
151
146
155
165
164
157
146
140
145
161
176
181
173
158
153
155
164
171
173
172
170
168
166
164
158
152
148
148
155
156
150
144
146
153
154
151
151
160
167
166
174
174
174
173
166
158
154
154
154
154
149
150
160
166
166
162
150
142
142
157
174
187
183
168
155
153
158
168
175
174
169
158
152
151
154
151
147
146
151
155
156
147
144
152
160
162
163
162
163
155
181
183
178
172
163
154
144
143
150
156
163
167
170
171
168
168
168
165
162
164
171
181
182
173
162
154
154
158
164
164
152
134
124
128
145
153
150
143
143
150
154
147
143
152
168
176
168
160
157
151
173
172
167
165
161
157
153
154
162
169
171
174
173
167
159
160
170
177
172
165
164
171
176
172
160
155
156
158
160
152
139
126
123
131
149
160
156
144
143
148
151
148
143
150
167
176
169
159
154
155
164
162
159
159
159
160
161
162
166
168
166
163
163
157
149
148
157
167
170
166
169
173
171
160
155
156
161
165
160
151
141
137
138
147
159
166
158
151
147
148
149
148
147
150
160
164
162
159
155
153
163
157
151
152
158
160
160
158
155
153
151
149
149
153
154
155
154
156
165
176
182
180
167
157
155
160
166
164
161
154
148
146
144
148
157
164
160
156
150
148
148
149
151
158
161
162
154
153
152
150
178
172
162
160
168
176
172
160
157
163
173
176
172
163
157
158
165
171
170
165
169
177
184
177
161
152
151
154
157
160
163
173
179
174
169
166
173
175
170
160
160
166
173
172
166
162
167
179
184
178
176
173
171
173
178
178
175
163
157
157
160
164
167
165
162
166
178
188
184
171
163
170
177
177
168
162
155
150
147
153
163
176
181
177
172
171
174
173
167
160
159
161
165
167
169
168
165
164
168
175
176
174
174
171
174
177
176
169
162
159
161
168
173
171
167
170
180
191
193
182
167
159
163
171
173
169
158
150
146
149
156
167
176
179
179
177
175
174
171
171
168
164
157
155
161
165
164
152
148
157
173
170
167
165
164
171
174
173
170
169
172
175
176
174
170
171
177
187
195
189
176
166
167
172
174
169
163
162
159
157
158
165
174
179
179
175
174
175
176
176
177
169
162
151
152
163
167
160
149
150
166
161
160
164
166
170
172
174
175
175
176
175
174
169
167
166
171
180
189
189
182
175
176
177
174
169
167
170
170
165
163
169
174
176
174
170
170
174
176
175
172
170
167
158
154
162
169
172
167
161
166
157
160
171
175
173
172
174
176
175
173
172
172
169
166
163
167
175
183
182
177
175
176
178
177
171
167
166
164
166
167
170
170
171
171
169
170
170
171
169
167
167
167
166
163
162
166
173
177
178
176
166
166
172
175
174
174
178
180
174
168
168
173
177
175
165
167
172
177
179
176
175
179
179
176
173
165
157
156
163
168
169
167
167
173
179
174
167
161
160
164
165
167
169
169
165
161
160
167
176
184
178
175
170
164
165
173
182
185
177
166
164
171
179
176
170
166
167
168
172
176
183
183
177
170
165
158
151
149
158
166
169
165
166
172
180
175
163
154
159
166
167
166
167
170
167
159
154
155
162
185
181
177
173
165
164
171
182
187
180
168
159
161
166
168
164
161
159
156
156
163
175
180
172
160
153
152
150
149
155
162
167
167
164
168
169
166
161
164
169
170
163
157
157
160
160
157
157
158
159
178
173
174
177
175
169
167
170
177
176
167
159
158
161
162
159
156
155
153
149
145
154
165
170
165
156
153
153
152
158
161
166
164
162
164
167
166
168
175
178
168
153
140
141
147
151
152
160
169
169
178
169
170
173
173
167
162
161
164
164
162
164
169
174
172
163
157
158
159
153
140
140
157
174
179
169
160
158
165
171
172
168
160
160
164
170
171
171
174
173
162
146
138
140
147
151
149
153
162
164
181
177
171
165
161
158
158
157
157
157
159
169
182
187
181
166
156
161
167
163
148
144
158
176
181
171
159
161
171
182
180
169
155
151
161
171
173
167
161
156
156
155
157
159
161
156
150
141
142
150
181
181
173
162
153
154
159
162
162
158
158
168
177
181
175
164
160
162
169
170
165
161
162
165
166
163
158
160
169
179
177
166
156
152
160
173
172
161
147
144
154
165
171
169
164
161
158
145
141
147
173
174
171
165
163
165
169
170
166
160
158
157
160
161
163
164
166
166
170
174
177
173
161
155
155
162
166
166
164
165
166
162
158
161
170
178
174
159
147
146
156
165
162
155
153
159
162
161
159
158
173
172
170
171
172
173
174
173
167
162
159
155
152
151
156
162
169
169
168
170
174
172
165
157
157
163
168
168
161
158
157
158
160
168
179
185
177
164
156
158
166
163
153
146
144
149
158
164
168
166
175
174
172
172
173
174
177
175
168
163
163
165
164
155
150
154
162
167
162
156
157
166
168
168
164
161
164
167
164
157
152
154
160
169
176
181
171
163
161
166
171
168
159
153
150
150
154
158
161
156
170
173
172
171
171
175
180
178
170
164
168
177
178
163
147
145
158
166
161
148
145
153
164
168
165
161
164
167
165
156
147
151
162
171
170
164
154
151
155
163
169
169
164
162
162
163
163
160
154
143
163
166
167
165
164
168
174
176
171
167
169
176
175
160
147
143
158
169
167
158
150
148
153
159
163
167
167
165
161
155
154
161
170
174
168
156
146
149
155
162
167
167
163
161
160
166
172
172
160
146
170
167
163
162
159
156
161
166
172
174
170
165
159
156
152
158
167
174
175
173
167
158
152
155
164
173
171
165
159
161
167
174
179
175
167
159
155
156
161
167
168
164
158
156
157
159
167
172
168
163
186
179
171
166
161
155
154
162
174
180
174
161
156
157
168
176
179
176
173
173
172
169
160
158
163
174
173
168
166
167
168
167
165
163
163
160
159
161
165
168
165
160
157
161
163
160
154
158
164
165
180
179
175
171
162
157
159
164
175
181
178
170
166
168
173
179
177
165
162
165
172
176
170
164
160
169
175
172
169
164
157
149
147
153
158
158
154
155
162
167
164
159
161
172
178
164
149
143
151
160
161
165
165
160
157
158
162
164
171
177
180
176
172
171
170
166
158
155
157
165
174
175
164
160
159
165
171
169
161
153
147
144
147
155
160
158
150
148
157
166
165
159
160
170
173
162
145
140
148
157
151
154
151
147
147
156
163
161
163
170
179
178
173
167
166
158
153
147
153
161
163
157
146
147
159
168
167
160
153
151
154
156
157
160
166
162
154
148
156
165
166
159
153
152
151
147
145
144
152
162
157
156
153
153
158
164
165
159
158
166
177
179
172
164
165
167
165
158
151
149
145
136
131
139
156
168
165
157
156
163
169
167
160
161
165
165
160
153
156
163
165
159
150
143
144
145
149
155
162
166
162
162
167
174
180
177
167
157
156
165
176
178
174
167
169
173
172
160
152
148
147
140
133
137
148
160
162
158
160
169
175
168
159
155
158
161
160
156
158
162
165
161
157
154
154
156
154
157
162
167
163
164
170
181
185
178
165
157
158
167
174
178
178
174
172
167
160
156
156
161
159
149
136
134
143
157
164
160
160
166
173
168
160
154
154
156
157
157
158
159
160
163
165
165
161
159
155
156
162
165
162
165
169
171
169
162
160
159
163
167
173
177
183
184
176
161
150
153
159
163
157
142
133
138
151
166
167
161
158
158
161
163
163
160
158
156
154
156
158
158
158
161
162
161
158
156
154
157
160
160
164
170
171
165
157
155
159
162
163
163
164
171
181
183
181
172
165
165
164
162
151
138
137
149
162
167
163
160
158
155
151
152
159
165
165
157
149
150
156
161
163
158
154
152
156
162
166
162
157
154
169
179
180
173
167
166
165
162
157
153
154
159
165
175
184
191
187
179
172
165
156
154
155
158
164
161
157
159
162
158
150
145
152
162
164
154
144
141
148
160
164
161
152
156
169
180
180
170
156
151
172
177
176
176
180
182
174
164
153
150
152
153
157
167
182
191
186
174
168
166
166
162
160
158
158
159
162
168
169
164
152
148
150
155
154
151
141
135
140
150
161
162
160
163
173
180
180
169
159
158
172
168
162
167
177
185
179
168
164
166
166
162
162
164
169
173
169
160
156
157
158
154
151
151
157
166
173
179
174
165
154
150
151
152
151
150
147
146
145
150
158
165
166
165
163
163
161
159
158
160
170
164
156
159
168
175
175
176
183
188
182
171
164
162
159
158
159
157
154
147
144
146
154
161
168
174
176
178
170
160
149
149
151
151
151
153
157
160
161
162
165
170
166
160
153
149
146
146
148
152
165
165
163
164
166
162
163
173
185
188
175
159
153
156
159
157
159
162
159
152
149
161
175
181
175
166
162
164
162
159
149
149
151
152
152
154
161
167
167
164
164
163
161
154
149
148
147
148
145
150
165
169
173
176
169
160
152
160
172
169
153
137
143
159
167
166
163
164
165
164
162
173
185
188
176
161
151
154
161
164
160
156
153
153
153
155
159
161
159
154
152
154
156
155
151
152
157
157
156
159
174
174
175
178
174
162
153
156
162
161
149
141
152
169
178
171
164
164
167
167
163
162
164
172
171
166
159
161
167
173
169
161
154
154
158
158
159
158
154
146
145
152
161
164
161
155
160
165
170
166
176
174
169
165
164
159
155
158
164
166
164
162
168
173
175
166
160
164
169
169
156
143
142
153
163
164
159
159
165
171
169
159
152
152
157
158
160
159
157
156
155
162
170
171
163
157
156
159
162
164
171
170
166
158
156
155
158
164
170
171
171
172
173
172
163
156
156
169
184
182
161
143
139
146
155
153
148
148
157
166
166
159
154
149
155
155
158
160
160
160
164
167
168
166
161
155
150
149
152
156
159
165
168
167
166
166
167
168
167
162
161
164
169
170
164
157
160
174
189
188
169
155
151
155
156
154
152
156
160
164
167
165
160
153
151
152
155
158
157
157
157
157
158
159
157
155
149
144
145
152
158
163
170
177
178
178
177
168
157
151
151
159
169
170
170
167
169
176
181
177
167
163
163
162
162
162
165
170
172
171
171
177
177
169
155
151
153
157
156
152
150
149
150
154
159
158
149
141
140
150
162
164
167
172
175
177
175
163
151
147
156
167
171
168
163
164
167
166
162
162
160
166
168
167
161
157
158
165
170
170
172
178
185
181
167
153
150
155
159
159
159
155
152
154
158
160
152
141
136
148
166
164
163
163
164
167
168
161
151
150
159
172
173
163
151
147
152
157
158
157
160
165
168
166
160
148
142
145
157
165
166
168
172
176
168
156
150
151
160
169
172
165
154
153
158
167
165
153
146
150
168
163
164
165
165
168
169
166
159
152
158
165
171
164
148
138
142
157
171
173
170
162
160
161
160
151
142
141
151
160
160
152
148
154
161
158
153
151
157
166
168
161
154
154
162
174
178
169
157
156
169
164
166
169
174
173
170
169
166
159
157
162
170
172
162
151
153
168
185
192
180
163
153
156
161
163
156
149
152
160
160
152
141
138
149
157
157
155
155
155
153
150
153
158
165
168
166
160
158
155
168
162
162
170
174
170
164
165
166
166
164
164
168
173
169
160
157
168
179
185
178
164
156
157
160
165
162
157
157
163
168
165
154
145
145
150
154
160
161
158
151
149
154
160
159
153
151
151
150
146
156
156
158
165
164
159
153
155
159
165
166
166
166
165
160
156
155
157
159
161
160
163
167
171
171
166
159
154
159
166
170
172
167
159
151
149
155
163
172
170
161
153
152
152
151
153
155
156
152
142
155
156
158
163
162
155
147
148
154
159
165
167
167
162
157
154
154
157
158
157
156
163
177
189
187
169
154
152
159
165
163
159
160
162
164
163
161
163
169
168
161
149
138
144
154
164
166
161
155
143
168
163
159
161
161
159
158
155
155
156
161
169
173
170
164
159
162
168
169
166
160
165
176
190
187
172
157
155
160
161
152
142
142
151
167
175
166
157
150
151
148
139
134
143
159
169
163
159
157
157
175
167
159
158
159
164
166
163
158
154
156
164
172
171
164
158
161
167
168
168
165
167
173
173
170
163
160
160
161
161
150
141
138
147
164
173
160
144
135
138
144
141
137
147
157
162
160
158
158
163
168
168
163
158
158
163
167
164
158
152
151
154
160
157
154
153
154
154
157
161
171
179
178
169
159
158
160
163
164
166
163
155
149
149
158
161
151
135
132
136
142
142
141
146
153
160
162
163
158
156
162
161
160
160
161
162
161
160
158
153
149
142
144
151
157
161
155
151
151
163
179
189
186
173
162
158
159
159
164
168
171
169
162
157
154
157
152
144
137
135
139
141
141
147
155
161
164
158
152
148
177
172
161
155
154
157
160
159
164
170
176
179
179
172
162
162
172
177
170
161
158
172
182
177
161
150
153
160
167
171
172
176
178
171
161
155
157
167
173
171
166
162
159
155
152
159
169
179
178
171
168
167
169
170
170
167
161
160
164
168
173
177
178
176
168
165
167
168
166
164
167
174
180
173
165
160
158
159
161
164
170
177
177
173
164
159
155
151
155
161
160
155
152
153
156
165
167
162
160
162
168
167
172
179
179
176
172
170
172
174
176
175
176
181
183
178
171
168
171
179
185
181
176
170
170
172
167
161
158
162
167
174
176
176
170
164
155
149
150
158
164
160
154
153
165
173
169
154
145
152
173
164
165
169
175
177
176
177
179
181
177
173
170
174
187
192
185
180
181
187
184
177
170
171
174
176
172
172
167
163
163
169
173
175
171
167
163
159
159
163
167
167
163
160
168
176
170
151
135
139
166
157
158
163
171
174
175
176
177
177
175
169
163
166
175
183
184
183
182
178
170
164
165
168
172
172
172
171
168
164
164
168
171
171
169
169
171
173
174
171
170
170
169
170
172
176
171
156
144
147
155
154
162
170
174
173
174
173
175
171
170
167
165
164
163
165
171
177
178
170
161
160
164
169
170
170
169
164
161
164
169
172
171
168
168
169
171
171
170
169
169
169
174
178
181
177
169
160
162
170
159
164
172
177
179
179
180
182
178
174
168
167
168
168
165
163
167
173
174
171
164
163
166
169
171
172
170
162
158
165
173
175
168
162
164
166
161
153
149
154
160
166
170
172
177
173
164
158
162
171
171
175
176
176
178
181
186
185
182
175
169
165
165
168
172
173
175
171
167
163
165
166
167
167
169
173
170
161
156
165
173
172
162
151
151
156
155
142
134
141
156
164
164
162
162
161
154
149
151
156
175
177
176
175
175
174
173
172
175
175
168
161
155
159
172
180
177
167
158
153
159
165
165
165
166
169
166
157
152
159
168
168
158
148
150
156
159
153
149
153
159
162
158
154
149
150
148
147
152
155
175
171
173
174
175
167
161
162
173
177
171
160
153
159
167
170
164
159
157
157
161
165
165
167
168
168
165
158
153
161
169
169
163
157
153
160
165
167
168
169
164
158
153
150
146
145
148
158
171
172
175
166
168
171
171
163
160
166
175
178
172
166
164
164
163
159
154
160
169
174
171
166
167
171
177
172
167
161
162
168
174
172
165
160
165
169
168
166
169
169
166
158
154
149
147
147
152
167
181
181
172
163
164
165
161
158
159
164
172
174
171
169
167
166
161
154
158
171
182
182
172
165
166
169
171
169
164
160
160
165
166
165
160
161
169
174
171
162
155
160
168
174
170
160
151
152
158
161
162
162
160
160
164
163
161
159
156
159
163
170
172
170
165
165
165
169
179
183
181
172
161
157
158
159
158
154
156
156
156
153
154
153
158
162
169
172
169
159
150
154
167
180
177
163
151
155
161
156
145
145
152
158
166
173
175
170
162
160
166
174
177
171
163
166
176
189
193
183
171
159
154
154
154
153
150
151
156
159
157
156
155
158
160
164
167
168
167
159
153
154
164
169
162
152
147
154
160
160
152
148
156
160
167
175
182
178
173
171
172
179
182
175
167
166
174
181
182
171
161
157
160
168
166
160
156
158
164
169
168
167
167
170
172
169
169
169
166
163
163
164
165
163
154
148
146
150
157
164
167
158
171
169
166
168
172
175
177
177
174
176
179
179
175
166
157
157
160
164
161
160
168
178
180
171
160
158
165
172
172
170
168
171
173
172
171
169
165
163
163
164
163
161
159
158
154
149
152
162
169
160
171
171
168
163
161
165
173
176
174
171
175
179
179
165
150
144
156
165
165
161
164
171
173
166
157
153
162
165
166
160
156
159
167
172
168
160
150
149
151
147
145
149
157
163
158
149
148
155
164
161
165
167
167
164
160
160
165
174
177
175
175
174
171
162
150
150
161
170
169
161
157
156
157
157
158
158
160
162
162
159
157
162
170
172
165
146
136
139
143
143
138
140
149
156
155
149
148
155
161
165
165
163
163
165
164
162
164
171
180
183
176
166
156
152
152
158
166
168
167
161
157
152
153
159
168
173
172
164
163
166
172
176
179
174
163
149
142
148
157
162
161
155
153
152
151
151
152
158
163
166
166
160
158
162
167
166
167
170
178
181
173
158
149
152
158
165
166
163
157
157
160
161
163
170
177
178
173
165
164
169
171
166
164
162
160
155
157
164
172
180
180
171
161
157
156
158
162
164
163
162
160
158
157
161
162
165
166
168
177
178
170
160
155
161
168
172
170
159
156
156
163
170
169
166
163
164
164
163
163
163
158
151
148
151
156
159
164
168
173
177
176
170
165
166
165
169
170
168
165
161
150
160
165
162
156
154
161
169
179
182
179
170
161
163
171
176
173
161
156
158
169
171
162
152
147
153
160
163
162
161
159
157
158
160
161
159
157
160
164
169
166
161
161
167
172
171
171
172
174
171
153
164
173
165
153
148
157
169
182
186
183
172
160
159
168
178
176
162
154
155
161
158
149
146
155
164
168
164
162
164
169
172
171
171
167
160
153
152
158
164
163
157
152
153
160
164
167
169
172
171
166
169
173
170
155
150
155
162
172
174
174
167
160
158
169
179
178
163
149
144
145
145
146
157
173
182
175
162
159
166
172
172
165
163
163
161
154
150
154
159
161
155
147
142
148
159
164
166
164
162
174
172
173
172
163
154
156
158
163
165
165
166
167
171
173
178
176
166
157
151
149
145
147
158
171
177
169
160
159
168
173
166
154
151
157
160
160
153
149
149
152
152
147
145
151
161
168
169
166
164
172
171
172
172
167
158
158
162
167
168
170
175
182
183
174
168
165
168
168
164
156
145
137
141
151
157
160
158
160
170
174
166
155
149
153
159
162
157
150
144
145
152
156
156
155
162
169
170
168
168
170
171
173
173
166
160
161
169
176
176
173
177
184
182
172
162
158
165
169
163
145
129
122
133
145
152
154
156
162
173
175
169
162
158
157
158
163
161
155
152
151
155
162
158
152
151
153
155
156
160
174
181
184
176
165
158
162
168
169
166
162
164
171
175
173
166
163
162
157
150
138
130
133
146
157
161
154
156
164
175
174
165
160
165
167
165
162
161
162
160
160
158
156
155
151
150
153
150
149
151
176
184
187
178
168
164
163
162
158
152
151
155
160
170
180
182
172
158
149
148
150
154
157
162
167
165
158
159
168
177
172
160
152
160
167
165
158
152
155
157
160
158
154
158
164
170
170
162
155
156
162
165
167
172
173
170
167
162
161
163
163
160
159
165
176
182
172
156
147
151
163
167
166
160
161
162
163
166
171
172
167
154
149
153
158
155
141
131
136
152
161
165
167
173
179
180
174
166
160
159
153
148
150
165
176
178
173
170
178
188
186
175
164
160
160
169
166
157
151
152
159
159
153
151
154
162
168
171
167
162
154
154
154
159
159
152
138
128
134
151
167
175
179
177
177
172
162
156
155
156
165
157
156
165
174
176
173
174
183
195
192
176
161
154
153
159
164
164
158
153
150
152
153
158
163
169
176
172
165
156
148
151
157
164
168
163
156
152
153
160
166
169
169
166
160
157
152
151
150
152
173
170
170
168
167
165
165
171
180
182
175
164
159
159
160
161
167
165
162
159
159
163
173
180
182
181
179
176
170
163
154
150
154
162
167
173
176
174
167
158
154
153
154
151
147
147
149
150
150
151
163
169
173
173
167
164
160
164
166
163
158
157
166
172
174
170
167
166
165
162
163
171
182
190
190
186
180
179
179
177
165
153
150
153
163
170
178
177
164
147
138
141
147
152
148
149
152
154
152
152
152
158
166
175
178
175
167
160
158
157
161
163
169
173
173
170
167
166
165
159
153
152
160
173
179
180
174
174
175
175
169
161
154
155
159
164
168
168
159
146
139
148
162
168
166
162
160
158
153
154
153
154
157
168
175
175
164
154
152
157
165
169
166
162
158
157
161
165
166
157
144
135
138
152
166
166
164
161
162
167
168
169
167
164
160
156
154
156
155
151
151
161
173
183
183
173
163
153
149
156
156
155
155
156
159
160
158
158
162
165
164
163
160
156
152
149
152
162
169
167
157
146
146
152
157
157
156
155
158
161
165
169
171
166
157
149
148
148
152
154
156
160
169
179
179
169
152
144
148
162
160
160
157
155
154
157
167
172
173
167
156
151
155
159
160
157
156
165
172
174
168
165
161
159
154
152
154
161
164
160
158
160
163
162
153
148
147
153
154
155
156
156
160
164
164
159
149
144
152
167
159
161
164
167
168
174
182
182
172
158
152
156
163
169
172
172
172
174
173
171
166
164
162
160
157
154
160
168
172
162
154
155
162
163
153
145
146
154
158
157
154
150
150
153
156
157
150
147
152
163
157
159
163
168
176
186
186
173
155
149
160
172
181
176
173
170
172
175
173
165
159
154
155
162
162
164
165
169
170
161
154
156
167
171
155
135
131
145
159
158
151
144
145
148
154
158
155
147
144
151
156
157
161
164
172
179
176
160
145
144
160
178
183
172
163
156
158
164
166
166
159
155
158
168
176
175
167
163
161
158
154
158
170
177
160
137
131
142
157
157
151
144
145
152
158
163
160
149
139
146
159
158
161
164
166
168
167
160
150
146
154
163
171
167
160
150
147
154
160
166
164
163
164
171
176
176
168
160
155
153
154
156
162
166
162
153
149
155
158
157
152
149
157
165
169
171
164
154
146
149
169
165
166
167
165
158
154
157
154
155
153
158
166
170
167
161
152
153
157
163
166
166
165
160
161
167
167
160
154
153
154
155
153
153
158
161
164
165
161
156
151
152
160
168
172
166
162
157
153
148
163
163
167
170
164
153
146
148
155
162
164
168
171
170
170
170
169
165
158
158
161
165
165
158
154
154
153
149
149
149
153
157
155
148
149
152
159
165
162
155
150
152
158
162
160
160
158
156
151
144
146
151
159
164
163
155
146
147
156
166
179
181
174
163
158
164
173
176
168
156
153
158
171
176
170
154
138
131
133
142
150
159
162
158
149
147
155
165
166
158
152
153
157
154
151
153
156
156
148
141
140
143
148
158
162
163
160
161
163
167
175
178
171
158
149
153
163
172
169
160
153
154
172
189
189
167
141
129
130
138
145
156
169
171
167
167
171
174
170
161
157
157
158
153
150
151
153
152
145
141
154
151
149
153
160
169
176
175
167
161
160
165
168
162
155
149
150
158
165
165
160
155
160
176
185
175
159
147
141
139
146
154
164
171
178
183
181
177
168
161
158
159
159
157
153
149
145
147
147
144
167
160
155
152
157
167
178
175
164
152
150
157
170
171
165
153
148
150
157
169
171
164
156
159
165
171
167
159
153
152
155
157
158
156
161
165
158
154
153
156
158
158
158
157
156
152
151
153
156
155
166
168
162
154
156
162
167
167
160
153
155
161
168
168
165
161
155
150
152
162
175
178
172
163
160
161
159
156
158
165
171
166
158
148
146
141
132
131
139
152
157
155
147
147
153
160
165
165
161
158
156
164
165
163
160
160
162
163
163
168
168
161
154
152
159
169
167
158
150
155
168
184
189
184
168
157
150
151
160
171
178
173
163
156
150
143
139
136
142
150
155
152
143
142
152
165
173
167
159
158
173
173
169
161
155
155
162
171
176
173
166
165
167
166
163
164
172
174
169
161
161
172
178
171
159
155
164
175
174
172
168
169
169
167
160
153
154
161
167
166
155
151
152
157
160
160
156
148
145
144
172
171
169
169
166
161
163
170
177
176
170
167
170
175
172
162
151
146
147
155
167
177
175
162
155
162
171
176
173
168
167
168
170
168
164
157
156
159
163
167
160
154
150
155
163
170
169
158
146
142
172
168
169
174
174
169
169
176
186
188
179
170
170
179
186
176
156
141
145
165
180
180
173
166
167
175
177
179
175
174
176
174
171
171
170
166
164
161
161
162
165
162
161
165
176
184
181
165
151
155
173
165
165
170
175
174
174
181
192
200
190
173
164
173
186
190
178
164
164
174
178
176
171
170
176
180
176
177
177
179
177
173
168
164
163
167
169
164
159
154
158
163
167
170
177
180
170
157
147
156
169
161
165
169
173
170
172
175
187
194
190
175
162
163
173
183
184
181
178
174
170
167
168
174
174
172
169
168
167
174
175
170
165
158
157
160
165
163
159
156
155
160
168
174
178
177
165
149
143
155
153
159
170
176
175
170
168
169
175
175
176
170
161
157
159
165
174
178
178
173
168
168
171
170
168
166
166
160
160
165
171
175
171
161
157
155
157
160
162
165
165
165
169
179
186
180
164
151
148
160
153
163
173
177
183
185
181
173
163
161
164
164
162
157
156
161
166
172
173
169
165
166
163
162
164
169
167
163
158
163
171
176
172
161
156
152
149
147
155
163
165
165
165
168
172
169
158
150
151
158
166
170
170
175
188
198
192
172
158
158
163
164
160
160
167
173
176
173
168
162
160
155
151
152
162
172
175
168
163
165
169
169
162
158
155
150
147
142
141
148
157
164
162
155
149
143
139
141
148
155
170
173
172
175
184
187
176
163
157
161
169
166
161
164
176
188
186
173
164
160
156
152
148
151
162
172
174
170
165
164
167
163
160
159
158
160
155
145
140
143
156
168
174
166
152
143
136
139
150
161
172
173
175
176
174
167
160
158
167
176
174
168
165
167
177
181
176
167
166
170
169
162
156
154
162
169
169
167
163
164
167
166
162
161
163
164
159
148
140
143
156
172
186
185
170
156
151
152
162
168
173
174
175
175
167
160
160
166
177
178
173
168
164
165
164
161
162
168
175
181
179
173
167
160
162
166
167
162
157
159
167
169
167
163
165
165
160
150
144
150
159
174
185
184
175
163
163
170
173
166
170
170
173
173
167
161
162
165
173
177
173
166
160
151
150
155
168
179
183
181
176
171
168
163
162
170
169
159
147
145
156
168
171
170
167
165
162
160
159
164
170
172
175
169
165
165
175
183
178
164
163
164
170
176
176
168
161
158
167
178
179
170
157
149
157
171
185
184
174
162
156
155
159
161
162
165
164
155
143
137
145
162
173
173
167
160
158
161
167
170
168
164
159
154
155
163
169
171
164
158
160
163
169
179
183
175
162
156
167
183
189
176
165
162
174
185
187
177
164
150
144
146
153
157
157
153
152
152
153
151
155
165
173
167
154
142
146
158
166
161
154
148
146
149
153
160
157
150
144
145
163
163
166
173
179
176
168
161
164
176
181
177
172
170
174
176
173
170
164
161
156
156
158
159
157
153
153
159
169
173
178
180
173
163
151
142
146
157
165
161
154
150
151
155
159
158
154
150
147
149
167
164
162
162
167
172
172
167
162
160
163
168
171
166
160
160
164
171
175
177
175
171
168
162
158
158
162
166
172
183
188
184
172
160
154
155
158
161
164
161
156
154
157
161
158
156
156
164
171
170
166
164
161
160
160
165
170
173
167
162
161
166
168
166
162
163
170
174
174
174
175
177
170
163
159
161
165
167
167
170
174
172
165
161
159
156
157
155
153
146
139
138
145
154
154
147
151
166
179
179
162
164
165
165
164
161
164
171
175
177
173
170
171
174
176
175
174
166
159
160
165
170
163
162
165
172
170
165
163
161
162
163
166
166
162
152
144
144
145
137
129
129
141
152
152
145
147
155
170
177
162
160
166
169
171
166
162
162
168
175
175
172
174
177
177
172
162
154
153
155
159
155
157
166
179
184
178
167
162
163
163
165
169
171
164
153
146
149
154
153
152
153
158
161
158
155
151
157
162
171
158
157
157
167
176
174
164
155
152
156
162
165
170
175
166
159
150
151
156
159
157
149
154
170
187
187
174
163
160
161
162
162
162
164
165
164
164
166
168
169
170
171
167
163
157
157
162
160
161
160
154
153
155
164
174
174
167
155
150
152
157
159
162
164
162
158
157
161
166
164
159
151
153
165
175
173
164
159
158
160
160
155
157
159
165
168
174
176
172
167
164
162
158
154
153
160
167
170
163
158
151
155
162
166
167
166
164
164
166
168
168
163
158
154
163
170
175
174
170
167
165
161
155
157
160
160
161
162
164
168
169
167
168
166
167
164
166
166
164
159
152
150
150
152
156
163
170
176
173
166
155
162
170
169
159
153
157
165
175
181
179
168
155
153
165
179
182
174
163
161
162
163
159
160
160
163
166
165
166
172
174
176
174
171
167
158
153
153
158
156
152
149
149
152
156
161
167
171
168
165
167
168
170
168
157
148
152
161
172
174
175
170
160
157
168
179
182
172
157
152
156
158
160
167
173
173
167
162
161
165
168
167
165
163
162
158
155
155
157
153
151
151
148
148
150
152
156
155
150
147
176
173
169
162
154
151
157
162
165
164
166
169
171
172
171
175
181
176
167
159
158
155
157
163
169
172
164
160
159
161
159
156
153
152
157
164
172
170
161
151
146
149
147
145
151
157
163
158
148
142
174
174
171
165
162
162
169
171
170
167
167
173
181
179
174
174
180
183
176
164
153
144
143
144
150
154
156
158
163
164
162
158
154
151
154
162
174
173
166
153
150
153
153
152
154
164
170
163
151
142
171
177
180
179
174
172
174
178
181
175
172
171
173
174
170
170
174
174
167
151
136
128
128
134
140
141
145
155
166
172
173
167
160
154
153
154
162
169
166
159
157
161
163
159
155
157
162
160
151
146
172
180
184
182
175
170
171
176
177
173
167
164
162
162
160
159
158
156
148
138
129
126
131
144
154
151
146
155
169
185
183
168
157
153
155
156
161
165
166
164
163
167
168
163
155
150
154
159
158
161
171
174
177
175
170
163
165
165
165
164
162
160
159
158
157
155
149
144
142
140
144
144
148
159
166
164
157
158
171
186
181
160
147
150
158
164
165
164
163
162
163
165
164
161
155
152
156
164
171
175
152
155
161
167
169
164
161
161
162
166
169
170
167
166
162
160
157
153
148
154
161
163
161
161
164
165
160
158
164
170
168
157
147
148
157
159
157
154
157
161
164
163
160
155
153
153
156
161
167
167
147
150
161
171
174
167
160
157
162
167
171
172
167
166
166
171
173
169
162
160
164
166
162
155
154
160
161
156
149
153
157
160
159
158
157
153
146
144
152
162
166
165
159
156
155
155
154
156
158
159
163
167
173
180
177
168
158
154
154
159
163
162
158
156
161
171
179
176
167
163
164
166
163
158
159
165
166
157
149
151
158
163
165
162
161
159
155
151
154
160
162
163
159
160
161
162
162
162
161
161
172
175
174
171
167
163
160
156
155
157
158
157
155
154
155
161
168
169
166
164
164
166
168
171
175
179
178
171
165
164
164
159
158
160
164
167
167
160
154
147
149
153
156
156
157
159
159
160
158
159
160
164
163
162
162
169
171
168
162
158
162
164
165
157
153
155
159
165
165
162
160
163
167
174
180
183
180
176
176
177
168
156
151
156
163
168
170
164
153
145
141
147
152
153
153
153
153
151
147
149
151
154
158
166
174
182
179
166
158
158
166
171
168
159
149
153
162
168
166
158
151
151
158
166
174
173
170
167
172
173
168
160
156
158
163
166
168
170
166
161
156
158
163
166
166
164
160
153
146
147
161
162
164
171
178
181
171
152
144
150
163
169
163
151
145
151
161
170
164
153
144
146
154
164
166
164
162
159
163
168
168
170
169
166
161
160
163
167
171
170
165
165
171
180
183
179
166
153
146
152
174
168
164
163
165
163
156
145
145
152
162
164
158
151
145
147
153
159
154
150
151
162
169
169
164
162
163
164
168
169
169
169
168
163
156
154
153
156
158
159
159
160
165
178
183
175
163
152
151
161
169
162
153
152
152
156
160
161
163
164
165
162
158
155
155
156
153
149
148
151
160
173
180
171
159
154
158
170
174
170
162
154
149
148
149
152
153
153
152
155
155
154
157
163
168
165
161
161
169
175
157
150
147
149
156
169
178
178
174
169
166
165
162
160
163
165
161
157
153
155
161
169
171
164
154
147
152
161
168
159
148
140
137
144
150
153
154
157
158
157
154
149
149
151
155
158
164
174
181
177
157
154
148
151
165
179
184
172
158
156
163
167
167
164
165
170
174
172
168
163
159
155
157
161
161
157
152
154
155
151
144
142
150
159
157
153
155
161
162
155
148
144
146
148
152
156
167
171
166
156
169
168
161
157
164
175
174
156
137
138
151
164
167
164
165
170
174
177
175
164
156
154
157
169
174
173
165
160
156
154
152
155
164
173
164
155
156
161
160
151
142
142
149
155
155
156
159
153
145
142
176
177
166
159
160
162
159
150
139
136
148
159
166
165
167
170
171
168
161
158
159
164
169
173
174
174
174
174
170
163
154
156
164
173
170
166
164
162
157
149
142
145
157
163
160
156
152
148
143
145
164
164
161
158
159
158
156
153
150
148
152
157
161
162
165
169
167
158
148
147
157
168
172
166
159
163
173
180
175
162
149
146
152
163
165
166
163
158
154
148
144
148
157
160
159
156
155
155
155
157
147
151
158
164
164
160
158
159
157
160
164
166
162
154
154
162
168
162
151
146
153
167
171
161
152
153
162
171
167
152
144
141
148
155
159
155
152
153
150
144
143
148
153
154
155
155
155
157
160
162
145
152
164
172
172
169
166
163
162
164
170
170
162
149
145
156
169
173
164
155
151
160
168
169
163
155
155
156
151
146
144
149
160
161
151
146
148
151
148
140
141
148
155
154
149
149
149
149
155
163
151
159
167
172
171
169
170
170
167
164
166
167
160
149
146
153
165
169
165
160
154
154
159
166
166
162
156
152
146
143
147
159
169
164
150
147
155
160
152
141
144
158
168
158
145
136
139
146
153
159
154
157
162
164
164
165
170
174
170
164
160
157
158
154
154
156
155
154
157
162
163
156
149
149
159
165
163
156
145
142
151
163
169
160
148
147
160
168
163
152
154
166
174
164
148
138
145
154
159
155
152
154
157
159
159
162
168
172
169
164
159
157
161
166
168
163
155
150
157
171
179
171
152
146
157
170
169
158
145
143
153
163
165
155
145
144
150
160
164
164
163
164
170
163
158
154
160
164
161
152
158
161
160
158
158
161
165
164
163
165
168
168
168
167
169
170
167
160
160
172
181
179
164
157
162
172
167
156
148
149
155
160
158
152
146
140
138
148
164
173
171
161
153
153
162
167
169
164
158
158
163
168
164
161
160
161
162
162
162
167
172
172
164
155
159
170
171
164
155
156
162
166
167
168
168
166
162
156
156
156
155
149
146
148
148
144
143
151
164
174
174
162
149
145
152
167
172
165
158
163
174
171
164
160
163
168
174
180
179
175
168
165
164
165
161
158
162
168
170
170
171
176
176
171
160
159
161
165
161
157
156
161
164
166
162
157
159
164
162
156
151
151
157
166
166
161
148
138
134
141
181
174
166
163
165
169
176
184
188
177
162
156
162
173
176
168
159
155
158
163
167
166
161
157
159
168
176
179
171
164
159
161
165
169
166
159
163
168
172
169
163
159
161
166
168
167
159
148
141
141
185
178
170
168
165
165
173
183
192
181
160
150
161
175
184
174
158
151
156
165
168
161
151
152
164
181
189
190
182
172
163
161
164
170
175
179
181
181
178
174
169
169
169
170
170
170
169
167
163
161
185
179
174
172
167
164
165
171
180
177
168
163
166
174
175
165
157
157
168
177
175
164
160
166
176
185
183
177
172
167
163
159
158
162
171
180
185
181
170
161
158
163
168
169
160
156
155
163
167
174
172
177
182
179
172
164
159
159
163
172
177
178
175
169
162
157
157
164
175
181
178
176
174
180
184
181
171
161
154
155
163
164
163
162
167
168
170
167
160
155
153
155
163
165
162
154
150
152
157
166
163
175
182
181
177
169
165
159
160
166
174
174
168
162
158
158
161
169
175
178
180
181
181
178
175
169
164
154
149
155
168
177
179
176
170
167
163
164
167
167
163
159
162
170
175
171
161
153
155
157
170
173
172
173
178
183
179
169
159
160
164
163
159
159
162
165
166
169
174
176
177
177
169
162
159
158
160
160
157
159
166
172
175
175
173
170
170
172
178
179
174
164
162
163
167
168
163
157
157
157
182
170
161
163
178
191
189
173
160
161
164
162
160
161
167
170
168
168
172
175
175
168
159
154
153
157
162
166
166
164
158
157
163
171
173
173
172
175
179
179
175
169
163
157
151
153
155
159
163
170
177
170
166
168
176
181
177
168
162
163
166
169
168
171
174
171
167
164
169
173
171
166
160
157
158
161
165
171
171
164
155
151
160
170
174
171
168
166
168
169
171
175
176
169
159
156
157
162
168
179
176
178
177
172
167
166
164
165
163
161
163
168
174
177
175
169
167
165
165
164
166
163
161
159
159
160
163
166
164
162
156
155
159
162
165
159
155
149
147
150
160
175
184
184
175
168
164
166
165
167
188
195
186
171
158
158
165
167
161
150
148
157
171
176
174
170
169
171
168
161
157
158
160
158
157
160
163
160
156
156
161
164
159
150
150
154
153
147
144
145
153
162
176
182
177
168
167
167
160
148
197
198
188
174
164
163
166
165
159
152
152
160
166
166
169
173
180
181
170
162
158
159
160
160
166
175
178
168
156
154
165
172
168
156
150
153
159
164
167
164
156
154
161
169
174
170
169
173
169
154
191
189
183
178
178
173
164
159
162
171
176
172
163
159
164
171
174
170
166
164
165
170
170
173
178
185
186
176
164
159
166
174
175
169
156
149
156
171
184
175
159
143
147
162
174
173
166
163
163
160
185
181
175
179
181
176
166
158
165
180
185
174
162
158
160
158
153
153
160
169
175
173
173
175
174
169
165
165
168
169
166
168
170
166
155
145
147
161
170
164
146
136
140
160
173
170
154
141
142
156
180
174
168
167
172
174
168
161
163
168
169
166
163
163
162
155
151
157
175
185
180
171
165
166
163
153
144
148
161
174
177
171
164
157
152
146
149
154
154
147
142
139
149
161
171
167
153
141
142
158
173
168
161
160
166
172
171
167
160
153
150
155
162
168
168
164
168
179
189
191
178
166
158
160
162
159
147
143
152
172
187
182
166
156
156
161
162
157
152
148
150
152
156
160
162
161
161
162
166
172
166
161
158
161
166
171
172
172
167
159
154
154
161
166
173
175
175
175
175
175
173
168
160
161
166
172
167
155
151
166
181
182
171
163
163
163
163
159
158
154
152
152
154
153
153
156
161
169
170
166
163
156
160
165
169
170
167
169
171
170
166
165
164
170
177
175
165
153
150
159
171
174
166
165
173
182
180
169
161
163
168
172
172
171
167
162
157
157
158
156
153
153
156
158
155
154
158
162
164
158
166
164
167
173
175
170
164
159
158
163
164
166
175
181
178
169
157
148
151
164
171
169
163
167
177
185
181
172
167
164
163
163
167
171
169
163
159
159
158
156
155
161
168
167
161
157
157
160
164
166
178
181
182
183
183
178
166
154
145
144
149
160
172
179
172
161
155
159
173
177
167
149
146
162
179
182
170
162
161
160
159
158
161
165
168
167
167
165
161
155
157
164
168
165
158
153
156
161
164
167
179
184
184
183
185
181
169
156
145
139
142
149
159
166
167
161
162
172
182
174
156
136
141
162
180
179
166
157
156
155
152
151
156
162
168
169
171
169
161
155
152
153
156
155
150
148
152
156
155
155
170
169
169
172
177
175
166
157
149
148
152
155
159
165
166
166
168
172
169
165
157
147
154
171
181
179
170
163
160
157
151
149
157
167
170
170
170
169
164
155
151
150
152
153
151
147
149
150
149
146
162
156
156
161
164
161
158
156
156
163
170
175
175
171
169
170
169
164
159
158
162
163
167
173
176
173
170
165
165
159
153
150
157
168
169
167
165
165
160
152
148
151
153
154
152
147
145
147
148
149
166
161
158
159
158
158
158
159
160
167
179
187
183
175
170
169
170
166
161
161
163
164
162
164
161
163
163
163
162
158
152
151
156
162
160
162
166
166
161
150
145
149
154
155
150
144
144
146
149
149
175
173
165
162
163
170
172
168
161
162
171
178
179
174
166
170
174
175
170
165
163
159
154
151
153
157
162
164
163
158
151
151
153
155
157
163
175
181
173
160
153
154
159
157
153
152
150
151
150
146
173
175
168
166
171
180
182
173
162
158
161
167
171
171
169
172
175
174
167
159
154
151
149
147
149
154
161
167
167
163
157
155
155
154
154
161
177
185
183
174
168
169
165
162
159
163
165
159
150
143
166
168
167
168
172
177
177
172
167
164
162
163
164
166
169
171
168
160
149
141
141
145
148
152
151
152
158
165
170
172
167
162
158
154
149
149
158
169
174
173
172
172
171
166
165
165
168
163
152
146
164
159
157
159
163
164
165
170
175
177
175
167
161
154
151
150
152
150
146
143
140
142
147
153
158
157
156
162
170
175
168
159
154
151
152
149
152
158
162
163
165
172
175
174
168
165
165
166
164
162
169
159
156
157
160
158
160
166
174
177
177
171
161
146
135
134
145
155
160
158
154
147
148
156
163
164
160
161
169
172
162
147
141
148
160
166
167
166
161
158
158
166
175
175
168
161
162
167
169
169
174
172
172
169
164
160
158
162
163
162
165
168
163
154
146
147
157
165
166
164
162
158
156
159
160
162
159
160
165
168
159
146
139
144
158
169
175
176
168
159
154
155
160
157
150
147
153
158
162
162
175
183
188
183
172
161
156
153
149
147
148
158
162
164
164
170
173
171
165
161
163
167
164
158
156
157
160
160
160
164
166
161
150
142
143
156
170
175
170
162
156
153
148
144
143
144
151
157
160
159
173
182
186
180
168
159
156
154
149
145
144
147
153
156
163
173
181
176
165
161
164
167
163
156
155
162
166
162
158
164
175
175
162
144
139
147
161
164
164
161
160
161
157
153
153
156
161
164
165
169
167
171
169
163
158
158
162
165
161
157
154
150
144
142
148
162
172
173
168
165
165
166
162
157
159
165
169
165
161
164
171
172
161
149
144
149
153
151
148
150
159
166
166
162
161
161
160
161
163
168
163
163
158
152
156
165
176
175
172
169
167
162
154
143
142
151
161
169
168
168
169
168
164
160
162
164
166
163
162
163
164
157
154
154
157
155
151
145
144
150
160
167
167
163
159
157
152
148
148
153
168
166
160
157
162
175
180
176
171
168
169
171
168
157
151
155
162
169
170
170
170
172
173
171
168
167
165
163
163
160
157
153
152
154
159
160
159
159
164
167
170
169
168
165
163
161
155
147
142
146
183
181
172
167
170
178
178
167
158
157
165
171
172
167
160
160
164
169
168
164
163
170
177
180
179
175
172
169
165
163
161
157
153
152
155
158
162
168
175
176
170
166
167
170
171
169
158
149
142
148
187
185
176
171
172
173
166
153
146
150
160
167
172
168
162
160
162
161
157
151
153
166
178
184
182
180
178
175
175
171
168
160
152
148
150
155
159
159
161
163
162
159
161
166
169
165
153
147
146
152
171
167
164
165
167
166
158
150
148
153
164
170
171
168
164
159
155
150
146
146
153
167
180
184
179
175
170
171
178
178
172
157
142
139
150
159
159
152
150
153
156
156
155
157
158
150
148
151
161
163
157
152
149
153
161
167
165
159
156
163
167
169
169
165
166
164
159
154
148
151
160
171
179
179
173
163
156
157
167
172
168
152
137
139
157
171
170
158
153
153
156
157
156
152
148
146
151
164
173
164
161
156
148
147
156
170
176
170
164
164
165
164
163
163
166
171
170
168
165
163
164
171
176
175
168
160
152
149
152
155
155
151
146
152
165
174
178
171
161
154
154
157
160
157
150
149
156
165
163
154
182
177
160
149
158
173
179
170
161
158
162
162
163
165
169
177
182
176
166
161
159
168
174
174
166
158
153
152
154
154
155
157
160
163
165
172
175
170
159
150
148
156
161
158
152
151
157
159
155
148
187
180
164
154
160
171
173
166
157
157
163
166
167
166
172
181
183
173
156
144
150
167
176
174
163
155
154
160
166
166
164
161
163
163
161
158
160
158
153
149
149
154
157
152
149
148
153
155
155
156
168
163
155
153
160
170
171
166
160
160
166
168
163
158
157
166
173
167
149
139
145
164
174
174
163
155
156
165
169
166
160
157
157
160
159
155
149
148
149
151
153
154
150
146
146
146
148
153
157
162
157
157
158
160
164
170
172
169
164
162
165
164
155
141
138
149
163
166
158
147
148
158
170
171
168
166
168
170
170
164
156
152
157
164
163
155
147
146
149
152
155
155
153
150
147
145
143
145
151
160
169
174
180
177
174
172
171
169
165
162
163
161
153
139
136
148
164
169
163
158
154
155
160
166
170
174
180
183
178
164
154
155
162
166
161
153
149
149
149
151
152
158
161
157
149
142
138
138
146
161
172
182
189
187
174
164
160
160
161
161
162
159
153
149
151
159
167
165
162
161
160
157
151
146
151
164
179
185
178
165
156
156
159
158
147
141
149
152
147
137
139
153
162
156
141
134
138
149
160
174
153
161
172
176
170
156
149
156
163
163
161
157
152
154
164
170
168
161
159
166
172
167
150
139
140
154
169
173
166
155
153
157
157
146
135
136
147
153
145
134
135
147
155
145
136
134
149
169
180
179
139
144
158
170
168
160
154
158
165
166
162
155
151
154
168
174
169
162
163
174
183
180
163
151
153
164
169
164
152
146
152
159
160
153
144
142
150
156
155
149
146
148
152
147
146
148
160
170
171
167
154
154
159
165
167
164
161
160
163
164
160
154
149
151
160
168
169
164
165
174
181
175
164
162
170
180
178
165
151
148
152
157
159
157
153
151
153
159
165
165
160
153
153
156
158
159
158
151
146
149
178
171
163
162
164
165
165
160
153
151
156
158
154
149
156
165
167
162
158
160
161
154
148
153
165
175
176
167
158
150
143
139
143
148
150
148
152
157
165
166
162
156
154
153
154
152
150
141
136
144
174
166
156
160
168
179
180
176
177
178
182
181
178
174
169
162
160
164
170
169
168
168
172
173
172
164
155
150
151
156
163
170
170
166
162
159
160
160
153
153
155
159
161
162
161
160
159
158
161
165
179
169
159
158
164
174
181
189
191
182
169
161
166
176
179
175
170
171
174
173
165
156
157
166
174
177
175
173
171
169
168
170
170
167
163
159
160
163
168
169
166
165
166
166
161
153
149
151
156
160
184
175
164
162
163
164
172
186
186
169
146
140
154
173
178
170
163
165
172
173
164
149
144
156
175
187
191
188
180
172
165
159
161
166
170
171
175
178
178
175
171
170
172
170
161
156
161
171
172
167
183
180
173
167
164
163
168
170
160
144
137
147
168
176
168
153
146
158
171
176
169
154
152
163
178
188
185
173
162
152
148
149
157
166
175
179
178
179
173
166
160
163
167
168
158
152
157
172
177
168
173
181
181
175
168
167
166
158
145
138
148
171
186
180
162
144
143
155
169
176
173
168
166
174
178
178
167
153
140
140
148
157
168
177
179
177
173
168
165
161
155
154
159
163
155
145
147
158
168
165
166
178
181
176
170
170
168
161
155
155
163
176
180
175
164
156
153
159
169
173
173
171
171
169
167
165
158
150
148
155
164
172
179
181
179
175
169
164
160
159
157
155
158
161
158
152
152
156
163
161
176
174
172
167
166
168
170
170
170
170
167
165
163
168
170
167
164
166
171
174
173
169
165
160
157
157
159
162
168
169
167
165
168
172
176
174
170
165
162
162
159
157
157
158
161
163
164
165
165
165
181
170
163
162
164
167
170
172
176
177
167
160
160
166
173
168
162
166
173
178
175
171
167
165
164
161
164
171
177
168
156
151
158
165
171
172
172
176
174
167
163
160
158
157
161
168
174
172
170
169
176
168
167
167
167
169
172
174
175
171
166
165
172
177
175
165
159
164
170
176
176
175
181
183
175
167
166
171
173
164
155
153
162
171
170
166
170
181
186
182
173
163
158
158
162
170
180
178
172
170
176
174
172
166
164
168
173
176
169
159
156
166
181
183
174
162
158
161
165
161
162
173
181
183
172
161
159
161
162
160
160
160
163
162
155
154
158
171
177
175
167
159
154
154
157
165
170
173
171
167
188
190
176
162
152
162
170
174
162
147
146
164
180
183
173
164
161
164
159
150
149
158
166
165
160
156
156
157
157
159
165
166
159
146
139
144
155
157
160
156
150
144
145
150
154
155
158
161
164
161
192
193
176
161
154
161
166
164
156
150
155
169
178
179
173
168
166
164
158
151
151
156
159
160
164
172
174
169
161
161
168
171
163
152
147
153
159
164
167
162
152
144
147
162
168
162
152
150
155
158
183
179
170
161
165
167
165
156
155
161
172
175
173
173
170
166
158
153
156
163
172
172
171
171
177
186
187
179
171
168
168
171
168
168
166
164
163
171
179
177
163
152
155
171
181
171
151
140
145
156
175
165
156
160
169
174
168
160
159
169
172
172
168
168
167
159
149
145
158
177
186
184
180
176
176
173
168
168
173
173
167
160
160
166
168
165
163
166
170
168
161
152
153
164
176
167
151
139
142
159
177
166
155
159
170
176
173
170
172
172
169
167
168
172
171
163
156
160
175
188
187
181
176
174
167
156
146
149
163
176
172
158
152
156
164
166
164
158
152
149
150
151
155
159
163
162
154
149
157
169
177
170
163
166
172
175
175
176
177
175
168
164
169
179
182
178
175
180
187
188
178
166
161
162
165
160
147
140
148
168
178
170
159
156
163
168
167
159
151
149
153
157
160
160
161
162
160
162
162
166
170
162
161
170
176
175
173
174
178
176
168
163
165
174
180
178
176
176
176
175
170
163
157
159
167
174
167
149
143
160
175
180
173
167
165
166
166
165
165
166
170
171
168
163
162
163
162
161
152
146
166
154
154
165
174
173
169
167
170
172
168
164
161
161
165
167
163
159
157
164
170
165
160
158
167
177
176
160
150
159
171
177
174
168
164
162
162
166
174
176
177
173
170
164
159
159
159
158
146
134
170
163
160
166
169
171
167
167
169
167
165
161
157
157
159
164
161
160
160
166
169
168
163
161
166
171
168
167
166
167
167
163
163
166
162
157
158
163
166
165
163
166
169
164
156
152
155
161
158
151
181
184
182
177
171
170
170
172
170
162
152
146
147
155
160
166
169
173
174
171
167
159
162
166
168
165
160
165
171
169
162
155
157
162
160
154
152
154
154
149
148
154
161
160
152
149
153
160
163
162
180
191
190
185
180
177
174
173
170
156
142
135
142
156
166
171
170
174
174
168
158
154
163
173
176
167
164
164
166
162
156
152
158
165
162
155
153
155
156
150
148
152
155
156
152
147
148
153
155
155
178
177
176
180
184
181
174
168
160
150
143
145
160
174
177
172
166
166
163
159
155
155
165
175
178
175
169
166
163
157
151
151
161
169
171
168
167
167
166
163
158
155
157
157
154
148
143
143
149
151
177
168
162
167
174
175
170
162
157
151
154
169
184
191
185
171
164
159
157
158
158
157
162
166
173
172
170
166
163
158
154
154
161
168
167
166
168
171
168
160
154
153
156
157
152
144
141
144
150
155
177
170
162
161
166
172
169
163
159
158
165
176
185
186
180
170
164
163
162
162
161
156
153
154
160
166
167
166
164
160
156
155
160
162
156
152
155
159
156
149
145
150
156
158
153
148
146
151
161
164
176
174
165
162
167
174
177
170
160
159
161
165
167
166
165
165
166
168
168
166
164
157
151
151
155
161
167
168
166
161
156
155
157
157
152
153
156
158
154
151
152
159
165
166
160
155
155
157
162
165
168
169
164
162
169
174
175
166
156
151
154
153
154
155
157
161
163
163
163
162
162
161
158
157
159
165
169
172
170
166
158
154
153
155
157
161
166
167
165
165
167
171
172
169
165
161
155
156
158
163
162
159
155
155
163
165
161
154
152
152
155
158
159
159
161
157
154
152
151
158
161
163
164
163
164
168
170
172
172
171
166
160
159
157
158
160
164
169
169
167
164
161
160
165
167
162
156
149
149
153
162
152
149
153
155
153
152
155
162
169
171
169
164
161
155
150
149
155
159
160
159
159
157
162
163
165
164
169
172
172
167
162
163
168
165
163
160
164
167
162
154
151
157
166
169
165
156
146
143
149
170
160
155
156
155
154
155
163
173
179
177
171
163
151
143
142
153
165
170
168
160
153
155
158
160
161
160
164
170
168
158
153
161
171
174
168
165
164
160
155
150
155
168
177
175
166
155
147
142
147
185
179
176
171
164
158
156
165
170
169
168
164
160
151
147
151
158
166
165
160
157
158
162
160
156
150
153
163
172
169
158
149
149
157
164
167
168
165
156
146
147
156
170
175
169
157
153
150
146
148
184
187
184
175
164
158
158
162
163
160
156
155
158
160
162
166
167
162
153
150
157
165
168
161
156
153
159
170
177
181
173
162
150
145
147
158
171
170
158
147
147
157
167
165
157
152
155
158
154
151
170
175
170
163
157
159
164
169
170
164
158
154
154
157
164
171
171
166
155
154
158
165
165
159
156
160
171
177
181
183
184
176
162
148
148
161
173
175
168
160
160
165
168
165
160
160
162
165
162
158
162
163
162
159
158
165
175
178
175
168
161
158
156
156
159
165
170
169
164
159
159
163
161
156
156
161
169
170
173
175
175
172
163
158
161
165
169
165
162
164
172
173
169
165
164
165
163
161
161
163
164
163
162
161
161
170
176
174
171
166
163
165
163
161
160
162
166
167
165
165
164
166
164
158
158
162
167
168
165
162
158
155
153
156
163
164
159
154
153
164
174
173
169
164
163
159
153
149
149
154
168
165
162
158
157
164
171
171
169
167
168
168
171
172
169
165
163
164
166
170
175
178
174
170
170
177
181
175
166
156
149
146
143
148
155
159
158
156
159
165
171
170
167
165
161
155
146
139
141
149
166
166
159
153
156
163
171
170
170
169
166
170
174
177
174
168
163
163
167
171
176
177
175
173
180
190
192
182
166
156
154
148
145
147
153
157
158
158
162
167
169
166
165
166
164
154
144
138
141
150
163
165
161
160
166
172
171
167
162
159
160
167
174
178
174
166
163
162
163
164
163
163
169
177
184
187
179
169
162
160
163
159
152
152
158
162
158
155
159
167
169
165
159
159
158
150
140
139
147
161
161
166
168
172
175
174
168
156
149
148
154
162
170
175
172
162
156
157
158
156
154
158
170
181
183
175
160
155
157
166
173
168
156
157
168
173
162
153
152
164
167
164
157
154
153
146
138
139
150
160
166
167
167
168
169
165
160
155
153
152
154
159
166
172
171
164
157
153
158
160
162
167
174
180
179
171
157
151
158
169
172
165
153
154
168
175
168
155
151
155
163
163
160
158
152
143
135
140
149
151
171
169
163
155
156
161
163
169
172
171
165
162
164
169
171
171
170
165
166
167
171
175
177
175
174
170
163
159
159
159
159
153
145
148
162
170
166
157
150
150
155
163
165
164
154
145
139
143
147
150
173
169
157
148
154
162
173
178
180
176
174
168
168
168
172
175
177
171
166
164
172
179
177
172
165
167
169
166
159
157
155
152
148
146
150
157
160
156
152
153
159
166
165
160
153
149
149
149
156
163
173
165
152
149
157
169
172
168
166
171
173
174
170
165
169
172
174
166
154
148
157
169
176
174
166
161
160
158
157
159
164
165
159
152
147
148
152
154
155
162
169
168
159
149
148
149
151
153
158
171
172
162
150
148
158
167
169
165
163
164
169
168
161
156
157
162
166
162
150
142
142
157
170
179
174
160
145
140
149
160
171
176
170
158
153
147
147
151
158
168
173
167
153
141
143
145
146
150
155
161
175
168
158
156
159
165
165
165
164
165
164
160
156
152
152
156
162
163
158
148
140
144
162
178
178
164
146
139
148
160
167
172
169
164
159
153
147
151
159
168
171
166
156
150
144
144
140
138
142
145
176
181
180
175
168
163
161
160
161
163
163
163
159
158
158
159
163
162
162
160
157
153
157
167
174
171
164
161
164
162
159
154
156
159
161
155
153
153
157
165
168
168
166
160
154
146
141
139
142
148
169
176
183
182
173
161
150
149
154
160
164
167
166
163
163
165
162
158
161
167
176
171
161
156
157
166
172
177
173
161
147
140
139
147
150
154
156
154
153
151
155
160
161
158
152
146
147
150
157
163
155
154
166
176
172
158
146
146
155
162
164
165
161
160
164
165
163
158
160
171
181
178
168
155
152
155
166
171
165
153
142
136
138
144
148
153
155
153
150
147
149
149
148
144
144
144
149
158
169
173
148
144
155
170
173
163
151
151
160
164
161
153
146
151
161
167
166
164
163
166
171
172
167
161
155
155
160
163
158
152
149
150
152
154
153
154
152
151
150
150
151
149
146
144
145
143
146
154
163
167
161
153
155
165
170
165
158
157
159
160
154
143
137
144
157
164
167
166
164
163
163
162
159
161
163
162
162
159
155
156
158
158
162
159
155
152
151
150
148
148
150
154
158
158
155
151
149
146
144
144
178
171
162
161
165
166
164
160
156
152
153
151
150
152
156
162
161
160
160
164
164
158
153
157
166
169
164
156
151
155
161
161
161
157
153
154
154
152
147
136
137
151
162
165
159
153
148
142
132
128
181
181
176
174
176
175
167
162
165
174
181
182
177
176
176
164
158
159
164
164
159
154
159
169
177
173
161
160
164
172
177
179
174
168
165
165
168
164
158
160
162
162
159
154
154
158
163
165
169
171
177
170
166
165
167
166
164
168
177
181
179
171
168
175
174
165
153
153
162
167
163
156
162
173
180
174
163
162
172
181
183
181
174
167
161
158
161
167
170
169
167
166
163
157
151
147
150
157
165
169
166
159
155
158
164
166
173
182
186
178
163
158
164
172
173
166
159
157
160
163
164
158
163
172
179
178
172
170
175
182
181
175
170
164
161
158
160
169
174
171
167
165
165
166
162
162
168
173
176
166
171
166
162
162
165
173
186
191
182
162
157
163
173
174
165
165
168
173
171
167
164
160
162
168
174
177
172
166
166
169
170
167
163
163
161
158
158
164
168
165
158
155
161
170
173
171
173
177
170
151
177
182
178
169
165
174
186
186
170
156
159
176
188
182
164
163
171
181
179
172
165
160
160
164
165
164
161
155
158
163
163
158
156
159
161
158
155
159
165
164
157
152
159
167
167
161
159
160
159
147
175
182
180
172
161
162
167
170
166
160
165
180
192
188
177
166
168
177
180
174
166
160
160
162
157
154
154
159
168
170
163
151
149
154
160
158
155
155
159
162
161
160
159
158
154
148
150
153
158
160
166
173
175
169
155
146
148
160
172
175
171
171
177
184
181
169
164
169
176
176
165
158
161
164
163
159
160
172
182
181
167
152
148
153
159
156
148
140
138
140
150
158
158
154
149
150
155
155
158
162
161
166
171
169
158
147
147
161
176
182
172
165
168
180
180
170
163
167
174
170
160
155
164
174
177
175
176
180
181
177
168
161
162
164
161
155
147
140
135
134
141
150
154
156
161
166
166
157
147
145
162
165
168
170
168
163
162
166
173
172
169
168
174
180
177
167
162
167
171
165
156
156
171
184
186
180
174
171
169
164
166
172
177
175
167
157
160
167
168
162
155
152
152
159
170
174
174
160
144
134
164
163
167
167
168
170
170
169
167
163
168
174
181
181
171
159
159
166
170
164
158
165
175
183
175
166
163
161
159
160
166
175
174
165
157
157
169
185
189
180
166
153
149
151
158
162
163
161
156
153
162
163
163
163
164
165
168
169
171
168
168
176
181
176
161
150
151
163
170
171
169
171
172
169
162
159
157
157
159
161
166
169
162
154
149
156
166
171
171
166
159
154
149
146
146
149
151
154
168
177
156
159
161
162
163
164
163
164
168
170
171
174
176
172
161
152
152
161
167
170
171
168
163
160
161
162
163
161
160
156
157
161
161
162
164
166
164
156
155
158
160
157
157
160
159
156
147
142
153
168
152
152
155
157
165
171
168
160
157
161
169
173
174
173
169
166
164
162
165
166
166
163
159
159
162
170
170
162
155
152
154
158
164
173
179
176
164
156
157
164
168
168
165
164
169
165
150
138
139
151
154
148
144
152
167
176
174
163
155
161
167
171
174
176
178
179
179
172
165
163
161
160
160
161
163
166
164
162
162
163
157
156
158
167
174
172
164
158
160
167
172
169
159
154
153
156
155
150
146
150
169
155
146
153
168
176
176
172
169
172
171
170
173
178
182
180
177
171
165
162
160
160
161
161
160
158
158
167
178
178
171
157
151
156
163
167
164
161
160
165
170
167
159
150
147
150
156
162
161
161
178
166
162
168
176
176
172
175
183
186
177
167
170
177
180
173
166
165
165
164
163
162
161
159
161
161
165
170
177
179
173
159
152
152
159
164
165
166
165
167
171
169
166
161
160
159
159
160
160
160
174
165
166
174
179
172
164
166
179
183
174
164
163
170
173
170
165
167
170
172
165
163
160
160
166
172
172
166
158
160
162
160
156
155
155
159
163
169
174
176
176
171
168
165
166
165
159
151
145
147
171
160
158
166
170
167
161
164
170
176
172
163
159
160
162
167
173
178
178
170
163
158
159
162
167
171
165
154
145
148
155
158
158
157
155
155
161
167
173
172
171
167
166
163
159
159
158
150
142
140
172
163
157
155
155
160
165
172
179
179
176
164
153
149
151
163
174
179
172
164
158
161
164
166
164
158
154
154
156
158
158
155
156
158
157
155
157
160
159
154
152
159
162
159
151
150
154
158
151
142
170
171
164
157
152
158
168
179
189
185
174
159
147
141
146
159
167
167
160
158
164
175
183
175
161
152
155
167
175
173
161
153
157
162
159
153
151
151
149
141
138
148
158
157
149
147
154
161
157
147
163
171
173
170
166
165
170
180
186
179
166
149
144
146
151
159
160
158
155
157
168
184
189
177
159
154
163
175
180
170
162
157
164
166
160
154
149
153
152
147
144
147
154
155
152
150
153
153
155
154
161
169
175
179
181
180
180
180
180
169
153
144
150
161
166
164
163
162
159
160
164
170
171
165
156
158
166
169
166
160
162
169
173
169
159
154
159
164
166
162
158
153
156
156
155
150
148
148
158
165
172
170
171
177
181
182
180
177
171
158
145
143
155
172
177
171
169
167
164
160
157
154
153
152
155
162
167
165
160
160
171
180
180
168
155
150
156
161
167
162
159
155
158
158
155
150
146
149
159
167
178
173
168
165
169
170
169
167
163
151
142
142
155
169
176
170
168
168
166
163
159
152
151
153
163
170
169
166
164
168
174
181
178
164
149
137
137
143
148
151
153
154
156
158
159
158
154
152
157
161
173
169
164
160
157
154
155
159
159
155
151
145
152
159
161
161
163
166
167
166
164
158
157
158
162
166
165
164
165
167
170
168
163
159
154
144
134
129
134
145
153
160
163
168
167
164
158
153
155
159
163
162
161
156
153
150
149
153
158
161
159
157
154
151
153
155
156
165
170
171
167
161
155
155
157
160
160
160
162
164
160
154
150
155
160
162
153
140
137
149
156
159
162
169
169
163
151
145
150
160
161
162
164
163
157
150
144
148
157
164
167
164
162
161
157
154
155
165
173
175
168
157
150
152
156
163
164
165
167
169
165
157
152
156
165
169
165
159
155
155
151
146
148
158
166
156
140
130
139
156
161
166
174
177
168
152
143
147
160
168
169
168
174
175
169
158
155
163
171
174
165
153
148
152
159
167
170
172
173
175
174
172
171
171
170
167
165
165
169
167
152
140
137
150
162
157
141
129
135
151
163
166
176
179
171
157
149
155
164
170
170
169
174
176
171
161
154
159
165
162
155
153
152
156
158
161
163
168
172
173
174
176
182
183
172
161
153
156
164
167
162
153
152
157
162
160
150
143
141
152
166
166
171
172
168
158
156
161
169
173
172
165
163
167
168
164
159
157
155
152
154
158
164
162
156
150
153
163
171
170
166
167
174
176
168
154
144
142
146
155
158
164
167
167
160
155
156
156
154
155
169
165
165
163
162
161
162
169
174
178
174
164
156
155
160
163
159
158
153
153
157
164
169
168
158
151
151
163
174
173
167
165
168
171
168
160
155
148
144
145
151
164
169
167
161
154
159
163
163
156
167
166
164
161
162
166
173
177
178
178
174
166
158
157
155
157
157
158
158
157
159
165
171
173
167
157
158
166
177
182
175
168
169
173
180
181
178
171
165
159
159
163
165
164
164
165
165
164
160
155
160
166
172
175
175
177
177
175
172
167
166
167
170
168
163
157
156
157
157
154
153
159
169
173
169
158
159
168
178
181
172
159
160
170
181
186
184
177
171
172
172
165
160
160
165
169
166
157
152
152
156
164
174
179
177
172
170
162
158
156
158
166
173
178
172
163
156
154
154
152
152
159
164
165
161
161
166
171
174
169
157
147
146
154
167
173
171
165
163
168
173
171
162
158
158
158
153
146
145
151
156
162
163
161
158
157
155
156
158
159
160
165
165
168
168
163
154
152
153
158
166
165
159
153
158
173
184
182
169
155
148
145
144
149
158
162
160
158
157
163
169
169
168
164
159
154
147
143
146
152
156
158
157
150
146
147
152
158
168
172
170
167
163
162
161
156
151
150
157
168
175
170
160
153
160
178
188
180
163
154
155
158
156
160
164
166
160
155
157
163
168
169
165
165
160
154
147
147
155
161
159
162
162
160
159
158
161
165
170
172
170
168
166
167
164
154
146
148
157
167
174
171
167
164
163
167
164
159
156
159
164
168
168
172
178
173
159
152
156
170
178
169
159
156
157
156
151
150
158
166
165
170
172
173
170
164
160
163
168
168
159
158
165
170
165
151
142
146
156
164
166
170
175
175
166
154
141
140
147
157
165
169
169
174
180
175
158
151
159
176
179
168
155
153
160
160
153
148
150
153
173
172
172
169
165
160
158
163
170
167
156
149
156
161
161
152
145
150
157
163
165
170
174
174
162
152
139
138
144
153
158
163
166
172
171
163
153
151
158
168
167
162
158
161
164
159
149
143
142
142
171
172
168
159
155
152
156
165
171
168
159
154
156
159
159
156
157
161
166
169
171
171
168
161
159
157
158
156
154
155
156
156
159
161
163
156
149
148
152
157
158
157
161
166
163
155
144
142
147
154
169
166
161
156
154
154
156
161
165
164
162
163
162
160
158
159
161
164
167
171
175
173
165
157
161
173
183
179
170
163
159
155
149
150
156
154
149
147
152
159
165
167
164
163
160
154
147
146
158
174
170
163
155
152
155
157
155
152
154
160
162
163
163
162
162
160
162
162
163
166
169
168
166
164
171
184
191
185
173
166
165
160
153
146
151
157
160
157
159
172
181
177
163
157
157
157
152
151
158
177
173
164
150
148
154
156
154
152
157
162
161
159
159
166
174
170
166
160
160
161
157
158
165
171
176
176
170
161
158
159
163
164
160
155
154
157
161
164
165
176
179
172
157
151
154
157
154
150
153
162
171
164
156
151
154
156
154
155
161
165
162
157
161
177
187
180
168
158
160
160
154
153
160
168
168
159
145
140
145
154
159
161
160
158
156
155
158
160
162
166
166
162
156
153
152
153
153
152
152
152
161
164
164
164
164
162
157
155
158
162
164
165
170
181
184
174
160
154
158
164
163
160
160
166
164
157
148
147
152
158
155
152
147
150
154
156
156
157
158
162
165
163
161
158
154
153
155
158
159
155
156
159
164
170
173
169
159
154
156
160
165
168
169
169
166
158
149
145
153
167
172
173
170
171
172
170
166
163
161
158
149
139
135
144
153
159
159
159
161
165
166
165
160
161
163
163
159
157
158
158
161
151
155
165
171
168
157
154
158
162
164
164
157
155
153
153
151
152
156
160
164
166
170
175
175
173
167
167
162
153
144
137
137
147
154
160
160
161
165
170
166
155
145
153
164
163
150
144
147
151
169
150
147
159
166
164
154
154
160
163
159
153
148
151
159
164
166
166
162
152
145
146
155
163
160
153
153
159
161
155
150
147
149
154
154
152
150
151
161
167
162
148
137
142
149
149
143
140
147
150
169
155
150
158
165
163
156
155
161
163
157
152
150
159
166
170
172
171
164
152
143
142
149
152
148
140
142
150
158
159
160
162
161
158
153
150
143
142
145
149
150
149
145
146
151
152
153
151
148
143
166
163
159
161
162
163
161
161
167
169
168
162
162
163
163
163
162
161
162
165
163
160
159
156
157
154
149
145
146
155
167
174
170
160
154
156
157
152
142
134
138
153
161
163
164
170
173
165
146
129
192
201
201
193
180
165
151
143
151
164
171
173
174
175
172
163
152
153
166
175
169
159
156
164
173
173
171
175
177
179
176
175
174
173
170
168
170
172
171
169
166
163
154
149
151
156
161
158
156
157
181
181
182
182
179
169
160
153
161
169
171
170
168
170
169
157
142
139
150
163
167
164
165
168
169
163
160
164
174
177
176
175
178
177
174
169
168
170
170
168
166
163
156
152
153
158
162
163
166
166
161
152
155
164
173
178
178
178
179
181
180
176
169
167
166
164
158
152
149
156
165
169
170
168
165
162
160
163
170
179
180
181
182
179
173
167
165
167
168
166
162
159
159
165
165
166
167
169
169
165
165
159
158
162
168
179
189
194
194
188
188
188
179
167
160
169
184
186
174
165
166
169
168
164
161
161
162
164
171
183
188
183
173
167
162
155
154
158
165
165
158
155
161
174
177
172
165
161
154
146
186
188
180
170
164
167
179
186
183
183
184
191
189
173
160
166
188
205
198
178
166
159
160
160
156
157
160
166
176
185
179
161
148
144
147
149
149
158
169
176
169
160
163
172
174
168
159
152
145
141
184
192
190
173
160
150
157
167
170
171
173
185
194
190
174
164
173
192
199
185
166
156
159
162
160
156
155
164
179
181
161
136
128
136
147
151
153
161
176
186
183
173
166
158
156
159
161
159
154
155
162
172
178
171
160
148
149
160
173
178
176
178
189
194
186
169
164
173
186
180
166
157
161
168
167
162
160
169
179
175
159
144
143
154
162
161
155
151
156
165
170
172
164
154
151
155
162
159
157
158
151
162
169
170
164
157
157
162
177
185
180
177
178
185
183
172
165
168
175
172
163
157
162
169
171
171
168
168
168
168
168
170
175
180
178
167
155
143
139
142
151
157
157
157
163
165
167
156
143
141
163
165
168
169
170
168
161
160
165
174
178
179
177
175
171
166
163
168
174
169
162
156
159
165
169
171
170
167
161
162
170
182
186
179
172
168
166
164
158
155
154
154
153
160
169
172
170
155
139
129
171
167
170
174
174
168
160
152
155
164
173
179
179
173
162
154
158
168
177
177
166
158
155
159
163
167
170
167
161
162
168
175
174
167
161
168
176
182
178
171
168
164
161
161
161
162
163
157
150
144
160
158
168
179
179
169
161
161
167
169
171
174
175
172
163
155
157
170
186
191
185
171
160
159
160
163
167
169
167
164
164
164
164
161
163
171
175
174
167
167
172
176
173
162
153
149
148
154
158
163
149
154
168
179
182
174
171
177
182
175
165
162
164
169
169
166
166
174
185
192
188
179
167
162
159
157
159
164
165
164
159
159
162
165
174
175
170
159
154
159
170
177
174
166
157
155
150
150
153
163
153
159
166
175
180
179
181
180
174
167
160
160
163
169
172
176
181
184
182
178
172
169
165
162
161
160
160
160
158
156
156
157
163
169
172
171
162
154
152
159
168
171
165
161
157
164
163
157
149
151
169
167
164
165
170
176
174
168
160
159
162
169
172
170
169
174
183
188
178
163
153
152
156
160
164
166
165
162
158
157
159
164
164
165
162
158
156
153
155
161
167
167
157
148
147
156
167
167
159
154
181
174
164
164
169
173
168
162
160
162
167
171
172
168
164
163
166
169
164
157
152
151
154
157
160
166
173
176
176
172
167
162
163
163
160
157
157
156
159
163
167
166
160
149
145
148
157
162
163
156
183
175
167
169
173
172
168
166
170
172
167
163
162
163
161
152
146
148
155
161
165
164
162
160
158
163
172
184
186
176
164
158
157
160
163
161
160
161
163
166
168
167
163
160
156
154
153
150
150
152
177
172
169
173
175
169
161
162
170
171
164
158
160
163
162
153
149
157
168
172
168
166
170
172
169
168
172
176
174
164
152
147
151
157
161
160
160
160
163
166
167
163
161
160
161
161
153
148
147
153
175
171
169
170
167
160
156
161
170
170
163
159
160
164
162
162
168
179
183
173
159
155
165
177
176
170
165
162
157
151
146
145
151
156
159
158
159
158
158
160
160
160
160
158
157
157
160
159
154
153
176
174
171
168
164
161
164
172
177
178
172
166
162
158
156
159
170
180
181
169
156
156
163
172
166
160
157
156
157
155
151
150
158
164
168
166
161
157
151
148
150
157
163
160
149
149
162
167
160
148
176
178
173
169
166
165
168
174
177
179
181
175
163
151
144
147
155
160
163
167
172
177
176
166
154
154
158
166
168
165
162
162
166
169
170
167
163
156
148
138
142
153
159
153
143
145
155
164
156
142
162
168
171
173
170
168
165
167
173
177
179
171
160
147
140
141
147
154
157
166
181
191
181
162
149
152
163
169
166
164
164
169
168
166
161
162
162
157
149
141
145
150
155
150
145
144
148
151
152
147
145
153
160
167
169
168
167
168
172
172
167
156
149
148
147
151
160
164
163
163
169
173
164
151
146
154
164
161
152
151
161
172
171
163
156
157
161
162
156
150
156
161
163
160
157
150
145
143
151
160
147
152
158
163
165
165
165
167
170
165
152
144
149
154
158
160
168
171
167
162
158
156
154
150
147
158
165
161
154
156
167
180
176
165
155
152
156
155
154
157
162
165
168
170
170
160
148
140
148
161
161
162
163
162
158
156
154
154
155
151
144
145
154
163
163
160
161
167
167
166
164
164
160
156
154
161
167
168
166
170
177
180
175
165
156
148
142
141
144
154
162
163
163
166
170
169
156
143
145
152
161
162
163
160
154
149
145
149
151
152
150
154
158
160
159
155
155
163
167
168
168
170
166
161
158
158
160
165
169
173
174
172
164
161
160
151
137
130
139
154
162
162
160
163
169
167
158
144
141
147
157
161
166
165
157
148
145
151
159
164
163
158
157
155
155
156
159
168
170
169
162
159
155
154
154
155
156
157
160
162
158
155
150
156
164
161
145
133
141
155
161
159
157
164
168
163
149
139
141
150
161
167
177
179
167
151
145
154
171
176
169
162
161
160
159
159
164
174
179
172
158
145
139
144
154
163
165
161
159
158
155
151
147
154
164
166
155
145
148
155
161
155
152
160
164
156
142
136
143
155
164
175
188
192
176
154
144
153
169
173
168
166
173
176
171
159
156
165
177
172
158
144
138
145
158
168
172
170
169
169
167
162
158
160
161
160
153
147
156
166
166
156
145
146
154
156
148
144
151
162
158
168
180
186
173
156
145
152
161
168
167
168
178
185
176
161
151
156
165
168
158
147
144
152
160
166
171
169
172
173
176
177
177
170
161
151
143
145
160
176
180
163
145
138
145
155
159
162
167
169
152
157
164
168
164
158
156
159
164
168
167
162
166
171
174
166
155
156
162
164
157
147
143
150
158
161
163
166
165
163
166
174
180
180
170
155
145
145
156
172
179
167
153
142
142
152
161
172
176
170
163
162
161
159
162
165
168
170
174
178
173
160
154
152
157
158
156
158
164
164
156
145
142
151
158
157
154
158
162
159
157
163
176
183
181
167
157
153
156
161
164
160
156
148
148
154
160
166
170
167
175
177
174
171
171
171
172
173
176
181
178
168
158
146
141
139
144
157
166
165
156
149
154
166
165
153
146
153
164
169
161
159
166
178
181
174
167
167
165
163
156
152
149
150
153
157
158
157
156
161
169
179
181
180
176
175
170
166
171
177
179
175
170
163
153
144
144
155
163
162
156
157
169
176
169
151
143
156
175
182
169
153
153
160
167
167
164
163
167
170
168
160
151
149
153
156
154
147
146
152
155
164
172
174
172
170
164
162
165
172
174
174
174
173
171
165
158
155
157
158
159
163
170
170
162
153
155
165
173
173
159
148
146
151
157
162
158
157
160
170
179
173
162
154
152
155
152
146
144
149
156
162
162
159
157
157
158
159
164
172
172
169
163
162
165
165
162
154
152
156
163
166
161
153
149
154
163
165
159
153
151
155
159
162
166
164
160
156
157
165
174
172
167
161
160
159
161
158
157
155
171
174
168
160
150
149
151
156
165
174
174
168
160
152
150
149
146
142
148
159
169
172
161
147
143
151
163
161
153
149
155
166
171
175
179
176
164
155
156
159
162
162
161
161
163
167
168
167
162
159
176
180
178
170
159
149
146
154
167
178
175
171
166
163
156
144
133
134
146
161
175
179
171
153
144
144
153
158
161
163
167
169
169
173
178
176
161
153
152
159
162
161
153
152
161
166
165
162
154
148
173
174
173
173
166
154
150
159
174
181
174
167
164
169
164
150
138
135
147
160
171
180
179
163
147
139
144
154
162
162
159
159
161
166
166
161
152
152
161
173
174
161
151
149
159
164
162
152
140
132
167
162
161
165
164
159
157
162
174
178
170
159
159
163
164
157
150
149
151
158
166
176
180
170
150
138
137
146
152
150
148
154
164
170
163
153
147
154
172
179
174
161
154
155
160
160
159
153
143
135
165
161
157
160
163
161
159
161
163
164
160
159
158
159
159
158
156
155
156
161
166
173
176
167
154
144
142
145
150
153
154
161
171
178
171
156
149
153
167
171
162
156
157
161
159
156
152
154
157
157
166
163
158
158
161
161
158
154
152
153
158
159
160
156
153
155
157
159
161
165
168
169
165
163
162
164
164
163
168
171
169
163
161
167
170
164
155
151
154
164
163
161
160
163
160
155
150
153
161
172
170
165
158
157
159
158
155
152
153
158
160
160
160
159
158
157
158
160
163
168
165
161
157
155
170
181
187
185
179
175
163
151
142
146
157
164
160
152
154
165
173
169
163
158
161
163
155
151
155
170
170
163
157
155
156
154
152
153
161
167
165
161
164
176
183
177
168
161
164
169
166
157
154
154
163
176
184
182
171
155
143
137
136
142
154
161
162
160
159
166
171
168
158
156
162
165
158
151
150
159
161
160
156
155
156
156
152
153
161
167
165
162
172
189
197
184
166
158
165
173
172
165
157
155
154
159
167
170
161
148
138
140
147
155
157
160
161
160
158
158
157
159
155
154
157
157
158
155
153
158
157
158
157
159
162
163
158
154
157
163
164
162
168
177
178
167
154
150
159
169
174
169
164
158
159
161
168
171
167
158
154
156
157
159
160
159
159
158
157
154
155
152
154
152
152
155
157
161
164
161
161
157
156
161
168
170
169
162
160
161
163
159
156
153
152
148
144
144
151
158
160
161
159
166
172
175
177
175
171
169
165
159
155
156
159
160
160
160
162
163
156
147
143
149
158
159
157
159
162
156
169
158
154
160
168
169
167
164
161
162
162
156
148
144
147
152
151
150
149
142
136
138
150
166
176
175
168
164
163
162
160
155
151
152
155
157
159
163
175
174
156
129
120
140
162
165
153
147
150
151
172
159
153
160
165
164
156
155
158
162
160
155
150
152
158
165
167
166
159
143
128
126
141
155
158
151
149
154
159
158
154
152
151
151
152
151
151
159
171
172
154
123
109
125
148
154
145
142
148
149
170
161
158
162
167
163
155
154
161
167
168
162
159
162
166
168
171
172
165
152
138
137
142
147
144
141
146
156
160
157
155
154
158
156
154
150
147
153
163
166
156
139
125
129
141
151
150
150
148
146
165
165
165
165
166
162
160
163
172
180
177
168
164
164
164
162
160
162
163
163
158
156
153
150
146
152
158
161
158
154
156
162
164
160
157
158
161
162
160
160
160
161
158
155
161
169
171
163
147
142
184
187
186
181
173
165
158
154
158
165
170
173
173
173
169
165
163
168
179
186
182
174
168
165
163
163
166
175
181
179
173
169
171
172
166
158
154
152
157
163
166
168
165
161
161
163
165
167
164
160
179
182
183
184
184
183
175
165
160
162
166
167
166
166
166
166
164
163
167
169
170
169
166
162
160
162
171
178
178
168
158
164
175
182
178
164
155
153
158
164
166
163
156
154
162
173
181
178
167
162
163
162
166
174
182
188
186
176
165
165
170
174
170
163
161
165
168
164
161
164
169
171
163
153
153
161
173
175
167
156
154
167
183
192
187
175
166
162
161
163
165
165
166
166
165
166
165
165
165
169
162
158
158
163
169
174
175
172
169
168
175
182
176
164
155
162
172
172
167
164
171
173
164
155
153
160
170
170
167
166
169
176
184
188
184
176
167
161
163
163
167
175
180
183
170
154
143
143
151
165
172
173
170
167
162
158
161
163
166
168
173
181
178
165
152
151
162
174
177
172
166
163
161
160
159
160
162
166
173
178
175
169
168
169
169
163
158
160
165
170
172
174
175
173
162
154
148
149
153
163
171
178
180
173
165
159
161
167
169
172
170
174
178
174
161
149
156
171
180
172
159
150
159
166
168
162
158
163
170
174
163
150
148
155
160
159
156
163
176
185
182
172
161
154
154
162
170
172
167
164
161
165
169
171
171
170
174
176
180
178
173
169
172
175
173
164
160
168
177
176
164
158
162
169
170
164
159
159
164
161
155
148
152
164
171
170
165
165
173
182
180
168
157
152
158
171
181
177
171
166
162
160
160
162
170
177
178
177
178
181
179
170
168
171
174
174
169
168
174
179
181
180
174
169
166
163
162
161
160
160
159
162
170
178
181
183
176
168
166
169
171
162
156
155
165
174
178
175
170
166
177
170
165
165
171
176
173
163
164
174
180
179
172
168
167
168
165
167
175
184
190
185
173
160
158
163
168
167
163
163
169
173
175
175
176
179
176
172
167
168
168
159
147
146
156
166
175
175
170
163
184
178
176
177
176
169
162
154
157
165
175
180
177
173
165
159
160
168
178
185
183
171
157
150
155
166
172
173
169
165
168
172
171
167
164
166
170
170
166
167
170
166
153
143
145
154
164
169
166
155
173
171
177
183
180
172
167
166
168
167
164
169
173
176
177
170
169
171
178
182
177
164
157
154
159
164
168
173
175
173
170
168
169
167
164
168
170
166
162
164
173
181
176
163
149
147
148
151
150
147
169
168
177
181
180
177
184
192
188
169
153
151
161
175
186
186
181
175
176
176
176
177
177
173
163
155
156
166
178
181
176
170
166
166
168
171
175
172
163
165
175
186
185
175
162
157
151
150
145
147
176
177
178
177
174
176
185
194
188
170
154
151
160
169
172
173
174
175
174
173
174
180
188
183
168
154
151
161
173
182
181
174
165
156
158
169
175
174
171
167
171
174
171
164
163
166
169
169
161
157
188
188
180
173
169
166
168
170
167
163
161
166
171
166
152
146
155
169
174
174
172
171
173
172
167
164
162
160
161
168
176
175
168
155
150
155
162
166
165
162
159
159
155
150
150
158
171
178
173
169
191
192
180
169
165
165
161
158
158
159
163
169
172
165
150
139
145
159
175
181
176
170
164
161
165
170
167
161
153
153
159
170
170
167
161
158
156
151
150
149
151
154
153
149
145
147
153
160
164
167
187
189
178
167
166
168
170
168
166
163
162
162
165
165
160
150
147
159
177
186
186
180
174
170
168
168
165
162
156
152
152
158
169
179
181
171
158
146
142
146
153
158
157
157
153
146
139
139
150
161
179
181
176
170
170
170
174
177
175
166
159
158
162
165
160
151
153
167
182
184
176
174
178
181
175
168
162
164
168
165
158
156
167
177
181
172
159
147
143
148
158
161
159
157
158
151
148
148
153
158
175
178
178
178
174
172
173
177
177
167
156
155
162
166
159
150
155
176
188
181
159
151
161
175
174
167
163
166
171
166
161
159
164
167
167
163
158
151
148
157
167
172
169
160
157
157
163
173
170
158
176
179
187
189
184
176
175
178
176
165
156
155
159
163
157
151
157
175
189
181
157
142
146
157
165
166
165
165
165
162
163
162
166
166
164
163
160
156
155
158
171
180
179
164
148
149
164
180
173
153
178
186
190
191
187
180
177
171
165
162
159
161
161
158
155
155
161
173
183
182
172
158
149
151
159
166
167
161
155
158
167
176
175
168
165
166
166
161
155
155
161
168
167
152
133
133
152
165
160
146
166
174
176
177
176
174
167
158
155
159
167
169
165
158
154
157
164
171
174
175
174
169
158
152
157
167
166
156
145
153
172
185
181
168
164
171
171
163
152
146
152
156
154
145
135
134
144
150
148
145
149
152
155
155
159
158
153
149
151
159
168
170
168
163
159
159
165
168
166
164
163
163
157
152
155
163
162
150
140
148
166
180
177
166
165
172
172
161
148
145
155
166
173
169
163
156
147
142
144
149
147
145
143
144
145
146
144
145
149
156
166
172
177
177
165
157
157
162
164
164
163
164
160
149
143
150
160
159
153
152
157
163
163
164
169
173
169
155
146
149
161
174
183
186
184
173
156
144
144
155
154
157
157
154
152
149
147
145
146
151
161
175
184
182
165
153
149
157
164
169
177
181
172
153
139
146
162
173
174
168
160
158
157
163
170
172
161
150
147
154
164
166
167
168
171
168
158
145
144
152
153
160
167
170
169
164
159
152
146
144
152
166
174
169
160
154
155
161
164
168
174
184
179
164
155
158
173
179
179
172
163
159
156
161
166
161
153
148
153
163
165
161
155
151
154
154
148
144
144
147
151
160
171
179
179
172
166
161
155
149
146
150
155
155
155
157
165
168
164
157
160
166
171
170
170
175
178
175
164
159
158
161
162
163
164
159
150
146
155
165
166
160
156
157
155
150
145
144
146
144
160
164
173
181
177
169
162
164
167
163
151
147
152
156
158
158
161
167
166
157
151
152
157
164
171
179
180
170
158
151
153
158
162
166
167
163
152
145
151
157
164
160
158
163
164
157
150
151
152
148
172
169
175
176
169
156
153
163
172
173
164
161
163
165
160
151
149
158
169
169
158
150
152
158
164
170
172
167
161
156
155
154
155
158
165
162
153
144
148
155
167
161
154
153
155
157
158
161
163
158
167
166
169
168
161
154
153
164
171
170
166
163
164
167
160
152
148
157
169
172
161
150
148
154
163
168
169
168
164
161
158
157
156
156
158
157
152
146
153
168
176
166
148
138
141
152
158
162
167
164
159
157
158
157
156
159
164
169
170
166
159
155
153
157
160
163
159
160
168
168
156
141
135
145
160
168
172
170
165
159
156
157
161
167
168
166
161
159
166
178
181
167
149
139
143
152
156
160
161
159
166
165
160
153
155
162
173
173
173
170
163
156
150
150
157
161
158
160
165
164
148
130
123
135
155
164
167
167
162
156
154
156
164
177
178
172
167
168
174
175
168
159
152
154
156
158
157
156
156
154
185
183
171
161
158
162
168
169
174
184
181
170
160
152
149
148
149
158
165
166
153
134
129
138
151
154
151
156
161
164
160
157
161
167
167
164
163
167
170
165
152
150
152
157
159
158
155
151
149
152
183
181
170
161
160
162
163
164
176
187
190
180
167
160
156
155
155
161
173
177
169
157
152
156
157
153
149
157
170
178
170
163
160
157
154
151
153
160
163
161
160
157
159
158
155
153
150
146
146
148
169
166
159
157
160
168
167
168
174
184
185
176
166
164
174
180
177
172
173
174
175
174
172
172
168
161
159
164
169
172
168
165
164
161
157
153
154
156
159
166
175
175
168
158
153
152
152
150
147
148
169
165
159
157
163
172
175
171
172
177
177
172
166
167
177
185
182
168
158
158
164
173
175
170
164
161
162
160
154
151
156
164
171
169
165
162
159
158
160
168
174
172
165
160
156
160
165
164
157
155
172
171
167
164
162
167
169
168
167
171
170
168
165
162
163
162
159
149
148
155
164
172
168
159
153
151
155
150
144
145
153
161
168
167
165
164
161
158
157
158
159
157
156
155
156
163
167
166
160
158
164
166
168
168
163
158
155
158
166
169
166
162
162
162
160
152
143
144
151
162
172
173
165
148
142
148
155
158
157
156
157
160
160
160
160
162
161
156
153
150
150
148
147
144
153
155
155
152
144
136
158
158
161
169
168
161
155
159
168
171
165
156
161
169
175
170
156
151
155
166
173
173
164
148
141
148
161
170
168
161
158
159
160
157
155
153
156
158
159
160
160
155
145
139
143
148
153
148
138
129
161
154
154
165
173
174
168
161
166
168
166
161
164
176
189
189
176
162
154
158
166
173
172
164
153
152
160
169
168
160
155
156
161
162
154
151
154
161
168
170
165
157
148
144
144
148
154
155
148
141
160
153
152
162
173
178
169
158
155
161
167
170
172
175
184
186
179
164
154
155
162
173
182
183
172
160
155
157
164
162
155
153
161
164
162
156
154
161
167
166
159
154
153
152
149
149
153
157
159
160
158
153
151
159
166
169
164
155
152
160
170
172
169
163
163
168
168
163
158
160
165
170
177
183
178
167
149
147
157
166
160
148
147
156
162
159
155
154
156
159
156
152
155
155
152
150
149
153
156
160
158
154
154
158
162
161
160
159
162
169
173
170
161
153
152
156
160
162
162
163
163
159
157
162
165
160
150
148
155
160
154
143
135
141
152
155
152
150
152
158
161
159
155
152
152
152
150
148
148
154
159
159
159
160
162
161
160
163
169
174
175
171
165
163
161
157
158
160
163
165
161
151
145
143
147
153
156
156
154
150
143
139
137
140
145
152
152
151
152
158
166
164
156
152
152
155
152
148
147
154
159
162
163
162
162
162
160
160
166
171
173
171
173
174
168
157
154
159
165
169
165
157
150
145
148
158
169
172
160
147
141
146
154
156
154
154
153
152
152
155
159
161
155
150
149
151
150
147
148
155
161
165
165
163
162
163
161
161
162
164
166
166
167
166
160
154
153
159
167
173
170
163
157
155
160
172
182
182
168
156
151
159
169
171
164
158
154
152
151
152
153
152
147
146
145
147
147
147
148
154
166
166
165
163
164
166
167
166
162
162
164
162
154
149
148
151
153
155
159
160
159
155
154
155
163
172
176
176
169
161
158
161
168
169
164
158
154
155
159
157
148
134
130
139
146
150
148
147
149
148
170
167
166
165
168
168
165
161
159
162
165
163
151
142
143
150
152
148
147
143
143
143
145
152
155
157
157
160
160
159
156
156
156
157
155
155
154
160
169
166
151
126
119
137
155
160
153
151
153
151
172
170
171
175
175
167
157
152
155
162
168
164
151
143
144
150
151
150
149
146
143
143
148
150
148
145
146
152
158
156
154
154
152
151
151
151
154
161
168
167
154
135
126
141
157
160
155
154
157
157
175
175
176
178
174
164
153
153
160
170
174
166
154
148
147
151
155
157
160
159
154
154
153
153
149
149
154
159
162
156
152
153
156
155
154
154
156
161
166
168
161
154
145
148
153
154
150
150
154
158
174
174
173
171
168
162
160
163
172
177
170
161
155
159
159
158
158
161
163
163
160
159
156
151
148
152
166
173
167
155
150
157
162
162
158
158
160
164
165
168
165
161
153
152
152
152
148
144
145
153
173
166
158
155
160
168
174
175
174
174
171
169
168
164
163
167
180
185
178
170
162
166
172
173
166
160
160
174
180
182
174
169
169
166
162
155
149
148
150
156
167
176
180
173
165
161
165
169
166
160
177
180
173
165
161
168
175
177
171
169
170
171
168
162
162
169
183
188
181
169
160
164
166
165
162
165
172
178
175
166
158
164
170
170
163
151
147
152
162
172
176
171
162
153
160
171
181
178
164
151
172
178
176
166
161
169
175
172
165
164
169
177
175
165
162
167
175
173
169
168
170
170
164
156
157
165
176
176
160
141
142
160
175
177
168
159
155
157
164
170
174
176
171
165
161
161
164
164
160
158
162
162
162
162
163
169
173
169
162
160
166
172
173
166
163
163
159
148
147
157
172
179
172
160
160
170
179
173
159
144
149
164
183
189
181
172
164
159
156
154
164
180
193
184
162
143
141
150
163
175
161
155
155
162
168
172
171
169
167
165
164
164
164
164
163
160
153
143
142
153
167
178
175
171
170
171
172
170
167
162
163
169
180
186
181
171
161
157
153
148
157
172
183
174
155
141
146
161
173
179
166
160
160
168
176
177
174
171
174
174
168
158
156
160
164
161
157
155
158
165
167
170
173
172
173
168
164
163
167
167
165
161
165
169
166
160
155
156
158
161
160
159
158
151
147
153
163
174
175
171
171
166
163
167
172
176
170
169
172
173
168
156
151
156
165
170
168
166
167
174
174
173
171
170
169
166
159
159
161
164
160
155
153
155
158
159
156
158
166
171
170
160
148
146
153
158
165
170
173
171
175
169
163
162
168
170
166
160
162
170
168
159
152
156
169
175
171
165
164
174
184
187
178
169
166
166
164
163
163
165
163
159
153
154
160
163
163
163
167
174
172
162
151
149
156
160
164
166
173
180
176
168
162
163
166
168
166
160
162
172
178
173
162
161
167
174
172
165
163
170
181
184
176
166
165
167
172
170
169
169
169
169
164
163
163
166
166
166
165
171
171
164
151
143
146
156
167
176
179
179
170
164
164
166
167
168
167
167
170
175
180
178
172
168
168
172
172
169
165
167
165
163
159
161
164
168
174
174
171
166
167
168
170
169
163
158
157
159
160
164
168
164
154
145
142
151
164
174
171
164
167
163
168
169
165
167
172
179
180
173
170
172
172
172
173
175
174
171
166
158
152
152
157
164
167
166
167
170
170
166
163
168
170
171
164
157
157
160
161
163
168
173
175
167
158
153
151
152
153
152
180
177
175
169
163
166
181
191
187
170
157
157
164
170
174
176
175
166
154
148
153
166
181
184
172
159
154
163
173
177
175
173
171
168
165
167
171
173
170
170
173
179
183
181
173
163
154
150
146
151
195
187
178
171
163
164
176
189
186
170
158
157
163
166
164
162
160
157
151
151
166
180
192
187
170
152
145
157
173
186
191
181
167
158
160
171
183
184
179
173
171
172
171
168
168
170
172
169
162
157
192
185
177
174
167
161
163
168
171
170
167
169
171
166
152
144
144
155
165
170
174
174
171
163
158
151
146
149
158
175
184
178
161
147
150
164
174
176
169
162
161
160
157
153
155
162
172
175
173
167
178
183
177
170
163
159
158
156
158
162
165
168
172
169
159
147
150
164
181
187
179
168
154
151
158
163
157
148
145
153
161
161
156
150
153
160
161
156
152
154
159
160
157
151
147
146
149
156
163
170
173
184
176
162
157
159
168
167
163
159
158
161
166
170
168
165
165
174
185
189
178
166
161
165
171
171
162
153
147
148
151
158
160
168
173
168
159
147
147
156
168
171
165
159
155
142
133
137
152
165
171
179
174
163
159
168
181
188
181
167
159
157
160
163
163
161
164
175
186
182
167
161
165
175
177
170
162
158
160
162
163
166
175
180
181
176
161
150
148
157
172
176
171
166
162
153
146
147
153
158
166
168
173
174
171
172
183
195
192
173
158
153
155
155
149
143
149
172
190
185
162
149
153
163
168
163
159
160
163
164
170
174
177
171
166
162
159
155
153
159
172
181
178
171
163
158
162
170
168
153
162
166
173
176
174
173
178
186
183
169
154
149
151
154
153
148
153
173
192
191
168
148
144
153
160
161
161
160
159
160
167
173
172
159
148
147
155
160
162
166
172
181
182
170
157
151
160
173
170
152
164
172
174
173
171
171
170
172
165
160
154
152
154
160
166
169
171
174
182
179
165
151
148
155
165
171
166
158
153
158
169
175
172
160
152
154
160
166
170
169
169
168
165
155
143
137
147
158
160
151
168
172
169
166
163
166
164
158
155
160
164
166
166
165
172
178
178
173
164
158
154
152
155
163
172
174
166
154
149
160
179
187
178
169
167
172
175
172
168
165
159
153
146
144
143
144
148
149
151
149
168
165
157
155
156
158
154
148
150
159
169
175
179
177
172
168
164
161
157
153
152
155
160
162
167
167
163
153
150
158
170
177
173
169
175
180
174
164
156
155
156
154
151
157
164
165
159
152
150
150
167
160
152
148
152
154
150
145
148
156
167
175
184
184
172
155
146
151
159
165
166
167
162
154
148
153
159
159
156
152
154
155
159
166
177
180
173
157
151
153
158
160
163
170
175
175
166
159
155
154
164
163
157
151
153
158
157
153
149
151
160
170
182
182
168
154
148
155
164
171
178
181
171
155
141
147
160
171
169
156
149
146
154
165
175
178
172
163
159
160
161
162
163
161
160
162
160
161
157
154
159
168
167
165
165
169
169
160
150
143
149
157
165
167
164
164
166
168
168
170
177
185
182
167
156
160
173
175
169
160
158
162
164
165
167
168
166
166
167
167
165
161
158
151
145
143
147
155
156
149
156
163
168
169
173
172
169
163
153
143
145
149
155
158
160
165
170
170
165
162
166
173
178
171
170
174
176
173
163
160
167
177
178
169
162
158
162
164
167
163
162
158
158
156
151
147
148
156
158
145
159
159
161
168
170
167
165
165
163
157
151
155
162
165
162
158
157
158
158
156
156
159
167
167
168
172
174
169
160
159
166
177
180
174
169
164
163
162
159
152
149
154
160
165
163
159
161
167
164
149
165
160
159
160
160
158
162
168
171
170
163
162
167
166
160
152
148
153
156
157
155
154
158
163
164
165
166
166
162
159
158
160
165
168
168
167
165
162
154
150
148
152
160
165
163
159
161
168
168
157
168
164
163
162
160
159
166
173
175
173
163
158
154
155
156
157
158
161
163
159
154
155
162
167
167
167
167
166
165
160
153
147
149
155
161
166
164
163
162
162
159
156
154
157
157
152
147
150
157
160
167
166
167
163
163
166
174
176
173
165
157
149
143
145
155
167
170
168
162
158
155
161
166
170
168
168
170
172
169
162
151
142
146
155
165
168
167
167
173
177
171
160
152
156
157
153
144
141
147
154
171
169
163
159
160
166
175
171
169
165
158
153
147
151
161
169
170
161
160
157
158
162
163
161
160
161
167
169
168
162
155
150
156
162
166
166
164
168
175
177
169
157
154
160
167
163
156
151
148
149
177
171
160
153
157
164
168
167
166
167
169
167
160
161
165
168
164
161
162
167
169
162
152
150
155
156
156
158
158
160
163
162
164
163
162
160
163
168
170
162
153
152
157
165
168
166
163
160
151
144
180
169
155
151
157
164
165
162
161
168
169
166
158
160
167
171
169
166
172
180
178
167
155
154
160
164
161
156
154
160
168
174
177
169
161
159
163
164
160
149
143
151
162
165
162
160
160
160
152
143
179
167
155
157
168
174
168
159
155
159
160
154
147
153
166
177
176
172
172
174
175
170
168
167
172
174
172
164
157
157
166
180
182
174
164
161
163
163
156
147
146
158
165
163
156
153
152
155
152
149
179
169
163
167
178
181
172
161
155
157
161
158
152
155
165
173
173
166
159
158
161
165
171
172
172
173
172
168
161
159
161
169
172
165
155
152
158
163
162
159
159
162
163
158
151
147
149
153
158
160
165
165
166
172
175
175
172
170
168
166
163
160
156
159
160
162
163
162
157
156
160
160
164
169
171
174
174
169
162
156
154
157
158
151
146
146
156
163
167
168
162
159
157
151
146
142
145
152
158
165
147
149
156
165
169
171
171
173
176
171
159
151
152
160
161
160
160
164
171
177
174
167
162
162
170
177
179
173
160
154
156
158
159
153
150
151
159
165
169
169
163
157
150
145
144
144
144
150
155
159
151
149
152
159
167
168
170
171
171
165
153
141
147
161
171
174
168
167
175
183
183
172
160
156
166
177
181
175
161
158
164
167
167
159
154
160
165
167
167
164
161
154
144
139
142
147
153
154
153
158
166
162
158
163
169
169
168
161
159
156
153
149
154
167
181
185
177
167
163
167
169
165
158
155
164
174
178
174
167
167
170
170
162
156
153
159
165
167
164
161
155
149
141
138
145
155
162
158
156
160
168
165
167
171
170
166
158
152
150
155
162
164
166
169
175
179
173
163
156
157
158
154
157
166
177
175
171
169
172
170
168
157
152
149
152
154
159
162
159
153
148
145
144
144
149
155
159
157
154
155
158
163
170
172
167
157
147
145
150
158
167
168
165
157
158
165
167
164
161
161
158
155
158
173
180
173
158
153
156
163
157
148
148
152
156
154
155
155
154
150
145
146
149
151
150
152
154
152
146
144
156
161
169
171
164
156
148
150
157
166
170
168
157
145
143
152
162
165
169
171
167
162
158
162
162
157
143
136
141
152
157
156
157
157
155
154
153
154
153
152
151
152
153
151
149
151
151
148
142
136
157
161
168
168
165
161
162
165
166
169
171
169
159
146
142
145
154
162
168
170
167
158
149
146
146
148
144
141
145
158
167
169
165
158
154
153
153
153
152
155
159
161
158
149
146
148
150
149
146
147
156
164
170
170
168
168
173
173
172
169
170
170
169
162
153
147
154
163
167
165
159
148
140
142
149
158
161
161
160
164
168
167
163
156
151
150
151
150
150
152
159
162
156
147
142
145
150
150
150
156
158
169
174
173
169
168
171
170
167
165
168
170
171
168
162
162
168
171
167
161
152
144
143
152
159
167
170
166
161
156
153
154
160
162
158
152
148
148
150
155
156
155
147
140
139
145
149
149
147
150
164
171
175
173
168
167
166
162
158
160
167
170
165
159
157
163
169
168
162
158
156
158
155
156
159
159
162
163
157
147
141
146
159
167
164
154
148
148
153
159
155
148
143
141
143
147
150
148
144
140
169
172
174
172
170
167
163
154
152
159
171
171
158
141
140
150
154
150
149
156
170
175
168
156
149
147
150
155
156
150
147
153
159
165
163
155
150
149
153
156
155
154
154
156
156
155
153
152
146
141
170
173
177
177
174
165
157
151
154
164
172
169
153
134
132
140
143
142
149
162
178
181
171
157
148
144
146
154
159
160
159
157
157
156
155
155
154
149
143
142
153
162
170
172
166
161
157
157
157
153
170
175
178
178
169
160
152
152
161
169
171
164
155
147
144
147
147
151
158
167
175
177
170
160
152
146
150
157
162
161
159
157
157
154
154
155
153
149
141
140
146
161
169
170
164
158
156
157
159
161
172
170
168
164
160
153
151
155
163
164
162
158
158
161
162
158
156
158
161
165
165
166
167
162
154
149
152
161
164
160
156
159
162
163
159
155
154
153
154
153
151
147
149
150
151
150
147
147
154
162
170
167
163
162
167
173
178
182
178
175
167
164
157
153
152
163
180
184
169
150
140
149
165
173
173
171
170
174
173
170
168
166
164
164
166
172
176
177
172
165
164
167
167
160
155
154
158
160
153
146
177
180
174
161
148
149
159
172
177
178
179
180
178
168
162
169
180
184
174
158
147
153
166
168
166
162
156
154
157
158
165
170
169
162
159
160
171
179
185
181
174
167
158
151
154
162
170
168
155
139
179
187
179
162
146
147
157
168
173
178
183
188
189
181
174
175
176
171
163
159
161
167
169
166
164
161
155
151
146
148
158
169
171
164
154
151
160
170
176
172
168
167
164
163
157
160
165
165
156
143
173
175
172
165
164
169
172
174
172
172
174
173
171
171
177
181
173
153
143
152
167
179
175
170
167
170
175
170
158
150
154
164
172
169
157
153
160
166
159
148
146
158
174
172
158
146
153
165
166
160
165
160
159
169
181
188
181
174
173
174
168
155
147
155
175
184
177
154
145
157
172
185
180
172
171
175
182
181
169
159
156
161
171
171
161
157
163
164
155
138
136
155
172
172
155
146
155
169
173
166
167
160
161
172
186
182
171
164
169
177
174
156
145
154
173
185
182
169
165
176
185
186
177
168
162
165
168
171
166
165
160
162
164
164
160
159
160
161
162
158
157
160
167
164
156
152
158
167
169
164
174
171
172
175
175
168
152
148
159
174
178
168
158
158
170
176
175
171
171
180
187
185
171
160
156
155
158
158
163
168
169
163
157
156
155
155
154
157
165
174
177
169
163
160
158
152
150
151
158
166
175
180
181
176
171
161
150
148
156
171
177
171
163
161
168
173
167
158
156
162
172
173
167
163
162
166
164
162
165
174
174
167
158
154
157
155
151
151
160
172
175
172
165
161
156
148
143
146
157
167
169
170
177
176
170
165
163
163
169
175
178
172
164
162
167
174
172
161
147
143
148
159
167
173
179
180
175
172
171
173
173
169
164
164
161
157
154
153
155
159
166
173
174
167
157
153
153
158
159
163
152
152
162
166
165
165
169
175
179
179
179
173
165
162
166
174
176
172
157
143
140
146
161
174
181
181
176
172
169
163
158
163
166
167
162
157
156
159
159
158
161
172
182
180
169
160
162
161
160
159
153
154
159
161
159
162
169
177
179
175
172
174
169
163
163
169
175
174
166
151
140
143
157
171
176
171
166
166
161
152
147
155
167
169
162
154
157
163
167
163
163
170
180
183
177
165
157
155
157
162
177
175
173
165
156
158
168
178
178
171
169
172
170
164
162
167
173
169
158
148
145
153
165
172
173
167
164
164
163
157
154
159
167
168
162
157
158
163
166
168
165
167
166
173
175
170
161
157
161
166
191
185
179
173
164
160
166
175
175
172
170
172
170
166
163
165
170
167
154
149
155
165
170
170
170
167
166
165
166
169
170
167
163
161
163
166
163
161
157
160
163
161
157
159
167
170
173
171
165
162
180
172
172
176
177
169
163
166
170
172
173
174
172
167
163
164
169
171
168
167
168
165
158
155
160
164
164
162
166
176
181
168
154
146
156
167
170
161
153
154
159
163
161
157
159
166
173
173
164
157
168
167
169
173
175
169
161
156
160
165
167
168
169
168
164
165
169
173
177
175
167
155
145
147
157
165
166
163
166
175
179
164
146
141
152
165
167
161
159
165
174
175
168
161
158
156
154
158
161
160
171
181
177
168
161
163
166
164
161
159
158
160
163
163
167
171
171
172
172
168
155
147
143
151
162
170
167
165
166
169
171
166
158
156
162
164
161
158
165
179
190
186
171
162
159
152
144
144
154
163
171
178
175
161
152
158
167
176
176
169
163
159
156
156
163
169
171
171
172
167
158
151
150
157
167
169
166
163
161
161
165
173
176
173
169
164
159
153
161
172
181
180
172
168
167
162
153
147
151
156
157
158
159
155
151
157
168
182
187
182
175
164
155
151
151
155
158
167
175
180
171
162
159
159
162
162
161
158
149
147
158
174
180
172
163
157
157
156
154
155
159
166
170
173
177
166
158
153
152
152
148
148
151
151
152
158
166
177
182
180
173
165
158
151
152
150
150
159
172
180
175
169
163
160
158
157
157
158
151
145
153
165
171
161
148
145
154
160
160
155
150
154
165
172
174
161
150
153
158
158
160
158
152
149
151
157
162
168
170
171
171
166
161
161
165
164
160
156
153
158
158
160
162
161
157
155
158
162
164
159
156
160
162
162
156
156
158
166
169
164
154
145
151
160
164
157
148
151
159
161
172
168
163
155
153
157
157
160
165
171
172
170
164
165
173
176
170
158
146
139
143
151
161
162
160
158
160
165
172
172
165
158
161
167
174
173
164
163
167
167
156
139
134
148
160
163
157
155
157
156
177
172
167
165
164
160
156
156
163
172
172
166
164
163
165
168
165
160
156
151
151
154
159
161
163
165
164
167
170
168
164
156
158
169
177
174
159
154
161
165
156
138
131
144
162
170
165
159
155
153
170
165
162
163
165
163
158
156
161
167
164
155
151
154
153
153
151
159
166
167
164
161
162
160
164
167
167
164
157
157
154
154
161
170
175
172
163
162
164
162
156
144
143
151
162
166
164
162
156
153
167
164
158
155
157
162
159
158
160
161
154
148
147
153
156
155
153
160
168
170
170
168
165
160
157
159
161
160
156
153
155
161
170
173
174
173
176
180
175
168
159
155
158
159
159
161
164
164
159
152
170
170
165
153
152
157
159
158
159
158
156
153
154
161
168
168
169
168
169
173
175
173
168
158
152
149
153
156
156
157
167
175
176
168
166
168
175
180
176
166
160
159
160
158
153
153
159
166
161
149
172
174
167
154
151
153
155
156
161
163
167
166
167
170
174
170
170
168
170
173
175
172
165
154
149
147
151
155
160
169
177
181
174
160
152
155
162
166
163
154
152
157
160
157
151
151
160
169
166
151
164
166
159
154
152
152
155
159
167
170
172
171
172
170
166
161
158
158
163
166
163
160
156
151
150
149
154
161
166
171
176
177
172
164
154
155
162
166
157
146
142
151
161
164
159
156
163
175
173
162
159
159
158
158
157
157
160
164
169
170
167
163
161
160
159
154
152
153
154
152
153
149
152
154
155
159
164
168
170
168
163
165
169
171
167
166
172
176
167
148
139
149
166
174
167
158
160
172
176
169
160
162
168
174
173
169
169
167
167
162
158
150
145
147
155
160
161
160
156
151
153
159
166
168
166
163
166
172
173
167
157
152
160
168
170
167
170
176
173
161
148
149
161
174
168
152
147
154
165
166
164
172
181
185
183
178
172
166
161
157
152
146
140
142
153
167
172
165
157
152
161
182
191
184
169
160
165
173
176
169
157
148
151
160
165
164
162
166
174
172
159
151
151
160
163
152
143
143
154
161
162
168
175
182
181
177
172
165
159
156
153
150
146
147
156
168
175
167
159
157
170
192
199
185
164
155
158
168
175
171
163
154
150
156
161
160
157
161
170
177
170
154
148
151
159
158
154
152
154
156
160
158
160
168
176
178
173
165
158
155
156
155
151
152
161
171
176
169
164
163
173
184
185
176
163
156
155
159
163
169
170
164
159
159
160
159
160
161
168
170
168
162
158
155
157
163
170
172
163
152
164
156
153
163
175
179
171
161
155
153
154
154
150
153
161
170
175
171
168
168
172
173
167
166
167
169
162
156
151
156
168
176
175
169
163
162
162
161
159
154
152
160
163
160
157
161
172
176
166
151
173
165
159
166
175
178
165
153
147
150
154
154
149
149
154
161
165
166
166
165
165
163
161
159
166
171
171
164
151
152
161
176
181
172
162
158
160
159
151
138
139
151
161
160
155
155
160
164
163
158
175
171
172
174
175
166
154
152
153
161
164
159
151
148
149
156
163
166
165
161
158
156
158
155
160
165
169
170
166
160
162
169
173
165
152
149
155
160
155
146
143
153
160
163
156
148
147
154
162
166
166
170
176
179
172
161
152
157
169
174
173
162
154
151
154
159
164
169
171
165
158
155
159
163
166
169
172
175
175
169
161
160
163
159
148
146
153
163
168
167
160
160
162
163
157
148
146
154
163
171
163
164
170
172
168
157
153
161
173
176
169
159
155
157
162
164
165
173
178
180
173
166
169
180
189
189
184
178
173
167
160
156
156
157
156
155
157
166
177
180
172
162
157
158
159
159
157
159
164
169
169
165
161
159
154
152
153
158
163
164
162
157
157
161
165
166
168
171
180
189
186
179
176
183
194
195
187
174
167
167
165
159
154
153
157
163
165
167
171
178
173
159
147
149
160
170
167
159
156
164
172
169
163
156
149
146
146
150
152
154
158
159
159
158
158
157
162
165
174
180
179
171
164
169
180
184
178
167
164
171
175
166
152
146
154
162
168
162
162
164
163
154
142
141
156
170
170
156
148
156
167
173
178
172
157
144
141
145
150
155
156
159
157
152
150
152
154
158
163
166
160
150
142
151
168
175
170
161
162
168
175
171
162
152
153
154
157
155
155
151
151
148
142
140
149
163
168
157
145
146
163
176
189
185
166
149
143
145
150
155
157
158
156
151
151
154
158
160
159
157
153
141
137
149
165
169
162
154
154
157
163
168
172
166
158
153
152
151
149
143
141
144
147
145
149
154
162
157
145
135
170
178
184
178
163
155
150
151
155
155
157
158
157
154
158
164
166
163
161
161
161
154
150
153
158
159
157
151
148
154
159
169
173
171
163
156
157
157
153
143
142
147
155
154
153
154
158
155
144
130
168
170
170
164
161
161
165
167
164
155
154
156
157
158
162
167
169
164
162
165
169
165
155
152
154
160
159
154
156
163
170
168
163
159
158
160
163
161
155
150
153
157
160
160
156
155
156
153
145
133
154
161
166
163
163
167
174
175
165
154
151
155
159
162
167
170
171
167
163
163
162
153
145
148
154
160
159
157
160
170
171
161
148
145
150
155
160
158
156
157
161
161
158
151
147
151
155
155
150
147
147
160
170
171
168
169
171
169
158
150
151
158
168
170
171
173
176
172
164
159
151
142
140
149
158
159
154
152
156
158
154
145
142
145
151
152
150
153
157
162
160
156
148
141
138
146
156
159
154
149
156
164
171
169
167
165
166
159
152
151
161
170
170
165
168
174
180
174
162
155
150
151
154
159
158
153
149
150
153
149
144
143
149
157
157
150
146
147
152
157
157
158
152
144
142
147
156
159
151
142
167
169
169
166
163
163
165
160
157
161
168
170
162
150
153
168
175
168
158
156
168
174
172
162
157
153
155
158
159
159
156
156
162
165
159
152
147
144
138
139
149
161
171
165
154
151
155
153
144
133
169
171
170
167
163
160
162
163
166
167
169
166
157
145
148
158
162
161
158
166
181
184
173
161
156
155
160
164
166
169
169
167
164
162
157
157
157
148
132
124
138
162
178
173
160
152
153
151
143
137
167
170
170
172
164
155
153
154
160
163
164
164
161
160
158
154
154
157
160
169
177
174
169
162
157
154
154
159
165
170
169
162
157
155
156
158
159
154
142
135
141
155
166
162
153
151
154
155
150
146
165
166
163
162
156
151
147
144
147
153
159
165
173
175
167
158
152
152
157
160
163
163
166
165
160
151
147
154
164
165
159
157
155
157
157
157
156
158
161
162
157
154
153
148
146
150
157
161
160
155
167
173
176
177
178
175
175
176
176
172
165
164
164
160
154
158
171
180
178
168
159
158
163
167
173
180
178
171
159
157
157
163
165
164
165
170
176
179
174
166
152
146
146
150
157
163
167
164
153
141
173
176
176
174
168
162
161
168
176
178
177
178
177
171
166
168
174
174
167
156
154
159
164
166
168
164
155
148
147
158
171
174
171
164
165
169
175
179
175
164
152
150
155
161
166
166
168
165
154
140
181
181
177
172
165
159
158
164
171
176
180
182
180
178
179
182
178
169
153
149
152
159
162
163
162
158
152
147
152
162
171
171
166
160
160
166
173
179
174
164
155
154
160
164
165
165
168
165
155
141
183
183
177
174
178
174
168
161
163
169
170
169
163
164
174
184
181
167
156
155
160
164
160
158
159
165
169
171
168
165
166
165
165
159
154
158
170
180
176
159
148
146
154
156
156
160
168
171
165
151
172
171
170
175
185
184
172
156
156
164
169
160
149
151
169
184
184
175
167
167
169
165
159
155
159
170
179
180
173
164
162
164
169
164
154
155
167
180
176
158
145
145
153
158
156
158
165
170
167
156
165
163
166
177
184
179
163
152
155
172
176
169
157
156
170
184
188
181
175
175
172
166
158
154
156
163
170
168
162
158
159
168
176
173
163
160
164
170
173
168
161
161
165
168
168
167
163
160
157
156
164
169
175
180
180
170
159
157
167
182
189
181
172
167
171
178
177
174
174
176
174
167
158
154
154
158
159
157
153
156
163
169
177
181
179
169
160
158
167
176
178
174
167
166
170
168
162
155
153
154
173
181
190
188
179
170
168
171
180
185
188
183
174
166
167
167
166
162
160
165
168
168
162
160
163
167
165
161
160
167
171
169
172
178
180
171
158
153
158
170
175
175
169
165
160
161
162
159
155
153
172
182
189
187
177
171
171
176
181
180
177
172
167
164
166
168
167
162
154
155
160
167
171
176
179
180
174
172
173
177
175
168
167
169
171
168
161
157
155
157
164
175
182
176
164
162
162
162
158
153
161
164
170
172
169
167
168
170
172
172
170
168
164
163
165
169
171
169
162
156
158
162
171
179
180
173
168
169
172
174
168
164
165
164
162
164
170
172
164
156
158
173
193
194
182
168
163
160
159
154
157
158
161
161
159
161
165
168
168
166
165
168
167
163
164
167
171
172
172
166
157
153
158
163
163
159
157
163
163
160
154
158
164
166
161
160
170
177
174
165
160
166
180
190
187
173
163
157
159
165
170
172
172
167
159
160
166
175
171
165
164
171
171
166
165
166
174
175
171
165
157
146
147
151
159
165
167
165
160
151
148
156
163
166
161
154
154
159
162
162
160
157
158
165
172
172
167
163
165
170
174
175
177
174
168
164
168
175
172
167
167
173
173
169
167
172
176
175
167
161
161
157
151
155
169
184
188
178
163
156
155
157
160
160
160
155
148
143
143
148
155
155
151
151
158
169
173
172
170
168
165
161
166
175
177
171
169
168
169
169
170
173
174
169
166
169
175
173
169
165
166
166
163
167
178
194
192
178
168
168
171
167
161
159
163
166
160
149
141
145
156
161
160
157
160
168
173
173
168
163
166
162
166
173
177
175
170
166
165
167
167
166
166
161
157
158
164
169
167
167
166
166
163
167
174
183
181
175
174
182
185
180
170
165
167
167
165
158
155
158
164
168
166
162
163
167
169
168
165
161
180
178
178
172
169
167
166
167
165
163
163
160
159
157
155
161
166
167
164
162
161
160
156
155
159
167
169
173
176
182
186
184
177
173
167
163
158
155
159
170
177
171
161
158
162
167
165
163
162
163
173
177
176
168
156
153
155
160
163
167
171
168
164
162
168
178
178
169
160
160
165
163
158
154
155
160
167
171
168
168
170
175
176
171
166
158
153
152
158
171
176
170
158
156
164
168
162
159
155
158
153
157
159
154
153
152
150
154
160
171
183
183
171
165
169
176
173
164
156
159
169
174
171
163
159
163
166
169
157
147
149
162
172
170
163
157
156
156
158
162
165
162
163
165
170
167
155
147
149
155
150
147
146
149
155
158
160
156
160
170
183
183
171
160
157
157
154
148
146
155
168
175
173
165
160
159
162
166
156
142
142
156
171
171
162
155
155
161
160
158
152
150
157
167
172
164
149
142
150
162
165
157
149
151
157
163
164
165
164
169
171
172
164
158
158
157
154
148
145
149
157
165
167
161
148
144
153
163
163
151
143
150
163
170
168
155
148
149
155
155
149
140
144
160
170
163
151
149
159
166
174
166
160
160
161
165
165
167
168
170
167
162
159
161
169
174
172
164
156
152
155
160
160
153
145
141
148
161
165
161
149
142
151
166
170
158
139
135
147
156
151
139
138
154
166
166
160
159
162
161
167
163
162
168
168
167
163
164
169
172
167
157
153
152
162
171
174
174
170
164
160
159
159
158
156
158
160
164
166
164
154
148
152
163
169
161
143
139
154
162
157
146
143
155
163
166
162
159
158
154
157
152
158
166
170
167
160
160
168
173
168
154
143
141
147
157
164
171
172
167
160
159
161
163
167
169
168
166
164
164
162
162
165
168
170
165
164
169
174
169
157
149
153
161
164
163
160
156
152
150
157
157
158
162
166
162
158
158
168
175
170
155
144
144
152
156
159
163
167
167
161
161
163
163
165
165
165
163
162
165
169
174
178
174
170
168
177
185
183
167
153
149
158
163
163
162
162
160
153
149
171
171
166
159
155
156
156
158
169
177
174
165
159
162
168
167
161
161
167
173
171
166
163
159
154
151
152
155
163
170
176
177
173
169
164
164
171
172
166
156
149
150
157
159
157
159
163
163
158
151
178
181
172
160
152
152
155
160
171
178
177
170
165
170
176
171
162
160
168
178
178
168
160
155
152
149
150
157
169
175
175
169
159
155
153
155
156
154
148
146
146
155
158
156
152
152
159
164
162
156
179
179
171
160
153
154
157
162
170
173
169
161
154
156
163
164
160
160
166
174
171
160
156
154
154
156
160
168
176
178
170
162
156
153
152
154
156
156
152
147
147
158
165
162
151
146
154
164
166
162
169
170
165
162
158
160
161
161
163
162
158
149
140
136
144
154
157
160
161
162
160
154
152
154
156
158
164
172
178
176
166
161
166
166
165
163
166
171
167
156
150
158
171
170
157
145
151
167
174
165
162
165
167
169
171
167
164
159
156
154
151
146
140
140
146
153
156
159
160
161
164
165
162
157
155
156
163
172
178
173
165
164
169
174
172
165
164
171
171
162
152
154
164
171
160
148
151
166
174
164
158
164
174
178
175
169
165
160
157
154
152
151
154
156
159
162
163
162
161
161
171
177
176
168
157
153
161
171
178
175
167
163
163
166
165
159
154
157
164
163
151
150
153
159
156
148
147
154
162
159
153
159
170
176
175
169
163
160
159
157
155
154
157
160
163
167
172
170
165
159
164
174
179
172
160
155
159
167
177
179
172
161
155
157
159
157
151
151
158
166
162
156
150
151
152
151
149
150
153
154
149
148
159
171
174
169
162
159
161
161
159
156
154
152
157
168
179
180
170
157
153
160
170
168
160
154
155
163
174
178
173
161
155
156
160
160
157
153
159
170
173
170
160
153
152
158
164
167
161
154
155
149
155
166
174
170
161
158
159
165
164
159
154
151
153
163
175
178
170
159
154
158
159
158
155
155
158
165
168
169
166
163
161
160
161
162
156
152
157
168
174
175
164
155
154
160
170
176
170
161
166
162
161
167
172
170
160
160
164
171
176
174
166
157
154
159
169
172
168
163
162
161
157
151
151
157
166
169
163
157
157
164
168
166
160
154
149
148
151
157
164
165
160
156
155
159
165
170
168
162
167
170
171
169
163
157
156
162
172
179
182
176
168
161
159
163
169
172
168
164
163
163
160
154
152
156
163
165
158
150
151
161
171
168
158
150
148
151
154
154
155
155
159
160
161
162
162
159
159
160
166
173
176
171
161
152
148
156
167
175
175
171
168
163
164
167
169
171
168
162
159
159
164
163
158
156
153
157
161
157
155
157
164
166
161
153
151
155
161
158
155
149
154
163
172
173
165
158
157
158
174
174
173
170
159
149
141
140
148
158
167
168
169
166
165
164
167
170
169
163
158
160
168
177
173
161
154
160
168
170
160
147
150
157
162
159
154
156
164
169
162
150
148
158
170
175
169
160
159
157
177
171
163
161
155
145
137
134
138
151
165
175
177
167
162
160
165
170
173
171
168
167
173
183
186
178
167
164
172
173
161
140
131
143
159
163
157
155
165
177
174
159
148
153
166
173
167
156
148
151
165
162
164
159
152
142
138
141
147
155
167
176
176
163
153
153
164
174
180
178
175
169
171
179
187
183
172
163
164
166
160
147
139
144
156
159
156
152
158
171
176
167
154
149
156
162
157
144
137
139
152
161
169
170
159
145
149
154
157
157
160
164
165
159
153
155
163
170
173
175
170
162
158
165
173
172
163
156
150
156
162
166
165
163
157
153
149
145
148
152
161
161
153
145
146
149
150
144
136
136
160
165
173
173
162
156
157
159
158
154
154
158
162
163
166
167
164
160
159
161
157
151
149
153
161
160
156
153
150
153
162
173
176
170
159
151
149
146
143
141
143
148
147
142
140
142
149
149
144
139
174
171
168
162
159
159
163
165
158
153
150
155
163
176
185
184
173
158
145
143
149
151
150
153
156
158
159
158
159
157
159
162
162
159
154
153
157
159
153
144
142
145
150
150
152
153
153
151
144
139
174
171
161
155
156
163
171
173
167
154
149
151
159
172
187
192
180
158
140
138
153
161
161
156
156
159
161
162
160
159
156
151
146
145
148
153
160
162
161
157
154
153
158
161
162
165
162
153
143
137
162
163
160
157
159
167
173
174
165
152
147
146
151
160
173
179
174
157
145
148
161
164
161
159
157
159
157
155
156
158
156
147
142
144
148
151
154
159
162
168
164
159
157
156
160
162
162
156
146
137
158
162
163
162
161
166
168
162
152
147
148
152
157
158
161
163
161
157
154
159
163
161
156
159
158
154
147
145
153
157
154
144
142
145
151
150
149
153
160
164
162
156
149
145
146
151
158
161
154
141
160
164
165
160
156
161
165
163
155
149
154
166
168
166
166
165
169
165
160
157
157
155
155
158
158
153
145
146
156
160
155
145
143
147
149
148
147
152
153
151
150
152
152
146
139
145
156
163
157
144
166
169
167
159
151
157
169
178
174
163
163
166
167
165
169
178
184
175
159
153
153
156
157
158
159
158
157
158
161
162
158
156
153
149
147
148
155
153
147
134
138
151
161
157
150
147
155
160
151
139
170
171
171
164
157
157
167
182
181
170
163
162
163
162
166
173
178
171
159
155
158
159
157
156
161
168
169
168
163
161
161
160
156
151
149
152
161
164
150
136
138
152
163
161
151
147
151
149
140
131
170
169
170
170
166
159
159
161
162
159
158
162
163
164
160
156
155
157
156
159
161
161
159
160
166
169
167
163
161
161
159
157
154
153
155
161
168
171
169
160
154
156
161
152
145
145
148
147
140
134
165
164
166
173
171
162
151
143
140
148
157
166
173
171
161
151
144
148
152
155
156
158
162
166
170
166
157
156
160
161
155
147
147
154
158
162
167
173
176
176
172
169
163
151
144
145
152
157
151
144
166
167
166
168
168
165
166
172
175
172
169
172
177
175
167
160
166
177
188
192
191
181
168
161
158
164
167
167
162
163
169
174
174
167
162
152
146
145
150
152
148
146
149
160
171
174
171
166
157
143
169
161
162
171
176
174
171
173
177
176
173
169
166
166
165
169
173
173
168
169
175
177
169
161
159
164
167
169
172
177
177
174
168
164
165
158
149
146
149
149
147
150
161
176
178
170
158
152
150
141
174
162
161
171
183
181
175
171
173
172
167
158
154
158
166
177
177
167
154
152
160
165
162
157
157
162
167
171
178
180
175
161
152
158
166
168
167
163
163
163
160
157
164
167
170
168
164
160
154
148
180
171
164
170
182
184
176
167
162
164
167
163
159
159
166
172
170
164
157
159
159
158
154
153
157
161
166
172
176
177
174
163
157
156
159
164
169
180
183
179
169
158
151
152
157
169
175
174
165
157
176
173
167
167
175
180
175
163
157
161
170
177
177
171
167
170
169
172
170
164
154
148
149
156
164
168
167
164
164
171
175
179
176
164
154
154
166
178
184
177
166
153
147
150
158
169
174
173
167
161
169
168
169
167
170
174
172
163
159
166
175
181
181
176
172
173
179
181
177
160
143
137
148
165
176
175
168
156
153
156
168
183
191
182
167
157
157
161
166
162
154
148
147
154
166
171
166
160
156
157
167
169
172
172
170
170
171
173
176
175
174
171
168
168
168
173
182
185
179
165
151
146
155
168
178
179
173
159
149
145
154
168
187
194
188
172
159
154
156
158
154
150
147
152
161
168
166
159
151
147
171
175
177
175
171
170
173
181
185
181
173
163
159
159
163
168
174
176
177
178
176
171
168
168
175
180
178
169
158
155
153
157
169
186
192
183
167
157
159
164
162
158
147
144
150
166
178
174
159
145
173
173
173
173
171
171
174
182
184
180
173
166
163
162
164
166
164
163
170
180
191
189
176
169
169
171
173
172
172
173
170
163
161
166
172
176
172
167
165
167
167
167
160
151
154
167
178
179
165
152
170
163
160
163
167
169
171
171
171
173
173
169
166
165
166
164
162
160
165
179
187
186
176
170
165
160
160
168
175
184
183
175
166
161
161
165
173
177
171
165
164
169
174
174
172
172
172
167
162
159
168
161
160
160
161
164
167
168
168
165
163
164
168
165
164
161
161
167
172
178
179
171
167
165
162
157
156
162
169
173
176
176
173
165
161
164
173
178
171
163
159
163
171
179
183
176
168
159
157
160
170
170
172
170
164
164
170
177
169
159
152
161
167
166
162
158
160
171
175
178
172
163
158
160
161
163
165
164
163
163
164
169
171
167
163
163
169
170
167
160
157
156
162
168
172
172
168
164
161
162
166
170
176
175
168
168
174
181
172
156
152
164
175
172
163
156
157
164
166
167
166
161
157
159
169
179
177
165
159
160
163
169
170
168
163
164
166
166
162
158
156
157
157
154
157
161
168
171
170
168
157
157
162
165
164
166
174
180
174
164
159
167
177
173
163
154
151
151
152
156
161
163
162
168
175
182
178
163
155
158
168
176
176
172
169
167
164
163
160
156
154
157
156
155
156
160
168
172
174
173
160
156
157
156
155
160
168
176
177
169
163
163
166
162
154
147
148
152
154
159
164
168
170
171
175
177
172
162
155
160
174
184
188
182
171
163
159
158
156
155
152
154
157
160
163
168
171
173
172
172
163
166
168
163
155
154
159
168
169
166
162
160
158
155
153
154
160
165
161
161
167
175
174
169
164
162
167
166
165
167
174
179
181
175
167
157
150
149
153
158
162
160
157
159
164
169
173
174
170
164
158
166
177
173
164
154
152
154
156
159
164
170
169
167
171
178
178
171
159
157
165
172
172
167
159
157
164
172
174
171
166
163
161
162
164
161
156
152
156
169
177
172
160
153
158
168
172
173
166
159
152
160
170
172
168
161
153
145
141
152
166
180
183
180
181
187
183
167
149
144
153
166
170
166
160
158
164
173
172
167
158
153
153
158
166
170
168
164
167
178
187
180
164
152
153
158
160
159
157
157
163
159
161
165
167
166
160
148
143
150
164
175
174
169
171
173
173
164
153
148
153
162
168
168
165
162
164
166
162
155
151
156
163
167
165
165
163
162
168
176
181
173
162
156
156
156
152
149
151
155
170
161
158
161
165
169
167
162
157
157
161
162
161
161
162
166
172
172
169
163
163
163
163
167
166
160
154
152
145
141
145
154
165
167
159
148
139
141
152
161
165
160
158
161
163
160
155
150
153
156
162
158
158
163
167
172
172
171
166
159
157
158
162
165
170
173
176
175
172
169
167
162
161
162
162
159
151
142
138
138
142
148
151
154
152
143
133
133
144
156
160
154
155
160
165
164
160
159
162
157
156
153
156
166
169
176
178
175
166
159
157
159
164
167
174
174
174
170
165
163
162
163
162
161
159
159
155
151
151
153
154
151
149
152
155
155
152
151
158
162
158
155
156
161
164
162
159
161
163
156
157
152
156
163
168
172
172
168
165
161
163
166
164
162
163
165
166
167
163
159
162
163
163
162
159
161
164
166
168
170
169
165
160
157
159
159
168
173
173
165
156
151
159
164
164
158
156
158
157
153
164
158
161
164
165
161
160
161
167
177
179
174
163
156
154
159
164
169
168
165
164
163
165
163
162
163
167
171
172
172
172
174
169
164
161
158
161
167
167
157
146
148
158
165
164
159
158
157
154
151
164
166
169
168
165
160
159
161
174
180
181
172
164
162
165
164
164
165
170
175
172
163
164
164
166
167
168
171
172
172
170
168
170
168
164
157
154
153
153
148
144
148
154
159
161
162
161
157
153
152
172
176
175
171
169
171
171
171
175
175
167
160
162
168
175
172
164
161
165
170
167
162
161
166
169
170
168
171
173
173
166
159
159
165
168
167
160
153
147
147
148
152
155
156
156
156
157
153
150
151
181
183
174
169
170
173
173
168
164
162
158
152
148
154
164
168
164
161
163
166
162
159
160
166
168
167
166
170
176
175
165
156
156
161
166
167
165
159
154
151
154
160
164
161
155
150
147
144
142
148
183
179
168
164
165
167
162
156
155
156
158
153
145
141
148
155
160
161
163
167
167
165
163
158
155
153
156
166
175
176
168
162
160
163
163
162
161
162
162
159
159
163
168
166
154
146
148
155
156
150
173
170
165
161
159
160
159
155
156
158
165
165
161
156
152
154
155
158
163
171
177
175
166
157
150
149
154
162
171
173
172
170
167
164
160
155
153
157
162
162
160
162
164
159
151
146
155
169
173
161
162
163
161
158
155
156
162
169
171
169
167
174
183
184
175
161
157
160
168
174
177
175
168
161
156
155
158
161
167
169
171
169
166
162
158
154
149
150
154
158
158
158
160
157
151
146
151
162
166
159
158
158
160
157
152
153
159
169
176
172
167
171
184
191
182
168
167
170
172
169
162
159
159
164
163
162
161
162
164
167
167
164
161
159
160
159
155
151
148
148
150
154
161
161
154
150
146
149
150
152
158
155
159
160
154
146
143
154
165
169
166
166
170
173
170
168
174
181
176
164
149
144
150
156
159
157
158
162
165
168
164
161
157
160
163
167
165
158
150
148
151
156
163
163
160
157
153
152
150
150
163
156
158
165
162
150
141
144
155
164
165
162
160
154
155
161
172
178
173
161
149
145
147
146
146
149
158
166
173
174
166
159
158
163
164
165
162
156
156
161
165
166
161
156
157
159
160
159
156
152
166
161
163
168
170
166
157
158
160
164
167
167
163
155
153
159
168
169
166
160
160
160
156
149
143
151
162
172
171
165
158
154
159
162
161
156
151
150
159
171
176
169
158
152
154
158
158
154
153
151
166
167
166
166
165
169
173
174
171
167
167
167
168
164
161
164
166
163
157
156
161
168
168
162
156
159
163
163
157
148
145
151
161
164
159
151
144
146
159
172
174
160
150
149
158
164
158
147
142
149
166
168
165
159
162
169
172
171
163
156
156
164
170
169
168
168
164
159
152
150
159
167
169
169
163
157
149
148
146
144
144
150
155
164
161
154
148
150
158
166
159
148
139
146
159
168
161
148
141
147
168
166
162
160
162
168
162
151
140
137
149
162
172
170
167
164
161
156
154
151
154
157
162
166
159
149
140
145
156
163
158
149
151
160
164
159
153
153
159
163
155
142
133
142
154
164
164
158
153
151
169
164
162
167
171
166
157
145
135
139
151
166
172
166
159
157
161
166
166
160
155
153
157
164
163
157
151
157
167
171
161
148
145
156
163
160
151
150
160
169
162
152
145
147
151
154
156
159
160
152
161
162
168
175
172
163
156
152
153
156
163
169
171
163
154
155
169
178
174
165
157
156
162
169
171
168
163
160
163
161
157
151
150
159
160
155
147
144
156
165
167
164
163
161
153
146
143
148
156
148
157
161
171
173
168
161
159
161
161
160
162
164
167
165
165
170
173
177
172
166
163
165
167
171
171
167
161
158
153
152
155
157
164
165
159
150
144
142
147
153
157
163
170
167
155
142
133
137
144
144
160
162
163
163
161
161
161
162
158
152
150
156
163
169
177
176
173
165
166
166
167
167
169
167
164
160
159
161
162
161
160
164
166
164
158
154
154
154
149
144
144
150
157
161
154
142
133
132
138
145
171
164
155
152
157
162
166
165
158
151
149
152
160
170
177
179
172
161
153
154
161
167
170
166
160
157
163
170
175
173
168
164
160
155
154
156
161
163
157
153
145
144
145
147
154
151
145
137
141
150
173
167
159
156
160
166
171
172
171
167
163
157
156
159
170
176
172
158
141
137
151
166
171
165
157
157
162
171
174
170
168
165
161
155
149
148
151
160
163
163
156
148
141
146
158
167
162
152
148
151
175
170
165
163
166
170
175
177
178
178
172
162
152
149
154
163
163
152
138
135
151
167
171
164
155
155
157
160
161
159
158
161
162
157
148
138
137
148
161
168
164
154
145
149
160
172
169
161
153
149
179
180
172
165
164
169
174
173
169
168
168
165
159
152
150
151
147
146
144
154
163
167
166
161
156
153
155
157
159
159
155
153
156
155
150
145
144
150
157
162
160
156
151
150
152
160
161
162
156
150
180
182
175
164
159
162
170
172
166
159
158
166
169
168
162
152
148
148
157
167
169
165
158
158
157
156
155
156
160
159
155
146
142
143
147
150
156
158
157
151
152
155
158
155
151
152
158
164
160
150
175
177
174
162
153
154
166
177
176
163
157
162
171
175
171
165
162
160
160
164
164
161
157
156
159
158
157
157
155
155
150
145
141
139
140
147
158
162
159
150
148
154
160
159
153
153
159
164
159
148
171
170
167
160
153
154
165
178
178
168
159
159
166
168
167
164
166
161
157
155
158
158
157
157
161
163
163
157
149
143
143
146
146
142
140
142
150
161
161
155
149
151
155
154
153
154
157
156
149
142
171
164
162
162
161
161
162
166
166
161
158
160
162
159
156
156
157
157
155
154
156
159
160
161
167
170
165
155
146
143
145
149
152
154
153
150
154
161
163
158
151
151
153
149
150
152
154
152
144
143
165
161
164
171
172
166
161
155
153
154
158
160
163
160
156
152
154
154
154
153
155
157
161
170
174
171
159
148
147
153
155
155
155
156
159
164
169
170
164
154
150
152
157
153
149
149
154
156
150
145
175
171
166
162
159
162
167
176
179
175
172
173
176
172
165
160
163
169
173
177
184
181
171
156
142
138
145
159
170
177
176
176
172
171
167
159
151
149
154
163
164
161
162
166
168
161
156
158
157
145
172
161
157
163
170
173
174
179
181
175
171
168
164
160
163
168
172
172
168
173
184
187
176
158
148
148
160
172
183
185
175
165
163
166
169
161
152
149
158
166
166
164
168
174
169
156
143
146
150
145
171
159
156
165
181
184
188
186
184
175
166
157
151
154
164
170
174
168
160
165
176
183
174
162
156
158
165
173
180
181
171
157
149
159
166
164
155
152
161
169
170
165
159
161
159
156
150
151
150
150
175
163
159
164
176
183
191
191
185
176
169
167
168
169
168
166
163
159
159
164
169
172
168
167
165
163
159
160
166
174
171
161
151
153
157
158
156
156
163
173
176
167
155
150
156
167
172
169
161
156
182
177
168
161
165
177
189
191
184
175
177
185
192
187
172
163
158
163
166
161
154
153
163
174
175
164
149
146
155
170
177
177
166
156
151
151
155
159
167
174
175
167
156
154
163
176
180
173
165
162
185
183
173
163
160
170
180
182
175
170
173
181
190
184
170
164
170
180
178
160
139
139
162
181
184
170
153
150
157
167
171
177
173
167
159
155
157
161
166
163
160
156
156
160
169
172
168
162
160
162
181
179
174
165
161
162
167
170
168
163
157
160
165
166
164
167
180
189
184
165
149
149
165
182
185
177
170
163
162
159
156
157
167
172
175
169
163
161
158
155
150
146
148
156
163
167
165
161
157
156
171
167
167
166
163
162
163
169
170
163
154
151
152
161
163
165
172
174
176
176
175
172
169
170
173
179
179
171
162
152
146
145
153
169
180
180
170
163
158
157
156
151
148
146
152
165
173
171
160
150
164
156
156
164
170
172
172
173
175
174
169
163
162
163
164
164
160
158
161
175
187
185
169
162
167
179
179
172
160
157
152
149
149
157
170
174
171
164
163
168
168
165
151
146
152
168
176
174
162
154
164
155
153
161
170
178
179
179
180
181
180
174
169
166
166
164
160
156
162
172
178
179
170
168
171
180
180
173
166
163
165
164
161
157
160
162
163
162
161
165
165
162
151
148
157
169
172
165
161
160
167
161
160
163
167
172
177
179
179
175
172
171
170
168
163
161
160
166
171
173
174
173
175
182
187
187
182
175
169
166
168
170
170
163
159
156
161
162
160
155
154
153
148
151
161
167
168
161
160
162
168
169
171
170
166
169
175
178
171
160
156
162
172
169
159
149
154
167
176
175
172
170
177
184
188
185
178
172
169
169
169
170
169
165
163
164
169
172
166
159
157
157
157
159
162
164
167
166
165
162
166
169
174
174
168
167
174
180
170
154
150
163
178
175
158
141
143
154
166
169
168
163
163
170
174
166
159
156
164
169
174
173
170
169
168
171
179
185
181
172
165
167
169
166
160
160
164
170
170
165
162
165
168
170
165
163
171
182
176
165
157
165
177
177
162
147
143
147
152
154
154
152
152
156
158
153
146
144
153
166
176
179
180
175
170
169
175
182
181
172
163
160
163
165
159
155
159
165
169
169
157
161
164
159
151
150
160
175
179
174
165
165
171
170
160
154
154
153
153
154
154
157
158
159
160
155
151
147
150
156
167
179
185
181
168
158
157
166
169
163
153
151
161
165
165
157
157
160
166
169
152
161
166
161
149
144
152
162
170
168
165
165
165
162
158
159
164
168
163
157
161
168
171
170
165
160
160
160
154
152
155
165
174
172
165
157
152
154
156
156
156
158
163
166
165
161
162
163
164
160
150
164
177
175
163
155
154
159
156
154
156
164
169
169
167
170
174
171
163
155
157
165
171
169
163
157
156
161
164
161
155
151
152
159
168
171
164
155
152
157
167
169
163
153
154
160
167
171
167
156
161
167
177
178
171
165
164
160
151
141
144
161
176
182
182
178
177
173
163
153
148
155
162
166
161
153
149
158
167
172
166
151
140
149
170
181
176
161
153
161
175
173
159
147
146
157
168
175
170
159
171
167
172
172
166
163
163
161
154
143
142
156
173
181
178
175
175
176
177
167
158
155
160
165
165
159
153
155
164
169
168
158
146
146
159
168
167
158
154
164
175
176
162
153
151
159
164
169
167
160
171
166
170
169
162
156
155
157
158
154
154
159
169
169
167
167
171
178
180
177
165
160
160
168
176
174
165
154
149
154
160
158
152
145
146
150
156
156
160
166
173
172
164
160
161
163
162
160
158
158
160
165
170
169
165
160
158
160
159
156
158
165
168
167
167
168
168
166
165
164
162
162
162
168
175
176
166
155
147
146
151
151
149
145
149
153
161
166
168
167
166
163
159
162
163
162
159
157
157
157
159
165
169
166
164
167
172
172
160
147
152
163
174
177
174
171
164
154
146
148
161
166
167
165
163
163
164
161
157
156
153
149
149
151
161
169
177
176
173
164
159
154
155
158
158
155
155
160
164
158
167
168
168
161
156
164
176
176
162
149
151
162
172
171
168
166
164
158
153
156
167
175
172
164
160
159
163
167
167
166
159
154
155
158
163
168
169
168
166
159
152
151
156
162
156
154
155
162
166
159
169
169
169
160
152
156
163
168
166
163
163
165
165
158
155
160
167
173
176
174
173
173
168
163
161
164
168
170
168
164
161
162
166
163
161
152
147
149
155
154
151
151
158
164
164
158
159
162
161
156
164
169
170
164
161
160
160
160
164
166
169
168
166
160
160
164
170
176
176
168
162
158
159
160
162
168
169
168
163
161
161
167
169
168
162
154
149
149
153
154
151
151
154
159
164
166
165
160
156
153
164
169
167
170
173
175
173
164
160
162
166
169
171
175
175
174
171
165
159
150
144
144
152
158
161
163
162
162
163
162
163
161
164
166
169
169
167
162
160
156
150
149
150
155
162
168
165
155
150
151
176
174
169
172
178
180
175
164
156
157
164
172
177
178
178
174
168
161
151
145
144
151
158
161
157
152
152
158
162
164
162
159
158
161
167
172
172
167
157
153
149
149
154
158
165
166
160
150
143
149
182
177
171
171
172
165
158
152
152
159
173
183
184
179
171
166
161
159
152
153
159
166
167
163
153
147
148
154
160
163
162
160
160
161
161
161
160
157
156
152
151
152
155
161
162
161
158
152
150
149
177
175
170
167
163
154
149
151
157
166
175
187
192
183
169
158
155
157
159
162
168
174
169
163
155
152
149
153
155
159
163
164
164
162
158
155
151
150
156
158
160
157
155
155
153
153
158
162
161
157
173
173
166
160
156
156
161
169
172
171
172
182
190
187
172
158
154
160
167
171
172
170
167
162
159
159
159
155
152
154
161
164
164
160
157
157
157
158
161
161
164
162
160
154
151
150
153
160
160
159
174
174
168
157
154
156
170
179
180
172
165
166
178
182
173
162
158
167
175
177
170
164
164
165
167
167
161
157
152
153
160
163
164
161
159
161
165
169
163
157
156
161
165
164
158
151
150
153
153
155
175
174
170
162
155
154
155
164
166
164
160
160
164
168
167
161
161
169
177
175
166
160
161
166
167
166
160
160
156
157
161
165
166
164
163
166
172
174
164
153
149
155
166
168
162
155
151
150
151
150
171
168
169
170
165
154
145
145
149
153
157
158
160
158
157
158
162
169
172
169
163
159
158
159
156
157
158
164
169
168
166
164
167
165
165
166
167
171
166
156
151
153
158
160
159
154
148
147
147
147
166
160
165
172
174
168
155
148
147
150
155
158
157
152
150
154
160
165
162
162
162
164
159
154
152
154
158
165
172
174
167
158
157
160
161
160
158
159
163
167
165
154
149
152
154
150
141
137
140
147
164
159
160
166
172
173
168
162
156
151
154
157
155
150
148
151
156
154
152
157
164
169
167
164
161
159
159
159
161
162
160
154
153
157
159
155
148
147
157
167
167
154
144
147
155
154
143
134
137
150
164
159
157
159
169
176
177
171
158
150
150
153
155
155
157
155
155
148
148
155
164
170
167
166
163
162
157
153
152
156
159
158
156
159
160
156
150
146
153
158
157
149
142
146
156
163
155
144
144
153
165
162
160
163
171
180
179
170
155
146
145
151
158
164
167
163
158
154
152
158
163
165
161
158
157
160
158
156
159
168
171
172
171
168
163
159
154
151
154
154
151
143
141
144
153
159
160
160
159
154
169
167
170
176
182
180
175
165
156
148
148
153
159
165
162
159
160
162
162
163
162
160
157
156
157
159
159
162
167
172
175
174
173
169
164
157
154
155
160
158
149
143
144
149
150
147
152
166
174
163
175
179
182
185
181
173
164
160
162
160
158
156
159
159
156
155
159
163
163
164
159
159
160
163
162
160
160
164
168
168
166
165
169
167
159
149
145
154
162
161
149
150
160
166
158
143
142
159
174
168
178
180
182
178
170
162
157
158
162
163
160
157
157
158
157
159
160
160
158
161
158
162
165
166
166
162
160
165
168
168
164
160
162
163
157
148
146
154
161
155
147
155
172
185
175
152
140
147
161
164
174
175
171
166
162
162
160
159
159
155
154
154
153
156
161
163
161
160
161
162
166
168
170
169
165
161
162
170
178
177
170
164
164
165
160
156
156
158
156
148
144
150
166
182
178
161
143
139
146
153
170
166
164
162
163
164
163
161
160
156
156
153
151
151
156
161
162
162
165
168
171
172
173
169
164
163
169
180
183
181
174
168
169
168
163
161
161
161
158
152
145
145
148
158
167
164
151
138
140
153
170
167
164
164
164
167
166
164
166
172
174
164
154
145
142
150
162
164
163
159
162
171
173
166
158
158
168
180
179
171
168
173
175
170
158
150
152
157
162
162
157
147
139
144
157
165
160
149
145
156
178
176
170
166
168
168
169
168
172
181
185
176
160
144
141
150
162
162
154
146
150
160
163
159
148
152
163
176
170
158
158
167
175
169
154
143
146
154
162
168
164
153
147
147
158
166
164
155
152
156
182
184
177
169
169
171
173
171
173
176
175
169
162
156
155
159
161
160
156
151
152
156
156
152
145
150
160
171
169
158
154
159
164
163
155
150
155
158
159
161
161
160
160
160
162
164
162
158
155
155
181
183
179
173
167
165
168
171
169
164
158
158
161
166
166
162
158
158
161
167
168
163
156
153
150
154
159
164
165
161
155
154
157
157
154
156
158
159
157
152
157
162
167
166
165
165
161
159
156
154
170
171
172
167
160
154
157
162
166
160
154
152
160
166
165
161
156
159
163
173
175
170
160
157
156
159
158
158
157
155
152
150
152
152
151
148
148
153
156
156
159
156
155
158
162
165
163
158
153
151
162
158
156
154
152
153
154
162
164
160
157
157
162
164
160
159
160
160
160
163
167
169
164
160
159
161
160
157
151
146
145
147
151
151
148
140
139
147
156
158
150
144
138
144
154
164
163
155
148
147
164
155
144
144
152
159
163
165
165
163
161
163
164
163
160
159
166
164
160
155
156
159
161
159
160
161
162
156
151
151
151
152
155
155
153
150
151
149
145
140
134
131
133
141
152
164
166
156
148
145
167
158
153
155
158
160
164
168
169
165
162
164
165
163
159
161
166
165
160
156
155
156
157
159
161
161
156
152
152
161
168
167
160
156
158
166
170
163
142
123
120
134
147
152
155
165
171
169
155
146
182
182
181
180
175
168
166
171
173
173
173
172
168
160
157
157
160
161
156
158
164
171
172
162
153
147
150
158
169
172
168
163
162
167
172
172
169
167
170
171
169
165
161
155
152
150
152
161
165
153
177
180
179
180
179
176
174
175
172
170
168
168
166
161
160
163
169
166
161
161
172
179
177
167
157
151
155
163
171
171
165
156
158
168
174
172
168
169
173
175
170
164
160
162
160
153
146
154
158
157
169
171
174
179
181
181
181
181
177
169
166
167
168
164
165
167
172
168
165
168
173
178
174
169
164
164
160
163
166
167
164
159
159
166
173
170
164
158
161
164
161
156
154
156
158
159
152
148
144
149
173
172
172
170
174
176
181
183
182
177
171
170
176
176
170
166
164
166
165
168
170
172
173
173
173
167
158
153
157
164
165
162
158
162
167
166
159
148
147
156
162
159
153
149
158
169
169
155
143
141
181
179
174
169
166
169
176
181
183
178
177
177
179
177
169
159
160
165
172
170
165
166
174
181
174
160
145
145
157
166
167
163
154
153
155
159
158
152
152
160
169
169
161
156
164
173
174
163
152
150
179
181
177
169
165
166
173
178
178
174
173
176
179
173
161
155
161
176
181
173
161
165
177
185
173
154
143
156
170
175
170
158
149
148
149
154
160
166
167
168
168
167
166
170
173
172
169
164
161
161
172
173
173
170
167
166
172
175
174
170
167
173
177
174
164
159
163
176
179
172
164
168
176
180
170
157
156
167
176
176
163
150
145
149
153
158
164
168
168
163
157
158
167
174
173
169
166
164
161
159
167
163
167
171
172
173
173
173
171
167
163
166
173
175
172
165
162
162
166
167
170
170
168
167
168
168
169
169
166
160
154
147
147
153
164
168
167
159
154
152
154
160
166
170
168
168
166
163
159
153
164
159
164
176
183
181
176
172
168
165
162
161
164
172
172
168
163
157
158
162
170
169
165
164
169
181
181
169
154
148
147
150
154
159
171
173
164
153
149
153
162
165
165
163
164
166
162
159
156
156
159
157
164
178
185
185
179
173
169
166
165
165
168
171
174
172
169
164
162
161
163
163
163
167
180
190
188
172
157
148
150
159
163
164
164
163
157
149
149
154
161
158
148
145
150
156
158
156
159
162
157
158
163
169
172
176
178
176
171
168
169
176
182
185
176
172
170
171
169
163
160
160
164
175
183
190
186
173
161
154
154
161
166
164
159
154
150
151
151
155
152
147
136
132
138
150
157
162
164
163
163
163
162
161
162
166
171
173
169
163
167
179
192
189
173
160
158
166
171
169
162
160
165
174
180
174
168
166
164
160
157
155
158
162
161
157
157
162
162
162
162
160
153
147
148
154
163
169
168
161
167
169
169
168
166
164
165
169
168
163
164
175
186
181
169
150
150
160
171
169
164
159
164
169
167
154
147
152
166
170
162
155
156
164
168
166
164
166
171
171
168
171
174
171
164
160
161
163
163
159
165
168
175
180
175
165
162
167
171
171
169
171
176
174
170
161
161
165
169
164
158
156
161
166
160
149
142
152
169
178
172
167
168
174
171
166
161
165
168
164
160
162
172
176
168
156
148
148
152
158
162
170
178
181
174
161
156
164
174
180
181
179
178
176
172
172
175
174
171
164
158
157
162
166
163
156
153
158
168
172
168
175
180
180
170
158
154
161
162
154
145
145
157
164
160
148
143
143
150
157
164
172
180
177
164
155
154
159
168
177
185
186
181
177
174
175
180
180
174
168
162
164
167
168
165
159
156
158
158
155
155
166
177
179
171
161
156
157
155
148
142
142
146
149
149
145
147
147
153
156
167
176
181
174
162
154
156
161
164
163
166
174
177
179
176
175
177
180
178
173
170
169
170
169
165
158
153
154
155
155
155
158
163
170
177
176
166
153
145
144
146
147
144
142
145
150
156
161
157
151
165
171
178
173
160
154
161
172
165
149
138
151
172
184
182
173
169
175
181
184
175
168
164
166
165
156
148
149
158
164
167
156
148
154
171
179
168
149
136
140
150
154
151
146
151
158
164
170
168
160
163
164
173
171
158
151
160
173
167
143
130
143
172
190
181
163
156
165
183
187
176
163
158
160
161
158
151
153
161
171
169
155
139
139
155
167
166
155
145
146
157
161
161
155
157
160
164
175
177
176
165
165
173
173
160
149
148
159
158
150
146
157
173
179
170
157
155
162
172
175
168
161
157
156
159
162
165
166
167
170
166
156
144
140
149
161
170
166
163
162
164
164
163
158
156
156
159
165
170
175
168
178
184
177
163
150
146
148
151
154
162
167
170
167
164
162
161
161
156
156
160
164
165
160
157
159
167
176
177
170
161
155
151
155
161
169
175
177
173
167
165
160
157
155
153
151
152
153
158
163
169
181
183
169
155
151
159
161
160
156
161
167
169
166
167
170
168
161
151
152
164
173
173
167
158
157
165
176
179
170
156
149
153
168
178
178
175
171
167
166
161
155
156
157
157
152
152
156
161
163
169
180
178
160
145
151
169
178
172
157
153
159
164
165
169
170
169
164
159
165
172
177
174
167
161
161
164
169
168
162
154
150
155
171
180
175
164
158
158
162
159
155
160
165
166
158
155
163
169
166
169
177
172
158
147
155
167
174
168
157
155
156
160
157
157
162
169
169
168
167
167
167
164
162
162
165
166
160
154
152
157
158
164
172
175
167
158
154
159
163
159
154
158
164
165
162
159
161
165
163
172
173
167
160
160
163
161
156
151
156
161
166
163
160
159
165
172
171
162
152
148
152
155
156
155
160
160
157
151
154
162
168
170
170
168
165
163
161
163
164
160
153
148
148
155
162
162
159
154
153
175
171
166
165
172
172
161
147
144
155
166
175
178
174
171
173
175
168
155
141
138
146
154
153
149
147
152
155
156
162
170
173
168
163
161
162
162
160
161
161
159
153
144
143
152
163
165
160
151
152
175
174
171
174
178
172
162
155
154
160
169
177
182
181
176
170
167
163
154
144
146
156
163
159
152
148
149
155
156
160
164
163
161
157
156
157
156
154
154
156
157
155
153
156
161
167
168
164
160
159
169
173
176
181
175
164
155
157
165
169
170
178
185
184
176
166
159
158
152
147
151
164
167
162
157
156
159
159
155
148
152
158
160
159
157
154
151
149
151
152
154
154
156
161
166
169
164
161
158
157
166
170
174
177
168
157
153
157
163
168
170
179
187
185
174
163
157
157
151
150
154
160
165
162
160
163
164
162
154
146
150
159
165
166
165
159
152
151
153
156
155
149
146
154
163
163
158
150
144
145
166
170
166
164
163
164
165
159
156
156
158
167
174
173
164
157
158
161
163
161
159
161
162
162
159
160
164
164
158
153
155
162
166
168
165
161
159
158
162
162
159
152
148
152
155
155
153
147
143
145
170
173
164
155
160
172
175
167
155
147
145
147
150
152
151
152
157
166
175
175
170
166
165
163
161
157
160
162
164
164
164
165
166
164
160
158
162
166
167
167
168
166
164
160
156
153
155
158
156
154
173
175
166
156
158
169
174
170
158
151
147
144
143
145
149
154
160
168
174
174
170
168
170
171
167
159
156
159
166
169
169
169
167
163
157
157
166
173
171
167
166
170
170
166
159
154
157
163
163
157
168
171
166
162
163
167
168
167
163
163
162
160
155
153
154
158
163
170
170
169
168
167
170
171
169
160
155
159
169
175
173
168
163
160
159
159
168
176
173
165
160
157
160
162
158
153
150
153
155
154
163
159
162
166
167
165
162
160
163
168
175
174
167
157
153
156
162
167
169
170
168
167
168
168
165
158
153
158
171
181
176
161
153
157
161
163
162
166
164
160
154
147
148
155
156
148
141
140
150
154
162
156
158
167
169
163
155
153
162
167
173
169
158
147
143
148
155
159
165
173
176
173
167
167
165
161
153
154
166
177
175
161
153
156
161
161
156
150
152
154
150
148
148
156
157
149
141
139
150
162
163
158
162
169
170
163
154
156
163
166
160
152
144
142
148
153
155
153
158
168
173
172
165
160
160
162
158
156
161
172
176
171
162
159
160
158
151
144
139
140
146
148
153
158
163
161
155
154
158
163
164
164
169
173
173
167
163
165
166
164
155
146
143
154
165
171
166
156
151
157
164
166
158
151
153
163
167
165
165
173
177
176
168
161
159
158
155
150
142
137
140
143
149
157
163
166
166
163
163
159
167
171
175
175
173
169
166
169
168
163
154
148
153
164
173
173
165
157
154
159
162
161
156
150
153
162
168
169
167
167
166
167
164
159
156
156
159
161
158
150
141
139
144
152
159
159
157
159
158
154
178
177
175
173
169
166
162
164
165
163
157
154
156
163
163
157
151
151
158
164
163
161
159
159
159
163
163
167
169
165
158
157
159
159
157
154
158
168
173
161
147
144
149
162
161
153
144
147
153
154
180
178
174
169
164
159
157
159
162
164
161
157
155
156
153
148
146
150
158
163
162
160
162
165
167
163
162
166
171
170
165
160
161
162
159
154
155
164
171
162
149
150
163
174
166
152
143
147
155
156
173
173
169
164
160
158
159
162
166
168
164
156
150
149
152
156
155
155
155
157
156
158
161
164
164
163
161
166
174
178
172
166
165
165
162
157
152
155
155
148
144
150
161
172
165
154
150
157
162
161
165
167
164
159
159
160
162
164
166
167
164
156
148
147
151
160
163
160
156
155
154
158
159
160
160
159
162
166
166
167
162
163
166
167
162
154
151
150
148
144
143
145
148
155
154
153
155
158
162
162
168
168
165
160
161
162
159
153
154
158
165
160
156
151
150
156
163
164
166
161
160
159
159
158
156
157
164
168
160
147
145
155
167
167
157
151
153
158
161
160
157
150
147
145
150
154
153
149
150
157
172
170
166
163
164
165
160
151
149
155
165
167
162
154
151
155
163
169
171
167
162
161
161
156
151
153
166
172
160
142
141
157
172
169
155
151
162
172
174
171
167
163
158
155
158
158
153
141
138
145
165
166
164
165
167
169
169
161
160
162
165
161
159
155
157
163
171
174
174
167
160
157
157
152
145
150
162
173
168
155
155
167
176
172
160
159
168
172
169
163
163
164
164
164
164
164
155
142
138
144
155
160
162
166
166
163
164
164
168
169
160
151
146
151
159
169
173
172
170
164
157
154
153
151
146
149
158
166
166
163
165
170
174
171
163
160
157
153
148
148
156
159
158
160
165
163
156
144
140
144
156
158
160
163
164
156
151
155
163
163
155
145
143
150
157
160
166
169
166
162
158
156
156
155
154
155
155
157
159
159
162
165
168
166
160
151
141
138
141
150
156
151
143
144
152
159
154
144
139
143
165
159
151
154
159
158
155
153
156
155
152
151
152
156
157
159
165
167
165
162
158
159
158
158
160
159
158
157
157
156
154
154
157
159
159
152
147
149
157
161
158
143
130
132
145
156
154
144
137
140
171
162
148
146
156
164
167
166
158
154
154
161
164
165
160
161
167
169
166
162
160
158
155
154
152
159
162
165
165
162
156
152
151
152
158
167
169
168
161
150
141
136
131
138
151
166
166
155
142
138
172
166
155
151
156
162
168
168
167
164
164
173
175
170
162
160
163
167
167
164
160
156
150
145
147
158
164
165
165
165
162
155
148
146
156
172
179
168
145
128
129
139
149
155
161
173
179
172
154
145
168
170
177
182
178
165
155
154
157
165
171
172
170
164
162
165
168
165
162
163
167
172
173
179
179
176
171
169
169
165
158
149
150
153
158
160
160
157
155
155
155
156
155
153
150
154
164
174
172
159
167
174
185
190
186
175
163
156
156
161
167
168
167
160
158
161
165
164
161
161
165
171
173
181
183
178
171
166
166
165
159
155
154
155
158
157
160
160
160
159
155
154
156
162
165
164
157
154
153
151
168
176
183
186
183
176
167
160
157
161
165
166
168
161
156
157
162
165
164
163
160
156
158
166
174
174
168
163
162
163
163
164
164
167
168
167
166
164
162
158
155
154
156
164
171
172
162
146
135
136
173
175
176
177
176
169
165
159
160
164
168
167
165
161
157
157
161
167
169
167
159
153
154
159
167
169
165
159
158
161
163
165
168
174
176
178
172
162
154
155
157
157
156
156
161
171
170
155
140
140
170
172
176
180
175
166
157
157
162
167
167
166
164
161
159
157
159
166
172
172
167
165
166
170
170
166
162
160
164
164
163
162
159
165
169
171
164
159
154
156
159
161
155
154
156
166
168
163
155
152
156
167
177
181
177
169
161
160
167
170
170
169
169
168
162
155
155
162
172
172
171
172
178
181
175
163
161
168
176
176
169
159
154
152
151
152
155
160
164
163
158
154
155
158
163
166
167
165
163
158
152
161
171
174
176
175
176
180
181
179
177
178
181
179
170
157
153
158
163
166
166
170
176
175
170
161
161
169
175
175
168
159
153
149
146
148
154
159
165
159
154
153
161
169
171
168
166
166
161
153
164
164
167
169
175
178
181
183
183
181
178
177
179
179
174
169
164
159
161
163
166
168
168
165
160
159
160
164
163
163
163
159
156
157
160
165
162
155
151
148
153
162
168
175
173
167
166
165
162
154
173
173
176
178
179
178
173
171
169
166
163
164
165
170
175
176
176
173
170
169
173
172
169
162
157
157
158
158
158
162
163
163
165
168
172
172
164
152
144
149
159
166
169
169
167
162
160
162
164
164
166
172
179
185
184
176
171
163
156
150
149
156
166
171
175
171
172
171
174
173
175
173
169
165
157
155
156
158
160
165
171
172
172
172
168
165
160
154
155
157
161
159
158
158
154
152
154
158
164
165
162
164
168
172
172
172
172
166
159
150
151
165
181
188
178
162
154
157
167
168
169
163
161
159
156
152
151
154
160
166
171
174
173
169
162
157
156
158
162
165
162
156
152
149
148
149
151
157
159
153
170
166
159
155
156
161
166
166
164
159
164
179
194
197
181
160
146
145
156
162
164
160
157
155
152
147
146
151
157
160
159
161
164
166
163
158
154
158
163
169
165
162
161
155
153
153
155
158
155
147
176
171
160
154
156
157
158
159
165
168
173
177
183
184
177
163
155
156
159
165
166
166
165
163
158
147
144
154
160
161
154
150
156
165
167
161
150
147
152
162
164
168
169
169
164
160
155
151
149
151
166
167
166
169
167
163
156
155
166
177
181
177
171
170
173
169
171
172
172
168
167
169
175
176
167
155
153
164
175
174
160
156
162
172
171
160
149
145
148
149
147
148
156
165
165
161
152
143
144
153
156
162
169
177
178
171
158
156
167
181
188
180
172
169
172
172
177
179
175
170
165
166
171
175
169
162
163
170
179
175
168
167
173
177
171
158
153
151
149
138
127
126
135
144
151
150
149
147
149
155
169
167
170
174
176
170
163
159
165
180
190
190
185
179
176
175
176
176
175
172
166
163
166
167
167
166
165
169
171
169
169
172
179
180
174
165
162
158
151
139
128
121
122
125
130
139
148
152
156
158
180
173
172
170
164
164
162
163
167
172
177
179
182
183
183
178
174
171
175
177
179
172
168
168
169
169
166
167
169
170
169
172
177
178
178
173
164
155
147
144
139
135
129
126
130
138
146
152
155
157
169
169
171
168
160
154
159
171
170
162
150
154
169
185
184
172
160
163
177
191
191
181
170
169
172
170
165
164
166
169
167
161
160
164
171
170
163
152
147
152
154
152
149
145
146
147
147
154
158
159
153
158
169
168
159
153
160
174
170
150
132
139
167
184
179
160
151
160
179
191
188
173
164
163
165
167
162
158
159
159
156
152
145
147
155
161
163
160
158
160
166
168
167
163
155
150
149
162
170
172
155
159
169
169
161
157
161
171
164
147
137
148
170
178
170
157
156
164
171
173
170
166
162
158
153
153
154
158
159
158
154
153
150
151
151
159
162
166
168
165
167
168
167
161
148
145
148
162
171
173
166
171
171
168
160
157
161
164
160
154
156
165
170
168
165
165
172
176
168
162
163
169
170
162
149
143
152
165
173
170
163
161
164
167
166
161
157
158
162
164
164
163
163
157
150
146
146
151
162
169
165
172
173
164
154
155
160
164
164
166
168
169
168
165
165
172
177
178
173
169
168
173
175
169
158
150
157
170
181
177
165
161
168
178
178
164
152
147
155
165
165
163
164
169
169
159
148
149
159
170
157
166
168
159
150
154
165
174
175
171
167
164
164
166
170
174
175
173
172
171
169
167
166
167
165
163
163
167
170
167
157
152
160
173
178
167
153
150
159
167
165
160
164
176
181
170
153
154
167
173
161
166
162
156
156
163
170
175
171
167
161
157
161
165
171
176
174
167
157
155
155
156
159
163
164
165
161
157
155
154
155
155
159
169
175
170
165
162
166
169
165
156
155
164
166
160
151
154
163
171
174
171
160
156
162
168
167
160
155
156
159
159
159
161
167
173
175
166
151
140
143
155
163
163
160
159
156
153
151
155
162
166
167
167
172
170
165
161
163
165
166
157
148
145
144
145
146
146
150
156
183
177
167
164
168
167
156
145
144
153
157
157
155
157
157
162
168
165
156
146
150
164
170
164
157
155
158
160
159
164
171
175
169
163
160
158
152
145
150
161
171
169
156
144
139
144
147
149
148
151
174
176
178
179
177
168
156
155
159
160
156
148
152
157
155
155
158
161
163
159
160
168
168
162
158
161
169
172
166
166
167
167
163
158
152
148
141
140
146
162
176
181
169
157
150
153
160
164
162
157
164
170
180
187
181
168
166
175
181
172
156
147
153
163
168
163
161
160
161
159
158
159
160
159
159
167
177
177
168
156
154
158
160
158
152
144
141
142
153
164
174
173
167
163
164
166
168
167
162
156
160
166
173
178
174
168
169
177
180
170
157
152
158
168
174
169
165
163
160
154
151
155
159
160
161
165
174
176
170
157
154
160
164
166
161
148
143
145
155
161
161
155
152
159
167
169
161
151
142
142
163
164
161
160
161
166
166
160
155
152
152
155
160
165
166
164
164
165
164
159
156
157
162
164
163
162
166
174
175
170
166
165
168
170
166
154
144
142
151
158
158
152
150
155
161
161
152
139
130
132
164
163
153
145
153
164
165
152
137
140
147
154
155
153
154
157
164
166
168
164
159
157
162
164
162
157
158
169
177
180
173
166
165
168
166
156
150
142
147
155
165
165
161
157
156
153
150
147
142
142
165
162
151
142
150
164
169
162
151
153
157
156
150
148
153
162
169
169
166
158
153
155
161
164
160
153
151
160
172
177
171
162
161
163
164
162
159
152
148
155
161
170
170
163
157
153
156
160
158
154
164
160
152
145
149
162
172
173
175
174
173
164
156
153
160
169
175
173
167
157
153
156
162
166
162
153
147
156
168
174
168
158
155
160
164
167
167
164
160
155
156
158
162
163
159
155
156
161
162
159
164
160
156
152
151
158
168
174
180
180
178
173
167
164
162
165
173
175
175
172
168
167
167
170
167
157
149
156
169
177
172
159
154
159
165
165
164
163
161
155
151
151
154
160
158
153
149
153
160
159
164
162
163
166
161
154
158
163
172
172
172
170
168
164
161
160
160
168
179
182
180
174
170
172
168
161
155
158
170
182
179
167
158
158
161
158
154
150
149
149
147
148
153
157
154
146
140
145
156
158
163
164
171
176
166
152
147
157
172
173
167
159
155
158
160
160
158
157
162
169
172
169
164
160
160
163
161
164
171
178
180
172
161
156
155
151
147
144
139
139
143
148
151
153
149
143
140
145
154
158
163
165
173
174
167
154
150
162
175
176
165
153
150
154
165
169
164
153
144
147
154
156
151
146
150
161
167
169
166
167
168
164
156
151
151
153
154
151
143
138
141
144
146
149
152
148
146
145
151
157
161
160
161
161
163
161
162
166
174
173
161
150
152
162
172
172
164
152
144
145
148
145
139
136
145
158
166
165
156
148
142
140
140
148
155
159
162
161
158
151
145
142
143
149
158
159
149
140
136
144
158
157
153
152
158
166
169
169
164
159
154
153
158
167
172
165
156
156
160
165
160
148
143
146
154
161
162
161
153
141
132
132
139
151
161
165
165
165
164
160
152
147
148
154
159
157
147
134
125
130
157
159
156
153
157
164
168
167
162
156
156
158
161
166
165
161
157
160
167
170
162
154
155
161
166
165
160
159
157
155
151
151
153
160
164
165
160
160
158
157
152
152
157
156
151
147
143
140
136
133
158
162
160
157
156
157
162
167
169
167
165
160
158
157
162
165
167
163
157
152
152
152
156
161
162
157
155
157
163
168
166
162
162
162
163
160
157
154
152
147
146
150
156
151
136
134
146
161
166
156
161
164
161
155
150
154
159
162
165
166
164
160
156
156
166
176
173
161
146
139
139
146
150
153
152
147
149
152
156
161
158
157
160
160
157
153
149
152
152
148
147
147
148
140
131
136
154
176
182
173
166
164
160
153
154
156
156
150
148
149
154
158
160
167
170
173
166
158
153
153
153
154
155
157
156
153
150
151
145
140
143
153
161
160
147
138
144
155
163
164
159
153
148
142
140
149
157
165
166
163
166
162
157
156
160
163
161
150
139
138
146
155
163
170
168
159
156
160
171
178
176
169
166
168
165
163
161
156
146
137
143
161
173
162
143
133
145
160
168
169
165
160
156
152
154
159
158
150
145
146
155
156
156
157
162
168
169
162
157
154
157
159
161
159
154
153
157
168
181
183
175
170
166
165
161
159
162
166
160
152
156
170
175
164
147
143
153
162
160
158
156
156
156
156
159
162
158
150
144
146
153
156
158
158
161
161
162
164
168
171
166
159
150
145
147
154
163
172
173
165
157
156
158
161
158
155
158
164
166
163
165
167
167
162
156
157
158
153
143
144
148
152
149
146
151
156
156
148
145
146
165
164
159
159
161
157
155
157
163
168
165
155
149
146
152
158
167
171
168
154
145
146
154
160
160
157
155
157
161
161
162
161
160
160
162
162
158
148
142
146
155
155
147
139
141
145
148
146
144
145
179
169
159
159
166
169
164
159
157
157
155
153
153
154
156
159
166
171
167
160
153
149
154
159
164
161
157
155
155
157
157
155
156
158
162
165
163
161
158
162
165
159
149
141
141
145
146
143
144
148
184
171
160
163
173
180
177
166
158
153
153
157
160
159
158
157
160
165
167
167
164
158
153
154
157
161
161
157
156
154
155
152
151
154
159
168
174
173
166
161
158
157
152
150
152
157
155
150
147
150
175
170
166
166
172
173
169
163
156
156
163
170
170
165
157
153
156
160
166
167
167
162
154
149
152
160
166
163
157
152
149
146
143
147
156
168
174
165
152
146
148
154
157
158
161
166
166
159
150
148
150
148
154
162
163
154
147
149
157
165
169
170
172
175
176
176
174
172
172
176
178
173
167
167
172
173
174
175
174
168
156
143
138
141
147
153
157
157
155
154
159
165
166
162
159
160
163
161
158
152
152
152
160
166
166
157
148
147
155
164
167
166
166
167
173
174
169
164
164
171
173
168
168
171
175
173
170
168
169
167
163
155
149
142
140
145
153
160
164
168
165
164
161
162
166
167
160
144
137
140
167
168
167
169
168
162
155
152
157
163
164
162
157
155
156
160
163
164
162
162
159
155
156
160
164
166
166
163
165
166
168
168
164
156
150
153
162
169
173
173
170
167
163
162
163
165
157
142
130
133
175
172
171
171
172
169
162
157
160
165
165
161
155
150
152
158
163
167
166
164
158
152
154
156
162
165
165
162
163
165
166
168
168
165
163
163
166
170
171
170
168
168
165
158
154
156
160
156
150
151
170
170
175
181
180
174
164
158
162
167
168
162
160
161
165
167
165
167
167
167
165
162
159
159
164
167
169
167
166
167
167
167
166
164
162
159
160
164
168
165
160
158
155
154
152
155
162
170
173
171
161
168
177
183
183
172
163
159
163
167
166
164
165
175
179
174
165
159
159
164
165
165
167
170
174
176
174
173
173
172
173
173
170
164
153
149
153
162
168
164
155
146
149
156
161
161
166
171
174
170
160
165
173
179
176
169
161
160
164
169
167
166
165
173
176
171
163
155
153
158
161
162
164
167
173
174
172
167
165
169
174
178
174
168
158
153
155
162
168
163
156
150
152
160
167
166
166
171
170
159
165
165
168
167
167
165
161
163
168
175
178
170
162
158
162
166
167
163
159
160
163
164
162
158
155
155
156
156
160
165
172
175
174
170
169
166
165
162
161
161
161
163
165
164
164
163
165
173
173
163
172
171
171
169
165
162
162
165
171
179
179
175
166
157
160
164
171
171
171
172
174
174
167
157
142
134
137
150
162
170
174
169
165
169
171
171
166
163
161
162
164
166
165
163
160
159
166
174
177
170
177
178
180
175
169
163
164
166
169
168
165
165
168
166
161
154
152
157
170
179
186
184
179
166
147
134
133
149
169
181
177
168
160
161
165
166
164
165
170
168
163
158
159
163
162
161
162
167
166
159
181
180
179
175
171
171
170
170
167
157
150
156
168
175
164
142
127
133
154
174
184
181
178
175
165
151
144
151
167
180
180
173
167
164
163
161
162
168
175
173
163
156
159
164
167
161
158
157
152
142
187
179
168
166
168
172
173
172
169
162
156
157
167
175
169
150
132
128
144
162
172
175
173
172
167
164
160
158
163
169
176
179
178
168
164
160
159
165
168
169
163
159
162
164
163
159
156
154
152
145
182
174
159
154
162
168
168
165
168
173
170
166
163
167
170
164
153
147
150
161
170
172
170
162
158
161
163
166
164
165
167
174
176
171
165
157
153
153
156
157
160
158
156
158
160
159
158
156
155
159
168
165
155
153
158
161
157
154
162
176
178
168
160
156
161
163
163
162
162
166
170
172
169
160
151
151
161
170
167
163
159
162
168
167
163
156
154
154
155
154
148
144
143
150
161
165
167
160
155
156
156
153
151
154
163
167
161
156
161
169
173
167
159
153
154
154
158
163
165
168
168
166
164
160
157
156
162
169
169
163
157
159
163
166
163
161
166
171
165
151
137
132
132
140
151
161
168
164
157
152
164
153
150
155
166
176
175
169
165
167
169
166
161
160
159
157
156
153
157
160
162
156
156
162
168
171
172
171
170
166
164
165
167
166
164
167
176
175
166
149
134
129
128
130
136
146
157
164
163
159
174
161
153
156
165
175
176
172
169
168
168
165
163
168
174
169
157
149
150
159
161
159
159
165
173
181
181
179
179
177
173
171
171
166
164
167
165
160
150
143
136
133
129
126
126
134
144
156
163
165
174
165
160
160
162
162
164
170
171
169
163
158
161
170
175
170
160
153
155
163
167
168
168
169
171
174
175
176
176
173
167
163
163
162
160
159
156
154
151
149
146
142
141
137
135
136
143
153
161
165
164
163
164
165
161
158
162
173
173
164
152
151
161
170
171
167
165
165
172
173
170
169
168
167
165
163
161
159
158
154
152
154
157
154
154
154
159
164
169
164
159
156
159
158
151
143
149
161
165
161
155
159
163
163
161
163
174
182
172
155
145
152
167
174
170
167
173
181
177
172
166
166
167
168
164
158
155
150
146
145
150
155
155
155
152
152
157
168
174
170
166
167
173
167
156
151
153
166
166
157
155
156
157
157
159
167
179
180
167
152
152
164
172
173
167
167
175
182
180
169
162
162
166
170
168
162
157
154
154
156
160
163
166
163
155
151
151
157
161
164
166
169
171
169
162
154
152
154
158
157
151
152
153
155
156
163
168
167
163
159
162
168
169
167
163
162
167
179
182
178
166
159
163
170
174
173
166
165
165
165
163
164
168
167
161
152
146
149
157
163
162
160
165
173
176
167
150
141
147
160
149
151
153
155
158
161
162
161
164
168
168
167
165
166
166
167
168
175
180
179
167
157
160
168
173
170
163
162
164
164
158
155
160
165
163
154
148
152
161
165
161
153
156
172
181
171
147
138
148
164
159
156
154
155
163
167
168
166
170
170
167
162
162
167
178
182
179
173
168
166
163
159
163
167
167
161
153
153
157
159
155
153
154
159
162
155
149
152
162
166
163
155
153
163
167
159
145
142
152
167
172
169
161
157
164
169
170
172
171
164
156
149
150
161
168
174
174
167
162
158
159
165
168
167
164
157
152
151
152
157
161
163
161
162
162
158
151
148
153
162
166
169
164
162
155
147
142
145
156
165
176
175
169
163
164
165
165
166
166
160
150
142
145
150
151
151
156
160
160
156
156
163
166
163
161
163
163
161
157
160
165
167
166
165
165
160
153
146
148
158
169
175
171
163
154
145
144
151
156
160
167
173
176
174
172
166
163
164
166
162
152
143
146
152
154
151
151
158
161
159
156
156
154
153
158
166
174
174
167
162
163
163
163
162
163
161
154
150
153
160
171
175
170
164
157
153
155
160
162
159
160
165
173
180
178
169
168
171
174
170
157
145
147
160
170
171
167
164
164
162
161
156
153
155
158
163
172
175
173
166
159
158
158
157
154
150
151
152
163
169
172
170
166
164
165
166
168
168
163
157
166
166
170
173
172
169
170
176
180
171
158
146
148
160
174
178
174
168
167
165
163
162
164
168
166
163
162
169
175
173
166
161
160
157
150
143
140
149
165
173
173
167
162
165
171
175
171
164
155
150
177
174
168
161
160
159
162
167
169
167
160
152
151
156
165
165
164
167
168
166
163
162
167
176
176
168
161
166
175
181
175
166
165
168
165
152
142
145
157
166
170
165
159
160
166
167
160
150
140
137
175
172
165
158
155
155
155
155
157
167
170
172
170
167
165
161
161
163
164
164
159
154
160
171
176
169
163
165
173
178
171
164
165
172
176
166
156
147
145
154
161
161
158
157
157
155
147
137
132
134
163
162
160
157
157
158
156
155
160
172
177
179
174
170
170
172
169
165
160
153
150
151
156
162
166
166
162
165
168
168
161
155
160
169
176
174
167
151
144
144
149
157
158
161
158
152
144
140
143
148
161
161
159
155
156
159
162
163
167
170
168
162
158
164
171
177
178
171
164
155
151
152
156
159
157
155
154
158
162
161
157
155
159
167
169
169
165
154
146
144
147
152
161
164
160
154
151
152
157
158
167
168
164
154
151
156
166
172
169
157
147
146
153
164
170
170
173
174
175
171
164
157
158
158
155
150
147
157
163
165
166
166
164
165
163
157
153
151
151
147
149
153
159
161
156
151
151
156
159
157
168
173
172
157
151
153
167
175
171
155
145
150
165
178
174
165
162
170
176
177
171
165
162
160
157
153
152
160
171
178
176
169
164
162
157
148
142
144
149
151
152
152
154
152
146
139
139
141
146
145
167
172
174
169
157
153
162
174
180
169
162
166
175
178
172
162
158
158
164
168
168
165
163
160
159
160
163
169
178
181
177
169
162
159
153
148
144
146
149
152
151
147
146
143
135
128
123
123
132
143
166
168
171
170
161
154
159
172
183
183
176
168
166
162
159
156
155
154
156
157
160
157
153
153
158
164
169
170
168
166
166
165
160
158
155
153
154
155
155
153
149
144
142
142
139
132
122
121
132
147
164
161
158
156
157
159
162
171
178
175
167
160
155
155
157
156
156
156
156
159
157
150
143
144
155
166
169
163
152
146
147
152
157
158
159
160
160
160
157
153
150
146
146
150
154
148
137
131
134
146
153
156
149
148
156
165
173
173
167
159
153
155
162
169
171
166
160
162
168
169
162
150
142
146
152
161
161
152
142
135
139
147
153
159
163
164
158
152
149
150
151
150
153
155
158
158
150
139
135
139
152
156
156
154
159
169
179
175
165
153
152
161
169
178
174
171
169
169
171
168
160
154
154
151
151
151
152
150
148
145
148
150
152
158
165
167
159
149
143
145
149
152
155
155
154
156
154
150
141
138
156
166
169
166
164
167
172
172
168
160
162
164
168
169
171
173
175
170
160
152
151
155
157
155
149
145
148
154
160
163
159
155
153
155
162
165
162
157
153
149
150
154
155
150
145
151
160
167
160
147
166
169
170
167
161
159
160
162
162
163
164
162
163
163
169
174
172
163
149
143
149
157
160
156
152
148
148
156
166
171
165
158
153
155
157
160
160
162
164
163
158
155
152
145
142
152
167
178
169
155
165
162
160
156
154
154
154
153
155
157
159
158
160
167
172
172
163
155
152
158
163
161
163
165
168
162
154
155
161
164
161
162
163
160
154
144
144
153
162
164
159
154
149
144
146
158
170
173
163
152
164
160
156
153
153
159
161
160
154
148
149
154
163
170
171
162
152
150
163
177
176
166
165
173
178
172
162
156
152
151
156
163
166
160
142
129
130
140
146
152
151
150
147
144
150
159
167
169
160
153
166
168
163
156
156
164
171
169
160
150
152
158
166
168
163
152
148
158
172
179
173
161
163
168
175
170
163
160
158
153
152
154
153
144
134
130
136
141
141
141
146
148
148
147
148
154
165
170
171
168
176
178
170
159
156
162
170
167
161
157
161
166
168
163
155
152
160
170
175
167
157
156
161
166
167
161
159
162
164
162
155
147
141
139
143
151
160
158
147
145
151
157
156
152
149
154
164
173
174
168
181
178
168
160
157
159
159
160
161
164
168
169
168
160
154
156
167
174
174
164
155
154
161
167
169
162
157
158
162
163
158
150
144
148
159
169
174
164
155
149
157
165
166
159
154
155
159
164
163
159
181
173
167
163
166
163
161
159
164
170
169
166
160
156
155
158
164
169
170
165
159
156
159
166
172
167
160
155
154
157
160
161
160
158
161
166
163
157
150
150
158
166
166
160
154
152
152
155
160
163
176
170
169
172
178
173
166
163
164
168
167
163
159
156
155
155
157
159
163
164
164
160
159
161
167
167
162
155
150
153
159
165
164
157
151
147
146
146
146
149
156
162
162
157
151
150
148
153
159
167
173
169
171
176
177
174
167
159
156
159
162
162
159
156
157
156
155
153
157
161
165
166
163
162
158
160
160
156
154
155
161
165
164
157
151
147
146
147
150
153
156
153
151
152
156
156
152
148
148
154
[truncated: 210,001 more chars]
