# Supplementary material for: Evaluating flow modulating treatment response in intracranial aneurysms using black-blood MRI in vitro
Source: Commun Med (Lond). 2026 Mar 27;6:170. doi: 10.1038/s43856-026-01413-z (PMC13031954; doi:10.1038/s43856-026-01413-z)
Supplement: Supplementary file 10 — Supplementary Data 7 [file 43856_2026_1413_MOESM10_ESM.zip › Data_Figure_10a_Sup_Figure_7a/BA model 4/CN14_07_with (IFD10)/1_aneurysm_array.txt]

67
62
56
64
7
60
123
139
127
4
6
47
113
113
101
73
198
283
226
149
368
444
254
39
72
83
86
81
59
12
4
19
36
113
192
207
177
133
53
7
23
61
31
21
6
49
129
194
179
151
74
10
28
115
73
42
56
66
38
64
85
94
79
27
18
44
91
110
80
36
32
73
135
145
137
149
106
57
27
18
102
140
102
41
3
1
1
47
145
163
291
288
190
129
125
100
81
79
23
3
1
0
1
82
340
497
449
322
249
229
115
8
9
0
4
1
0
148
446
555
483
419
380
270
75
3
5
36
24
23
166
407
420
333
375
418
283
80
7
21
60
55
199
364
310
174
187
241
176
64
4
20
43
256
392
335
180
70
27
11
1
9
57
293
426
385
255
117
20
8
13
245
415
395
278
168
97
59
168
377
395
255
108
42
105
313
381
277
50
220
371
116
82
112
108
85
52
15
13
34
70
148
231
256
230
144
46
5
22
65
41
30
47
128
210
250
222
191
81
12
32
121
58
47
84
114
10
64
133
160
122
70
44
80
129
134
79
20
12
61
153
190
128
14
51
77
82
71
53
43
94
140
122
72
27
2
1
10
111
271
280
130
187
157
99
93
146
161
120
76
35
11
10
4
4
5
62
259
339
144
172
397
434
326
251
266
289
223
101
23
11
22
20
7
2
4
11
136
277
194
253
536
539
407
392
414
331
151
24
6
30
39
45
23
5
4
8
28
199
262
121
173
392
389
288
327
379
277
98
5
5
32
45
50
52
29
25
11
30
228
340
216
59
146
244
228
153
151
176
130
64
23
12
22
39
59
69
42
30
12
49
283
409
266
106
240
274
227
158
90
32
12
9
6
10
23
43
84
80
42
36
4
21
249
442
281
140
337
387
325
250
162
85
37
10
1
11
6
22
75
100
56
52
36
7
163
446
80
287
407
350
254
181
138
96
56
16
47
10
8
58
111
80
57
62
23
94
173
345
316
164
59
40
65
65
36
27
20
11
60
105
61
48
60
124
294
303
164
38
3
6
5
5
1
7
34
64
75
44
47
125
270
316
256
173
134
95
28
3
2
3
35
62
62
60
213
365
396
299
194
139
70
3
2
7
42
64
88
93
310
417
280
93
61
81
42
7
25
48
153
305
211
24
5
86
145
68
9
41
132
162
79
6
84
198
184
106
163
103
80
155
99
93
67
86
130
121
82
51
25
18
36
97
163
239
282
263
140
34
2
12
58
28
20
87
207
275
275
252
238
102
10
28
88
20
26
67
114
7
115
245
265
188
131
119
131
153
124
53
2
3
35
134
188
139
6
9
107
168
143
105
103
111
120
99
75
41
15
5
2
68
237
267
78
139
135
94
80
139
202
175
91
37
38
52
34
8
13
25
207
296
134
189
392
365
234
181
216
268
263
190
106
55
46
42
24
4
5
4
87
231
177
288
527
468
337
357
412
346
211
107
48
36
35
33
27
26
7
5
13
146
245
130
26
182
333
333
314
406
450
323
150
56
10
10
17
28
41
63
72
11
9
138
299
223
128
183
170
182
250
310
281
181
98
61
20
5
20
39
61
47
39
10
8
158
350
281
219
301
245
235
269
222
125
77
64
40
25
28
42
54
82
57
33
13
3
129
392
310
254
411
411
377
345
265
174
130
84
22
8
29
31
46
93
78
43
57
25
82
402
301
136
310
399
381
325
266
208
171
112
51
28
21
13
41
105
86
49
83
22
48
324
254
11
131
255
262
185
116
88
92
94
67
25
15
9
42
104
59
35
78
2
24
174
159
88
190
184
100
36
23
14
21
30
2
1
15
60
88
44
41
53
9
49
124
82
159
224
180
103
94
126
95
23
2
4
12
31
58
72
69
62
3
12
142
179
225
224
154
126
170
174
85
12
6
23
59
81
89
103
65
15
48
222
148
119
236
210
89
60
127
141
72
19
7
58
83
89
70
20
2
111
195
164
253
114
21
35
189
209
138
53
16
10
27
10
4
29
96
92
199
161
42
46
193
293
246
169
109
44
11
38
65
60
31
132
132
116
182
263
238
185
168
134
84
85
64
13
81
96
123
152
132
107
112
105
68
51
42
30
25
19
12
91
133
124
89
70
38
9
18
112
171
232
280
268
143
28
4
10
35
14
3
110
254
315
291
290
285
146
14
8
6
3
4
30
70
15
185
354
350
245
214
220
167
104
57
17
4
3
19
95
145
9
35
221
308
229
150
183
204
128
51
35
35
23
4
4
48
183
207
5
60
171
216
161
92
142
272
280
171
61
28
37
45
5
6
21
150
217
106
144
343
321
199
141
166
254
328
303
196
78
19
17
16
2
2
1
56
182
164
28
274
443
351
253
321
406
381
301
225
139
48
11
7
11
36
21
3
11
133
227
133
93
234
280
262
343
516
559
421
254
158
80
16
3
8
26
70
54
12
2
96
249
201
227
257
176
241
435
540
458
305
189
121
53
3
1
22
48
64
50
12
11
65
267
253
346
397
337
409
507
440
292
197
147
78
17
17
24
29
63
73
34
23
14
45
316
300
360
511
532
542
524
420
314
253
180
72
10
42
38
25
74
92
43
57
23
49
342
301
191
352
456
498
471
398
328
274
205
105
27
12
27
30
97
98
47
80
10
29
260
247
26
111
237
325
318
247
184
165
149
111
49
3
4
34
104
76
26
76
37
6
120
143
5
50
118
165
167
133
87
58
56
59
31
5
5
51
106
59
35
55
17
38
108
75
121
112
64
83
153
165
91
26
9
5
27
25
56
83
82
73
12
7
133
174
130
132
43
8
113
226
196
92
35
19
43
64
77
77
98
73
18
45
215
139
98
109
41
18
126
212
191
130
92
32
61
71
57
50
17
4
107
194
158
206
65
15
137
262
273
210
128
44
4
4
2
12
64
122
96
254
176
70
138
310
372
288
204
154
77
21
56
112
106
50
157
134
178
308
361
265
179
172
146
104
114
107
35
72
119
194
216
152
93
91
98
87
76
40
20
94
123
117
100
88
49
6
119
186
231
264
250
150
40
3
2
4
3
2
19
121
275
337
322
334
326
168
9
1
2
3
2
4
19
1
50
249
417
391
302
315
322
180
31
5
3
2
3
12
58
90
15
137
344
405
279
210
305
335
199
57
20
20
38
6
3
45
126
134
10
116
266
321
230
122
200
392
414
273
101
19
17
59
6
1
33
102
140
81
123
325
315
199
129
166
318
459
437
267
70
6
1
5
1
1
5
38
142
149
72
300
384
258
193
296
416
463
448
364
205
48
2
1
4
30
17
2
14
130
202
207
337
287
247
382
579
627
528
399
277
149
35
2
4
39
67
45
38
3
76
196
162
334
360
280
397
623
702
595
439
308
193
88
17
3
11
54
67
49
44
8
20
189
207
423
495
497
623
724
625
457
333
240
119
18
5
7
16
47
72
17
21
9
24
242
260
407
590
659
706
680
564
452
369
265
118
3
50
48
27
55
86
44
54
11
30
269
260
239
427
556
616
585
508
440
382
287
161
53
5
37
38
88
101
59
77
14
8
183
197
66
177
329
460
462
371
293
261
215
150
75
16
7
43
110
99
42
68
52
5
71
102
8
64
192
320
350
269
179
138
118
85
34
5
5
38
115
80
47
54
11
31
98
64
59
80
154
259
294
228
139
92
48
4
14
12
53
89
85
84
25
5
124
156
57
9
5
88
245
297
222
147
89
42
28
43
59
60
87
76
17
42
200
120
51
6
15
86
211
262
238
201
147
71
23
31
36
36
12
8
108
181
140
178
98
105
224
321
326
263
184
94
15
0
3
21
99
144
94
279
220
158
253
410
429
317
225
187
111
30
57
141
147
70
195
192
280
422
433
286
172
165
148
111
124
135
95
164
253
260
167
82
70
83
85
87
101
100
95
87
51
12
104
190
234
251
229
157
68
15
5
11
29
29
132
281
356
367
384
342
177
24
2
2
5
9
7
5
17
112
304
441
416
377
420
391
203
53
15
5
9
28
18
29
43
22
100
258
427
436
316
310
436
443
279
130
55
16
70
31
12
48
71
60
56
235
377
389
263
187
317
523
524
356
136
15
15
72
9
10
53
63
75
55
25
201
371
349
232
165
236
436
590
537
315
77
8
3
5
2
5
15
34
119
126
167
386
401
269
230
334
456
558
573
456
241
57
0
2
8
16
5
8
26
120
169
324
458
380
341
461
605
640
600
510
359
192
58
7
19
65
52
37
41
15
65
155
118
410
482
446
560
721
733
633
524
409
266
134
49
6
23
75
67
41
28
3
11
137
164
439
559
613
742
800
685
536
429
327
186
53
5
3
17
49
65
13
24
8
16
179
207
399
616
707
754
721
616
517
438
328
173
28
48
49
45
56
70
41
61
5
14
182
193
279
514
629
654
603
535
481
432
332
199
80
2
52
67
87
94
68
83
51
10
91
122
137
311
452
543
519
421
353
325
264
177
102
37
10
59
115
107
62
74
59
9
36
61
39
148
303
447
474
371
264
215
177
109
51
9
3
34
115
86
59
58
5
25
91
52
146
293
409
391
291
209
161
84
12
3
4
49
85
72
84
40
6
104
137
5
4
82
225
326
328
274
217
150
63
6
21
53
49
68
75
1
27
167
107
4
12
80
173
255
299
293
258
189
100
32
7
24
29
13
5
84
159
9
114
178
163
192
292
370
362
297
211
136
51
0
1
18
97
136
145
271
273
266
360
480
468
344
242
200
128
37
46
134
155
242
283
384
496
478
318
184
149
130
94
108
123
211
287
283
186
86
57
61
64
63
71
79
82
76
46
21
14
85
183
238
250
223
161
84
27
3
16
35
54
160
290
377
414
428
359
206
79
27
11
15
67
30
5
58
183
358
462
457
462
493
430
259
154
89
21
24
73
19
8
10
77
186
344
465
452
393
433
525
495
356
224
99
25
84
47
15
33
19
8
165
338
442
416
309
310
454
605
578
419
188
23
10
46
16
19
53
35
9
103
304
438
408
310
270
361
537
654
585
372
118
8
2
3
1
1
8
37
107
99
246
461
468
382
367
433
511
600
618
494
280
87
0
5
16
7
2
6
25
120
146
365
546
513
498
566
619
616
611
554
403
222
94
44
50
81
39
21
38
17
72
142
128
425
570
584
666
730
679
598
552
476
335
181
87
39
41
88
60
32
31
11
11
118
131
139
423
586
650
738
746
634
530
470
401
268
114
27
2
17
59
48
22
21
2
8
123
157
59
388
613
674
691
658
578
500
443
373
234
81
6
45
59
62
44
38
64
28
0
92
121
295
573
642
609
547
488
442
411
344
234
110
21
49
93
88
79
63
80
70
8
27
53
181
431
542
554
488
394
337
325
278
203
131
57
12
75
120
97
65
75
62
22
32
37
63
245
400
503
503
395
293
247
211
136
92
47
3
38
114
82
64
70
8
13
73
9
85
231
393
490
439
332
251
200
117
51
10
3
50
84
53
78
60
3
57
108
5
65
209
331
377
350
313
264
193
107
44
16
52
49
56
77
23
7
112
6
77
172
232
292
337
336
296
220
134
54
10
24
37
25
13
33
119
8
91
186
220
263
349
409
392
318
224
150
67
1
0
10
50
90
97
243
316
356
441
524
504
383
262
187
121
36
35
96
95
282
365
458
534
513
369
215
131
102
67
82
242
298
295
217
103
49
39
41
57
58
66
71
59
39
30
37
112
203
259
270
244
174
88
27
12
22
41
112
210
314
398
448
464
395
262
130
64
11
18
79
59
9
95
247
400
479
497
519
523
455
334
241
137
22
18
81
25
6
3
101
217
372
476
488
488
529
545
511
417
326
138
3
10
63
16
23
8
6
82
225
365
452
437
403
456
555
616
591
475
276
66
0
3
23
22
50
33
8
166
351
462
460
409
410
483
585
650
603
436
184
7
2
2
1
2
9
43
107
81
252
473
517
494
498
533
551
592
605
515
325
130
23
6
15
1
2
2
38
147
150
26
327
557
588
601
630
624
586
588
560
433
252
112
56
52
73
30
11
29
14
100
153
75
388
595
638
685
684
610
548
548
515
391
220
103
51
41
79
48
27
30
4
28
116
109
105
422
605
635
668
643
552
481
469
448
340
168
59
16
16
51
30
22
31
18
3
78
113
39
401
613
616
595
565
507
436
413
385
293
125
29
17
60
50
26
32
59
52
8
41
65
21
301
591
603
536
478
425
369
357
332
264
135
30
22
101
87
60
54
61
72
49
26
17
5
163
475
560
513
431
344
285
287
275
231
150
50
10
85
125
87
59
70
56
40
45
51
299
456
503
468
362
272
238
226
174
134
65
6
47
116
83
67
87
32
6
53
4
120
312
455
504
430
332
261
222
158
119
69
3
45
85
53
81
82
1
17
75
6
145
325
407
401
362
330
280
221
162
107
38
43
53
65
87
45
4
49
0
22
167
258
291
331
365
358
311
250
171
81
21
23
61
51
2
7
64
3
83
207
275
331
405
443
414
338
237
142
65
5
5
6
7
12
52
219
348
421
506
565
543
425
280
163
97
33
37
44
14
304
415
500
561
547
427
246
121
73
67
59
182
250
297
310
249
123
44
32
137
127
103
87
72
46
36
37
144
215
274
305
314
286
205
95
32
23
23
21
101
199
278
345
403
457
485
441
314
163
68
31
23
57
78
27
41
158
290
407
468
500
527
528
481
397
285
169
44
7
23
42
4
3
124
214
356
475
517
546
559
539
515
470
383
202
35
12
54
30
14
3
4
125
224
325
425
471
500
551
582
585
586
518
356
131
1
4
31
24
38
24
8
187
327
426
471
476
511
545
573
605
606
487
259
58
5
0
1
3
6
45
102
76
20
228
428
501
515
533
571
560
562
579
537
375
168
34
2
1
1
4
3
53
170
165
20
280
515
573
584
601
598
561
564
561
470
292
124
45
24
43
25
2
1
19
124
163
52
364
579
614
625
605
553
512
531
532
437
255
109
46
21
55
39
27
28
4
25
102
107
446
614
601
589
556
488
435
444
460
385
211
73
19
4
25
24
29
43
33
5
46
78
67
439
612
570
524
498
445
378
366
377
316
171
41
6
35
29
19
47
49
52
38
27
36
20
319
570
545
473
430
383
317
311
311
275
164
38
15
88
79
49
50
47
49
59
42
2
158
462
520
452
379
311
252
262
274
251
166
48
9
85
122
86
60
62
47
33
45
49
325
473
468
407
312
244
234
253
226
165
63
7
54
110
87
77
99
55
15
44
8
166
388
492
474
380
301
257
248
217
179
98
15
31
72
66
95
96
28
14
56
5
23
240
427
457
401
354
320
279
250
220
155
62
21
48
84
110
57
7
30
1
76
267
354
358
373
381
352
311
274
203
104
34
29
80
76
22
3
32
3
111
268
353
409
462
470
421
352
248
139
53
10
6
16
3
3
28
222
383
480
568
611
568
454
289
150
69
53
35
42
7
142
309
432
528
586
572
462
268
117
68
77
57
186
247
294
321
270
140
48
37
277
310
282
219
162
98
48
35
42
203
308
372
379
368
360
330
241
115
48
32
24
3
226
305
337
365
393
440
479
464
349
186
89
67
41
34
59
57
167
249
301
370
426
470
508
525
505
426
308
199
106
13
17
50
3
2
137
192
207
326
452
513
552
557
547
533
501
401
264
83
2
14
60
11
4
3
194
209
270
398
494
548
574
562
554
577
535
395
190
30
5
37
35
22
12
7
92
210
275
371
456
492
535
547
534
554
588
508
309
96
2
2
3
3
7
34
82
66
77
238
376
457
460
483
541
544
534
557
547
414
201
42
5
3
2
1
3
58
165
161
71
292
479
511
489
504
537
533
544
559
505
338
146
32
3
6
13
2
5
24
117
146
124
389
551
551
527
517
498
479
502
523
467
297
124
35
2
22
30
28
30
19
6
72
192
478
589
552
519
496
439
399
408
440
398
248
87
11
4
1
14
35
44
34
10
16
169
473
580
527
473
448
395
343
334
350
314
200
55
2
6
10
13
60
49
34
30
24
65
369
529
486
416
385
350
302
299
290
261
186
54
12
69
63
41
63
48
26
30
32
33
238
453
464
385
327
293
259
275
279
251
178
64
13
83
107
89
75
71
44
16
30
10
137
373
469
421
337
273
240
262
290
265
182
68
8
51
95
94
96
102
64
21
34
40
260
459
500
417
316
269
263
285
276
213
103
25
16
51
76
108
94
33
20
46
0
96
343
501
474
374
320
292
275
278
251
170
70
10
36
94
114
51
2
27
0
144
369
447
420
398
373
325
298
280
210
110
44
36
86
81
21
0
7
173
357
442
482
504
476
408
345
248
132
44
7
24
28
3
4
31
245
415
525
616
635
565
450
295
147
63
65
50
15
117
284
416
535
597
567
456
281
133
89
95
69
168
235
287
314
268
155
63
51
445
488
454
382
279
166
78
51
53
49
344
451
492
458
423
394
360
272
150
72
49
31
13
380
396
364
366
376
409
445
446
357
213
126
102
64
30
32
38
358
356
298
324
381
439
485
512
499
431
326
252
168
67
4
14
23
3
310
308
235
306
425
497
535
553
559
546
504
412
315
148
10
15
74
28
3
0
313
238
249
396
507
542
549
534
537
563
534
416
242
63
4
25
58
32
6
4
256
284
242
347
449
486
511
519
499
516
555
504
346
135
3
1
3
1
11
24
42
36
250
296
355
428
414
430
493
522
514
536
538
439
243
62
7
1
2
2
1
39
124
119
250
362
459
470
416
420
474
502
517
544
521
389
190
45
2
1
4
1
3
21
86
105
119
292
433
517
492
455
444
439
435
457
493
479
350
162
31
5
1
19
22
38
28
2
35
129
344
488
527
487
464
438
397
369
378
407
391
285
111
3
5
3
6
37
48
39
20
8
102
338
482
522
465
417
387
353
332
331
324
293
217
74
3
7
1
6
54
60
37
18
16
277
441
491
436
351
318
308
312
317
281
234
185
69
15
69
44
33
70
67
31
9
11
207
381
470
426
315
261
263
289
315
289
236
178
81
18
84
92
95
94
88
59
17
12
127
310
438
465
364
268
239
262
306
319
271
184
80
4
54
84
105
116
102
61
20
23
32
194
384
499
474
344
256
243
278
314
298
212
102
32
3
42
78
101
75
24
16
33
59
232
436
523
443
320
266
254
271
290
250
155
72
27
36
87
85
27
4
26
38
234
437
490
437
383
339
293
284
268
194
98
44
41
80
60
10
7
7
35
248
430
499
521
515
459
382
327
237
117
34
1
27
25
5
5
3
59
268
428
540
630
627
532
428
295
153
67
72
55
14
79
233
374
519
579
530
426
290
161
119
116
84
127
215
275
286
244
164
93
72
441
423
323
187
91
406
527
570
563
515
405
264
147
100
94
83
451
506
506
465
444
422
387
305
194
111
83
61
39
25
337
501
431
356
346
367
386
411
410
358
251
172
127
85
48
40
49
304
512
426
302
307
382
438
472
480
468
423
358
300
222
110
34
30
23
5
483
422
287
315
433
503
533
545
541
525
490
438
360
223
54
7
21
58
5
3
395
447
282
272
422
520
520
521
511
519
533
523
439
301
103
3
15
95
63
16
5
451
371
253
356
470
479
484
489
479
489
523
498
385
186
21
1
3
20
30
20
4
2
294
452
356
342
413
422
421
477
501
496
510
525
459
303
103
9
2
0
4
2
20
62
56
331
438
412
431
451
406
398
445
466
477
507
519
435
251
72
2
1
1
4
8
15
48
64
359
468
451
456
455
428
406
394
394
410
450
471
397
211
44
6
2
4
14
34
20
5
16
378
501
474
445
432
412
388
362
357
362
375
370
314
150
10
5
1
5
29
50
38
22
26
363
505
482
446
403
352
322
325
343
347
308
263
219
98
6
6
1
1
33
66
53
27
25
300
488
497
462
387
291
247
274
322
343
272
204
161
81
22
83
43
38
61
68
50
17
9
224
450
507
477
390
264
199
235
306
344
291
213
159
83
19
86
93
108
107
90
62
25
12
357
467
487
434
311
212
215
280
333
316
248
173
90
23
62
95
120
128
99
52
21
28
195
387
473
493
406
276
209
230
284
312
271
186
104
43
5
44
75
85
58
17
17
34
266
407
476
474
365
252
211
228
264
274
213
133
69
32
23
54
41
13
12
29
105
224
346
451
456
391
335
293
269
271
245
166
77
34
38
66
30
2
19
35
155
330
462
502
508
491
423
357
309
222
97
21
7
38
24
5
18
128
297
424
528
615
595
493
406
294
156
68
64
47
17
5
71
186
329
493
549
485
396
298
188
138
122
84
14
88
199
267
258
214
167
116
88
444
511
518
436
295
187
146
457
524
552
583
581
502
366
243
181
161
136
401
497
481
441
420
435
446
420
352
253
174
135
110
76
61
430
519
405
329
342
367
390
399
394
369
297
217
159
118
98
84
67
423
551
415
301
335
426
468
471
447
428
417
393
335
246
149
86
72
76
42
367
564
436
306
355
479
531
541
525
499
478
475
460
396
256
113
4
18
72
44
6
531
503
307
312
467
525
503
502
496
492
502
508
461
341
155
24
14
110
95
21
2
371
578
413
271
381
481
467
461
470
474
485
512
503
417
240
51
1
6
54
49
20
5
5
471
563
371
320
407
435
431
472
480
478
495
524
485
358
159
5
1
1
5
3
15
7
7
511
548
391
371
424
418
412
442
437
436
465
510
467
313
113
4
2
1
4
5
15
15
63
548
567
405
378
418
415
390
381
377
376
404
448
418
261
72
5
2
2
13
23
18
20
91
576
592
426
373
381
364
344
354
371
365
349
343
319
194
38
1
2
2
17
52
37
30
70
558
600
451
388
348
286
274
316
364
365
307
233
204
118
6
3
5
2
16
57
66
43
51
499
604
498
414
336
239
206
260
331
354
280
181
136
72
13
66
70
54
46
51
59
34
33
410
601
537
434
339
221
168
224
310
345
285
201
143
85
43
93
109
121
109
76
55
33
27
277
529
553
454
367
255
182
213
291
329
293
222
161
98
46
74
106
126
127
92
45
28
41
387
533
503
418
313
221
191
234
284
286
225
155
110
63
30
56
71
74
51
22
28
211
492
528
449
364
270
196
190
229
259
239
172
118
78
33
9
18
17
14
20
39
325
449
439
418
369
315
280
265
258
263
224
141
63
27
22
45
14
5
30
237
348
430
461
460
465
448
384
335
301
212
80
11
15
48
24
2
156
282
371
438
521
593
557
459
392
295
153
58
42
36
25
59
145
220
349
510
547
466
384
308
204
139
110
68
14
91
214
288
262
211
177
129
92
396
474
528
558
502
382
283
231
187
397
468
489
498
554
587
549
443
339
267
229
182
116
453
477
428
380
378
420
462
452
401
312
240
195
170
132
98
231
459
448
346
320
362
389
415
419
410
392
339
260
199
167
161
149
89
476
459
329
299
396
484
503
480
439
414
425
417
348
248
185
152
126
117
87
459
518
352
291
408
529
553
540
505
460
444
463
468
388
263
148
74
41
88
99
1
328
564
461
286
350
495
514
493
489
484
472
485
493
465
340
194
52
13
26
108
11
0
471
580
380
293
403
464
442
446
465
473
498
522
514
424
277
94
2
12
71
52
17
2
5
550
546
339
306
397
422
429
466
468
464
498
539
511
389
214
49
1
1
1
3
16
1
7
585
534
321
318
391
406
417
444
428
412
440
500
484
351
158
21
0
2
1
4
16
20
73
321
628
542
327
320
385
381
365
388
389
366
369
417
414
295
105
4
2
3
10
26
14
25
124
340
659
567
349
329
344
307
305
360
392
370
332
316
301
219
71
2
1
2
14
56
45
49
112
77
315
643
579
390
342
299
234
250
323
372
373
310
219
177
128
38
11
32
13
12
57
75
61
82
60
261
599
600
427
346
281
201
199
262
324
348
288
183
119
68
16
84
104
78
40
42
63
54
65
530
623
468
342
265
186
168
237
304
326
280
205
145
85
48
95
123
127
102
69
55
46
58
414
614
516
359
270
198
170
230
295
308
268
209
158
105
57
80
114
123
117
89
50
40
58
219
530
593
442
301
219
181
197
248
280
257
188
132
111
80
52
72
78
76
57
31
36
386
627
544
361
245
193
170
201
245
253
200
133
105
89
49
24
28
28
24
25
46
510
582
465
355
278
238
243
256
253
243
197
120
56
25
17
30
17
14
38
231
442
527
504
433
390
397
392
336
303
283
196
65
2
13
36
17
3
34
171
370
471
479
473
530
572
512
417
372
288
149
47
17
21
25
7
234
311
357
456
574
569
464
385
318
215
133
85
44
67
123
199
308
358
310
246
207
149
94
336
430
488
537
580
552
461
372
310
231
305
427
460
463
475
527
577
566
495
411
340
278
210
132
324
450
425
390
371
378
424
473
473
429
350
286
246
217
178
130
332
427
349
308
352
411
426
447
451
439
411
361
289
238
221
220
189
119
341
452
326
259
336
469
524
517
493
462
439
441
424
339
248
220
216
184
150
115
490
411
257
298
468
554
549
524
490
455
447
466
457
358
241
173
124
98
118
115
46
424
521
366
274
395
497
492
483
485
476
472
490
495
446
329
197
87
13
23
89
12
1
509
491
329
335
424
429
417
446
469
476
512
543
527
420
295
136
19
14
68
45
17
0
5
306
544
450
303
328
398
395
417
460
460
456
503
555
536
406
258
94
6
1
7
3
17
7
6
365
568
437
272
310
376
378
403
441
438
411
433
494
495
376
207
57
4
1
1
5
11
9
45
426
617
442
267
300
356
327
335
398
414
376
357
393
399
313
146
13
4
2
5
28
13
20
114
77
465
651
461
283
302
304
244
275
362
400
371
328
298
274
225
101
1
4
1
11
57
49
54
120
90
450
649
488
323
292
248
191
237
315
355
360
317
221
161
124
57
18
69
33
18
59
70
65
99
78
385
627
524
343
270
216
167
203
260
305
329
293
199
124
70
23
85
124
96
48
45
63
58
82
301
595
563
364
243
188
146
174
251
301
304
270
218
163
96
43
82
124
123
97
76
61
49
71
518
605
418
260
182
140
156
241
294
284
251
207
164
115
67
75
117
121
108
94
61
40
63
361
610
549
334
198
147
143
197
253
270
238
168
113
101
87
71
89
93
85
67
39
34
55
522
648
462
255
158
139
155
219
262
242
166
101
86
84
66
58
66
57
35
29
50
305
597
580
416
280
201
176
219
254
239
206
162
100
50
27
27
36
30
19
45
341
568
594
497
371
305
318
325
277
252
248
174
53
1
1
10
2
7
53
310
522
586
536
490
515
526
447
362
338
274
147
46
6
0
3
3
216
391
479
524
592
648
586
465
388
332
237
146
77
27
207
297
382
458
458
384
314
264
196
119
69
366
380
322
370
440
487
542
598
603
540
458
375
277
176
357
419
433
443
471
511
562
570
527
455
388
312
236
158
184
373
403
369
368
394
406
437
472
474
427
357
309
280
243
200
153
90
385
351
279
309
410
460
463
469
473
452
409
355
303
269
258
249
216
148
74
425
380
235
256
412
525
536
511
500
484
461
443
408
320
245
241
251
224
179
135
381
469
316
228
362
517
548
524
500
479
466
460
463
432
324
215
179
163
145
143
120
60
485
446
296
314
447
478
466
481
488
472
480
501
495
423
313
190
105
33
25
59
40
2
2
359
511
391
310
385
438
397
408
466
483
475
511
554
534
418
300
168
42
12
39
38
27
1
2
408
497
357
294
373
407
382
415
460
464
454
496
556
549
418
282
129
1
1
2
4
22
7
2
446
511
344
263
333
372
365
393
438
448
424
433
487
500
393
243
88
3
1
2
3
12
2
4
16
508
549
347
249
310
328
286
320
400
429
393
369
387
392
326
190
46
4
0
1
24
29
14
71
71
557
586
356
253
286
259
203
260
355
388
371
341
303
265
231
135
20
3
0
5
50
54
44
99
87
547
604
396
267
243
196
167
231
292
323
341
320
241
167
129
72
25
68
43
20
52
59
55
96
77
492
613
440
275
204
155
147
203
248
286
308
289
217
148
86
37
70
121
97
55
54
53
42
80
73
419
614
478
282
179
131
112
174
256
298
287
263
228
189
118
56
66
120
120
98
90
67
34
60
311
581
535
322
194
132
94
137
237
283
262
231
205
173
129
86
75
123
128
109
102
71
27
48
483
615
441
239
147
104
105
181
244
249
217
158
102
86
85
91
114
114
93
71
41
24
41
299
601
576
346
179
119
98
140
230
269
222
137
74
60
68
77
91
99
74
35
26
48
410
597
503
337
214
136
127
201
253
215
164
126
87
44
29
41
51
34
15
42
425
593
545
419
291
218
231
252
217
203
216
159
53
1
0
2
1
12
66
399
564
590
532
471
456
436
363
306
306
262
151
54
10
3
5
19
298
488
596
641
671
659
566
453
388
343
268
185
104
42
17
338
460
548
579
540
452
382
328
256
170
98
235
257
237
215
186
316
371
433
470
435
347
324
385
433
479
533
600
645
622
549
449
339
238
264
374
393
396
423
457
491
541
570
549
488
422
354
278
207
143
276
370
344
321
361
410
433
448
461
457
412
353
325
304
263
222
188
130
318
370
271
243
343
455
495
492
485
472
436
386
339
306
286
271
260
235
190
123
309
438
296
203
310
482
549
533
509
502
485
447
417
385
308
243
241
260
246
210
156
87
446
412
258
278
449
539
526
499
482
474
468
456
444
409
307
201
174
185
177
158
127
73
362
495
370
287
394
484
454
448
486
490
469
483
505
488
416
308
196
110
74
67
57
62
29
2
451
478
333
333
431
433
379
419
489
495
476
504
554
536
425
305
194
71
4
7
37
42
5
0
478
445
307
311
396
398
387
424
463
469
458
482
542
548
430
291
157
37
3
2
6
31
6
0
279
501
440
296
287
345
359
370
400
433
453
441
439
480
502
413
266
111
9
2
1
4
27
8
2
9
326
549
459
292
268
311
292
282
332
398
429
416
397
397
400
352
236
78
4
1
3
20
46
25
33
69
348
596
490
292
251
266
218
205
272
341
371
375
365
324
281
258
186
58
2
2
2
37
53
33
65
83
324
597
526
323
232
197
159
176
236
274
303
330
323
263
190
156
104
39
42
45
19
42
49
39
79
70
251
564
565
363
226
151
112
148
209
243
284
298
280
231
177
112
59
54
107
99
64
60
46
23
64
66
514
592
397
223
138
90
102
182
258
298
275
248
233
207
141
75
61
117
126
109
105
71
16
39
429
601
449
249
152
101
74
133
230
270
235
206
196
177
139
103
91
133
142
121
114
78
13
31
269
562
560
328
176
128
79
81
166
226
216
182
137
94
80
90
107
134
130
96
70
42
16
30
428
614
472
254
147
96
62
135
242
259
186
104
56
51
64
85
104
105
70
21
15
41
194
485
564
428
268
151
77
94
198
248
189
129
113
89
55
38
46
49
23
5
20
74
208
490
570
455
324
217
148
154
185
177
184
209
170
66
2
2
4
4
8
44
223
445
530
537
508
439
370
323
279
271
296
264
160
59
9
8
24
41
145
346
544
665
699
677
610
520
442
394
347
289
223
146
83
42
263
444
575
643
645
590
507
430
371
313
234
151
283
337
348
324
290
250
178
291
360
412
477
542
542
457
336
263
351
395
425
467
510
582
661
689
634
522
407
315
234
310
365
365
368
403
435
464
508
557
562
518
459
401
337
277
207
178
320
328
292
303
363
421
452
449
443
434
397
353
341
332
298
263
237
186
375
305
208
251
385
478
514
519
497
450
399
354
327
314
300
284
272
260
235
181
400
391
222
218
380
518
546
526
517
507
462
404
376
363
305
242
238
257
260
240
190
104
306
449
329
241
361
511
530
498
477
472
472
461
431
412
387
300
194
168
192
196
171
137
93
421
442
303
323
462
491
436
442
477
474
468
490
504
477
407
312
205
128
107
98
63
69
67
17
264
476
412
308
365
447
416
386
435
484
484
476
507
553
532
427
313
213
112
47
31
26
53
13
0
335
493
384
291
335
391
386
405
429
446
456
460
477
528
539
438
295
173
78
16
8
9
35
0
2
2
387
500
365
282
308
334
344
385
407
413
436
450
447
474
499
435
284
131
35
3
4
9
39
10
11
45
432
530
367
272
293
291
265
303
352
379
407
426
423
413
416
389
284
113
3
2
3
15
52
30
17
70
460
574
386
259
257
235
195
230
290
323
355
381
385
345
307
297
250
107
1
1
1
26
52
25
29
81
433
598
433
265
202
158
142
196
243
267
305
332
324
281
219
188
154
77
28
45
19
32
46
23
47
73
356
591
488
294
181
103
87
160
215
254
300
299
271
245
199
136
80
56
97
108
71
63
47
12
44
72
264
571
540
323
175
88
53
113
202
260
294
263
232
234
216
154
90
66
111
134
121
111
71
7
27
74
513
583
369
191
103
62
77
153
222
239
198
175
181
176
145
114
100
135
150
132
120
80
6
23
384
593
478
239
129
101
64
85
162
201
173
138
112
92
88
99
113
139
135
96
65
39
13
24
186
510
573
377
200
126
62
45
154
255
233
145
76
55
67
82
90
95
91
55
10
3
21
281
522
524
377
211
84
28
92
211
243
175
127
124
115
78
48
35
23
7
4
1
40
287
538
543
381
241
158
105
98
133
160
198
237
203
92
5
5
4
6
5
5
299
471
494
494
487
411
300
227
214
260
313
284
173
60
4
11
29
29
203
391
580
703
718
645
542
471
435
401
349
294
235
174
124
71
333
516
635
686
676
624
549
458
390
346
289
205
262
351
415
432
401
340
287
221
270
340
402
445
501
578
616
553
418
291
299
363
398
425
461
497
558
652
728
701
585
466
382
299
224
322
341
341
360
397
428
449
481
537
569
544
492
441
396
348
275
168
258
319
276
265
311
376
437
470
454
427
411
385
359
359
361
340
318
297
245
162
305
371
226
185
290
421
485
522
540
506
427
359
326
320
322
319
307
301
292
283
237
237
430
304
170
267
442
524
522
508
521
512
442
362
344
346
300
245
240
260
270
268
228
134
369
390
238
251
431
528
505
467
445
455
475
461
412
390
369
287
193
168
196
206
184
155
121
74
246
419
339
251
361
486
476
435
438
441
441
469
504
507
466
397
309
218
150
132
113
76
84
91
38
341
441
324
290
386
436
411
413
442
451
451
470
517
552
521
419
314
232
152
94
46
13
52
21
1
408
451
312
282
352
382
395
420
419
411
427
451
479
517
523
438
302
187
113
63
30
10
20
1
1
5
459
445
290
274
321
328
347
394
393
379
407
439
447
465
491
452
310
150
57
25
15
15
35
7
10
54
499
459
279
258
297
266
260
321
350
350
374
413
424
416
423
420
326
151
22
3
3
14
52
28
9
71
534
508
295
235
242
201
190
250
288
304
334
369
382
352
324
326
298
154
14
1
3
21
59
33
11
75
515
557
346
223
172
127
140
205
235
264
306
322
319
292
243
209
190
113
36
42
24
29
53
26
17
82
444
575
403
241
142
64
76
165
213
260
305
288
264
260
222
153
98
68
94
115
77
63
56
10
23
89
348
580
463
263
135
32
26
135
211
249
274
246
223
239
229
165
95
64
95
132
125
109
72
9
25
91
261
559
522
299
141
43
22
100
175
200
203
170
153
173
181
157
118
90
113
140
131
118
75
11
24
473
575
386
177
84
61
63
109
162
177
143
113
104
108
116
113
100
113
122
93
61
35
11
31
284
542
503
300
161
91
29
60
184
255
213
131
79
79
102
110
86
56
55
45
9
4
4
353
525
476
330
155
22
7
118
220
228
179
151
158
152
111
57
15
4
6
2
1
4
104
367
560
510
323
169
103
72
65
99
152
221
272
245
133
21
5
5
4
4
1
126
374
501
486
462
450
380
258
167
167
249
329
313
200
67
4
10
32
30
272
445
606
709
710
620
503
435
421
401
353
292
231
174
148
98
190
390
559
670
713
700
652
577
477
404
362
320
246
161
307
408
486
506
462
382
317
262
191
232
308
383
439
477
515
588
654
625
496
357
234
315
365
399
433
472
509
552
640
743
747
634
512
439
355
268
320
319
331
367
405
442
461
476
521
567
559
508
461
435
405
333
215
299
297
239
260
333
397
457
488
463
417
390
366
353
363
376
375
368
347
300
218
356
322
168
200
345
449
486
519
541
500
406
327
298
298
314
329
333
332
324
324
287
175
321
397
210
164
333
484
514
488
475
504
506
428
342
327
326
284
247
253
276
285
292
264
168
391
299
176
287
469
511
479
437
402
426
474
460
410
390
359
277
194
177
204
215
200
179
148
96
323
383
236
227
385
466
451
446
434
400
406
460
503
504
462
388
304
228
174
152
126
95
108
120
63
400
382
250
283
387
412
418
442
437
412
414
453
509
540
501
409
319
251
184
122
57
26
62
51
3
207
459
391
252
279
359
389
416
422
391
377
397
432
470
499
496
431
316
207
136
84
34
1
1
1
0
14
281
493
375
230
262
324
341
365
379
355
348
375
414
432
445
469
452
334
175
75
36
16
10
26
4
7
57
325
525
372
216
239
278
254
269
311
320
316
345
380
399
400
414
426
347
181
43
2
1
16
49
23
7
73
323
563
427
237
211
210
174
191
243
263
280
309
335
355
348
331
331
306
181
37
2
4
22
62
31
7
68
273
562
499
288
197
145
107
136
189
215
252
282
287
299
304
265
219
199
129
40
26
27
23
57
33
9
87
189
505
532
336
216
120
38
63
150
191
238
269
253
252
276
245
172
110
77
79
108
73
53
62
14
11
94
423
548
380
228
110
8
12
141
187
208
233
219
219
251
244
179
107
66
75
113
114
100
74
13
14
95
351
562
432
239
108
2
6
121
163
164
178
165
157
181
195
174
129
85
79
115
122
108
71
21
31
239
527
512
293
137
51
25
66
124
148
163
151
127
122
137
151
134
87
66
84
79
58
30
13
43
372
538
421
241
126
49
16
89
190
236
209
151
108
112
137
138
90
30
4
26
6
2
4
37
143
415
509
421
273
96
8
14
135
198
203
189
181
188
183
147
81
20
1
2
3
4
4
187
441
552
464
266
104
46
42
42
67
136
228
292
277
182
56
6
3
2
6
6
209
436
523
482
418
386
336
241
142
132
220
327
335
244
90
4
6
46
66
9
156
348
498
612
681
689
617
498
412
392
390
361
301
219
162
153
136
247
434
586
693
743
728
667
582
490
425
379
332
269
195
235
346
459
540
557
504
425
356
305
234
261
345
420
476
509
537
592
671
676
565
425
320
278
336
369
409
449
498
543
568
632
741
771
674
556
490
409
270
153
296
319
310
335
383
426
466
485
486
504
548
555
514
476
466
446
377
261
157
309
264
217
269
353
416
471
491
458
405
363
333
328
349
379
394
395
375
347
269
158
352
256
140
230
381
461
484
503
515
472
385
305
265
261
286
324
348
349
342
353
329
203
356
326
148
192
386
492
494
461
437
468
479
415
343
327
307
260
241
265
288
297
308
292
200
290
378
213
159
333
475
477
457
410
364
401
461
450
418
409
363
268
195
184
209
227
218
196
167
115
383
330
172
241
395
429
431
453
421
371
385
438
474
485
458
389
306
237
190
163
140
114
126
140
92
216
437
324
209
291
376
387
429
456
423
393
394
424
472
497
465
397
332
268
203
134
72
42
75
85
29
1
288
479
335
221
282
357
397
432
407
362
358
374
402
440
459
448
411
332
232
154
94
41
13
4
5
4
19
360
495
313
203
256
320
360
378
346
311
324
350
377
400
412
429
429
346
204
96
44
19
13
22
4
7
65
405
510
299
187
221
250
254
279
284
279
297
321
339
360
375
392
402
343
205
72
6
1
20
45
15
9
85
402
544
351
207
189
174
161
194
220
237
265
284
293
318
337
332
318
286
188
59
3
3
25
58
23
4
78
354
564
428
252
181
124
95
129
165
190
225
239
236
268
304
281
227
188
125
40
8
16
18
54
29
7
85
276
536
470
290
208
111
24
52
127
157
187
203
200
231
278
260
190
123
76
52
73
55
37
57
23
6
80
180
486
492
315
216
102
7
15
127
134
149
180
188
212
253
254
198
126
75
60
89
92
84
72
22
7
80
428
534
346
202
95
7
14
123
120
126
160
170
169
192
213
196
148
92
59
86
108
95
62
21
28
86
322
547
430
223
119
37
13
74
115
130
164
173
152
145
165
179
156
98
48
48
58
51
26
13
54
446
514
347
199
98
24
29
107
171
210
212
175
134
138
163
164
123
53
4
3
3
5
4
52
227
473
490
370
215
53
6
33
126
161
177
190
195
201
204
182
124
48
4
2
11
11
5
288
506
530
409
214
56
6
17
18
40
117
219
289
291
229
100
6
1
5
6
8
3
292
478
529
464
363
314
298
242
144
113
190
305
342
279
122
1
7
50
109
66
217
408
536
599
644
673
633
515
401
361
372
369
314
217
152
157
169
96
302
468
607
714
776
754
672
577
504
455
404
344
288
225
272
379
498
573
583
532
472
411
353
276
316
334
350
350
298
389
460
514
548
569
607
686
714
621
485
374
306
357
387
442
487
537
579
586
617
721
774
705
602
542
452
308
201
306
315
317
356
411
457
489
498
474
463
502
532
516
497
493
472
409
304
192
305
232
209
287
381
439
478
475
428
370
314
279
289
332
379
403
402
392
379
313
190
324
206
142
252
393
464
484
480
465
416
347
280
234
222
255
310
346
352
348
369
360
225
358
260
129
231
400
467
470
440
406
421
431
387
346
339
303
246
234
264
292
303
319
310
224
340
347
165
182
370
455
439
427
382
341
379
428
421
417
430
378
269
196
185
214
239
230
210
181
122
220
411
274
153
277
397
398
420
439
393
356
378
409
427
446
442
388
312
243
194
169
148
123
126
139
109
299
439
263
197
310
363
373
436
445
396
378
380
389
416
432
410
376
340
282
210
142
81
50
68
87
63
19
355
462
274
215
294
350
394
429
382
333
338
347
364
394
401
386
375
338
255
170
105
56
29
22
21
27
53
408
466
269
206
260
312
364
374
315
279
299
314
332
359
373
379
385
339
233
125
57
33
30
25
5
16
79
451
473
252
192
220
229
256
282
260
250
278
291
294
321
351
365
361
320
222
106
24
5
24
42
11
19
99
455
507
290
193
175
145
156
194
203
214
247
258
254
282
321
326
298
259
188
84
6
3
28
55
16
6
86
420
545
359
222
162
100
80
119
146
166
188
192
197
235
278
274
228
178
118
44
3
2
19
60
21
6
83
357
545
403
258
197
94
11
45
105
113
127
138
156
202
246
246
199
136
75
35
31
28
22
50
26
3
62
275
522
433
278
216
92
6
29
111
90
99
131
154
193
236
246
209
145
83
54
65
70
67
65
23
3
59
477
492
296
199
96
5
28
110
91
110
146
157
160
189
219
213
166
106
68
72
89
79
44
10
17
84
385
548
370
193
123
36
14
76
105
122
161
170
146
145
179
199
177
125
72
42
42
37
15
4
49
213
506
488
294
174
83
21
51
111
147
186
199
169
138
152
185
192
156
94
32
0
2
11
21
69
324
517
470
327
170
34
4
45
101
129
158
184
198
206
222
214
166
77
22
6
13
58
8
381
554
510
366
178
38
5
6
9
36
117
218
280
289
253
141
13
2
4
6
6
3
141
368
511
525
441
327
272
281
256
168
130
195
292
326
281
140
10
5
34
115
83
268
451
555
588
624
674
658
542
418
365
370
367
309
212
148
161
191
141
179
347
499
633
742
805
780
688
590
532
486
427
359
312
258
302
412
524
594
597
560
520
469
401
322
247
323
354
390
406
408
390
245
342
434
502
550
587
605
637
710
745
662
532
412
222
322
377
419
489
541
580
600
582
592
688
760
723
639
573
474
334
243
301
310
331
385
451
500
508
485
429
397
437
497
517
518
513
487
432
345
230
299
214
215
309
409
468
486
446
380
314
255
227
256
322
382
412
407
405
404
336
211
298
182
159
264
391
468
493
460
411
352
301
260
226
210
241
298
340
348
350
373
371
237
195
347
213
135
259
384
427
447
431
388
376
372
349
347
361
320
249
226
251
283
298
317
320
248
360
315
147
213
379
419
400
392
353
330
361
387
385
408
440
390
281
199
179
206
235
230
216
193
129
274
408
227
161
306
385
375
411
409
354
343
368
376
385
407
412
374
315
249
197
169
147
119
115
131
111
359
407
201
200
322
343
363
434
420
360
353
358
361
372
374
350
338
333
290
220
150
90
41
45
76
77
42
393
408
214
216
301
334
375
409
361
308
303
309
332
356
350
324
325
322
269
189
122
74
37
13
20
49
60
424
412
230
219
268
299
350
354
297
262
260
267
290
327
339
333
332
314
251
155
75
50
46
28
3
28
85
474
430
225
205
223
216
251
278
249
229
240
244
255
291
328
337
318
293
238
139
48
17
33
41
11
24
99
498
476
243
185
165
126
151
191
189
191
208
217
224
256
293
303
275
244
196
111
29
7
36
56
14
6
81
477
527
302
191
135
73
65
107
127
132
141
152
175
206
229
241
219
177
124
59
10
4
38
69
17
5
76
422
540
351
231
168
59
0
45
90
77
79
97
131
169
191
203
191
143
83
39
18
12
27
56
16
3
72
341
524
385
265
210
71
3
45
109
79
77
95
118
157
198
215
203
153
95
63
60
59
56
56
14
5
60
218
496
450
284
214
102
4
26
102
100
105
117
112
118
164
208
210
166
117
88
82
81
68
33
9
9
83
432
538
343
200
137
37
12
76
111
126
143
126
98
120
177
204
180
136
97
59
44
22
5
5
42
293
551
465
263
160
77
28
67
110
137
172
171
135
122
160
200
208
173
113
54
11
1
10
49
97
410
533
440
289
141
30
6
46
86
125
160
183
197
211
235
240
192
99
34
1
7
41
44
166
446
573
493
331
155
33
3
7
27
72
154
238
278
279
254
166
41
4
6
1
6
6
196
433
541
518
420
310
260
278
268
205
189
247
305
301
252
137
25
2
15
85
103
322
481
567
587
623
678
670
570
467
422
401
361
283
195
148
164
195
161
216
383
530
657
761
819
799
723
642
578
514
436
370
330
285
199
328
438
538
604
612
594
563
514
440
366
281
293
347
402
448
473
475
446
354
280
387
477
539
585
623
640
670
734
763
690
565
436
283
241
335
399
450
534
591
611
601
562
557
643
723
720
656
577
470
345
275
298
314
348
410
487
537
512
449
367
324
365
450
506
528
516
486
449
378
268
300
214
232
329
429
487
484
416
330
260
208
189
231
310
382
415
418
424
421
335
238
280
178
190
278
390
474
500
446
370
297
263
255
243
225
237
279
331
353
354
366
366
242
218
336
183
149
279
370
399
434
427
378
344
323
314
347
380
343
259
215
231
267
279
300
320
268
357
286
142
232
371
387
373
363
334
328
342
348
352
394
427
387
291
206
175
185
210
217
222
210
138
292
386
193
178
319
363
357
401
377
325
330
344
348
361
380
373
345
315
266
208
163
138
111
111
133
118
385
366
160
214
331
326
355
427
398
335
323
324
335
356
342
302
293
315
300
237
163
98
35
30
78
91
46
400
353
176
223
308
322
358
388
350
294
264
269
309
338
314
277
272
290
275
208
137
89
39
3
24
69
53
425
362
205
227
270
287
329
334
295
250
218
221
268
304
305
294
283
280
255
177
89
59
56
26
1
32
81
480
393
204
214
223
206
241
268
245
210
190
194
226
269
297
301
279
267
243
158
61
27
42
44
11
14
81
526
449
217
182
160
118
146
180
173
157
147
159
196
232
254
263
249
235
205
129
49
20
44
55
13
5
65
514
510
272
179
117
56
60
97
105
91
83
111
160
183
183
196
195
175
138
79
31
19
52
63
8
6
79
458
529
328
225
141
28
2
54
84
57
49
74
116
140
144
158
163
137
97
62
36
19
45
59
3
6
90
374
511
360
264
197
50
2
51
109
88
65
63
84
121
158
178
175
137
99
82
75
62
55
48
2
8
83
274
500
415
283
231
113
3
19
98
113
92
67
50
70
131
183
185
146
109
102
98
88
67
34
10
13
97
473
520
331
226
162
47
14
72
117
121
99
61
40
92
166
188
160
128
105
74
56
26
3
6
54
367
579
444
252
159
81
35
71
107
135
157
134
94
111
170
206
200
173
119
70
23
3
5
48
116
469
533
404
257
125
34
16
38
77
135
170
186
203
226
244
249
203
122
52
8
8
28
68
211
476
568
474
300
134
31
3
7
61
134
213
275
285
272
246
181
70
2
5
5
6
6
240
489
565
503
391
295
249
265
271
255
272
325
332
286
216
127
34
3
7
51
100
193
377
507
571
586
616
657
653
588
530
499
447
358
253
169
138
156
188
158
251
413
552
666
758
807
799
756
699
623
528
430
364
331
289
215
347
454
540
600
622
621
589
532
457
385
296
311
377
447
497
531
533
492
391
319
429
504
564
614
654
672
695
742
762
699
583
445
288
267
358
423
472
558
613
618
589
539
513
575
662
695
648
563
456
351
146
299
308
324
356
417
496
540
490
408
318
258
282
380
475
522
507
479
460
395
88
296
301
222
248
338
429
482
467
383
292
230
186
167
203
281
363
414
432
444
426
318
259
260
170
214
297
399
475
494
426
339
266
249
269
278
249
224
249
319
364
361
355
350
240
236
317
151
153
294
372
394
431
423
372
325
293
295
349
392
359
264
199
210
250
253
271
310
281
339
259
131
239
359
365
355
348
329
332
324
314
330
373
396
368
297
216
167
157
169
192
227
230
151
282
361
179
197
323
339
337
383
354
319
328
315
311
342
356
335
313
312
284
218
155
118
101
120
157
138
382
340
159
237
337
316
344
407
381
329
305
289
310
344
326
276
259
297
310
255
176
106
36
30
99
117
51
396
325
169
237
314
321
350
368
343
290
241
243
301
324
287
248
231
256
273
221
147
98
42
2
36
87
44
420
339
195
228
266
281
316
316
294
244
187
201
266
289
266
252
235
239
246
186
95
63
59
26
1
35
69
470
363
197
214
216
193
225
249
238
195
150
157
213
249
252
251
237
238
233
163
69
31
47
47
11
4
62
520
414
206
186
166
118
137
157
152
128
97
111
168
208
212
216
217
222
205
134
60
32
49
48
8
3
53
518
476
263
186
122
62
72
89
86
61
40
69
129
158
153
162
168
168
149
95
47
33
51
45
6
7
93
469
507
325
230
129
21
17
63
73
49
29
50
93
118
122
132
131
121
107
88
56
37
51
43
7
11
109
394
502
346
259
174
38
4
57
91
84
58
45
63
100
132
147
135
107
93
99
88
70
57
41
7
15
110
317
504
381
266
225
116
13
35
87
105
70
29
20
52
116
156
145
108
88
97
103
90
73
41
8
16
114
203
504
489
310
243
182
62
28
70
109
96
54
22
23
92
160
163
124
103
99
79
63
39
6
5
66
415
581
421
249
169
92
43
66
93
121
134
104
79
125
191
202
179
162
124
81
32
2
1
22
110
497
527
376
240
124
42
13
24
65
138
174
190
219
253
256
248
211
146
77
29
7
13
57
244
491
551
448
276
120
32
2
10
95
190
261
308
307
280
246
188
94
12
5
5
6
1
284
522
568
474
354
278
234
240
271
306
350
386
358
288
201
122
35
7
3
39
85
246
413
512
560
576
589
609
615
594
573
547
476
360
237
149
120
142
174
148
278
433
563
659
734
774
776
755
714
631
518
411
342
307
278
211
356
460
530
583
610
616
579
516
445
375
285
334
414
491
544
582
580
523
414
357
461
524
582
637
684
703
711
733
743
693
581
438
287
307
392
450
492
567
605
601
574
522
465
492
587
658
633
544
443
358
167
323
331
338
361
412
479
506
446
372
285
198
191
298
434
510
498
476
466
394
108
307
295
228
259
339
411
452
429
346
268
225
187
150
164
242
342
414
443
452
420
298
267
236
153
222
312
406
466
468
397
318
258
255
291
306
258
203
215
306
371
363
345
338
231
242
295
120
143
296
375
395
425
413
366
319
287
296
350
385
350
253
181
195
236
230
248
308
282
320
239
118
236
345
345
338
338
334
341
312
294
312
344
350
332
290
222
160
129
133
172
237
245
157
264
343
181
211
316
317
313
355
337
325
333
293
277
313
325
299
285
305
292
221
139
100
97
134
181
161
366
334
177
259
334
308
332
376
360
331
305
264
283
319
304
264
245
282
311
263
179
111
45
38
120
147
397
326
184
248
315
327
351
345
325
290
237
237
293
303
258
229
208
231
269
231
155
109
51
0
43
107
58
414
333
201
232
264
283
311
303
287
242
183
202
272
269
225
209
192
207
240
194
105
72
65
30
9
47
72
224
442
344
200
217
217
189
212
231
233
196
144
155
212
228
209
202
198
211
219
166
80
39
54
50
9
9
63
229
471
379
204
199
179
127
124
134
145
131
92
93
146
182
180
182
190
210
199
132
68
44
52
42
3
4
62
479
435
252
196
140
90
93
84
83
68
36
44
94
132
139
146
149
160
154
105
59
49
51
29
6
13
104
459
479
311
229
125
41
62
78
70
50
20
31
70
100
114
124
110
104
115
104
70
53
54
30
1
34
114
408
494
331
242
145
34
32
85
77
68
53
46
64
96
117
126
107
81
81
96
86
67
58
35
3
37
118
344
509
356
238
198
107
37
62
76
74
56
32
38
69
113
134
114
72
58
73
80
67
61
40
4
41
125
236
507
456
280
241
185
73
39
66
79
66
38
29
46
112
159
140
91
76
82
66
44
37
16
4
76
416
561
404
257
183
106
51
58
75
98
111
90
87
154
212
199
161
155
134
88
38
5
4
24
106
199
502
528
372
243
141
59
22
25
65
138
169
191
244
286
274
252
222
174
103
43
4
7
62
273
510
539
431
263
125
50
21
36
128
225
289
330
335
302
260
200
112
27
5
3
6
2
318
528
548
439
327
274
234
230
277
343
389
407
370
295
207
125
38
5
6
43
88
266
415
495
540
569
569
568
579
580
569
537
460
346
229
142
107
129
167
138
285
439
567
651
709
735
733
711
669
585
477
380
315
283
262
202
361
458
519
561
577
575
533
471
407
344
263
273
356
448
527
582
623
613
539
417
295
260
379
480
539
594
650
708
734
734
728
724
675
558
409
274
347
417
465
511
576
586
574
562
518
434
430
529
630
613
520
432
362
184
346
353
350
364
411
462
464
398
340
262
150
115
233
406
505
494
470
459
372
126
313
284
224
266
338
393
418
388
315
253
222
182
129
131
215
334
416
441
441
405
280
275
227
133
211
318
410
447
438
372
307
259
263
303
312
250
183
200
302
363
354
342
339
217
239
283
104
132
291
373
393
417
399
355
315
291
303
350
367
322
230
171
187
221
218
249
318
280
307
221
108
233
337
331
324
333
334
337
305
283
299
320
311
292
270
216
147
106
115
173
247
256
153
244
325
181
210
303
306
302
334
325
328
332
279
253
279
293
276
267
288
280
205
118
89
99
142
194
173
344
330
194
257
317
302
328
354
336
329
309
259
257
283
279
263
248
271
297
253
171
113
56
41
123
164
395
336
197
249
307
331
354
325
300
286
247
234
276
276
237
222
203
220
261
232
161
120
64
6
43
116
80
406
340
210
237
272
293
312
290
274
245
193
203
261
252
202
185
172
189
231
201
122
87
74
34
19
65
90
405
336
211
234
235
202
208
223
234
210
162
160
206
213
186
177
179
199
214
169
95
57
62
48
10
29
86
411
350
210
218
204
147
127
129
152
158
123
107
139
169
168
169
186
209
196
132
80
59
57
36
3
8
86
427
398
234
204
166
124
115
91
95
106
74
54
82
122
135
143
149
168
162
110
68
61
52
24
4
26
99
438
447
277
218
137
80
108
105
85
73
44
38
65
95
106
116
107
107
121
103
72
56
55
33
14
56
104
407
478
309
229
142
53
72
119
91
60
54
59
82
100
101
108
94
72
72
77
63
53
55
39
21
63
108
338
503
346
227
188
108
50
80
75
42
39
48
71
93
110
120
101
56
36
42
34
27
47
42
23
78
130
218
492
438
267
236
187
77
42
57
47
37
39
52
78
131
161
135
79
59
60
40
16
23
15
9
95
388
536
397
269
201
126
61
57
68
87
100
90
107
183
232
207
162
157
145
92
39
6
4
51
126
183
494
532
383
259
167
87
43
50
89
147
171
199
270
317
297
263
240
194
118
45
4
17
81
295
525
531
420
263
142
82
64
78
160
244
300
347
363
326
275
216
123
30
6
3
13
2
329
510
519
411
319
286
257
239
281
346
385
398
367
295
212
134
42
3
6
59
83
255
395
467
522
569
567
544
544
540
522
485
414
313
218
146
108
124
164
130
274
432
565
646
685
695
682
645
594
511
418
347
295
270
255
196
361
449
505
538
538
520
473
416
360
308
241
275
368
461
542
600
642
621
534
402
274
266
381
487
551
596
645
717
764
764
738
713
648
517
365
247
368
422
466
528
588
571
548
553
531
448
429
517
610
581
485
409
350
196
362
368
356
366
416
459
446
372
320
245
129
94
218
401
502
488
457
440
336
142
329
286
220
268
338
381
400
376
308
246
208
160
106
117
216
350
424
426
415
386
261
286
254
130
191
310
406
432
419
364
306
260
262
292
292
227
175
215
309
343
336
348
347
192
226
284
119
129
276
359
384
411
390
338
300
284
307
348
347
284
204
166
181
201
214
268
333
263
290
209
102
229
336
322
315
332
324
313
283
271
291
311
291
258
235
195
127
90
117
185
249
255
144
216
305
175
186
280
304
308
330
316
313
314
268
237
253
271
268
252
260
246
174
99
90
106
139
192
173
308
320
195
230
283
297
342
351
316
314
307
253
239
250
256
264
249
254
264
226
156
114
67
47
111
158
374
340
201
233
289
331
362
318
278
277
252
229
251
252
225
223
210
215
243
221
159
126
76
18
47
113
389
343
214
235
280
307
319
283
265
246
200
191
234
239
204
189
178
196
228
202
134
103
81
35
28
86
103
373
333
222
249
261
226
222
231
247
228
172
161
196
212
194
186
190
210
219
177
114
81
71
39
13
59
117
369
341
223
238
232
174
147
151
181
191
154
130
151
178
181
183
205
225
202
139
93
74
61
31
2
36
114
387
379
229
213
189
151
137
114
122
145
117
87
102
131
141
151
172
189
168
109
72
62
53
27
3
48
101
405
413
246
217
165
115
130
125
107
100
80
67
85
99
97
107
119
125
121
88
58
52
56
53
46
65
87
375
443
291
239
180
89
87
129
112
69
59
75
105
104
83
93
97
77
63
51
39
47
64
60
58
81
94
293
477
354
250
215
132
57
81
87
42
29
55
89
100
95
106
101
60
22
12
2
8
51
52
49
98
120
461
440
281
245
200
91
47
58
48
38
45
65
91
131
155
138
86
57
46
18
4
22
13
30
113
351
516
398
279
213
147
81
69
83
101
107
103
132
199
239
219
173
156
142
91
37
3
9
82
142
473
529
388
268
186
113
68
81
122
168
188
224
291
336
315
275
248
206
125
39
2
38
105
291
517
518
411
270
161
108
98
116
182
250
305
360
376
335
279
227
136
35
9
6
46
19
306
480
500
406
326
307
284
255
274
318
353
379
354
280
206
149
58
1
6
66
84
228
379
451
509
569
573
531
503
481
460
432
367
274
207
162
127
130
163
125
260
414
558
636
656
647
624
584
529
450
371
318
291
270
251
353
426
477
507
498
471
422
369
319
277
363
444
519
579
618
587
502
375
250
372
488
552
580
613
696
767
780
747
702
613
468
314
208
367
419
463
530
586
552
524
546
555
500
485
543
589
533
438
372
316
192
364
379
361
365
416
459
446
372
317
249
156
141
253
408
485
469
440
414
296
145
345
304
225
268
334
372
400
388
323
247
188
134
94
126
238
370
428
414
395
370
234
292
292
147
175
294
397
426
417
367
307
254
244
261
253
198
174
236
315
322
322
360
337
203
288
146
133
254
335
371
409
384
315
269
262
289
331
318
243
176
164
174
182
215
285
331
226
263
203
94
215
329
313
307
333
310
267
241
247
276
305
280
227
198
166
107
85
126
191
237
240
177
281
165
153
252
307
319
334
312
287
276
243
223
237
262
264
236
224
206
147
94
99
112
135
188
170
255
305
189
198
248
296
360
362
303
287
291
250
223
226
242
261
245
229
224
195
142
112
77
62
115
140
323
331
201
214
270
329
371
320
264
267
252
218
222
229
218
223
219
213
219
198
152
119
79
36
62
108
351
338
210
225
284
319
326
285
261
247
200
176
209
229
212
198
197
211
225
193
139
112
83
37
44
105
101
345
329
222
250
279
253
241
249
264
237
176
157
196
225
216
206
213
234
231
181
123
97
77
33
21
91
134
346
345
237
249
252
200
177
192
215
209
174
154
180
209
205
208
230
244
211
147
101
81
66
29
2
66
132
360
376
237
227
214
172
159
153
159
176
150
129
139
158
163
174
202
207
166
106
69
58
55
38
20
66
106
367
393
241
232
207
147
137
143
134
127
116
104
115
114
98
121
145
141
114
76
51
46
63
75
68
72
85
318
410
287
267
240
139
93
126
126
88
74
96
124
106
73
90
105
82
54
36
33
52
71
76
78
87
85
236
442
370
282
264
186
86
87
102
66
39
61
98
94
79
90
98
69
30
5
3
18
63
50
57
105
427
454
304
264
233
140
81
83
80
61
56
71
90
117
136
133
100
66
44
15
17
36
11
41
125
317
500
401
279
224
180
117
96
110
124
123
126
153
199
227
216
175
144
127
88
40
3
16
99
146
438
513
384
267
200
139
92
103
145
188
215
248
297
331
313
271
238
204
126
33
2
50
115
255
486
503
408
283
183
131
121
138
192
250
302
355
368
324
267
220
145
42
7
3
64
259
450
498
423
345
325
303
266
260
281
321
358
337
258
196
155
81
6
17
70
80
196
375
454
504
559
567
513
462
424
412
399
339
250
201
180
153
140
160
119
247
390
531
605
612
591
566
531
485
415
347
304
289
267
232
325
382
430
459
450
425
382
331
281
246
340
396
464
519
545
509
442
339
362
478
531
538
560
641
723
748
720
670
570
418
273
345
423
463
511
549
515
494
531
569
552
544
566
561
482
398
338
267
342
390
377
362
393
434
438
385
335
283
225
221
304
409
454
447
426
386
251
328
320
240
269
323
357
393
402
344
258
187
133
108
154
258
370
418
406
386
355
194
272
309
163
165
273
381
416
414
368
307
244
219
224
212
176
180
249
305
304
319
369
305
168
287
170
130
225
303
356
408
383
293
236
225
252
291
281
211
158
155
165
172
217
288
305
175
235
205
92
189
307
299
294
333
301
231
199
212
248
283
264
204
162
137
97
97
141
188
218
214
133
255
164
126
224
304
319
327
305
267
243
220
208
223
249
250
214
188
169
131
106
113
118
139
192
166
191
288
191
177
228
297
368
366
292
264
275
242
208
209
225
243
229
200
190
171
135
109
86
90
141
129
248
318
206
204
262
330
378
331
260
257
256
214
199
203
203
215
218
204
192
175
143
107
75
58
94
104
295
325
202
215
287
331
334
296
267
253
213
180
195
218
207
202
207
219
214
182
142
115
78
44
67
119
312
321
212
234
287
276
261
269
278
242
189
177
214
242
232
214
222
243
232
179
128
110
84
35
39
118
325
343
244
249
265
226
209
232
244
222
189
188
219
240
234
227
242
246
208
145
97
82
74
35
20
90
144
330
379
259
248
236
196
191
204
205
204
191
176
181
190
193
211
226
204
152
101
62
53
62
50
38
84
113
323
390
260
257
245
182
161
180
179
173
165
154
147
129
125
159
170
137
100
76
49
46
65
79
74
86
93
267
397
298
287
284
197
123
142
157
130
113
129
139
107
83
106
105
75
53
42
40
52
65
68
75
89
190
414
380
296
293
245
147
121
131
100
67
75
99
89
76
81
81
62
40
17
3
37
69
41
53
104
393
462
316
266
266
208
139
121
113
87
68
74
88
110
117
113
94
71
46
20
41
54
11
47
124
275
481
405
274
231
219
166
129
133
143
138
144
166
193
208
198
158
124
111
86
47
11
27
105
390
494
378
265
213
169
121
119
153
200
231
254
281
309
299
252
215
187
115
25
5
64
111
201
440
489
408
299
214
165
140
146
192
244
283
323
339
306
250
204
137
48
5
21
74
204
414
499
450
373
346
313
268
248
259
294
331
314
246
191
155
91
33
46
88
75
367
461
502
537
543
492
434
394
387
379
326
248
206
192
169
147
153
236
359
483
555
564
546
518
485
449
396
337
297
280
250
194
334
378
399
385
370
345
298
246
297
331
387
433
442
404
362
290
343
448
486
482
495
562
634
658
640
603
514
374
238
311
431
468
479
486
462
456
499
545
553
550
551
522
449
377
316
300
402
405
367
357
380
405
384
355
323
286
283
333
399
428
430
416
352
270
325
266
273
302
330
364
393
353
278
207
155
137
183
274
361
395
396
384
326
222
291
173
159
250
358
401
402
361
302
236
195
184
176
171
195
254
281
288
324
369
264
276
183
118
194
274
340
400
379
283
218
194
202
230
233
192
154
153
161
173
224
286
274
131
203
220
98
155
275
279
276
326
302
220
180
188
212
241
232
183
138
116
105
126
158
185
200
188
232
173
108
195
291
305
305
293
258
230
212
206
212
230
224
191
159
139
126
127
130
124
147
201
135
264
192
161
218
294
356
355
282
253
266
241
206
200
209
220
207
179
165
153
137
110
91
121
177
122
173
298
209
199
262
330
375
341
262
250
262
221
184
179
184
199
205
191
172
163
143
106
70
80
130
100
226
309
198
207
292
342
341
313
278
260
238
204
193
195
192
193
202
210
200
177
152
123
74
52
99
125
265
307
202
219
296
302
280
289
292
258
220
218
239
248
233
213
216
231
220
174
133
122
90
42
66
136
282
329
241
244
278
257
242
267
270
242
224
241
266
270
256
242
238
228
194
138
89
87
84
47
43
112
287
372
276
263
257
230
235
259
255
243
240
236
232
231
236
247
230
180
134
97
58
56
70
52
42
93
278
392
287
271
267
226
209
237
245
239
231
216
185
162
170
197
172
117
93
84
57
46
55
60
60
91
232
399
317
282
296
249
183
192
214
196
172
168
155
121
112
118
93
60
59
59
54
55
52
45
59
90
156
398
389
285
285
285
220
178
174
146
105
92
96
92
87
78
54
35
36
25
23
65
68
33
56
110
352
462
321
255
282
273
202
159
136
106
74
71
92
110
105
90
69
53
38
34
67
64
25
68
119
215
453
419
279
234
248
212
157
145
150
143
148
165
184
188
172
131
104
104
89
50
23
52
113
330
481
385
264
220
198
152
132
152
197
225
233
246
277
274
226
190
165
94
17
23
87
109
384
473
402
310
250
206
161
143
179
227
245
269
298
291
239
181
118
42
10
54
97
367
482
469
408
369
316
258
237
251
273
292
286
247
197
145
90
56
81
101
341
462
496
511
506
466
424
392
378
359
315
255
217
194
177
156
144
323
425
495
523
520
489
447
414
378
328
286
259
227
161
297
338
341
319
311
309
269
214
269
307
345
338
303
276
307
396
429
425
433
474
523
537
526
508
446
327
205
271
424
469
450
430
413
418
450
487
500
502
503
483
435
370
290
250
403
432
380
336
332
358
372
362
341
315
311
345
396
425
428
398
296
190
323
298
283
287
306
328
362
354
303
234
182
169
221
304
359
369
371
358
269
160
259
193
163
232
336
386
384
350
305
243
185
154
154
190
234
263
259
271
317
343
216
258
198
111
171
256
330
387
373
290
229
190
167
171
185
183
168
165
171
186
235
284
250
165
238
114
123
245
272
266
312
303
233
194
188
188
198
195
162
120
108
128
162
177
190
203
166
200
185
97
166
272
289
282
282
259
233
222
220
216
212
195
169
135
116
125
150
141
134
168
203
229
183
141
205
279
329
336
279
245
260
243
215
204
199
195
187
168
145
142
142
116
97
143
194
118
123
272
201
184
259
318
357
343
269
242
259
224
176
164
173
187
189
180
166
165
160
116
68
93
159
106
166
290
201
205
298
347
341
326
290
267
259
225
183
168
175
186
191
196
191
184
176
138
74
59
132
131
209
292
206
219
309
328
299
303
307
281
264
261
251
236
224
216
209
215
203
172
144
134
95
55
98
147
226
309
245
244
293
294
280
292
296
276
276
300
305
289
272
255
233
208
180
132
86
95
93
49
62
121
233
355
289
265
271
269
284
306
300
291
304
309
292
273
268
264
217
157
129
102
59
62
69
35
36
91
229
384
307
262
275
271
266
293
309
306
300
280
236
201
202
207
157
101
94
94
65
52
45
27
33
86
190
393
336
267
286
289
250
250
277
266
234
208
176
144
130
116
78
58
73
76
68
63
43
24
51
92
369
402
282
270
306
283
237
224
196
146
113
101
99
98
75
39
25
38
39
53
81
58
33
73
118
293
457
347
255
287
319
259
192
156
121
85
74
93
113
101
70
43
36
41
65
82
59
52
107
411
443
303
242
265
249
181
151
153
151
146
156
172
171
143
105
97
111
93
46
42
91
129
257
459
401
273
223
219
184
149
154
189
209
203
210
238
240
203
175
147
71
14
54
121
316
442
393
317
281
252
187
143
162
205
212
217
250
269
230
163
99
42
39
88
102
301
443
467
437
397
321
245
227
248
257
253
251
245
202
138
98
95
114
101
291
439
488
492
471
440
420
402
372
335
298
262
225
195
190
176
135
287
369
438
485
501
471
418
381
355
316
268
237
205
307
300
271
269
276
243
263
252
330
367
376
377
388
415
421
412
403
370
278
382
444
428
399
380
378
390
410
427
432
442
447
425
356
243
201
384
436
390
337
313
322
349
354
338
320
324
360
410
438
418
357
223
121
305
328
294
282
296
305
334
351
325
262
211
213
278
347
363
347
336
306
188
226
225
180
219
308
370
370
349
325
274
202
152
159
224
278
279
251
263
294
283
222
216
124
160
249
327
371
363
307
262
216
168
143
153
177
187
190
196
208
239
267
216
242
141
100
224
287
283
296
293
245
222
209
188
172
163
141
114
117
160
188
187
201
214
140
153
189
96
136
252
291
282
276
254
233
232
237
225
204
177
152
118
102
129
157
150
156
195
185
189
172
126
187
256
302
318
278
238
243
241
227
214
202
184
175
156
131
135
148
126
113
159
193
241
192
171
246
291
324
328
270
228
241
224
176
160
169
173
173
175
168
173
175
130
75
108
181
114
119
266
209
202
291
331
327
320
287
257
261
233
175
148
164
181
181
189
193
193
190
149
75
75
165
132
146
272
221
225
307
337
308
307
307
294
291
285
251
221
218
222
212
208
198
170
148
138
93
66
131
138
165
289
264
248
296
316
307
312
316
308
322
344
335
304
284
265
232
201
177
133
90
97
85
45
84
118
172
329
305
258
273
300
319
337
339
338
358
369
346
308
281
253
197
150
136
114
72
65
55
13
40
86
169
362
325
249
273
308
314
328
352
358
352
330
287
239
209
181
134
100
104
102
80
62
38
1
24
74
355
352
259
281
321
303
288
315
315
279
237
202
165
135
105
79
77
86
83
79
68
35
20
56
93
306
411
310
275
315
324
284
262
232
179
134
113
110
101
80
55
53
56
59
77
79
47
49
108
205
434
400
284
286
337
305
228
172
138
105
86
96
112
101
70
42
43
70
96
82
54
86
144
348
462
347
261
274
278
208
162
162
165
149
148
159
153
118
88
100
125
95
45
66
126
136
175
410
418
300
241
240
213
170
163
187
197
185
182
197
196
174
160
129
57
32
96
140
234
399
385
326
306
288
219
156
154
188
195
187
206
229
203
145
93
63
83
119
229
387
444
452
422
341
251
226
244
246
225
221
228
194
140
129
147
140
221
387
465
479
450
422
410
398
360
314
287
265
229
206
214
202
243
317
382
435
464
443
394
359
338
303
254
215
185
269
319
330
328
314
320
327
319
311
289
224
320
403
414
392
361
342
330
337
361
379
391
408
395
313
344
418
396
355
317
305
324
333
321
322
344
379
415
427
381
290
279
347
311
284
299
303
318
349
343
287
246
266
327
368
353
322
301
246
195
262
212
209
281
356
369
361
354
316
237
177
187
257
299
281
255
265
268
196
164
228
160
160
245
327
363
357
327
302
257
196
149
144
177
204
215
222
231
234
227
156
222
170
92
201
309
324
296
274
250
245
230
204
173
150
130
124
146
186
192
191
216
215
105
188
111
110
227
305
306
273
240
224
232
242
235
213
181
148
115
107
134
151
158
187
218
151
153
177
127
166
227
276
305
280
236
229
228
223
221
211
191
171
149
127
131
145
138
141
178
177
212
194
165
224
255
285
302
267
223
228
213
175
161
170
168
166
174
173
175
176
135
91
134
195
239
222
197
263
299
302
295
266
243
253
230
174
146
161
173
179
196
202
193
181
139
78
105
187
121
249
240
224
280
319
310
299
291
284
295
290
249
217
221
229
222
217
205
166
139
123
81
81
151
114
268
287
252
278
316
322
325
329
328
342
357
341
307
290
274
242
211
187
142
99
89
62
42
102
101
306
329
256
266
312
339
353
374
378
389
393
368
318
278
241
197
162
150
129
94
71
38
1
61
82
326
342
248
271
330
340
339
371
388
379
354
316
255
199
162
137
117
111
106
97
74
32
2
42
75
288
358
273
285
337
333
303
321
324
289
252
223
182
134
109
106
105
92
83
88
72
31
35
82
212
392
353
302
317
341
312
277
236
185
147
132
119
105
94
94
88
77
80
97
77
44
77
143
375
442
333
292
336
339
261
184
146
125
105
96
106
105
84
61
69
103
112
75
62
122
166
259
446
394
299
287
301
237
177
172
182
161
145
145
136
103
88
106
121
83
56
103
150
331
424
351
282
259
230
188
179
191
194
183
174
164
155
145
134
100
59
78
144
126
151
347
393
350
321
303
250
187
165
181
190
178
170
178
163
125
103
107
136
127
324
406
446
437
375
288
243
241
233
210
200
202
182
157
176
197
155
306
420
469
451
421
397
375
338
304
286
271
240
224
234
206
271
329
372
399
392
362
339
323
290
243
193
277
293
282
254
249
260
253
234
208
355
401
389
349
316
288
286
316
344
347
349
328
241
289
398
406
374
324
290
296
304
295
316
351
371
376
368
310
209
242
356
337
293
296
299
304
334
339
295
268
293
329
331
307
287
271
193
156
290
253
212
249
332
368
374
372
340
267
208
213
260
277
257
256
276
244
118
226
212
167
225
312
361
359
349
334
292
230
176
157
184
215
230
234
244
226
177
178
197
104
166
305
365
317
267
253
259
244
221
193
161
144
153
181
194
183
192
223
188
182
139
89
190
307
339
283
230
213
224
229
234
227
200
157
129
128
140
139
169
224
225
120
191
140
143
198
260
293
278
240
223
211
202
209
217
203
174
142
131
134
139
146
176
197
150
181
209
163
194
225
253
271
258
231
225
197
163
156
169
168
165
173
175
171
160
127
108
163
194
204
230
185
217
255
279
266
242
231
244
223
177
155
162
171
184
208
210
182
154
112
82
139
190
214
252
208
226
275
302
284
263
262
283
283
251
225
226
231
227
231
213
166
126
96
64
97
147
235
299
245
238
291
325
329
329
331
339
347
329
300
287
274
247
219
195
158
113
81
39
44
106
266
345
262
251
304
340
360
391
402
397
387
358
308
268
243
209
175
153
141
117
78
19
5
84
265
351
265
262
328
347
344
375
390
377
355
322
260
200
173
160
134
109
107
110
76
20
14
80
204
348
297
293
334
348
316
310
296
268
251
241
199
152
132
140
125
93
88
102
72
33
65
117
117
333
383
329
313
337
330
284
219
168
154
154
136
118
113
118
110
100
107
109
72
58
118
165
275
435
379
306
321
348
285
198
152
144
126
107
103
106
97
90
106
126
105
69
95
162
148
373
421
349
310
305
256
195
184
192
169
142
134
127
110
101
109
100
68
81
147
165
225
405
409
339
276
233
200
193
191
188
178
166
147
134
120
101
77
85
133
170
280
400
381
335
304
275
226
185
174
182
168
146
136
127
110
127
157
171
246
354
419
441
414
347
276
238
223
207
192
190
179
186
216
217
352
442
459
431
388
345
315
301
299
284
259
237
224
274
307
326
323
314
307
300
273
220
243
237
218
209
210
206
180
294
370
367
334
303
280
264
283
309
305
280
247
223
372
413
382
325
280
275
279
269
285
323
327
307
287
235
139
182
353
376
317
287
287
283
303
307
273
255
276
284
259
243
246
237
149
114
292
295
234
222
293
355
372
365
335
274
228
227
243
234
222
242
273
219
205
259
182
194
277
351
368
369
351
309
253
209
192
207
225
224
224
233
214
127
125
215
139
127
261
374
351
285
269
272
252
228
214
189
178
193
206
185
170
195
214
132
174
167
85
147
287
359
303
235
217
224
214
218
229
211
172
152
157
151
137
186
253
205
193
155
127
176
249
283
270
243
224
200
179
187
212
209
174
142
139
147
141
159
205
204
140
220
167
160
195
232
245
249
243
230
185
148
150
172
175
171
167
168
167
149
120
126
180
169
163
235
171
161
205
251
241
227
232
241
213
181
172
178
178
189
208
201
171
137
93
82
154
168
172
255
189
163
223
284
268
241
246
273
273
254
240
231
225
219
222
208
168
124
78
56
108
124
189
293
236
193
251
314
321
314
321
333
335
316
293
277
263
231
206
190
168
128
77
27
53
103
198
331
272
231
285
332
355
379
395
393
378
341
295
270
250
213
169
145
144
126
74
11
30
101
182
334
291
256
308
348
353
361
364
354
344
315
263
224
202
180
137
104
109
114
63
14
52
112
309
325
298
319
349
340
307
261
226
233
242
216
178
159
152
127
101
107
108
66
49
105
135
252
384
354
312
320
338
296
212
151
152
169
158
138
126
128
129
133
135
110
73
97
168
155
372
407
329
302
327
300
225
175
165
151
127
117
119
121
132
146
133
86
85
158
204
260
409
395
334
293
261
220
204
196
172
146
140
145
139
130
111
80
72
128
193
339
442
394
302
238
213
200
182
166
164
159
148
137
111
82
83
125
177
166
187
367
401
358
312
294
257
200
168
167
154
133
125
122
127
163
192
169
288
377
428
433
394
312
249
226
213
203
204
212
222
226
187
261
379
434
430
387
333
305
306
314
302
271
227
246
263
261
254
258
259
237
299
315
298
291
284
257
248
258
255
215
321
390
369
318
277
270
268
243
236
267
271
246
222
182
323
413
352
286
274
266
266
260
228
215
235
235
206
200
209
192
259
333
281
220
250
319
345
335
306
259
228
227
225
206
195
214
237
175
168
283
212
176
228
318
360
371
352
312
266
237
226
231
228
211
198
204
185
83
216
191
108
191
333
366
316
297
291
260
232
222
214
209
218
211
172
166
201
182
142
186
102
113
242
347
317
254
237
234
208
198
210
207
181
171
177
164
158
215
254
158
171
158
113
157
236
272
255
240
228
201
168
170
197
201
172
147
153
166
164
187
223
188
209
165
123
165
214
224
232
247
234
183
149
159
184
193
179
166
162
169
156
131
143
170
229
168
110
152
215
223
221
240
242
208
184
194
207
201
194
193
181
166
141
95
86
141
118
249
184
112
164
249
252
230
248
270
264
252
251
242
226
204
195
188
168
130
80
59
105
92
268
233
163
210
288
301
286
304
330
331
309
288
270
247
203
177
173
169
130
72
36
73
86
285
286
222
260
319
338
336
356
377
375
336
294
272
247
197
153
140
140
114
55
22
71
101
284
312
267
290
343
363
339
318
320
330
307
267
242
215
175
132
113
115
97
45
37
99
243
344
315
307
341
367
323
244
198
215
233
220
193
169
146
129
124
124
99
65
83
145
152
355
380
324
303
335
316
236
164
159
178
177
162
146
141
155
163
144
99
95
159
208
280
414
362
294
290
303
266
219
191
176
162
157
158
165
176
169
123
88
139
229
143
360
416
356
287
264
254
233
201
170
155
163
177
181
157
118
95
120
190
227
230
415
424
344
271
246
217
175
145
144
151
156
152
127
106
137
186
198
268
387
388
350
321
285
222
177
165
154
143
152
165
181
208
205
201
326
391
416
406
348
285
254
239
234
247
260
244
199
274
346
388
374
333
304
301
306
297
256
239
245
257
268
243
204
194
189
327
336
310
286
274
259
220
193
207
218
201
177
246
410
380
307
281
263
241
218
184
171
196
205
190
188
183
136
180
342
339
258
232
279
300
291
266
233
217
221
215
195
185
184
172
276
252
190
195
267
324
344
336
310
276
257
247
237
217
195
172
173
135
189
238
132
132
251
339
331
322
312
280
246
235
231
224
215
196
170
179
195
133
192
148
101
182
296
314
278
266
256
218
191
196
204
196
186
184
181
198
239
223
135
163
112
141
213
257
245
241
237
214
175
163
179
194
186
167
173
189
198
219
223
151
169
169
108
134
190
214
221
244
240
199
166
175
197
203
193
177
171
179
177
162
158
137
207
179
94
111
174
207
224
250
249
215
195
217
233
223
203
187
172
168
153
118
100
110
221
196
102
118
203
234
234
255
268
254
245
257
258
231
197
179
172
161
134
95
76
93
229
240
157
172
249
274
262
282
311
314
295
281
263
229
183
161
164
156
113
66
60
90
224
290
230
232
290
312
291
299
337
351
321
286
262
227
174
145
145
132
80
36
56
99
205
320
285
275
320
359
321
279
285
306
289
258
237
205
159
135
131
113
64
42
82
125
144
329
337
307
319
368
340
257
204
214
225
217
202
176
148
141
138
118
82
84
133
165
279
396
347
297
314
326
270
205
185
196
203
194
180
169
172
161
122
98
147
220
173
384
386
308
265
291
290
256
214
199
198
205
207
208
194
160
119
136
218
272
271
399
371
304
282
291
263
207
166
164
185
206
205
175
145
157
206
249
317
415
391
343
308
258
191
147
142
156
174
181
173
181
227
247
315
400
401
365
323
266
224
203
190
192
218
240
247
239
258
330
359
378
368
334
302
274
268
285
288
230
221
297
329
317
291
269
261
247
200
217
202
155
127
274
295
285
270
241
197
162
163
169
155
341
372
330
304
278
236
192
155
151
179
192
184
170
139
298
371
310
253
256
254
241
224
206
202
215
205
186
172
150
100
236
284
232
196
227
270
292
300
293
274
260
241
218
190
178
160
148
87
141
259
187
119
170
272
312
325
321
300
269
253
242
220
195
178
182
200
181
173
201
123
128
214
280
297
299
282
241
206
205
220
217
197
184
197
233
244
177
169
139
127
173
221
238
255
266
240
195
169
179
205
215
200
190
202
226
237
199
116
176
126
114
154
196
214
247
260
235
199
193
205
214
214
202
191
189
194
189
163
151
189
118
93
134
189
225
254
262
240
221
237
248
230
210
192
177
165
162
144
117
79
167
204
131
101
154
212
237
258
266
250
244
263
266
235
199
180
163
143
124
110
98
76
171
240
175
148
201
245
250
261
277
278
271
269
256
220
179
165
162
129
83
67
89
93
157
278
248
210
246
285
269
260
283
299
283
262
242
205
162
152
153
110
44
39
97
104
295
303
264
278
327
313
267
263
278
265
241
227
194
154
143
137
91
42
62
123
258
353
310
292
332
338
279
236
235
234
224
215
190
162
145
124
91
79
127
183
166
359
366
309
291
309
277
236
215
224
226
222
206
190
166
129
100
134
215
251
299
384
337
278
269
281
258
220
207
218
227
226
214
183
150
153
215
284
157
333
374
342
317
319
283
215
172
177
200
217
213
200
204
246
282
258
184
348
406
412
386
327
245
192
181
198
220
238
247
270
291
249
189
352
412
402
365
327
293
273
262
271
293
299
272
208
245
276
322
351
355
332
296
278
282
258
251
237
198
243
260
249
218
176
148
141
131
306
321
316
293
244
190
151
155
184
187
160
121
220
345
338
291
265
235
208
187
177
188
210
197
172
142
100
290
277
229
221
237
242
248
253
247
242
227
199
169
163
151
127
243
240
157
137
204
272
306
309
297
281
267
249
217
185
171
192
211
159
132
224
175
113
134
220
296
330
310
267
238
240
250
241
206
182
206
247
224
159
180
131
127
159
214
276
313
286
229
197
207
236
248
224
199
206
237
227
156
173
165
112
110
154
201
255
300
286
241
215
218
227
232
223
203
195
201
195
145
179
165
99
101
156
204
243
276
279
260
258
260
237
216
202
182
163
164
159
122
185
168
114
121
180
222
240
251
254
257
274
275
239
202
181
154
124
118
127
111
208
201
146
160
212
242
248
247
243
248
259
252
216
183
170
146
99
70
86
114
238
258
204
200
246
268
259
255
253
245
238
227
195
162
152
136
79
36
68
121
236
311
261
235
273
299
277
265
267
254
233
222
194
160
136
111
64
51
100
151
154
326
321
276
279
303
278
259
260
254
236
221
198
168
133
95
77
115
185
203
266
359
328
288
267
249
230
226
232
231
217
197
177
145
115
132
211
272
170
341
360
321
268
255
233
208
200
212
210
201
189
183
190
232
288
291
216
339
364
353
344
307
241
200
206
226
232
234
253
286
307
283
219
347
419
438
399
327
272
262
279
300
311
317
314
264
339
381
379
366
348
336
330
336
334
296
217
232
283
306
298
264
243
225
195
204
184
153
132
119
248
278
278
251
200
162
161
178
162
115
258
307
304
286
248
204
171
161
179
202
188
147
100
249
291
268
247
244
225
208
200
206
215
215
194
167
149
129
257
215
162
178
237
273
271
260
258
259
245
218
188
174
187
188
196
211
138
94
152
262
328
316
275
259
264
264
246
209
184
204
227
176
195
151
94
86
155
267
343
325
264
233
244
257
251
225
201
209
226
191
144
192
120
70
87
154
244
323
330
279
245
245
242
232
215
203
200
205
183
143
189
116
74
107
156
212
277
305
288
278
274
242
209
187
171
168
180
169
137
181
132
103
137
176
203
235
258
267
280
277
233
189
163
137
125
144
150
149
203
161
134
168
213
228
226
228
236
249
242
203
168
147
122
98
103
125
170
248
214
171
198
249
259
245
236
230
221
206
178
150
129
105
74
74
108
291
274
217
221
264
267
261
261
252
228
208
180
150
113
80
64
92
141
246
326
277
250
250
248
243
255
251
230
203
179
153
118
91
113
180
218
148
316
337
307
250
221
203
205
209
204
181
160
153
153
165
221
280
228
349
356
303
257
228
197
189
198
191
178
187
229
277
307
300
238
330
360
365
341
286
253
261
275
274
279
314
337
289
204
330
411
418
382
346
344
363
371
353
331
269
275
322
337
340
336
339
335
298
188
222
230
199
160
145
137
210
263
281
265
224
188
172
178
185
167
121
247
271
275
271
245
207
184
189
208
216
200
168
121
222
247
208
191
223
245
232
215
225
241
238
221
196
169
149
207
171
101
106
200
282
286
255
251
259
249
229
212
197
190
177
166
162
87
34
75
202
314
327
281
259
261
246
224
214
215
220
205
175
130
54
28
77
185
297
329
294
271
267
241
206
193
200
218
212
163
166
128
68
59
89
159
249
292
283
282
282
239
185
155
158
190
210
169
157
137
96
96
116
152
205
241
248
263
262
213
155
125
127
166
197
164
174
169
124
126
160
185
203
215
216
218
206
166
126
111
121
147
171
147
213
220
165
162
202
220
218
222
217
197
168
135
108
95
99
117
135
134
215
283
228
200
216
223
222
234
234
205
167
138
113
93
85
107
145
149
296
290
255
226
217
209
217
219
203
169
145
137
131
136
180
213
217
326
321
282
237
212
192
188
182
164
153
171
209
252
283
273
257
342
339
306
271
227
211
220
220
216
240
293
331
304
229
310
356
359
327
304
319
334
326
312
322
296
180
295
352
358
351
359
376
362
310
249
236
250
249
252
166
133
227
245
233
215
197
175
148
118
214
261
279
266
232
214
222
233
223
191
140
219
227
214
224
236
220
206
222
247
247
227
193
137
168
183
131
103
151
221
242
227
233
245
233
221
226
207
161
153
110
35
22
111
228
277
265
255
248
220
204
226
248
227
143
81
12
11
98
216
276
273
268
261
221
188
196
227
243
210
110
132
92
39
27
91
188
237
241
256
263
221
168
150
175
224
228
110
133
102
69
61
99
159
192
194
212
223
187
136
119
154
214
227
127
152
121
101
103
125
155
176
172
165
154
128
99
108
157
208
206
202
170
146
152
154
162
183
182
153
116
87
76
97
143
178
170
239
241
215
191
177
170
186
195
167
121
92
89
110
141
169
157
208
288
271
248
219
202
193
195
181
153
133
147
175
201
207
244
306
310
291
265
225
213
209
206
204
230
266
279
249
249
314
338
325
285
263
275
287
291
294
299
274
199
281
319
318
314
329
346
328
281
230
215
253
267
274
282
251
169
190
202
195
151
185
231
242
243
252
268
255
206
141
187
213
221
229
231
239
263
280
262
222
164
150
150
129
141
184
213
221
238
252
247
241
239
196
129
81
35
61
144
211
231
238
234
217
226
266
271
205
124
134
53
2
27
123
198
224
239
237
211
212
249
272
246
127
134
59
2
32
112
160
181
212
231
209
195
207
231
242
117
122
69
30
53
101
123
127
154
184
178
163
174
208
233
117
122
100
79
74
94
114
113
112
123
123
123
153
207
222
126
162
160
136
109
106
130
136
114
92
82
95
146
200
199
213
222
212
170
154
162
171
147
112
91
114
164
201
178
210
259
267
253
235
219
214
206
184
166
184
215
213
216
275
311
312
286
270
273
269
264
261
245
198
200
275
316
311
302
304
314
310
271
199
211
246
254
258
262
246
164
197
239
255
222
157
178
193
224
264
293
288
247
183
138
143
136
156
199
237
266
278
270
252
220
113
75
60
99
159
202
231
247
256
272
283
238
127
107
30
11
63
126
170
213
234
244
271
300
276
131
91
21
10
54
90
124
176
217
231
256
285
272
111
76
35
28
53
68
83
128
176
199
222
250
252
105
105
81
61
60
71
81
97
133
158
179
209
225
106
159
154
119
100
111
118
115
120
131
148
188
205
191
220
203
180
179
178
173
155
141
156
194
187
176
231
259
261
256
253
250
229
197
189
185
154
232
285
299
298
292
274
244
200
217
264
267
254
239
222
110
162
229
248
218
88
104
154
225
264
270
247
207
82
54
63
115
177
232
272
284
270
88
61
31
35
70
120
194
258
294
305
280
83
55
36
31
41
81
161
229
268
295
301
59
46
39
33
36
68
132
193
227
258
270
77
85
72
60
70
91
126
170
198
207
214
102
139
142
128
132
137
150
166
176
172
170
174
206
204
198
194
195
187
165
143
134
186
223
229
235
233
207
154
117
163
218
228
219
180
23
53
118
197
250
250
46
24
26
64
158
253
290
58
64
38
9
33
128
222
268
267
36
48
23
18
63
132
191
218
226
47
56
54
73
111
149
179
185
173
111
131
143
157
168
172
156
135
156
159
155
162
152
28
83
