# Supplementary material for: Evaluating flow modulating treatment response in intracranial aneurysms using black-blood MRI in vitro
Source: Commun Med (Lond). 2026 Mar 27;6:170. doi: 10.1038/s43856-026-01413-z (PMC13031954; doi:10.1038/s43856-026-01413-z)
Supplement: Supplementary file 10 — Supplementary Data 7 [file 43856_2026_1413_MOESM10_ESM.zip › Data_Figure_10a_Sup_Figure_7a/BA model 4/CN14_07_with (IFD10)/2_vessel_array.txt]

162
187
143
104
104
151
123
147
114
71
31
24
86
160
136
74
19
15
7
1
21
77
133
129
66
8
3
9
20
15
2
53
142
94
121
93
38
2
2
2
2
52
155
46
131
156
92
22
9
20
60
147
170
86
153
161
121
104
109
136
160
88
151
161
150
126
99
165
187
144
107
115
164
135
153
112
74
34
24
92
171
151
87
21
23
19
2
24
80
134
144
82
13
6
24
36
19
2
49
138
100
134
97
35
10
21
12
1
58
151
45
142
162
94
33
24
33
79
163
167
92
157
165
128
109
118
159
178
93
153
154
141
128
114
171
183
142
119
133
171
150
167
118
78
41
24
88
174
168
111
37
36
31
1
17
82
137
157
100
20
12
32
44
22
2
47
127
112
142
93
29
19
46
29
5
68
140
51
151
160
90
49
53
58
101
175
97
156
165
137
119
132
175
185
95
149
147
131
128
123
181
182
142
132
146
167
161
179
122
78
43
21
79
172
179
130
52
51
42
4
7
81
144
167
108
27
22
41
41
16
0
53
120
143
90
30
28
59
39
17
81
56
156
155
88
65
78
79
117
180
94
154
165
147
132
139
176
173
91
148
140
125
125
122
192
188
143
140
154
163
168
185
122
70
36
20
78
174
186
136
58
56
45
5
5
82
154
177
112
33
34
54
35
4
1
63
127
144
94
40
36
54
31
22
93
57
154
153
90
72
83
83
123
181
84
151
162
150
138
143
172
148
84
146
136
119
120
111
203
198
144
139
159
164
173
185
119
55
23
25
91
181
193
134
54
46
36
4
6
86
163
188
114
32
37
61
33
2
2
67
136
148
98
51
42
44
12
14
99
60
153
156
94
68
72
78
130
182
77
146
159
146
134
151
177
134
80
141
132
114
120
211
205
143
134
162
176
175
184
118
44
10
32
108
191
130
199
132
46
25
17
3
8
92
168
121
196
114
26
22
48
29
3
2
74
145
153
97
50
42
36
0
13
108
65
157
158
97
65
60
78
148
187
78
144
158
141
128
158
191
134
76
130
125
112
115
215
217
208
142
127
159
188
179
184
120
43
5
36
120
201
126
199
134
45
11
4
1
18
98
176
122
193
115
22
5
27
25
7
3
96
148
157
91
39
37
36
2
26
127
70
162
158
103
72
64
90
172
196
83
143
162
145
130
165
197
133
71
120
120
111
107
199
209
152
222
202
140
122
152
197
185
186
121
48
8
35
130
219
119
192
139
52
9
1
1
25
109
190
116
182
124
30
3
8
18
9
10
127
146
162
90
24
28
33
3
48
152
75
164
155
109
84
73
101
188
203
90
146
171
154
139
167
187
121
69
112
118
113
100
196
202
222
176
226
185
135
121
147
203
193
187
111
48
13
35
141
241
112
185
143
56
10
1
1
31
129
203
108
173
139
44
3
1
9
11
17
154
142
173
96
18
16
23
3
64
174
76
165
155
113
90
78
105
194
205
94
155
177
159
148
168
175
74
106
113
115
98
190
195
221
200
230
161
122
122
145
205
202
184
90
40
14
34
146
254
105
184
139
51
7
0
1
32
138
207
107
169
146
52
1
2
5
11
22
170
146
185
104
19
11
17
2
76
188
77
174
162
117
94
82
111
198
203
98
169
184
162
154
177
173
84
104
101
108
98
184
189
222
217
233
145
112
124
146
204
78
207
176
71
33
15
30
141
251
100
180
124
40
8
1
2
24
132
204
105
167
137
50
2
2
11
13
25
175
154
192
109
25
22
26
8
89
196
82
189
178
127
102
96
128
207
200
106
191
196
162
160
185
177
97
110
92
95
186
188
221
224
238
142
104
118
141
195
76
201
165
65
32
12
23
128
237
93
164
102
30
13
3
3
17
121
203
94
157
121
43
5
7
17
12
28
179
161
196
110
32
37
44
26
101
200
89
205
195
139
116
115
148
216
198
113
210
211
170
167
189
176
106
126
96
89
207
198
189
211
222
242
151
99
104
130
186
79
187
155
71
35
7
21
124
229
85
146
79
22
18
3
1
21
124
211
80
145
107
35
5
8
17
10
39
188
164
198
109
35
44
56
42
114
205
101
218
205
146
125
131
164
221
192
121
219
220
183
179
192
166
110
137
112
96
211
208
182
188
219
243
158
88
84
121
185
90
182
149
76
33
2
28
132
229
87
139
66
15
17
1
2
33
131
221
82
145
100
26
1
3
12
7
53
198
44
177
202
105
30
37
53
52
129
209
118
226
206
144
123
135
177
224
180
133
218
215
188
192
195
156
107
132
119
208
204
164
167
222
236
147
67
65
124
197
107
191
147
69
19
0
42
144
230
102
150
67
6
8
1
5
39
129
221
99
160
99
16
2
1
5
3
64
204
62
191
201
95
20
25
42
63
151
213
129
229
201
139
119
138
192
236
167
144
215
204
184
200
205
151
111
201
185
146
159
229
222
122
44
58
139
215
125
206
143
50
3
1
51
146
224
123
170
76
3
3
1
2
25
115
212
116
176
107
15
1
3
2
3
66
204
71
196
195
83
13
18
32
76
181
220
130
225
196
142
123
143
209
254
160
150
215
202
187
204
214
149
195
166
137
166
233
202
97
33
61
155
229
140
211
125
30
4
2
48
139
216
144
177
75
1
3
2
1
7
96
204
119
179
118
23
2
5
2
5
66
209
67
190
190
78
16
16
22
87
212
233
126
220
195
153
136
150
225
271
145
217
217
204
209
211
141
195
160
141
174
235
183
85
39
66
158
236
154
204
100
18
1
0
40
133
216
158
164
59
4
7
8
3
1
86
204
109
167
119
28
2
3
1
5
74
218
59
182
194
87
24
17
15
94
235
240
127
220
198
163
149
158
233
275
132
211
237
227
213
197
128
199
167
151
173
138
239
171
82
51
66
153
242
171
195
77
12
7
4
36
131
221
167
143
35
5
11
14
4
1
85
205
104
150
108
29
5
3
2
2
87
220
55
180
206
103
34
19
18
106
243
229
132
226
204
167
156
164
234
263
118
199
245
239
210
177
109
194
203
178
162
165
156
247
166
83
58
63
146
248
187
194
67
7
10
9
41
137
223
173
134
26
4
9
15
2
2
83
200
103
143
104
29
1
5
3
3
92
211
57
182
218
115
37
23
32
122
238
204
135
234
209
165
155
171
234
239
116
190
238
234
196
157
199
203
182
168
158
170
251
161
81
58
59
144
255
195
199
68
6
5
6
50
148
221
174
147
35
4
5
10
1
3
82
188
106
153
111
29
3
5
3
6
91
201
64
189
220
112
31
23
48
139
230
180
140
239
211
164
155
179
236
212
125
193
231
221
177
140
201
201
178
169
156
174
247
156
79
55
58
146
262
191
199
76
12
2
1
52
157
218
167
164
60
7
6
4
0
1
89
108
173
132
39
4
5
3
7
90
195
77
205
215
100
20
19
57
154
229
152
238
212
167
158
185
239
190
141
204
228
213
168
132
205
197
167
162
160
176
236
147
74
51
59
151
265
187
191
77
22
7
5
46
163
221
163
174
75
27
19
5
2
2
106
114
195
145
48
3
6
3
11
102
99
230
210
89
17
16
63
169
231
170
237
212
174
164
191
244
176
151
209
226
206
166
130
214
194
152
155
173
184
230
137
66
46
65
163
270
195
187
71
26
14
8
40
164
223
166
176
73
34
31
8
4
6
126
127
209
143
46
4
4
3
23
140
118
250
212
91
25
19
70
186
231
186
238
213
178
166
197
247
165
150
204
217
197
163
129
226
197
147
154
189
202
235
132
58
39
72
181
280
214
186
60
21
14
8
40
166
225
178
174
58
26
32
9
5
11
147
141
217
135
43
5
2
8
38
183
122
259
219
103
39
22
76
200
229
188
240
217
177
161
198
248
155
141
194
204
181
155
124
236
205
154
161
196
218
241
130
52
30
71
194
288
227
178
43
7
6
6
45
174
228
192
166
40
13
21
7
7
16
168
154
220
129
41
5
0
11
46
207
117
258
226
115
48
21
82
212
227
180
241
224
176
152
196
246
149
130
185
194
165
141
113
239
213
170
170
189
225
237
126
52
24
61
193
290
36
226
155
24
2
1
4
49
185
230
39
198
146
23
8
11
7
10
22
187
166
219
120
35
4
1
11
50
213
121
257
226
119
53
24
94
225
227
174
243
232
180
150
199
244
145
126
182
190
157
130
101
236
210
182
178
178
224
218
116
57
27
51
184
290
50
216
122
11
4
6
6
45
189
234
50
190
118
6
11
16
8
12
22
192
170
207
104
28
5
1
8
52
208
127
252
216
118
63
42
116
238
224
177
249
241
189
160
209
241
137
132
186
190
155
124
176
235
195
179
185
183
225
197
99
62
36
52
180
289
72
210
98
8
23
25
9
33
182
241
66
177
93
3
15
40
18
14
18
186
161
189
87
24
12
8
6
54
205
120
241
200
116
78
70
143
247
214
181
255
248
200
180
225
237
122
143
192
187
150
120
199
235
174
165
188
201
222
232
180
79
55
40
62
187
286
81
211
91
8
35
37
10
27
173
246
72
172
87
2
24
53
22
16
23
195
146
180
77
22
18
12
1
74
212
108
231
185
114
90
95
168
252
200
182
254
248
205
195
236
228
102
152
192
175
140
115
215
242
219
236
158
151
184
215
239
239
165
57
35
29
68
198
282
66
220
97
4
22
22
9
30
177
244
56
175
99
3
22
32
7
19
39
226
139
187
74
15
12
4
12
108
225
103
228
178
114
94
102
179
255
187
176
247
243
201
197
239
215
148
178
156
129
110
229
242
233
231
151
142
169
214
248
241
145
33
14
11
68
207
275
45
223
107
4
6
5
5
51
198
233
37
175
118
13
5
5
0
6
101
245
14
143
200
73
5
6
1
26
149
236
114
238
180
119
93
100
185
258
176
169
238
235
195
198
241
202
133
151
135
122
109
255
251
239
241
221
151
139
154
206
253
70
242
114
11
4
2
70
218
275
37
217
115
11
6
3
1
76
215
225
27
160
131
23
2
2
5
9
149
247
15
149
209
71
2
6
1
35
176
238
130
251
188
127
94
99
192
259
164
168
234
229
193
205
243
187
122
131
125
126
108
280
263
233
247
208
150
142
149
206
261
79
239
80
5
2
2
78
231
282
34
205
117
12
7
2
3
80
218
226
20
140
131
24
2
2
5
8
148
244
16
153
214
74
5
6
1
40
188
233
140
261
193
133
99
107
202
259
150
176
241
234
202
219
246
171
127
130
129
134
275
291
271
234
251
198
148
143
152
217
270
74
232
60
6
2
4
87
239
288
36
194
107
11
7
2
2
67
214
234
23
142
120
18
1
2
3
2
128
243
17
164
218
77
7
7
1
44
195
224
148
271
193
135
107
117
210
253
132
193
257
247
221
234
246
154
140
141
142
137
284
291
270
239
253
193
144
138
153
225
273
65
226
55
5
6
3
90
240
290
41
195
86
9
5
2
2
57
211
246
35
172
96
5
0
3
3
2
131
247
25
187
214
68
2
9
4
54
215
215
161
276
193
138
114
126
217
245
112
209
268
259
237
243
240
136
148
151
150
135
293
285
265
243
254
193
138
130
148
221
268
58
220
55
5
6
1
86
238
290
53
202
70
7
4
2
3
55
217
256
77
190
73
3
1
1
7
13
162
251
34
210
197
51
3
11
4
75
236
200
172
272
193
143
120
136
224
240
94
213
266
261
245
244
232
125
139
146
147
295
276
264
248
257
191
129
121
146
218
268
54
210
51
5
4
1
85
239
294
55
201
74
8
3
4
3
58
226
264
96
192
60
2
3
3
11
30
193
252
40
216
178
39
3
10
6
101
245
177
168
257
185
142
123
152
239
238
204
253
251
243
246
231
117
122
134
139
276
259
270
261
259
175
108
114
153
228
277
53
193
36
2
5
0
92
247
304
30
176
100
15
5
5
4
59
233
266
72
186
61
3
3
3
12
35
210
239
40
210
170
35
3
6
14
116
249
138
160
243
167
125
124
172
261
234
192
240
236
237
247
233
111
123
235
232
281
287
253
145
78
110
174
250
291
66
173
14
8
8
3
104
260
309
6
107
140
29
3
7
5
64
247
250
45
178
77
3
4
4
16
41
242
190
39
218
179
36
4
5
25
137
252
105
167
242
152
106
129
197
284
225
198
236
225
236
258
236
105
193
202
289
311
188
228
107
56
105
192
273
303
137
125
33
5
9
6
119
272
305
8
47
147
55
5
5
1
81
262
63
180
86
4
3
5
14
74
275
136
45
237
180
28
5
5
39
172
252
89
189
252
144
96
140
219
292
212
216
244
223
246
269
227
88
173
192
289
320
216
196
88
50
101
197
290
314
157
56
32
6
7
7
130
283
295
18
23
130
58
9
2
11
113
274
126
179
60
6
1
4
4
128
289
120
51
258
163
10
8
9
64
205
262
208
264
150
104
156
233
288
202
235
257
229
257
277
208
184
200
280
312
209
173
87
62
96
185
293
319
106
18
22
11
4
4
133
289
279
50
37
17
116
47
13
4
17
139
276
185
143
6
1
3
4
14
160
292
68
262
137
4
14
21
81
227
269
209
266
165
120
166
234
274
188
239
265
234
252
264
181
215
208
214
267
298
194
159
94
80
98
168
286
316
99
29
5
17
17
8
1
125
293
259
43
44
31
108
59
22
3
17
155
271
59
211
109
3
3
2
5
23
178
284
91
255
116
4
18
27
92
242
263
29
208
256
174
132
164
226
261
169
77
232
266
230
229
230
150
240
224
223
259
287
193
148
98
87
99
159
276
300
66
17
11
18
19
10
4
112
290
235
14
42
46
113
61
34
12
17
164
251
144
208
79
4
6
3
11
34
208
247
135
252
100
3
17
29
107
254
224
48
219
239
175
136
157
216
246
134
80
221
261
222
198
186
118
252
223
220
247
270
195
136
93
78
100
164
264
264
55
18
8
21
16
18
17
103
282
30
35
51
126
44
80
50
32
154
208
209
191
55
6
7
2
4
84
235
145
208
251
85
6
14
30
127
253
150
93
240
225
175
140
154
209
223
87
95
218
259
222
180
155
251
209
205
228
247
186
123
82
66
102
166
240
37
15
3
25
14
25
20
115
258
37
22
52
136
38
105
67
36
71
183
251
172
25
9
7
13
70
151
123
22
274
247
71
8
12
31
148
224
83
142
259
219
177
153
164
206
184
117
227
265
234
182
137
236
188
185
204
215
169
111
73
54
97
163
215
27
10
0
31
9
22
15
134
218
30
14
48
146
51
117
82
37
49
262
139
18
16
40
69
121
75
29
105
309
234
57
10
14
36
161
174
169
269
215
175
170
182
210
138
134
239
270
242
190
127
211
170
164
178
110
141
102
63
46
103
166
187
26
3
6
29
2
19
30
151
184
18
14
67
164
73
125
82
29
50
176
41
25
38
94
97
122
24
14
127
311
210
43
12
16
45
176
122
179
269
203
160
176
204
212
97
147
242
258
236
192
115
184
155
142
153
80
127
93
50
44
111
169
159
16
1
14
20
4
10
63
158
149
3
29
114
176
90
138
82
23
40
45
40
11
111
100
121
106
13
9
129
289
187
33
13
17
77
186
88
183
262
188
138
173
223
204
62
158
235
236
218
180
155
137
120
127
113
87
41
41
109
159
6
1
19
13
8
4
86
156
102
4
40
147
161
108
153
91
8
6
20
32
29
129
95
144
94
15
7
128
258
158
25
15
19
124
165
37
189
258
180
124
168
232
176
172
232
219
198
159
135
122
104
93
78
43
41
102
146
7
8
41
8
16
2
102
140
7
45
160
133
119
172
93
9
1
24
15
52
110
95
161
92
14
6
128
230
124
23
14
32
156
122
13
192
261
185
130
165
224
129
187
235
216
184
136
118
114
98
72
70
52
50
99
140
8
34
65
1
23
10
113
113
1
66
159
112
117
181
83
10
6
27
8
73
97
95
170
89
10
2
133
203
86
24
6
47
144
75
196
259
195
143
161
193
77
204
247
217
171
108
109
114
98
29
63
65
59
64
109
141
4
74
72
6
22
30
121
95
12
94
171
110
123
164
62
8
32
13
102
102
112
161
74
4
161
178
53
27
5
61
105
28
216
251
201
155
166
150
59
226
258
218
159
112
119
101
47
82
65
54
71
114
17
100
71
8
20
37
131
105
11
24
119
193
125
144
106
15
7
28
36
18
139
120
139
126
34
3
210
164
36
28
7
67
73
3
129
259
246
196
169
175
123
146
255
268
216
150
124
127
65
114
72
49
72
117
24
123
72
9
18
25
130
2
34
150
205
159
143
61
5
10
5
37
25
170
141
161
79
6
4
259
169
33
27
13
61
64
9
214
306
248
192
186
190
110
211
289
280
215
142
129
134
81
139
79
47
80
131
40
146
75
9
14
24
138
8
56
184
199
184
128
29
15
30
19
25
63
174
160
161
62
11
22
100
287
178
35
25
18
52
57
35
270
334
250
192
200
202
105
251
315
292
218
133
127
135
107
158
81
51
99
156
5
92
159
71
9
17
30
154
4
99
212
181
189
115
11
19
40
16
14
107
164
167
155
56
8
38
77
285
181
39
23
19
42
63
66
272
329
246
194
208
205
105
252
321
300
218
123
150
127
133
146
172
85
59
117
180
37
151
165
65
10
15
45
159
18
138
234
165
183
107
3
19
41
12
26
147
154
167
142
47
9
47
57
253
187
47
21
21
39
79
238
299
233
196
210
203
105
226
309
300
215
114
178
135
131
187
187
95
71
125
184
64
193
166
62
17
17
47
159
26
171
250
157
184
100
6
19
5
60
183
152
168
124
33
11
46
218
200
56
19
21
41
100
208
269
219
197
213
204
101
203
291
293
209
98
198
143
129
214
196
107
84
124
174
78
209
156
61
25
21
40
160
30
192
256
156
189
97
13
18
6
90
199
152
173
106
16
14
43
208
209
63
19
20
49
117
199
255
212
198
216
203
87
192
274
279
202
86
195
136
129
98
223
190
110
94
127
168
81
205
137
56
28
22
46
169
35
203
246
154
192
96
19
16
6
94
187
147
177
93
3
21
49
216
206
71
20
22
63
129
201
253
212
200
222
203
72
180
254
261
199
79
168
114
121
222
174
104
99
135
172
86
191
116
52
24
17
64
178
35
196
217
147
188
91
23
21
4
74
155
137
173
87
7
34
56
227
192
80
24
27
86
139
201
252
209
205
235
205
64
163
228
243
204
86
135
92
137
219
160
93
99
146
85
178
106
49
16
11
86
178
30
175
191
144
177
80
26
32
9
48
134
131
161
78
10
49
78
228
176
81
29
42
117
147
200
242
204
219
260
213
157
213
239
219
102
114
83
135
209
150
83
94
155
75
165
100
41
11
8
107
168
22
152
179
146
160
65
28
39
17
34
133
133
148
67
10
58
85
212
152
67
37
71
145
150
195
227
201
245
297
222
168
222
258
237
93
117
187
142
78
94
167
61
149
85
31
12
19
128
160
15
137
176
147
142
50
29
39
19
34
138
137
139
60
11
55
62
188
128
50
41
93
162
147
53
188
218
210
274
327
218
185
247
291
250
111
158
133
83
104
187
58
127
63
26
6
40
146
160
13
130
166
137
124
39
28
40
15
37
130
134
134
57
13
49
35
159
116
45
42
98
165
141
38
175
213
218
285
333
206
187
263
307
246
79
128
119
136
127
94
118
203
241
62
107
44
34
16
53
156
168
12
120
144
122
113
31
30
42
12
32
107
122
131
56
11
46
26
131
121
59
44
93
164
142
28
150
204
213
271
312
200
165
247
292
227
69
129
121
127
120
126
107
127
204
254
63
95
41
44
22
50
161
180
8
103
127
116
107
29
32
45
13
21
84
113
123
51
11
51
20
107
132
82
53
92
168
150
117
187
203
249
284
203
127
206
254
198
69
116
131
106
126
114
123
194
255
59
96
46
42
14
42
166
198
4
82
126
126
99
14
19
82
11
17
71
113
106
39
10
56
13
89
136
100
63
94
177
160
86
168
193
229
263
208
89
164
218
175
91
121
113
115
185
240
96
53
29
7
40
187
230
9
57
126
145
75
13
40
177
11
15
62
118
81
21
5
65
1
70
130
107
69
98
184
167
57
145
182
214
248
215
133
187
166
78
116
106
107
171
214
90
56
21
8
52
206
229
10
30
120
139
57
13
118
194
5
8
49
114
56
6
8
81
5
49
120
106
72
99
183
170
35
120
167
197
237
225
85
102
158
162
83
114
101
96
150
191
80
59
18
14
56
201
215
8
97
92
8
12
154
210
5
32
90
44
5
32
135
26
109
104
75
98
172
168
22
97
144
175
226
238
113
72
126
157
106
110
97
86
125
178
76
70
30
13
50
184
215
6
18
15
0
15
164
239
10
19
43
14
9
60
164
17
88
99
79
95
162
174
76
120
155
216
246
138
47
106
156
121
108
105
80
110
177
69
69
33
19
46
171
234
4
6
4
3
16
171
262
89
4
5
7
6
5
102
179
58
10
65
91
80
90
157
187
61
108
149
210
245
155
42
106
158
123
99
110
87
106
176
53
66
41
32
53
163
239
3
7
3
5
16
163
270
101
5
4
7
4
13
131
197
61
6
53
87
83
83
155
201
74
59
115
155
201
232
163
54
120
153
115
92
115
100
111
169
68
51
48
65
148
216
3
8
3
6
15
141
258
109
2
5
8
4
13
131
213
74
12
62
93
86
75
147
210
83
68
131
160
185
208
168
69
127
141
106
93
118
109
113
152
73
56
60
74
131
185
3
9
3
3
16
117
240
120
2
5
8
6
8
110
221
90
27
82
101
85
59
127
212
103
77
139
155
161
189
175
70
109
124
110
119
114
113
137
79
57
66
83
124
168
3
10
4
5
22
98
226
129
5
6
10
7
2
81
217
103
49
85
100
82
42
97
202
127
80
133
141
140
182
185
58
84
114
125
119
118
113
131
77
57
71
95
130
170
23
9
4
14
34
88
214
140
5
5
9
9
5
54
203
128
51
75
93
81
31
68
190
148
71
121
128
127
178
197
52
74
116
143
99
122
124
113
131
72
59
75
105
139
175
2
3
25
45
81
198
151
2
7
13
9
34
187
155
61
81
83
30
46
181
169
65
119
133
126
175
207
98
66
95
129
148
105
130
128
108
128
71
65
76
104
137
173
9
3
25
49
70
178
160
1
6
11
6
20
172
180
55
73
86
34
32
177
192
63
124
152
137
171
218
122
88
129
151
154
111
136
125
99
120
74
72
78
96
129
169
18
8
18
49
62
159
180
2
4
6
0
10
156
201
60
70
92
39
23
172
212
66
128
169
150
170
231
146
91
149
175
176
131
135
121
91
114
74
81
83
97
128
175
160
36
15
17
54
59
145
207
46
4
12
7
2
136
224
66
69
96
51
17
162
68
121
173
159
170
249
76
145
190
206
73
