# Supplementary material for: Evaluating flow modulating treatment response in intracranial aneurysms using black-blood MRI in vitro
Source: Commun Med (Lond). 2026 Mar 27;6:170. doi: 10.1038/s43856-026-01413-z (PMC13031954; doi:10.1038/s43856-026-01413-z)
Supplement: Supplementary file 10 — Supplementary Data 7 [file 43856_2026_1413_MOESM10_ESM.zip › Data_Figure_10a_Sup_Figure_7a/BA model 4/CN14_07_with (IFD10)/4_agar_right_array.txt]

158
162
166
167
167
174
178
176
165
155
148
150
161
177
186
179
159
142
138
148
160
161
158
154
150
154
163
171
175
172
164
156
154
160
162
157
149
149
158
163
162
157
152
153
148
143
145
151
161
166
164
161
159
160
162
169
174
168
156
145
143
150
164
177
185
178
166
151
146
146
146
143
142
143
150
157
165
169
169
162
157
159
164
166
155
145
143
154
163
163
158
159
164
161
150
137
137
148
159
161
170
167
162
162
159
157
150
139
130
133
145
156
161
163
166
171
171
167
161
152
144
136
133
135
144
153
157
156
154
152
155
165
169
158
140
134
147
168
176
166
159
166
175
168
150
135
137
148
152
151
176
175
176
175
171
161
148
134
128
135
151
162
159
153
154
165
170
168
166
167
164
157
148
145
148
151
148
141
138
146
163
177
172
151
131
132
150
169
168
156
152
161
169
162
148
139
144
149
146
143
172
168
174
182
184
178
166
156
152
155
162
166
164
163
163
163
159
154
163
178
189
187
177
169
167
162
149
131
121
133
160
179
174
153
138
140
152
160
154
149
151
156
156
148
143
142
146
151
147
145
159
152
160
171
178
178
175
173
174
173
172
170
173
178
176
163
149
146
157
178
193
194
187
181
181
175
158
133
117
123
148
169
171
159
152
155
161
159
154
151
155
155
153
148
144
144
146
150
156
158
156
153
158
166
170
167
166
169
176
178
173
168
171
178
175
163
147
146
156
167
170
168
167
168
172
172
161
149
141
142
150
157
156
153
153
162
171
170
160
149
145
150
156
160
155
146
143
151
166
172
172
169
170
174
174
169
160
159
166
171
172
165
160
162
166
164
158
154
154
153
148
143
143
151
156
158
159
165
174
178
172
158
142
133
136
150
166
168
155
133
125
134
150
159
155
146
141
150
165
167
185
176
172
179
187
185
171
157
157
166
171
165
156
156
167
176
176
166
154
150
145
144
147
150
154
156
156
161
177
188
185
164
140
126
126
138
150
152
142
129
122
129
140
144
140
137
140
148
158
154
174
164
160
169
184
187
177
160
156
164
171
171
162
159
170
185
186
172
157
150
155
159
157
153
153
154
153
153
159
172
177
167
152
141
139
144
144
142
139
141
147
151
151
145
139
135
139
144
148
144
157
156
157
158
161
164
165
164
164
165
168
164
161
162
170
180
182
173
160
157
160
163
157
150
149
151
152
151
153
160
168
167
159
155
158
162
157
150
145
152
165
174
172
163
153
145
143
141
142
144
157
164
167
157
141
137
151
171
177
166
152
145
151
161
169
175
177
170
160
155
157
159
156
150
149
153
155
155
152
159
167
165
157
152
160
168
167
155
144
144
155
164
165
162
162
158
154
143
139
140
164
169
171
157
139
134
150
172
177
162
145
141
151
166
171
172
167
159
153
151
154
157
160
160
159
158
160
156
153
158
166
165
154
143
149
160
164
158
146
137
135
137
140
145
153
157
153
143
138
136
163
164
159
153
149
151
162
166
161
151
151
158
167
173
172
165
155
146
144
147
155
160
164
164
163
161
158
153
148
152
160
161
156
147
146
148
154
158
155
144
133
129
132
140
144
143
141
141
141
139
167
164
154
149
153
166
174
166
152
144
151
162
170
170
162
152
144
145
147
154
157
160
162
164
166
164
157
147
145
148
153
156
156
153
148
145
144
152
158
152
144
140
142
146
145
139
136
138
144
151
172
173
164
155
155
164
168
164
155
147
142
148
158
161
154
143
140
145
154
157
157
160
163
166
170
167
155
148
148
150
147
144
145
151
151
144
140
145
156
158
147
142
143
148
152
150
148
147
147
155
164
166
166
162
157
152
149
153
158
154
145
143
155
161
155
142
138
143
147
148
153
163
174
174
170
163
153
151
152
149
138
130
134
147
154
152
149
156
165
163
146
135
136
147
158
165
164
159
154
159
148
144
151
162
166
155
147
152
164
169
165
161
165
165
156
146
138
141
140
143
150
165
174
167
155
147
149
154
153
144
134
132
140
149
154
155
160
173
178
169
146
134
138
151
160
165
163
160
160
164
151
139
142
158
172
172
168
172
179
181
178
172
167
163
156
146
144
145
147
145
148
155
156
149
137
136
143
153
152
145
141
149
156
158
153
153
162
172
173
162
146
143
146
155
158
154
147
145
151
163
164
155
155
162
171
177
181
182
177
170
164
159
157
155
152
150
150
149
150
148
147
147
148
146
142
140
145
150
151
148
150
160
165
158
149
148
152
156
151
146
143
144
145
149
154
150
138
129
135
151
171
170
170
168
165
166
170
170
161
152
147
149
152
150
149
152
155
150
146
144
144
149
154
159
159
156
154
157
156
150
147
151
154
145
135
136
142
142
134
133
140
145
146
143
143
147
138
129
129
138
167
166
171
169
162
158
159
160
156
153
155
159
157
151
149
153
160
157
153
152
153
155
161
164
164
160
162
167
163
151
140
135
135
130
125
129
137
139
132
130
140
158
163
152
139
133
135
136
138
141
158
158
160
161
159
159
159
157
157
162
168
171
164
155
152
157
162
166
173
176
172
162
158
158
161
161
162
163
161
151
139
133
133
134
130
130
136
138
137
133
140
159
171
161
140
124
123
134
144
150
153
158
160
160
160
159
156
151
150
157
166
169
166
164
164
163
162
166
178
187
180
163
157
162
166
161
153
146
148
151
148
147
148
148
146
144
145
146
148
143
141
146
156
158
147
129
116
117
131
150
152
165
171
173
169
159
148
137
137
149
162
166
166
169
169
163
155
154
162
167
164
157
160
173
175
164
143
132
136
146
153
153
152
155
159
164
162
155
150
150
148
144
144
149
149
138
115
100
112
140
153
165
172
174
168
160
149
142
146
154
164
166
160
156
153
151
147
147
147
144
144
150
163
180
181
167
143
131
133
144
150
149
145
148
158
166
164
154
146
147
153
152
142
136
137
133
117
101
110
139
157
164
162
157
155
160
167
169
168
164
157
149
137
127
126
132
144
153
155
151
147
150
159
172
179
171
155
140
140
145
150
149
145
142
148
156
156
147
139
143
147
148
135
120
117
120
123
120
124
138
163
164
157
149
148
160
175
179
171
156
143
132
120
109
109
120
138
153
159
162
156
149
145
150
164
170
164
151
144
147
155
156
155
152
152
152
154
153
149
146
144
138
127
117
114
119
123
125
124
127
164
164
160
156
156
163
167
162
152
140
133
129
123
115
117
128
144
153
158
161
157
149
139
142
155
168
166
156
146
143
149
155
158
157
158
157
158
161
159
156
147
139
130
126
124
122
118
113
110
113
161
162
160
161
163
166
164
153
141
134
136
138
135
131
135
149
165
173
167
159
151
148
151
155
164
169
167
161
150
141
137
140
145
154
160
161
156
151
150
153
154
148
139
133
127
117
107
103
107
116
160
161
158
154
154
161
166
164
157
147
143
140
136
136
146
161
177
185
176
156
142
145
158
171
175
169
165
163
160
150
138
131
135
147
154
153
142
133
131
142
152
152
142
127
117
111
107
111
121
127
160
161
158
151
143
149
166
176
171
155
141
132
133
143
151
157
160
164
163
153
136
133
148
170
177
167
155
156
162
163
155
147
146
149
151
145
134
126
127
138
147
147
138
127
119
119
124
130
130
125
157
159
157
150
148
155
169
176
169
154
139
134
139
151
157
150
140
132
143
154
150
143
146
163
175
169
154
146
150
158
163
160
154
151
149
144
140
138
140
142
142
140
139
136
136
143
145
139
128
111
152
153
152
153
159
170
175
172
160
152
149
150
150
156
157
150
134
125
138
161
173
166
155
158
167
168
151
136
133
143
152
154
149
147
146
152
157
157
153
145
140
142
145
150
152
155
151
142
129
117
155
154
153
157
163
171
171
162
156
156
162
164
159
152
150
150
144
141
145
159
171
167
156
150
150
152
145
134
133
137
140
140
144
150
155
164
169
170
160
149
140
141
146
148
145
145
146
146
143
143
163
165
166
164
162
163
162
162
160
162
166
166
164
155
149
151
156
160
153
145
141
142
145
148
148
145
145
152
155
151
139
133
142
157
163
164
167
170
169
157
140
136
133
133
130
134
143
151
152
153
166
169
170
169
164
161
161
163
163
161
160
164
167
165
155
151
158
166
158
137
120
125
143
158
161
157
160
170
175
161
142
133
145
159
160
151
152
162
169
162
147
136
131
128
127
132
142
148
147
141
162
161
162
161
162
162
162
161
157
152
150
155
160
160
153
151
157
163
157
139
130
139
160
171
167
158
160
165
166
153
142
143
153
157
148
136
136
147
159
164
161
157
153
146
139
134
135
137
137
132
157
150
149
154
162
165
161
153
149
146
148
150
147
146
147
151
156
155
151
149
150
161
169
168
157
146
143
143
142
142
145
155
161
155
145
137
137
144
148
156
163
172
176
170
156
144
136
134
137
137
156
144
144
157
173
173
160
147
145
153
158
153
146
143
148
156
158
152
147
149
155
157
157
153
148
141
139
135
139
145
154
160
160
155
151
151
150
151
145
145
149
160
168
171
167
160
151
144
138
135
154
139
141
159
180
178
162
149
150
162
168
164
156
152
158
167
166
160
153
149
148
142
140
144
149
150
147
145
149
154
158
157
157
156
156
155
153
150
145
143
141
142
146
152
160
164
161
146
132
123
153
142
141
153
169
175
164
152
149
154
162
165
159
152
151
161
171
173
166
156
145
137
139
149
156
157
155
153
158
161
158
153
151
155
152
148
141
139
143
149
154
151
145
141
145
148
148
137
126
121
166
160
152
152
154
160
161
154
144
143
149
155
151
135
126
137
158
173
171
159
145
142
144
151
155
155
155
155
162
166
163
154
146
143
145
147
145
141
145
154
168
171
160
147
138
136
135
134
132
136
176
171
164
155
151
153
159
157
147
141
147
156
153
132
114
120
142
158
160
152
144
142
146
150
153
152
153
155
164
172
172
154
134
128
141
158
164
157
149
149
158
165
160
153
146
142
138
140
147
152
164
162
162
159
157
156
162
165
161
157
163
176
177
157
133
131
145
154
150
141
137
142
146
149
151
151
151
151
158
169
169
149
124
118
137
162
172
163
151
142
137
136
138
145
149
148
147
148
150
150
147
147
152
161
165
161
159
160
164
167
173
182
185
174
157
154
159
158
151
139
136
142
148
150
150
147
141
137
143
154
156
143
123
117
127
140
147
151
151
148
138
126
123
128
136
139
143
144
143
137
150
146
148
158
165
160
149
145
153
159
163
165
169
171
168
164
162
156
150
142
143
148
154
156
152
145
137
135
139
147
149
142
133
126
122
119
122
136
151
157
154
143
132
124
119
124
131
137
135
127
162
151
145
150
159
155
143
138
145
153
150
148
155
168
171
158
143
139
143
146
146
146
150
158
159
156
153
153
156
156
151
145
144
142
136
130
130
139
149
153
156
156
149
134
121
121
131
137
135
128
162
151
141
140
147
149
145
148
154
155
150
143
151
164
166
149
132
130
142
150
147
142
143
151
157
158
160
165
171
164
153
145
149
156
158
155
155
153
148
138
138
146
154
148
138
135
140
145
144
138
152
145
139
136
138
143
147
157
163
162
153
144
146
152
155
145
138
139
147
150
146
139
134
138
142
142
145
150
160
160
154
148
149
156
160
161
160
156
147
134
130
137
146
153
154
153
150
151
151
147
171
181
184
181
175
177
180
176
163
150
147
152
162
171
175
174
171
170
169
167
163
157
156
158
157
154
151
154
163
168
168
161
162
170
176
169
153
134
127
132
142
150
150
150
148
147
150
153
157
164
175
174
169
165
166
178
190
189
174
157
148
150
157
168
178
179
173
167
164
162
158
154
156
164
171
174
173
174
175
172
164
156
153
156
160
161
160
157
152
147
149
160
164
154
140
131
140
155
165
168
174
165
160
157
156
161
169
171
166
159
158
156
156
160
165
164
161
153
152
155
155
156
159
168
176
178
176
174
174
172
165
163
159
155
149
153
162
176
178
169
168
176
177
162
142
133
142
155
161
160
176
170
169
167
159
147
143
147
153
160
165
165
159
151
144
141
142
147
154
159
161
159
160
163
167
168
164
162
163
167
170
174
174
164
154
150
151
159
164
165
169
176
176
164
153
147
152
154
150
145
169
168
175
178
169
154
147
150
158
165
171
175
172
163
147
134
135
146
163
171
169
163
159
159
162
161
160
158
153
153
160
169
175
173
164
152
141
136
135
141
150
156
158
157
157
160
159
154
142
138
152
154
165
174
173
170
169
173
176
174
174
180
186
182
165
145
137
147
163
170
167
160
159
161
165
167
165
161
151
141
145
156
165
168
163
154
147
140
136
137
137
139
139
145
151
155
156
152
147
146
152
156
164
168
172
172
172
172
176
174
173
170
172
175
168
154
144
149
161
168
162
154
153
159
166
169
169
164
156
149
148
155
157
154
150
150
156
159
158
150
142
138
140
144
144
142
141
147
156
162
170
167
164
164
163
159
154
153
161
165
161
153
148
153
160
159
152
152
159
167
163
155
148
152
161
165
163
163
165
168
168
164
150
138
135
143
160
170
169
158
149
147
152
152
147
140
139
150
168
175
185
163
152
153
160
159
153
152
157
160
158
152
150
158
167
167
160
153
154
164
169
167
160
157
158
160
159
159
164
173
174
163
146
133
134
147
161
167
164
155
149
152
160
158
151
144
149
165
182
179
175
154
143
149
162
173
171
165
163
162
163
166
171
175
178
174
164
154
150
155
169
174
169
162
159
158
156
148
146
155
163
160
147
140
146
154
158
155
152
151
152
158
164
162
152
143
149
164
177
171
160
155
152
155
166
178
180
174
167
163
168
174
177
173
168
165
162
156
152
153
159
166
165
158
153
154
151
138
130
137
155
163
158
150
151
157
157
152
148
148
155
162
164
160
153
141
139
143
151
157
160
166
166
160
157
161
170
168
164
161
161
161
158
151
147
151
160
162
158
155
155
156
155
150
149
150
150
144
139
148
162
167
158
148
150
160
162
154
146
143
146
150
151
152
156
155
146
132
130
141
163
166
163
156
146
142
149
155
157
154
152
149
147
144
145
150
155
157
157
156
155
154
150
147
144
148
154
159
166
171
172
161
144
137
147
165
172
160
147
137
133
132
133
147
165
174
165
146
136
138
163
158
153
151
146
142
143
144
145
148
150
155
160
165
164
159
152
149
150
152
155
152
150
149
146
148
156
168
177
179
168
150
137
139
155
167
172
166
156
146
135
131
133
149
165
175
171
162
153
148
166
160
154
152
156
156
155
149
148
151
158
164
174
180
175
166
154
148
151
153
152
149
148
150
155
155
154
153
158
164
160
151
146
152
162
165
160
159
160
160
154
147
148
151
160
160
159
160
162
160
171
170
163
159
160
163
163
163
161
163
163
167
174
176
173
163
154
155
158
158
153
150
148
155
167
169
155
139
138
145
154
154
156
163
167
163
150
151
157
167
166
158
150
150
149
148
149
153
157
161
164
165
163
162
163
164
164
164
166
168
167
171
177
177
168
156
149
153
159
157
157
157
157
162
173
177
166
149
139
142
146
148
153
160
169
166
156
151
156
161
156
150
144
142
142
146
152
156
157
159
156
152
154
160
166
168
165
163
164
166
171
177
184
177
163
145
138
143
151
156
158
159
158
158
163
168
167
160
153
146
141
138
143
152
163
166
160
157
155
149
145
144
146
147
143
143
148
159
164
165
163
155
153
160
169
174
171
164
160
162
169
177
179
171
155
141
135
139
149
154
155
151
148
149
152
155
154
155
155
152
146
144
150
154
158
155
149
148
144
142
145
155
162
162
150
140
138
147
162
172
173
168
165
165
168
168
167
161
154
153
158
162
163
160
155
148
143
142
146
151
150
145
148
157
164
158
151
148
151
154
155
160
168
167
157
146
136
129
127
135
147
158
165
162
154
145
134
133
141
156
170
171
171
165
160
154
151
149
148
151
154
157
156
157
158
159
156
148
144
144
146
150
163
176
179
171
161
157
155
153
155
164
175
172
158
142
131
122
121
132
150
159
156
152
151
152
143
132
129
134
158
159
163
162
151
141
140
146
154
161
167
169
163
157
158
162
166
161
153
148
151
162
174
180
179
172
173
172
166
152
145
152
162
160
148
139
137
137
136
141
152
162
162
153
146
148
149
143
134
130
153
151
153
153
151
144
146
150
162
172
175
175
165
156
158
163
169
171
169
166
167
167
170
168
165
164
169
175
170
155
146
145
148
145
138
138
148
159
161
155
154
161
168
161
149
144
145
144
141
138
153
151
151
151
151
150
148
147
151
161
166
165
157
154
157
164
166
171
176
180
179
170
164
160
160
159
158
159
158
155
153
152
151
146
140
141
153
168
174
167
157
156
160
161
157
144
133
128
131
138
154
154
153
150
149
148
138
130
131
143
158
159
153
152
155
159
158
159
165
172
174
166
163
162
164
160
150
142
141
143
152
158
158
155
147
143
148
158
168
171
168
160
155
157
157
146
129
113
121
137
158
164
158
148
141
142
142
137
136
146
155
158
148
139
141
148
153
154
154
155
158
161
164
167
166
161
151
142
139
142
146
153
157
151
143
137
137
145
157
172
177
172
159
150
149
143
135
126
133
144
173
175
160
143
138
150
169
173
168
161
156
149
138
127
131
142
156
158
153
149
150
156
160
161
161
161
159
157
156
152
153
152
149
141
131
131
135
145
158
165
170
168
156
144
139
142
146
149
150
151
179
177
161
144
140
159
179
187
179
162
147
137
134
134
139
146
154
157
156
159
157
154
150
148
155
161
165
166
166
164
162
158
151
143
135
135
144
158
162
159
152
147
142
137
136
138
144
147
143
138
170
172
162
154
151
154
159
160
153
140
130
132
140
149
152
146
142
146
156
166
168
160
148
144
154
167
172
167
160
158
158
159
159
157
152
150
154
164
166
158
144
139
141
143
140
134
129
124
120
119
162
166
171
173
166
157
146
136
128
119
117
122
131
140
143
138
138
144
154
164
164
158
152
153
164
174
174
167
157
146
144
149
155
159
158
152
152
158
162
158
150
145
153
157
150
134
120
115
117
124
155
162
173
177
172
163
157
149
137
122
113
111
114
120
130
138
146
151
151
146
143
144
152
163
173
176
174
169
161
151
142
139
146
152
152
146
144
146
150
152
150
148
150
150
146
136
127
127
135
140
148
156
162
163
159
161
170
172
159
141
124
117
117
127
141
154
161
158
147
134
127
133
150
170
179
178
173
169
166
162
157
152
150
149
147
148
148
146
141
139
139
136
131
127
133
141
141
139
139
139
146
152
153
151
149
155
169
174
168
155
144
139
142
151
163
170
170
157
145
141
139
142
152
167
177
178
172
164
160
162
166
168
158
147
143
149
157
152
139
129
127
131
130
132
141
152
150
138
126
123
148
154
159
155
150
152
160
163
161
157
157
157
156
160
166
168
160
147
146
154
161
159
153
156
164
172
170
159
151
153
163
168
159
147
144
158
171
166
146
132
132
143
151
157
159
159
148
131
121
127
150
163
170
167
158
154
157
162
159
153
147
147
150
152
153
153
151
144
145
155
164
161
151
144
149
158
164
163
154
152
154
155
154
152
159
176
187
182
163
146
142
150
159
160
156
149
140
133
135
149
142
157
170
168
161
156
162
169
165
152
141
142
151
155
154
153
155
158
159
156
155
153
151
147
147
152
158
164
165
156
144
139
146
159
172
183
190
188
175
157
144
140
146
147
143
141
141
144
147
159
136
145
156
159
157
155
162
169
169
160
151
154
164
167
160
160
166
177
176
161
149
150
157
162
158
153
150
160
168
158
141
132
140
155
162
165
171
177
173
157
142
138
142
146
145
143
146
150
148
147
146
146
147
147
150
154
160
165
168
167
164
161
161
158
157
160
167
174
171
158
147
149
158
165
157
145
143
156
168
166
153
142
140
142
144
145
153
160
159
155
149
152
158
157
149
143
143
144
141
131
156
149
145
147
153
156
156
155
160
167
162
150
137
137
145
154
157
153
148
145
147
149
153
151
145
138
140
151
165
172
170
161
150
141
141
145
153
157
154
151
154
162
167
163
152
141
139
139
141
127
154
143
143
156
167
167
155
146
150
155
151
140
133
137
152
160
156
144
138
142
153
155
150
142
139
139
143
146
154
163
170
169
162
153
152
155
158
157
150
148
148
150
153
155
154
153
152
147
136
124
149
137
146
168
182
176
158
147
146
148
149
148
150
157
164
167
162
156
152
155
159
158
153
149
152
154
153
147
144
146
153
159
165
164
156
149
141
140
144
145
143
137
136
141
152
163
163
150
132
121
154
148
158
171
182
174
161
150
147
150
152
155
157
155
152
153
160
168
170
167
161
155
154
159
165
165
158
153
150
149
147
147
155
158
151
134
119
118
131
148
155
151
143
139
144
152
153
145
133
126
162
160
163
169
168
162
156
151
148
147
150
152
144
131
124
130
146
162
172
168
157
148
149
158
163
159
154
156
166
172
165
150
143
145
147
141
130
125
133
151
169
173
162
147
136
133
135
142
147
146
156
158
162
162
159
156
157
155
151
150
151
152
145
131
121
124
137
154
165
164
155
144
141
148
156
156
152
154
166
177
171
148
129
130
143
157
157
150
144
148
159
168
166
155
141
127
126
139
152
158
144
151
160
162
160
159
161
165
165
161
164
170
173
166
153
144
146
153
159
159
152
144
141
148
158
163
157
147
145
148
146
134
121
121
136
152
159
154
145
139
138
144
149
152
150
137
131
134
145
150
145
152
161
164
162
156
156
161
167
168
172
182
193
192
178
163
157
156
154
148
143
144
149
157
165
165
154
135
122
124
129
131
128
124
130
136
138
137
135
137
139
142
144
143
141
137
139
143
146
139
160
162
161
164
161
153
143
144
152
161
163
167
174
176
170
159
153
149
146
139
139
144
153
159
160
155
143
130
122
127
138
145
144
140
137
136
134
132
133
138
154
162
155
138
124
128
146
161
160
138
168
161
155
155
161
157
141
133
141
152
155
148
144
146
149
145
140
135
135
138
140
144
148
150
150
146
143
137
137
140
145
149
150
150
151
152
149
143
134
136
151
165
161
141
122
129
150
168
161
139
166
159
148
149
159
160
150
141
147
156
157
149
140
140
142
139
132
129
134
141
144
144
145
145
149
149
145
143
140
141
141
144
147
154
156
159
158
154
143
135
140
151
156
147
131
133
148
156
150
136
162
158
151
147
149
150
149
152
160
166
168
163
156
151
147
142
135
133
137
144
147
146
145
147
152
150
143
137
138
139
140
141
144
146
145
144
146
150
151
149
149
149
146
140
133
133
136
138
136
135
177
182
180
176
174
173
167
156
145
143
153
164
164
165
168
175
185
191
188
178
160
144
140
144
152
155
155
153
157
161
164
162
163
169
175
173
162
145
133
135
147
158
161
154
148
148
154
156
156
163
180
179
173
169
172
180
187
183
171
161
159
159
156
161
168
176
177
177
180
180
168
150
138
142
156
166
165
161
159
159
154
147
144
153
163
168
163
153
139
136
149
165
166
154
141
141
153
162
164
163
174
168
163
160
160
165
177
187
190
186
176
164
155
159
167
170
160
152
156
169
170
160
156
163
171
171
164
158
162
168
163
152
145
148
156
164
160
154
149
147
154
163
161
151
143
148
157
162
163
162
162
159
161
158
147
139
145
163
180
187
183
172
162
160
161
157
148
144
152
161
166
165
168
173
174
164
154
156
164
174
170
163
158
159
164
166
159
150
150
152
157
157
154
152
153
157
159
158
160
164
150
154
162
162
148
135
137
152
166
170
172
175
173
168
155
142
141
148
155
155
151
152
157
161
156
149
153
164
175
173
162
154
156
166
174
171
158
146
145
150
151
151
150
153
158
162
161
157
156
161
144
157
166
165
161
159
162
166
165
158
156
164
171
169
155
142
141
152
155
147
135
136
143
147
144
146
163
184
190
171
147
138
147
165
171
163
152
146
147
151
149
146
147
154
158
158
158
154
149
151
154
167
170
168
171
175
176
172
165
157
153
152
153
154
154
151
152
157
157
149
141
140
146
152
152
157
170
186
186
167
147
145
155
164
157
142
136
146
159
163
156
146
144
150
155
156
151
146
144
145
168
168
165
163
164
165
161
160
162
162
156
148
145
148
155
159
160
159
164
167
166
165
162
164
166
168
168
170
168
161
156
161
170
167
156
141
139
155
171
171
159
147
146
155
163
162
152
146
150
156
170
156
153
152
151
147
148
157
167
168
159
153
156
163
166
163
156
156
162
173
181
182
173
165
163
165
162
160
155
154
159
165
169
168
167
163
164
171
175
168
153
143
149
165
176
170
159
158
166
169
164
154
153
155
156
153
156
165
169
166
158
161
172
178
170
159
149
152
158
168
177
178
167
157
154
158
157
153
148
150
158
161
159
160
164
169
173
172
171
158
141
134
147
163
172
161
154
161
174
176
162
165
166
167
168
168
167
165
162
159
158
164
167
166
156
150
149
152
156
158
161
162
157
153
154
157
155
146
138
144
158
164
157
146
145
152
159
164
165
157
142
133
135
146
155
149
146
150
164
172
164
170
167
165
167
170
165
153
147
154
163
162
151
142
138
142
148
153
155
155
154
154
156
161
164
161
154
141
135
143
157
163
155
142
137
146
156
160
158
157
151
139
136
142
154
160
152
147
152
163
166
162
154
152
159
162
157
146
146
154
164
159
145
134
135
142
148
154
157
157
158
155
160
167
167
163
157
149
148
151
155
151
146
141
146
159
165
159
151
152
155
157
156
160
171
176
169
156
154
164
168
157
148
151
157
160
157
153
155
161
162
155
147
148
153
156
155
156
161
165
163
161
162
166
167
163
159
161
164
163
154
145
140
144
155
163
163
155
150
152
160
169
174
176
177
174
165
161
166
174
173
160
149
151
158
161
159
159
164
164
160
153
155
164
173
175
168
166
166
166
161
155
153
158
163
163
159
157
161
163
161
152
149
153
158
158
151
150
155
163
168
170
173
173
165
152
147
154
167
172
169
160
150
150
157
161
160
161
165
165
161
155
158
172
183
183
175
168
163
159
150
146
142
146
159
164
157
143
142
153
164
169
166
165
167
160
150
146
156
168
172
169
160
155
148
139
136
144
153
155
158
154
150
151
158
162
163
163
163
164
162
163
169
175
181
175
167
160
155
151
146
142
139
141
156
166
156
141
136
148
167
173
171
170
174
169
153
139
145
161
170
167
157
148
142
139
140
143
143
141
153
152
153
158
163
166
163
162
159
160
163
169
176
175
169
160
153
150
150
153
152
149
142
144
157
167
156
143
142
157
169
167
160
159
165
161
147
135
136
149
163
167
163
154
144
141
147
153
153
149
161
159
159
160
160
158
154
152
152
155
161
171
172
166
157
150
145
147
154
164
163
151
143
150
166
170
153
144
150
166
172
162
150
147
147
145
137
134
139
151
163
166
164
154
143
142
148
156
164
163
173
169
160
152
148
144
142
142
146
154
166
172
170
162
156
152
147
148
157
167
161
147
142
158
177
177
159
149
155
166
168
160
151
147
143
141
138
144
154
164
165
160
152
143
141
141
145
147
151
156
171
164
153
143
138
138
139
139
146
158
171
174
170
167
165
163
157
150
153
157
154
150
154
169
182
181
172
166
165
162
158
157
161
161
158
153
152
158
166
171
168
158
146
139
140
147
146
142
139
141
156
153
149
144
142
142
144
146
151
160
171
173
169
170
175
179
174
164
152
149
154
165
176
180
178
176
179
182
174
159
149
152
161
166
163
160
165
170
170
170
167
164
160
155
149
150
152
151
147
143
157
154
153
154
154
152
151
150
151
157
162
162
158
160
172
184
186
176
160
153
159
173
183
178
168
168
175
180
173
155
142
143
148
149
149
156
167
175
172
162
158
162
170
167
159
153
158
161
159
152
168
161
156
155
155
154
150
143
142
146
151
152
148
146
156
172
182
177
165
158
162
169
172
166
160
160
164
165
158
146
138
136
138
138
137
143
157
169
168
157
147
149
158
161
158
155
157
160
160
154
168
159
150
144
144
147
142
132
127
134
148
153
146
139
142
153
165
168
166
162
165
167
163
157
153
156
159
156
148
140
138
143
147
145
137
134
143
156
165
159
148
143
141
143
147
150
156
158
160
156
163
158
149
138
137
148
151
141
133
138
152
161
153
142
139
146
157
161
156
158
165
166
163
156
150
153
162
165
157
145
144
154
161
155
137
128
136
153
167
172
165
153
141
137
139
147
156
165
169
163
171
169
158
146
147
160
171
171
161
155
156
159
157
152
152
155
160
159
151
151
160
165
165
155
147
151
165
177
175
163
155
156
159
153
138
131
141
162
179
183
177
165
153
144
140
148
157
167
169
162
183
175
160
151
152
163
178
181
172
157
147
146
153
160
163
159
153
152
151
154
160
162
156
146
142
148
165
176
179
171
163
157
155
150
144
144
152
169
179
177
167
160
153
147
142
144
150
154
151
146
181
166
155
150
156
163
166
163
155
136
120
121
139
158
162
147
133
133
147
160
165
159
146
136
139
145
153
160
164
165
162
158
156
159
159
154
155
166
172
166
152
150
151
153
147
139
136
135
133
131
165
162
162
166
167
162
156
149
140
118
99
99
119
141
147
135
123
126
142
158
162
156
145
138
141
145
143
144
146
150
149
150
155
160
163
154
153
165
171
165
150
147
157
167
161
145
134
133
135
135
154
162
175
180
175
162
157
154
143
122
102
99
112
130
138
138
138
139
143
149
153
156
156
156
155
153
148
145
143
142
139
138
145
152
155
153
155
166
170
163
150
146
153
162
161
147
141
139
147
151
151
162
172
173
165
160
159
160
153
141
129
126
131
136
144
153
159
158
151
147
152
162
170
171
171
169
166
160
150
140
133
135
140
146
155
162
169
168
161
151
143
137
133
134
140
148
146
143
146
156
149
155
159
159
157
155
156
156
157
155
155
154
151
152
156
162
165
160
149
144
149
159
166
169
171
175
175
168
152
139
135
141
147
148
156
169
177
167
149
137
135
135
129
124
133
150
151
141
134
144
146
151
156
156
157
155
154
154
153
156
158
158
156
157
159
161
158
150
141
139
141
145
147
152
158
166
172
167
151
142
144
155
159
153
157
168
176
167
148
138
142
148
146
142
145
153
152
143
131
133
144
152
160
164
160
156
158
160
157
151
143
143
149
154
155
155
152
146
140
137
138
139
137
139
144
155
163
163
159
154
156
160
163
158
159
164
168
165
154
144
144
152
154
151
149
152
152
144
135
139
144
149
159
160
157
155
162
170
167
150
135
137
150
160
159
157
155
154
151
148
146
146
145
143
142
145
148
154
159
157
156
158
161
161
159
157
156
156
152
143
137
142
148
154
154
155
153
145
137
142
148
148
149
150
150
151
159
170
172
163
151
152
162
170
171
166
163
160
158
155
153
153
152
149
143
139
137
143
155
158
154
150
155
157
156
152
150
150
146
137
131
139
149
160
164
163
155
144
136
136
159
157
155
151
151
150
152
159
170
176
171
166
164
170
173
170
161
154
150
146
142
138
137
138
140
137
138
149
163
167
159
146
140
142
146
152
153
150
144
139
137
148
157
163
164
157
149
143
135
131
162
166
164
160
156
150
145
146
157
168
169
160
154
160
169
169
160
149
142
140
135
128
124
127
136
144
150
160
173
181
173
153
137
134
144
156
161
160
152
148
146
151
151
152
148
142
141
141
137
130
151
154
158
161
158
152
144
139
144
147
145
145
150
156
164
164
160
155
152
153
153
146
137
134
141
151
157
159
165
171
172
164
155
150
151
153
158
160
158
149
141
135
137
142
144
144
143
144
142
138
146
144
153
160
161
156
152
150
148
140
136
144
154
162
159
155
157
160
165
166
166
161
154
149
150
155
158
154
149
147
151
160
166
165
155
143
137
143
148
143
130
122
129
142
152
155
154
152
149
146
150
148
155
162
163
161
160
165
164
157
151
156
161
161
155
148
149
156
161
160
156
153
153
154
156
158
157
156
149
142
138
146
158
164
153
136
123
126
134
139
135
134
140
145
151
152
153
157
156
152
153
152
156
160
161
159
159
164
168
169
165
159
157
156
155
152
147
149
153
152
145
139
141
148
153
154
152
156
162
159
149
140
144
154
153
142
130
128
134
142
147
151
151
147
136
132
135
146
155
156
148
149
154
157
156
154
153
156
162
166
162
152
148
153
160
160
151
150
156
160
155
146
143
147
152
149
143
147
158
163
154
140
138
146
151
148
140
137
136
142
145
150
152
150
139
127
122
132
149
158
147
154
157
156
152
151
153
158
161
160
154
149
151
162
168
164
154
156
163
169
167
159
156
158
159
151
141
136
136
139
137
136
138
144
148
145
139
138
138
134
134
134
147
158
156
141
129
133
150
162
158
165
162
156
150
147
152
160
161
154
150
155
167
178
175
163
152
151
156
160
159
159
163
167
168
163
152
135
123
124
132
142
145
146
148
149
150
145
137
132
130
135
147
155
157
151
150
157
168
168
167
167
159
153
149
151
154
155
152
152
153
163
173
178
172
157
146
143
142
145
146
150
154
158
161
161
153
138
130
133
146
154
151
146
150
167
174
164
146
137
142
151
152
145
141
149
166
180
180
164
162
158
147
148
156
161
159
149
148
156
163
166
164
159
157
152
145
139
137
140
146
149
148
142
142
145
143
137
133
140
152
154
146
138
147
165
176
169
149
143
152
163
158
145
136
147
168
176
162
141
157
153
146
147
159
165
158
149
148
159
167
166
156
147
145
144
140
135
136
143
153
158
152
142
139
140
139
137
134
136
143
144
137
133
134
142
149
154
150
149
156
164
161
149
140
145
154
148
130
116
157
158
156
153
154
153
151
150
152
158
163
164
160
151
142
135
133
132
135
141
150
158
161
159
157
154
150
140
135
132
131
134
137
137
134
129
131
139
148
158
165
164
155
142
134
135
133
124
110
109
171
163
159
159
167
170
161
145
140
148
166
172
169
166
165
171
175
176
174
168
159
145
133
133
142
153
158
156
156
157
159
161
160
159
157
157
156
155
151
153
164
173
172
159
145
143
152
157
159
162
167
162
162
164
173
173
167
157
152
159
169
169
160
159
163
166
164
163
171
179
167
141
119
120
137
150
150
142
139
143
148
150
152
155
155
153
144
134
129
136
156
175
176
162
148
148
156
158
155
154
158
159
164
168
171
168
164
161
166
173
176
164
154
158
169
176
165
155
162
176
172
151
135
139
151
153
146
138
141
151
155
150
148
150
157
156
147
133
125
131
149
163
167
160
158
160
160
157
155
161
151
154
159
162
161
157
154
156
160
169
171
165
160
168
182
185
171
157
156
166
169
164
161
166
165
153
145
142
152
166
167
155
147
148
159
166
162
155
153
156
159
158
154
157
162
166
162
158
163
176
153
159
162
163
160
159
160
158
156
150
151
155
161
168
172
169
163
157
154
154
158
164
168
168
157
146
144
154
167
170
164
151
145
152
164
169
171
168
173
179
173
162
153
155
158
158
157
160
166
177
161
175
179
176
174
176
179
174
162
144
138
141
145
150
148
146
151
155
153
147
146
154
159
157
144
140
153
173
184
172
152
140
145
160
167
163
154
155
166
178
174
165
158
155
155
154
154
155
154
156
168
180
182
175
177
180
184
177
166
156
150
146
142
139
142
147
153
159
156
152
148
153
159
157
151
150
164
183
186
168
146
144
158
171
165
143
127
134
155
168
164
154
150
155
160
162
152
143
135
135
165
169
167
163
163
166
167
167
166
169
168
168
164
161
161
162
162
163
160
156
156
160
165
167
164
162
168
175
174
162
149
154
171
179
165
141
127
138
159
166
151
136
136
155
175
174
152
130
124
134
157
157
161
162
156
151
155
161
168
169
171
178
186
186
178
167
160
161
159
158
160
163
164
160
157
159
161
164
162
157
152
156
168
177
172
161
153
160
170
166
144
125
132
158
180
173
147
127
129
145
161
165
173
173
161
149
151
162
165
161
155
163
177
180
167
152
149
156
160
161
161
162
155
147
145
149
156
157
158
156
153
152
153
160
167
168
170
173
175
165
141
122
128
155
172
164
147
140
147
158
168
175
181
177
167
155
152
155
156
155
152
152
156
157
150
143
147
153
160
160
159
158
155
152
153
156
157
157
155
154
155
152
148
146
150
157
163
170
173
164
143
123
124
145
161
164
158
159
165
165
168
170
167
165
165
161
154
146
148
161
169
165
153
149
150
153
151
150
150
151
150
152
158
168
175
173
164
154
146
145
149
151
149
146
147
154
158
161
163
162
153
137
131
140
158
169
169
167
168
167
164
160
154
156
165
170
161
152
154
171
183
177
161
155
159
163
155
148
144
146
148
153
164
183
191
183
167
150
138
134
139
149
155
156
154
156
157
154
152
156
163
164
157
152
154
160
158
155
160
168
167
160
156
163
172
174
171
166
167
172
174
165
155
154
160
163
157
153
154
157
160
162
170
184
189
182
167
151
139
133
138
148
156
158
153
150
150
147
150
156
168
178
175
163
148
137
133
141
155
168
169
162
159
167
173
173
172
170
171
170
158
144
141
152
163
165
161
159
162
164
162
163
165
173
177
174
168
154
144
139
142
148
152
153
152
150
152
154
158
162
162
165
164
156
141
128
127
140
156
165
164
158
155
163
172
172
164
163
169
169
156
140
139
152
169
171
163
156
153
149
148
147
150
153
160
165
164
155
148
147
149
152
151
152
157
163
163
162
164
166
161
151
146
147
145
141
141
147
154
154
158
153
153
161
170
171
164
163
170
173
165
153
146
152
164
168
163
152
141
135
137
139
139
137
143
153
157
153
152
156
160
158
154
157
166
171
161
153
155
164
167
158
149
152
159
159
151
144
142
143
153
152
155
161
165
164
162
164
171
173
165
155
146
142
150
160
162
150
142
142
150
150
141
134
139
151
148
146
156
171
178
169
157
155
161
160
145
135
141
159
168
166
160
162
164
161
151
141
137
138
158
154
154
154
152
149
152
160
166
167
159
150
138
134
143
156
163
158
154
161
168
160
146
145
155
161
151
145
158
182
191
176
157
148
147
143
134
134
146
160
162
154
150
152
155
155
153
149
146
145
170
159
149
142
139
142
148
157
161
162
160
152
142
140
150
161
166
164
167
174
169
152
143
152
171
173
159
150
161
179
183
167
149
140
135
134
139
157
171
172
161
141
133
135
145
153
155
156
154
151
173
162
148
141
142
150
155
153
153
158
163
163
160
161
166
170
170
166
168
170
163
149
145
158
173
174
165
162
165
167
162
151
141
136
133
140
156
175
187
183
162
144
137
141
146
152
155
157
157
158
164
161
153
152
155
160
158
149
142
144
155
161
168
172
180
180
174
165
161
160
164
166
168
169
169
165
165
170
171
161
150
142
138
137
139
147
162
175
176
171
161
157
158
158
153
149
151
158
161
161
162
164
165
161
159
161
154
142
131
132
142
151
160
168
179
187
183
171
157
155
167
182
186
175
164
161
166
169
164
156
148
143
140
137
139
145
154
158
153
147
149
158
166
162
151
145
150
161
167
163
176
174
166
158
157
156
152
142
130
129
139
147
151
152
163
179
184
176
160
154
163
176
178
167
162
164
167
165
157
149
144
144
143
141
141
141
144
145
140
133
133
143
150
148
141
142
153
164
170
164
184
174
160
146
147
156
158
147
131
127
136
145
144
140
143
159
173
174
166
161
163
166
163
155
156
160
165
163
152
142
139
146
154
153
146
141
144
147
142
132
125
130
137
139
141
146
158
172
175
170
175
165
154
147
153
165
167
154
134
130
137
146
146
140
140
149
160
167
165
166
166
167
163
157
153
156
164
164
157
141
137
148
162
163
153
147
155
162
158
147
135
138
144
148
148
152
162
172
178
172
165
160
157
159
168
175
173
160
144
136
138
146
152
150
148
148
155
157
157
158
163
167
171
165
154
153
162
168
164
151
145
152
163
165
160
159
163
172
172
169
162
161
161
158
153
152
157
162
166
164
174
161
155
161
171
176
173
161
148
136
133
138
147
152
149
142
139
142
143
146
152
163
167
164
154
149
154
163
168
164
159
156
159
163
166
163
160
165
171
174
174
171
165
156
148
145
148
149
148
149
182
163
148
150
161
168
167
161
149
129
115
117
132
144
145
134
127
130
138
141
147
153
155
152
145
137
135
144
159
169
166
157
155
161
167
159
149
151
162
170
166
160
155
151
142
136
137
141
140
139
172
157
151
152
160
162
163
162
153
130
108
105
123
144
150
144
136
137
142
145
148
151
149
147
140
129
119
121
136
152
153
145
145
152
161
155
147
150
161
167
162
154
152
150
142
131
131
134
140
141
154
156
161
164
163
158
157
161
160
142
124
121
135
153
160
159
157
158
159
158
158
161
160
156
151
139
127
121
127
135
136
133
135
144
154
154
151
155
159
162
159
155
151
150
140
130
126
131
141
148
157
157
161
164
163
157
155
155
159
154
149
149
154
157
154
154
158
163
167
167
167
170
170
168
164
162
156
147
140
134
131
131
137
144
152
157
156
155
156
157
159
156
149
139
132
132
132
136
145
158
163
158
156
158
162
161
155
151
149
154
157
158
155
150
145
139
141
148
154
157
160
164
166
166
166
169
170
165
152
138
132
135
142
149
157
161
162
158
152
156
163
163
149
132
128
136
146
151
155
159
154
150
149
156
164
165
160
152
150
150
152
149
147
146
145
141
139
139
140
142
145
149
151
153
156
160
162
159
149
139
134
139
149
154
158
161
162
159
157
160
166
164
149
130
126
138
154
163
157
150
147
146
150
158
163
162
158
158
159
158
153
149
149
154
155
154
154
152
147
142
137
140
144
147
147
150
149
148
144
140
143
150
155
155
151
147
147
152
155
157
158
154
142
128
124
136
152
161
154
145
155
151
154
155
155
152
155
163
169
165
156
156
161
164
164
163
164
163
154
141
139
141
143
144
139
139
137
138
144
148
154
161
164
160
149
137
134
139
146
146
145
142
137
130
133
143
152
151
145
141
172
164
159
156
152
147
148
158
169
166
157
156
163
170
172
168
159
149
141
139
141
143
142
136
131
130
131
137
147
155
158
159
162
161
156
145
135
135
139
142
143
147
145
145
151
158
156
147
137
139
177
176
172
165
157
148
143
147
156
161
160
160
165
177
181
173
155
136
131
138
143
141
130
125
130
137
141
145
152
157
152
145
146
153
157
156
147
142
141
147
153
158
155
153
154
156
153
144
137
136
166
177
178
170
161
151
144
142
147
156
162
168
174
178
182
173
159
148
148
154
154
142
128
125
140
154
158
157
158
158
152
142
138
146
154
154
148
146
148
149
153
153
151
151
151
147
143
142
141
139
157
168
168
161
156
152
152
151
150
152
160
169
175
175
167
159
159
163
170
172
169
155
142
137
149
161
165
161
157
156
156
154
153
154
152
147
146
149
153
147
137
132
138
150
154
152
151
151
151
149
157
159
155
148
145
151
158
163
157
149
150
160
169
162
147
141
148
159
165
167
164
161
156
149
149
156
160
158
153
150
151
157
164
164
154
147
147
155
154
141
122
121
138
155
163
161
160
165
167
166
157
155
150
145
144
149
159
166
167
157
153
157
161
159
148
145
144
147
147
144
142
144
147
147
148
151
155
158
153
142
135
140
151
157
156
153
155
159
153
140
128
132
145
153
152
151
154
160
166
166
150
146
143
146
149
152
155
163
173
178
171
164
159
166
170
167
156
146
140
135
129
127
132
139
148
151
155
158
157
143
127
120
130
146
152
151
149
151
148
143
137
138
144
142
135
131
134
141
146
146
150
146
146
149
153
152
149
156
175
189
183
166
156
166
180
184
172
161
155
149
139
133
133
143
149
148
147
149
154
148
131
122
131
145
148
139
133
137
147
149
141
134
136
138
134
128
123
127
131
132
163
164
159
156
153
148
147
155
165
173
167
155
147
155
170
175
171
166
164
159
153
149
152
156
151
140
135
137
144
146
142
140
146
151
147
135
130
141
153
154
142
131
136
154
160
152
140
135
141
146
171
174
166
154
150
153
158
157
152
144
140
143
148
155
159
156
152
152
154
153
153
157
162
165
158
147
140
139
142
148
152
154
153
150
146
147
152
159
161
153
140
131
138
156
168
166
159
155
160
165
163
164
156
148
153
164
173
165
147
134
137
153
167
168
161
151
144
142
143
148
153
155
155
157
157
155
153
149
149
156
164
165
152
142
144
161
176
176
163
152
143
137
135
140
148
155
159
159
159
160
153
152
145
145
155
169
173
164
151
149
159
173
183
179
172
163
156
151
149
150
154
156
149
142
143
148
152
149
149
159
171
169
152
138
141
161
177
176
162
152
152
150
143
136
135
141
145
141
133
133
148
145
139
139
146
153
156
153
153
157
166
175
179
175
171
166
163
157
149
151
154
154
145
138
136
142
147
149
151
157
162
159
147
137
137
148
159
161
155
150
153
161
160
151
143
141
140
126
111
112
146
144
143
139
138
137
141
149
153
150
149
154
163
162
157
150
148
145
145
142
144
144
142
140
144
152
158
161
153
146
137
133
133
136
139
144
148
148
143
140
147
160
164
159
154
150
142
125
110
108
170
158
149
151
159
163
159
156
159
169
176
175
169
166
162
157
149
148
154
160
158
151
145
147
152
154
153
148
149
151
153
154
155
149
145
145
148
152
153
151
155
164
165
158
145
138
144
150
152
149
157
157
162
166
167
157
146
140
147
165
176
174
167
167
168
160
148
142
150
161
165
150
142
145
156
161
155
146
144
149
155
159
160
156
151
147
145
141
140
142
155
168
169
160
151
148
151
152
149
144
150
158
170
179
179
168
151
138
142
159
173
168
158
159
172
173
159
145
149
159
161
150
143
149
161
167
165
158
154
157
158
160
163
163
162
160
156
151
147
151
159
170
172
170
165
159
155
153
156
161
157
161
164
171
181
184
170
151
141
149
161
160
153
158
173
183
173
158
153
157
160
154
151
154
161
166
168
169
168
168
165
162
161
161
162
162
163
167
172
176
174
171
168
170
173
170
164
161
164
172
170
171
167
170
179
186
181
164
147
141
146
149
151
156
166
176
175
166
158
159
164
164
159
156
158
161
162
163
164
166
166
162
159
158
158
156
157
165
178
188
185
173
163
161
168
169
167
164
162
163
174
181
181
179
178
180
174
165
156
149
147
146
144
146
151
158
165
164
164
168
170
167
162
158
157
157
154
149
150
153
155
154
156
161
162
154
143
144
159
176
179
170
159
155
157
159
159
158
153
149
173
179
178
171
165
164
161
160
160
164
164
160
152
147
147
150
154
159
164
171
170
166
160
157
158
157
155
150
149
148
147
146
152
161
161
150
138
136
149
163
163
155
151
154
158
157
151
143
141
144
166
167
160
153
151
154
159
161
162
168
172
174
172
166
160
153
151
154
161
161
159
155
153
153
155
156
162
163
162
154
145
143
149
158
158
148
142
145
157
163
153
140
141
155
168
164
146
130
133
147
164
165
160
153
151
155
163
164
161
159
162
174
182
181
170
159
152
151
151
145
143
145
149
147
148
154
161
167
168
159
149
144
147
155
158
151
149
154
167
168
156
141
141
156
169
164
144
131
135
151
164
169
170
163
156
152
156
161
157
151
151
163
177
178
165
154
148
152
151
143
144
151
157
155
154
154
158
161
161
157
151
145
146
154
159
160
156
158
169
169
159
144
142
156
164
162
152
147
149
154
165
169
170
165
160
153
152
155
156
158
161
166
171
169
162
155
155
157
154
152
153
160
166
168
162
156
153
153
155
154
151
146
147
152
161
164
161
160
163
165
158
143
140
149
158
163
164
167
168
161
162
161
164
165
166
164
159
156
162
174
183
182
176
174
175
175
169
161
155
151
151
156
163
166
162
154
153
157
159
156
152
148
150
155
162
165
163
159
157
155
150
142
136
140
153
163
168
170
170
163
160
162
165
170
175
174
166
160
163
177
187
184
176
177
182
182
174
161
155
151
148
148
153
159
160
155
155
159
160
156
151
154
160
163
164
163
160
156
152
151
148
142
135
135
143
154
159
157
154
153
159
166
172
176
177
172
165
158
156
162
167
167
165
167
170
168
162
158
158
159
156
150
152
158
163
163
161
156
152
146
148
155
164
167
163
161
157
156
152
150
147
144
135
133
135
142
147
148
143
139
157
161
168
175
176
169
160
153
152
152
154
150
150
154
158
156
153
152
154
155
154
152
154
161
166
171
169
160
145
135
136
147
155
160
164
167
168
169
161
153
146
138
133
132
135
140
147
150
145
137
155
153
156
167
176
173
163
156
160
165
162
151
146
149
155
157
153
148
141
138
139
145
151
156
161
169
173
171
155
141
133
135
141
149
163
173
182
181
173
164
150
137
131
135
145
153
154
154
150
147
162
154
155
165
176
179
172
168
175
183
178
162
145
140
146
154
154
148
137
133
140
149
150
144
141
152
169
179
177
162
148
140
139
145
158
168
172
173
173
175
165
149
138
147
163
166
154
143
145
154
166
159
157
163
170
170
171
174
182
185
178
162
143
130
134
149
156
148
138
142
157
168
156
135
125
138
158
174
183
181
171
158
151
154
161
159
152
150
157
167
163
150
145
158
168
166
147
131
131
143
164
153
151
155
155
157
165
174
181
178
167
152
138
131
141
160
165
153
143
152
171
177
161
140
132
141
150
160
174
182
181
173
168
169
165
153
139
134
140
146
142
137
144
159
167
159
144
132
130
132
165
152
147
151
153
158
164
173
177
171
162
150
141
144
158
176
179
167
159
160
166
164
155
153
157
159
155
153
162
173
177
173
172
171
160
140
130
134
143
145
138
133
143
160
165
159
150
146
141
139
172
160
155
155
160
163
165
163
160
158
156
156
155
160
168
177
178
178
174
167
159
150
151
166
174
173
163
158
158
162
162
160
159
155
142
130
129
141
153
156
149
143
151
162
167
162
158
156
155
155
172
171
167
163
163
161
153
141
132
134
144
157
166
169
168
164
164
169
169
166
161
157
160
167
169
167
162
158
159
159
157
151
142
135
130
131
138
148
156
156
153
151
153
158
158
157
157
160
158
156
161
169
167
161
158
154
144
130
121
125
140
159
171
170
166
161
158
157
156
158
165
170
167
160
159
160
160
157
158
165
170
164
148
134
130
133
139
144
147
151
156
156
153
145
136
137
145
156
157
151
159
164
160
152
154
155
155
146
136
136
147
159
166
164
163
166
166
161
155
154
164
169
160
151
153
162
164
159
157
167
180
179
165
149
138
134
134
137
142
148
156
160
151
136
125
128
144
156
160
155
174
165
152
144
149
161
167
161
148
140
141
146
148
148
151
162
169
171
166
162
163
158
151
147
153
162
165
161
158
160
164
167
163
156
146
142
144
148
147
144
143
150
154
151
145
148
156
164
165
162
179
166
152
144
151
161
166
156
143
132
129
130
132
134
141
151
163
170
172
169
164
157
152
155
158
162
163
162
155
144
138
142
153
159
158
160
166
165
150
134
127
141
161
173
173
168
166
164
162
158
167
157
153
156
161
163
155
146
136
132
129
129
133
136
139
142
149
158
160
160
158
160
165
170
168
163
161
158
152
141
135
138
151
162
170
176
173
166
149
136
135
148
164
175
174
166
159
154
151
147
166
157
154
161
167
165
156
145
138
134
135
138
142
139
136
133
138
144
144
142
143
157
171
180
175
163
157
158
160
161
157
152
155
162
171
172
161
149
145
150
157
161
159
158
156
151
147
147
147
145
178
164
156
158
165
166
164
157
147
141
136
137
141
141
136
133
138
143
140
132
134
150
166
174
169
157
149
151
163
173
169
155
146
153
162
158
139
130
139
158
168
161
151
142
140
140
144
146
151
151
176
164
157
159
165
167
166
164
158
146
135
132
139
144
146
151
158
159
151
139
138
148
156
160
156
147
138
136
148
161
158
143
136
142
154
149
130
122
134
154
163
158
145
134
131
134
138
145
150
148
153
143
148
160
167
163
161
160
161
156
148
144
148
155
156
160
168
174
168
155
146
148
151
151
150
147
139
133
137
147
152
144
139
142
149
144
129
123
130
144
158
156
148
136
127
127
132
139
144
143
143
132
136
151
163
161
157
155
159
164
165
163
163
158
152
147
154
168
174
166
156
148
148
151
156
157
154
150
152
160
163
159
151
147
143
138
132
129
135
146
159
166
158
141
130
130
134
141
146
150
158
146
139
144
154
158
155
152
153
158
160
159
159
155
147
138
139
151
166
169
160
151
149
153
160
162
164
166
173
175
171
161
152
149
145
143
141
144
153
162
168
168
160
147
139
142
147
155
161
162
169
162
150
146
152
155
154
153
155
154
147
142
144
150
154
152
149
153
164
170
166
158
151
152
155
155
159
164
171
171
162
152
147
150
150
151
152
157
166
171
170
166
159
150
143
144
154
166
170
163
160
159
156
154
155
153
152
157
165
165
156
149
149
155
162
167
169
175
178
175
167
159
152
148
143
143
145
150
155
156
159
157
156
157
152
148
149
157
163
166
162
160
155
146
136
134
146
159
163
157
153
154
160
163
159
149
145
155
168
175
170
166
162
162
158
162
170
180
179
171
163
158
150
140
133
132
132
136
140
150
159
165
165
162
152
146
145
150
152
155
156
153
147
135
125
125
139
150
150
150
161
163
170
171
161
147
137
143
156
163
163
165
165
159
152
149
153
159
159
158
160
158
151
139
130
128
128
129
137
148
154
157
158
158
159
154
149
146
144
149
151
148
137
127
123
129
141
146
148
151
165
170
173
173
161
148
138
139
145
149
152
156
159
157
153
151
148
146
146
156
168
166
154
143
141
143
140
138
141
144
142
140
145
157
162
159
148
141
140
146
149
145
136
128
130
137
144
146
150
154
159
163
165
163
157
155
153
154
154
157
159
160
160
160
159
159
155
152
155
169
179
173
157
146
150
158
159
151
147
143
138
139
148
159
160
152
138
135
139
143
143
139
136
137
139
143
146
149
153
154
162
163
158
150
153
162
173
176
174
173
174
176
171
161
154
154
155
159
162
170
178
175
160
147
148
156
163
162
154
146
146
150
158
162
159
145
137
141
146
144
137
133
137
147
151
154
153
155
156
150
174
170
157
144
147
159
170
174
171
168
172
174
170
158
146
143
149
154
156
158
163
169
164
150
144
146
156
160
157
152
148
152
157
158
159
157
157
159
155
142
134
138
149
157
159
158
157
157
153
145
171
168
157
147
147
153
155
155
156
157
159
161
157
155
149
147
147
148
146
146
149
155
157
151
145
144
150
156
157
149
140
138
142
151
160
170
175
168
152
137
137
152
163
160
152
147
146
146
142
138
152
148
148
152
158
155
150
150
158
168
167
159
154
153
156
156
152
147
145
144
142
140
143
146
147
149
152
156
153
142
129
125
130
142
153
159
162
154
143
135
139
152
156
147
134
130
135
137
129
124
147
141
145
153
160
154
147
150
170
187
186
170
154
151
156
159
159
155
153
147
139
134
133
141
147
150
151
151
150
142
132
128
136
143
144
139
139
145
153
152
145
139
135
131
128
127
133
133
123
115
161
156
152
150
149
143
140
146
161
176
180
170
153
146
149
158
163
165
161
151
140
138
144
149
149
143
142
146
149
149
146
146
149
149
142
134
136
156
177
175
154
132
126
133
139
141
140
137
128
118
166
164
156
146
141
144
145
143
139
141
150
155
148
139
138
146
159
167
163
152
143
145
152
156
151
142
139
144
152
156
157
155
152
143
136
131
140
160
176
173
151
130
126
140
154
153
145
137
131
130
155
154
151
146
150
162
165
153
131
122
133
149
153
146
140
146
156
165
160
152
146
149
154
156
153
150
151
152
156
159
161
159
151
139
131
131
139
148
154
151
142
131
128
137
145
144
137
130
130
133
149
146
149
153
160
170
171
158
141
132
141
158
169
166
157
157
163
165
158
150
146
148
150
151
152
156
157
156
157
158
162
163
159
151
144
143
145
145
141
137
138
135
132
127
122
120
120
122
127
134
154
149
150
152
152
152
154
154
151
147
149
161
174
177
171
167
166
163
154
144
136
133
135
139
146
152
154
154
153
154
156
161
162
160
157
156
157
152
139
128
126
133
139
133
125
120
120
122
128
135
152
146
148
147
140
134
139
150
155
149
142
147
161
172
171
164
159
157
152
142
129
121
120
128
139
149
152
151
150
147
148
149
148
148
150
155
159
152
133
111
107
124
144
152
153
151
143
136
132
133
175
166
162
163
163
161
160
166
174
177
172
167
164
166
163
152
146
146
155
158
156
150
155
166
172
167
159
153
158
163
159
151
143
146
153
157
157
154
150
146
147
151
155
158
152
146
144
145
147
140
159
167
176
179
169
154
144
147
160
171
174
168
165
168
171
164
148
142
146
157
164
166
169
175
175
169
163
160
162
164
160
153
148
146
148
154
161
163
156
149
145
152
156
158
154
151
149
148
148
142
158
170
182
187
183
171
155
146
150
163
175
170
160
157
159
157
147
140
145
157
163
166
167
168
169
168
169
170
166
159
156
158
165
164
160
157
163
169
169
158
150
150
156
161
158
155
155
158
162
163
169
169
168
172
183
189
180
162
152
159
169
163
152
142
142
149
151
151
154
158
161
157
154
154
158
166
172
180
175
164
160
165
175
176
165
155
155
162
167
161
150
148
155
164
171
169
167
166
164
162
172
161
151
155
169
179
174
162
153
155
161
158
151
145
150
161
167
168
166
165
162
157
152
153
159
169
170
167
164
163
166
167
169
167
162
153
145
147
154
156
154
149
154
165
174
179
176
168
156
147
164
154
151
154
157
153
145
141
145
155
162
163
161
163
169
176
178
173
168
169
167
160
155
157
170
172
159
140
136
148
163
162
154
151
157
156
150
146
148
156
157
156
153
160
167
169
167
163
155
148
162
156
155
156
153
145
136
134
143
154
163
166
166
167
171
171
165
160
165
173
173
161
151
155
169
173
160
137
131
144
153
150
138
138
152
164
167
161
157
158
157
152
152
155
157
158
154
154
154
159
169
167
161
155
155
158
159
155
151
152
155
155
154
156
155
151
144
149
162
175
173
161
147
144
155
166
168
160
153
150
147
140
134
137
152
165
174
171
166
161
155
146
146
152
157
156
151
150
154
160
170
174
165
155
156
168
175
170
157
150
144
144
143
147
147
145
142
148
158
165
165
159
152
152
155
165
171
171
165
156
149
143
143
148
155
159
164
166
169
169
162
152
149
153
156
157
156
156
157
155
165
170
164
152
149
158
165
162
156
151
152
159
159
159
157
157
158
159
158
152
153
160
167
168
170
170
167
164
159
155
155
155
155
155
157
157
155
158
164
169
171
165
159
156
153
153
158
164
166
157
162
161
157
150
148
152
154
155
155
161
174
184
183
178
173
174
177
173
162
151
151
161
172
176
172
163
156
153
154
156
157
157
154
155
156
156
156
156
159
166
171
170
163
156
149
146
152
165
170
162
161
160
159
162
163
165
163
160
162
170
182
185
183
180
180
184
186
183
172
161
157
161
167
162
150
137
140
154
164
165
158
151
152
153
158
161
160
158
158
160
164
163
159
152
148
146
148
154
159
157
160
164
168
171
174
176
173
169
165
164
168
169
166
167
170
172
176
178
177
176
170
164
160
147
129
120
130
155
170
168
157
150
150
155
162
166
164
159
155
154
153
147
142
145
154
163
164
156
146
143
156
160
164
166
165
165
165
159
152
152
154
160
162
161
156
152
156
164
173
176
173
164
155
145
135
131
138
151
158
158
154
151
153
161
168
171
167
158
153
150
145
138
133
142
162
182
186
170
147
136
148
147
147
149
153
154
150
143
138
142
153
163
163
160
155
153
153
157
157
156
153
149
147
149
151
154
157
157
152
148
149
152
156
160
165
168
163
157
152
152
153
149
143
146
161
176
179
166
146
133
150
139
135
142
155
159
154
142
137
145
158
162
160
157
160
164
165
156
147
137
135
139
143
148
150
161
172
174
165
157
152
156
156
154
153
154
157
159
161
165
168
165
156
152
152
155
152
146
140
135
162
150
139
144
158
167
165
153
151
156
162
161
157
154
156
162
163
155
141
137
142
150
152
144
142
152
170
183
179
170
163
163
161
153
143
142
151
162
173
180
177
168
156
151
154
154
147
142
142
148
173
159
150
152
158
163
163
162
162
164
166
167
165
158
153
154
153
145
138
145
164
177
167
143
128
137
157
173
177
169
165
164
163
158
148
143
147
159
169
172
166
157
151
153
158
159
155
146
145
147
168
157
151
153
155
154
157
162
170
171
175
179
178
172
164
164
158
145
136
144
170
183
171
143
127
132
148
158
163
158
155
157
165
170
164
154
144
144
147
149
147
152
159
167
168
157
147
142
139
134
158
148
151
155
152
147
147
157
168
172
175
177
178
176
174
178
176
166
150
147
159
167
165
153
148
147
152
155
155
150
148
154
171
183
176
153
133
127
133
139
143
153
171
183
174
155
137
130
130
132
159
155
157
157
151
144
143
146
153
156
158
164
166
168
167
172
178
178
168
154
148
148
158
168
173
173
168
164
159
151
149
156
171
180
171
149
130
128
136
144
147
154
165
176
174
158
141
133
132
135
168
168
167
161
152
146
140
134
132
131
139
151
159
158
153
152
159
169
169
160
148
145
153
166
179
184
180
170
161
158
158
158
158
157
154
149
143
144
148
152
151
148
147
152
158
159
158
150
142
137
157
164
162
158
155
151
147
138
131
129
137
153
161
157
147
142
143
149
154
154
153
149
145
151
163
172
169
156
149
158
172
170
155
143
142
149
150
153
156
158
161
157
146
134
135
147
161
164
155
139
138
144
148
152
156
161
160
154
148
147
152
159
161
154
146
146
146
146
146
150
154
150
140
135
145
155
151
140
141
161
181
181
164
145
140
144
151
155
160
167
173
173
159
138
129
140
157
165
159
150
143
142
142
145
153
161
163
160
160
158
157
156
152
146
143
147
151
153
154
157
158
150
141
140
147
154
153
149
156
168
174
167
154
144
145
149
158
163
164
165
166
169
165
153
148
154
163
163
154
152
160
151
143
142
149
152
153
153
155
157
155
149
143
138
141
144
147
151
159
165
160
154
150
155
163
166
166
169
173
168
154
141
136
143
152
163
170
170
163
151
143
149
156
164
170
172
170
160
146
140
161
153
148
148
151
149
145
146
155
158
156
150
145
144
143
139
140
144
151
156
158
157
162
171
174
171
169
170
169
160
145
136
136
149
163
172
171
164
151
142
138
144
152
165
173
171
162
152
142
137
158
157
158
159
159
154
152
155
159
164
164
161
156
148
143
141
139
141
141
145
150
157
167
172
171
166
164
161
161
159
154
148
147
155
166
171
162
149
142
144
152
156
157
160
159
154
148
145
145
146
168
167
170
169
168
166
165
166
164
164
161
159
155
148
144
145
151
155
151
143
144
153
161
162
159
161
163
164
166
167
163
154
147
151
161
166
153
139
137
150
162
162
156
152
149
148
147
149
156
156
173
165
166
170
175
174
170
166
161
155
149
146
144
144
147
158
170
175
165
149
142
146
149
147
149
157
164
165
168
167
164
153
142
143
153
158
143
126
124
139
154
158
151
143
141
151
160
162
158
153
154
141
144
159
174
176
166
159
156
155
151
148
148
149
152
160
171
178
172
152
143
142
142
139
143
150
157
159
161
166
168
160
149
142
145
146
138
126
122
131
146
152
147
137
137
151
164
166
156
142
134
123
127
146
163
168
160
152
154
159
166
167
163
159
154
150
156
166
169
161
148
142
143
144
146
148
147
148
159
170
180
175
162
148
145
145
145
145
145
144
147
150
145
141
141
152
156
154
145
140
147
142
137
138
146
150
149
150
155
161
163
162
163
165
161
153
151
158
170
172
163
150
145
147
152
150
147
150
166
182
181
170
157
154
156
159
162
166
166
159
148
141
143
148
155
156
151
145
145
143
173
173
158
144
137
139
144
154
160
158
149
143
148
163
171
169
162
165
178
186
179
162
147
143
147
148
152
160
175
183
175
159
151
156
167
172
172
171
169
161
147
141
151
166
174
166
156
149
146
144
170
171
167
158
148
143
146
157
166
162
150
142
148
162
169
169
168
173
182
189
183
166
149
136
134
140
148
160
169
174
171
164
157
159
162
165
164
163
160
155
151
160
175
183
177
164
156
151
147
141
150
153
166
170
164
151
144
153
165
166
162
160
162
157
148
144
154
168
178
178
172
164
150
135
126
129
135
142
145
154
163
164
157
151
151
151
153
153
148
145
149
162
176
175
159
144
144
148
145
136
142
148
165
175
166
150
138
143
153
159
164
170
166
148
126
122
137
157
164
164
162
161
154
146
140
136
129
124
125
134
142
144
143
145
148
153
154
150
141
133
132
137
142
142
133
129
134
145
148
147
150
152
162
166
157
148
141
144
150
155
160
163
155
138
125
133
150
157
158
157
161
163
164
161
160
153
139
125
123
131
133
136
140
149
158
159
154
149
140
129
120
116
118
122
128
131
137
149
160
169
157
153
153
153
152
150
152
159
161
163
161
154
145
136
141
157
168
164
154
153
160
169
169
162
160
158
151
144
142
141
139
140
149
157
159
153
149
148
148
141
131
124
123
126
132
139
147
155
166
172
166
161
151
145
147
152
160
166
170
172
166
155
145
142
151
167
171
160
144
144
158
171
169
151
142
145
155
162
162
152
142
142
147
154
151
143
142
148
156
154
145
140
139
136
134
139
147
151
152
149
178
171
156
144
144
151
156
161
168
174
173
164
152
146
152
162
164
158
146
145
155
166
164
148
134
133
148
162
168
157
144
138
140
146
150
149
147
146
142
138
141
150
149
142
139
137
139
137
127
118
174
168
156
149
149
153
153
154
160
172
176
168
153
146
149
153
157
157
157
156
157
160
160
151
142
136
143
153
159
157
151
146
146
152
161
165
157
135
114
112
130
154
161
156
147
144
143
133
118
111
154
150
150
158
164
164
157
154
159
170
172
163
151
143
138
139
143
149
156
161
161
158
155
148
144
145
145
149
150
152
157
161
162
161
164
166
155
132
110
107
130
158
169
161
150
148
154
148
133
125
140
141
149
161
167
162
153
152
160
168
167
159
150
141
134
130
131
137
145
152
156
154
150
146
146
148
152
151
145
146
156
168
171
162
154
147
145
142
137
135
141
152
155
146
136
138
152
158
148
135
153
153
152
151
148
141
139
142
151
161
163
161
150
142
138
140
143
146
148
146
143
144
147
150
150
151
151
148
144
142
151
162
166
157
141
133
139
153
166
159
143
133
130
129
125
124
136
148
144
129
163
160
150
136
127
129
133
136
136
145
154
160
152
142
140
154
169
177
169
152
138
138
147
154
152
148
146
145
146
145
147
153
153
149
138
131
136
149
158
150
133
124
127
136
135
126
126
133
135
124
153
150
142
136
136
145
148
140
130
131
147
158
156
142
138
154
179
190
179
158
143
145
152
155
151
144
144
150
153
147
144
144
147
148
142
132
129
128
130
129
132
137
146
151
145
136
133
137
138
128
145
142
146
152
159
163
160
150
135
131
143
156
160
148
139
145
161
171
166
153
145
148
154
156
152
149
151
156
156
143
131
133
145
151
145
132
122
118
119
124
136
147
152
146
132
127
133
149
153
143
155
151
159
168
169
164
158
156
150
145
144
151
159
158
148
140
142
148
151
148
143
142
146
152
156
154
153
150
144
134
128
135
150
156
147
134
126
125
122
119
122
129
134
127
116
115
128
146
156
152
167
164
169
171
163
152
147
153
159
155
146
145
154
162
160
148
141
145
150
148
140
132
135
149
158
157
144
132
128
134
146
157
161
157
147
139
138
136
125
107
97
102
118
128
132
132
131
133
140
148
166
162
162
164
165
163
166
170
171
164
155
154
164
176
181
172
164
165
167
169
163
157
160
165
167
158
151
153
168
180
174
156
143
148
160
169
164
156
155
161
169
171
170
168
165
161
154
153
153
152
157
163
173
176
169
162
162
169
174
170
164
160
163
168
170
168
162
163
167
172
173
169
170
164
157
148
144
151
164
171
164
156
146
146
150
157
163
164
160
155
152
156
163
167
165
162
156
154
153
153
157
166
175
181
176
170
165
163
166
171
174
170
159
150
144
142
145
157
168
174
177
175
172
163
151
141
142
150
153
151
151
156
164
162
152
149
157
165
162
147
136
139
150
157
155
153
154
155
154
155
168
166
164
168
173
173
169
162
159
162
168
164
155
144
134
133
144
159
170
172
167
166
167
163
154
148
148
150
152
147
146
155
167
168
154
147
146
152
150
134
122
130
147
157
158
156
156
155
149
144
167
152
143
147
156
162
160
155
153
156
157
159
160
158
156
158
165
172
171
160
153
154
158
162
162
156
148
148
150
153
153
152
150
151
152
150
148
146
140
130
125
134
152
166
170
167
162
156
144
136
156
138
132
140
148
148
146
144
149
154
158
164
170
180
185
187
181
171
159
149
147
148
153
157
162
158
148
138
146
161
167
153
136
131
145
160
164
159
150
141
140
146
157
168
173
170
164
157
151
148
155
143
145
153
157
153
144
141
146
154
163
167
170
178
185
183
170
155
147
151
158
159
153
153
161
167
159
152
154
166
173
158
136
128
145
168
183
179
165
153
144
145
153
160
165
165
161
159
157
158
159
161
164
167
170
168
159
149
147
153
158
157
152
155
160
157
146
138
146
164
175
171
159
153
162
172
178
173
165
163
161
155
146
142
152
170
185
186
172
156
146
138
141
147
154
157
158
155
154
152
159
170
172
168
169
174
171
159
151
153
154
148
141
142
146
148
142
144
157
171
179
173
164
161
167
177
180
172
159
150
150
153
154
154
159
168
174
176
169
158
149
144
143
146
147
148
151
154
153
149
161
169
166
159
159
166
168
162
155
155
160
158
149
148
152
159
164
166
167
168
164
162
162
164
173
177
175
165
154
150
153
156
155
154
153
156
156
158
157
156
159
160
157
152
142
138
145
155
163
159
168
169
162
158
157
160
161
157
155
158
165
167
160
155
160
172
181
182
171
159
151
151
155
162
168
172
172
169
164
163
162
159
155
149
145
145
148
148
149
154
163
172
173
161
145
134
137
153
166
164
168
164
159
157
158
159
158
157
155
156
158
156
152
150
154
168
176
178
170
161
154
155
157
158
155
154
162
170
172
166
159
158
154
152
151
152
156
152
152
156
167
176
178
170
156
142
135
141
149
151
157
152
152
154
155
159
163
165
162
156
150
148
146
145
143
145
152
160
166
171
171
173
170
161
147
138
143
155
160
155
149
149
153
160
166
168
164
159
157
159
165
167
164
163
162
159
150
142
140
143
148
141
138
139
146
160
171
174
168
163
160
162
158
150
138
132
137
150
163
172
176
179
177
166
151
139
136
141
147
150
152
151
151
159
168
172
166
157
154
160
165
156
146
149
161
172
172
159
152
154
149
140
131
132
146
164
172
168
158
156
164
172
169
160
152
150
154
157
160
159
159
160
161
161
155
152
152
153
156
160
162
161
154
151
152
155
153
147
150
161
168
164
153
151
158
166
166
159
156
159
157
144
133
135
151
166
165
151
138
137
150
160
162
163
169
176
176
166
156
145
141
140
144
147
154
162
171
174
172
169
173
173
165
150
135
131
135
142
150
162
172
176
170
162
156
152
150
148
148
151
159
149
143
143
153
160
156
144
134
132
139
149
160
167
175
179
172
159
150
144
143
144
142
145
149
159
170
170
163
161
170
180
176
153
131
124
133
146
155
159
166
171
167
158
151
152
154
158
156
150
161
158
154
155
153
153
151
145
144
142
147
157
170
177
174
165
156
147
145
149
156
160
155
147
146
149
154
149
142
143
153
167
166
152
135
133
144
157
161
159
160
163
159
151
147
156
166
171
166
151
165
164
161
158
152
147
144
145
148
151
158
170
178
179
171
164
158
149
147
148
156
166
161
151
144
143
146
143
140
137
139
146
149
147
144
148
156
162
165
164
163
164
163
161
157
155
155
156
153
143
160
159
160
157
149
137
132
134
143
148
156
167
173
170
166
168
173
167
153
144
147
158
161
154
145
144
151
156
155
146
140
141
149
157
160
159
157
160
163
163
163
166
174
178
170
154
136
128
132
140
152
151
155
153
142
132
131
135
136
136
140
149
155
156
159
168
178
177
163
149
146
153
160
160
156
159
166
171
168
158
152
153
159
167
169
163
156
153
153
153
153
156
165
174
172
157
137
123
127
141
156
155
154
151
145
145
149
151
143
130
127
133
141
145
149
156
166
171
167
161
158
161
163
165
169
177
182
177
167
160
156
156
156
158
163
162
157
148
139
139
144
149
151
155
158
158
154
146
141
140
154
155
155
153
153
160
165
166
155
139
131
131
135
135
136
140
148
155
157
159
161
161
156
154
163
176
174
159
145
146
156
157
152
147
153
162
159
148
135
134
146
159
159
150
147
157
170
171
156
141
143
147
152
156
158
161
162
162
157
149
142
139
134
127
125
130
137
140
143
146
151
151
147
147
156
162
154
136
128
139
155
160
156
149
154
164
162
152
141
140
154
173
175
160
152
159
174
176
161
143
140
141
149
157
158
158
154
151
154
158
160
156
145
134
127
128
131
136
142
145
148
148
149
154
162
163
153
146
148
158
161
157
151
151
159
167
166
162
155
153
158
168
166
156
152
161
171
167
153
144
142
142
147
153
157
156
150
148
153
164
172
171
163
153
142
135
131
133
142
150
153
154
160
166
171
167
162
167
175
176
161
143
139
149
160
166
166
163
160
161
159
157
148
144
150
162
167
158
143
143
145
145
148
150
151
152
151
152
156
166
173
172
168
162
154
146
137
132
139
148
157
157
160
159
159
156
158
167
174
170
154
138
137
146
157
163
161
159
157
160
160
157
151
149
154
159
159
147
140
144
150
156
160
159
156
155
156
159
166
169
172
168
162
158
157
154
147
138
139
148
154
155
150
141
138
141
147
153
155
153
149
145
147
152
161
166
163
158
154
155
158
159
158
159
154
148
140
135
140
151
159
168
172
168
161
161
162
166
168
169
163
157
154
156
157
159
157
157
156
156
157
153
145
137
135
143
152
156
153
149
151
152
150
151
162
174
175
164
150
144
148
152
156
153
144
135
128
131
141
152
168
168
166
163
162
165
167
166
162
157
149
148
150
156
159
163
170
177
174
164
152
150
149
143
143
152
163
165
160
153
153
152
145
142
152
169
174
165
146
138
145
153
151
142
136
135
140
143
144
145
166
157
149
149
158
166
169
161
155
149
147
149
155
163
163
164
171
177
172
156
144
149
154
152
145
149
156
159
156
151
154
155
144
135
139
157
170
164
148
142
149
158
152
141
138
151
161
160
148
141
155
153
146
146
156
164
165
159
154
153
155
159
162
164
162
159
158
161
158
154
149
154
156
152
145
140
138
137
140
150
157
158
151
143
145
157
169
167
159
152
152
153
149
148
150
161
167
161
149
139
155
163
162
157
157
160
161
159
159
159
158
157
156
160
159
155
149
148
155
165
167
161
153
148
147
143
138
133
140
153
159
158
156
160
167
173
171
168
162
153
141
135
135
144
157
163
158
148
141
138
167
174
176
167
158
155
155
161
164
160
152
149
150
159
160
155
147
150
163
178
179
166
150
145
147
152
152
150
155
159
156
147
147
159
174
179
171
162
156
148
138
129
133
148
160
163
154
142
134
134
168
170
174
169
158
149
148
157
165
160
151
150
156
165
162
154
151
154
164
171
168
161
149
141
141
146
153
155
156
154
147
137
132
141
156
163
163
157
150
146
146
151
160
168
170
164
156
149
138
130
150
151
158
162
155
145
142
150
157
156
152
158
165
164
153
144
147
156
157
153
149
150
147
139
135
139
146
146
141
136
134
130
125
126
135
146
155
153
147
141
146
160
175
180
171
161
157
154
145
132
135
137
148
155
153
146
144
148
152
152
155
161
164
154
139
137
149
159
156
149
144
147
148
147
147
148
144
134
126
128
132
134
133
133
138
145
150
151
144
135
132
139
153
163
162
154
151
152
151
144
144
141
147
153
153
151
154
157
156
156
157
161
156
142
137
147
166
172
162
148
143
148
155
161
166
160
143
127
125
136
145
150
149
151
154
155
155
155
152
141
130
128
136
146
153
153
150
151
158
163
164
157
157
157
154
152
154
156
156
153
151
150
147
142
146
163
178
175
158
141
141
152
164
169
165
155
141
136
141
151
157
156
155
154
153
154
159
164
163
157
147
143
144
145
149
150
149
153
161
169
177
170
165
157
152
144
139
142
145
143
140
140
142
145
155
167
174
165
148
134
140
154
166
162
149
141
144
154
162
158
149
142
139
138
138
141
149
162
164
159
154
154
152
145
137
139
146
151
152
154
180
173
161
151
143
139
139
142
148
156
155
150
144
146
155
164
167
163
152
143
142
150
156
150
142
139
150
163
168
156
143
132
131
131
134
136
140
143
140
136
136
141
141
134
131
134
139
140
133
130
174
165
151
143
143
148
153
160
169
181
185
172
154
146
149
156
164
170
171
164
153
147
145
146
147
147
151
156
159
155
151
151
151
149
147
145
137
126
113
111
122
135
139
138
137
145
148
140
128
124
159
153
150
150
154
161
165
168
175
184
188
179
159
147
142
146
154
165
171
169
163
156
150
149
149
151
154
151
148
151
164
177
178
169
159
153
143
126
111
111
129
152
162
157
152
154
158
154
141
137
150
155
163
167
167
164
162
160
161
163
162
160
156
151
145
140
140
145
149
152
155
158
156
151
151
154
157
152
143
143
160
179
181
166
148
140
139
133
124
124
139
160
174
167
151
142
151
162
162
154
155
167
174
169
162
156
156
158
156
149
143
146
155
161
159
150
142
138
138
138
140
145
152
153
155
158
159
150
140
134
146
163
165
152
135
127
129
135
133
126
129
144
160
158
137
120
126
151
167
158
164
171
166
155
148
149
155
157
156
152
150
152
157
163
166
168
167
165
158
145
137
139
146
152
153
151
148
144
141
137
144
153
157
152
143
138
137
137
132
122
119
131
150
153
134
112
114
138
157
150
158
152
143
139
144
153
159
155
151
154
162
168
167
160
160
169
180
184
175
161
152
152
155
152
143
134
135
143
150
149
146
149
151
154
154
149
145
138
127
121
128
146
163
162
143
126
131
149
156
144
140
131
130
139
155
164
162
152
141
145
160
170
168
154
145
147
157
164
166
166
167
169
166
155
141
133
139
152
157
150
136
132
137
143
140
129
124
121
120
126
141
160
168
155
136
135
152
169
165
145
142
136
141
155
166
168
163
153
148
146
151
156
156
148
138
130
129
137
150
161
168
168
164
159
154
152
153
156
153
141
130
126
131
133
124
110
105
110
119
129
140
148
148
135
122
124
141
157
160
149
160
158
159
164
166
161
159
157
158
155
147
143
144
150
146
136
129
135
148
157
157
152
152
160
170
168
158
146
138
137
139
143
148
148
140
130
124
124
130
132
130
127
126
126
123
117
113
117
131
148
163
161
159
157
159
163
167
165
155
143
138
145
161
176
182
178
170
165
166
169
171
168
162
154
147
138
134
142
159
172
173
161
153
152
158
158
152
148
153
169
180
175
164
158
160
166
168
167
166
166
156
155
157
157
156
161
170
171
165
157
157
162
165
167
163
162
163
167
167
168
167
162
156
146
136
130
131
140
152
162
165
161
156
153
152
153
154
152
152
156
164
166
161
156
157
162
166
166
164
164
155
154
160
164
162
160
162
165
168
171
173
172
166
158
152
154
163
171
174
168
165
161
158
149
138
132
133
143
150
156
160
163
164
161
155
156
162
162
153
144
144
152
159
154
144
145
155
160
159
156
162
158
161
166
164
157
150
150
156
162
164
164
163
164
159
159
167
176
174
163
153
155
162
164
157
148
143
145
150
152
155
160
161
157
152
154
161
164
151
135
131
147
160
155
145
143
153
157
148
140
164
156
153
158
160
156
150
149
151
150
146
151
162
172
175
173
175
174
165
146
135
140
156
164
160
150
143
144
150
153
153
150
144
143
147
152
157
156
147
134
133
149
162
164
157
154
155
153
142
132
161
151
146
151
157
160
160
163
162
159
153
154
160
169
175
177
175
167
152
138
134
142
151
152
144
136
137
144
156
163
160
150
141
138
145
152
157
153
144
137
137
150
163
169
168
163
158
151
141
138
157
152
151
155
159
158
157
160
166
173
173
167
159
156
162
166
163
153
141
140
151
162
161
151
138
135
141
154
166
168
169
163
155
148
146
149
157
160
154
144
141
148
159
167
170
167
161
151
148
149
155
156
161
163
161
154
146
144
154
173
185
180
162
152
153
154
147
136
131
143
164
176
175
162
151
149
157
164
166
165
166
169
168
158
147
146
156
166
164
150
143
143
152
159
161
159
155
149
146
151
154
160
162
161
162
159
151
143
151
167
183
183
171
162
157
150
142
134
134
145
157
165
166
164
162
162
165
164
158
154
156
163
166
159
148
147
153
160
158
150
146
146
152
152
147
140
138
138
145
152
160
166
166
165
170
176
173
163
156
159
166
168
164
161
159
156
151
149
150
149
148
145
147
154
162
167
168
166
160
155
156
157
155
152
149
149
150
146
143
143
151
159
158
148
135
125
126
135
151
163
168
171
172
174
179
183
180
173
162
156
149
144
141
144
150
157
161
163
162
157
149
141
140
145
156
167
176
177
171
164
160
159
155
152
150
150
148
141
136
141
153
168
169
156
141
130
130
140
156
166
162
163
168
170
170
166
162
160
158
154
143
134
132
138
147
153
155
154
152
152
151
150
147
148
155
168
181
181
172
159
157
161
165
164
161
158
155
150
142
143
153
165
171
168
158
147
139
141
151
155
148
147
152
153
150
146
147
155
162
160
151
146
148
153
152
148
139
136
138
147
152
155
158
160
163
169
175
170
159
149
152
161
168
170
167
168
165
159
153
151
153
157
161
162
158
148
140
139
148
153
143
143
141
141
143
152
161
169
171
170
166
165
167
169
163
148
138
138
143
148
152
156
164
170
172
171
165
160
155
154
159
161
158
156
162
169
169
164
160
161
161
153
144
141
136
134
135
143
159
167
156
152
146
142
152
169
180
179
171
164
163
165
166
168
167
161
157
158
159
156
151
150
158
167
171
171
167
162
163
166
167
159
149
144
147
159
166
164
162
164
165
155
142
135
133
134
138
149
164
174
162
158
155
157
166
172
172
166
157
150
150
152
155
163
170
175
175
168
162
155
147
142
145
156
168
172
173
169
165
163
162
159
152
144
140
149
159
161
159
155
156
156
155
151
151
152
157
161
165
165
150
151
160
168
165
158
151
150
153
151
150
150
155
163
172
175
171
163
160
155
147
139
140
151
165
170
168
159
149
146
152
159
161
153
147
150
158
159
148
138
139
150
158
158
156
160
166
169
166
162
143
151
164
169
162
150
145
148
153
156
152
150
154
161
167
164
158
157
158
156
150
142
144
152
163
165
157
143
135
137
146
156
157
152
149
154
161
160
150
140
142
149
153
147
144
147
156
161
161
156
159
166
170
167
160
152
149
149
151
146
144
142
143
148
152
158
158
159
158
152
147
147
150
152
160
159
153
146
140
143
150
152
148
142
144
155
165
171
166
159
159
156
151
145
141
141
140
141
143
151
172
180
176
166
158
152
148
142
137
132
130
132
132
136
147
162
170
166
153
144
143
153
156
151
150
151
154
159
157
159
158
153
146
141
143
154
165
173
174
169
163
156
152
156
159
153
142
135
141
155
163
168
167
162
156
152
149
145
136
129
127
131
134
139
151
168
178
172
154
148
155
167
170
160
147
148
155
163
168
166
162
158
152
145
146
152
157
161
158
154
150
149
153
160
166
161
150
141
148
164
146
145
149
152
154
160
167
165
153
138
132
132
137
143
153
166
174
171
163
164
178
189
184
167
153
152
158
161
162
162
163
157
151
147
148
154
156
147
137
134
142
152
158
159
154
148
146
147
149
156
146
141
141
146
154
164
175
177
167
148
136
129
129
132
139
148
156
161
163
170
182
187
177
161
155
162
165
160
153
153
154
155
150
149
152
159
158
146
129
126
145
169
179
167
152
146
153
155
149
141
158
156
155
155
152
156
162
167
162
154
140
130
122
119
122
131
139
145
149
156
161
163
157
151
159
172
174
163
150
146
152
157
160
162
167
171
162
149
134
129
146
174
189
182
166
162
168
167
153
139
158
165
170
166
158
155
153
154
152
150
147
146
139
131
127
130
137
142
144
145
147
151
156
162
172
177
175
164
155
151
152
159
168
175
177
172
163
151
142
139
148
167
176
171
165
165
168
166
154
146
147
157
165
165
159
158
157
152
143
144
151
160
160
155
146
144
145
145
145
144
147
154
162
170
171
165
158
157
157
156
152
151
158
168
173
169
159
151
146
150
158
164
159
153
150
154
158
153
146
148
144
149
152
152
153
157
157
149
141
139
146
158
161
161
159
156
153
148
147
149
151
151
152
148
142
137
137
147
153
153
146
139
143
151
160
158
156
150
149
155
161
161
157
149
150
153
152
143
140
145
151
155
153
147
148
151
152
148
143
143
145
144
144
150
158
162
156
151
150
155
155
146
132
124
121
125
132
143
151
150
146
142
143
148
153
156
157
156
151
147
146
149
152
152
151
149
147
141
138
145
160
168
164
155
149
150
151
152
154
154
151
143
143
150
159
162
159
160
164
165
156
144
137
137
140
143
147
151
152
150
149
151
150
147
148
156
167
168
152
136
129
132
139
141
135
131
129
131
137
145
166
170
166
154
150
152
157
157
156
156
152
153
160
165
165
159
160
172
177
167
150
146
156
170
171
164
160
158
153
149
148
152
147
138
140
154
171
172
156
137
135
140
139
129
116
113
114
120
130
142
173
172
159
147
146
156
163
163
156
149
150
158
169
175
169
157
159
172
174
158
143
147
167
180
173
162
157
152
145
137
138
142
137
129
130
148
168
168
152
145
152
159
151
135
120
121
127
131
134
141
174
174
161
149
148
160
172
171
160
151
148
151
158
163
160
155
153
157
155
152
148
154
160
161
155
152
149
144
135
131
137
145
142
133
133
144
153
149
141
143
154
165
158
146
141
148
154
153
149
150
163
172
172
165
164
173
179
175
167
158
151
147
144
144
145
146
145
142
148
162
167
164
153
147
150
158
159
149
138
141
150
156
152
145
145
145
140
134
135
142
152
154
150
146
149
158
162
160
155
152
156
167
176
178
176
176
175
172
166
162
157
152
148
143
138
137
138
142
154
168
175
167
155
150
158
168
167
155
147
148
154
152
142
143
146
149
143
137
140
147
154
148
138
134
137
144
146
143
145
149
160
165
173
173
167
160
156
157
163
161
158
159
161
158
150
144
146
152
155
156
154
156
155
156
156
159
157
152
144
141
136
129
122
128
142
156
160
156
155
158
158
152
143
136
133
135
137
140
141
144
161
157
159
158
150
144
143
148
154
153
151
157
164
167
163
161
162
161
152
140
135
142
148
147
143
142
147
147
140
130
123
117
119
128
143
159
167
166
161
159
159
158
153
149
147
147
150
152
149
145
145
141
143
145
147
146
148
149
151
148
147
151
156
161
166
170
175
170
157
145
140
144
145
139
139
144
149
150
144
137
135
135
137
143
151
156
157
155
157
159
158
155
155
156
160
162
159
156
152
146
140
137
141
146
154
158
161
157
152
145
145
150
154
155
160
168
177
177
169
159
153
152
150
148
150
151
147
141
144
151
157
157
156
152
152
150
149
150
155
159
157
154
151
154
157
162
156
151
150
146
154
151
153
156
156
157
160
157
148
140
141
153
165
163
157
156
165
172
170
159
153
152
160
165
162
152
139
130
141
156
162
157
150
143
142
146
151
152
154
152
151
152
153
154
154
152
148
145
148
152
169
166
165
159
154
151
152
150
140
130
133
155
173
174
156
140
143
156
161
152
145
148
163
171
165
152
139
137
145
153
152
145
138
133
135
141
151
155
151
141
139
148
156
156
150
145
146
148
153
156
171
169
165
160
156
155
155
153
143
138
144
160
173
172
155
136
135
151
160
155
146
143
153
160
163
156
150
147
148
148
149
144
142
137
135
135
143
151
148
141
136
139
145
143
141
144
148
155
155
154
166
165
160
159
161
167
168
165
158
162
171
175
170
159
149
143
148
162
171
167
153
142
141
148
158
159
154
150
148
147
152
156
157
147
135
131
134
148
155
154
149
142
135
130
132
141
149
151
146
146
160
161
159
158
161
167
167
164
161
171
183
181
168
153
147
154
163
172
174
167
154
144
142
147
155
156
155
151
145
147
156
166
166
152
136
132
137
147
156
160
161
157
150
140
135
135
140
139
138
137
156
160
163
161
160
159
160
159
158
161
166
170
167
162
158
158
161
166
163
153
147
145
149
153
155
156
155
152
146
142
147
159
158
143
133
132
138
144
142
142
151
165
175
167
145
126
125
137
144
142
154
164
172
170
167
164
163
162
158
152
146
153
166
177
172
158
149
146
147
143
140
143
150
156
157
158
156
152
142
139
142
146
146
139
129
129
135
135
129
126
132
154
177
178
151
120
114
137
160
159
157
166
171
171
171
173
173
171
166
156
145
150
164
178
181
168
152
145
147
147
143
141
144
149
153
154
150
145
143
143
146
149
145
138
135
135
140
141
135
128
130
145
163
167
143
118
116
138
160
159
160
160
158
159
169
174
174
168
160
157
154
155
160
168
176
173
163
156
156
160
158
151
145
145
142
138
138
142
147
154
161
160
151
142
138
141
146
148
143
137
139
146
152
148
133
124
134
150
154
145
152
142
137
144
160
171
167
154
144
146
153
157
157
156
158
162
159
158
160
166
170
166
157
149
142
139
140
144
152
159
162
157
146
138
129
130
132
134
132
133
140
149
149
136
127
135
156
167
157
141
141
133
129
141
158
166
163
147
137
137
143
148
147
146
145
146
146
146
151
160
167
165
159
155
154
155
155
153
154
152
151
143
134
128
125
125
123
122
126
132
142
151
148
135
127
132
146
157
155
146
142
138
138
143
157
162
162
156
149
144
140
136
137
144
145
144
139
139
148
154
153
149
148
154
162
166
165
159
153
144
137
130
131
136
143
145
141
137
141
149
155
155
149
143
133
121
115
120
134
147
165
171
172
166
161
162
165
160
152
143
145
152
159
163
166
166
161
154
148
150
156
160
155
150
148
153
155
153
149
151
157
163
161
155
147
145
149
154
160
161
154
142
131
133
148
164
170
166
161
158
166
167
163
155
153
159
167
168
158
152
157
167
172
168
162
163
162
155
146
145
150
155
153
147
144
148
153
155
154
155
157
160
158
155
152
154
157
155
153
153
153
148
138
131
136
152
167
170
165
160
167
163
162
159
157
158
163
167
168
169
173
176
175
169
170
174
175
168
152
144
148
155
153
147
141
146
159
166
172
174
173
169
164
161
163
171
172
164
149
141
148
160
158
142
131
140
164
178
176
167
167
161
161
164
164
159
154
158
168
177
177
173
168
171
176
182
183
173
154
141
139
147
152
151
149
152
159
166
173
180
183
180
170
162
161
168
173
170
153
140
145
161
164
150
136
143
166
182
177
164
166
160
157
161
166
161
154
156
167
175
170
163
162
165
170
173
174
170
155
138
129
136
147
152
153
155
159
162
165
168
173
176
171
162
158
157
164
166
159
148
146
155
158
152
145
151
166
171
160
147
164
161
157
159
161
160
160
164
171
174
167
157
150
147
150
156
164
166
158
144
137
141
148
150
145
145
151
155
156
152
154
162
171
170
160
154
154
156
155
152
152
157
160
158
155
154
157
151
139
134
162
162
160
158
154
152
153
159
167
175
175
161
143
131
132
144
156
163
158
154
156
161
163
155
142
132
136
146
149
143
143
157
172
173
160
143
139
147
155
157
161
168
172
172
166
160
153
144
136
137
163
162
159
156
151
145
143
147
157
172
182
173
153
135
133
143
151
151
148
149
159
167
170
161
144
132
133
143
149
145
148
162
174
169
145
124
126
143
155
158
161
169
176
177
170
160
153
150
148
152
165
163
159
156
156
156
153
152
154
168
180
182
169
157
150
147
143
138
134
136
143
152
158
158
150
142
143
152
157
157
161
168
173
161
139
125
128
143
152
155
157
162
168
169
160
151
149
150
159
167
166
164
162
163
170
175
174
167
161
163
167
171
170
167
160
151
141
137
137
138
137
140
149
155
152
149
153
161
166
166
165
167
164
155
148
146
145
145
149
153
160
165
159
151
142
136
137
141
153
167
162
166
170
175
180
181
178
173
168
161
153
149
154
162
164
155
148
148
153
154
152
150
153
154
152
151
157
163
165
161
159
159
160
158
156
158
156
151
150
156
168
170
159
145
137
133
135
137
146
160
158
165
173
180
175
167
162
165
169
163
151
144
151
164
169
165
156
150
155
159
160
157
154
152
152
157
164
164
158
150
152
159
163
158
153
151
157
157
153
152
154
158
157
153
149
147
146
147
152
157
159
165
172
171
162
151
149
156
163
162
153
151
162
180
188
176
156
147
147
151
150
147
145
150
162
175
181
175
160
153
155
162
164
154
143
145
157
162
156
144
140
144
155
159
157
150
148
152
162
163
162
171
170
163
155
152
151
154
157
156
151
151
166
190
196
180
157
146
146
148
141
135
142
157
174
186
190
182
172
166
167
167
159
149
145
154
164
164
158
152
151
154
158
156
147
139
140
153
168
170
165
170
168
161
158
158
158
159
157
152
145
147
160
177
183
174
160
155
156
152
140
134
143
160
174
178
174
169
165
164
162
159
152
148
154
163
166
164
160
161
166
168
162
154
144
139
142
154
162
161
157
161
166
168
164
157
154
157
163
161
153
149
152
158
163
163
161
162
163
159
146
140
147
162
171
164
155
151
152
149
147
146
149
155
163
167
168
164
159
157
158
162
163
159
156
156
157
159
156
152
143
149
163
174
166
151
145
154
171
177
170
158
152
151
155
156
161
163
166
161
152
146
152
164
169
162
153
150
151
149
144
143
149
159
168
171
170
165
155
144
141
147
155
159
159
158
161
159
154
155
139
146
159
166
160
148
148
158
171
176
169
158
149
146
150
152
155
158
163
160
154
150
153
162
167
164
159
157
160
160
154
149
150
157
168
173
172
164
152
143
139
142
147
151
149
145
142
143
149
159
157
161
159
155
154
157
161
160
159
155
152
143
135
137
143
151
155
155
154
157
157
154
150
152
157
164
164
160
159
161
162
157
152
151
157
162
160
157
152
152
153
151
145
144
143
138
131
131
144
160
179
182
171
156
154
161
163
157
149
144
140
131
122
125
141
157
164
157
150
152
159
161
154
149
153
161
164
161
155
156
160
159
155
149
145
145
144
146
148
154
156
152
145
146
151
150
141
139
148
161
173
177
171
164
160
161
157
149
144
144
143
136
129
131
147
167
172
162
150
150
163
174
172
162
157
158
161
160
157
157
159
159
158
151
145
142
143
146
147
149
149
149
148
149
153
156
153
155
158
163
147
146
149
157
163
166
159
150
144
144
145
147
146
146
154
165
167
159
152
155
170
183
186
177
161
152
152
156
162
165
165
164
160
156
154
154
156
159
159
157
156
158
156
151
145
144
148
153
154
156
141
134
138
151
164
171
169
159
150
144
147
149
149
148
149
151
153
152
152
162
173
179
172
161
150
150
155
161
167
170
168
165
161
159
161
164
167
172
173
169
166
167
167
159
146
140
145
152
149
147
157
157
158
159
162
166
170
168
161
151
148
143
141
138
138
142
144
147
155
162
167
162
148
137
143
159
174
176
170
164
164
163
164
162
161
160
163
170
172
166
161
166
174
173
162
152
152
158
158
156
164
176
179
169
160
160
168
171
163
152
146
144
140
136
136
144
154
157
156
156
158
157
149
145
156
172
182
176
161
150
152
160
165
165
160
157
157
158
156
150
149
160
174
178
169
158
152
156
162
165
154
169
175
164
154
157
166
168
153
140
136
144
148
146
145
155
166
168
160
152
151
157
161
163
164
166
167
161
151
141
143
151
159
162
159
157
158
155
146
139
142
153
164
166
158
151
148
146
150
155
154
161
157
151
147
154
163
158
145
134
135
143
149
150
153
160
168
170
164
159
156
156
155
152
149
148
151
153
150
145
142
142
147
150
154
157
160
156
148
141
141
146
150
150
150
156
158
150
142
139
166
164
154
144
143
152
158
154
147
144
143
140
138
144
154
162
163
166
169
169
160
150
138
136
138
142
149
155
160
158
150
143
142
142
141
146
153
155
152
143
139
136
138
141
151
166
173
164
147
136
170
173
164
153
148
151
154
153
154
158
157
146
141
146
154
159
161
168
175
171
156
139
138
148
155
155
155
161
168
168
160
153
148
142
136
135
142
150
151
144
141
139
135
137
143
158
166
161
153
145
165
172
169
164
160
159
156
153
154
157
159
159
161
162
158
151
156
172
180
165
138
127
148
173
179
168
160
163
168
166
158
153
149
142
135
135
140
145
144
142
145
147
143
134
129
133
138
139
140
145
163
165
164
162
163
164
165
160
154
150
153
161
171
171
157
143
147
167
174
157
132
129
150
174
176
166
161
162
160
153
145
145
145
140
134
135
139
140
137
138
146
155
149
132
120
123
128
130
131
140
162
161
156
153
156
167
175
172
161
152
151
154
157
158
150
144
146
156
160
155
147
144
150
157
159
161
167
166
155
144
143
147
145
137
129
132
136
134
130
131
144
153
147
135
129
136
145
145
141
144
156
156
154
152
158
171
181
177
168
160
155
151
144
141
143
147
150
154
157
162
166
161
149
144
152
168
178
169
153
150
158
162
153
136
127
126
131
133
131
135
146
152
149
143
144
151
155
154
153
151
150
152
155
158
165
172
176
173
167
163
159
157
147
140
141
150
158
163
165
169
172
164
149
145
158
172
176
164
152
159
169
170
154
135
131
137
142
144
145
149
156
157
154
152
149
144
143
142
147
153
157
157
158
161
164
167
166
164
165
163
159
157
154
151
149
154
161
166
165
161
156
154
150
150
156
159
159
155
151
156
163
161
148
141
146
160
164
161
158
159
161
159
154
151
144
136
131
133
143
150
169
163
160
161
163
162
157
157
162
161
157
153
154
156
161
160
161
159
155
150
145
146
148
146
141
142
147
153
153
150
150
147
145
149
160
171
173
166
161
162
164
159
151
144
141
137
137
138
143
147
164
159
156
160
165
165
155
149
153
157
154
149
150
157
166
165
161
155
153
152
152
152
147
139
131
134
144
154
156
152
148
143
144
149
158
164
164
159
158
163
164
158
146
137
139
147
148
141
140
142
152
152
154
159
166
166
155
146
145
147
150
153
157
161
163
162
160
160
163
163
162
157
146
138
133
137
142
152
157
157
151
140
133
134
143
150
152
149
150
150
150
143
133
130
138
148
150
140
136
137
148
148
150
152
155
158
161
159
149
145
148
162
176
174
159
148
149
160
168
168
163
155
151
149
149
145
139
140
146
153
150
137
125
124
135
148
152
148
138
128
125
127
131
135
141
144
144
140
136
138
148
148
147
146
148
159
174
178
162
146
149
173
195
189
158
130
126
144
163
166
157
152
157
163
166
155
138
129
134
144
149
143
137
136
142
148
152
150
138
123
118
129
146
155
152
145
141
141
143
145
145
149
156
157
162
171
182
179
159
146
153
178
197
189
155
120
110
129
153
161
155
149
151
165
170
159
142
130
132
141
151
154
153
149
145
144
146
149
151
147
144
147
153
155
152
145
144
145
145
145
143
154
165
174
178
182
176
160
143
139
156
174
180
170
149
127
122
136
153
159
154
145
145
153
160
156
145
138
138
146
154
158
157
151
139
134
136
151
170
179
175
161
144
134
133
140
148
146
143
139
145
153
162
167
171
171
162
145
133
140
156
165
161
153
147
145
150
158
162
159
150
141
140
144
149
146
144
144
148
151
154
155
152
144
138
135
141
156
171
182
178
163
142
126
122
128
137
138
134
129
148
145
145
149
154
157
153
144
141
146
156
159
157
153
152
155
159
166
168
161
148
144
146
150
151
144
142
147
151
152
153
149
146
142
140
147
155
160
159
155
154
156
155
147
133
123
122
128
135
131
144
141
143
149
155
158
155
152
151
152
155
159
162
165
160
153
148
153
161
161
154
150
152
156
155
152
148
149
150
152
154
150
144
140
142
152
160
159
150
137
136
147
162
168
150
128
118
129
144
142
144
148
155
161
164
161
157
155
156
155
153
150
156
166
169
158
143
142
149
156
154
145
140
147
154
156
153
148
146
152
154
149
142
138
140
146
152
153
151
146
142
141
149
158
152
139
132
138
147
144
159
162
163
164
165
162
158
154
155
152
147
138
140
154
169
171
159
150
152
154
149
134
125
132
147
156
153
144
144
150
155
150
142
136
133
138
142
145
150
153
148
136
128
134
139
144
152
153
149
141
173
163
158
159
163
164
159
150
147
146
145
137
136
144
160
172
170
165
160
159
151
137
130
137
152
158
154
142
138
147
156
156
146
137
134
138
140
138
138
143
140
134
124
122
131
145
160
164
157
143
160
151
145
149
160
167
160
146
138
140
143
143
141
140
148
156
162
161
158
155
149
144
145
152
161
164
156
144
139
145
155
154
144
138
142
150
149
141
135
133
137
139
137
134
135
142
151
157
155
147
139
134
136
146
157
163
160
147
142
142
143
142
141
141
141
142
143
146
148
147
145
145
149
154
158
158
157
152
147
147
148
141
134
136
144
155
156
150
143
143
146
151
153
148
143
138
136
138
140
139
154
166
176
175
169
165
166
169
169
165
163
162
160
162
166
174
176
165
149
141
142
148
152
156
167
183
189
176
151
140
148
165
173
163
148
145
158
174
176
159
142
131
133
142
154
161
156
145
139
140
166
170
171
165
163
169
179
181
171
163
163
168
170
167
165
172
173
162
146
142
151
163
163
157
159
169
178
176
162
153
153
159
165
162
156
159
166
167
160
151
143
140
140
142
146
154
157
151
144
140
176
170
165
161
163
171
178
176
172
166
168
171
171
168
167
171
170
155
142
144
160
171
163
149
143
153
168
177
179
177
172
168
166
164
166
170
165
154
138
134
145
158
161
151
143
148
161
171
170
162
177
167
159
160
168
174
174
171
174
179
181
173
165
160
165
170
168
155
143
146
158
168
159
145
140
150
165
171
177
181
184
181
174
163
158
158
157
153
143
140
148
161
164
154
145
151
169
185
187
176
174
167
158
161
170
175
170
168
176
189
189
175
160
152
154
162
164
160
152
150
154
156
154
149
150
159
164
161
159
162
174
181
176
163
152
151
158
168
171
166
158
160
155
149
148
155
167
175
173
165
171
170
163
163
164
164
160
161
169
180
182
170
158
149
149
154
160
164
164
156
152
150
154
159
165
166
164
156
149
146
155
168
175
174
164
161
169
180
184
180
172
163
155
151
149
153
156
152
144
141
167
170
168
164
159
158
158
155
154
158
162
160
156
147
147
151
159
166
170
165
157
151
154
162
166
162
156
153
148
142
140
152
168
177
173
163
163
169
176
179
178
176
170
162
156
153
149
142
134
128
166
169
168
166
165
165
165
160
147
144
148
151
149
146
148
156
162
165
168
164
159
153
153
156
158
152
148
149
148
141
138
148
166
174
163
149
144
154
165
169
170
175
178
175
167
159
157
152
148
141
172
170
170
170
172
173
172
164
154
150
150
151
148
149
151
157
160
160
160
161
156
152
151
152
149
145
146
148
148
142
142
154
164
164
149
139
142
153
162
161
159
161
168
173
173
171
169
167
166
165
173
170
171
170
168
164
162
160
160
161
158
155
154
155
155
154
153
154
155
155
155
156
160
158
150
143
144
149
151
150
153
157
161
154
145
147
154
163
168
166
162
160
157
157
160
165
166
161
159
163
166
168
168
164
157
147
146
153
164
165
163
160
163
168
165
156
153
157
160
159
158
164
170
169
157
144
143
149
154
158
158
157
153
146
142
148
159
165
169
172
173
165
155
143
143
148
150
144
142
145
167
167
167
161
150
144
148
160
169
167
162
160
168
178
179
169
165
167
173
172
165
162
167
168
161
153
151
152
157
156
155
157
153
141
130
136
152
163
167
165
164
163
156
146
141
143
146
145
142
141
178
175
169
161
157
157
161
168
170
163
153
151
163
179
186
179
168
168
173
173
164
154
153
160
168
171
169
164
159
155
156
158
156
142
127
128
147
160
160
152
150
157
165
162
155
152
154
156
156
150
184
180
171
168
168
168
165
162
159
152
142
140
152
175
186
177
160
155
160
164
158
150
152
162
174
178
176
170
163
160
162
163
160
149
139
140
149
156
153
151
159
173
180
176
165
158
158
161
160
155
178
176
169
168
169
166
157
152
151
150
144
142
150
167
173
165
150
147
151
155
152
148
154
164
168
161
153
151
152
157
162
164
163
159
156
153
148
144
146
156
175
188
188
176
162
154
154
154
152
150
163
162
164
166
164
155
151
152
159
165
164
159
157
159
157
154
151
152
156
154
149
149
158
166
158
139
130
136
145
149
153
156
163
167
166
156
147
141
145
157
170
179
177
167
155
150
148
152
148
145
152
153
158
161
155
150
153
162
173
177
174
169
161
154
150
150
155
161
160
156
150
158
168
168
157
141
138
149
160
158
147
144
153
164
166
156
148
149
154
155
154
152
156
156
154
150
149
156
154
154
151
148
148
146
146
153
164
172
171
166
163
159
157
151
147
148
153
157
155
156
158
162
166
164
158
156
160
170
176
169
154
143
145
157
161
156
150
152
156
155
147
142
146
155
156
151
150
155
163
166
158
152
141
134
140
157
172
172
161
150
148
146
145
143
144
148
148
146
150
159
167
164
153
147
153
165
168
168
166
164
160
150
145
150
154
151
143
142
147
155
154
151
152
156
156
148
142
146
161
168
169
163
147
135
140
155
166
162
157
152
148
138
127
127
140
150
151
149
154
167
175
165
150
144
156
167
170
160
150
151
154
154
152
150
151
147
138
133
138
149
158
162
160
158
154
144
137
140
151
156
171
164
153
148
148
154
151
145
147
157
155
141
125
124
137
153
158
157
159
164
168
166
162
164
168
171
169
161
154
151
151
155
161
164
160
152
146
145
147
151
155
160
160
158
156
152
150
150
151
147
162
150
147
154
161
158
147
133
133
144
151
151
143
140
145
154
154
154
150
149
151
160
172
179
174
163
159
161
166
165
161
162
172
177
173
161
158
166
171
169
159
153
151
155
158
166
170
168
159
148
159
148
148
159
172
173
158
140
131
133
146
153
157
155
153
152
147
146
145
147
150
157
162
163
159
151
150
159
168
172
170
166
168
172
169
158
159
173
188
184
162
141
137
148
159
165
170
172
169
163
158
160
161
167
173
178
173
161
151
145
149
152
152
149
150
149
147
147
153
160
164
157
148
141
144
149
153
156
157
159
158
158
154
152
147
143
149
166
183
177
151
134
134
147
154
148
148
158
172
182
150
164
172
167
160
164
174
176
169
159
152
151
144
139
139
147
153
158
159
165
168
161
149
142
147
158
164
157
147
143
146
150
149
139
132
133
146
161
165
155
140
139
151
160
154
137
129
143
169
183
145
158
164
158
152
157
173
178
171
160
152
153
147
141
138
146
157
162
160
158
159
159
159
156
160
168
174
167
152
144
145
150
150
142
134
139
153
162
154
138
134
142
159
165
157
144
138
146
159
165
157
159
156
152
153
162
172
175
169
160
156
157
156
152
150
153
162
163
161
158
160
164
162
159
159
169
178
177
167
156
152
155
155
148
143
147
159
165
156
141
133
135
145
150
153
157
162
161
156
147
175
172
160
154
155
163
171
172
169
170
169
162
157
156
160
165
165
164
163
165
167
163
157
154
155
162
168
168
168
161
158
155
154
149
144
145
153
161
164
157
148
139
134
133
146
164
173
167
154
141
176
178
170
161
159
164
167
167
169
172
173
164
157
157
162
166
164
166
166
165
158
150
148
153
155
151
148
152
159
161
156
151
148
148
145
143
140
149
161
169
170
159
145
138
144
161
168
161
147
144
162
168
171
171
172
169
166
159
157
159
162
163
160
158
155
152
156
166
170
157
139
129
138
149
150
142
139
150
161
163
151
143
144
150
148
142
135
138
148
161
172
171
162
152
150
159
162
153
140
137
152
153
161
171
177
174
169
158
152
149
152
157
161
159
148
139
144
161
168
155
133
126
135
145
142
139
145
164
173
166
149
143
148
152
151
142
138
139
142
148
156
162
158
151
149
157
162
154
137
127
155
150
150
157
166
173
171
165
159
154
154
156
155
152
144
138
141
152
159
157
148
144
147
146
143
147
161
174
173
162
154
155
157
151
144
143
147
153
153
146
145
146
144
140
142
153
161
156
142
129
159
154
148
151
158
169
172
169
167
166
164
159
151
145
145
149
155
159
160
160
161
159
149
147
150
160
169
169
159
158
161
168
163
149
142
144
155
162
157
148
141
140
140
140
145
151
152
149
145
141
157
152
149
153
162
172
173
171
169
168
166
160
149
144
149
162
173
174
170
164
163
155
147
145
154
162
165
155
148
155
164
168
160
147
144
148
156
156
150
142
141
143
150
158
159
150
141
140
145
151
153
151
149
158
165
172
174
170
168
164
158
154
149
148
153
164
170
173
172
168
161
152
144
145
152
157
157
152
149
153
162
161
153
145
145
150
149
142
136
137
142
149
157
161
160
147
136
134
144
152
161
153
150
159
167
169
166
162
164
165
157
150
150
155
160
155
149
150
157
161
160
154
150
147
149
150
153
151
149
152
158
156
147
139
138
143
145
141
138
144
151
155
154
151
149
143
136
132
139
148
172
164
157
162
168
164
150
146
155
165
165
155
154
157
159
148
136
135
146
156
159
156
151
149
146
147
150
152
151
153
154
152
144
133
133
143
153
154
151
152
153
150
143
136
139
144
141
134
129
136
175
169
165
167
168
162
145
139
150
164
165
163
161
162
161
150
142
142
152
157
158
154
147
142
140
143
147
154
157
155
151
142
133
130
137
154
166
164
150
139
132
131
129
129
139
151
151
137
126
127
164
165
164
165
165
163
161
159
159
162
163
166
168
168
163
156
151
152
157
162
161
152
143
137
138
141
144
150
156
157
149
137
129
132
148
164
171
163
143
123
113
117
130
141
150
156
152
139
127
124
148
154
155
154
156
165
180
184
174
162
161
168
174
172
163
155
148
146
152
160
161
155
147
143
149
148
144
139
144
151
150
141
136
142
151
160
162
158
147
131
121
126
143
157
161
152
142
134
128
123
134
144
152
152
154
163
174
175
166
159
162
171
176
171
159
145
134
133
141
151
157
155
149
150
157
158
148
139
137
145
148
143
141
146
151
150
146
147
153
156
148
141
142
152
154
149
141
133
129
124
129
142
153
157
154
154
155
147
142
144
156
167
171
165
155
140
134
137
144
148
147
146
143
147
154
158
155
151
148
147
146
141
142
148
153
149
137
138
152
165
162
143
125
123
133
146
151
144
131
124
137
141
150
151
152
151
146
142
139
142
147
151
154
157
155
151
150
153
158
156
146
137
135
139
145
149
154
156
156
150
146
140
142
150
155
152
142
139
144
155
156
143
124
114
123
143
155
151
137
124
147
143
143
145
151
151
155
152
151
150
148
143
143
150
156
156
154
159
165
165
155
145
142
143
144
143
142
146
151
151
149
149
150
153
157
161
159
153
145
141
143
145
141
134
132
137
144
144
136
128
150
146
144
147
152
158
157
155
156
160
158
151
142
147
156
155
149
152
160
168
166
158
155
155
152
146
139
138
145
151
156
156
156
156
159
165
169
163
151
140
137
144
151
152
147
140
135
134
135
131
150
149
148
149
152
150
148
149
157
166
165
151
141
146
155
157
148
143
149
160
162
156
149
151
154
153
145
141
143
151
154
152
148
152
160
164
161
154
148
146
142
133
134
146
153
148
138
134
135
135
159
157
153
151
147
141
142
149
161
168
162
148
140
145
159
164
158
149
151
156
153
139
130
136
150
157
156
147
143
144
143
137
137
147
158
160
148
136
141
149
143
125
115
127
148
152
143
139
142
144
170
162
160
156
151
148
146
152
160
164
159
149
147
151
158
162
162
164
165
161
148
133
127
137
153
161
159
150
145
143
140
134
134
143
154
156
144
133
136
142
141
126
117
125
141
146
142
141
149
152
163
159
157
157
162
163
155
151
151
156
159
159
156
150
149
145
151
163
167
162
149
141
144
151
159
161
158
152
148
149
149
144
140
140
147
153
150
142
137
136
134
134
136
140
145
145
142
142
149
146
144
145
147
156
162
164
155
146
147
154
159
160
155
146
136
133
140
149
152
150
147
150
156
159
159
157
156
157
157
161
162
153
142
132
135
144
151
151
143
136
135
141
148
150
149
149
150
146
138
126
148
153
163
168
166
161
163
169
173
168
163
161
161
166
175
186
191
180
162
150
151
159
163
162
163
171
174
165
150
142
152
170
180
173
157
150
157
169
169
161
152
159
169
171
165
155
141
132
133
141
159
158
160
161
162
168
178
182
176
168
164
166
168
167
167
173
177
171
161
156
162
169
168
161
156
159
166
165
159
151
154
166
179
177
169
161
161
162
158
153
152
159
168
169
165
157
143
133
131
137
165
159
154
153
160
171
178
172
162
156
158
165
167
161
154
152
151
151
151
160
172
175
167
158
154
158
164
165
164
160
158
162
170
174
169
160
153
147
144
146
151
159
161
161
160
155
153
150
150
153
167
160
152
154
167
176
175
162
153
151
157
160
157
154
154
154
152
150
154
166
176
176
165
155
156
163
166
163
157
156
157
160
160
157
151
144
142
146
153
158
162
161
163
160
157
153
157
164
171
174
175
171
162
161
170
177
171
161
157
162
162
160
156
156
163
167
168
166
167
171
175
170
162
158
162
169
166
155
145
146
155
159
154
144
135
137
146
162
174
178
172
168
164
160
156
155
158
166
176
179
181
181
171
165
165
167
165
160
159
162
165
167
168
170
172
173
170
171
172
170
166
158
154
159
166
168
162
153
146
149
158
157
151
144
145
152
164
172
177
177
172
166
159
154
155
156
157
160
164
163
173
175
170
163
161
165
172
164
151
144
153
166
176
183
183
177
167
161
166
168
160
147
142
152
164
165
160
157
160
161
158
151
149
156
164
173
173
171
168
163
160
156
153
151
154
158
158
153
148
142
161
163
167
167
167
173
176
168
146
133
140
156
174
184
186
180
167
159
163
168
161
147
139
148
160
163
161
160
160
157
146
142
150
164
174
176
171
168
162
155
151
152
155
159
163
163
160
151
141
135
164
167
174
177
174
171
168
161
151
146
147
155
161
171
179
180
171
164
164
168
168
158
150
151
158
161
161
155
146
137
134
141
151
163
165
166
166
168
165
156
150
151
161
171
175
173
163
152
144
145
176
176
179
178
167
153
146
148
155
161
163
157
155
159
163
165
166
166
167
166
168
166
164
161
155
156
156
154
144
137
138
145
151
152
149
153
163
169
168
158
152
151
157
168
175
174
164
151
145
149
176
173
169
160
148
136
135
144
156
164
165
165
163
160
157
155
158
164
167
165
159
163
169
168
160
151
150
156
159
159
158
156
150
142
140
149
158
163
162
157
154
153
153
156
159
162
157
148
143
142
171
164
155
144
138
138
149
160
166
168
166
166
170
169
159
155
161
171
174
167
157
155
163
169
165
156
150
155
165
169
168
163
160
151
147
151
157
160
158
155
157
162
160
154
148
149
148
145
139
135
171
161
151
144
148
159
169
178
178
172
165
163
163
164
162
162
165
174
179
176
164
157
161
170
171
159
149
145
149
157
159
163
166
163
156
153
157
158
157
156
163
173
173
160
150
148
148
145
138
134
174
160
151
155
169
179
181
178
175
171
165
154
145
148
157
161
160
163
170
174
172
169
167
168
166
155
142
135
137
143
150
158
162
162
156
154
157
159
156
159
168
177
174
161
151
152
152
147
137
137
175
160
152
161
178
184
174
160
160
168
168
156
145
147
155
160
155
152
154
164
170
172
167
162
149
136
132
135
140
145
152
158
162
157
151
152
156
156
154
158
167
171
166
152
146
148
149
150
144
148
170
160
151
157
168
173
166
155
154
164
173
171
163
160
160
162
159
155
152
153
158
165
166
153
135
124
133
148
155
153
155
160
162
159
153
151
151
152
153
156
160
162
157
149
141
139
145
153
158
161
164
159
151
144
149
160
170
169
161
160
167
175
176
168
161
161
164
161
152
147
150
161
165
154
137
134
147
163
165
155
147
151
160
166
159
147
143
147
155
157
156
153
153
153
146
140
144
157
167
167
161
156
147
138
141
160
182
186
170
152
149
160
166
165
158
157
160
158
152
148
150
158
157
153
149
155
164
172
168
156
145
142
150
160
161
149
140
142
154
158
152
147
152
159
156
147
149
162
170
166
161
153
143
137
146
170
188
187
167
145
135
140
147
153
153
153
152
151
153
157
159
154
147
147
159
169
168
160
157
157
153
146
144
151
156
154
145
146
154
156
151
149
154
160
156
147
143
154
165
158
159
150
142
140
153
167
177
174
165
155
145
135
131
137
144
147
146
150
160
171
168
155
147
154
169
171
160
146
145
155
159
154
149
150
156
163
160
156
154
154
154
158
162
162
153
138
133
140
150
146
163
152
144
145
154
161
160
158
161
165
160
144
129
128
135
143
148
159
167
171
163
156
157
168
173
164
152
146
149
155
158
158
157
161
162
165
166
165
160
156
156
163
170
171
162
150
145
145
145
139
178
161
148
149
156
158
150
145
149
158
158
145
134
131
137
148
156
162
163
154
146
149
161
171
167
155
152
158
162
161
155
157
163
171
168
158
154
157
162
160
156
152
160
171
177
178
175
167
158
147
182
166
151
153
160
163
158
145
143
146
148
143
136
140
149
157
159
159
155
148
146
152
159
166
162
153
153
161
167
161
154
153
160
166
161
145
135
141
155
156
143
127
132
154
174
179
175
170
165
161
163
163
159
157
159
164
166
160
155
151
150
143
138
143
155
160
156
153
154
161
163
161
160
161
160
157
150
149
149
152
150
150
151
153
148
137
128
135
147
146
127
111
116
136
150
146
139
144
156
163
144
154
160
159
157
162
169
174
171
165
159
152
146
143
147
148
146
148
155
165
169
164
159
158
160
156
147
138
138
145
152
155
151
145
137
133
135
144
148
142
130
126
134
143
141
126
123
137
155
160
144
149
154
158
157
161
168
174
172
166
161
162
159
151
144
140
143
147
152
156
158
157
155
155
157
158
157
150
146
151
158
163
159
146
137
135
147
156
152
143
139
145
158
159
151
139
142
155
164
157
158
152
152
152
158
161
164
165
165
164
163
165
167
162
155
151
151
149
147
145
151
157
157
155
157
165
171
169
160
153
156
163
166
157
147
145
155
162
158
149
143
148
156
158
156
155
160
165
165
156
166
162
157
155
159
162
163
161
162
164
166
167
165
164
167
168
166
151
139
141
153
164
165
162
159
165
167
160
150
144
147
154
162
161
158
156
158
163
167
164
157
150
147
146
149
155
156
152
148
147
159
168
169
163
163
163
167
166
165
167
168
166
161
158
164
169
167
153
139
140
153
163
165
162
158
150
143
136
134
137
140
142
149
155
159
157
154
159
168
175
174
163
150
141
143
147
144
135
127
132
149
164
171
170
168
171
174
172
166
161
160
157
152
147
148
152
157
154
150
146
146
149
150
148
142
132
127
133
143
147
142
134
138
148
156
154
146
145
152
162
166
164
158
152
148
153
152
143
127
124
152
152
155
162
170
173
174
167
159
152
151
150
150
146
138
136
141
152
157
155
149
146
146
139
132
128
136
151
165
162
150
141
143
151
153
148
142
141
144
147
151
155
157
158
159
165
170
166
149
131
167
153
146
153
163
168
166
160
158
157
156
152
150
147
142
136
136
145
154
158
158
158
159
151
142
141
150
164
169
162
156
154
159
162
156
147
148
155
157
152
148
148
151
154
157
163
171
176
167
147
177
168
159
159
163
163
160
161
165
170
168
159
149
145
145
143
144
146
150
151
155
160
162
162
159
156
157
158
153
150
151
159
166
168
160
153
153
158
164
160
152
145
143
142
143
147
156
166
166
154
171
172
172
171
170
167
166
168
172
175
171
160
148
141
141
148
154
155
152
149
147
150
153
159
162
161
155
146
140
138
140
145
152
155
157
149
141
141
145
150
148
145
140
133
132
134
139
148
152
150
159
161
165
170
168
166
167
168
168
167
162
157
150
149
151
154
159
161
163
162
157
151
150
155
156
157
150
141
136
137
137
135
134
135
135
133
126
121
125
136
144
146
140
133
131
131
135
140
146
150
156
151
148
153
155
154
150
151
155
158
156
152
155
163
164
160
155
157
163
168
168
161
157
155
156
155
149
140
135
138
146
148
137
123
116
117
124
127
131
137
144
146
142
139
141
141
140
141
144
151
163
156
147
147
148
143
130
132
147
159
158
154
159
168
172
163
153
150
157
161
161
159
159
157
158
156
150
141
135
142
156
167
159
138
123
126
139
148
148
144
143
144
143
142
148
154
151
145
142
144
169
166
160
159
157
146
135
136
150
164
165
159
160
167
170
164
153
151
156
157
153
151
150
153
156
156
151
147
144
146
157
169
170
161
150
148
155
156
146
133
129
135
144
148
155
163
158
145
130
124
166
171
170
171
170
164
157
154
158
162
163
160
158
161
168
165
159
152
154
157
156
150
141
141
146
150
151
150
152
154
154
155
162
167
166
162
155
148
138
125
120
131
146
156
161
160
154
142
123
111
160
165
168
166
165
167
168
164
158
154
154
153
151
156
168
175
166
152
144
155
163
157
140
133
140
149
152
151
152
155
151
147
147
154
157
153
146
145
145
142
134
132
142
155
160
154
144
140
131
119
150
154
156
152
153
155
159
155
147
146
152
153
151
155
169
177
173
152
141
147
159
159
146
137
143
155
159
155
153
152
149
140
136
142
150
148
142
145
155
159
146
127
124
136
147
150
143
140
137
130
141
145
149
145
141
143
147
147
149
151
156
159
158
162
170
176
175
165
153
146
147
148
144
138
142
155
168
169
160
149
139
133
135
146
156
153
142
138
146
155
148
125
108
113
132
148
151
145
138
129
142
148
151
146
141
142
150
161
170
172
166
159
162
168
172
173
173
170
164
153
143
136
132
132
137
152
166
169
160
146
136
133
142
152
158
153
139
130
132
143
147
139
122
113
123
141
152
147
133
126
153
160
159
153
147
149
160
174
184
183
170
157
154
163
171
170
164
162
163
160
151
139
133
134
139
145
151
151
145
137
136
142
148
151
150
146
142
136
132
138
151
156
148
134
131
140
149
146
134
126
162
165
161
155
152
154
159
166
174
177
169
155
144
149
162
164
156
153
158
163
163
157
151
150
149
145
139
134
132
136
138
143
148
150
148
149
152
149
143
140
145
151
151
146
142
140
143
142
137
132
162
159
150
147
149
151
150
152
160
168
167
156
143
145
153
159
149
145
149
160
171
172
167
161
153
147
138
134
135
139
141
142
143
152
159
164
159
151
142
139
134
129
129
135
142
139
132
131
136
140
156
150
144
141
142
144
148
151
158
162
162
157
154
151
152
150
145
146
150
158
164
166
159
155
152
150
148
149
149
148
141
132
136
152
172
171
153
134
132
136
131
118
112
125
139
134
117
114
132
147
152
151
151
149
148
149
152
155
157
152
151
156
163
162
152
141
141
151
162
160
154
147
147
151
154
158
162
164
163
152
140
128
130
148
164
162
143
125
125
133
133
127
124
137
144
134
113
108
129
148
157
161
162
160
161
160
157
158
155
151
150
157
165
163
152
137
141
157
165
161
151
145
148
152
154
158
161
167
165
158
143
130
128
135
143
146
139
131
131
133
136
139
145
152
156
147
132
124
132
142
162
161
160
163
166
165
160
160
162
161
159
158
161
159
150
145
144
150
154
154
153
154
155
153
148
147
154
160
161
159
153
142
133
127
129
136
142
144
141
137
135
141
149
154
156
157
156
148
137
131
170
164
167
171
166
158
154
155
158
152
149
152
161
168
172
175
175
168
161
158
163
170
167
155
146
142
144
145
148
150
155
163
170
169
164
158
155
152
150
153
158
172
178
169
158
147
144
146
149
152
171
167
167
165
161
159
159
161
160
158
159
163
168
168
163
161
164
168
167
163
158
157
155
155
149
146
147
152
156
153
154
162
172
176
170
161
157
155
157
162
168
172
172
166
160
156
150
146
147
152
164
161
159
159
160
161
162
158
154
156
160
165
167
163
154
146
148
157
165
166
160
151
152
158
164
161
155
154
155
151
147
148
158
169
167
158
155
160
170
174
167
157
152
154
160
160
154
149
149
155
156
160
159
160
165
167
164
156
149
147
148
154
158
162
159
155
152
156
165
169
162
154
153
162
173
174
165
156
149
144
139
137
145
158
163
161
158
165
176
180
172
159
154
156
161
158
154
152
159
164
163
169
171
168
170
169
167
161
154
148
144
148
157
169
174
172
167
166
172
173
170
161
155
159
171
177
170
158
148
143
139
137
140
147
155
157
158
157
162
166
167
169
167
165
161
153
151
159
172
176
172
179
174
167
165
169
172
171
165
155
149
154
163
174
178
175
170
170
173
175
170
161
151
154
163
168
167
161
155
152
150
144
138
139
147
154
150
142
139
144
152
159
162
162
159
153
152
163
177
179
168
170
167
159
156
166
179
179
162
149
151
161
173
179
181
176
162
158
161
168
167
156
146
148
156
161
160
161
163
165
159
149
140
142
150
156
151
141
131
132
139
142
143
149
153
158
159
161
167
168
155
160
161
158
154
163
177
174
159
147
153
168
178
185
186
178
161
145
148
160
166
157
146
150
157
162
160
161
164
165
159
150
148
155
162
165
157
145
138
135
140
142
144
148
154
160
158
149
145
149
158
162
168
167
161
157
158
160
158
160
167
174
180
186
188
180
165
151
151
161
167
163
161
161
166
170
170
165
164
162
158
155
156
162
164
164
158
151
148
148
151
155
159
162
164
160
149
138
134
142
173
170
170
170
163
154
147
149
157
169
174
174
173
173
175
170
168
164
163
162
164
163
160
159
161
166
170
169
165
161
158
156
155
156
157
159
158
156
155
150
150
153
162
169
167
158
148
143
144
149
178
171
164
160
159
157
153
152
155
162
167
168
165
158
154
154
159
165
164
159
153
153
153
153
153
154
158
166
168
167
163
157
154
155
160
163
162
159
154
148
144
144
151
159
163
157
150
150
154
157
169
164
160
155
156
159
163
160
156
157
164
169
168
158
149
146
151
156
155
151
147
149
154
156
153
149
144
150
161
167
166
160
162
169
179
179
169
156
147
146
150
153
156
157
158
157
151
147
148
154
157
157
157
157
159
161
166
165
166
166
171
171
166
156
150
151
154
155
153
152
152
156
160
164
160
145
133
132
143
154
159
161
168
179
186
181
166
152
143
147
162
171
167
157
152
153
149
137
131
141
156
151
149
156
164
167
167
166
169
176
177
167
153
146
152
161
166
162
159
163
164
162
159
159
153
141
132
129
134
140
146
151
161
166
167
167
163
153
145
150
160
168
160
146
142
147
147
135
125
134
164
149
143
156
172
180
170
157
159
170
177
164
144
143
158
175
178
169
161
163
167
166
156
143
134
136
145
148
145
141
143
147
148
145
144
152
165
167
157
151
150
148
140
131
131
141
146
147
146
149
167
154
145
153
172
184
175
157
151
159
170
168
158
154
165
180
183
171
157
156
166
169
157
136
127
138
161
171
163
151
148
151
150
142
139
151
167
173
166
156
152
148
143
139
136
138
144
155
165
165
170
163
155
149
159
174
182
172
157
154
164
173
171
163
162
173
176
169
157
153
159
167
162
147
137
149
167
176
167
153
148
154
159
157
155
153
157
159
160
160
164
165
166
161
150
140
140
150
160
162
171
164
155
146
149
165
184
184
167
154
153
161
163
158
156
159
166
166
159
155
152
157
155
151
153
161
166
166
159
154
151
152
158
167
169
160
149
144
147
154
161
166
172
171
158
140
137
143
147
145
169
160
152
147
152
166
180
181
169
155
145
146
149
153
153
152
157
159
160
155
148
143
146
155
167
168
160
150
151
158
160
155
152
161
171
169
157
147
146
144
141
145
155
161
151
136
135
146
150
142
164
157
152
155
162
166
170
170
166
159
152
149
150
154
153
149
149
152
157
154
145
143
153
171
182
173
151
135
142
159
167
160
151
152
162
171
171
164
155
143
136
140
149
152
144
133
135
148
153
143
168
164
158
158
161
162
161
162
166
169
165
159
157
155
151
145
146
154
157
152
144
145
162
180
183
166
146
136
142
153
161
160
155
152
153
163
169
168
162
153
153
158
164
161
149
140
142
148
151
146
184
173
159
150
153
157
157
161
168
171
167
156
146
142
144
147
156
165
162
151
142
146
158
165
161
153
154
158
158
152
151
153
153
152
151
152
156
157
155
156
159
164
166
164
157
151
151
154
151
148
183
167
151
143
148
155
161
166
171
172
162
142
128
131
145
160
168
170
162
155
150
153
156
152
148
152
164
176
172
157
145
144
151
156
153
145
136
132
134
138
140
142
147
153
156
151
146
144
142
142
164
156
149
146
150
160
167
173
176
172
158
140
129
140
159
168
164
158
158
161
165
166
166
164
161
158
163
167
166
158
151
152
158
163
156
141
123
116
117
119
119
119
130
143
149
143
135
130
127
126
155
159
160
158
157
161
168
173
171
163
151
144
148
158
166
160
148
146
154
165
169
168
169
171
169
158
148
146
152
160
166
166
168
164
154
139
128
125
126
124
121
124
136
144
147
141
140
140
134
122
159
162
163
161
157
157
158
160
156
147
142
147
161
166
162
148
139
142
152
159
160
158
158
159
159
151
141
136
144
157
167
169
168
162
153
144
144
150
148
140
137
144
154
152
147
145
152
159
153
135
160
154
151
152
151
150
147
145
143
139
140
148
158
163
158
151
150
148
148
146
148
153
155
154
153
152
151
146
142
144
147
154
159
160
157
157
159
161
157
150
147
154
159
156
149
145
151
157
158
150
152
150
149
148
150
150
149
147
145
143
142
147
150
154
159
167
168
158
139
132
144
160
169
165
161
161
158
147
138
130
132
141
150
156
159
157
156
159
159
158
155
154
154
154
152
150
147
144
142
144
145
159
166
161
156
155
164
164
158
149
146
147
145
144
154
170
178
160
138
129
145
167
177
174
168
161
152
140
134
134
139
141
144
147
150
147
145
150
157
159
157
153
149
150
151
154
149
140
128
126
146
162
172
169
162
164
174
174
165
154
149
148
144
139
141
154
162
158
146
141
149
160
165
166
162
155
144
137
142
150
154
149
141
141
143
142
139
140
145
149
148
146
146
148
147
148
149
146
136
127
152
152
157
162
163
165
167
166
163
156
154
151
147
139
135
136
141
148
154
159
161
161
161
158
156
150
144
142
149
160
163
154
146
148
149
149
143
138
135
133
135
140
147
151
145
139
142
156
160
154
164
151
146
153
161
161
154
154
160
164
162
156
149
148
144
135
129
137
152
164
171
173
172
169
165
158
151
147
148
151
154
154
158
162
163
156
148
144
141
137
136
143
149
154
146
138
142
161
177
176
172
166
162
160
158
147
144
151
165
172
162
150
146
149
148
139
128
128
138
148
156
163
173
179
178
168
157
149
144
140
137
143
157
168
167
154
145
145
151
156
154
153
150
148
141
138
147
162
174
168
173
182
183
173
156
141
141
156
167
170
162
150
147
146
143
139
133
133
136
136
137
146
161
176
178
168
155
147
141
135
128
131
143
154
156
147
139
142
154
168
171
164
148
132
125
131
145
158
155
148
167
177
179
171
153
142
144
156
165
165
161
158
155
151
145
144
147
150
152
147
145
148
157
162
163
158
147
141
139
139
134
132
135
139
142
139
137
140
153
165
169
161
140
126
121
128
138
146
145
142
161
163
163
159
151
144
144
148
152
154
157
161
162
164
162
163
166
166
163
162
163
162
158
153
146
143
138
134
135
140
146
150
146
139
135
135
138
145
150
154
150
143
133
127
130
139
143
148
150
151
159
163
162
159
154
146
139
140
148
153
153
154
159
169
176
179
176
170
164
162
162
161
158
152
144
139
136
130
131
138
154
167
167
153
139
135
138
144
146
141
135
132
132
135
142
152
155
155
153
149
159
166
170
166
160
150
141
143
149
153
151
152
156
167
174
176
171
165
162
159
156
153
153
154
156
150
140
132
131
137
149
167
177
171
153
138
131
132
132
130
130
136
144
147
150
153
155
153
142
132
159
165
166
166
162
157
152
150
149
151
152
153
154
157
162
163
159
157
159
163
159
150
146
150
161
162
152
137
134
138
144
155
170
175
164
141
125
121
126
129
135
146
156
155
149
145
145
146
139
128
161
158
156
153
155
162
162
152
141
139
145
150
151
151
158
162
159
153
154
164
167
156
142
139
152
160
156
144
139
141
145
150
158
163
157
140
125
125
134
143
142
144
151
153
147
142
143
154
158
148
158
153
144
140
148
164
168
155
136
129
137
145
149
152
164
173
170
158
149
154
166
166
150
135
133
142
150
148
144
144
147
150
152
150
146
138
134
137
145
152
143
135
135
140
144
141
146
161
173
164
155
150
145
141
148
164
169
162
149
142
143
147
151
158
168
179
180
167
151
144
156
166
159
137
120
124
140
149
147
145
146
150
150
148
143
137
136
139
146
151
146
136
132
134
137
139
140
149
157
153
153
158
158
154
157
161
165
170
171
169
164
159
159
160
164
169
174
169
156
144
143
152
153
140
125
126
140
152
151
145
145
148
149
145
140
135
135
138
144
150
154
152
144
136
132
134
135
134
133
135
154
160
165
162
157
155
159
169
181
184
175
164
159
160
161
163
163
165
160
151
141
140
143
143
141
143
150
153
149
143
141
144
144
138
131
129
134
140
145
149
155
159
155
145
138
141
142
139
132
132
157
159
157
153
149
148
152
160
169
171
167
161
158
160
160
157
155
157
159
156
151
147
148
151
153
151
151
149
144
140
139
141
140
136
131
133
143
150
151
144
143
147
150
150
147
149
152
151
144
139
159
153
147
143
146
150
153
152
151
148
148
151
156
160
157
149
144
146
152
158
163
165
165
160
152
145
146
146
145
143
141
142
142
144
144
148
151
152
144
135
127
129
137
144
146
141
140
141
143
144
158
152
146
145
149
155
157
153
142
133
134
146
156
158
148
135
131
139
149
157
164
169
167
160
152
147
149
155
156
152
149
144
146
152
158
159
154
143
132
127
125
128
134
142
142
130
116
114
125
134
151
153
155
154
154
157
158
155
143
128
126
135
148
150
142
135
138
150
155
154
153
152
156
157
158
161
163
164
159
153
146
141
142
150
158
158
147
132
126
129
135
139
144
152
150
136
117
109
115
123
157
161
163
161
157
158
160
160
155
140
129
133
145
151
149
147
153
159
158
151
145
145
148
153
157
163
163
161
153
145
137
132
133
141
146
147
140
135
136
139
143
145
149
156
159
154
143
133
129
130
169
168
165
164
162
161
163
170
171
159
143
140
147
156
160
159
157
152
149
147
149
152
148
143
140
144
148
147
140
136
135
133
134
138
143
141
141
146
149
147
142
138
141
144
149
155
157
156
149
143
178
177
181
187
183
166
155
150
151
148
147
153
162
168
164
159
157
158
159
159
158
160
155
149
146
147
149
151
155
158
158
155
155
161
165
164
155
150
149
154
158
161
156
149
146
151
161
167
163
154
180
180
184
186
179
165
155
150
152
155
157
161
165
165
161
156
160
166
170
166
156
147
146
150
152
151
151
155
161
159
153
149
153
159
161
158
153
153
162
171
172
166
154
149
153
164
169
169
164
158
172
174
176
172
169
163
159
159
163
169
170
167
166
164
159
157
159
163
169
166
150
139
142
155
161
156
152
154
163
161
149
139
144
155
161
162
161
167
180
185
176
161
150
153
164
172
168
157
151
155
158
163
172
171
164
161
164
168
175
173
169
164
164
166
165
158
152
153
158
159
152
147
150
160
164
160
153
156
164
161
145
131
137
158
178
183
177
173
173
173
168
160
157
162
169
169
160
149
146
151
151
160
173
177
172
167
170
177
182
174
160
157
162
169
167
157
151
149
156
160
160
159
159
161
164
163
165
169
170
161
143
128
133
159
182
188
176
158
148
145
151
159
168
169
163
155
151
153
157
158
154
163
174
180
177
175
182
188
184
170
158
156
161
164
163
158
155
159
161
164
164
162
160
161
165
173
177
177
170
157
143
133
137
150
164
166
154
137
128
131
141
155
163
162
150
142
143
156
169
170
156
164
171
170
168
174
186
188
177
162
156
155
156
156
156
159
159
159
161
165
165
161
160
162
168
174
177
171
160
151
147
147
149
151
152
147
137
126
124
135
146
151
149
147
142
141
145
153
167
172
152
158
165
161
159
167
178
179
167
156
158
160
159
158
159
160
155
149
153
161
166
164
163
168
170
171
165
159
155
157
161
164
165
162
157
147
136
127
130
145
159
158
150
142
142
144
148
149
151
158
150
156
162
160
159
161
169
170
165
163
167
170
170
169
168
164
155
150
154
162
166
165
166
169
170
167
163
160
165
172
173
171
168
165
161
152
142
135
140
152
161
165
157
147
144
146
149
148
150
151
160
159
159
158
161
163
164
161
162
168
170
172
171
169
168
169
167
167
166
163
159
155
156
160
161
164
165
167
172
175
172
164
160
161
164
161
156
154
156
158
159
155
151
148
146
146
151
156
161
157
174
165
157
158
165
170
166
158
154
158
164
165
163
157
158
165
172
173
168
162
157
152
149
147
151
157
160
163
164
163
156
150
150
160
171
174
168
164
166
162
156
144
141
148
153
156
156
159
163
161
174
167
165
166
170
173
168
156
145
144
156
165
165
154
149
152
156
154
150
153
159
162
156
149
151
153
150
149
152
153
148
144
149
162
177
176
161
151
154
159
161
152
145
149
163
171
160
148
148
158
164
166
171
175
173
168
165
155
147
147
157
168
170
159
147
145
142
137
136
148
160
165
162
157
153
150
146
145
150
154
152
148
155
166
175
169
148
130
131
146
163
167
160
156
164
171
158
138
132
147
157
160
166
170
166
158
154
156
159
162
166
167
165
157
155
158
157
151
146
149
153
150
148
148
150
150
151
151
155
156
154
157
161
166
166
159
145
130
125
136
157
166
160
151
150
155
154
143
136
143
155
154
155
163
163
159
154
154
161
169
169
161
151
149
163
180
185
175
163
157
149
141
134
134
141
152
165
166
161
153
152
155
159
154
147
150
151
145
136
138
147
154
151
143
140
144
152
155
155
150
158
154
156
164
171
174
168
159
158
161
164
156
143
145
163
188
194
182
166
160
162
157
146
140
144
160
173
174
165
152
150
152
150
142
136
142
152
152
149
151
155
158
155
150
149
148
151
157
159
153
171
167
166
167
177
184
182
169
160
159
163
157
147
143
155
173
182
175
166
167
172
174
167
160
160
166
171
168
163
160
158
155
151
146
145
148
150
147
147
159
172
178
177
171
166
159
149
142
139
140
181
170
163
161
165
174
175
170
166
165
166
161
149
139
141
156
167
170
166
166
168
169
169
167
165
162
159
160
167
174
172
162
156
159
166
165
152
141
136
149
166
179
183
178
169
156
147
136
130
130
179
162
154
151
153
155
153
155
161
166
168
163
149
139
138
148
161
166
164
156
150
150
155
159
159
155
152
154
167
178
177
163
157
165
177
176
160
143
132
131
140
155
165
165
154
144
145
150
150
144
175
164
159
154
152
146
141
145
154
164
168
168
164
156
149
148
154
161
154
143
135
139
150
161
165
161
155
152
157
164
166
161
156
159
165
167
159
148
136
131
132
142
150
150
143
137
146
161
165
157
177
178
172
160
151
146
145
149
154
158
162
172
178
174
159
147
146
151
150
141
135
141
155
167
171
169
164
157
150
149
152
155
151
148
150
156
161
157
148
146
150
158
155
145
134
134
145
154
158
153
179
180
170
153
149
150
155
156
158
160
164
167
169
165
155
146
146
151
151
149
146
150
153
154
157
165
171
171
157
147
146
151
149
146
149
162
170
166
154
155
165
171
160
142
129
132
143
150
150
148
168
161
150
145
152
160
165
170
174
176
172
162
151
148
149
152
152
153
153
154
156
157
153
144
139
150
168
178
169
155
150
153
156
154
157
162
162
154
141
138
147
156
153
143
132
133
141
147
145
143
160
149
145
153
165
173
176
178
182
183
175
158
147
150
160
162
156
149
152
159
165
167
164
157
148
148
161
175
173
162
157
159
164
162
153
143
134
127
118
112
115
128
144
151
151
147
147
145
140
131
166
163
163
167
170
171
169
167
165
161
152
146
153
168
175
166
152
147
154
163
167
168
169
169
161
153
154
163
167
163
159
159
163
160
143
125
121
122
118
107
102
114
135
151
158
159
157
150
136
127
172
175
172
165
158
153
150
149
143
133
127
134
157
171
172
159
148
151
161
166
164
161
159
160
158
150
147
150
157
159
155
151
152
151
144
140
142
146
141
126
117
124
136
141
145
148
151
147
135
128
161
163
159
151
143
142
146
148
144
133
127
135
150
157
156
152
152
156
159
160
158
158
155
150
146
142
144
147
152
153
147
140
145
151
156
159
163
164
155
148
143
143
143
137
131
132
135
137
136
140
149
152
152
148
147
152
161
165
159
145
139
142
146
145
148
158
168
167
157
147
151
160
164
155
147
143
145
147
149
149
142
141
143
151
158
156
151
152
156
159
157
153
147
139
136
137
138
141
142
143
149
159
163
159
153
162
174
174
160
145
140
146
147
147
153
168
180
175
158
143
146
161
169
167
160
153
147
146
147
150
152
149
147
148
145
135
127
131
145
157
157
154
151
151
151
153
158
157
151
138
149
162
172
166
158
155
162
161
152
144
143
149
153
152
153
164
174
173
160
153
152
161
163
165
163
158
150
144
147
158
165
159
150
145
142
136
128
130
138
149
153
155
154
155
152
149
156
160
158
142
145
151
159
162
161
152
146
147
152
155
158
157
153
148
146
147
152
158
162
166
165
162
161
161
164
160
151
141
145
159
168
165
154
150
157
160
153
144
138
140
144
152
154
154
142
128
130
144
157
158
149
148
157
164
164
153
142
145
159
169
167
155
149
147
145
137
131
138
154
171
175
168
164
167
173
169
155
139
137
149
156
157
155
159
168
174
169
155
143
137
137
144
151
152
138
123
118
132
153
167
159
162
165
166
159
145
137
144
159
162
153
143
144
156
156
144
128
129
144
158
164
161
162
168
177
172
157
140
136
138
143
146
150
153
157
163
164
161
155
147
144
146
153
153
145
136
133
139
151
157
167
175
176
163
144
127
128
142
152
149
139
137
150
163
164
152
140
138
144
148
146
145
151
164
168
164
156
149
144
142
141
144
147
148
146
149
161
170
170
164
161
160
160
158
152
149
150
149
146
145
169
174
174
162
143
129
132
143
150
148
147
156
161
163
158
156
157
158
156
149
145
145
151
155
156
154
150
146
146
146
146
148
150
152
151
154
162
171
176
170
165
162
156
154
151
150
149
147
142
142
162
168
173
169
160
154
154
155
156
153
158
163
164
158
153
160
169
169
160
155
155
156
153
146
142
140
138
140
141
145
147
149
152
155
158
159
160
164
164
160
151
141
136
136
140
141
143
147
146
147
157
171
181
181
175
168
165
162
156
151
151
155
156
156
159
170
173
167
158
155
159
159
154
142
133
129
129
130
138
143
144
144
142
145
148
148
145
145
148
144
136
124
122
127
134
141
145
149
151
148
159
175
184
179
168
156
153
154
151
147
146
150
155
158
163
169
167
161
156
156
159
158
155
148
145
137
129
124
133
142
147
143
140
138
138
135
132
133
138
141
139
136
134
137
140
143
148
152
154
147
163
167
167
159
151
144
144
146
147
145
150
157
158
155
154
157
159
161
163
164
163
157
152
157
163
158
142
129
133
143
149
148
145
146
143
137
132
133
139
145
151
156
157
152
145
141
145
153
157
155
162
156
144
137
139
149
158
156
147
145
149
158
159
153
148
148
154
162
170
172
167
157
149
153
160
162
153
141
134
139
147
153
155
154
145
138
135
137
142
146
152
161
166
159
144
136
143
163
175
172
157
145
127
121
137
162
178
173
156
145
146
153
154
151
150
151
156
160
163
165
168
166
154
140
133
133
137
135
132
135
147
159
160
152
141
135
139
142
142
142
143
152
160
156
140
129
138
163
183
180
156
145
131
128
145
168
179
172
158
147
144
145
147
150
151
155
159
156
150
152
162
176
169
143
114
106
113
122
129
139
154
165
157
140
128
131
142
147
143
137
138
147
155
156
142
130
131
149
167
167
156
149
147
151
162
167
162
154
148
147
146
144
144
143
144
149
155
155
147
142
151
169
174
157
131
115
118
128
139
150
161
162
144
127
121
129
144
152
147
139
136
142
153
158
155
147
141
142
146
145
150
146
151
163
169
163
152
142
145
145
145
146
147
145
141
143
152
159
155
142
139
152
167
170
159
148
148
152
156
157
157
154
141
129
123
129
144
157
156
141
131
131
146
158
166
165
158
151
144
140
140
139
144
153
155
153
150
148
146
139
137
144
157
160
151
145
147
161
161
148
134
139
153
165
166
160
160
162
162
155
154
154
155
147
136
132
145
157
156
138
123
126
141
157
163
163
164
160
152
145
148
142
142
142
141
145
151
154
148
134
127
140
159
168
156
141
142
154
159
152
140
141
149
152
148
143
145
152
154
152
154
162
168
159
141
134
141
151
144
127
120
131
150
156
151
145
148
151
147
138
161
158
151
145
142
145
151
155
147
135
127
134
148
153
147
138
138
149
156
156
152
149
148
142
135
133
139
144
146
148
154
163
163
151
143
141
146
145
134
123
128
146
162
160
147
136
136
136
129
121
161
160
158
154
148
146
151
156
153
143
134
131
131
135
141
147
153
158
158
157
156
153
146
141
142
148
151
146
140
142
150
155
149
143
145
150
151
146
138
137
145
155
161
156
148
147
148
143
126
110
155
153
154
154
150
147
152
161
166
159
146
134
127
130
142
157
165
164
154
150
149
148
145
142
151
164
163
147
132
129
138
146
146
147
148
148
147
148
154
156
153
147
141
140
144
153
160
156
140
122
156
155
156
156
152
149
155
162
168
160
147
137
134
136
144
154
158
155
144
140
141
146
144
141
149
160
159
147
132
126
135
146
155
160
154
144
139
148
160
161
147
132
126
126
132
140
149
155
151
139
153
157
170
183
182
168
157
157
162
162
158
158
163
167
164
163
165
169
168
163
162
161
157
158
161
164
163
157
156
162
165
163
158
157
158
150
143
145
155
161
162
157
153
151
157
167
175
176
168
155
160
161
174
187
189
178
164
156
160
163
162
160
158
160
162
165
169
171
173
171
164
157
156
159
161
159
156
158
163
166
164
159
157
158
156
150
144
148
159
167
165
158
150
151
159
169
174
169
162
157
161
161
166
168
170
166
163
162
167
173
171
164
159
160
161
164
160
160
161
161
160
157
157
162
161
157
153
158
169
171
164
156
156
163
167
165
161
160
165
173
173
169
164
163
167
169
162
151
144
150
158
158
163
161
157
156
163
171
178
176
171
165
161
160
160
154
146
143
147
153
161
168
171
167
161
154
156
169
184
182
163
144
143
157
171
177
170
159
153
158
168
174
178
179
176
170
161
149
138
143
150
154
167
175
174
170
173
183
184
177
168
161
161
159
152
146
142
145
147
153
161
171
177
171
160
152
160
178
192
183
158
132
128
143
163
171
162
148
140
142
154
170
179
178
170
163
160
157
149
144
151
154
171
190
196
191
187
186
182
173
167
163
161
157
151
151
155
161
160
158
155
162
168
169
164
161
166
175
178
165
148
135
134
141
150
153
150
145
142
146
152
162
166
163
156
149
150
156
156
152
159
159
169
183
190
189
184
176
169
166
165
165
163
158
155
157
166
170
168
162
157
158
163
167
169
171
170
164
154
144
144
151
157
154
151
146
145
144
147
156
162
161
156
149
143
139
141
148
156
159
156
157
160
166
170
171
174
168
161
157
159
160
159
158
157
158
159
162
165
167
165
161
162
165
167
170
165
155
143
139
146
160
169
168
159
152
146
144
150
161
170
166
152
141
136
138
141
148
153
158
146
151
155
155
159
164
171
168
161
157
155
154
154
156
159
159
156
156
163
165
164
162
162
163
162
157
155
152
149
148
150
156
163
165
163
158
155
151
155
163
166
161
151
138
133
140
151
157
156
153
152
154
153
151
156
164
169
168
163
161
158
155
154
157
164
169
168
168
165
162
158
159
160
161
160
157
153
153
153
152
151
152
156
162
167
167
165
165
166
162
157
151
145
140
140
147
158
164
162
149
171
162
155
153
158
164
168
163
161
159
162
162
160
157
166
178
184
180
169
163
163
162
160
157
161
168
166
159
153
150
148
150
156
165
172
173
166
164
167
165
156
146
142
145
155
161
161
159
151
143
172
160
156
159
166
171
168
162
154
152
160
167
166
160
157
168
172
170
167
172
179
176
163
154
159
171
174
166
153
147
144
147
155
166
173
165
148
142
153
167
166
155
145
150
168
176
166
148
136
140
161
155
159
167
171
171
171
166
157
152
158
169
173
160
147
145
150
154
161
172
179
173
160
151
156
164
171
168
164
155
150
149
158
168
170
155
135
124
135
157
170
164
151
150
164
174
166
147
136
141
158
158
168
171
166
158
161
168
172
166
165
169
168
160
146
140
147
159
166
164
156
148
145
147
154
159
163
168
171
169
164
165
171
173
168
158
143
132
131
144
157
162
154
147
148
158
163
159
154
148
157
162
171
171
157
142
147
166
180
179
168
159
154
151
153
158
168
177
173
162
143
130
132
145
154
157
159
164
168
169
168
171
173
168
158
149
148
141
136
137
144
151
150
144
141
149
162
169
167
153
157
162
172
173
162
149
150
163
175
175
163
147
138
143
159
174
180
178
174
169
156
145
142
149
158
158
155
154
159
160
160
159
157
151
141
137
135
134
136
143
150
151
148
148
154
160
162
159
154
142
167
164
168
175
178
175
166
164
163
162
160
146
138
143
157
171
174
169
169
173
174
167
163
163
167
161
153
150
156
161
161
152
147
144
143
140
134
131
135
151
162
161
158
160
171
175
163
142
129
130
176
164
160
171
182
185
170
155
155
162
166
157
145
141
145
156
163
163
165
169
173
174
171
171
169
161
152
153
165
177
176
161
153
157
162
162
150
135
134
147
164
170
170
169
173
172
162
147
134
137
175
163
156
163
172
170
155
145
152
166
173
166
148
133
132
146
159
167
163
159
160
164
164
158
151
149
154
166
178
184
180
169
162
166
175
175
163
146
134
137
151
167
173
169
162
158
160
163
162
161
175
167
163
161
160
154
148
148
157
167
170
166
154
140
134
142
157
166
161
153
150
152
150
138
132
143
163
175
176
170
164
160
159
160
162
164
158
146
136
132
141
158
165
160
150
148
157
165
169
169
175
178
172
161
153
151
153
156
158
155
155
165
170
163
150
144
148
157
157
155
154
154
147
133
131
145
164
171
161
149
146
146
145
145
147
153
154
149
140
141
147
155
154
151
146
148
155
155
154
155
173
175
165
151
149
154
159
157
152
148
154
169
180
176
161
148
141
146
151
157
164
164
156
142
141
151
161
160
147
143
147
149
147
143
148
162
166
156
145
143
152
159
155
148
146
151
157
155
148
143
166
158
147
146
154
165
165
159
157
163
173
180
178
171
160
150
142
138
145
155
164
165
160
154
148
148
151
153
149
150
159
163
159
153
155
168
172
163
146
136
140
152
155
150
149
153
160
165
161
152
163
148
142
154
173
179
172
165
166
180
188
181
169
161
157
153
146
144
144
150
156
161
162
160
151
147
149
157
160
157
158
162
163
154
144
145
152
152
135
116
112
126
143
150
152
153
159
165
167
164
171
158
155
166
178
178
169
159
160
167
171
167
163
162
164
161
156
153
153
153
153
156
161
163
157
149
155
164
165
156
145
144
147
140
127
123
131
139
127
102
89
101
126
144
151
154
154
153
154
159
173
167
163
165
165
162
154
147
146
145
145
149
155
162
165
163
163
163
160
156
154
155
157
156
151
148
155
164
166
155
140
130
133
132
128
128
135
141
134
114
103
108
123
135
143
149
144
136
131
140
161
161
159
154
151
149
151
152
150
144
142
146
153
153
154
157
160
161
156
154
154
156
152
142
135
134
142
154
163
163
150
139
141
146
149
149
149
151
151
146
143
140
138
133
134
134
133
128
124
132
151
154
156
152
150
156
166
169
165
155
154
158
157
152
149
152
156
156
154
149
152
157
152
139
129
125
131
143
157
164
159
154
155
162
165
158
147
145
154
165
167
159
146
136
131
131
133
137
141
145
152
157
159
157
157
164
174
173
161
153
154
164
171
166
159
158
160
160
157
151
153
158
156
150
140
134
135
143
153
157
156
155
158
166
168
153
136
131
141
159
163
158
149
141
136
136
143
154
160
158
149
155
160
158
154
155
160
159
150
144
149
161
170
173
171
169
169
167
163
160
159
161
161
156
150
146
149
152
154
156
157
155
154
161
166
157
142
131
136
148
154
160
155
153
144
139
148
158
159
152
147
151
159
159
155
148
144
143
146
148
150
152
152
157
162
163
165
167
166
167
165
161
157
153
154
158
159
156
155
157
158
157
154
156
167
170
162
148
141
147
157
163
161
154
144
137
144
149
151
142
153
158
164
170
169
157
145
142
150
157
152
143
134
138
147
151
154
159
167
173
168
155
144
147
157
166
161
149
145
151
161
159
154
149
159
168
170
161
151
149
153
158
156
154
144
139
141
141
143
144
162
165
171
173
173
164
151
147
150
150
144
138
140
147
153
152
149
155
167
174
168
148
134
136
149
159
155
144
141
149
163
166
155
141
136
147
162
168
157
142
139
146
153
154
151
147
142
139
145
151
165
165
169
171
166
156
147
143
142
139
138
143
158
171
173
167
159
159
166
171
164
147
135
134
140
148
149
147
146
150
163
167
158
139
126
136
159
171
160
141
133
142
155
162
159
150
145
139
143
152
160
161
167
170
164
152
144
141
139
138
143
156
169
174
172
170
168
167
164
160
157
152
147
144
145
146
149
149
148
147
151
156
157
151
142
146
160
170
162
143
134
141
153
160
157
149
142
137
139
149
154
159
169
171
166
158
152
149
145
146
152
161
163
156
153
161
169
170
163
156
155
155
152
151
153
154
150
145
142
138
136
139
146
153
157
157
156
159
160
151
143
138
141
146
146
139
135
135
141
149
150
161
172
168
160
158
161
159
153
146
151
156
155
146
143
155
166
169
162
158
158
157
152
148
149
150
147
139
138
141
140
132
129
138
148
150
148
149
153
155
148
137
132
134
136
137
138
143
150
152
153
163
170
160
146
142
150
156
153
148
150
156
156
151
147
155
163
163
157
156
160
159
155
147
145
140
133
132
143
158
161
145
128
124
130
139
143
144
148
149
147
140
136
138
141
141
143
148
153
154
157
163
161
150
137
131
138
147
150
150
155
165
167
158
153
155
163
164
157
154
155
159
161
156
149
140
134
135
153
170
174
162
139
126
128
139
147
150
146
144
146
148
148
148
146
148
146
146
150
153
157
157
149
143
139
141
147
155
156
157
161
165
167
161
156
158
169
174
168
157
153
155
159
157
153
147
147
148
154
160
162
157
147
138
135
143
152
154
147
139
143
151
154
151
143
141
140
142
144
150
155
150
141
137
142
152
163
169
169
164
160
160
160
158
154
159
169
179
177
164
154
150
150
148
146
146
147
146
144
145
150
156
149
139
135
145
158
157
143
135
138
148
152
145
133
127
130
138
144
149
154
146
137
135
144
154
160
166
169
167
159
153
149
150
152
157
164
170
169
164
158
156
152
147
143
140
136
131
133
143
157
158
144
127
127
145
162
160
141
127
126
138
145
145
135
129
135
143
149
149
154
143
140
146
157
158
150
147
152
155
151
144
144
145
149
151
154
157
157
155
157
162
166
163
157
147
137
130
133
147
159
157
134
117
122
142
162
163
148
129
123
129
145
156
157
152
151
154
153
146
151
141
143
157
169
164
150
138
137
136
137
141
148
151
148
145
147
151
149
142
142
156
170
176
169
161
151
148
147
149
154
150
141
131
130
137
151
161
156
137
121
122
143
164
170
163
156
153
150
143
141
140
144
153
159
159
153
148
139
131
126
138
156
162
153
141
143
154
154
140
130
141
162
172
166
156
152
153
156
151
152
158
166
160
144
129
133
148
151
136
119
121
140
157
153
142
140
144
146
142
142
143
143
141
141
142
148
157
156
144
131
135
152
160
152
141
143
156
162
151
136
137
148
154
143
132
132
142
148
147
152
166
179
171
145
123
123
134
134
124
120
131
146
145
127
117
125
138
143
138
152
147
143
138
132
131
142
158
168
162
149
140
143
147
147
146
150
158
166
166
159
151
146
136
123
117
119
129
135
143
152
162
161
150
135
128
131
134
129
123
130
147
153
139
120
118
136
148
141
131
154
148
148
146
141
138
145
159
172
172
162
148
139
140
150
158
160
156
156
165
172
164
144
126
123
128
133
131
131
140
150
151
141
132
134
140
144
146
141
139
147
153
148
133
125
138
158
165
148
128
149
146
150
153
150
145
148
160
171
172
164
151
140
137
147
157
162
155
146
150
159
158
141
129
138
155
160
145
133
136
149
152
147
142
140
141
144
149
155
157
151
140
128
123
128
144
160
164
150
128
149
146
152
155
152
146
147
154
159
159
156
150
142
136
135
146
157
157
146
138
139
141
141
140
155
170
172
156
140
136
147
160
167
163
151
135
129
139
152
153
139
123
119
123
131
139
142
146
142
132
146
145
153
164
167
162
158
164
178
181
172
164
160
162
164
169
172
170
165
166
168
174
176
172
166
164
158
154
156
164
169
167
160
154
146
137
134
143
158
164
162
159
160
162
166
167
169
170
166
162
149
149
160
173
184
178
166
162
168
175
170
161
155
156
164
173
173
168
160
160
162
165
165
163
162
159
153
150
156
166
172
170
167
162
152
141
135
141
154
162
162
159
159
160
162
161
155
150
152
159
155
159
165
168
171
169
163
161
162
164
165
160
156
156
163
165
160
151
148
152
161
165
165
163
163
162
159
158
162
167
172
175
173
171
165
160
152
148
149
156
163
171
171
166
157
150
144
141
143
155
158
160
163
160
158
163
168
167
163
159
157
157
156
154
156
153
149
144
147
153
167
177
180
174
166
162
165
171
175
174
171
164
160
157
158
158
153
145
141
150
167
183
183
170
157
151
155
155
149
146
159
156
159
163
168
172
176
172
164
158
157
157
155
151
147
150
154
158
157
156
164
176
185
179
164
153
155
168
180
180
169
154
144
140
143
142
142
142
143
153
168
181
180
168
159
160
167
166
153
136
160
152
156
172
185
187
177
166
157
157
164
166
162
155
149
154
164
170
166
159
154
160
172
175
164
151
144
151
164
170
166
157
147
141
138
140
146
151
157
160
166
168
166
161
160
163
165
159
149
138
168
153
155
174
189
186
168
153
149
157
167
173
173
167
162
160
164
167
167
161
154
153
155
161
162
155
152
150
149
153
157
159
157
151
146
148
155
162
164
166
164
160
156
155
158
160
157
151
153
154
163
152
152
163
173
171
159
150
150
158
162
163
165
168
167
163
157
157
162
167
165
158
150
148
152
159
165
163
152
142
141
149
154
153
149
152
158
163
166
165
162
158
151
148
151
155
157
157
162
165
148
146
146
148
155
159
160
158
161
160
157
149
147
156
166
165
156
152
157
165
169
165
156
147
145
152
164
169
159
145
139
143
151
153
151
154
159
164
165
163
159
154
150
145
145
151
157
163
161
154
152
151
148
141
145
155
161
164
165
164
159
150
146
155
166
171
166
156
149
152
160
164
162
155
151
153
158
162
158
153
151
156
161
164
162
163
164
166
162
156
153
154
154
152
149
151
155
156
150
137
168
161
152
145
144
152
161
166
167
166
167
166
163
163
170
178
175
160
147
147
156
163
161
157
160
167
166
159
152
153
163
175
181
181
177
170
164
162
158
155
155
156
158
160
159
156
151
145
137
131
166
156
152
150
150
152
160
165
168
167
170
175
176
169
165
170
173
169
162
162
167
164
155
150
159
172
176
167
154
150
158
173
187
191
184
167
150
147
152
161
165
163
158
159
160
160
151
140
136
138
149
144
149
157
154
153
158
168
172
168
168
174
173
163
153
150
162
175
181
178
170
161
154
150
156
166
172
169
162
151
150
161
177
185
178
161
145
140
150
161
167
162
152
150
156
163
160
152
150
151
151
151
161
165
156
148
155
170
180
174
167
166
165
157
140
135
150
173
187
179
161
152
156
163
162
156
157
163
164
159
154
155
164
170
164
158
153
149
149
151
154
152
149
150
154
163
168
169
169
161
161
167
175
171
151
135
145
170
185
178
160
151
150
147
140
138
150
170
180
173
155
147
155
165
162
150
144
151
162
165
159
155
155
151
145
145
151
153
152
145
142
140
146
151
158
163
166
167
166
154
164
168
176
171
152
136
143
164
180
175
156
141
138
144
151
152
152
160
170
174
164
151
146
151
150
142
136
141
155
162
158
152
148
144
137
130
136
146
154
154
144
134
137
150
163
166
159
147
141
135
158
156
163
171
169
160
151
151
157
159
153
145
146
154
159
158
150
149
160
173
172
157
144
142
144
142
135
137
145
151
151
150
152
151
143
133
133
143
154
160
154
143
141
152
167
170
158
139
128
131
156
148
155
171
183
180
160
141
138
147
155
158
158
158
158
152
145
144
156
168
173
166
160
158
158
153
147
142
143
147
150
154
157
159
155
151
148
149
153
158
161
162
161
163
168
170
163
151
144
147
162
158
160
171
183
180
163
147
145
153
160
162
159
153
147
141
142
144
154
163
172
178
178
170
162
162
163
160
153
148
151
158
162
161
159
160
160
156
149
150
160
175
178
170
164
164
163
163
162
164
167
168
169
171
173
170
168
169
170
168
162
157
151
145
140
139
145
152
157
160
169
178
174
157
145
149
162
170
163
155
151
153
153
152
153
157
160
154
145
141
148
162
169
165
159
154
154
157
162
166
169
170
168
164
163
167
173
179
178
170
159
156
155
152
148
149
150
153
155
156
164
168
159
140
128
133
146
156
159
155
150
147
143
143
145
147
147
142
135
132
132
141
150
156
158
155
150
149
151
155
171
164
154
149
155
165
172
168
162
157
158
165
170
168
163
159
151
146
144
151
159
163
156
147
140
136
133
133
139
149
156
150
143
138
140
144
145
139
132
129
129
137
150
160
166
166
159
154
150
147
173
158
143
139
153
165
168
157
152
157
170
177
176
171
167
161
152
144
143
150
157
160
159
162
159
149
133
124
129
145
159
157
147
140
143
150
156
150
140
130
127
138
150
160
166
165
163
163
159
153
176
160
144
147
163
172
168
160
160
172
183
182
171
161
157
156
154
153
152
152
153
156
160
165
162
152
141
137
142
148
154
153
149
144
145
154
164
163
149
131
122
129
142
149
151
151
154
159
163
165
177
161
151
161
175
178
169
161
164
178
187
181
167
153
149
153
159
162
156
149
147
154
163
167
162
153
153
156
157
150
144
141
145
144
144
148
157
160
149
129
115
118
128
137
141
144
145
147
156
167
170
157
153
166
177
176
162
152
154
166
175
175
163
152
150
156
162
159
145
136
140
154
166
169
161
155
157
162
162
151
139
137
141
142
140
140
143
145
143
132
125
127
132
140
149
151
146
140
143
152
157
151
151
160
165
162
150
141
146
157
168
167
158
150
150
159
161
150
136
132
142
155
161
159
156
153
152
154
156
151
145
143
144
145
142
137
136
141
142
146
147
149
149
154
161
160
151
141
137
142
152
150
152
155
156
153
147
144
149
158
166
167
159
151
148
154
153
147
140
144
152
156
152
148
146
145
144
144
147
150
148
148
147
149
152
150
142
139
143
151
156
156
157
159
162
157
149
144
148
156
153
153
155
157
156
158
161
160
159
161
165
169
168
164
158
152
148
149
153
155
160
159
154
149
147
147
147
148
148
151
149
148
151
158
168
164
150
140
138
143
146
147
150
152
151
144
142
146
159
167
154
158
158
159
161
166
173
173
164
154
153
157
166
173
172
166
158
157
157
158
161
163
166
163
158
159
164
166
162
155
150
151
156
164
171
168
157
143
137
136
139
141
143
141
138
138
142
147
153
155
161
164
163
161
162
168
172
166
155
144
137
136
147
160
172
174
172
168
161
158
158
160
164
164
162
167
173
175
167
156
150
152
157
161
161
157
152
146
142
144
149
151
146
140
136
142
150
152
144
133
170
172
168
164
165
169
166
156
146
141
136
131
130
138
152
167
176
178
172
167
160
151
147
148
155
162
165
162
155
150
151
153
154
149
142
141
142
147
147
150
158
164
156
147
143
149
156
155
146
137
166
163
162
166
175
177
167
156
147
147
147
142
136
136
145
161
171
177
181
177
165
149
133
131
140
152
154
150
146
149
160
164
156
140
126
129
142
150
149
148
154
161
158
149
144
148
150
151
151
151
151
145
153
170
186
185
173
157
155
157
159
157
154
156
160
162
163
165
169
172
168
154
138
132
135
146
151
152
152
157
168
173
164
142
127
132
147
156
148
137
136
147
152
146
141
138
141
142
147
153
143
141
154
173
184
179
165
157
155
158
161
162
163
164
164
162
160
156
155
156
160
156
153
149
148
151
156
156
155
154
156
161
160
151
141
143
151
156
148
136
133
137
144
143
138
136
135
137
140
147
147
151
162
167
164
157
152
151
152
156
160
162
158
152
146
151
158
160
158
156
155
156
156
159
165
165
162
152
145
140
136
140
148
154
153
149
147
152
154
149
146
144
143
143
139
137
136
139
141
145
151
160
162
151
138
138
147
152
153
154
159
163
156
140
130
139
159
171
171
166
160
156
154
158
169
173
164
146
135
133
139
140
144
148
149
146
143
148
155
158
158
154
150
146
142
138
140
144
148
150
150
157
154
139
128
133
148
156
158
156
161
169
163
145
136
146
165
174
168
159
156
157
157
155
158
158
152
142
139
148
159
159
149
138
138
142
146
149
150
148
148
148
147
144
143
140
139
141
146
150
149
149
148
143
140
141
148
155
156
157
161
168
168
161
157
163
173
172
154
138
141
155
162
154
143
137
138
145
154
162
166
161
147
132
133
142
152
149
139
130
129
132
135
138
143
143
136
130
129
136
149
150
152
157
157
153
148
148
152
155
157
162
167
168
170
173
175
171
153
134
133
145
155
150
138
133
139
152
159
159
153
145
136
129
132
141
151
147
135
126
125
128
128
131
141
149
139
121
112
122
153
157
165
168
164
155
146
146
150
154
154
153
157
161
165
170
171
171
165
150
135
131
136
145
150
154
153
151
151
149
146
140
133
129
136
145
152
145
134
127
131
131
128
129
137
148
145
126
113
120
155
161
166
168
162
151
145
146
155
157
154
149
148
150
156
161
165
169
169
163
145
131
130
145
166
173
161
145
142
147
156
151
138
133
141
156
162
153
137
130
133
139
136
132
133
140
144
140
130
131
154
152
154
158
159
153
147
150
157
160
156
150
149
152
157
157
158
162
164
161
155
145
143
151
166
172
160
143
134
146
157
158
147
139
146
159
167
160
146
139
141
150
153
150
139
130
132
139
144
142
153
149
151
152
159
161
157
155
157
154
151
151
160
163
160
152
148
150
150
149
149
153
155
152
153
155
154
147
142
143
151
157
155
152
148
150
154
159
156
150
146
153
166
163
141
118
113
127
142
141
156
155
152
155
160
163
161
159
158
151
146
150
164
169
161
148
142
146
147
143
140
146
154
153
147
143
146
151
152
148
148
155
163
162
149
135
134
146
154
152
145
148
157
156
133
107
103
119
135
138
158
156
152
150
153
152
153
158
161
159
150
148
153
158
152
145
145
154
160
154
149
149
156
158
151
142
141
146
152
148
144
148
157
160
148
132
125
136
144
144
140
141
143
139
121
109
114
128
134
135
151
145
142
145
148
148
149
155
163
166
158
148
142
143
147
152
152
157
165
170
171
168
163
159
151
143
140
142
146
147
141
139
141
147
145
137
134
137
140
142
141
142
136
127
119
123
138
147
143
138
144
138
140
149
155
156
157
159
163
163
158
149
145
148
154
157
152
147
149
163
176
175
160
147
144
146
146
143
146
149
151
143
134
134
142
144
144
143
143
144
146
142
133
125
122
135
150
154
147
140
150
145
147
153
157
158
160
161
160
154
150
151
155
156
155
155
150
140
135
144
158
161
150
141
145
156
157
150
145
151
157
158
148
140
141
142
142
144
145
143
138
131
126
126
132
140
147
149
145
137
156
152
149
151
151
149
152
158
157
152
149
152
152
149
145
148
154
154
147
139
140
143
147
150
158
164
161
148
139
143
155
163
163
155
144
136
131
134
139
136
128
121
124
132
141
144
145
145
141
133
167
157
153
157
164
162
159
164
177
185
177
166
156
155
158
164
166
162
154
153
160
171
174
171
166
163
158
151
153
160
162
157
149
146
147
152
157
166
169
164
156
152
154
156
154
153
156
162
163
162
170
166
165
168
173
167
159
162
173
183
179
169
160
159
165
171
170
160
148
143
149
157
162
163
165
165
160
158
161
167
169
164
153
148
145
143
143
148
156
161
157
159
163
166
164
159
151
149
152
161
173
179
180
177
175
171
166
163
167
170
170
169
167
166
166
165
162
154
149
147
149
151
153
152
159
165
168
166
162
164
167
167
158
150
145
141
142
141
141
148
157
166
171
168
157
148
144
146
151
159
173
178
173
165
166
171
173
171
163
158
158
161
160
158
157
156
154
155
156
156
159
158
156
154
157
163
166
163
157
157
164
168
163
151
143
141
143
142
141
147
158
168
167
153
142
140
149
157
158
152
171
162
149
144
152
165
172
163
154
152
158
158
154
147
147
154
157
161
163
161
161
163
167
167
161
154
148
145
149
158
170
174
168
158
148
144
146
151
152
158
164
165
156
143
140
148
157
158
148
133
171
154
141
144
155
162
158
147
141
149
160
164
158
152
149
155
162
167
164
160
158
159
166
171
165
152
136
132
145
162
176
180
173
164
155
153
157
163
165
164
162
156
149
147
156
165
161
146
131
124
172
158
156
166
175
169
155
142
141
151
161
164
164
161
159
158
156
155
157
161
158
155
153
158
161
157
150
146
151
159
166
169
165
159
154
155
160
165
167
163
155
149
147
154
169
175
167
153
143
147
164
158
164
179
185
174
155
148
154
161
161
154
154
162
166
162
149
143
151
164
166
157
146
143
150
161
174
174
166
156
152
153
151
146
140
143
154
162
164
161
154
150
149
153
163
172
177
178
176
174
150
151
155
162
169
164
154
152
164
169
164
149
142
153
166
167
157
147
149
162
169
163
151
145
149
161
178
186
180
167
157
155
153
147
140
141
148
158
160
160
161
158
155
148
150
163
177
186
185
172
153
151
146
144
149
152
154
155
163
169
168
156
145
150
162
167
159
149
143
149
156
161
157
153
152
159
167
174
176
176
175
175
170
161
152
152
155
159
160
162
166
168
162
154
147
152
162
168
163
150
168
160
153
142
142
148
155
162
165
168
168
165
160
157
159
161
159
148
137
136
143
149
152
153
155
158
159
159
161
170
179
186
183
175
165
161
163
166
166
166
166
169
165
155
148
144
145
148
146
143
170
165
160
151
142
141
152
165
173
171
168
169
167
162
158
157
159
156
149
142
143
147
150
151
155
158
156
154
152
155
165
178
185
179
167
158
158
164
166
166
165
165
163
158
149
143
140
142
149
155
158
159
161
157
145
136
142
161
174
173
166
165
164
163
157
153
157
163
162
153
147
148
157
161
159
156
155
154
150
147
147
158
169
171
160
151
151
154
157
156
156
157
163
162
159
156
151
152
159
170
154
159
166
163
151
140
141
156
164
163
159
156
160
160
154
148
152
159
162
155
151
157
172
179
169
156
151
154
154
147
142
143
149
152
147
146
148
146
146
144
146
154
163
173
175
171
159
153
159
169
164
171
175
169
157
146
148
156
159
154
150
149
153
156
152
145
141
146
154
157
160
166
175
177
167
152
148
155
160
156
148
143
141
142
139
139
144
148
147
145
142
146
160
176
183
172
155
139
140
148
168
174
178
172
161
149
149
157
161
160
153
148
148
152
150
144
138
141
152
165
169
164
158
154
148
144
146
154
162
162
154
151
154
150
139
130
137
152
161
156
141
135
147
165
172
161
143
127
126
133
157
159
168
174
168
155
148
149
157
164
162
159
157
154
150
142
135
135
149
166
168
155
143
138
140
142
146
150
155
156
153
161
169
162
144
131
139
160
171
159
139
129
137
150
159
157
145
139
137
139
146
148
162
172
172
161
150
143
146
155
161
168
170
167
156
139
126
130
146
163
167
160
152
152
153
154
151
147
139
135
142
158
167
159
142
134
144
161
165
152
140
142
150
154
157
158
157
156
153
149
155
159
167
172
171
163
155
151
148
151
154
165
174
176
161
140
124
126
143
158
172
179
180
177
173
168
162
149
131
124
134
150
156
148
137
136
147
153
152
148
152
162
168
165
161
158
157
154
147
146
163
169
174
173
167
162
159
164
167
162
157
156
163
171
164
148
137
133
141
152
168
184
191
187
174
167
159
150
141
137
142
150
152
151
145
147
149
149
143
143
150
161
167
168
160
154
146
142
142
147
164
166
167
168
168
163
162
165
174
173
166
156
154
158
162
160
150
142
136
137
150
166
176
178
172
158
146
146
152
157
160
159
156
157
155
154
149
145
142
139
136
142
153
160
159
152
141
144
151
157
167
158
150
153
161
166
164
158
161
167
169
164
155
152
158
164
158
144
133
129
136
148
160
169
171
160
145
137
149
162
168
161
152
148
146
144
141
142
141
138
134
138
150
158
159
154
148
153
161
162
177
163
146
141
153
166
166
156
150
155
166
168
159
155
157
162
160
152
145
144
146
147
153
163
171
162
146
135
137
150
157
153
141
136
137
136
138
138
139
139
137
142
149
157
160
157
156
158
159
156
181
175
158
148
153
161
164
159
156
160
168
169
163
157
156
161
163
165
166
163
160
158
157
161
163
160
149
140
139
143
145
143
138
137
142
146
144
140
140
145
146
146
146
152
157
158
156
153
150
149
173
172
165
164
166
164
159
155
160
171
179
177
164
154
151
155
162
165
161
156
156
159
166
166
161
156
153
153
151
148
145
141
144
151
157
156
151
146
151
157
157
150
143
146
154
156
153
147
146
151
160
155
158
169
178
172
155
143
150
169
179
175
160
148
148
155
160
153
139
131
139
158
172
176
171
166
163
161
156
149
145
146
152
156
159
156
151
151
155
160
159
151
144
149
156
161
153
148
149
159
153
144
150
165
177
170
149
134
140
158
169
164
147
140
147
160
163
151
131
126
139
155
170
176
179
177
171
157
145
140
142
148
153
151
149
148
151
151
150
149
144
143
146
157
169
170
160
152
156
163
156
150
152
158
163
156
143
135
142
156
164
156
144
138
146
157
161
153
147
148
156
159
160
163
173
177
171
153
138
135
140
145
143
140
140
146
151
148
139
131
128
135
148
164
175
169
156
151
159
168
156
156
157
160
158
155
152
151
155
162
161
155
148
147
150
153
153
154
158
163
162
159
155
157
166
175
171
157
147
145
148
149
143
137
141
152
157
148
137
127
126
134
148
161
165
157
146
145
156
167
157
161
164
167
168
170
172
172
166
160
152
149
153
161
164
162
156
152
153
152
152
156
163
169
173
174
173
168
160
155
157
160
158
151
148
149
154
153
149
138
134
138
144
147
148
146
143
145
146
149
164
169
168
167
170
178
182
175
162
150
142
143
152
163
172
173
167
158
149
142
143
156
171
179
177
171
168
166
160
153
152
161
167
161
146
137
141
147
149
145
145
146
144
139
137
142
146
145
141
136
172
174
166
158
161
171
173
165
154
148
145
145
146
151
161
171
175
171
161
154
153
159
168
174
167
160
154
155
152
143
140
146
157
157
141
128
128
133
139
142
149
157
153
141
136
141
146
144
141
137
167
163
155
153
163
172
172
163
156
155
156
148
137
135
144
160
171
172
169
165
162
162
163
160
157
155
154
155
152
147
140
142
147
148
140
132
131
133
136
142
155
163
159
143
137
138
141
140
140
141
150
142
144
159
176
184
180
171
166
166
158
146
135
135
146
158
161
160
158
158
160
160
158
155
154
158
162
163
161
156
151
150
149
146
143
142
147
148
147
149
155
159
154
143
137
139
142
142
142
141
139
137
145
162
180
184
179
173
172
169
161
149
144
149
157
162
158
152
148
148
152
154
156
156
154
154
161
162
160
154
151
152
156
153
150
150
152
155
155
152
153
152
148
142
143
150
155
153
145
139
145
149
154
157
161
164
163
164
165
165
163
160
156
154
153
154
156
159
157
155
152
153
155
157
156
155
155
152
147
142
144
150
159
157
151
145
142
148
151
151
150
149
146
144
145
153
159
157
144
136
157
159
155
147
143
144
149
152
157
161
164
168
161
146
136
141
157
171
171
163
155
154
156
159
163
167
163
152
140
135
141
153
160
155
142
136
135
143
147
149
149
149
146
143
138
137
144
143
137
132
160
156
148
143
141
146
149
152
156
159
164
165
156
140
132
145
166
178
168
151
146
153
161
163
167
172
171
159
144
136
143
154
159
149
138
140
146
150
148
143
144
146
145
138
130
124
124
127
128
132
154
146
140
146
156
161
158
154
156
157
157
154
150
146
148
160
172
171
153
134
136
151
161
157
153
155
160
156
146
137
137
144
147
142
141
148
158
157
148
138
136
138
138
136
133
130
126
125
128
136
149
144
144
155
165
169
161
152
148
149
147
145
148
155
161
163
158
151
143
138
140
147
151
143
138
136
140
144
143
139
135
134
136
139
144
150
152
147
140
138
137
135
129
133
141
150
145
135
130
137
154
159
164
168
170
165
155
143
139
139
142
143
147
154
156
152
143
140
144
150
145
136
133
136
142
144
139
137
140
143
142
137
138
143
150
149
139
130
130
138
142
136
127
131
147
163
161
145
132
134
162
170
177
177
169
159
150
142
137
137
142
145
147
148
146
146
143
148
154
156
147
135
132
143
157
164
156
146
144
151
156
154
154
157
161
156
143
130
129
138
146
147
139
138
140
148
149
143
133
132
160
165
167
165
161
156
151
144
140
139
146
151
153
148
146
149
155
164
167
165
158
151
145
148
155
164
159
150
144
146
159
168
171
170
169
165
155
145
138
141
153
163
163
149
131
118
117
126
132
136
157
156
153
151
154
159
161
158
153
149
150
155
161
160
157
152
155
162
166
166
164
160
149
140
140
147
152
149
143
145
156
167
169
166
162
161
156
153
146
144
152
167
174
159
129
101
96
113
131
138
166
164
154
153
159
166
168
168
162
159
154
156
164
169
165
154
147
148
153
155
155
151
144
141
144
149
153
152
152
152
154
154
151
149
147
146
147
149
149
147
150
156
161
156
138
116
108
115
128
135
176
169
160
161
169
169
165
160
159
161
159
153
153
158
159
155
148
145
148
153
151
147
148
155
166
168
165
158
158
154
143
132
131
140
147
147
146
149
154
156
151
145
144
149
151
143
134
127
124
125
172
161
155
163
172
170
159
148
147
153
153
150
144
143
148
153
155
156
154
160
160
157
156
167
176
175
167
160
157
151
138
124
128
145
160
161
155
155
159
162
155
143
137
146
152
156
146
133
123
123
159
151
149
158
169
169
161
150
143
142
144
147
143
139
140
146
153
156
158
162
162
159
156
159
165
166
162
158
157
155
150
142
141
150
159
161
156
155
157
156
147
140
138
145
151
150
143
134
125
126
158
151
145
147
155
165
167
161
151
141
138
145
150
149
144
142
141
145
148
149
152
154
158
159
160
161
156
149
149
154
161
160
154
148
147
149
151
150
147
140
132
130
135
143
144
143
139
136
135
132
167
154
142
137
142
152
163
166
162
151
144
147
155
159
153
145
142
143
146
144
144
150
161
170
173
165
153
140
135
143
154
158
153
147
143
145
147
145
140
132
127
126
133
138
142
144
146
149
146
136
174
161
155
161
168
165
157
155
162
171
170
160
151
148
152
158
164
163
158
152
150
155
161
169
176
175
165
151
148
152
157
153
147
150
161
172
180
180
172
157
149
148
152
153
150
153
160
164
162
153
185
177
167
165
164
159
156
160
173
183
182
176
169
164
162
164
167
162
152
144
146
156
163
167
171
174
168
161
159
161
159
152
147
148
155
157
158
156
157
156
156
159
164
166
167
169
169
165
158
153
187
183
176
173
171
169
167
171
177
180
181
182
184
181
171
168
165
166
160
155
152
152
149
147
153
163
171
173
168
161
155
149
141
136
137
140
141
144
147
152
154
163
169
171
168
163
159
156
155
156
182
175
164
161
165
171
173
171
168
168
171
173
175
172
168
163
159
162
163
164
160
150
140
139
146
158
166
165
157
152
153
154
149
137
132
137
146
154
154
152
149
150
153
155
152
149
147
150
153
157
173
163
146
139
146
157
159
155
154
162
168
165
159
156
158
160
156
155
159
163
162
155
147
147
154
158
152
145
142
151
165
172
167
153
145
149
160
166
165
155
145
136
134
139
146
150
147
140
137
140
169
161
147
140
140
145
147
145
150
161
167
164
155
151
157
161
158
155
155
162
163
160
154
156
160
159
148
137
141
157
174
182
177
167
161
160
165
169
165
155
143
134
134
145
162
170
159
135
118
121
164
165
165
165
161
156
154
154
159
163
165
160
156
158
163
163
158
154
155
162
165
157
151
152
160
165
161
154
151
159
166
174
175
171
165
163
162
165
162
154
144
144
148
160
175
183
173
152
134
131
155
162
177
186
184
173
162
162
166
167
163
154
152
158
164
164
157
152
154
161
161
152
145
148
162
174
177
172
163
157
156
166
171
169
162
159
160
162
160
157
155
158
158
158
164
173
181
181
174
164
150
155
170
182
186
174
159
152
161
169
169
158
149
153
161
164
158
153
152
154
153
146
147
157
170
176
176
172
168
166
167
169
170
167
161
159
159
160
160
162
170
172
160
144
140
155
175
191
192
179
156
157
162
168
174
171
157
148
151
164
170
161
147
145
151
160
159
155
153
150
144
144
150
163
172
170
163
160
167
176
177
174
167
162
160
158
158
159
160
172
180
174
155
134
130
145
164
176
175
167
169
167
162
161
165
168
164
161
160
162
161
155
147
143
144
150
155
158
157
152
146
146
153
163
169
162
153
151
160
170
171
165
156
149
149
152
156
161
169
173
173
165
152
138
138
147
157
160
158
154
177
175
168
160
154
156
163
172
174
168
158
152
150
151
150
150
153
158
159
155
149
149
157
163
165
158
151
148
151
154
153
152
148
142
138
140
152
163
170
166
159
156
154
152
153
155
155
155
158
160
172
171
167
160
152
146
152
164
173
169
158
154
156
162
159
154
151
152
150
148
149
153
163
169
163
155
151
151
149
146
142
143
146
142
136
139
150
162
162
154
151
155
162
167
166
160
153
152
159
167
165
168
166
163
162
158
153
151
151
153
155
158
160
164
163
156
148
140
136
140
149
159
166
167
157
154
155
159
155
148
143
144
148
145
143
146
151
154
152
149
152
158
167
171
171
162
148
139
143
156
167
171
170
167
171
169
159
143
132
138
153
161
163
163
161
154
146
137
135
142
156
166
164
158
149
152
161
167
164
157
153
154
157
157
154
151
150
150
147
145
150
156
163
171
171
160
143
126
126
141
170
175
174
172
169
164
156
143
139
148
162
168
164
158
153
151
146
145
146
153
163
165
162
156
155
159
166
169
169
164
164
166
173
171
160
149
148
150
149
143
136
139
150
159
158
150
141
135
136
141
162
169
175
175
166
154
148
149
159
169
174
171
165
155
149
145
145
147
150
153
157
158
160
165
168
167
167
168
169
168
167
174
178
171
157
148
153
162
156
134
116
120
136
146
144
145
149
158
159
153
154
161
174
176
167
155
152
159
168
172
171
167
166
159
149
143
142
143
148
151
154
156
162
169
171
168
165
162
160
161
164
169
168
157
142
140
153
163
155
133
117
124
138
143
142
146
155
163
160
151
155
162
175
175
168
161
162
166
165
160
156
159
167
172
165
149
141
141
145
151
157
162
168
170
168
164
159
153
149
149
153
158
158
147
133
134
144
153
152
145
140
144
151
154
152
152
150
145
137
134
159
168
175
176
170
161
157
159
162
162
158
157
166
177
178
165
150
141
142
148
157
168
174
174
169
164
157
152
148
147
152
156
158
153
145
142
145
150
152
154
155
159
163
163
162
155
144
132
128
133
162
166
171
174
170
158
144
142
157
172
173
166
159
164
170
167
155
144
139
140
149
162
174
182
183
175
162
156
155
158
160
159
159
161
159
157
157
159
161
159
158
160
163
164
161
153
141
141
145
148
167
162
159
163
166
159
145
138
150
168
178
170
157
148
151
155
153
148
141
141
147
155
166
181
189
186
173
162
160
163
162
159
156
153
152
154
159
164
168
167
163
162
163
161
155
149
147
154
161
158
175
171
159
154
158
159
156
148
146
155
166
167
157
148
145
152
154
155
155
157
157
157
161
170
182
185
176
162
154
156
158
155
147
142
139
138
139
143
152
165
168
166
161
158
156
157
160
162
162
156
171
176
169
159
152
153
155
150
146
150
158
163
162
157
157
162
166
168
168
168
168
163
158
158
166
173
170
161
150
148
149
149
145
139
138
131
118
114
128
154
169
166
157
157
164
170
170
163
156
149
156
167
172
167
158
150
143
141
145
156
161
163
160
160
165
170
172
170
164
162
163
160
151
145
150
162
169
163
153
147
146
147
145
145
146
139
122
117
132
160
175
166
154
154
164
171
167
156
149
148
149
154
162
169
167
158
142
135
143
157
162
159
151
151
159
169
171
164
153
148
151
153
151
144
149
162
171
165
153
145
143
147
150
154
157
154
149
147
156
167
168
155
145
149
161
165
156
148
151
157
162
156
158
165
170
168
156
146
147
155
158
152
142
139
151
165
168
162
152
147
150
154
156
157
164
173
174
162
144
136
141
151
162
162
161
163
166
169
163
157
143
133
134
144
156
157
148
145
157
171
172
166
161
161
166
166
161
156
154
153
151
146
140
141
148
158
162
160
157
156
159
162
161
163
168
175
172
158
143
138
148
160
164
161
158
160
165
163
153
139
127
124
130
143
151
148
142
145
159
172
160
162
165
166
164
158
155
153
153
153
150
147
144
149
152
154
155
156
156
159
161
159
157
157
164
169
168
157
149
152
161
166
162
149
143
149
157
157
148
137
132
136
142
145
147
142
139
144
155
160
146
153
164
171
168
161
155
154
153
154
152
151
151
157
160
160
156
154
154
152
150
150
153
158
166
165
162
155
150
154
162
165
158
142
132
137
150
157
156
149
146
149
153
154
150
146
145
144
144
143
147
157
165
168
167
162
158
156
156
160
162
161
159
163
167
165
161
155
152
147
144
151
162
171
170
160
150
145
144
145
150
157
157
148
133
130
142
155
156
150
149
155
158
155
151
149
149
144
140
140
159
167
165
160
156
157
158
159
162
166
168
163
157
158
160
161
160
156
152
151
152
160
172
178
170
154
142
143
146
144
141
146
154
154
145
136
137
139
140
139
148
155
157
149
145
146
146
140
139
145
168
171
163
155
151
154
158
162
162
162
156
146
138
136
143
154
160
157
155
155
160
166
172
173
164
156
152
156
159
149
138
135
145
152
150
143
137
133
131
136
143
148
148
142
139
138
134
128
129
139
167
163
158
155
156
161
164
165
161
151
138
127
121
127
140
155
163
160
157
155
157
160
164
162
158
159
163
166
162
149
136
132
139
146
150
147
146
143
143
143
144
144
143
143
147
149
142
132
127
130
159
157
154
154
163
169
171
167
160
152
141
136
137
148
159
167
167
165
160
156
153
153
154
154
153
153
155
156
151
141
135
138
148
153
151
147
149
153
154
150
145
143
147
154
161
167
165
155
142
133
155
153
150
153
161
169
168
163
158
154
154
157
163
169
170
169
168
166
165
160
155
155
155
151
146
142
145
148
145
139
141
152
161
158
148
139
138
143
148
146
143
141
144
146
153
163
168
164
144
133
151
149
147
152
161
162
156
150
149
154
156
159
159
160
158
159
165
171
169
161
155
156
160
154
147
148
157
161
154
146
147
157
163
154
140
129
130
139
142
140
135
132
130
127
127
134
142
140
128
121
153
145
142
152
163
160
148
139
146
153
150
144
139
138
142
152
167
174
165
149
145
156
163
160
159
165
178
178
159
143
142
149
156
149
139
137
145
150
147
141
135
133
132
127
121
120
122
124
121
122
159
144
140
149
163
160
149
144
150
156
149
136
128
133
143
154
163
163
155
147
147
155
162
163
164
169
173
165
148
135
134
142
148
148
147
152
161
163
155
148
145
148
150
147
139
131
129
135
140
142
162
153
145
149
157
162
160
157
159
158
151
140
136
145
154
155
147
143
149
161
169
164
153
150
150
149
144
137
136
138
142
144
146
151
156
159
158
157
157
158
158
158
157
156
151
147
145
152
159
158
163
163
158
152
156
164
170
166
159
155
151
149
146
150
154
149
138
136
150
171
175
162
144
138
140
137
132
131
142
151
155
151
150
157
161
155
146
141
148
158
159
153
147
146
149
149
151
155
159
153
164
169
166
161
159
165
169
160
148
144
149
154
152
144
140
142
146
154
161
169
167
157
145
143
143
145
148
149
154
155
156
156
160
167
164
154
139
134
139
146
150
145
139
139
142
146
146
146
144
139
164
166
164
160
158
161
158
146
132
131
146
159
158
144
133
138
157
173
175
171
166
162
157
150
147
153
158
157
147
143
148
159
171
171
164
154
145
139
135
135
140
146
149
146
140
136
137
137
134
132
163
162
156
153
152
155
155
145
134
133
147
158
163
155
143
144
155
169
175
175
172
169
161
154
151
154
154
146
135
134
146
160
165
159
153
152
152
147
133
124
129
144
154
155
142
136
136
135
133
132
163
160
153
151
155
159
163
159
153
149
150
153
158
160
159
155
149
150
155
162
162
156
151
154
163
164
154
138
133
141
151
154
146
138
140
148
153
148
133
121
121
133
145
152
151
148
142
135
131
131
171
165
158
161
168
169
163
158
156
158
153
151
151
159
165
164
153
144
142
144
144
138
139
152
168
170
155
141
140
145
148
139
130
131
142
154
157
150
142
136
131
129
132
146
155
157
144
130
124
127
176
167
163
167
174
167
153
143
143
152
156
153
148
149
156
164
165
161
154
146
139
131
134
146
158
162
156
149
147
147
139
131
131
142
154
161
161
159
158
157
146
134
133
144
157
157
143
127
118
122
173
165
158
158
162
157
150
139
138
147
153
152
146
138
138
151
167
176
172
160
149
140
137
143
147
152
155
155
157
151
145
140
141
145
152
157
160
165
166
159
145
134
138
149
159
155
143
132
124
122
165
155
143
138
144
153
152
148
145
144
147
149
149
144
139
142
153
167
173
166
154
148
150
154
156
155
155
156
156
154
150
145
141
139
141
146
155
161
158
143
132
129
142
152
154
149
147
146
142
132
165
151
133
129
141
153
160
156
148
144
142
147
156
162
157
143
136
143
152
157
154
157
164
173
178
172
159
149
145
144
142
140
137
139
141
148
152
152
146
137
132
137
145
149
146
146
148
152
152
144
167
161
161
164
165
158
150
151
158
166
166
159
153
150
150
152
159
164
162
155
148
148
151
162
171
173
162
148
146
150
160
166
167
168
166
166
165
167
163
157
153
158
164
163
158
158
166
171
163
154
171
167
167
165
162
154
154
160
169
174
172
170
173
168
160
154
157
159
156
153
153
164
165
162
160
159
154
146
144
147
150
157
165
171
173
169
162
159
158
160
160
162
163
160
159
164
171
171
158
142
171
163
163
165
166
165
165
170
172
170
169
174
184
182
170
163
164
167
165
165
168
171
167
156
149
152
157
159
155
148
143
144
149
156
161
158
156
157
160
164
161
158
156
157
160
162
159
155
148
143
171
162
160
164
170
173
170
166
164
166
168
171
176
179
174
169
164
164
168
171
170
165
156
151
153
163
167
164
154
151
150
151
147
142
140
146
155
167
172
165
153
142
143
153
159
155
147
143
150
158
171
168
163
160
162
163
159
154
156
167
171
168
163
167
174
170
160
153
156
165
167
158
148
149
160
169
166
154
148
155
167
172
161
145
136
144
159
172
175
163
143
131
136
151
161
158
147
140
147
161
163
167
163
154
148
147
151
155
163
174
174
166
157
161
170
169
160
150
152
163
166
160
148
147
157
166
160
151
148
159
174
180
173
160
152
155
161
166
163
153
140
136
145
161
173
173
163
148
138
142
149
155
156
151
145
149
162
173
176
173
167
162
157
158
163
165
163
161
163
167
167
160
149
148
156
166
166
162
159
158
164
170
174
174
170
167
163
162
156
146
146
156
166
177
183
186
179
162
143
136
147
146
154
157
161
164
173
178
174
166
164
160
161
160
159
162
164
169
167
164
156
150
149
157
169
174
172
166
162
156
155
160
170
178
181
178
172
163
154
149
158
170
176
174
169
172
174
167
157
149
160
157
164
172
178
176
169
161
157
158
165
168
167
162
159
160
161
164
161
154
142
137
149
167
179
175
164
155
155
157
157
159
166
174
181
184
176
163
152
154
165
172
163
147
140
144
152
157
159
160
171
173
176
183
188
182
166
152
149
156
165
164
160
157
157
158
158
160
159
155
144
139
153
171
179
169
154
146
153
163
165
159
157
163
172
175
168
155
150
156
166
163
147
132
130
138
146
148
152
156
171
178
178
180
183
181
171
162
158
159
156
152
150
154
156
156
157
162
170
168
161
154
159
171
177
169
154
149
155
162
162
155
148
150
156
159
154
147
149
155
159
154
144
140
150
158
158
152
148
150
168
171
168
168
170
173
172
174
173
165
156
150
153
161
162
158
157
163
172
175
168
161
164
173
177
169
157
151
152
154
152
147
146
147
152
152
150
149
150
152
152
150
150
155
164
171
168
158
152
154
168
167
163
161
168
171
172
170
170
168
163
159
161
165
163
160
157
161
164
166
165
159
159
163
163
160
158
156
152
149
147
146
146
149
154
159
163
162
158
155
154
154
152
156
161
163
162
155
151
154
169
167
161
159
170
180
172
158
151
156
164
164
158
152
154
158
160
160
161
163
164
160
148
137
134
145
160
166
161
152
148
151
154
155
160
168
175
173
166
161
161
157
152
148
148
152
152
149
149
146
169
167
158
158
172
181
171
146
134
145
162
166
156
144
145
157
163
166
162
163
166
160
143
125
125
143
164
172
165
158
159
163
165
161
163
168
174
172
163
157
158
155
151
147
145
147
152
150
149
144
168
163
157
158
163
168
157
142
133
145
162
167
159
148
146
152
162
165
162
162
163
159
152
148
154
164
167
164
161
162
167
171
167
162
161
167
167
160
149
142
144
151
151
147
141
143
152
159
159
151
160
161
162
162
162
158
154
147
147
153
160
165
162
156
150
154
160
162
159
153
153
159
168
179
184
179
166
159
159
164
169
168
162
158
161
165
164
156
142
132
137
150
155
147
136
137
151
164
164
154
155
161
168
170
164
163
164
164
163
158
156
157
157
158
157
158
161
161
156
150
148
157
171
184
185
174
164
159
164
168
168
160
154
152
157
163
162
157
148
142
145
151
154
145
135
136
147
156
157
149
155
161
169
172
173
174
175
175
168
162
156
155
156
160
163
164
162
160
154
150
150
156
162
167
165
161
161
166
170
169
163
155
153
151
148
150
156
160
163
158
151
150
149
148
146
146
144
144
143
147
158
163
169
172
173
173
171
167
167
170
170
165
163
166
169
168
162
157
153
153
155
158
157
156
155
158
161
166
168
162
156
152
152
150
146
143
150
162
168
163
152
144
148
153
157
152
144
139
139
146
164
168
171
171
172
164
154
149
160
176
185
181
172
168
167
162
154
148
150
156
164
166
165
159
157
160
165
165
157
150
146
146
147
148
145
145
153
165
170
164
154
149
152
155
156
154
145
140
138
142
172
174
172
170
168
157
145
141
153
170
183
181
171
163
158
153
150
150
155
162
171
175
174
169
167
169
171
166
154
146
143
145
145
145
143
147
159
168
170
171
168
165
159
154
153
154
152
144
137
134
170
173
174
170
165
160
153
149
152
160
168
171
165
158
154
154
155
158
162
168
173
175
175
174
175
178
178
168
155
146
147
152
149
145
143
144
150
157
162
173
178
173
159
151
152
157
158
151
142
139
154
162
169
169
165
161
160
156
152
154
158
161
159
156
157
162
167
167
165
166
167
167
162
163
171
181
183
170
153
148
156
162
156
148
144
142
135
133
142
161
175
171
157
151
152
156
160
158
157
155
146
150
160
163
161
159
153
150
151
154
158
157
152
153
161
171
172
169
165
164
166
158
144
136
149
172
183
172
155
149
157
161
157
149
144
143
135
129
134
153
167
163
155
152
153
154
155
158
162
161
161
156
155
157
159
157
151
147
149
157
160
156
150
152
161
171
172
167
164
166
164
155
136
123
133
158
175
171
154
144
146
150
152
149
148
148
147
146
148
154
157
153
151
152
152
151
150
150
153
154
184
176
166
160
162
164
162
159
157
157
158
155
154
154
159
163
163
164
163
163
161
158
151
145
147
158
166
163
152
137
135
144
153
154
153
154
159
164
163
160
152
146
144
147
151
149
146
144
148
152
186
184
176
167
165
166
170
170
163
155
151
154
158
160
157
156
155
156
156
155
158
163
170
167
162
157
162
160
152
143
144
154
164
165
160
156
159
163
162
157
149
144
142
142
143
144
144
147
155
158
164
170
174
172
167
165
164
163
158
152
149
154
157
159
157
156
154
154
152
153
158
165
169
163
157
155
159
158
154
153
159
164
166
164
158
153
155
155
152
148
145
146
146
143
139
139
145
152
159
155
144
153
166
172
169
161
153
151
149
152
155
156
155
154
154
158
161
162
163
161
160
157
151
146
148
154
157
155
153
152
155
155
154
148
145
147
153
155
149
143
144
150
155
152
145
143
147
150
149
143
145
154
164
168
166
156
147
145
151
160
164
162
156
153
155
158
161
164
168
168
160
151
144
145
151
156
155
151
147
146
147
147
144
139
135
142
151
157
154
147
147
152
156
153
151
151
151
147
140
141
152
162
166
162
154
144
142
146
157
166
167
163
157
154
153
153
152
156
163
165
158
150
149
155
161
156
150
147
148
149
150
149
148
145
142
143
148
155
156
154
153
151
148
145
147
151
153
148
145
153
155
163
165
155
142
135
140
152
160
159
153
146
142
140
143
147
153
156
157
156
153
150
152
157
158
153
148
150
154
155
151
149
154
154
150
145
145
148
152
150
144
136
134
136
144
150
146
141
141
148
159
163
164
154
142
138
144
154
154
149
143
136
132
131
136
149
161
164
159
154
150
151
152
152
150
150
150
152
151
148
143
146
152
155
152
146
142
144
144
139
128
122
129
141
151
151
142
134
130
131
171
168
162
155
153
153
155
153
150
149
148
149
149
148
149
155
163
165
162
156
154
155
155
153
152
151
152
150
146
140
139
145
154
156
151
143
140
141
139
133
125
125
139
152
159
154
146
140
132
128
173
169
160
158
165
167
161
151
148
150
156
162
165
169
167
164
161
162
161
160
163
166
164
160
153
152
155
156
150
143
144
150
155
155
148
141
137
139
140
139
136
135
142
146
145
141
143
145
138
136
161
157
156
159
170
169
158
149
147
150
150
151
156
164
169
164
160
161
162
162
166
173
169
159
148
149
160
165
159
150
146
151
154
151
145
139
140
145
146
143
138
134
132
130
129
130
134
139
136
138
146
142
146
158
168
162
150
147
152
155
146
136
138
149
158
162
161
163
164
162
164
164
160
151
147
154
164
164
151
141
142
147
152
149
147
146
147
151
147
139
130
129
132
136
136
135
135
135
135
138
152
143
147
155
160
151
141
143
157
163
154
141
136
148
159
162
160
158
161
164
161
157
150
150
155
160
157
146
134
133
143
149
150
148
147
152
154
155
147
136
129
135
151
161
158
147
140
141
143
139
165
160
157
154
154
151
150
152
161
166
164
153
148
156
169
174
162
152
154
167
174
163
151
149
156
156
145
134
135
146
156
155
149
146
147
151
155
156
153
147
144
152
165
173
163
146
137
142
147
140
167
168
163
154
155
163
168
165
158
160
163
159
152
155
167
174
168
157
158
171
179
170
155
148
148
148
145
144
155
162
162
152
147
147
147
147
148
152
157
158
153
153
155
159
150
137
132
142
150
143
157
164
162
158
159
170
177
168
154
150
156
160
154
144
146
156
164
168
168
170
171
162
153
144
141
145
154
161
161
155
148
146
149
153
148
143
142
148
154
154
146
140
139
142
142
139
139
144
150
145
154
160
162
160
159
164
165
158
146
145
156
164
160
143
133
136
149
163
168
167
164
160
154
147
145
150
158
157
146
133
136
150
161
159
147
142
142
147
148
142
137
136
138
143
143
149
152
153
150
143
156
158
159
157
154
152
149
147
143
147
156
165
164
153
140
134
138
148
157
162
164
161
158
157
157
155
152
137
125
122
138
158
164
154
142
141
149
153
145
132
132
141
150
152
151
156
162
158
149
142
155
151
149
151
150
147
147
146
147
151
155
155
154
155
150
147
143
142
146
155
161
161
159
160
163
158
142
123
117
128
148
157
154
141
139
149
159
159
143
128
127
137
145
149
151
158
161
155
145
141
153
145
144
152
156
155
150
148
150
155
154
151
149
151
158
161
158
151
144
145
145
147
148
152
157
153
140
125
125
136
146
150
144
138
140
149
157
151
137
129
127
127
129
131
138
145
147
143
143
146
154
148
151
159
163
156
149
144
149
159
159
155
152
152
158
164
170
164
155
144
136
134
138
143
147
146
144
139
138
139
141
145
142
139
139
141
144
143
140
136
132
126
121
124
130
136
139
142
143
144
159
158
157
158
155
149
142
139
145
154
156
155
153
152
157
162
171
175
171
159
146
139
140
142
144
147
151
154
153
146
140
138
135
133
131
133
140
148
151
146
137
129
130
133
139
143
148
152
147
137
157
156
147
141
144
145
142
135
135
141
147
150
153
159
160
162
165
172
176
169
158
148
145
146
147
149
156
160
160
153
138
128
124
125
128
133
141
150
152
145
138
137
144
153
153
153
156
160
151
137
152
146
136
134
143
150
144
134
126
126
134
145
156
166
168
162
153
154
163
167
164
157
150
150
154
154
154
155
157
148
133
121
122
131
139
141
142
143
145
141
137
143
154
161
159
152
150
150
149
146
162
167
173
172
164
152
150
157
168
170
167
165
165
161
151
145
148
158
163
160
154
151
150
147
141
139
140
145
152
158
166
171
173
166
155
149
154
168
174
172
167
168
168
164
157
152
156
162
161
155
155
164
173
173
168
158
156
160
163
159
156
163
172
171
160
151
152
157
160
161
165
167
161
149
138
137
140
145
150
150
153
162
170
174
169
164
164
170
174
175
169
164
159
153
147
150
155
159
150
137
152
157
166
171
171
165
163
163
158
147
144
153
166
170
165
163
163
165
164
168
174
179
171
158
150
151
153
154
150
150
147
151
159
169
170
165
160
159
167
168
161
154
149
146
148
152
153
150
144
132
166
172
177
178
176
171
168
166
161
153
150
152
157
164
167
168
165
164
164
166
170
172
168
164
165
167
158
149
145
152
161
167
166
163
156
151
149
156
165
167
158
149
144
151
156
154
149
150
154
156
179
190
191
183
177
171
165
163
165
166
162
157
157
162
170
165
156
149
153
163
165
162
155
159
166
169
157
139
136
154
177
190
184
168
155
148
150
159
168
169
160
151
150
157
158
152
148
154
167
174
170
179
178
172
167
165
165
163
164
165
163
157
158
163
167
161
148
143
150
162
166
161
155
153
158
164
157
149
146
158
175
186
185
176
167
162
161
162
166
164
160
160
163
162
158
153
155
161
166
168
149
148
149
151
156
167
174
173
163
152
148
151
155
158
156
154
152
154
159
162
164
161
159
158
158
161
163
165
166
163
161
160
163
168
169
169
164
160
154
151
157
167
175
173
166
163
163
161
156
155
148
135
134
142
155
172
183
178
160
145
143
151
156
154
150
154
161
168
169
162
156
155
163
168
166
160
160
168
175
166
151
139
140
151
160
165
163
154
142
138
148
165
174
174
169
167
161
150
144
151
170
154
149
154
163
174
176
167
153
145
150
162
170
166
159
158
164
169
168
163
154
155
166
172
167
157
150
158
168
165
153
140
138
144
155
163
162
154
140
136
144
156
161
161
160
157
148
140
139
151
185
178
170
167
166
166
161
156
149
148
152
162
171
175
172
165
162
163
167
168
165
165
167
170
165
155
150
155
162
162
158
152
148
148
155
163
163
153
143
143
147
150
149
152
156
155
147
141
145
155
175
181
177
169
165
161
157
156
155
153
151
152
160
172
174
166
159
160
167
174
174
169
165
166
167
166
160
158
160
163
163
160
158
157
162
164
160
151
144
146
152
152
152
155
162
163
159
153
152
158
161
168
168
167
167
166
164
164
164
160
156
156
160
168
168
162
157
159
164
168
167
162
160
166
172
174
165
159
159
164
166
162
162
168
175
173
161
145
141
145
155
157
155
158
162
165
159
154
150
154
162
165
163
165
170
176
172
164
164
166
165
165
163
162
162
162
159
160
162
166
162
157
156
160
165
168
164
159
160
161
163
163
166
174
181
181
168
147
139
145
154
158
155
150
153
155
154
149
144
145
173
169
162
162
171
178
173
162
157
162
167
163
153
148
154
164
171
174
173
174
172
163
153
144
144
155
166
168
162
156
157
161
165
172
178
180
172
159
147
148
155
158
154
149
148
151
153
153
149
142
174
169
157
154
164
176
173
162
155
158
161
155
145
137
146
161
172
175
174
175
176
169
151
137
141
157
170
170
161
156
158
160
158
157
161
171
174
169
159
155
157
158
157
154
151
151
157
162
161
149
166
159
150
150
163
175
174
164
155
156
157
155
148
144
145
153
157
162
166
169
169
163
151
147
157
168
167
156
150
155
163
159
146
139
147
162
171
166
156
154
162
170
168
160
151
149
155
163
163
152
158
151
151
157
169
177
175
165
154
149
153
156
159
156
151
145
143
147
156
164
164
158
154
161
170
172
158
145
144
155
161
154
137
134
147
160
156
145
140
152
171
181
173
157
142
141
148
155
152
148
156
155
157
163
171
178
175
164
154
149
152
157
163
165
158
151
144
146
154
159
159
158
157
165
170
164
157
149
151
156
152
140
133
139
153
160
150
136
138
156
172
177
163
147
138
139
146
148
150
149
157
158
157
159
163
169
170
165
159
158
160
161
162
160
158
153
150
151
154
153
151
152
159
164
164
161
160
163
164
158
148
135
135
145
155
158
154
151
154
158
157
151
146
143
143
144
145
150
159
167
159
161
156
151
153
160
161
162
163
168
171
171
163
155
152
152
153
154
153
148
147
153
161
163
162
164
166
168
166
157
149
142
145
150
155
154
156
162
164
157
141
134
140
147
152
145
142
148
160
169
165
166
159
153
154
157
156
157
162
169
175
175
169
160
153
150
150
151
150
148
154
164
166
162
154
154
160
163
159
154
149
153
159
159
154
151
153
158
158
149
139
135
140
146
150
147
142
141
145
149
170
174
171
165
162
160
158
158
161
166
169
172
171
168
164
160
155
153
150
150
158
170
173
159
144
139
150
155
151
144
146
155
164
163
155
152
151
154
151
150
148
145
140
138
144
149
148
137
128
132
161
170
175
175
171
168
167
166
165
163
160
160
162
164
166
164
161
157
153
154
161
169
172
162
148
145
153
157
151
143
143
153
158
158
154
154
156
155
155
155
153
146
138
134
139
147
145
135
129
137
148
155
166
173
175
178
178
174
167
163
161
155
149
148
151
155
156
157
155
158
162
166
166
161
160
164
169
164
154
148
151
155
153
148
149
156
163
159
153
151
150
146
140
139
136
132
132
136
146
157
156
150
152
160
168
176
177
170
164
163
163
158
148
139
140
147
153
155
158
164
168
165
158
152
158
168
171
163
152
154
162
166
157
148
148
158
164
157
141
136
142
146
150
147
137
125
130
146
163
165
175
162
153
154
160
166
165
158
154
157
162
163
156
151
147
149
152
156
162
166
168
165
157
149
150
160
165
164
155
155
162
164
157
147
145
152
157
151
138
134
141
151
156
149
138
131
140
154
160
154
182
174
166
162
162
163
161
155
153
154
160
166
169
168
161
154
152
157
162
161
159
162
166
167
163
161
165
166
162
151
146
147
147
141
138
141
146
151
149
148
152
158
155
147
141
144
152
153
146
135
172
175
174
170
165
163
162
165
165
165
165
167
172
171
163
156
154
157
157
153
153
162
175
180
175
163
165
167
162
148
135
134
141
142
139
137
141
148
152
154
155
157
156
151
150
154
160
155
145
134
162
170
173
171
167
165
167
171
176
175
170
167
164
161
157
157
158
159
156
152
156
165
171
169
163
158
162
164
157
143
134
136
146
154
151
146
141
143
143
141
145
151
157
158
155
152
154
153
149
141
162
167
172
172
170
165
162
164
166
167
167
164
157
152
152
157
163
165
163
161
163
160
152
143
143
153
160
161
152
140
137
144
155
161
161
155
150
146
141
136
139
148
155
153
145
138
137
137
137
138
163
167
171
171
168
162
155
150
151
154
159
159
158
154
151
155
160
165
167
168
164
154
138
133
144
158
167
161
152
147
150
155
159
159
155
154
156
159
157
153
150
150
146
138
131
129
129
126
127
135
155
159
162
161
154
149
148
149
152
151
154
157
161
159
150
145
147
155
165
168
161
146
138
143
159
166
164
157
155
159
164
164
160
153
148
147
156
166
173
172
161
149
136
132
133
139
142
139
139
146
142
149
157
153
141
138
148
159
162
158
153
151
154
152
146
144
148
157
161
157
150
142
141
148
158
157
149
143
146
155
164
163
158
152
146
144
149
161
168
167
157
143
136
137
147
153
156
156
153
152
141
149
158
154
143
140
148
161
165
161
156
153
148
142
141
147
159
164
160
149
142
141
144
150
151
149
140
133
137
145
154
157
156
153
150
144
141
143
144
145
140
136
140
147
151
152
153
156
152
143
159
162
164
161
156
151
150
150
154
160
163
162
153
146
143
150
158
162
159
150
147
152
156
160
159
155
150
144
142
143
149
151
154
154
152
146
140
134
131
130
130
134
143
149
142
133
135
144
145
134
182
177
165
159
160
159
153
146
147
155
163
164
160
154
153
151
149
149
151
156
162
171
176
174
169
166
165
163
159
153
148
146
145
148
150
149
144
142
141
141
140
141
145
144
132
121
123
138
146
142
187
179
165
155
154
157
157
155
155
155
153
153
156
160
161
154
147
144
150
161
175
184
180
168
160
158
160
162
157
152
147
143
142
146
151
153
152
151
156
156
152
148
148
145
138
130
130
139
147
154
166
169
167
158
152
151
155
164
168
163
152
146
152
162
163
156
147
148
158
167
174
171
159
147
145
146
143
136
132
136
146
148
147
147
151
155
155
156
159
154
146
143
149
156
156
148
144
143
146
152
151
165
170
169
159
152
152
158
162
162
155
153
154
160
162
158
153
153
158
164
159
148
136
135
144
147
133
116
113
130
154
159
152
148
146
152
154
156
152
142
133
138
152
166
167
156
146
140
136
135
160
167
172
171
167
162
154
144
141
147
157
158
155
155
161
169
163
153
147
148
149
143
137
143
153
154
143
131
133
148
162
160
150
143
140
147
154
156
151
140
134
141
158
169
164
148
136
131
128
124
166
164
164
160
162
165
157
140
124
131
149
158
153
149
158
171
170
155
144
144
151
155
152
153
155
157
158
158
159
158
153
146
143
141
142
146
151
154
151
144
140
143
154
159
153
140
130
130
135
137
155
157
155
154
156
159
160
148
135
135
146
151
150
149
153
161
159
154
146
153
160
161
155
150
148
153
161
167
162
149
138
138
147
149
146
144
147
152
152
149
144
141
142
143
141
136
133
138
151
158
144
152
158
158
155
155
160
162
161
157
153
148
149
152
152
147
142
141
147
160
165
156
146
141
142
147
154
151
145
136
140
151
158
154
144
142
145
153
155
150
143
143
145
143
136
135
137
148
160
167
145
151
157
159
156
153
156
162
168
166
156
147
146
151
153
148
137
136
145
157
161
152
143
142
143
146
142
135
131
137
151
165
166
152
140
142
155
163
158
149
148
157
160
154
142
139
143
149
154
158
148
144
146
152
154
152
149
151
154
158
157
150
144
145
151
153
149
146
145
154
157
157
153
148
148
146
141
136
135
139
149
157
158
148
142
149
163
168
158
148
148
159
165
161
152
151
151
147
146
147
146
135
135
146
152
153
149
148
151
156
160
158
151
143
144
151
157
158
153
148
151
156
157
155
153
154
157
153
146
138
137
145
149
146
141
142
147
150
143
141
146
152
151
148
147
151
151
147
144
147
143
137
142
152
158
157
157
156
161
163
164
163
158
150
143
143
150
158
157
150
147
149
156
158
159
163
169
165
152
139
136
144
146
142
133
125
124
126
130
137
144
142
134
125
129
136
143
148
147
147
143
152
159
161
162
160
159
161
162
161
156
155
156
155
151
144
144
152
161
160
152
148
151
157
163
164
166
163
154
146
143
143
140
137
130
125
121
123
130
141
146
142
130
122
122
129
140
148
147
137
142
156
160
158
155
154
152
150
147
145
143
144
150
160
164
159
153
156
164
166
158
145
142
147
153
153
153
155
156
154
143
135
131
133
137
136
132
131
138
144
146
145
143
139
134
136
140
146
141
133
141
146
149
149
148
146
142
138
138
138
141
145
151
158
167
170
168
163
161
159
154
145
136
132
133
136
142
150
160
156
140
124
126
138
147
141
134
135
140
143
140
144
152
155
149
141
139
142
141
140
167
179
186
181
173
162
160
161
160
157
158
165
174
171
155
141
141
151
160
163
161
163
162
153
140
135
144
160
171
173
172
172
169
159
147
143
157
177
184
176
166
161
160
156
150
146
149
154
155
152
160
170
177
175
168
162
161
161
153
143
143
154
167
168
159
152
153
159
165
168
170
165
157
151
143
149
160
172
180
179
173
165
162
154
150
149
159
171
178
171
161
159
158
154
150
146
148
150
148
144
154
164
167
161
155
152
158
161
154
143
140
146
154
158
159
163
163
164
164
167
169
164
157
153
158
166
171
173
178
179
174
163
155
153
155
155
152
154
153
152
151
155
159
159
157
154
153
152
149
142
165
178
176
161
147
145
157
168
172
164
154
147
144
146
152
157
157
154
155
161
165
162
156
159
166
169
161
152
158
174
183
177
165
160
159
155
150
141
143
148
151
155
161
166
165
161
160
163
163
157
178
189
187
173
160
156
165
175
180
175
164
154
151
153
154
150
143
143
152
160
165
162
158
160
166
164
149
136
140
161
181
187
179
173
167
162
152
148
153
161
163
161
163
164
159
154
156
166
175
171
176
180
181
179
179
175
170
167
164
158
154
155
161
167
164
152
141
140
150
159
164
164
162
160
158
156
152
147
146
155
166
175
176
176
176
169
160
156
158
167
170
167
163
152
142
137
145
159
171
171
168
163
164
173
182
183
175
160
144
137
137
145
157
165
165
155
149
146
149
150
154
161
165
163
155
150
153
163
168
165
158
156
158
166
170
167
161
153
151
153
158
161
157
147
137
134
141
147
154
161
166
157
154
163
173
179
175
162
145
135
135
144
151
157
158
156
154
154
150
145
145
155
167
168
156
142
145
164
180
176
162
147
144
149
153
156
158
151
144
138
141
149
152
152
151
151
146
143
144
157
170
161
157
157
162
168
171
165
152
143
144
153
163
165
161
159
161
162
159
153
153
161
173
170
155
141
143
160
173
172
160
149
144
142
141
151
160
162
152
142
140
147
154
161
165
164
157
148
149
158
176
173
167
156
151
154
160
161
154
145
145
156
171
176
174
168
167
168
167
168
171
174
174
166
154
149
156
162
163
157
152
151
150
142
141
151
166
173
166
157
152
154
156
161
165
166
163
162
165
164
176
180
171
156
148
145
149
155
153
147
144
149
160
170
172
168
164
164
166
170
175
176
169
160
155
159
169
168
161
155
154
153
151
145
146
158
166
168
164
161
164
162
158
154
156
159
162
166
168
167
171
172
167
160
157
154
154
156
157
155
149
147
147
152
155
157
156
157
155
159
163
164
161
158
161
166
170
167
162
163
163
160
155
154
158
162
162
150
148
154
164
166
161
156
153
155
157
157
155
158
164
163
163
166
168
169
166
163
165
165
160
155
150
152
155
157
155
152
151
153
156
162
161
162
165
165
164
161
161
163
165
162
163
167
171
166
153
137
132
143
158
166
164
160
156
155
152
147
143
144
166
166
164
166
169
170
168
169
172
169
164
156
157
164
172
172
164
152
149
156
166
172
172
168
169
170
168
162
155
150
152
161
169
175
174
166
152
136
132
141
154
164
166
164
160
157
153
149
145
142
170
170
165
161
161
164
168
173
174
170
162
155
156
166
172
174
162
151
148
159
170
175
170
167
173
180
178
165
148
144
149
158
161
165
165
163
156
149
143
145
153
162
168
169
168
161
157
156
156
150
169
169
164
160
161
166
170
174
175
171
165
156
153
156
157
154
146
140
146
160
169
167
157
157
170
181
176
162
149
151
158
156
148
145
150
158
159
155
149
149
155
162
167
171
170
165
160
155
153
152
164
164
160
160
169
173
173
172
171
171
169
164
159
155
150
140
130
130
145
164
170
160
146
144
155
166
163
155
152
159
162
152
137
133
144
154
151
141
138
148
157
161
158
160
165
166
160
150
145
146
160
158
155
157
165
171
170
164
160
165
169
169
169
165
157
142
128
130
148
164
167
155
143
141
146
151
152
150
152
155
150
139
130
136
149
154
144
131
133
147
156
154
146
146
156
162
160
153
151
154
158
156
150
144
146
154
155
155
157
159
165
168
170
165
157
143
137
141
152
155
151
144
145
151
156
156
152
151
151
149
141
131
131
144
159
163
154
143
142
149
153
150
145
147
154
157
155
157
167
174
158
159
150
140
137
142
146
151
154
157
159
160
157
151
142
142
148
157
156
144
133
138
155
169
175
169
160
154
154
152
151
148
149
159
168
169
163
156
150
149
149
149
154
157
154
145
142
150
167
173
162
166
157
146
143
147
151
152
154
154
155
155
151
143
140
145
158
167
156
136
128
143
164
175
173
163
159
154
157
160
165
172
177
178
174
166
156
151
147
146
148
151
156
154
146
136
132
140
151
157
163
168
162
156
155
160
162
163
158
153
152
153
156
156
158
159
166
163
148
132
134
155
169
164
148
140
144
154
158
159
165
177
186
187
175
161
150
142
140
144
144
147
145
139
137
133
135
139
147
155
164
169
169
163
165
172
178
174
164
156
151
152
157
162
167
165
161
153
143
139
147
159
164
152
133
128
142
158
161
158
153
157
167
171
166
158
151
146
146
143
139
133
130
133
137
141
143
144
151
160
167
171
169
165
168
176
181
178
168
162
158
152
147
149
153
151
148
146
147
153
159
162
160
153
143
141
150
160
164
160
153
148
145
146
152
158
162
159
151
139
127
121
127
140
148
147
146
149
159
165
171
171
168
161
161
169
176
173
166
162
160
154
145
139
138
138
141
145
154
160
162
163
164
162
158
155
152
155
158
162
163
158
148
143
148
158
162
157
140
126
122
124
135
147
150
148
149
158
166
166
168
168
165
160
160
160
161
158
153
152
156
158
156
152
147
145
146
152
157
159
159
161
168
173
170
161
153
152
154
161
169
168
160
152
149
157
160
149
133
125
130
140
146
141
136
139
151
162
162
157
155
159
164
164
163
158
151
148
147
151
156
161
165
168
164
159
158
161
163
159
153
157
167
180
179
171
162
159
158
158
159
161
158
151
149
154
157
154
146
143
150
157
153
139
129
136
151
155
145
135
151
157
161
165
164
159
152
155
164
170
170
166
165
166
166
162
162
165
166
161
153
155
163
176
180
176
170
165
159
151
143
143
147
149
148
149
153
157
154
152
153
159
156
148
142
145
150
144
131
122
158
158
161
160
161
159
158
166
182
189
185
171
162
155
156
159
161
163
159
157
155
157
160
161
162
166
167
161
149
137
133
142
153
157
152
146
145
146
144
144
145
149
156
159
155
152
147
137
128
126
166
165
162
161
159
158
159
163
172
179
179
173
163
156
153
155
157
155
149
148
152
156
151
143
143
152
161
156
142
133
137
157
174
176
162
145
137
138
141
144
147
149
152
151
144
138
131
128
128
133
165
164
163
161
161
160
157
155
153
155
160
167
172
165
154
152
152
152
148
147
152
153
147
140
144
155
161
157
149
145
154
170
182
179
162
143
136
140
151
158
158
151
144
134
127
120
120
122
128
135
156
157
156
154
152
155
161
163
156
149
150
160
172
169
158
151
151
155
159
159
156
154
150
151
159
165
162
155
154
159
167
171
169
162
152
143
142
147
157
163
162
153
143
133
126
124
126
130
133
137
152
154
154
148
144
151
165
176
172
157
148
151
162
166
159
153
155
159
162
162
159
155
153
157
164
162
152
141
143
154
165
162
151
144
143
143
144
145
149
156
161
158
151
146
141
140
141
144
146
144
150
156
161
156
150
152
163
172
171
159
148
145
150
157
159
160
160
162
161
158
156
154
154
156
159
153
142
128
129
142
154
153
144
138
143
147
146
139
140
149
158
160
158
154
148
142
147
156
157
148
155
159
163
164
160
157
154
154
155
153
151
146
147
150
157
160
163
164
161
158
154
153
156
160
161
157
148
138
136
143
151
150
144
143
149
153
148
144
142
147
152
155
155
148
141
136
144
158
161
148
171
168
161
156
157
160
155
150
147
152
153
153
150
148
152
157
159
160
158
157
158
163
165
167
162
160
156
153
153
154
151
147
144
149
156
158
152
149
145
144
143
142
144
142
137
132
138
151
158
148
182
178
159
144
144
154
163
164
157
153
154
157
156
155
152
154
153
152
154
156
163
171
170
163
157
153
151
151
156
156
153
146
143
150
159
160
153
146
146
145
141
138
141
146
143
137
136
141
147
148
172
179
168
146
135
145
161
170
164
153
150
157
165
164
159
150
147
148
151
156
163
164
157
148
145
145
139
135
138
150
157
154
145
146
151
154
151
149
151
153
150
147
148
152
152
145
139
137
140
141
152
175
177
164
150
151
159
160
149
142
146
157
163
161
152
146
145
147
149
151
149
143
137
140
146
147
137
124
127
148
164
165
151
144
143
150
153
154
156
156
153
151
153
153
152
146
139
134
131
135
154
165
171
168
166
167
163
149
131
130
146
158
155
142
136
142
146
145
140
134
132
130
133
141
151
154
145
136
138
151
160
160
153
146
145
150
154
155
152
147
147
149
150
151
148
143
138
131
127
136
165
158
153
154
160
166
160
142
123
126
148
161
155
140
134
142
147
142
131
128
134
140
141
145
148
154
159
160
158
153
147
147
151
153
154
155
153
152
146
141
140
145
145
146
144
141
136
131
131
145
165
154
145
142
144
148
149
142
136
140
149
157
155
152
151
151
145
139
137
145
155
157
151
143
142
148
159
167
164
153
140
140
146
154
155
152
151
151
148
147
147
146
144
142
139
136
134
135
144
159
155
154
152
150
144
142
147
157
167
164
150
139
141
153
164
159
145
138
148
162
168
161
150
141
139
140
144
148
152
152
151
150
151
150
148
149
151
154
151
149
149
153
152
143
134
127
130
138
150
162
152
156
159
160
157
153
156
167
176
170
149
126
123
142
159
161
150
145
153
165
163
152
142
142
142
139
134
135
142
152
160
161
155
149
143
147
154
156
150
142
141
152
159
153
140
127
124
127
137
149
159
155
156
158
158
159
160
160
161
157
148
135
129
137
151
158
159
156
155
155
152
148
144
146
147
147
147
147
149
150
150
154
156
152
147
147
149
150
144
137
137
150
161
162
154
141
128
118
118
130
159
154
150
149
149
152
156
157
156
155
157
158
155
149
145
147
156
158
156
149
147
149
152
151
151
158
168
172
163
145
135
140
150
151
144
136
135
138
142
145
148
152
155
157
159
154
141
125
118
128
156
154
155
153
150
150
155
162
164
162
162
166
168
159
144
134
139
151
157
156
151
152
157
158
159
164
175
175
160
140
133
136
145
144
137
129
126
131
141
156
163
156
144
137
143
150
149
139
135
138
149
162
172
167
161
156
156
161
163
159
154
155
159
156
143
128
127
145
164
168
160
151
152
157
163
162
161
155
148
142
141
139
139
139
143
142
137
132
139
154
165
157
137
123
125
136
144
145
140
141
148
164
174
172
161
155
155
158
159
156
151
145
144
142
141
136
138
149
164
165
155
141
140
149
158
156
147
142
145
148
147
141
138
145
157
159
151
138
137
144
151
151
141
127
120
123
130
134
133
132
148
156
164
162
151
142
147
158
168
170
162
150
138
132
140
151
159
160
156
147
139
131
128
133
141
144
145
147
154
155
147
139
142
154
160
156
145
140
142
144
141
140
142
139
129
119
120
126
129
128
167
173
175
175
175
179
176
165
153
147
151
161
169
166
158
151
154
161
166
166
164
167
172
174
171
168
166
168
169
171
174
180
180
170
157
150
157
166
167
162
159
161
163
160
156
158
163
163
158
154
168
172
172
168
166
170
173
165
154
145
146
152
157
158
155
155
158
166
172
174
168
162
160
166
171
170
165
164
170
176
177
171
162
153
146
144
154
162
163
158
156
161
163
161
153
148
147
150
154
160
166
169
163
150
141
144
155
160
159
156
155
155
152
153
154
157
160
161
165
169
166
155
148
155
166
170
165
162
169
181
180
167
152
146
150
158
163
162
156
150
150
159
170
171
162
153
149
151
160
165
161
168
163
143
127
126
143
164
176
176
168
160
152
150
150
151
150
151
157
165
165
156
149
154
166
170
164
161
171
184
184
166
148
145
157
169
171
162
152
147
147
156
169
179
177
166
159
162
168
168
160
169
169
157
143
140
154
174
185
183
171
163
161
160
156
149
144
149
156
164
165
162
160
161
164
168
161
159
164
174
174
157
140
139
155
168
166
156
150
149
151
157
167
177
178
170
164
166
167
161
167
167
170
173
171
167
166
169
173
170
163
163
169
176
173
162
153
152
157
162
163
168
169
166
160
158
157
156
158
158
155
146
139
142
153
159
153
147
146
151
155
158
158
160
159
158
157
159
158
154
181
172
166
171
174
172
161
154
152
155
158
161
170
180
180
170
157
150
149
151
157
164
170
167
154
146
147
155
157
154
153
152
157
162
164
159
152
146
144
146
150
151
147
140
138
143
148
154
154
152
182
175
167
165
163
161
151
146
149
155
157
159
163
170
171
164
153
147
143
142
144
155
164
163
152
141
144
152
159
160
162
167
176
178
173
167
162
160
154
150
147
146
145
140
139
142
148
154
158
158
167
172
175
167
162
159
158
157
158
157
157
160
164
166
163
159
157
155
148
143
142
148
160
164
157
148
147
154
156
156
160
168
174
172
167
167
177
183
175
164
157
159
160
158
154
152
150
153
160
160
161
174
179
170
163
163
167
169
161
156
155
160
169
171
167
165
165
164
158
150
149
154
162
159
157
157
160
158
150
142
144
152
156
152
150
161
177
183
176
168
167
170
169
162
156
153
154
155
159
159
175
178
171
161
157
160
165
165
158
150
147
155
161
168
166
170
173
170
160
153
156
164
167
158
155
161
169
167
152
140
140
145
146
142
143
154
163
162
157
158
164
166
158
151
148
154
158
160
157
156
179
170
158
153
155
157
158
157
157
154
148
146
145
149
154
161
169
167
160
155
162
172
169
160
155
160
169
169
160
152
150
148
143
142
144
150
150
145
144
149
157
159
154
151
153
158
162
160
156
154
163
153
151
157
162
159
158
161
167
166
155
148
145
149
153
158
159
157
157
156
163
171
170
163
160
165
167
162
156
154
154
152
151
147
147
146
144
144
150
157
160
161
161
160
160
161
162
160
156
155
147
148
158
166
166
160
160
167
174
169
159
157
161
173
174
166
155
147
146
153
163
170
169
166
172
174
168
156
145
142
146
153
159
157
152
146
143
147
156
160
161
160
161
160
159
160
162
162
161
156
152
159
168
168
160
154
155
166
171
169
161
160
170
181
180
169
153
143
144
152
163
167
165
165
175
183
177
160
141
137
143
155
160
161
158
153
147
147
149
150
151
150
151
155
159
162
164
165
162
157
170
177
175
163
150
145
148
158
167
170
167
162
158
158
160
159
152
146
146
154
164
165
160
161
172
181
179
166
153
150
153
157
158
160
160
160
153
147
141
138
136
136
142
157
171
176
170
160
152
151
179
181
171
159
150
146
149
155
164
171
173
164
151
145
149
153
152
149
150
157
163
162
156
151
156
164
169
167
164
162
160
157
153
154
157
160
158
151
144
140
134
132
142
161
180
183
169
150
141
146
169
165
159
154
152
155
155
156
162
170
172
165
157
154
157
154
150
149
154
160
160
157
151
148
146
148
153
156
159
160
157
153
149
150
157
161
163
159
153
152
149
146
150
162
175
177
165
150
145
151
157
153
151
151
153
156
157
158
161
161
160
158
158
161
158
153
149
154
159
161
151
145
149
154
156
150
145
146
154
158
158
152
148
152
165
171
166
159
154
157
164
165
163
161
162
162
159
156
158
161
156
158
157
156
155
155
157
158
160
159
154
149
147
148
148
150
159
171
169
151
133
132
149
168
174
163
149
144
151
165
169
161
153
154
167
172
166
153
151
157
168
172
168
160
155
150
148
150
157
158
160
167
164
158
155
156
158
159
158
157
155
150
145
138
139
150
168
181
169
142
124
132
154
173
178
169
155
149
154
167
173
169
159
155
160
161
155
146
149
155
164
168
167
159
146
135
130
138
147
150
165
169
161
152
152
158
162
161
156
156
157
160
154
150
147
154
163
168
158
140
135
146
161
164
162
157
154
153
156
160
164
165
161
157
153
150
146
146
150
153
158
162
163
152
136
121
124
139
151
154
176
173
161
149
152
161
167
164
158
155
157
160
160
159
158
156
152
149
147
147
152
157
159
154
147
146
153
159
163
161
158
158
158
159
158
152
151
154
155
153
148
146
147
146
139
140
145
159
166
165
182
185
172
160
155
163
168
166
162
159
155
150
145
150
155
154
147
145
148
154
158
157
154
154
149
149
153
165
175
175
164
156
155
161
163
159
158
159
159
152
136
124
126
144
161
174
177
176
174
166
169
182
179
165
153
153
159
166
166
162
154
143
140
146
154
155
151
152
155
158
155
155
158
164
162
156
153
161
170
171
162
155
156
161
162
157
151
153
154
151
134
118
119
140
165
181
183
176
169
163
149
164
171
161
150
144
151
161
165
162
154
147
146
154
162
161
158
159
161
161
157
158
165
171
172
161
152
148
150
150
150
152
156
161
160
155
150
150
152
153
149
138
133
138
148
158
163
163
161
161
141
152
159
160
156
151
151
154
157
159
154
152
155
163
167
164
160
162
164
166
159
155
160
167
169
162
151
141
137
140
144
152
159
163
165
164
166
164
162
162
165
164
154
141
136
141
148
149
146
152
152
152
154
159
164
159
152
151
157
162
162
158
158
163
165
162
160
162
166
164
159
151
150
154
161
159
151
140
136
142
153
163
168
168
167
171
175
172
166
160
162
162
156
143
140
144
146
137
130
136
160
153
150
154
161
160
153
152
160
169
170
164
159
160
162
160
157
158
158
157
154
151
146
143
148
154
153
144
141
146
159
173
180
174
165
156
156
157
154
148
145
142
142
141
145
148
146
135
127
130
156
152
148
149
156
155
151
152
159
166
168
167
167
164
162
158
154
151
145
144
150
155
150
141
140
148
153
152
145
144
153
170
182
176
156
137
127
132
140
143
139
134
132
138
143
147
148
147
142
139
153
151
150
152
152
152
152
153
155
156
162
167
171
170
164
159
157
154
145
142
147
157
156
150
146
150
153
151
145
141
145
157
170
169
152
130
116
120
131
144
147
147
143
140
138
141
148
157
157
151
158
159
158
155
152
155
159
162
158
152
152
158
166
168
166
166
168
166
159
154
156
161
163
161
158
156
153
146
143
144
147
152
154
156
150
141
127
122
129
143
156
160
156
146
136
132
139
149
155
150
169
166
162
156
154
159
168
174
170
155
144
145
154
166
169
166
164
162
162
163
168
169
166
163
163
161
152
141
139
145
153
152
143
142
149
150
142
129
127
142
159
164
157
148
135
128
127
132
140
144
170
165
161
156
154
158
168
176
171
155
138
135
148
165
169
162
149
149
159
170
175
171
163
158
158
162
156
145
138
142
152
152
143
138
144
152
150
139
136
150
160
162
153
144
135
129
128
129
138
145
163
162
160
157
155
156
160
163
163
153
140
138
145
158
162
156
148
150
161
171
172
164
155
152
154
159
159
152
146
145
150
150
145
142
145
152
153
150
151
155
158
155
149
145
144
144
143
145
149
151
152
158
159
157
159
160
162
161
157
152
148
146
148
148
150
155
161
166
167
164
159
152
147
147
148
149
150
149
148
150
150
149
151
153
156
155
153
150
149
146
141
136
140
146
153
154
151
153
152
150
145
154
154
154
157
166
173
169
156
148
149
155
153
148
149
157
168
171
164
155
150
148
146
144
142
140
141
144
150
155
154
151
153
161
166
157
145
135
131
129
124
123
131
141
148
147
144
146
145
141
143
152
151
145
148
161
172
167
151
144
150
159
165
162
158
157
160
161
155
153
151
151
149
144
144
144
147
151
158
161
161
154
150
154
160
154
141
128
126
130
134
135
135
136
136
137
137
139
139
136
146
154
154
146
145
154
163
159
146
142
150
162
168
164
156
150
148
150
150
150
151
152
150
151
153
156
158
158
161
163
162
155
146
146
149
150
144
137
136
144
152
154
145
134
130
133
138
139
139
139
156
162
158
152
150
156
163
159
149
144
151
161
161
149
141
140
145
148
147
145
142
141
143
147
153
157
158
156
156
156
156
154
152
151
150
149
146
141
139
144
151
153
145
134
131
135
139
136
132
143
166
162
157
152
152
158
163
160
153
152
159
166
160
144
136
139
147
148
145
141
139
134
133
135
141
146
151
154
156
155
151
148
152
155
152
148
144
142
141
144
149
149
142
135
134
141
140
133
126
139
167
158
153
152
150
148
153
155
158
161
165
168
165
154
149
148
147
147
147
148
149
144
135
130
131
137
145
154
161
159
149
141
142
145
145
144
143
144
149
152
155
154
146
136
135
143
146
141
132
135
164
158
155
155
151
145
145
151
161
170
165
155
150
152
153
149
146
147
154
161
159
152
147
143
142
139
140
145
154
158
150
139
134
135
140
144
145
146
150
151
152
151
145
138
133
136
143
143
136
134
163
167
165
161
158
152
149
152
161
163
155
140
131
136
144
146
146
152
159
163
157
151
150
157
158
149
139
135
144
151
152
146
145
148
150
150
147
144
140
134
130
132
138
139
135
130
129
128
128
131
168
176
169
160
155
156
156
156
156
152
146
141
138
143
144
145
147
155
158
157
148
140
144
154
159
155
146
144
144
150
151
155
163
167
163
150
138
134
131
124
117
117
129
140
144
135
123
115
114
121
168
173
168
153
145
145
153
159
155
148
145
152
161
163
157
150
149
152
154
150
143
140
143
147
147
149
151
154
153
152
151
155
163
165
157
142
131
133
140
140
132
122
128
139
152
149
135
120
116
121
159
166
167
153
140
133
141
152
155
150
150
157
170
174
168
157
152
153
153
153
151
151
151
147
144
142
147
150
150
149
147
144
143
139
140
144
144
146
153
160
157
143
131
135
147
158
156
145
136
137
152
163
167
161
147
134
134
139
145
150
150
156
161
165
164
156
154
157
161
163
161
158
153
149
145
142
142
140
139
141
140
133
124
124
138
158
165
160
156
161
163
156
137
127
134
152
165
161
152
151
159
164
168
162
149
140
136
138
145
153
157
154
146
141
141
146
152
159
163
161
156
150
145
144
147
149
146
139
136
138
140
134
130
135
155
172
174
160
148
148
152
151
141
128
126
135
147
149
145
145
165
164
165
157
147
140
143
154
166
174
169
154
136
127
128
139
150
154
151
147
141
137
135
139
147
150
150
148
147
147
149
147
149
156
166
166
160
154
150
146
142
143
144
138
128
120
121
126
129
128
160
157
155
161
173
185
187
179
172
171
173
170
165
160
162
168
174
176
174
170
165
160
163
173
179
178
164
147
142
148
161
170
175
170
163
157
153
155
154
159
168
179
180
169
160
161
166
165
158
155
166
170
168
168
173
181
183
178
172
169
165
160
156
156
160
164
165
168
171
171
165
159
162
173
178
164
137
118
120
135
149
155
156
155
156
159
164
170
166
164
168
177
177
165
151
146
146
149
156
165
168
172
172
167
160
157
158
160
162
166
164
157
153
156
159
160
158
159
167
171
165
157
157
167
170
158
135
119
123
137
149
152
152
153
159
170
183
186
179
168
160
162
165
164
153
143
142
148
162
172
164
170
174
166
150
141
144
155
162
168
164
160
159
161
161
159
156
159
166
169
164
154
153
161
168
166
157
150
152
159
162
157
151
151
162
175
185
183
174
160
150
148
156
165
167
158
149
150
160
165
159
168
173
167
153
146
154
165
173
172
165
163
164
166
165
160
157
160
164
166
162
158
161
166
170
172
167
166
169
172
168
155
141
141
154
167
171
165
156
148
147
149
161
172
176
168
156
149
148
150
163
162
162
159
158
157
164
170
176
173
167
165
169
172
173
166
159
158
160
163
164
170
178
178
172
166
160
158
159
160
156
148
139
139
149
157
157
151
147
146
149
154
161
167
170
168
162
155
146
140
171
155
142
142
148
157
158
161
165
168
168
167
170
174
176
168
158
155
157
163
170
178
183
180
170
163
156
150
144
140
142
146
150
154
156
155
151
148
147
148
151
152
151
151
152
160
168
171
163
149
169
157
145
142
147
153
151
153
159
166
168
167
168
171
170
162
157
154
158
164
167
167
167
166
166
163
161
154
144
138
143
155
166
168
162
156
153
154
155
154
154
155
153
148
147
151
162
177
180
163
166
173
173
164
159
159
160
162
165
168
168
167
167
167
163
158
156
159
161
161
154
147
148
156
160
161
160
156
152
149
153
160
164
163
156
157
160
161
159
159
163
172
173
163
153
147
149
159
166
163
168
185
186
174
164
166
171
172
171
168
167
167
167
167
165
164
163
160
154
148
145
145
148
152
155
156
157
156
151
149
153
156
155
152
153
159
162
157
151
153
167
178
177
163
155
149
143
140
141
149
174
177
168
157
157
162
168
168
167
165
164
166
167
170
173
177
175
164
147
140
148
161
165
158
153
158
163
161
151
144
144
149
152
153
159
163
158
144
136
142
155
162
156
150
150
154
152
143
135
142
172
161
150
148
154
158
157
156
158
163
162
163
161
166
172
181
183
172
155
149
158
172
176
167
160
162
169
169
156
146
144
147
153
157
159
158
151
143
139
143
146
145
142
145
153
162
161
154
147
151
160
151
152
157
161
154
146
147
155
159
157
155
156
161
164
168
173
171
165
157
158
166
168
167
166
168
168
165
158
154
154
156
157
152
145
144
147
154
158
157
151
147
149
156
161
162
161
159
159
161
147
149
161
169
164
150
143
146
151
151
149
154
162
163
158
154
154
156
157
157
157
155
154
158
167
171
166
154
149
153
163
166
160
145
136
135
146
163
170
166
157
151
155
158
157
156
160
163
165
162
152
158
166
166
158
148
145
148
147
144
148
156
163
163
153
150
150
154
156
157
157
155
152
154
165
171
166
152
144
150
160
165
159
151
144
141
146
152
155
154
150
146
144
147
149
155
160
164
161
158
167
170
167
158
151
149
151
150
147
146
151
157
156
152
149
155
165
168
165
159
159
161
161
160
164
168
168
161
153
151
152
156
159
160
159
153
148
145
145
143
138
134
136
146
155
161
159
154
150
151
172
173
167
157
153
154
156
152
150
150
154
155
148
141
146
159
174
175
166
154
152
159
167
166
162
161
166
169
164
156
153
156
159
161
157
154
157
161
163
154
144
139
146
160
168
162
150
140
138
141
164
161
160
161
162
163
158
153
154
155
155
152
148
143
149
157
166
167
160
152
150
160
168
167
159
153
156
163
165
161
159
163
164
159
153
154
164
174
176
171
163
163
168
170
167
157
145
137
136
137
155
149
154
164
170
165
159
155
158
160
156
151
149
151
156
156
157
160
161
160
158
163
168
168
160
148
147
152
162
165
170
170
165
158
155
157
162
162
163
167
176
180
173
162
151
150
149
146
143
140
155
156
160
170
172
165
159
160
166
166
159
152
150
150
154
155
157
161
161
157
154
158
165
168
164
154
146
145
155
170
177
170
154
148
154
159
156
148
149
158
172
172
160
146
144
146
150
147
143
140
161
167
167
166
165
163
162
163
167
168
166
160
152
148
148
154
159
161
157
149
143
147
155
164
168
163
151
144
150
163
172
162
140
129
136
149
156
155
156
158
161
158
152
145
141
139
139
138
137
138
168
171
161
150
149
155
163
163
162
165
169
170
162
151
144
146
150
151
150
147
146
147
151
158
166
170
163
150
146
153
159
153
136
124
129
146
162
168
164
156
151
154
158
152
139
130
129
139
143
140
171
171
161
151
150
154
155
155
155
163
168
167
159
150
145
143
142
143
147
153
155
152
150
154
166
170
165
157
153
158
159
157
152
146
150
157
167
171
166
154
148
150
153
148
137
134
143
155
156
149
166
170
171
168
165
155
149
151
157
165
161
150
143
143
149
150
147
146
151
156
158
157
156
164
169
169
163
163
166
169
167
165
169
175
175
167
162
164
167
163
150
138
134
136
141
150
159
163
160
152
152
163
171
176
167
155
150
156
167
172
159
140
133
145
157
162
158
154
154
159
161
163
167
173
173
168
159
161
165
162
154
153
166
179
176
159
148
156
176
180
161
136
124
131
144
152
152
149
151
152
141
154
161
162
156
154
156
165
172
172
159
146
142
154
165
166
159
155
158
165
166
167
167
170
170
163
156
152
149
139
131
133
146
161
159
150
146
159
178
189
174
150
138
141
147
145
138
137
146
157
149
153
154
155
155
156
160
164
168
165
159
155
155
159
162
158
152
153
160
167
167
162
158
155
154
151
146
139
132
129
129
133
141
149
153
153
157
164
173
176
173
164
156
151
151
148
145
145
153
166
159
158
157
160
166
167
160
152
150
152
154
158
160
160
159
153
150
153
158
159
156
150
143
140
140
139
135
129
131
141
152
154
154
152
152
157
160
158
156
154
159
160
153
145
144
152
157
153
150
160
159
157
155
162
172
173
160
146
141
146
153
158
161
163
162
157
155
155
156
153
150
147
141
136
135
137
135
136
142
153
163
168
166
157
153
148
146
143
141
141
144
143
137
133
139
152
160
155
146
145
160
151
147
154
165
167
159
152
149
152
154
157
161
165
169
166
159
157
154
153
155
157
152
144
139
140
147
150
151
150
149
154
158
158
152
141
133
134
136
136
133
131
130
132
142
153
161
163
155
145
162
154
150
151
154
155
154
154
157
158
156
155
158
163
168
169
169
164
158
157
160
165
163
155
148
147
149
149
147
137
131
135
144
154
153
146
138
136
137
138
138
139
143
147
149
154
166
174
170
157
165
164
164
163
159
155
153
154
158
159
156
152
150
153
162
171
177
172
161
156
158
164
167
163
158
154
148
140
134
133
132
135
142
152
155
156
147
139
138
146
152
155
153
148
146
150
159
167
166
158
164
163
165
168
168
165
162
159
158
155
150
146
147
153
162
167
166
164
160
157
160
163
164
161
161
161
156
145
134
133
141
150
152
154
158
159
150
138
135
146
157
156
145
137
134
136
139
142
146
147
161
154
153
157
165
169
171
171
170
161
148
144
148
160
160
153
142
142
152
163
171
168
160
154
157
166
175
167
149
138
143
152
155
152
152
152
148
139
137
145
152
147
136
129
132
131
127
125
130
144
160
156
151
150
153
158
168
175
179
170
155
149
152
158
154
141
132
138
155
169
173
167
155
147
150
163
178
178
162
146
144
149
152
146
141
142
146
148
149
148
149
144
139
141
144
142
131
124
129
143
146
156
163
160
152
151
161
169
172
168
158
152
149
148
146
143
147
154
162
166
161
150
142
138
140
150
158
163
160
153
150
150
152
146
142
140
144
150
152
151
146
143
148
152
155
151
142
132
133
142
127
148
166
170
168
165
164
163
156
156
159
158
153
147
148
153
160
166
163
161
150
140
135
134
136
138
142
147
153
155
154
154
154
157
155
147
143
140
141
141
140
142
146
148
148
146
143
141
141
142
128
136
150
166
176
180
173
161
153
155
162
164
163
161
159
158
157
157
156
158
154
149
144
141
141
143
148
156
158
157
152
150
153
159
164
158
145
137
130
131
137
143
143
136
131
135
145
153
150
145
148
142
143
153
167
174
170
161
161
166
167
166
164
165
165
157
148
147
154
159
163
161
158
152
150
155
162
170
168
159
148
144
147
154
161
159
150
139
131
134
140
145
142
132
126
134
146
156
155
147
163
159
156
154
153
154
156
160
163
165
160
156
156
157
158
156
152
149
156
160
160
156
151
150
153
157
162
167
166
158
150
143
145
148
151
150
146
139
138
140
143
146
142
133
131
138
146
146
141
141
164
167
170
164
150
142
148
157
162
157
151
149
153
154
155
155
156
156
157
155
147
137
133
137
145
149
148
150
154
156
151
146
144
145
141
136
134
137
141
144
145
147
143
141
142
145
148
138
126
126
154
160
169
167
157
146
146
154
158
156
153
156
159
156
153
152
151
151
149
145
138
130
128
133
142
144
138
138
145
153
148
140
136
133
131
129
131
136
142
145
146
147
145
141
142
147
152
144
126
118
154
157
161
165
163
155
147
146
151
161
165
164
159
151
144
141
143
147
147
146
140
140
143
149
151
148
139
137
143
150
146
135
129
132
137
138
138
138
141
143
140
137
133
128
130
137
151
148
135
124
160
163
160
161
162
158
149
141
145
156
165
163
155
145
136
132
137
150
155
153
146
143
152
159
159
153
147
144
147
151
147
142
143
152
157
152
144
140
143
141
132
121
118
120
127
133
144
147
142
134
161
165
160
153
153
155
153
149
146
149
153
160
160
157
144
133
135
150
161
159
148
141
146
155
158
155
152
152
154
155
157
160
169
178
176
158
144
139
143
144
131
116
115
128
142
146
146
146
141
132
150
158
160
153
147
145
151
155
150
143
142
151
166
172
163
147
140
146
154
153
147
141
144
150
152
150
148
148
154
159
165
167
170
172
168
156
143
141
145
147
135
124
126
140
157
159
155
148
137
124
138
142
153
153
146
141
143
151
152
147
144
150
161
171
176
169
158
148
141
144
149
153
154
151
147
143
141
140
148
157
166
160
144
137
142
152
155
151
146
143
140
138
137
141
150
159
160
153
138
125
141
138
143
146
146
141
139
140
147
152
154
152
150
157
172
181
177
158
142
142
153
165
160
149
141
141
141
140
140
149
156
147
126
117
128
153
165
159
146
142
145
146
140
134
137
151
161
155
143
135
158
147
142
144
146
145
142
139
145
155
163
159
148
145
156
171
174
163
148
147
156
162
154
141
136
142
147
146
141
143
146
145
134
131
139
156
163
155
146
144
150
151
142
132
134
146
155
154
147
143
169
160
148
143
145
146
144
144
147
156
163
159
151
146
148
152
153
151
147
148
152
155
151
146
144
147
147
148
144
146
147
148
150
153
156
155
152
149
149
151
152
152
148
144
141
141
145
144
144
143
165
159
155
160
168
174
173
172
179
186
186
176
165
163
172
180
178
170
164
164
163
160
156
162
168
164
153
139
137
145
150
148
142
145
155
160
159
155
152
155
162
170
169
158
149
146
149
152
153
156
164
170
172
170
172
172
171
170
174
178
175
164
159
163
172
176
168
161
162
162
161
159
163
174
175
163
138
123
124
132
136
135
136
143
158
169
177
175
168
163
163
170
167
155
148
145
151
158
162
164
161
169
172
170
166
161
158
161
164
167
163
155
153
161
168
165
158
156
160
162
158
158
165
174
176
165
150
138
133
133
137
143
151
154
157
168
179
183
176
166
160
157
153
151
151
154
158
159
163
166
160
168
169
167
162
158
156
156
158
157
153
152
155
162
166
161
158
162
165
162
155
152
158
168
174
172
169
162
154
149
152
163
170
167
161
158
163
167
165
160
151
146
143
148
153
155
150
147
152
158
169
172
168
161
157
157
161
161
157
153
152
154
160
163
164
161
160
163
165
161
155
153
159
167
172
169
167
164
163
165
171
179
182
177
169
161
157
153
151
150
149
148
146
150
151
146
137
132
136
147
171
167
156
149
151
160
167
166
158
153
154
157
161
163
161
158
155
154
156
160
161
166
173
175
172
165
155
152
155
161
172
177
176
176
174
171
166
158
151
150
152
154
156
153
151
146
142
141
143
148
157
144
134
138
151
165
174
169
159
153
156
160
164
165
162
159
154
152
155
160
167
170
171
172
170
166
159
152
146
144
148
153
157
159
163
166
164
162
157
154
154
155
156
152
150
154
162
170
170
159
148
138
134
142
159
175
178
171
162
157
161
164
165
166
165
161
159
159
166
170
164
156
150
155
165
172
172
165
154
145
139
139
143
145
145
146
148
149
152
153
153
154
155
152
153
155
168
182
184
167
164
169
161
157
161
172
175
172
168
166
167
166
166
164
164
162
159
165
171
171
162
146
137
141
152
161
164
167
170
168
162
152
147
144
143
142
138
137
140
146
153
159
161
160
156
154
156
162
167
165
180
187
175
156
149
155
163
168
171
173
171
165
160
161
165
165
159
153
155
160
161
155
147
144
147
149
155
159
168
176
176
168
159
155
156
156
147
139
137
145
157
164
163
160
157
154
146
140
139
151
175
175
160
145
143
149
155
159
168
173
172
164
156
162
174
177
164
150
141
148
161
172
167
158
152
154
157
158
153
154
157
158
158
162
165
167
158
147
146
153
162
163
155
150
151
156
149
135
130
142
163
159
155
154
158
160
153
154
162
169
170
167
163
168
178
182
175
162
152
149
159
171
175
169
162
161
164
162
153
143
139
144
152
160
163
163
159
155
156
157
158
154
148
146
150
153
146
140
141
149
163
163
166
173
172
161
151
148
151
158
161
166
168
167
166
167
170
168
159
149
149
155
162
165
166
166
163
158
155
153
155
156
156
153
148
150
155
161
160
154
147
148
156
162
161
151
143
141
151
159
171
172
174
172
164
151
144
141
140
141
146
156
164
160
150
146
150
155
150
141
140
141
148
156
163
165
155
148
151
166
179
182
169
152
141
143
154
162
158
148
143
150
166
177
173
156
142
142
152
160
174
172
168
161
153
151
149
144
136
131
140
156
163
157
145
141
146
148
145
141
143
145
146
151
158
161
154
144
146
161
177
181
171
155
148
148
156
158
153
146
142
150
162
167
161
150
141
141
150
158
163
161
158
157
159
167
169
159
141
133
145
162
168
158
149
148
155
160
154
146
147
151
155
156
156
159
158
155
153
153
157
161
162
162
159
156
155
156
153
148
144
143
145
147
144
136
134
140
151
157
148
149
153
161
169
178
179
168
153
144
150
161
164
157
149
151
163
164
155
144
141
151
161
163
159
156
160
166
163
156
151
156
163
165
157
149
151
162
165
159
146
142
145
147
142
135
134
142
150
152
143
143
153
166
172
172
168
162
158
156
154
160
161
156
149
148
154
157
152
144
144
156
164
163
155
151
160
169
169
163
160
167
173
167
149
138
145
160
166
160
153
152
157
155
146
139
140
144
146
138
151
145
155
167
171
162
155
153
159
163
162
161
160
157
150
146
146
146
150
156
164
170
167
157
148
146
153
163
166
163
162
169
173
165
148
137
138
145
150
155
160
164
160
150
141
141
144
144
139
134
160
156
159
168
169
161
154
153
160
164
163
161
159
156
156
152
146
143
146
161
176
180
170
158
149
145
149
150
152
156
162
164
163
155
148
145
145
145
148
154
161
160
149
140
136
141
145
140
135
134
167
166
165
163
163
162
163
161
162
163
163
161
155
153
154
153
149
142
143
153
167
172
167
161
157
155
149
140
140
150
162
163
154
144
147
158
167
165
161
153
151
146
144
141
142
148
146
140
135
137
168
168
165
161
159
162
163
163
161
163
163
158
151
147
150
151
148
143
144
152
158
157
155
156
160
165
160
147
143
151
163
165
155
145
149
168
186
184
165
146
138
143
149
151
148
150
152
151
146
142
159
161
168
172
165
155
147
148
156
166
165
157
146
141
143
145
146
147
151
157
158
154
149
150
160
165
163
153
153
160
169
169
162
155
158
170
180
175
156
139
138
147
155
149
138
141
153
160
157
148
144
148
170
184
180
156
134
133
152
166
165
152
141
140
144
146
148
148
154
161
161
156
155
159
164
164
157
154
161
168
168
165
164
164
164
161
157
156
154
151
153
155
154
141
126
126
136
149
155
153
143
146
161
182
187
169
146
138
150
162
162
150
143
147
153
154
152
147
149
155
162
164
167
171
171
164
156
154
159
160
155
152
158
166
164
151
145
152
166
173
166
157
152
144
132
118
113
124
143
152
155
152
153
164
177
176
166
154
151
157
158
154
153
156
161
161
155
146
146
153
161
168
169
168
166
162
157
156
155
150
144
143
151
159
158
152
151
160
174
174
161
149
150
155
148
125
109
114
134
150
162
157
152
155
164
172
170
159
152
152
159
161
161
158
155
158
156
155
153
156
160
161
158
152
149
152
155
155
154
151
148
144
145
147
149
152
157
162
162
153
142
139
146
155
153
140
129
133
142
150
154
156
158
159
164
169
165
155
146
148
157
162
162
155
150
152
158
162
159
153
152
150
144
141
139
143
144
147
152
156
155
147
141
138
140
145
147
146
141
138
142
148
152
149
145
146
150
152
150
150
149
153
156
163
171
171
162
151
145
146
155
159
158
154
150
154
159
161
155
148
145
145
145
146
143
142
142
146
151
154
151
144
139
138
141
139
135
133
134
139
154
164
163
150
142
147
154
156
152
149
161
153
148
155
166
169
162
154
152
153
155
155
153
153
156
158
160
158
153
152
153
158
156
154
150
148
147
148
151
148
142
140
142
148
151
146
143
142
145
149
155
162
162
155
149
148
153
154
152
150
173
157
146
146
153
157
156
157
159
161
160
155
149
152
156
160
162
159
158
159
165
168
166
159
150
148
146
148
149
146
143
142
147
153
157
158
158
159
157
152
149
146
148
148
149
147
152
155
152
149
166
158
152
151
154
153
155
154
158
162
162
156
148
145
150
160
164
163
159
158
162
165
166
161
155
148
145
142
142
144
148
151
151
150
156
159
161
161
157
153
149
140
133
132
138
144
151
152
148
144
154
151
151
160
167
165
158
152
152
154
151
149
146
146
151
159
167
168
162
156
154
156
160
159
159
159
158
151
142
138
145
152
154
152
151
150
151
149
146
147
146
137
127
123
131
141
147
146
143
142
155
149
148
161
172
175
166
159
155
151
147
144
147
149
154
159
164
168
164
159
154
154
155
154
156
167
176
171
149
131
133
147
155
153
147
144
145
142
140
140
140
136
130
132
138
141
139
137
138
144
161
158
159
161
165
166
166
166
167
161
153
148
150
153
155
154
157
162
164
163
160
157
153
149
152
165
176
175
159
138
134
146
154
151
144
143
146
152
150
146
145
144
144
144
144
138
132
126
133
143
152
164
169
164
153
150
154
162
167
165
160
157
155
154
153
152
153
158
163
164
159
152
148
146
148
153
160
164
161
155
150
151
152
148
142
140
145
152
156
157
156
155
155
150
142
136
129
124
126
138
139
155
168
168
158
150
145
147
155
162
165
162
158
155
154
152
151
153
158
160
156
148
143
146
147
147
147
151
159
162
162
158
154
147
141
139
142
149
151
155
157
159
155
147
138
135
134
133
132
136
143
144
152
166
175
167
149
142
150
166
171
164
156
157
158
151
140
139
147
156
156
152
149
149
147
146
143
148
151
156
159
157
154
148
144
146
151
152
149
142
142
148
148
142
135
136
144
150
150
146
158
145
145
163
178
173
150
142
155
172
172
155
148
154
159
150
135
131
143
156
163
161
156
152
148
145
147
152
153
152
151
152
150
147
146
154
163
163
152
138
133
133
139
138
136
139
147
157
160
150
163
154
155
162
166
158
146
146
159
169
157
142
138
147
155
155
145
144
154
164
165
158
150
144
146
148
155
160
162
157
151
147
145
145
145
147
154
161
156
146
132
130
136
139
142
144
147
149
147
142
156
161
167
163
151
140
142
152
159
153
141
134
138
149
155
156
155
153
159
163
157
144
136
141
153
158
157
156
159
158
149
142
140
142
142
138
138
145
150
146
134
130
136
142
147
147
146
140
131
126
153
160
167
162
148
141
145
155
158
151
140
141
150
155
155
155
153
151
149
149
146
141
140
150
161
163
150
139
142
149
147
139
137
141
144
141
137
138
139
135
129
131
138
144
145
144
146
140
128
123
155
158
159
159
159
156
152
154
154
153
152
154
156
157
155
153
152
147
143
138
143
148
155
159
159
152
141
132
136
146
146
139
134
140
146
149
144
140
138
132
129
132
137
136
135
140
145
145
140
136
158
155
150
152
161
163
155
147
146
153
161
163
160
157
155
152
154
154
151
142
145
152
161
155
143
137
139
144
148
150
146
140
140
146
152
150
144
142
144
145
141
135
131
132
134
140
146
154
151
143
153
148
144
146
154
157
153
147
145
148
155
161
163
162
157
151
153
158
161
155
147
149
151
147
140
141
153
164
163
154
145
141
146
157
160
153
142
140
150
158
153
141
135
142
151
156
157
155
149
133
136
132
140
149
153
150
150
150
150
147
150
156
162
168
160
149
144
150
156
156
149
147
149
150
154
156
161
163
161
154
150
146
147
153
160
157
147
142
145
150
151
145
149
157
161
160
158
154
143
121
126
123
138
153
161
155
153
155
160
158
154
152
151
155
156
150
145
142
141
145
150
155
157
161
163
162
158
151
148
156
164
158
142
136
146
158
159
148
137
134
139
147
155
156
152
148
145
142
133
119
138
128
137
151
162
165
163
163
168
169
162
151
137
136
147
159
159
147
136
135
149
161
159
154
151
154
154
148
147
157
169
163
142
127
135
151
157
146
131
127
138
146
147
140
138
140
141
135
126
119
156
144
139
149
160
168
168
163
162
163
161
152
140
136
147
160
164
154
142
140
152
162
160
148
141
142
148
149
150
153
161
158
145
135
138
143
141
130
126
134
145
148
141
135
140
148
152
141
129
126
160
153
147
149
158
164
158
148
143
147
152
155
154
154
157
158
154
149
147
149
154
161
162
159
152
143
143
147
149
150
148
147
147
149
149
140
129
122
127
143
153
155
149
144
149
156
157
149
141
139
177
171
165
165
166
162
154
156
163
171
171
168
166
171
178
179
169
155
145
148
153
157
157
160
164
162
157
155
164
171
163
140
128
138
156
165
161
156
151
147
142
140
140
141
139
135
136
141
148
156
177
179
173
170
167
157
152
153
160
169
168
163
162
170
177
178
168
157
152
151
153
157
164
173
175
170
165
166
172
174
163
146
138
145
159
167
164
156
149
144
142
146
148
146
147
151
157
161
164
161
165
166
162
160
159
161
159
164
168
169
163
154
153
161
167
166
159
156
155
153
152
157
166
173
174
177
183
188
183
174
164
162
162
157
154
154
155
154
149
147
150
154
156
157
161
169
173
171
165
159
164
156
146
146
156
165
170
169
167
164
160
154
156
161
163
160
154
156
157
158
154
155
159
162
166
174
187
191
180
163
161
169
175
165
149
139
141
146
148
150
151
152
149
148
153
160
159
152
148
151
169
161
147
143
154
166
171
165
157
154
159
164
166
164
162
157
155
156
157
159
156
153
155
154
156
161
169
173
166
160
160
170
177
172
161
147
143
144
148
151
151
149
140
137
139
140
137
131
134
144
167
162
153
146
152
164
172
164
150
147
158
168
172
165
161
157
155
154
154
155
157
154
152
151
154
157
158
158
159
159
164
169
174
179
177
171
162
157
154
153
154
153
150
145
142
140
137
137
140
149
155
157
154
153
157
168
177
168
153
147
153
162
164
164
162
161
159
154
151
150
149
147
145
146
154
160
160
157
156
157
158
158
163
170
176
176
173
165
159
156
156
159
162
161
158
156
156
159
160
159
156
156
155
155
165
177
181
171
161
155
157
162
162
162
163
163
162
157
152
147
139
132
132
141
153
162
166
166
166
164
159
154
154
159
164
166
164
162
158
154
153
153
159
163
164
164
167
170
170
166
170
169
159
155
162
173
176
169
163
164
168
167
163
160
162
163
159
157
154
149
141
136
134
142
153
158
164
170
179
182
176
166
159
160
164
162
153
148
149
151
146
144
145
153
159
160
158
161
164
165
176
176
161
149
152
160
161
159
161
166
168
162
155
158
162
163
156
148
145
150
154
154
152
153
155
156
156
161
172
181
180
172
165
165
166
161
151
144
147
153
154
147
144
148
155
154
149
143
146
154
164
166
158
151
152
158
158
156
159
163
161
153
147
153
164
165
153
142
141
151
164
169
166
161
157
156
155
150
151
154
158
158
156
159
159
158
154
152
157
163
167
161
153
150
152
150
142
133
134
144
155
159
160
163
167
167
163
158
158
161
162
161
160
160
160
156
150
149
153
160
165
168
164
161
157
157
157
151
146
141
139
141
143
148
150
152
158
161
164
165
165
163
158
152
146
142
137
133
138
147
164
167
171
172
172
168
163
160
157
159
164
172
174
164
150
143
147
151
161
160
160
158
159
158
158
160
161
162
158
153
147
143
142
142
145
153
162
167
161
152
146
150
157
159
154
145
137
138
147
155
178
179
173
170
163
162
162
157
152
152
159
170
171
160
144
141
144
148
147
145
147
153
156
160
162
167
168
167
165
164
165
160
152
145
145
158
169
171
159
144
138
146
160
173
173
157
144
141
152
160
176
176
169
164
161
161
163
158
152
149
156
166
169
161
152
150
150
144
134
133
141
148
151
154
159
166
167
162
158
160
166
166
160
154
153
164
174
172
163
151
145
152
165
172
168
155
141
141
151
159
157
160
162
164
168
169
169
164
158
157
163
170
174
170
163
158
153
144
136
133
137
143
145
149
152
157
159
158
153
153
156
161
165
164
166
167
171
169
160
152
149
153
155
153
144
134
132
141
153
160
141
145
156
165
170
170
170
169
170
168
166
170
173
171
165
158
152
144
135
132
136
145
150
149
146
150
156
161
162
159
159
165
171
175
171
162
159
159
153
144
138
141
145
144
136
132
140
153
163
159
139
144
156
165
164
161
163
170
173
170
166
168
172
170
163
156
150
142
136
138
145
153
155
149
143
146
158
169
172
166
161
167
173
173
160
145
142
147
147
137
130
133
143
149
147
149
156
163
162
155
150
150
158
164
161
157
161
165
167
164
163
168
173
170
162
155
149
143
145
153
163
165
156
148
144
151
165
172
170
161
154
159
167
164
148
132
131
143
150
146
143
144
151
155
156
158
159
157
149
146
159
156
159
163
163
160
162
162
158
155
159
168
172
168
160
156
152
147
149
162
174
173
160
151
147
155
164
163
155
149
148
157
165
162
149
139
140
150
156
156
154
154
154
153
153
153
151
147
147
150
164
163
164
163
163
165
166
162
157
155
158
162
160
156
157
158
156
149
148
159
170
172
165
158
153
155
157
153
148
148
155
166
172
170
163
161
163
160
154
148
149
151
152
148
148
152
151
150
151
159
165
167
172
173
172
167
162
157
157
159
159
152
146
146
156
160
158
150
148
153
162
166
162
156
151
152
154
155
155
158
165
172
176
172
171
177
180
166
147
132
136
147
150
149
148
156
164
163
160
160
154
159
174
185
179
161
148
146
154
160
155
146
141
144
152
158
159
158
159
161
161
155
149
145
142
145
151
156
162
165
166
167
165
160
161
167
171
163
148
138
144
158
159
149
144
154
166
171
165
156
143
146
164
183
182
160
137
133
143
150
149
143
144
147
150
153
157
161
165
164
159
152
145
143
142
143
148
156
164
169
166
159
151
147
147
150
152
155
154
154
163
170
168
152
140
141
155
164
163
157
155
147
155
170
182
172
149
133
133
140
147
150
154
153
149
148
150
148
148
147
146
149
153
156
156
154
153
155
164
169
168
159
155
152
151
149
145
148
152
153
156
162
168
164
152
141
141
149
158
156
173
162
153
161
177
182
168
145
133
138
151
159
163
158
153
152
148
142
134
133
143
155
164
165
162
161
160
163
165
169
170
168
166
166
166
159
152
147
141
133
127
136
155
169
163
143
131
135
144
144
172
165
156
154
163
174
171
157
144
146
157
165
164
158
155
159
162
157
151
149
155
162
162
158
154
159
162
164
164
165
167
166
167
163
161
161
157
151
137
120
113
124
146
160
156
137
128
131
136
133
156
154
155
155
158
163
166
161
154
153
159
163
160
153
149
160
172
176
168
158
156
154
152
150
151
157
162
161
160
157
156
153
150
146
147
150
153
152
144
132
129
140
156
158
145
133
130
137
139
134
149
150
152
155
157
162
162
159
155
155
158
158
153
145
144
155
168
171
161
149
145
146
148
155
160
165
161
157
156
154
150
145
142
142
142
145
148
154
154
151
155
167
174
169
151
140
141
149
152
148
156
151
149
152
157
159
156
152
153
158
161
158
150
142
141
148
157
157
151
144
145
149
156
158
163
164
160
153
155
155
154
154
154
154
151
148
149
155
159
161
163
170
174
168
154
145
143
151
154
154
160
154
146
142
146
151
154
152
155
162
165
162
152
144
142
146
149
150
149
151
156
164
165
160
155
149
147
150
157
163
165
164
164
160
156
152
151
155
159
159
156
155
153
147
142
138
138
141
145
149
158
151
142
136
141
149
157
161
160
162
162
162
154
147
144
145
150
153
156
159
163
168
167
160
150
141
141
151
159
164
166
163
157
149
145
148
152
155
155
151
147
139
132
127
125
127
131
134
136
139
159
151
143
143
149
156
162
162
158
152
149
150
151
149
149
154
162
168
166
162
160
160
160
158
154
150
152
158
160
159
158
153
146
136
133
142
151
154
147
141
136
131
127
126
129
133
136
136
139
139
167
158
155
159
164
164
161
153
146
140
137
143
147
150
153
162
174
181
176
164
153
150
153
158
161
163
164
162
153
144
144
147
146
139
137
144
154
157
148
135
128
130
136
143
144
143
142
141
144
145
165
166
168
169
170
165
158
151
145
142
143
147
149
152
155
163
172
178
175
163
154
149
150
160
166
169
164
155
145
137
138
147
154
154
153
156
159
161
154
141
136
139
144
149
149
143
140
139
144
146
156
165
168
164
160
159
157
156
156
156
157
156
154
152
153
156
161
166
167
163
155
149
151
162
169
169
160
152
148
148
150
152
155
159
158
156
155
152
151
151
148
145
143
137
135
137
138
135
134
135
153
156
155
150
150
151
152
152
160
166
167
161
152
152
153
154
153
153
156
157
154
151
153
162
168
166
159
155
158
162
163
159
153
147
145
146
145
143
143
144
146
143
134
127
130
137
142
138
131
129
161
153
146
147
151
150
137
135
149
163
165
151
143
148
158
154
143
139
142
145
151
152
156
162
163
158
152
150
152
160
166
164
150
136
130
138
149
151
143
134
130
132
134
134
137
142
145
144
144
141
165
152
147
153
162
155
134
126
141
159
157
140
132
143
157
152
139
130
134
142
149
151
154
153
150
147
144
143
146
154
162
162
150
135
128
138
155
162
153
137
128
129
140
147
148
143
140
144
152
151
157
151
150
156
164
157
143
139
150
159
150
135
130
139
149
148
140
137
144
152
154
149
146
144
145
147
149
154
158
157
157
154
148
142
137
139
146
158
160
149
135
129
138
148
152
145
138
140
147
143
159
158
157
155
154
151
154
158
163
160
149
139
138
142
145
148
148
150
157
165
162
148
140
142
153
160
159
158
160
158
151
142
143
146
148
144
140
146
153
150
136
128
132
141
147
145
143
141
137
129
173
170
162
151
145
145
154
164
164
159
151
148
148
150
153
157
157
155
157
161
161
156
150
154
164
167
157
146
146
149
147
139
139
149
158
156
148
145
144
137
130
129
135
140
141
144
146
147
139
130
178
171
158
148
146
150
154
156
157
155
153
152
152
155
163
167
165
155
145
145
157
168
172
166
161
154
143
135
137
145
146
139
137
142
152
156
153
147
140
135
136
144
151
149
144
142
147
150
148
142
174
165
152
146
154
158
155
150
148
151
153
152
152
155
164
170
169
159
143
135
147
169
176
163
142
134
138
144
147
146
143
137
133
131
137
140
142
141
141
144
150
158
160
159
155
150
147
146
145
141
166
158
149
148
154
158
153
149
147
148
150
150
151
155
159
167
167
161
150
141
145
156
161
149
131
129
146
162
159
146
134
129
127
128
129
130
132
135
140
150
156
159
159
161
161
155
146
139
136
131
151
146
149
156
156
151
147
148
149
150
150
150
150
154
156
157
156
158
159
156
152
154
153
150
142
144
153
160
155
146
137
133
130
132
138
144
146
143
143
147
151
152
154
156
154
146
141
139
138
133
143
138
149
161
160
150
145
148
157
159
156
150
149
152
151
146
145
149
157
159
157
157
154
156
159
160
156
150
146
149
153
149
140
138
151
163
165
155
147
145
148
149
149
148
143
140
140
144
147
144
145
142
150
160
162
157
154
157
167
165
157
148
142
141
139
137
140
145
148
148
145
148
152
156
161
161
157
150
148
155
160
153
141
138
152
165
163
148
141
141
148
146
142
141
145
152
152
144
139
139
154
150
153
159
165
167
168
166
165
157
147
139
137
137
135
135
140
146
147
141
139
145
153
159
153
149
147
149
152
155
157
149
140
140
151
152
143
128
126
138
148
148
139
136
149
162
159
139
121
118
153
153
155
159
165
167
165
159
152
144
137
137
142
144
144
142
143
150
154
150
149
153
161
164
153
138
133
139
150
153
150
144
145
149
153
146
132
117
118
134
151
154
147
142
147
153
150
134
118
115
167
163
164
165
164
159
157
159
163
160
157
157
161
163
163
163
160
155
148
147
147
151
155
160
163
163
159
163
173
182
174
158
149
157
165
167
161
155
157
151
142
133
134
142
144
142
141
148
156
157
171
170
167
168
168
165
159
157
160
165
166
164
161
160
161
162
161
161
155
148
148
155
164
171
169
164
163
172
184
192
186
171
160
161
163
157
148
143
145
148
147
144
145
148
146
146
146
152
156
158
175
168
160
162
169
172
171
167
167
166
163
157
156
159
162
160
157
157
155
153
155
159
165
166
161
161
167
178
184
185
185
183
177
166
156
148
144
142
144
148
153
160
163
161
157
151
153
156
154
154
179
164
154
157
166
172
171
164
161
163
164
164
162
163
164
160
156
154
153
156
160
161
156
151
146
153
167
173
168
161
164
170
170
158
145
140
146
151
153
152
154
161
164
163
157
154
155
152
147
147
177
164
154
154
161
166
162
155
152
159
172
178
173
166
164
161
158
155
154
156
159
158
147
138
141
154
168
170
160
146
142
146
149
149
146
145
149
155
156
155
154
154
154
155
156
157
156
148
142
139
164
165
159
153
150
152
158
156
153
157
170
176
172
165
163
166
164
157
151
151
153
149
140
137
146
160
171
172
166
155
143
140
145
155
161
160
159
156
155
156
155
156
156
158
163
167
162
152
143
138
166
174
166
152
141
142
155
158
158
156
157
157
157
158
164
171
169
159
150
144
143
139
136
140
154
165
169
167
165
161
157
156
159
167
173
174
168
165
160
157
157
160
168
174
177
177
171
161
151
146
178
176
165
151
141
144
154
156
159
156
154
152
151
156
163
172
168
157
147
139
138
139
142
148
158
160
160
158
161
164
169
168
169
172
175
177
176
172
163
156
153
158
167
174
177
172
167
162
159
158
178
170
158
151
153
158
156
153
156
161
167
164
159
157
160
162
159
152
144
139
140
146
156
163
162
159
159
161
169
171
169
167
165
169
175
176
171
165
159
155
151
149
153
161
162
156
151
153
162
166
163
163
159
159
170
177
169
155
152
161
169
170
162
159
158
159
155
150
143
141
144
156
167
173
170
163
159
160
165
167
162
157
155
159
165
162
155
149
150
154
153
148
148
153
158
152
145
144
155
163
154
161
160
165
175
182
176
162
152
151
158
163
162
160
157
155
153
151
148
149
148
154
163
168
171
165
156
150
149
151
154
155
153
151
151
148
145
143
146
153
155
153
152
156
158
154
148
144
147
154
158
161
159
158
163
171
172
165
155
151
157
167
173
165
151
141
143
153
163
162
154
147
149
154
160
161
158
151
148
149
152
156
155
151
147
149
152
155
153
151
148
150
150
151
149
151
150
146
145
147
164
161
158
152
153
160
162
160
155
155
163
179
181
164
142
130
139
154
166
169
164
156
151
152
156
164
171
175
170
160
151
147
144
144
148
157
167
170
162
149
139
135
135
137
142
147
150
149
151
153
164
162
161
160
157
160
159
156
152
157
167
176
171
156
145
143
149
155
156
160
166
168
165
161
162
176
191
195
184
165
148
136
134
135
146
163
175
177
167
154
141
132
131
138
150
157
157
155
159
162
155
158
163
168
169
164
158
158
162
170
171
167
159
155
156
162
165
156
149
150
158
164
160
157
164
179
191
187
172
158
148
142
140
141
150
162
171
174
169
166
162
156
150
153
158
161
159
156
157
158
148
149
158
169
170
162
156
161
178
188
182
166
157
158
166
172
167
154
142
141
144
146
143
141
148
162
169
164
156
154
156
159
161
162
163
165
167
163
162
165
173
177
170
160
149
150
152
156
154
151
154
157
163
169
163
152
150
163
181
191
182
165
158
163
171
172
161
142
131
134
141
145
145
141
140
147
152
158
161
160
162
164
170
175
176
172
164
156
149
149
156
167
167
154
140
139
148
157
157
154
161
168
175
171
161
151
154
166
175
176
168
164
161
167
174
173
161
140
129
135
150
160
160
154
149
150
157
167
172
166
159
155
161
170
169
161
156
155
152
145
140
145
153
156
151
149
154
158
157
158
161
170
179
174
163
159
169
175
170
158
157
166
173
176
174
171
163
150
143
148
158
166
164
160
163
166
170
174
173
165
153
148
153
160
154
145
146
160
169
162
148
146
154
167
169
165
160
157
157
160
152
159
168
166
164
165
176
176
164
152
156
170
179
176
169
167
165
162
157
157
156
153
152
156
164
173
172
171
167
161
156
156
162
162
156
145
147
161
171
169
161
160
163
168
168
163
159
158
160
168
148
152
159
164
166
167
169
166
160
158
167
174
175
167
160
160
164
161
152
150
147
146
147
153
156
159
162
166
166
161
160
167
174
174
167
159
153
152
152
153
160
165
163
155
150
149
155
161
169
174
153
159
169
175
176
170
162
157
159
167
175
171
161
156
159
162
163
155
148
143
143
146
150
151
143
143
152
164
166
160
157
161
168
170
164
160
157
147
139
139
153
163
159
144
137
146
157
163
165
164
157
162
172
179
179
170
159
153
157
161
158
152
149
153
159
165
165
163
159
152
149
149
149
147
141
140
151
166
166
158
148
147
151
150
147
149
155
157
153
152
158
162
154
139
135
146
161
163
156
147
160
160
161
169
172
170
162
158
153
144
135
136
146
155
155
158
162
170
171
162
151
142
140
142
143
149
156
165
166
159
151
147
147
145
142
146
155
164
168
166
164
161
152
142
141
153
164
164
153
140
169
160
155
157
166
171
169
163
154
141
134
143
155
157
150
148
153
160
160
150
140
140
141
146
153
159
161
164
166
167
166
161
158
157
158
157
154
151
152
149
149
151
152
153
156
165
172
171
160
145
177
168
156
154
161
171
171
166
156
151
153
160
164
159
149
145
147
149
142
139
143
153
158
157
157
158
159
161
164
167
168
168
167
167
167
159
145
130
123
123
131
141
152
163
165
167
170
169
161
149
174
168
160
155
155
163
168
168
165
162
162
165
163
159
154
155
155
155
152
154
163
171
170
160
154
152
157
158
154
155
157
160
162
160
155
149
139
131
125
124
129
139
153
164
159
152
151
157
158
150
168
165
160
156
153
160
169
174
168
162
159
158
157
154
155
162
166
167
165
166
170
170
165
157
155
159
160
155
151
147
150
151
148
143
139
142
150
155
152
140
131
137
153
161
152
141
139
150
155
152
163
161
159
157
156
162
169
173
167
161
158
157
152
147
150
159
169
168
161
157
157
155
152
157
164
171
164
154
149
152
153
153
148
142
140
147
161
174
167
148
132
134
146
156
152
144
145
152
155
154
150
153
158
158
158
159
159
157
158
162
163
162
153
145
143
150
159
159
153
147
145
145
149
157
164
169
162
152
152
156
160
160
156
152
149
151
158
167
162
149
137
137
145
151
146
144
145
151
154
155
143
151
156
156
154
151
152
151
152
158
165
166
159
148
144
146
150
154
151
148
149
153
157
158
158
154
153
153
155
159
160
159
157
155
151
148
147
149
150
149
148
150
150
148
138
132
133
142
150
155
150
154
155
148
145
148
156
160
156
154
155
160
159
155
147
146
149
152
152
152
155
159
163
160
152
145
149
157
164
164
159
152
148
146
145
145
146
147
148
146
148
151
150
148
136
128
127
136
148
156
165
160
156
148
143
149
162
168
161
150
146
151
156
155
150
147
150
155
157
157
155
156
158
159
153
148
152
162
169
168
160
150
143
136
138
147
156
159
152
141
137
140
146
152
148
140
135
138
144
150
169
164
165
159
152
152
158
162
156
148
145
148
154
154
151
148
150
157
163
161
154
147
150
159
163
161
155
156
158
163
161
153
146
139
141
153
163
164
152
135
124
128
141
156
160
154
144
138
139
139
162
165
168
166
159
156
157
154
152
148
146
148
151
153
151
147
148
155
162
162
153
142
144
160
176
176
162
149
144
150
154
154
154
154
157
158
160
153
142
131
122
125
138
153
159
155
146
140
137
136
157
161
161
159
157
160
159
161
159
156
155
152
150
150
150
149
147
153
158
158
152
145
150
166
182
183
167
152
146
147
151
154
158
165
167
160
151
140
137
134
133
131
133
139
145
151
149
144
138
137
165
160
150
144
152
162
167
168
168
168
164
152
145
146
150
153
156
154
153
151
149
150
156
165
175
176
170
162
159
156
155
152
154
159
163
160
150
140
135
137
138
135
128
125
135
150
157
153
143
139
173
163
149
142
151
161
163
159
161
162
160
148
140
146
159
166
165
155
149
143
146
151
155
157
157
158
160
161
160
158
155
150
146
143
147
152
150
140
134
135
139
138
130
129
137
148
152
151
149
148
169
162
150
145
153
159
153
148
148
149
148
141
140
150
165
168
163
150
142
139
142
149
151
151
148
149
154
155
154
154
153
150
144
138
140
142
142
136
134
135
142
145
144
145
146
143
138
140
149
152
158
154
149
150
156
159
155
150
150
148
146
143
145
152
160
158
150
142
139
141
145
148
149
151
155
156
156
156
156
155
155
151
147
146
143
140
133
130
135
149
155
154
154
155
154
145
136
137
144
145
162
158
152
152
157
158
159
158
158
156
153
152
149
149
149
151
149
145
146
152
152
150
149
152
158
160
158
152
154
154
153
148
148
152
153
144
136
133
144
153
155
152
148
148
148
148
149
148
143
133
178
169
157
152
153
153
155
153
155
158
161
158
151
145
148
157
160
157
156
158
160
157
152
150
156
157
148
140
142
148
148
145
144
150
155
154
148
145
144
144
145
143
142
139
141
146
158
161
148
130
182
170
153
144
144
148
147
145
146
154
161
161
152
147
150
162
168
163
153
153
159
164
163
158
155
153
146
140
138
144
145
143
140
142
149
154
153
147
141
137
142
149
152
148
142
146
153
155
149
136
174
165
149
138
141
147
148
146
145
151
157
159
153
148
151
159
164
157
144
139
150
166
172
161
151
148
151
152
148
146
146
145
140
134
134
140
143
140
138
140
150
161
166
163
156
149
143
139
138
141
170
167
156
147
145
148
150
150
149
150
150
149
146
149
153
158
158
154
146
142
149
163
168
158
144
139
147
155
155
149
150
149
142
131
125
129
135
138
140
144
152
160
165
166
163
153
140
134
136
145
165
168
167
162
155
149
148
151
152
150
145
140
144
150
159
159
156
156
159
158
157
159
159
152
142
136
139
145
148
151
154
152
143
137
136
141
147
146
145
147
151
148
150
154
157
153
147
143
145
151
157
163
168
168
159
145
140
145
151
150
141
137
144
159
163
159
154
158
166
165
159
155
155
156
153
148
142
141
143
148
153
149
143
143
152
161
160
154
149
151
150
142
135
140
149
154
156
154
154
156
150
154
162
164
157
145
139
146
154
149
138
136
149
162
160
149
143
151
157
151
141
142
152
162
163
158
150
147
148
147
144
137
133
142
157
164
155
146
145
153
153
143
129
131
145
160
164
155
146
145
148
148
155
159
155
150
149
157
159
147
134
134
148
160
150
141
140
149
152
140
130
136
154
164
157
147
144
148
151
151
143
136
135
146
156
158
148
137
137
148
155
147
136
133
145
157
156
141
124
125
150
150
154
156
153
151
156
162
160
146
135
137
148
153
147
142
145
153
155
150
140
144
151
151
140
128
125
136
149
155
153
149
148
151
156
156
152
144
140
143
151
152
144
138
137
139
135
124
113
115
150
155
164
168
167
164
167
172
170
161
151
150
153
148
143
144
156
167
170
165
160
160
162
162
163
160
153
152
157
166
169
165
160
161
160
157
155
160
165
164
155
146
145
149
149
148
153
165
173
166
151
152
156
166
176
177
173
170
168
168
166
161
155
146
141
145
155
162
160
154
153
158
165
167
162
158
151
153
165
175
177
171
164
164
162
153
147
152
163
166
160
149
147
149
144
136
136
147
156
157
166
161
158
166
174
175
170
164
163
163
165
164
160
158
157
158
158
159
156
153
154
158
159
156
151
148
145
148
155
166
176
176
172
166
158
150
149
153
161
159
155
153
152
153
143
129
127
138
148
153
184
175
171
171
169
162
154
147
147
152
160
162
163
166
168
169
164
157
154
155
156
154
148
141
141
146
146
140
140
148
163
171
170
161
153
149
153
159
161
158
154
159
166
168
156
143
140
150
157
157
186
181
179
172
162
149
141
139
143
152
160
162
160
157
162
168
167
158
151
151
155
151
140
135
142
157
159
152
144
144
149
155
157
156
155
152
156
160
161
159
158
164
170
175
170
162
160
163
163
157
179
179
173
162
148
141
143
147
152
157
159
156
149
146
155
169
171
159
148
146
151
151
142
138
151
167
175
170
163
156
151
148
148
154
157
158
159
159
161
161
162
165
168
171
171
171
171
167
158
146
178
174
166
151
138
136
144
156
159
155
147
141
138
145
161
175
177
164
150
146
149
151
148
149
160
171
175
171
166
162
160
158
157
155
154
158
160
163
161
160
159
158
158
160
162
169
172
170
159
145
180
171
158
149
141
139
145
150
154
150
144
138
140
154
167
176
175
165
156
152
154
158
160
160
159
158
160
160
158
158
162
164
160
154
153
157
165
170
163
158
156
155
157
156
153
154
160
164
162
153
174
163
156
153
156
155
148
144
149
157
159
157
153
156
159
162
162
161
158
159
164
173
178
170
158
149
151
158
158
155
151
152
150
152
156
164
168
166
159
157
158
161
162
158
149
141
141
151
163
164
166
164
163
165
174
175
164
154
155
165
173
173
166
158
152
152
154
159
160
159
164
176
185
181
167
155
153
157
157
153
146
139
138
144
155
160
159
152
151
155
160
161
162
159
157
150
147
153
167
172
166
171
171
169
174
179
178
171
165
163
168
173
171
162
153
150
157
166
164
154
150
158
172
179
177
168
158
153
151
151
153
149
144
143
148
150
149
147
147
151
152
152
153
158
165
169
170
170
170
171
170
170
163
155
156
165
176
175
165
157
159
171
176
167
152
148
158
169
169
154
141
138
150
164
172
172
165
158
157
160
164
165
159
152
149
154
157
158
153
147
141
140
143
147
157
168
173
169
160
155
167
160
150
143
145
154
160
158
151
148
155
169
172
161
149
145
156
163
164
154
144
143
147
154
162
168
172
172
171
167
165
163
159
157
158
163
169
170
162
149
138
133
134
137
145
153
156
151
145
146
156
153
152
152
155
155
148
142
143
150
159
162
158
152
149
156
160
160
153
151
156
161
161
158
160
167
176
180
177
166
156
151
150
152
157
164
164
163
159
155
149
140
135
138
147
152
149
143
143
151
147
146
151
161
166
159
148
147
158
172
171
161
149
147
156
167
168
159
149
149
157
164
160
154
159
166
176
175
167
159
155
152
154
154
155
153
149
147
154
165
172
166
153
148
154
160
159
153
148
151
149
144
149
161
164
157
150
157
177
190
181
162
149
153
164
172
168
157
148
148
151
151
145
144
151
162
168
164
155
155
160
164
168
164
162
154
145
141
149
165
184
186
172
154
146
153
163
163
151
144
161
156
156
161
163
156
151
157
171
182
176
162
154
157
167
169
160
145
138
142
150
152
149
149
153
161
164
164
159
157
158
159
165
169
168
163
157
152
151
157
170
177
170
150
136
139
152
158
151
145
173
177
177
171
163
157
155
157
158
161
160
160
157
159
165
167
159
140
133
141
155
163
167
166
164
163
163
167
169
162
152
144
150
160
166
164
163
163
163
156
152
153
153
150
139
134
140
145
150
154
173
184
189
179
164
159
166
169
162
153
153
159
161
162
163
164
161
149
143
145
154
161
166
169
170
167
162
164
168
166
155
148
150
158
162
162
161
168
174
165
152
147
153
155
153
145
141
143
150
159
158
168
177
173
163
161
171
176
169
157
157
164
169
165
160
163
164
161
153
146
141
140
146
155
166
165
158
157
164
168
165
161
163
168
169
165
162
165
173
171
168
166
166
164
155
145
142
151
158
162
144
150
160
166
167
167
169
167
165
166
170
177
172
163
159
163
166
161
153
138
127
124
132
146
152
153
152
157
163
166
164
162
167
172
172
170
163
163
162
168
177
182
178
162
147
141
143
154
165
165
148
153
160
168
174
172
165
157
159
169
182
180
170
161
162
167
168
161
147
131
123
125
138
148
147
143
149
159
164
158
151
153
158
159
155
157
159
161
160
162
171
178
170
151
139
140
146
156
159
156
166
172
170
169
171
171
166
159
160
166
170
166
159
158
162
166
166
161
150
140
132
136
147
157
153
151
157
169
165
151
143
145
149
146
137
141
153
162
163
158
159
157
151
140
136
141
149
150
146
141
181
181
171
163
164
168
174
174
171
163
153
151
153
159
158
158
160
163
161
152
143
139
145
156
162
168
172
172
163
149
142
144
149
147
142
145
153
160
158
152
146
143
138
132
133
143
150
148
141
133
181
178
167
157
157
164
175
185
182
165
149
148
158
160
153
150
156
165
167
159
147
142
142
148
159
168
171
167
159
150
144
145
149
155
159
159
154
146
141
142
143
145
138
136
139
148
154
154
148
140
170
167
163
156
154
160
173
184
183
169
158
157
162
160
154
152
156
163
162
157
153
154
151
146
145
151
158
159
156
151
146
144
147
154
162
159
143
130
131
142
154
152
147
147
149
159
165
165
162
157
165
164
162
158
152
156
166
176
177
170
161
158
160
160
155
154
154
155
156
160
166
168
162
150
141
142
150
155
155
153
149
146
146
147
146
140
133
129
137
151
155
152
148
151
158
161
162
168
170
168
170
173
171
160
153
154
166
174
174
166
159
157
156
155
154
154
154
153
154
159
170
171
167
158
153
152
155
154
155
156
154
149
143
138
134
135
138
143
146
148
142
137
140
151
154
154
156
160
164
161
169
174
173
168
161
161
167
174
173
167
162
160
156
151
151
155
156
155
154
160
167
165
161
159
163
165
160
151
152
153
152
146
139
134
139
149
154
157
149
136
126
126
133
142
145
143
145
148
149
147
153
162
169
169
168
166
167
170
170
171
171
167
161
155
154
157
158
157
157
159
160
157
154
157
163
166
157
148
145
146
147
142
138
141
147
155
159
159
149
138
129
134
138
139
133
129
133
142
146
144
140
151
163
167
165
161
159
157
157
159
162
163
161
159
158
158
158
158
157
155
156
154
155
157
161
162
158
152
147
144
144
144
144
145
147
149
148
148
146
141
143
147
149
147
135
127
126
138
150
155
145
154
164
165
158
151
152
153
148
144
145
150
156
159
158
158
156
155
152
147
145
149
157
159
161
161
163
162
157
151
146
148
150
149
147
144
141
141
143
141
142
150
156
161
153
140
133
137
150
162
155
161
168
166
155
149
152
154
151
145
145
149
154
154
151
150
152
151
150
144
143
144
151
159
161
159
160
163
163
159
154
150
151
151
151
149
149
149
149
142
138
140
153
167
171
160
144
137
141
149
156
163
170
167
156
150
154
160
159
154
153
156
155
154
150
147
144
145
149
152
147
141
144
150
158
157
152
153
157
158
155
150
149
152
154
152
152
151
150
142
133
132
146
166
176
168
149
138
132
132
158
165
168
165
157
153
156
160
159
155
151
152
155
162
160
149
140
139
147
154
151
141
139
147
159
162
154
149
151
155
155
151
151
153
155
152
145
137
135
131
130
133
148
161
166
160
147
140
136
133
163
167
164
161
157
157
158
160
160
154
147
146
153
161
164
153
141
137
144
151
151
148
147
154
162
166
159
153
154
155
158
157
156
158
158
151
142
131
128
130
133
142
148
153
153
150
146
144
144
144
174
172
163
156
159
163
165
164
163
160
154
150
152
157
158
156
149
146
144
146
150
156
159
158
158
157
159
160
160
160
158
159
160
161
163
159
150
141
139
145
151
152
145
139
139
145
147
149
150
151
176
175
164
156
161
172
175
171
165
161
158
158
155
154
157
160
162
159
152
149
151
155
155
147
140
142
153
161
162
158
154
152
152
157
162
160
150
139
139
152
163
158
143
129
130
138
145
148
150
152
171
173
163
155
159
170
177
173
161
152
152
156
160
163
164
162
163
159
154
150
151
152
148
140
136
143
154
161
160
155
146
142
143
151
159
156
141
126
129
150
167
164
145
131
130
134
137
140
148
151
158
159
153
149
152
162
170
170
159
148
146
153
161
168
165
160
152
148
145
147
149
150
149
151
154
160
163
162
157
153
146
142
143
151
158
153
140
126
129
152
170
168
154
142
139
140
138
140
145
145
150
151
149
148
151
156
157
157
153
150
150
153
157
159
160
157
150
141
137
141
146
152
157
163
167
166
158
151
148
150
154
153
151
152
157
153
146
139
140
154
166
165
155
145
145
147
149
150
143
136
153
151
149
151
155
155
152
146
146
153
158
157
150
145
148
155
157
149
144
144
148
151
155
155
157
154
148
140
139
147
154
155
153
151
151
151
149
142
142
143
147
149
148
144
140
146
153
153
141
128
158
154
148
146
150
153
150
146
145
153
160
162
152
141
141
152
162
163
156
153
152
150
144
139
141
145
147
144
143
147
151
154
150
144
144
147
147
142
132
127
131
141
146
143
138
140
143
141
134
127
158
155
145
135
136
145
149
149
147
151
158
162
156
145
144
149
158
162
159
156
155
152
146
138
140
147
155
156
152
151
152
153
150
142
141
145
145
141
132
128
134
143
149
149
146
142
138
133
134
139
160
159
148
137
134
142
150
152
150
151
156
158
156
152
150
150
150
152
153
156
159
160
158
152
148
150
154
156
155
157
162
164
159
148
144
145
150
149
143
143
147
149
152
155
157
153
146
141
142
150
159
161
159
152
151
154
158
157
154
152
152
150
149
156
159
157
149
145
147
153
158
159
161
161
156
151
146
148
151
155
164
166
161
153
150
150
149
149
146
147
148
148
149
155
161
161
154
147
140
142
160
165
167
168
167
165
162
162
161
154
143
139
147
159
165
159
149
146
149
150
149
152
158
163
160
150
144
144
144
146
148
148
149
153
155
151
143
136
133
137
141
140
141
145
150
152
148
139
130
125
158
162
166
169
168
162
159
164
166
156
141
134
148
165
168
158
151
154
152
144
138
144
158
167
161
149
143
144
142
137
131
132
137
147
153
148
135
126
126
136
142
140
133
131
131
136
135
129
122
121
153
154
158
158
153
146
148
160
170
159
142
140
155
169
166
156
153
156
151
138
131
142
160
166
157
145
142
146
145
141
139
142
147
151
150
146
140
136
138
145
149
146
135
127
125
128
132
129
125
130
148
146
151
151
141
135
142
158
167
162
154
154
162
165
160
155
154
154
150
140
138
142
148
148
144
141
143
148
152
154
155
160
160
152
148
148
155
159
155
149
148
148
142
135
130
131
136
135
133
136
157
166
175
180
177
172
171
169
164
153
145
150
156
157
152
151
160
170
171
169
168
170
170
170
163
156
147
142
143
150
160
163
160
153
147
144
149
160
166
166
160
156
154
151
142
137
144
163
176
169
159
159
164
168
172
171
169
169
164
160
158
157
154
148
145
150
158
161
159
155
157
162
164
164
157
153
147
146
152
159
162
159
154
154
154
151
151
157
166
166
156
150
149
151
140
128
130
148
163
161
160
158
157
153
152
154
156
158
163
165
167
165
162
158
157
159
161
161
157
154
152
151
150
152
156
157
154
152
156
163
164
159
154
155
157
153
153
156
161
156
145
140
145
152
144
129
127
139
153
155
164
166
164
154
147
142
147
155
160
160
160
161
162
164
166
168
165
160
155
154
150
142
136
141
155
167
164
153
148
155
163
166
162
158
158
154
152
156
159
155
146
145
152
158
153
141
139
150
163
167
174
176
174
165
151
143
149
158
160
156
153
151
149
153
161
168
168
158
150
148
149
144
136
137
154
167
165
152
145
150
160
164
163
161
161
154
153
153
160
160
158
160
166
167
157
146
145
158
171
174
174
176
174
167
158
154
157
159
160
157
151
148
142
144
154
167
169
158
147
145
151
153
145
142
151
161
162
157
154
157
161
159
155
154
155
153
156
159
162
164
167
168
167
160
149
141
148
159
166
164
172
168
166
167
166
165
161
159
157
152
147
145
144
148
158
168
171
162
152
147
151
155
154
150
152
159
164
166
164
163
162
159
151
141
135
141
152
162
163
163
162
159
153
143
136
141
155
168
169
157
165
162
164
168
174
170
163
157
150
144
142
144
148
156
160
165
166
164
161
156
154
156
156
152
151
155
164
166
163
157
158
160
153
140
131
139
152
160
161
159
159
156
147
138
134
143
161
176
174
160
168
165
164
168
172
169
161
154
152
154
154
150
151
156
157
154
156
162
164
165
162
162
161
154
145
146
155
161
157
148
147
151
151
148
148
153
160
158
154
157
161
162
157
148
141
144
152
163
170
164
177
175
173
168
165
161
155
157
164
172
171
163
155
151
148
148
150
156
159
160
166
172
171
160
148
146
151
156
153
148
144
144
142
148
156
163
161
154
151
156
164
164
159
150
149
148
149
157
166
166
179
182
178
168
160
157
158
167
175
178
173
165
159
154
150
150
153
156
156
155
163
171
176
172
166
161
159
157
155
154
153
147
140
140
148
160
160
156
153
154
155
155
150
148
150
155
161
165
166
167
172
174
170
163
159
162
168
173
175
168
159
158
159
159
158
159
162
165
162
156
156
162
170
173
173
171
165
161
161
164
163
158
151
147
150
161
167
168
160
151
148
152
152
149
151
155
161
164
159
154
158
158
156
156
160
164
170
168
163
155
150
149
152
154
157
161
164
165
160
152
150
154
160
163
165
163
160
160
161
165
164
163
160
158
161
168
172
171
161
151
150
156
163
165
160
154
148
144
143
143
152
152
150
153
159
162
159
155
153
152
153
149
149
149
157
163
162
154
143
138
141
148
154
156
152
149
147
149
156
160
160
161
162
166
167
164
159
155
155
155
158
163
166
168
167
153
140
130
135
147
154
153
151
154
159
160
157
154
159
164
163
159
155
154
160
163
160
149
137
135
141
151
151
150
150
147
145
145
150
155
161
164
167
169
163
155
142
138
147
160
168
165
158
154
153
154
150
143
143
152
160
155
152
153
160
162
160
158
159
163
165
165
165
167
166
164
158
149
144
146
151
153
153
153
157
162
157
151
149
153
160
167
171
169
164
153
141
139
145
155
162
162
151
139
135
144
159
161
152
149
164
156
148
152
161
166
162
154
145
146
154
162
168
169
165
158
149
146
147
153
157
161
163
166
173
175
171
164
155
153
152
154
160
161
159
155
154
152
151
147
148
152
150
139
132
139
153
159
153
146
165
160
152
152
158
163
160
149
139
137
147
153
157
155
152
147
144
141
145
151
155
160
164
169
171
171
168
165
161
156
148
144
148
153
157
158
161
163
158
150
142
146
149
147
140
139
145
149
149
147
164
164
164
155
151
153
157
158
156
153
150
148
143
141
140
144
146
147
147
146
148
148
151
154
157
155
154
155
161
160
154
149
149
155
159
160
161
162
161
157
151
148
149
148
145
141
142
147
153
152
160
166
168
164
155
152
158
168
172
167
158
148
140
138
140
146
153
155
153
145
141
138
140
146
153
152
149
148
154
159
159
153
151
159
168
168
162
159
156
159
161
160
157
149
140
133
137
147
158
157
157
161
165
167
166
165
165
167
168
166
162
153
146
143
150
160
166
160
154
142
136
135
141
149
155
154
149
149
153
155
153
150
150
157
166
171
167
160
155
158
164
169
167
155
139
129
132
146
158
159
164
165
163
166
172
174
168
158
154
159
165
162
155
154
162
174
177
167
152
138
132
135
147
156
155
151
150
153
156
153
155
154
154
149
152
157
166
168
164
161
164
167
166
158
148
141
141
148
155
154
182
182
173
164
166
169
165
155
154
159
167
165
159
158
165
173
171
161
145
135
133
138
151
158
157
153
155
159
159
157
158
164
164
151
140
144
155
162
162
156
154
154
156
154
150
148
150
153
154
150
194
195
181
164
155
153
157
161
165
169
167
164
160
160
158
157
154
149
144
141
139
143
152
159
163
165
166
163
159
155
156
160
160
152
146
147
152
151
145
140
144
151
151
146
142
145
149
152
153
151
184
186
180
166
153
146
152
164
172
170
161
155
159
160
154
148
149
153
155
153
148
147
149
154
160
167
169
165
157
149
144
142
145
151
159
162
157
145
137
138
146
152
150
144
140
143
146
148
152
158
164
167
168
161
153
149
154
165
170
162
154
154
158
160
154
153
156
161
161
155
150
147
148
145
149
154
161
163
158
151
144
139
141
152
162
166
158
148
146
153
156
153
146
143
148
150
145
143
149
159
157
159
161
160
153
151
157
166
167
161
155
157
160
159
154
153
157
159
153
146
146
149
151
147
144
147
154
162
163
162
158
153
151
153
157
156
148
143
148
156
156
145
137
143
156
158
150
141
144
151
159
166
170
164
154
150
155
162
165
163
162
161
158
155
152
152
152
151
148
144
148
154
160
158
153
152
157
162
168
167
161
152
149
151
155
148
137
129
134
146
152
148
143
150
155
158
148
142
141
141
160
172
178
171
158
148
150
157
164
171
172
167
159
152
150
151
153
153
153
157
160
165
164
164
162
161
161
162
164
159
150
139
139
148
156
152
140
128
125
137
152
163
160
154
147
144
141
142
144
141
157
164
169
169
162
157
155
160
164
172
174
167
160
157
158
159
156
156
158
166
169
164
160
159
163
166
164
159
153
149
145
140
142
151
159
160
151
142
138
143
154
169
168
152
133
126
130
141
149
150
153
154
157
160
162
163
162
160
161
161
161
157
157
161
168
169
162
160
160
165
165
161
154
157
163
168
167
157
150
146
150
153
156
155
152
148
145
145
145
145
149
154
154
143
130
120
125
138
150
154
151
153
155
161
160
159
156
153
149
147
144
143
146
156
166
171
170
165
160
156
154
151
152
157
163
169
170
163
152
146
149
158
159
154
142
133
130
133
137
139
138
135
137
143
143
138
136
135
142
151
148
154
162
164
160
152
145
144
143
145
147
147
145
149
155
166
170
166
159
152
145
144
147
155
161
163
165
161
155
147
146
149
155
155
147
137
131
133
141
143
137
131
136
152
164
159
145
134
132
140
150
157
165
167
160
150
145
145
149
153
156
156
154
150
153
162
165
161
155
152
146
143
143
147
148
149
154
157
156
150
144
143
153
161
161
149
140
143
154
157
149
140
146
162
173
165
147
135
134
138
161
166
167
166
162
157
154
154
155
156
155
156
161
164
164
160
153
148
149
152
156
154
149
143
140
142
148
154
159
155
149
148
151
158
155
147
140
142
150
154
150
149
156
165
164
154
145
143
147
147
173
173
168
163
162
160
156
155
154
151
146
148
154
165
166
158
145
139
144
151
161
167
163
154
145
144
148
154
159
162
164
159
153
147
141
138
138
141
140
141
145
149
155
153
145
137
135
143
151
153
174
174
169
163
162
161
157
152
153
151
148
148
153
156
156
148
140
140
142
149
158
168
173
166
155
147
147
151
158
166
172
170
158
147
139
140
146
143
140
141
147
151
146
138
132
128
132
136
143
148
171
173
168
163
162
163
161
159
157
154
154
157
157
155
145
138
140
147
151
151
156
160
163
160
152
145
146
150
157
164
168
168
160
155
150
150
148
143
141
147
151
152
143
132
126
129
132
136
139
143
169
172
167
161
159
165
170
171
163
155
154
162
167
159
146
137
139
150
159
160
156
151
147
143
140
143
148
154
156
156
155
153
152
156
158
154
146
141
141
149
156
153
141
130
128
133
140
144
146
146
164
165
163
154
151
158
169
172
163
153
150
156
163
161
151
140
140
148
156
158
155
148
139
137
141
149
155
158
153
149
145
142
143
150
158
158
154
148
145
152
159
153
141
130
130
136
141
145
148
149
152
153
153
152
149
153
161
166
163
155
149
148
152
151
149
144
141
142
144
147
149
150
148
148
151
156
157
153
149
148
148
148
145
145
149
157
157
152
148
152
156
151
141
132
132
135
138
138
140
142
142
145
150
150
150
154
161
166
163
156
150
147
142
144
143
145
143
138
137
139
145
149
152
154
154
153
151
150
149
151
156
158
152
145
143
146
151
152
146
141
144
148
144
141
136
138
137
132
128
131
147
151
155
154
152
157
164
167
163
154
149
147
146
146
145
145
145
145
144
145
145
143
142
139
141
144
147
150
154
155
157
155
148
139
135
140
146
143
133
127
130
140
146
144
142
142
140
134
127
129
158
164
160
152
148
153
161
163
156
150
148
151
155
154
151
149
148
148
151
153
151
145
137
131
133
137
145
152
158
158
155
151
145
138
138
146
148
144
134
127
128
137
143
144
142
143
144
140
136
136
166
166
158
148
144
149
154
152
147
149
156
161
158
156
156
155
151
147
147
151
154
153
149
145
142
141
146
151
155
157
157
157
155
153
152
154
155
154
146
142
140
139
139
137
138
141
142
139
137
136
160
158
153
148
152
159
161
154
151
155
165
166
159
158
159
159
150
136
132
138
149
158
162
163
158
153
153
155
154
150
151
154
161
164
163
157
153
150
148
147
145
142
140
138
136
133
132
132
131
129
159
157
154
156
166
174
174
168
163
163
166
163
159
162
163
158
146
135
131
136
142
153
160
165
161
156
154
155
151
142
133
138
150
161
162
154
145
137
134
134
138
145
151
147
135
125
120
124
126
125
165
163
161
163
167
170
170
173
174
167
157
152
156
162
162
154
148
146
144
139
139
145
159
161
155
147
146
147
143
133
125
130
143
153
156
151
144
135
128
128
137
148
153
145
130
118
116
122
126
127
161
161
162
160
153
145
149
161
174
170
156
148
150
156
156
151
149
152
148
142
139
147
159
161
155
148
149
149
144
139
138
144
151
152
148
146
146
147
140
136
141
146
148
139
128
123
127
134
133
134
145
150
157
155
141
129
132
149
165
170
165
154
148
147
147
148
148
144
141
141
146
151
156
158
159
166
169
164
154
151
154
161
162
150
140
139
146
152
150
148
143
144
139
136
137
143
147
145
139
135
170
168
171
171
170
168
166
165
160
152
148
151
158
166
170
171
171
167
158
151
154
162
167
166
159
151
143
140
143
151
162
171
168
160
154
153
159
163
164
161
161
162
160
150
134
124
131
149
164
160
177
171
165
158
154
154
157
160
159
153
150
151
153
154
159
166
171
170
160
154
155
162
166
164
158
150
145
144
148
154
159
156
150
148
153
156
158
158
153
152
156
164
169
158
138
121
127
149
164
160
167
167
159
146
138
139
149
157
160
160
159
162
163
159
157
158
162
163
163
161
159
159
158
161
165
167
166
164
164
166
162
150
140
144
156
160
159
155
149
148
149
156
163
164
156
145
143
151
156
155
156
162
161
148
137
142
157
169
167
159
154
158
164
164
159
156
153
151
154
155
154
150
146
151
168
179
180
170
164
161
158
148
142
147
158
159
153
147
150
152
148
144
147
153
159
159
157
154
154
157
158
163
164
157
151
155
171
180
173
159
150
152
159
161
162
160
154
148
144
146
149
147
140
142
156
169
168
157
151
153
153
147
146
151
158
157
151
151
156
159
154
146
144
144
147
146
148
151
155
161
161
164
165
166
166
170
172
174
169
165
161
161
161
160
163
166
164
156
148
147
151
152
147
142
147
151
152
150
151
154
154
150
148
150
155
156
157
160
163
162
159
158
154
146
138
133
137
148
157
160
163
167
174
178
181
179
173
162
156
156
163
168
166
161
158
162
163
161
155
153
153
154
151
146
145
146
153
157
161
160
158
158
150
147
145
153
159
163
162
158
157
157
156
149
142
143
152
161
163
155
166
175
180
182
185
184
174
161
149
145
151
161
167
165
157
153
156
161
163
159
151
146
147
147
149
154
161
165
162
157
158
161
157
148
143
150
158
160
156
156
157
156
153
151
158
168
174
174
166
152
174
177
178
175
175
176
172
163
154
148
150
158
165
168
165
156
154
160
162
158
147
142
144
147
151
158
162
162
154
152
158
164
165
160
155
157
159
156
153
155
158
159
155
155
165
175
175
168
159
151
172
173
170
165
160
159
157
158
158
162
159
156
159
164
167
163
154
150
148
149
149
148
147
147
148
156
158
158
152
152
158
162
161
159
161
164
162
155
151
153
158
159
156
154
154
156
153
149
149
151
162
165
169
166
159
149
143
148
161
168
163
154
152
157
165
163
151
140
139
150
163
166
159
148
148
157
160
161
161
163
163
157
152
152
156
163
163
155
149
148
151
156
155
146
138
133
136
146
151
153
159
164
170
171
167
156
152
156
166
169
160
150
149
157
164
163
151
144
149
165
181
183
173
159
155
159
161
163
165
168
164
156
151
150
157
164
166
160
151
145
148
159
163
157
141
130
133
147
156
153
158
163
166
168
170
168
166
170
174
167
158
149
150
159
164
161
155
155
161
170
176
176
170
162
157
156
155
156
157
161
159
156
154
156
160
165
167
162
154
149
151
163
173
172
158
142
137
145
153
152
159
160
157
158
163
168
170
170
170
164
157
153
155
159
162
160
158
157
155
152
149
150
154
155
153
149
147
148
150
153
152
153
155
157
161
161
158
156
155
156
158
161
166
171
165
152
141
140
146
152
164
161
158
155
159
164
168
162
157
152
153
157
164
165
164
162
163
157
149
138
136
141
147
150
151
149
146
148
151
154
155
155
157
159
160
157
152
152
156
158
158
153
149
150
149
148
148
146
145
151
167
167
163
158
162
168
169
156
141
135
142
156
168
170
168
165
161
157
150
146
147
151
155
156
158
157
155
151
152
155
158
158
159
159
158
156
153
154
154
148
147
146
146
139
134
140
153
158
149
148
166
163
156
157
165
175
172
157
137
129
138
151
162
168
163
158
151
151
151
152
154
156
157
159
163
162
160
153
150
154
156
155
151
149
150
154
156
158
150
139
136
146
153
150
142
141
151
159
153
145
158
151
145
147
161
172
173
161
146
139
140
147
152
155
152
146
143
148
152
153
147
145
148
152
156
155
155
152
151
153
154
152
148
145
147
153
160
162
155
145
140
148
158
160
156
151
153
157
154
144
154
148
145
147
156
163
164
163
162
156
149
143
140
141
141
142
145
154
157
153
144
138
138
142
148
150
151
155
155
155
154
151
147
147
152
158
161
161
159
154
152
151
151
151
154
156
159
161
159
149
159
158
158
159
158
155
156
164
172
167
152
140
134
135
139
143
148
157
158
155
149
145
144
147
151
155
157
157
157
154
151
146
144
147
157
162
159
155
152
151
151
149
143
138
139
144
153
158
159
156
164
166
167
166
165
164
164
167
167
163
152
139
133
136
147
153
155
156
156
155
156
156
155
157
160
163
160
157
153
151
149
143
141
145
154
159
157
152
141
138
138
141
142
140
136
133
137
146
154
158
169
167
163
162
169
176
178
168
157
150
145
141
138
147
162
171
168
158
153
153
157
158
159
157
158
158
157
155
151
153
154
158
158
152
150
153
155
156
149
141
138
141
147
147
142
135
135
146
153
158
171
167
157
155
164
176
177
164
152
147
147
145
145
152
165
173
168
154
147
147
152
156
156
151
147
145
146
147
151
157
168
176
175
164
151
148
152
156
156
154
150
147
145
141
138
140
146
155
161
160
171
168
161
157
156
157
157
152
151
155
158
157
155
155
157
156
150
140
138
140
148
152
153
150
146
144
145
147
153
162
170
173
171
163
157
155
155
156
155
156
158
155
144
133
133
145
157
166
166
162
168
169
167
160
150
139
136
141
150
156
161
160
159
155
149
145
141
138
140
142
145
148
151
152
153
154
156
158
159
163
163
160
158
160
163
169
164
158
154
155
158
155
145
140
142
150
156
157
159
163
162
166
165
160
149
139
139
144
151
155
157
161
160
156
149
146
147
149
144
143
141
146
150
155
157
163
167
167
165
164
162
158
156
161
168
173
169
160
153
152
150
148
146
150
157
154
143
136
142
154
158
159
163
160
153
152
154
158
160
157
160
163
162
158
152
153
155
153
145
133
132
141
152
158
160
163
166
168
167
165
163
163
162
163
166
163
154
147
146
149
148
146
144
153
159
152
134
122
129
142
154
157
163
162
155
152
154
159
163
165
168
166
159
154
151
153
156
154
147
136
136
146
157
161
160
158
164
168
168
162
157
156
159
162
159
149
138
131
136
149
159
159
154
151
153
149
139
133
134
140
152
160
165
163
154
144
141
147
158
169
172
166
157
152
151
155
155
155
155
153
152
153
156
159
158
158
163
169
169
160
149
146
152
161
161
151
137
129
137
155
170
174
168
156
148
144
144
147
153
153
159
163
165
160
154
144
140
143
154
166
171
162
156
155
158
161
159
159
161
165
163
157
152
151
155
161
170
171
168
159
151
152
163
174
174
162
148
142
145
154
167
170
164
151
135
130
138
151
162
162
162
161
157
156
156
156
152
150
154
162
166
160
155
158
165
169
166
165
166
168
168
162
150
147
154
165
173
170
164
155
158
162
171
176
173
163
151
146
147
152
154
153
144
133
125
124
135
147
155
155
160
156
152
154
158
163
159
155
154
159
160
158
154
157
166
174
174
171
169
169
168
161
152
148
153
165
171
167
156
149
152
156
160
159
157
151
145
140
144
151
153
143
131
124
129
137
142
143
142
142
160
155
154
156
159
161
156
152
152
156
159
159
154
152
161
172
177
173
167
165
163
157
151
148
149
156
163
163
156
148
144
147
152
154
153
148
142
140
147
159
157
140
130
133
144
149
145
136
133
139
165
161
161
160
161
158
154
152
152
157
160
159
154
149
156
167
174
170
164
161
158
155
153
149
145
147
155
162
160
151
145
147
154
159
156
146
142
150
161
166
155
139
137
147
154
150
138
134
137
148
171
169
166
163
161
158
154
152
154
158
160
159
152
146
148
157
165
165
162
161
165
170
165
154
144
145
154
163
161
154
148
149
153
152
144
137
140
153
165
162
148
137
139
151
154
145
137
141
150
155
171
171
165
162
161
158
154
152
154
156
155
149
143
139
140
146
154
158
161
162
171
178
175
163
151
147
152
158
159
156
156
152
143
134
126
129
141
155
158
152
140
135
139
143
144
140
139
143
149
148
163
162
158
158
159
158
153
151
153
152
150
144
138
140
139
139
143
153
158
157
157
160
166
168
162
154
151
151
153
156
158
155
143
131
125
133
149
156
151
140
134
137
138
136
135
139
141
141
137
135
158
154
154
156
159
157
155
154
155
154
151
147
146
145
140
134
137
149
157
154
144
141
151
165
170
162
151
144
147
152
155
156
153
146
139
143
151
154
145
136
132
138
144
141
141
144
145
141
133
131
160
156
156
157
158
158
157
160
162
157
153
154
157
153
141
133
135
148
159
157
148
140
143
156
163
160
153
148
148
149
150
155
158
153
146
143
147
150
142
134
130
137
146
148
143
144
147
148
145
142
164
166
168
167
158
155
157
162
163
158
154
156
157
154
142
135
139
150
161
163
157
149
145
144
148
151
154
155
155
151
149
150
150
147
142
142
145
149
144
135
130
134
138
141
141
142
144
149
154
155
162
169
172
167
157
154
156
162
163
157
152
152
152
148
143
141
143
151
157
159
157
153
148
141
139
145
155
162
162
154
149
147
143
140
138
142
148
152
148
144
137
133
129
129
129
132
133
135
145
155
151
158
164
163
156
155
163
171
169
157
147
147
150
154
151
146
143
145
147
149
149
147
148
146
144
150
159
165
163
156
149
146
143
141
138
144
152
155
152
150
146
142
135
130
129
131
133
132
136
146
146
153
160
161
155
157
170
180
174
154
142
143
156
168
165
150
140
135
137
141
141
141
146
153
154
154
157
162
163
158
150
144
142
140
142
149
156
157
150
146
145
149
146
141
137
141
147
147
144
141
157
163
168
162
156
157
167
171
164
149
140
144
158
170
167
154
140
133
134
138
140
145
153
158
155
148
145
151
158
158
153
147
142
139
145
153
158
156
148
140
140
147
146
141
136
141
151
153
144
132
171
174
171
164
157
157
157
152
147
146
150
153
153
156
157
159
150
139
132
136
144
156
164
164
151
138
136
144
152
153
152
151
148
149
151
154
155
154
148
143
141
140
136
129
123
126
132
135
131
124
165
165
160
155
155
158
155
145
141
150
162
164
154
150
157
165
160
145
134
137
151
164
170
164
148
139
141
148
150
145
139
141
151
158
158
154
150
152
152
151
149
143
137
129
121
114
115
122
128
132
153
149
146
146
153
160
161
154
153
159
168
170
164
162
163
166
158
144
137
141
150
157
160
154
147
143
150
155
153
141
128
130
143
156
159
154
151
151
153
153
151
155
155
146
131
118
119
132
144
151
155
150
148
149
152
156
160
162
165
167
165
166
165
165
163
155
147
143
142
145
145
145
143
144
145
146
150
154
153
144
133
132
141
151
158
161
161
157
152
145
149
155
161
154
141
132
133
143
149
151
161
160
158
156
153
149
152
160
166
168
162
154
150
149
145
140
136
140
144
149
148
143
141
142
145
147
151
152
151
148
145
144
144
147
153
159
161
157
150
145
146
149
149
143
141
146
148
147
136
131
153
160
161
158
151
145
146
151
160
164
158
144
131
127
133
135
135
135
143
155
162
158
152
149
151
152
153
152
151
150
151
150
148
146
146
148
148
147
147
151
154
146
135
132
141
155
155
145
128
119
166
158
153
150
150
153
162
171
175
172
162
152
147
150
159
167
171
164
154
144
145
151
157
155
150
144
144
146
154
160
168
174
171
164
160
164
170
167
160
156
160
166
166
157
143
134
139
152
159
157
165
161
153
145
141
144
153
160
164
162
157
153
151
151
155
164
171
172
167
157
157
161
164
158
153
148
145
145
150
157
161
157
149
144
153
166
171
162
151
151
167
186
187
166
139
126
138
157
165
157
162
169
169
160
150
146
150
149
146
144
149
159
163
160
156
155
160
165
167
168
168
169
169
166
163
161
158
155
157
162
161
153
142
143
157
170
169
157
149
154
172
189
189
175
160
155
159
161
160
155
161
171
178
170
161
157
157
151
140
132
138
155
164
165
160
151
145
144
148
154
159
164
165
163
165
165
161
157
157
161
157
149
141
147
158
163
157
147
147
153
160
160
156
156
167
178
176
163
151
147
160
166
171
166
162
163
165
164
154
145
145
153
164
166
163
155
146
139
137
140
147
149
153
154
161
162
156
152
155
159
158
151
146
152
162
161
153
150
154
155
148
137
131
138
154
169
174
164
153
149
161
163
165
164
163
162
165
167
167
167
167
168
168
168
165
162
158
154
151
151
150
148
144
146
155
157
154
156
161
168
168
163
160
163
170
174
174
171
165
159
149
145
144
146
149
155
161
163
159
154
162
166
166
165
164
164
160
158
158
166
173
176
175
168
165
161
160
160
163
163
156
147
140
140
148
153
155
158
164
168
168
164
161
162
169
177
180
175
165
156
152
154
157
159
160
160
161
156
150
143
171
177
175
167
166
169
168
160
150
151
162
175
183
178
168
159
156
158
162
162
155
148
145
146
150
152
155
156
157
159
163
163
160
159
159
166
166
161
155
153
152
155
157
164
175
180
170
151
135
129
177
183
177
168
168
177
180
173
157
150
156
171
185
188
182
170
162
161
161
157
154
151
153
158
159
158
155
153
152
159
168
172
166
158
155
157
160
157
154
154
156
156
157
166
181
184
170
148
135
139
163
165
166
165
168
174
174
165
156
153
156
165
173
178
181
179
169
160
154
151
150
151
151
154
159
160
158
155
159
168
177
178
170
159
155
156
158
157
155
153
155
157
160
165
169
164
156
149
151
159
146
149
157
163
166
159
151
142
145
153
157
153
152
159
168
171
159
147
144
152
158
153
145
141
147
158
163
164
165
173
175
170
162
155
153
154
155
154
152
151
151
158
163
162
152
141
140
152
163
166
158
162
166
167
165
152
140
138
148
158
157
150
148
156
166
161
149
144
150
165
177
170
154
144
148
159
164
165
166
167
165
159
154
152
154
155
155
153
151
149
151
159
164
160
144
131
135
151
163
161
175
179
175
168
161
153
150
157
164
166
159
155
159
167
166
159
150
151
165
176
180
173
163
158
158
159
160
157
155
155
155
154
154
154
157
156
156
155
154
153
153
158
162
159
144
132
132
145
156
157
172
173
166
160
155
157
162
166
169
163
157
157
163
167
165
159
157
164
170
168
158
153
154
158
159
159
159
155
152
150
152
154
155
157
158
158
157
156
155
154
150
150
153
152
145
138
136
142
149
154
161
162
161
159
160
163
163
160
152
147
147
152
160
161
161
162
166
171
167
153
145
141
147
150
156
158
161
163
161
158
156
155
154
156
157
158
157
153
148
144
146
150
153
152
145
144
150
152
150
145
160
163
166
169
171
171
165
153
140
137
143
150
154
156
160
167
171
169
159
148
144
142
145
147
152
157
162
166
168
167
163
157
150
148
151
156
156
153
142
137
145
159
163
156
144
143
156
163
156
143
160
165
168
171
173
173
167
158
149
146
147
151
154
156
160
165
164
160
151
144
140
137
137
138
145
152
156
157
159
164
164
159
150
143
147
155
158
156
147
144
149
161
166
157
141
138
150
164
165
151
157
158
161
165
171
172
168
166
162
159
156
153
156
159
161
160
159
158
152
145
135
130
130
136
143
147
148
147
147
154
161
160
154
148
151
159
162
162
157
155
156
160
162
155
144
138
144
159
168
159
156
156
160
165
170
168
164
165
165
164
157
154
156
160
159
156
157
161
162
156
143
138
140
145
150
151
152
149
148
151
156
158
155
154
159
167
169
163
160
162
160
157
153
149
150
152
153
157
158
151
161
161
165
167
169
163
157
159
163
163
157
153
156
159
157
149
147
156
165
165
159
155
154
154
156
157
159
158
156
152
153
152
151
151
158
164
166
160
152
152
150
147
142
143
153
163
163
155
142
135
164
166
166
166
165
164
164
166
166
162
154
150
154
158
157
150
143
148
158
165
169
165
159
155
156
162
163
160
155
151
150
150
149
150
153
158
157
154
147
139
134
135
140
144
149
154
155
147
137
134
153
156
154
154
162
174
186
183
170
155
143
142
147
157
163
160
151
146
152
163
172
170
157
148
148
157
162
156
147
146
149
158
162
162
156
152
148
148
144
137
132
133
137
143
140
137
140
147
149
151
144
138
137
145
164
183
194
185
166
151
142
142
148
157
164
165
154
146
149
157
167
165
153
142
141
146
152
149
147
148
158
168
175
172
161
151
143
144
148
151
146
138
131
126
123
128
139
154
159
158
144
136
136
148
164
176
176
166
154
151
154
156
157
157
157
154
147
144
143
149
154
155
148
141
139
140
146
150
155
162
168
172
172
167
162
152
144
145
155
165
160
139
115
105
115
136
152
159
157
152
151
149
152
156
161
159
154
148
149
155
166
173
170
159
150
144
143
143
144
146
148
149
147
144
143
146
149
156
163
169
172
166
163
161
160
157
154
155
158
166
160
141
121
115
129
147
157
156
151
151
158
161
163
161
159
154
151
149
151
158
170
177
175
161
150
145
146
146
144
143
144
148
150
153
155
158
163
164
167
164
164
159
158
159
163
162
159
157
156
155
152
146
141
144
147
148
145
142
149
158
158
160
161
161
159
161
163
163
162
163
169
171
167
158
150
151
153
152
148
143
143
148
153
157
158
163
164
163
160
155
154
155
157
157
156
154
152
150
152
153
154
156
156
154
149
139
133
136
149
159
152
148
150
155
160
162
165
165
164
164
168
165
160
154
150
152
154
155
155
150
148
151
155
159
159
158
157
160
158
154
152
155
156
153
143
139
141
150
158
164
164
160
155
149
140
135
136
144
155
161
150
147
148
153
158
159
160
158
157
162
164
160
155
152
150
149
151
155
160
160
156
153
153
154
152
151
152
158
158
155
154
155
157
152
142
135
141
152
166
171
166
154
144
138
135
133
141
152
163
165
153
157
156
155
157
157
153
150
152
157
160
156
155
152
150
148
148
152
157
160
156
150
147
147
150
153
155
161
159
156
152
154
159
165
159
151
148
153
159
159
151
142
139
136
134
135
139
148
157
161
157
161
162
159
159
157
154
150
153
160
167
164
158
155
152
151
152
155
158
160
159
155
147
145
149
159
166
165
160
152
150
151
159
168
175
171
160
153
153
156
154
147
137
134
137
139
143
145
146
150
160
159
157
156
159
160
159
157
157
167
176
175
168
158
156
159
160
159
163
166
167
163
154
147
149
160
167
167
159
152
151
149
150
160
172
175
166
154
156
169
175
162
142
132
139
151
155
149
142
139
164
157
150
153
160
167
168
165
162
168
174
175
168
162
159
162
162
161
163
166
169
165
156
149
147
153
158
160
157
155
154
151
148
148
157
164
162
153
157
170
175
159
140
133
141
150
152
146
139
141
175
164
155
155
161
167
170
166
163
162
161
157
153
151
154
159
162
161
162
163
164
163
158
150
146
147
152
157
155
154
155
155
152
147
145
148
150
152
154
155
146
134
131
138
143
143
136
135
140
148
176
169
162
159
159
161
163
166
163
159
151
143
134
134
141
152
161
166
163
160
160
163
160
155
149
151
155
159
155
153
153
156
154
148
138
137
143
153
155
144
127
118
130
144
152
143
135
136
144
149
166
169
169
162
160
157
156
157
157
155
151
141
132
129
135
148
161
167
164
157
156
157
160
157
153
154
160
163
160
152
149
147
146
142
137
138
149
160
161
148
131
124
132
146
155
155
150
148
147
142
158
159
161
160
162
160
156
151
150
152
151
149
146
144
146
150
158
164
164
153
142
138
142
149
155
156
158
161
159
151
141
135
137
141
142
148
155
162
160
150
143
140
141
145
153
163
162
152
140
135
156
145
147
158
166
163
157
152
154
154
152
151
155
158
160
156
155
156
157
150
134
124
130
146
158
158
153
151
149
141
130
127
137
144
144
147
149
155
153
145
143
149
152
149
150
154
159
151
136
131
155
144
148
160
168
162
156
156
162
160
155
149
155
159
161
157
153
153
155
152
142
135
140
153
162
158
152
147
146
138
134
136
147
151
143
135
137
141
140
131
131
144
154
155
150
147
148
150
144
138
160
159
164
171
169
159
153
156
161
162
155
152
153
157
157
156
155
155
157
156
156
159
162
163
158
152
151
156
158
154
151
153
155
150
141
134
134
138
132
122
119
129
145
155
152
148
146
151
155
154
160
168
176
176
168
159
153
151
152
154
153
156
156
156
153
154
156
160
160
159
161
163
163
155
145
141
152
163
168
165
156
153
150
145
139
137
138
138
134
131
124
127
136
147
151
148
144
149
157
163
150
156
165
168
165
159
159
156
152
147
149
155
163
163
157
153
155
158
160
158
153
147
146
144
140
144
155
166
167
156
144
138
140
144
148
151
150
147
146
145
144
140
137
135
137
140
142
146
153
156
142
142
149
154
154
158
165
171
166
152
146
152
163
169
162
152
146
149
152
150
143
138
142
149
153
157
160
165
161
151
139
138
143
154
162
164
162
158
154
154
154
153
145
133
126
132
145
153
150
144
149
145
149
152
152
157
166
174
172
159
149
151
159
166
161
151
144
142
143
140
137
144
160
172
170
161
154
155
155
155
149
148
153
160
167
167
165
158
152
148
150
153
148
134
126
130
145
152
144
129
158
159
160
159
156
158
161
163
161
158
156
154
153
155
153
151
147
145
142
140
143
159
176
181
166
148
139
144
148
149
148
149
150
155
158
157
156
151
145
145
148
150
149
141
135
134
137
138
130
121
152
156
157
156
153
156
155
151
148
150
154
155
150
147
152
155
158
153
149
151
159
170
174
167
149
135
131
137
142
140
136
136
140
144
145
146
148
151
154
157
159
158
153
148
146
141
138
133
126
125
140
140
143
145
147
148
152
151
150
149
152
153
152
151
155
160
158
151
151
159
165
164
158
149
142
137
140
145
147
140
132
131
137
141
143
143
145
152
164
170
168
159
152
151
148
150
148
143
138
135
143
140
142
143
146
149
155
157
158
156
154
154
156
158
161
158
147
141
146
155
156
146
138
137
141
147
150
154
155
152
146
141
144
148
151
144
142
146
155
162
159
147
138
140
148
157
159
150
139
134
157
152
149
149
154
160
161
160
156
157
155
154
153
154
154
149
138
134
144
156
156
144
132
132
138
140
143
146
152
157
154
146
144
148
152
151
140
137
144
152
151
137
124
128
145
163
163
147
128
122
164
162
153
150
156
167
165
155
148
150
152
148
141
142
150
150
143
139
150
165
168
155
141
133
130
127
126
132
141
148
148
142
142
146
151
151
141
136
144
159
162
147
128
127
143
160
160
142
123
117
160
157
153
149
146
149
158
173
183
184
172
157
147
143
148
154
156
155
152
155
159
160
158
151
146
146
150
155
160
162
166
163
154
143
139
146
154
154
151
149
154
161
165
165
162
160
159
160
159
156
146
148
149
148
149
149
154
161
167
169
167
161
157
154
150
151
156
162
165
167
167
163
157
151
147
146
150
155
158
160
163
158
146
141
146
163
172
166
158
156
167
177
173
158
147
148
159
163
163
157
150
159
166
170
169
161
156
146
143
145
153
161
165
163
159
157
160
167
169
168
168
167
163
155
153
153
157
156
157
158
163
162
156
156
164
176
178
170
163
166
180
189
179
163
156
159
164
165
162
163
163
170
178
180
177
167
156
143
132
132
141
155
163
164
161
159
158
156
151
148
151
157
162
164
160
155
152
151
156
160
165
163
160
161
164
165
157
149
149
154
161
162
155
153
161
172
173
166
159
160
167
172
173
170
168
161
156
153
147
147
149
155
160
162
162
159
155
149
141
140
140
146
156
164
165
157
150
150
162
176
180
173
162
161
160
156
148
145
145
146
144
137
135
145
159
173
175
171
165
161
162
163
164
162
157
155
155
158
163
168
168
165
162
163
163
161
156
154
155
156
149
139
140
153
165
166
159
158
173
191
195
184
172
165
167
167
165
165
164
158
150
146
149
155
160
164
170
173
170
165
157
158
156
154
155
154
153
156
162
169
174
173
173
172
170
164
157
157
165
169
159
139
128
140
157
164
159
156
165
178
181
172
165
165
168
174
174
172
167
163
160
161
163
163
162
162
161
156
148
145
162
164
162
156
157
161
164
161
159
161
167
175
180
182
178
168
158
155
159
164
158
146
138
142
151
153
149
147
152
157
160
157
155
155
160
166
166
162
157
158
159
160
157
157
161
161
151
135
124
128
174
179
173
167
166
175
182
181
171
164
167
174
178
178
176
172
165
158
153
155
157
163
162
160
154
147
143
146
152
162
166
166
161
156
154
156
158
157
157
159
159
158
156
157
161
158
149
135
136
149
168
172
171
168
173
181
187
181
173
172
172
172
163
155
159
169
171
164
156
153
157
163
165
163
157
151
146
150
161
176
183
182
169
157
150
148
154
158
163
162
159
158
159
163
161
153
148
152
164
176
159
159
160
163
168
172
167
158
156
164
170
163
149
138
145
161
169
164
157
153
153
152
151
154
158
159
157
154
162
172
177
174
163
154
145
143
147
159
166
166
161
159
162
164
160
154
154
161
171
173
167
166
165
164
163
159
149
140
142
150
157
155
151
148
152
159
162
161
160
160
159
154
151
157
165
168
164
159
158
160
160
155
151
151
147
146
152
161
169
170
164
161
162
161
157
153
154
160
161
154
180
180
176
166
154
149
147
150
148
147
146
151
160
164
163
161
159
159
161
161
161
162
164
165
169
168
164
158
153
151
152
154
154
156
157
158
162
168
173
172
167
163
162
159
150
145
144
148
150
150
172
176
171
161
153
151
156
163
159
151
146
150
159
163
160
156
155
159
161
160
158
159
161
160
161
159
158
155
151
151
155
162
167
168
167
165
164
164
161
158
159
163
165
161
150
141
137
143
149
156
162
161
161
160
159
159
158
160
160
159
156
154
153
153
152
151
155
160
161
156
152
148
147
149
152
156
161
162
159
157
158
164
166
165
164
164
160
148
135
132
145
163
174
168
155
149
154
158
158
154
158
158
162
168
169
165
156
151
154
163
167
162
153
150
151
159
163
164
159
151
145
140
139
142
151
161
170
170
165
163
160
159
155
152
156
160
156
140
124
124
143
161
167
159
150
154
170
178
171
154
157
158
164
169
170
160
149
146
152
165
169
166
160
158
161
168
171
167
156
146
140
134
132
139
151
165
172
169
161
160
161
160
153
151
156
161
160
152
145
148
156
156
147
137
132
139
156
175
179
166
156
159
164
168
164
156
149
150
157
164
168
168
168
168
168
172
171
165
154
147
142
140
139
142
151
161
163
157
147
151
161
167
165
163
167
169
167
163
166
172
169
156
141
131
127
127
136
157
177
175
163
162
165
167
167
161
154
154
160
165
168
168
169
170
166
161
158
159
158
156
155
155
154
150
150
152
151
148
143
145
159
166
167
166
169
171
167
162
161
167
168
159
150
147
147
144
142
146
157
157
167
166
167
172
175
166
157
155
162
166
167
167
170
171
161
150
147
151
161
167
166
163
160
152
147
146
145
144
144
148
156
159
154
153
158
163
161
154
151
152
155
152
151
155
164
167
159
147
130
123
160
165
171
174
172
169
163
163
166
164
162
164
170
173
164
152
145
149
161
168
169
163
155
148
147
149
149
147
145
148
153
153
150
149
152
157
157
155
149
146
143
142
147
152
161
167
164
147
124
116
149
158
163
164
162
167
175
178
171
158
152
159
171
180
176
166
155
151
157
165
170
166
151
144
147
157
159
154
146
144
146
152
161
163
161
155
150
152
152
149
143
141
145
150
152
153
155
152
144
137
146
146
148
151
159
170
181
183
171
158
153
161
173
179
176
168
156
152
152
158
165
160
149
142
147
159
167
164
154
149
152
160
171
173
164
152
140
141
148
152
148
142
142
144
144
144
151
156
157
150
151
143
144
153
165
175
179
174
165
163
166
170
175
169
162
157
154
152
150
151
154
150
146
143
148
158
167
169
166
166
167
166
166
164
156
141
131
134
147
154
148
136
128
127
136
145
154
159
155
146
151
147
151
163
175
178
174
164
160
164
174
183
179
168
154
152
153
153
152
149
148
149
147
148
151
158
162
164
168
171
168
161
152
150
147
141
138
142
150
153
147
134
122
121
132
146
155
156
152
149
149
150
158
168
176
177
172
162
157
162
172
181
179
167
154
151
154
155
154
151
150
150
148
148
149
151
152
155
157
156
152
144
142
147
152
154
156
157
156
154
149
143
136
133
135
141
146
150
153
159
148
149
153
161
168
174
170
162
157
161
169
175
169
160
152
151
154
157
158
158
154
150
145
143
145
144
147
148
147
143
139
139
142
149
155
160
164
165
161
155
152
155
155
149
138
135
137
144
153
157
148
141
142
151
164
173
170
158
153
159
167
169
163
155
150
149
153
158
167
169
162
151
144
146
148
148
147
147
146
147
147
150
151
149
148
152
156
161
160
156
156
159
158
150
139
133
136
145
154
155
148
142
140
148
164
173
172
160
151
155
161
163
160
154
148
145
148
157
168
170
161
153
153
157
160
154
148
147
148
156
160
159
153
144
138
140
148
154
156
155
154
151
151
147
140
135
138
146
155
156
148
146
150
155
164
173
173
165
154
147
148
154
157
153
146
137
138
146
155
156
154
152
157
161
161
157
148
145
147
153
158
154
146
140
137
138
142
149
153
155
151
148
147
150
150
145
139
138
145
152
150
157
161
160
160
165
171
167
159
153
151
156
158
154
144
137
137
141
144
145
146
151
156
158
158
154
149
145
145
150
151
151
145
142
146
148
148
148
155
161
162
155
151
152
157
154
143
134
133
139
154
158
159
160
159
159
162
162
162
166
171
173
167
156
147
145
149
151
152
153
155
157
157
157
156
156
154
151
151
153
158
156
147
144
150
154
152
149
158
172
178
165
148
147
155
160
152
140
134
136
157
151
151
154
161
164
163
160
163
171
179
178
169
159
152
154
153
154
161
165
167
164
161
158
156
155
152
150
153
162
168
160
145
134
139
149
152
147
149
161
166
157
142
139
146
154
151
142
139
142
158
149
146
151
162
166
171
169
167
166
162
156
150
152
154
154
152
151
154
160
162
161
158
156
153
148
144
144
152
164
170
161
143
130
134
145
151
146
138
138
138
137
139
142
146
146
141
143
144
149
158
155
154
155
159
165
171
176
170
158
143
131
133
144
153
155
151
147
144
143
143
143
144
145
144
144
146
149
155
163
167
164
156
148
147
151
153
149
140
131
127
131
142
151
153
147
143
147
153
152
158
165
169
165
160
164
169
170
162
149
141
140
144
154
160
162
159
152
142
136
130
132
136
142
144
151
158
164
164
161
160
162
166
168
165
158
154
152
149
145
137
138
144
148
154
155
154
156
157
151
157
164
169
170
171
169
165
155
145
144
152
164
172
174
173
170
165
156
148
140
134
137
143
146
153
157
163
171
167
157
146
143
154
165
165
156
146
143
148
151
150
146
141
141
146
154
156
153
150
147
156
152
160
172
178
170
159
147
143
148
158
169
176
178
176
169
160
151
146
145
145
146
146
148
150
148
152
157
159
152
136
128
136
150
153
145
138
140
146
151
151
149
144
139
139
142
146
143
137
137
157
149
157
171
177
166
152
151
155
159
155
153
156
165
169
167
157
147
144
145
148
150
149
147
142
135
134
143
151
150
141
136
143
150
152
146
140
143
144
143
141
146
147
147
142
141
143
140
135
132
161
155
161
169
169
161
152
155
162
162
154
146
148
157
165
165
157
148
144
146
149
154
156
152
141
130
131
142
151
154
154
153
157
157
153
149
148
145
141
130
125
133
145
155
155
152
148
147
144
140
153
154
157
162
165
162
158
156
155
154
152
154
156
159
161
161
158
155
153
149
150
154
155
151
142
135
136
146
151
154
152
152
150
152
152
152
149
143
134
125
122
130
142
154
161
158
153
149
154
148
142
141
146
155
162
167
166
157
150
147
152
157
158
153
146
147
153
158
159
156
153
150
147
143
140
139
145
150
152
147
141
136
138
144
151
153
147
138
135
136
138
142
144
151
151
147
144
146
151
146
142
134
139
151
159
164
165
164
158
153
153
153
150
140
134
139
149
159
160
155
152
148
145
146
143
145
151
153
154
150
141
139
144
154
159
154
144
138
139
150
154
153
147
140
135
132
136
142
142
138
152
142
142
152
157
160
163
171
173
168
161
154
148
142
136
140
151
161
162
153
145
144
153
158
154
149
150
153
156
153
150
151
158
165
163
154
144
139
140
149
155
156
149
142
135
135
140
142
136
129
154
147
147
152
154
157
161
169
176
172
165
161
159
156
148
143
150
162
165
154
142
145
157
165
158
149
145
146
147
147
144
147
149
154
155
151
145
139
139
144
153
156
153
150
151
153
154
144
131
121
142
141
147
150
149
150
157
163
165
161
159
158
159
157
148
142
145
155
163
160
153
151
157
160
154
146
142
139
138
135
133
134
135
137
141
147
149
147
146
148
154
154
152
152
159
162
158
143
126
114
138
140
148
147
144
144
152
155
156
151
149
149
148
146
145
142
139
140
147
159
162
158
154
151
148
146
142
141
137
138
135
138
141
141
141
143
144
148
155
160
157
147
137
140
154
166
162
144
123
112
148
148
148
145
141
143
151
153
150
147
146
145
143
146
150
150
140
131
135
150
162
159
151
145
147
147
148
148
146
150
151
154
157
155
146
131
122
128
145
158
150
131
117
127
153
172
168
148
126
116
158
152
147
143
145
152
154
148
141
142
147
152
151
155
160
162
149
137
140
153
160
157
146
142
146
147
147
148
151
154
156
156
159
158
146
127
108
109
129
147
145
127
115
130
157
178
173
150
128
122
157
150
141
142
152
161
156
142
129
135
148
155
154
158
165
165
157
151
154
161
158
147
138
139
145
145
144
142
142
145
145
145
149
151
146
133
118
117
129
146
149
139
131
141
159
171
162
141
124
121
158
160
161
161
157
157
158
161
166
167
166
161
158
160
160
161
154
148
150
160
171
174
166
156
154
153
157
156
159
163
165
160
148
134
127
130
140
148
153
152
148
143
143
152
161
164
158
147
143
149
156
156
159
164
165
162
158
159
165
170
171
167
165
164
162
161
155
155
158
166
172
172
162
150
145
146
154
159
160
161
162
161
155
147
142
147
154
161
161
158
153
145
139
142
154
163
159
146
141
154
158
155
158
167
174
173
166
161
163
166
167
167
166
163
161
161
164
167
169
166
162
158
154
148
148
152
161
164
159
153
155
162
167
164
165
166
169
169
167
167
165
161
153
151
156
159
153
145
148
162
166
161
162
166
172
174
172
169
165
163
160
160
162
162
161
162
166
169
164
150
143
145
152
157
157
156
159
161
158
155
155
157
161
163
162
161
155
150
151
154
153
150
146
148
150
150
145
145
152
163
166
169
167
166
165
166
168
170
168
165
160
156
155
157
160
161
163
159
153
142
137
141
151
162
164
158
151
153
163
172
170
159
151
150
151
147
138
135
140
145
142
140
142
149
152
149
146
150
158
162
163
168
168
164
161
157
158
161
166
170
166
160
157
158
161
159
154
153
156
157
151
143
146
158
167
162
150
147
164
183
185
168
152
150
152
150
142
144
152
157
156
155
160
167
166
159
155
158
162
164
162
162
162
160
161
157
155
157
163
168
169
165
161
163
163
160
154
155
164
171
162
148
141
155
168
169
153
144
150
165
169
160
151
152
157
156
152
153
162
167
168
167
168
168
166
162
158
158
155
156
163
162
161
160
160
159
160
162
164
166
164
159
157
160
164
162
157
156
160
166
162
155
150
156
166
167
155
145
142
142
144
147
150
154
158
157
154
156
159
162
162
160
154
152
152
155
157
154
147
150
167
169
169
163
159
159
165
171
175
171
164
155
146
145
153
161
163
156
150
151
156
162
163
162
158
156
155
153
149
146
146
153
159
159
155
154
153
157
160
160
159
155
151
148
150
154
155
153
153
157
164
167
168
164
161
162
168
173
177
180
178
165
145
134
143
160
167
158
146
146
153
161
163
161
155
151
150
153
159
163
165
169
168
162
151
147
151
158
162
162
160
157
155
155
154
152
152
151
154
158
160
159
161
162
165
170
167
162
165
177
188
181
157
140
143
161
172
165
154
150
153
157
159
161
162
157
149
148
158
167
172
170
167
161
153
146
149
157
164
164
160
157
156
156
157
157
154
149
145
143
161
162
164
164
167
168
162
153
148
157
172
177
168
156
155
163
172
169
159
152
151
153
159
166
170
167
159
152
156
162
163
163
161
162
160
157
157
160
166
165
161
156
154
156
160
166
165
157
147
140
162
168
173
168
162
158
158
152
145
140
146
155
161
161
160
160
161
159
153
150
154
159
165
168
168
167
165
164
163
160
159
159
162
167
170
169
168
168
168
166
162
159
160
163
165
167
166
163
157
153
163
169
171
162
152
150
157
162
157
148
142
144
151
154
153
150
147
143
142
149
158
162
163
158
154
158
164
167
164
159
158
164
167
169
169
170
171
168
165
163
166
173
177
176
167
159
156
157
160
164
166
164
162
158
155
155
156
162
168
168
161
153
150
147
146
142
139
140
144
151
158
156
148
145
148
156
164
163
157
152
156
161
164
161
162
165
165
160
151
153
165
177
181
175
166
159
156
156
159
163
162
158
156
160
164
158
153
153
164
175
175
165
155
151
151
150
151
155
158
158
155
145
141
143
153
162
166
160
150
146
148
153
155
155
158
164
162
153
145
149
158
162
157
154
156
159
162
159
157
161
156
152
155
160
165
157
147
144
152
162
168
167
164
161
162
165
170
171
166
161
156
154
151
151
157
167
167
160
147
141
144
152
154
158
164
166
163
157
158
162
156
139
128
131
144
155
153
152
156
162
156
152
155
159
159
156
151
150
148
152
159
165
169
170
170
172
172
166
158
156
165
172
166
154
150
157
162
156
145
143
153
160
163
164
166
163
160
162
170
174
161
140
127
134
144
145
140
142
156
164
166
158
157
159
162
166
164
159
158
158
161
166
168
168
166
163
158
150
146
153
169
179
170
149
142
144
149
146
143
147
162
167
164
159
156
154
150
151
161
168
164
155
151
154
154
148
141
146
157
163
173
163
161
167
173
171
165
161
164
167
168
165
162
159
154
152
148
146
149
156
164
164
156
145
142
143
143
141
143
153
164
166
155
147
146
148
145
140
141
152
158
158
153
152
151
151
151
153
151
152
161
162
168
174
172
164
156
155
162
164
162
162
162
160
156
153
156
157
159
159
156
151
148
148
149
152
148
144
145
155
163
161
150
147
148
151
146
141
140
149
153
148
139
137
143
153
159
153
146
143
151
159
169
170
161
151
151
156
159
155
153
159
171
177
174
169
167
164
162
162
158
156
151
150
154
160
160
156
155
157
160
161
163
163
164
160
154
152
155
158
153
146
139
140
148
157
162
158
149
142
154
157
161
158
153
149
155
164
164
158
153
162
174
184
183
175
166
161
154
157
160
159
154
152
156
164
171
169
164
160
161
166
171
174
167
157
153
156
161
159
152
147
151
155
153
155
159
164
158
143
158
154
153
155
158
161
168
174
173
168
166
168
174
174
172
168
164
158
149
148
151
153
156
156
161
168
173
173
168
167
166
165
164
161
155
149
149
155
156
149
141
144
152
156
151
147
155
165
163
147
154
146
149
162
173
176
175
174
173
172
171
171
167
162
159
162
164
160
153
147
146
151
160
168
172
170
164
160
163
167
165
157
147
145
148
150
154
158
155
143
136
138
147
150
146
146
151
160
161
151
140
139
148
161
173
177
172
166
162
162
167
171
166
160
156
157
163
160
155
150
149
152
160
166
164
155
144
141
148
156
155
148
141
144
154
162
168
169
160
144
135
140
148
151
152
150
151
153
151
148
138
139
145
151
159
165
163
155
151
156
165
170
166
160
153
153
155
158
159
159
154
150
147
148
145
137
132
132
140
145
147
144
145
154
166
171
171
165
153
140
135
144
156
161
158
153
150
146
137
134
151
149
146
146
155
161
157
147
144
154
167
171
166
156
152
150
154
159
168
169
158
143
136
140
146
147
145
144
146
149
150
148
152
161
169
173
163
147
131
124
132
147
162
166
160
152
147
144
137
135
159
156
151
152
160
166
160
151
146
153
164
168
165
156
154
157
160
166
169
164
152
142
142
153
165
169
165
159
157
160
161
157
152
156
164
166
155
137
120
123
139
155
166
166
159
150
143
141
143
145
159
158
158
156
161
166
170
166
158
151
151
156
164
164
161
159
159
159
153
147
143
144
153
163
169
170
164
157
157
164
168
159
150
143
146
150
148
138
138
147
161
169
167
163
158
150
140
134
138
141
157
158
162
160
156
159
170
175
165
152
146
154
166
165
159
155
156
152
143
139
139
145
153
158
156
153
145
141
144
153
165
162
151
142
139
139
142
147
159
173
179
172
163
160
159
151
139
128
126
130
158
158
162
162
159
159
161
167
164
162
164
167
164
157
148
150
154
155
154
150
148
150
151
154
153
149
142
137
139
150
164
164
157
144
136
137
141
146
156
169
171
159
148
146
151
149
139
128
129
136
156
153
154
162
164
162
158
155
161
171
179
173
158
148
145
150
154
158
164
165
164
161
160
163
163
157
149
144
149
159
166
162
148
134
132
138
141
139
138
141
144
141
138
141
148
147
141
137
141
149
147
141
146
154
163
164
160
157
162
170
173
162
148
145
151
153
151
150
155
160
162
162
161
163
162
157
150
151
162
175
176
159
135
123
128
139
146
139
131
129
134
137
141
146
149
147
145
147
151
156
140
139
142
150
158
164
167
169
169
164
157
148
146
153
159
155
148
141
140
142
143
143
145
147
147
146
147
156
167
176
175
162
145
137
138
147
148
145
140
140
146
153
156
153
148
145
146
154
159
160
141
142
147
150
155
165
174
176
168
157
153
155
161
167
166
159
150
143
138
136
132
133
137
142
145
149
153
157
160
162
161
161
161
162
158
149
142
139
142
149
157
159
153
144
136
136
145
155
160
157
147
151
155
158
162
168
172
168
159
155
162
175
178
173
165
161
157
150
144
142
144
150
158
162
164
159
157
156
156
153
150
151
157
165
161
150
135
131
139
149
151
147
137
130
127
130
138
145
152
151
154
159
166
172
173
169
163
155
150
155
166
176
173
162
154
153
150
143
140
146
157
170
176
176
168
158
147
149
157
164
159
149
144
152
158
153
146
145
150
152
146
135
129
131
136
138
138
136
139
146
160
164
172
177
174
160
150
148
152
155
157
155
154
150
146
143
138
133
137
147
158
165
166
161
152
139
132
139
156
171
168
152
142
145
155
163
167
166
165
159
146
138
137
143
149
149
141
134
133
139
166
167
170
169
161
152
149
152
159
154
148
142
146
154
153
145
137
136
142
148
149
146
142
140
138
135
131
136
146
154
156
151
144
144
154
165
170
168
162
152
143
140
140
143
147
148
143
137
133
134
160
158
155
153
153
154
159
161
161
155
150
148
153
160
161
154
147
146
148
149
148
138
134
137
143
146
143
137
135
135
139
140
141
144
151
160
159
152
143
137
137
138
140
140
139
139
141
142
142
133
150
143
142
148
155
163
168
167
161
155
154
155
154
151
151
154
153
148
145
148
152
152
149
146
151
152
148
144
140
142
142
142
139
142
148
152
148
140
135
137
139
141
141
141
139
136
138
143
146
135
149
141
144
155
165
168
165
159
153
151
152
151
142
134
136
150
158
156
147
147
156
167
166
157
149
144
144
146
150
159
158
151
145
141
143
140
134
133
138
149
152
150
146
146
144
140
137
136
138
138
156
146
151
161
164
160
153
151
152
151
150
147
143
137
137
150
162
167
161
156
157
161
162
153
142
136
140
148
154
160
159
152
145
140
139
132
125
127
137
152
158
154
149
151
153
152
143
135
130
134
155
146
151
156
154
148
146
151
156
157
154
155
158
158
153
149
158
170
171
160
148
143
144
146
143
141
144
148
148
145
142
139
137
137
136
133
128
127
133
144
149
147
142
144
150
157
154
142
129
125
149
147
152
154
148
144
148
159
164
161
160
160
165
164
157
147
146
154
159
152
138
131
136
143
149
150
150
146
138
133
135
138
139
139
141
145
144
137
131
132
136
135
130
130
137
145
148
140
130
120
151
156
160
153
145
141
149
162
163
158
156
156
154
151
146
141
138
136
134
134
138
141
145
147
147
148
146
143
138
138
145
153
156
151
148
149
150
145
138
134
134
129
124
125
132
142
142
138
130
125
161
168
164
150
137
134
144
151
151
149
148
147
143
142
145
147
139
126
120
131
149
160
159
149
144
143
145
145
146
149
155
163
165
157
146
139
136
137
139
140
135
129
126
133
146
157
154
144
136
132
159
164
156
142
133
134
138
136
133
138
147
151
148
148
155
157
148
134
130
141
157
161
157
149
146
150
156
155
153
152
153
157
160
152
140
127
120
123
131
136
133
132
137
149
165
173
167
152
136
128
144
146
145
142
144
145
141
132
128
138
153
158
155
153
156
158
156
151
150
151
151
146
144
149
159
167
170
164
153
145
144
146
150
146
137
126
123
122
125
129
130
133
141
153
166
170
159
142
127
116
169
164
165
168
170
170
165
159
152
150
155
159
160
162
165
171
166
153
143
149
165
175
174
166
164
163
163
161
163
170
177
178
170
159
147
142
144
152
161
161
149
128
116
123
140
152
150
141
134
146
172
166
167
174
179
175
167
162
163
166
165
162
159
162
165
171
167
157
148
150
162
172
174
165
157
154
157
160
162
165
169
173
170
162
148
142
144
152
160
159
145
128
121
133
153
162
151
132
127
145
169
156
155
163
172
175
171
171
175
177
173
166
163
162
161
162
166
166
163
156
151
153
159
162
160
160
161
163
160
153
151
160
167
165
158
153
154
160
162
158
152
147
149
158
167
162
146
134
140
161
167
156
152
155
163
169
176
182
183
179
170
165
164
165
163
160
163
166
166
158
145
144
153
160
163
162
161
162
156
145
138
142
149
155
154
152
150
150
151
152
150
148
150
155
153
147
134
134
143
155
167
164
161
157
158
161
172
179
180
173
164
159
160
163
164
161
158
157
156
152
150
148
152
159
160
157
153
153
155
153
142
132
133
144
153
150
141
136
142
148
148
144
144
149
151
142
134
135
139
142
172
171
167
162
158
156
160
165
170
169
165
158
155
156
158
160
156
152
148
152
155
156
155
160
159
156
146
144
154
163
158
143
138
153
165
162
146
141
151
159
158
150
152
163
167
158
147
144
144
145
176
173
167
162
158
155
155
158
165
167
165
158
150
146
151
156
156
155
156
162
163
162
161
166
169
164
151
142
144
153
155
152
153
165
174
167
153
149
158
162
157
150
151
162
168
168
161
159
156
155
173
166
159
155
152
148
151
156
162
163
155
146
140
141
148
153
156
158
162
164
163
164
164
172
176
172
160
148
138
135
139
150
162
169
168
163
155
155
156
152
144
138
140
149
160
168
172
170
165
159
160
156
153
148
142
138
142
149
154
152
145
138
136
140
150
158
161
158
154
151
154
159
163
165
168
169
164
157
147
135
136
148
162
165
155
152
155
158
158
152
144
142
147
154
166
173
177
172
160
152
148
151
154
151
144
140
142
147
150
155
157
153
149
150
161
170
167
157
147
147
154
158
158
157
156
160
160
159
158
152
152
158
160
156
150
148
153
158
158
153
152
153
157
162
167
171
167
154
140
134
150
156
161
163
161
161
155
150
150
164
178
180
168
163
169
177
174
160
151
152
159
161
158
156
157
158
157
158
161
167
169
165
162
159
155
153
151
152
152
153
152
153
151
152
155
159
154
140
129
130
150
160
170
173
172
169
163
155
153
161
176
184
176
168
166
171
171
163
156
153
155
156
156
154
157
158
157
158
164
170
171
169
168
171
172
165
153
146
144
145
146
145
142
145
151
158
160
156
148
149
151
163
172
170
163
159
159
156
152
150
159
165
166
161
158
159
159
155
148
146
151
154
154
148
146
153
161
167
169
169
165
163
166
172
176
169
157
146
142
143
142
142
144
149
159
168
173
176
172
164
157
163
165
159
151
149
153
156
157
154
153
154
155
154
152
151
148
142
141
147
157
159
152
141
141
151
163
171
171
166
160
159
158
161
163
161
157
153
150
149
150
150
153
160
165
168
169
169
164
163
163
159
156
154
152
153
154
157
163
164
159
154
151
151
152
150
145
142
146
157
161
156
145
138
140
151
161
167
164
159
158
155
154
153
154
159
162
163
163
166
169
165
159
159
164
166
159
148
149
155
164
154
152
158
162
160
156
155
161
166
160
151
150
151
153
152
152
156
161
164
161
149
140
140
145
151
158
156
150
148
150
151
153
155
158
164
164
166
172
179
177
164
152
154
164
165
151
134
134
153
160
155
154
159
163
162
157
152
152
151
150
149
150
153
155
157
161
168
167
164
161
159
155
148
143
143
147
150
145
138
139
144
151
156
159
161
161
166
174
176
163
145
139
153
168
167
145
125
127
142
162
157
156
158
158
164
164
157
147
141
144
150
157
161
162
164
163
159
153
156
169
180
172
151
134
133
142
147
144
140
143
149
153
154
155
153
155
164
171
169
149
134
137
158
169
159
140
128
130
140
166
161
156
158
163
174
177
170
158
150
151
159
162
164
165
165
159
147
138
149
169
182
170
149
137
138
143
146
146
150
158
160
156
153
152
152
153
159
164
165
154
144
145
153
151
142
136
141
150
155
166
158
156
163
170
176
177
171
165
163
162
162
157
152
154
159
158
149
143
147
158
161
154
148
150
155
152
148
149
161
170
168
157
150
152
153
148
144
147
158
162
155
143
131
125
127
136
150
163
170
156
152
158
165
168
164
158
159
162
163
161
156
149
142
142
153
162
163
161
155
151
148
146
149
158
163
157
151
154
166
174
169
157
153
155
155
144
133
139
153
161
152
132
118
121
133
145
156
163
168
149
151
158
162
157
147
144
150
158
157
153
151
150
151
152
158
166
167
165
162
159
158
153
151
153
155
158
157
161
169
175
170
165
162
164
162
153
148
152
159
161
151
136
131
139
151
161
164
159
154
149
150
153
154
149
145
150
161
166
158
152
150
158
168
171
171
167
161
156
157
165
168
163
153
150
153
158
161
165
167
166
165
163
163
162
161
165
170
171
165
158
150
149
145
143
148
158
165
160
146
151
146
148
150
152
154
164
174
175
168
156
153
159
171
178
179
171
160
146
145
152
161
164
162
160
160
160
160
160
159
158
158
154
152
153
158
168
178
174
160
148
149
153
150
136
130
140
158
161
146
149
145
146
151
156
160
166
171
174
169
165
159
159
163
171
178
175
163
146
136
138
149
163
171
172
164
156
150
151
156
162
158
149
144
150
159
169
173
164
148
139
144
155
155
144
135
139
152
156
146
145
146
147
149
153
157
160
163
164
164
164
161
160
160
165
170
172
165
154
144
140
149
161
169
168
156
142
135
143
157
167
166
156
152
156
162
168
164
155
138
133
141
157
169
169
161
154
150
145
137
147
150
149
144
145
152
158
161
160
158
158
158
159
162
161
160
158
158
158
158
154
152
157
159
156
146
137
134
142
156
167
166
162
161
164
164
158
151
141
132
130
140
156
171
175
171
162
151
137
132
163
162
153
143
142
149
156
159
158
157
157
156
155
155
159
158
154
155
159
162
158
151
147
146
152
151
150
149
150
157
161
159
160
167
174
170
156
140
132
130
134
144
154
160
159
157
155
152
142
139
178
176
164
149
145
148
154
157
159
161
162
156
152
153
159
166
165
159
154
151
150
143
139
143
154
166
171
166
162
161
160
156
155
165
178
176
160
141
133
140
150
156
154
150
145
143
145
146
145
143
178
176
168
156
149
149
156
166
167
165
164
164
164
165
171
177
178
165
148
141
141
143
142
143
152
166
173
171
167
166
164
157
152
157
167
167
157
147
147
159
168
163
153
146
143
140
139
137
135
133
166
166
166
161
153
153
162
172
171
164
161
165
172
172
170
171
171
161
149
145
144
148
146
143
143
152
160
159
156
155
160
157
153
152
155
154
151
149
156
169
173
164
151
143
142
139
135
128
125
123
157
158
163
166
163
158
161
165
165
163
162
163
162
157
149
151
155
157
156
158
158
155
149
144
142
147
148
146
144
146
152
156
159
157
154
153
152
149
152
157
160
156
148
142
139
136
133
131
133
134
160
157
158
165
166
161
156
151
154
163
165
160
148
142
143
149
153
159
163
167
166
162
158
153
151
149
150
148
150
150
152
156
159
160
157
155
154
150
144
142
141
141
140
139
138
135
136
140
146
149
161
154
151
157
162
159
151
145
153
164
169
159
146
145
153
162
163
161
164
166
167
165
162
161
158
157
159
162
164
165
160
155
151
149
150
153
154
149
143
138
135
136
135
138
138
137
138
141
148
152
154
148
145
148
155
155
151
149
154
164
166
159
151
153
158
162
162
160
161
161
159
158
157
156
157
158
162
165
168
165
158
150
141
135
135
140
144
146
145
145
147
147
145
142
139
136
137
140
145
151
150
147
143
142
146
154
159
160
161
163
163
160
156
151
148
148
151
154
157
155
148
143
144
150
156
156
154
150
152
149
147
144
140
137
137
138
140
142
146
153
159
160
156
145
138
134
136
139
140
143
153
149
145
141
145
157
166
167
162
162
163
161
151
139
134
139
148
153
152
147
142
140
146
155
160
157
144
134
136
144
149
150
148
151
151
148
141
144
153
161
163
157
149
143
139
137
139
142
141
139
161
160
153
149
152
159
168
165
160
157
160
159
148
132
126
136
147
152
151
146
146
152
160
168
168
158
141
135
146
164
170
161
151
150
153
155
156
161
172
176
164
144
135
139
145
148
146
144
144
145
161
167
166
159
153
153
158
156
152
150
152
154
149
138
132
135
144
151
155
156
157
158
163
171
170
165
150
147
158
174
175
157
137
130
140
152
161
169
179
181
167
144
132
137
145
147
145
140
141
151
160
171
170
160
149
144
148
152
153
151
148
151
156
156
147
139
138
148
162
167
161
151
148
155
166
168
162
154
152
155
152
138
122
118
132
150
157
159
163
167
165
155
141
135
135
135
135
134
138
144
160
166
165
156
147
148
153
159
161
157
152
153
159
166
162
150
141
144
154
160
155
142
134
139
156
167
165
152
141
135
133
131
127
131
143
153
153
148
145
150
157
154
142
126
119
122
132
138
140
135
159
155
154
156
156
161
166
167
163
157
155
154
155
159
165
167
160
148
139
143
149
150
143
142
151
159
158
150
142
142
146
147
144
146
153
157
154
149
145
145
147
143
135
126
121
126
137
145
147
141
154
149
151
160
164
165
163
157
151
147
146
147
147
150
160
173
174
159
142
141
156
166
164
157
152
152
150
145
148
158
165
159
147
143
144
148
148
148
149
149
145
140
138
140
144
142
142
142
144
149
153
148
152
160
160
152
145
140
137
137
138
145
149
151
157
165
169
163
154
153
161
170
169
160
150
144
142
142
146
154
159
150
136
129
130
134
136
139
143
145
144
141
142
150
156
154
145
134
134
145
153
151
156
158
152
141
135
137
140
143
145
152
159
159
158
156
155
153
151
152
152
154
152
147
143
142
140
140
138
138
140
138
135
134
133
134
134
135
136
139
140
137
135
139
148
149
146
137
132
134
155
159
163
160
151
141
142
149
153
153
156
159
162
162
157
152
149
145
138
135
134
136
141
144
143
142
142
141
136
134
138
147
151
149
144
143
139
136
134
135
138
138
134
129
129
133
137
139
139
134
162
171
173
164
152
147
153
161
162
159
155
154
153
149
149
153
154
149
135
125
128
140
151
151
144
143
146
144
142
143
152
161
162
154
146
145
149
146
137
135
140
148
145
136
127
125
126
135
141
144
168
176
172
157
144
144
154
163
163
157
151
146
142
140
145
152
156
148
137
134
145
159
163
153
141
139
145
148
149
151
156
158
153
143
141
145
152
148
138
132
139
151
155
148
137
129
129
134
140
142
161
168
161
147
137
138
147
155
156
155
154
151
146
145
147
151
148
141
138
143
155
163
160
146
139
137
147
153
154
151
151
147
140
133
134
144
152
147
135
127
129
140
147
144
140
141
144
145
139
126
146
150
151
146
142
142
148
150
149
153
158
159
156
152
148
149
146
141
140
143
148
152
150
145
142
146
157
158
153
148
148
147
142
135
134
143
152
147
134
123
121
128
135
137
141
148
155
153
139
119
172
166
165
172
176
176
173
165
157
154
157
159
155
148
152
166
176
168
153
148
155
169
173
167
165
164
165
164
166
170
172
172
169
168
165
158
149
149
156
162
156
140
127
126
137
151
160
159
152
148
174
166
165
172
179
178
172
163
160
158
159
158
153
149
156
171
180
170
152
144
150
164
175
173
167
162
161
162
166
172
177
178
171
162
155
149
149
151
154
154
153
146
142
145
151
152
150
149
151
156
161
155
155
162
168
166
163
164
165
166
163
160
160
161
161
165
167
165
157
149
147
152
165
172
170
164
160
161
165
169
175
176
171
159
150
147
150
153
153
152
152
156
165
170
169
162
152
153
161
170
158
153
155
157
156
153
158
166
171
170
164
161
165
170
169
162
157
160
165
163
154
152
159
165
169
164
158
157
157
157
159
161
161
157
151
147
149
151
150
150
152
155
162
164
164
157
152
153
159
160
165
159
159
158
154
151
155
164
171
169
164
161
165
169
169
164
159
157
159
164
165
162
159
159
160
160
158
157
156
152
147
145
150
157
161
157
150
148
154
160
156
149
143
148
152
152
151
152
147
140
172
165
161
159
156
155
156
159
164
167
165
162
160
161
164
167
166
156
147
152
163
167
163
156
154
158
160
158
156
155
153
146
151
166
178
176
163
157
163
169
160
145
139
148
158
160
155
152
148
142
174
165
158
157
157
157
157
157
158
160
163
160
154
150
154
164
165
157
146
145
156
167
166
161
157
160
160
156
153
153
154
157
162
173
184
180
167
159
161
161
148
133
132
148
162
164
159
156
157
156
168
157
150
149
153
155
156
154
155
152
152
149
151
150
152
157
158
158
154
152
155
162
166
165
162
159
157
153
147
146
152
159
167
173
170
164
160
157
154
146
135
127
133
149
164
169
167
164
165
161
160
153
148
146
145
145
146
149
146
142
141
144
151
159
161
158
158
159
159
157
156
158
158
157
159
158
157
154
149
146
151
159
160
157
152
151
154
158
155
146
139
140
147
162
173
180
177
168
160
154
158
156
156
152
148
145
142
140
139
141
144
152
160
167
173
171
163
159
159
164
164
161
156
154
156
159
159
158
159
160
160
158
153
146
142
147
154
159
157
155
154
155
158
165
171
175
170
160
151
149
159
165
166
163
158
154
150
145
144
151
160
164
164
169
175
176
169
160
159
166
168
164
154
154
156
160
162
163
165
168
168
159
152
147
147
151
154
155
155
155
156
156
154
151
153
156
155
152
150
155
159
167
169
165
160
160
161
159
160
163
166
165
162
161
164
168
165
160
156
159
158
155
151
152
154
158
159
162
163
165
163
159
157
157
159
156
151
146
151
155
155
152
147
143
145
150
158
159
160
163
157
162
163
158
154
157
163
169
169
166
161
161
158
155
156
157
158
157
153
150
150
150
147
143
142
146
152
155
157
157
155
155
156
161
163
157
148
144
146
147
146
142
140
143
150
158
166
168
164
157
156
156
154
151
150
151
159
164
164
162
157
156
156
155
156
159
161
158
155
155
157
152
145
137
136
143
151
156
158
158
156
153
152
155
160
159
151
145
144
144
138
134
135
143
153
160
162
160
152
143
157
153
151
153
157
158
157
158
158
159
157
155
156
158
161
164
164
162
161
164
161
153
140
133
134
142
152
157
163
165
161
155
152
154
160
161
161
156
154
155
152
144
136
142
152
158
151
144
143
144
161
155
155
159
164
162
159
156
158
157
153
151
151
157
161
163
162
163
167
166
158
148
137
134
136
142
151
158
161
162
159
156
154
156
158
162
162
162
166
172
168
158
146
148
155
158
149
142
144
152
170
165
162
161
161
160
157
154
154
154
151
148
149
154
156
157
158
160
160
157
155
151
148
142
135
137
147
155
156
149
146
148
153
156
155
152
154
160
166
166
159
150
150
159
165
159
147
142
144
151
174
174
165
159
154
158
158
157
155
151
152
151
155
155
158
158
158
153
151
150
156
162
161
149
135
134
144
152
148
141
138
143
151
156
155
155
157
163
164
155
142
138
148
162
166
154
145
141
143
142
168
171
165
158
155
161
168
166
160
154
155
160
161
159
162
163
161
152
147
149
157
164
160
149
145
143
146
148
149
148
147
149
153
162
169
173
173
171
164
156
146
141
147
151
147
137
135
140
145
144
158
160
160
158
161
169
175
173
164
159
160
163
161
155
154
161
166
163
156
155
156
155
152
150
156
157
153
149
152
158
160
155
152
160
172
178
172
161
155
158
158
153
144
135
129
128
133
141
150
153
150
150
153
157
161
163
168
171
167
162
161
161
153
143
141
153
166
168
164
161
158
153
148
150
155
159
155
151
157
164
169
158
150
153
164
168
159
146
141
153
160
154
141
132
133
139
145
149
154
154
149
146
150
152
153
153
157
166
168
165
160
155
152
145
147
154
159
161
160
162
166
161
151
142
140
146
150
153
159
168
171
159
150
149
158
164
162
154
150
154
159
153
146
143
147
155
158
157
154
152
151
146
147
149
148
148
154
166
171
165
155
152
154
162
166
165
159
152
149
156
166
168
156
141
136
140
149
155
160
165
165
156
145
142
150
161
170
172
169
163
160
155
149
145
144
147
150
152
149
149
154
149
149
150
149
151
157
164
166
161
155
154
164
170
177
175
166
153
145
145
152
157
157
151
147
147
151
153
156
157
155
146
139
138
146
157
166
172
172
166
161
155
150
143
134
129
131
140
145
146
157
155
154
152
150
151
154
157
159
159
161
163
166
169
172
173
171
161
148
139
139
145
150
153
153
153
149
147
146
150
155
153
150
148
151
152
155
158
157
160
157
150
149
149
143
137
135
138
142
143
157
160
158
152
149
152
153
156
157
159
162
165
164
167
168
170
169
166
157
145
141
145
148
153
157
156
151
145
143
151
163
170
168
160
154
149
143
141
144
147
146
144
147
155
158
157
150
146
142
140
156
162
159
151
146
152
163
167
165
158
154
151
158
163
166
167
165
163
161
159
156
153
155
156
163
164
162
153
150
157
171
178
172
161
154
148
140
139
141
145
145
142
144
148
151
153
153
152
146
141
161
165
157
145
142
151
165
175
171
158
145
138
144
154
162
162
156
154
155
161
164
162
158
155
156
161
163
158
158
162
169
168
161
158
156
151
148
151
159
164
160
151
142
134
130
135
146
155
153
145
173
170
157
141
134
142
157
168
171
163
151
141
139
143
154
159
154
147
144
151
161
161
151
141
140
147
154
156
158
161
160
156
152
157
164
162
156
161
172
181
174
156
140
130
125
129
141
154
155
146
177
174
163
148
139
142
154
166
170
167
162
156
149
146
154
162
161
152
142
147
159
161
146
133
131
142
153
159
158
158
155
147
145
154
162
160
154
152
162
170
167
150
135
130
131
134
138
142
143
139
164
167
168
161
155
152
157
167
168
166
161
158
156
153
155
160
161
152
148
155
163
165
152
140
139
148
159
161
157
155
150
146
143
147
154
156
151
144
145
150
151
144
135
132
134
136
136
135
135
136
152
156
164
166
163
160
161
163
161
156
150
149
150
150
148
148
148
149
151
161
170
170
162
152
147
152
157
158
154
152
148
149
151
153
156
157
154
150
146
146
148
150
146
139
136
136
137
139
139
138
155
153
153
157
160
161
158
158
153
149
143
140
142
146
147
149
146
146
152
160
168
170
164
153
146
145
151
154
150
144
145
155
165
174
171
165
161
158
155
155
153
153
146
138
130
130
136
144
145
139
170
162
151
150
154
158
154
150
149
150
147
144
146
152
159
162
160
155
155
159
163
164
159
149
143
145
152
155
150
142
141
154
169
177
171
164
159
156
154
151
145
138
135
133
130
130
133
136
141
140
179
174
163
157
158
157
150
144
148
157
159
156
152
155
163
165
165
164
162
160
158
157
155
153
151
155
157
158
149
141
138
140
148
150
152
155
157
153
145
138
134
133
135
139
142
138
132
128
133
141
178
175
166
162
158
155
148
142
147
156
161
156
149
149
152
155
155
157
160
157
150
144
144
150
155
155
149
146
145
143
142
136
131
133
141
154
158
153
145
139
142
147
152
158
160
152
141
130
131
138
176
168
159
150
150
153
151
147
147
150
150
145
139
136
140
146
149
151
152
149
139
130
132
142
150
146
134
131
139
151
155
147
141
141
148
154
155
154
158
162
164
162
160
164
162
158
150
144
136
132
175
165
147
135
139
153
163
158
149
142
141
141
136
133
136
148
160
165
157
147
135
127
131
142
149
147
139
137
146
160
164
157
149
148
147
142
139
148
169
185
180
161
144
141
142
148
150
156
152
142
167
162
147
132
135
153
167
166
152
145
146
150
149
142
142
151
168
179
174
159
145
139
143
154
162
162
158
154
157
163
161
149
137
133
133
128
126
138
164
184
179
155
132
124
125
132
142
154
159
154
155
160
154
143
140
150
159
161
157
153
157
162
163
159
152
149
158
170
173
165
154
150
154
161
167
167
166
163
160
159
151
135
121
121
132
137
138
139
150
165
172
163
148
136
131
132
139
144
148
148
153
161
163
157
154
152
156
158
159
158
160
161
163
162
156
150
147
149
153
156
156
154
151
153
153
156
157
156
154
154
147
135
128
133
146
156
153
148
147
155
165
165
158
147
138
136
140
143
140
139
162
162
163
164
162
160
161
160
157
155
152
151
152
155
158
159
155
150
145
149
156
154
146
140
142
149
153
151
149
150
151
148
145
147
156
160
159
155
149
148
149
149
146
140
137
139
142
148
147
143
161
159
159
160
159
159
159
156
152
146
143
144
147
150
158
166
170
163
157
157
158
156
148
145
149
155
153
146
144
148
155
155
151
145
147
151
155
155
149
139
130
130
137
142
143
142
143
146
151
154
159
157
156
154
151
148
150
151
148
146
145
148
152
153
158
162
162
159
156
158
159
156
151
153
157
160
151
141
136
140
150
151
144
137
138
147
153
153
141
123
117
125
140
150
153
150
145
144
147
153
160
164
161
153
144
139
141
147
150
152
155
159
159
158
155
147
141
133
133
140
147
149
150
152
154
151
143
139
135
136
142
146
143
140
142
149
152
149
135
122
124
133
145
151
151
151
148
146
145
144
163
170
170
159
147
138
139
142
145
150
155
159
159
154
148
143
134
126
121
126
136
145
151
154
151
147
143
140
141
142
144
149
151
149
147
148
149
147
142
142
149
155
157
149
144
143
145
146
144
142
159
166
166
158
149
145
148
151
151
150
149
151
148
144
143
145
150
150
144
139
143
151
159
159
152
147
146
148
149
148
149
150
150
144
144
144
148
146
147
155
166
174
169
154
141
132
133
139
142
140
154
155
155
152
150
154
164
172
171
161
150
144
140
142
144
152
164
172
168
158
154
159
164
160
150
146
146
147
148
145
146
143
137
131
133
142
147
146
141
147
160
170
166
152
136
128
129
133
135
132
149
147
145
145
147
156
168
180
180
170
156
150
145
146
148
153
160
162
159
153
155
160
162
151
139
134
137
145
146
145
145
138
130
126
133
146
155
148
138
134
142
147
141
130
123
130
142
148
140
126
147
143
142
141
140
149
159
165
162
159
157
158
158
155
152
150
148
144
136
134
143
156
159
146
133
129
135
144
147
150
153
148
138
130
134
146
155
150
139
134
132
132
127
118
119
136
160
169
159
134
159
155
157
160
162
167
171
172
166
161
163
167
162
151
145
157
176
180
170
158
156
157
160
157
154
153
157
159
158
154
147
142
144
154
161
161
152
146
149
156
164
166
164
159
157
162
172
175
166
150
162
156
157
160
163
166
169
164
158
155
160
165
163
154
154
166
180
180
168
156
151
156
163
166
167
168
166
163
163
166
166
162
156
155
155
156
154
154
152
157
164
173
176
168
155
149
155
168
174
166
159
157
160
163
164
160
159
161
160
160
160
161
164
166
166
168
166
163
158
154
155
155
164
169
172
169
164
162
166
177
184
182
170
158
152
151
155
156
151
150
155
166
173
168
157
147
150
163
174
177
155
156
164
169
164
152
151
158
167
169
164
159
164
170
171
167
158
156
162
167
166
163
164
167
169
166
163
162
165
174
181
183
178
167
157
151
154
157
154
150
151
156
159
157
154
153
154
162
167
168
156
155
164
169
165
153
150
156
166
168
165
161
165
170
172
169
164
162
166
173
177
171
164
160
159
163
165
164
161
159
163
168
171
168
162
156
156
159
163
162
156
149
147
149
151
153
160
165
165
158
158
156
159
166
167
162
158
155
156
161
164
167
167
168
171
176
174
165
156
156
169
173
167
156
153
162
170
165
154
148
152
158
159
161
163
162
162
163
167
169
160
151
148
152
155
155
158
167
171
167
158
154
156
164
170
172
165
156
151
153
161
166
166
165
168
175
175
163
147
145
156
169
166
155
152
161
169
164
152
147
153
159
156
153
157
161
160
159
159
162
160
153
151
155
161
160
158
163
170
171
158
155
158
164
170
172
167
162
157
155
158
162
163
163
162
164
164
161
156
154
157
163
161
155
152
157
162
161
155
154
159
161
157
152
152
153
152
148
150
158
161
157
153
157
164
166
162
159
164
166
166
162
162
164
167
168
165
163
161
159
159
160
162
163
160
156
156
161
167
168
166
161
155
150
151
152
155
157
158
159
162
161
157
152
150
150
151
148
154
163
168
162
153
154
161
168
166
160
162
164
171
168
165
163
162
158
156
157
159
161
162
162
163
163
161
157
155
161
170
175
170
158
151
147
150
152
154
156
160
162
162
159
155
153
156
157
157
158
161
167
170
165
155
150
152
157
159
159
162
165
168
167
161
155
151
152
152
153
158
164
165
162
161
161
163
159
157
157
162
165
161
154
151
153
155
155
154
156
159
162
161
157
153
153
155
158
161
162
164
166
166
163
157
152
147
149
153
158
163
165
164
163
153
145
146
153
161
167
171
171
163
156
152
156
159
159
158
156
155
156
151
152
157
164
163
157
154
155
159
161
158
154
152
151
152
156
159
164
167
166
163
162
163
161
157
155
159
163
163
157
161
157
148
141
145
158
173
183
182
172
161
151
149
152
155
158
161
162
162
155
152
153
159
166
163
157
154
154
155
156
154
152
151
152
152
153
157
163
167
164
160
156
158
162
161
160
162
161
154
143
156
153
148
148
153
163
176
181
175
164
157
155
154
155
158
164
171
174
170
165
159
153
153
155
158
155
154
153
155
155
155
152
149
152
156
160
161
164
165
161
151
145
144
151
151
150
149
147
141
133
153
153
155
158
162
163
167
165
163
158
156
157
159
160
164
172
176
177
174
169
161
150
140
137
144
151
155
154
156
161
160
154
151
154
160
167
166
165
162
159
150
142
140
139
137
137
137
142
145
143
159
156
158
160
163
162
160
158
157
156
157
157
158
162
166
171
173
171
167
165
158
147
137
134
138
147
155
156
158
161
159
158
155
155
157
160
160
159
159
158
155
149
143
140
137
137
144
155
163
159
171
166
161
157
159
160
159
155
157
159
159
158
158
161
165
167
163
161
158
156
154
150
149
145
144
149
157
162
156
150
149
154
159
158
153
149
147
151
152
151
151
149
153
153
151
148
154
164
171
163
176
173
162
154
151
154
157
156
157
159
159
158
156
161
164
163
158
154
153
152
152
152
154
153
151
151
158
161
152
142
139
147
157
162
161
157
154
152
148
145
144
149
158
162
159
154
155
163
164
156
167
170
162
151
146
151
158
161
159
158
159
159
159
161
162
161
158
159
158
157
152
150
148
149
150
150
151
152
151
146
139
141
150
163
175
179
173
162
152
147
147
153
159
162
159
154
155
156
154
148
153
159
157
150
147
154
166
170
165
158
158
163
165
160
158
161
165
168
168
164
156
149
146
148
149
148
146
147
154
157
149
141
140
153
169
180
175
165
154
152
152
155
159
162
159
158
155
155
152
145
146
147
148
147
149
158
170
176
169
161
161
165
166
159
155
161
170
172
169
164
160
154
150
148
148
148
146
148
155
162
158
146
138
139
152
163
167
161
152
149
149
153
157
162
163
160
157
154
150
144
149
145
145
146
147
154
163
171
170
166
162
163
164
162
162
166
167
162
158
156
158
157
150
145
144
146
147
148
155
161
164
154
139
136
147
162
171
164
153
147
148
150
153
157
158
156
150
147
144
145
154
151
152
151
148
149
153
161
165
162
159
160
164
166
170
166
160
151
147
148
154
154
150
144
142
145
147
149
156
164
165
153
139
136
150
167
175
168
156
151
153
152
149
146
148
149
143
136
135
145
157
157
159
156
150
148
149
154
153
153
156
161
165
166
162
156
152
149
149
150
151
154
150
146
144
143
145
148
156
162
159
149
139
140
152
162
162
156
154
160
162
157
147
143
148
150
143
133
132
144
157
159
159
156
154
152
151
149
145
148
158
168
169
164
152
144
146
152
157
156
155
152
149
146
145
144
144
143
146
152
156
155
154
156
156
152
142
138
146
163
167
156
144
144
153
155
146
136
138
143
155
157
158
157
157
157
154
148
145
150
159
166
168
163
152
146
148
158
162
160
156
151
147
144
150
155
159
152
143
144
158
170
173
169
159
147
133
129
139
158
159
147
134
137
144
147
144
141
140
142
147
154
157
159
160
159
158
155
154
152
154
156
160
162
161
158
158
161
161
158
154
151
149
150
160
174
179
168
154
153
164
175
172
162
153
146
136
134
140
154
154
142
131
124
126
132
138
145
145
141
147
153
155
152
153
158
163
166
162
154
150
146
149
156
159
160
160
160
159
156
154
150
151
157
163
170
173
167
164
164
168
164
154
148
148
147
145
147
154
161
155
143
133
127
124
129
143
155
155
143
152
154
149
142
142
152
163
168
163
156
150
148
146
145
147
150
153
156
156
155
156
151
149
147
147
146
144
147
158
167
164
150
138
142
150
150
146
152
162
165
156
145
141
143
141
140
148
164
166
147
162
162
155
147
145
153
159
165
160
156
153
147
143
141
143
149
152
154
155
157
160
156
147
139
137
134
133
138
150
160
158
144
139
145
155
151
146
146
153
156
149
140
141
146
146
142
145
155
163
156
163
167
166
161
155
153
155
156
157
153
149
145
143
143
150
157
157
151
153
158
164
164
156
151
149
148
146
147
149
156
157
152
144
143
148
149
147
143
144
146
146
142
140
140
141
140
138
141
151
158
157
166
166
160
154
151
155
158
155
148
138
136
143
151
157
159
152
148
147
154
164
169
171
172
169
164
158
148
148
154
161
163
152
145
144
147
149
150
149
152
153
151
144
141
140
141
142
142
146
150
155
159
154
149
147
155
163
168
159
145
132
134
144
156
157
149
140
135
136
142
155
167
170
169
164
160
154
148
146
149
157
162
163
157
150
147
147
150
155
159
160
156
151
146
143
145
147
148
145
141
162
159
151
148
151
162
169
170
160
148
138
141
151
155
151
142
131
128
130
136
146
153
154
147
142
144
149
149
145
139
142
153
165
165
158
150
147
148
152
154
152
150
149
149
150
149
147
145
143
139
172
170
163
163
168
169
164
158
156
155
155
153
152
155
153
145
139
135
139
142
144
146
144
137
136
141
148
150
145
141
140
147
151
154
155
158
157
150
144
139
137
138
143
151
157
154
147
139
141
144
175
172
173
176
177
167
151
142
147
157
161
156
152
157
164
161
151
146
149
150
148
145
145
149
149
145
144
144
149
153
152
145
138
137
150
163
166
152
137
133
135
141
149
159
165
160
148
140
141
146
176
171
166
163
165
159
150
143
145
151
152
149
151
164
172
168
158
150
152
154
150
144
147
155
157
148
140
139
149
158
158
145
137
139
149
157
153
143
138
142
148
154
158
160
160
153
148
146
150
149
179
171
153
140
144
157
162
158
150
144
144
146
149
156
163
164
161
161
160
154
144
137
139
148
152
149
147
148
152
151
149
144
144
149
150
140
127
126
138
153
159
154
151
146
140
137
143
157
162
155
178
170
149
131
137
157
171
168
157
148
149
149
150
148
149
155
163
168
162
148
134
131
135
142
145
147
152
156
156
150
145
143
149
153
151
135
121
125
141
156
158
150
142
136
130
129
141
158
163
151
172
162
151
143
148
158
165
165
159
157
159
159
156
150
147
151
160
164
153
138
131
137
149
151
144
136
142
153
159
161
157
150
146
150
154
151
145
143
148
155
156
150
151
152
148
144
146
149
146
139
167
159
158
158
161
160
158
154
155
157
159
157
153
149
146
146
150
151
144
139
143
154
163
160
146
136
136
147
159
167
166
155
145
147
157
163
160
156
153
152
152
155
160
164
163
157
150
145
134
133
166
164
162
164
163
161
158
153
151
147
149
148
145
140
137
138
144
150
154
158
163
165
163
157
151
150
148
149
151
154
155
152
147
147
150
153
153
155
152
147
143
145
151
155
154
150
149
146
140
139
166
166
162
157
156
157
157
155
150
147
144
146
146
142
139
140
149
160
168
173
167
156
149
148
155
160
157
150
144
142
147
150
148
145
140
141
149
155
149
134
125
129
141
147
145
145
147
152
150
147
167
168
162
154
148
149
153
156
156
153
152
153
153
152
150
150
153
157
163
162
153
141
135
144
155
160
156
151
146
143
148
149
145
139
136
143
156
157
144
121
113
126
144
149
148
148
152
157
154
147
168
172
166
151
141
140
145
152
154
154
156
158
156
155
153
150
144
140
139
142
140
137
138
148
156
158
155
155
158
157
153
146
140
137
141
150
158
154
136
118
120
138
153
153
151
152
158
159
154
145
166
170
164
148
132
126
130
137
140
143
151
157
159
153
145
137
130
127
129
136
140
143
148
154
158
157
155
157
163
163
155
143
137
138
145
152
154
147
137
134
142
152
154
149
143
144
150
155
150
142
153
156
151
139
127
122
126
134
137
139
146
153
159
155
143
131
131
141
150
151
146
146
151
156
159
156
154
155
155
153
147
139
136
140
145
148
146
143
145
153
160
159
151
141
136
139
144
143
139
137
141
134
133
136
136
139
145
154
157
153
149
151
156
157
151
145
150
165
172
163
150
143
149
155
155
152
150
147
145
142
140
137
137
139
142
143
141
140
148
159
166
160
148
141
141
144
146
143
137
132
139
127
126
136
146
156
162
168
170
163
155
152
153
155
154
156
163
170
165
151
143
146
155
155
153
148
147
146
145
141
142
142
140
137
137
137
137
141
147
158
163
156
146
139
142
152
160
158
145
133
145
136
133
137
146
153
156
158
157
155
155
156
153
150
153
156
160
155
141
132
140
156
168
165
154
148
145
144
147
148
151
151
142
136
134
134
137
141
147
156
158
149
139
132
133
145
157
160
154
144
148
148
151
148
143
150
162
171
169
164
166
172
171
159
146
145
159
169
169
164
159
155
154
152
155
155
157
159
158
154
148
143
146
155
162
164
161
158
156
154
152
156
162
167
166
166
171
170
162
147
156
155
154
151
149
152
163
169
168
163
167
172
171
160
147
147
159
166
166
163
158
156
155
157
169
178
176
166
158
155
151
152
152
158
163
163
161
160
160
160
162
165
169
169
165
160
162
166
164
154
164
166
168
166
161
160
163
166
167
169
168
168
168
163
160
159
157
154
154
160
166
165
164
166
174
179
173
163
155
155
153
154
156
160
164
163
162
161
158
158
158
159
158
153
148
144
144
150
157
159
160
166
173
175
171
161
159
164
167
170
167
161
164
166
169
168
160
152
154
163
171
172
170
166
167
168
166
163
160
155
153
157
164
169
165
160
161
162
160
156
152
149
150
147
144
142
144
148
155
162
156
158
169
173
170
163
160
161
160
160
159
159
164
168
171
170
164
159
157
165
170
171
166
159
156
161
166
164
159
151
151
160
170
172
165
157
158
162
164
156
148
149
154
156
154
152
156
160
163
165
157
157
162
169
171
170
165
160
153
151
153
159
165
168
170
172
171
163
157
157
163
168
164
156
154
161
167
162
150
141
149
163
168
165
158
154
156
157
157
153
152
158
165
166
161
157
160
170
175
174
159
162
163
169
172
172
168
161
156
153
157
162
165
167
169
172
173
167
157
155
159
164
160
154
155
163
171
163
150
145
157
166
163
153
148
151
150
147
147
156
170
176
174
169
162
158
159
166
173
174
160
163
168
170
172
169
164
162
164
165
167
165
164
165
166
169
169
169
167
167
166
162
153
149
153
164
171
165
156
155
162
167
159
149
147
148
147
144
150
170
188
184
169
158
158
162
161
160
161
163
159
162
166
169
170
165
160
162
168
173
172
167
164
164
162
160
161
166
173
180
175
163
149
142
145
155
163
162
158
155
157
159
158
158
160
158
150
147
159
181
191
175
150
139
148
159
161
157
156
158
158
158
162
166
167
160
155
158
166
172
172
167
162
163
161
157
153
159
168
174
169
159
147
141
142
149
153
153
152
148
146
149
156
166
174
170
161
156
164
178
180
163
144
138
145
153
156
156
155
153
158
156
157
158
159
157
152
154
165
172
170
162
156
160
161
157
152
152
155
156
152
149
151
152
151
148
148
151
154
153
153
153
155
162
168
170
168
163
163
163
162
161
160
159
157
153
153
157
157
148
161
157
150
148
150
154
155
159
167
172
167
156
149
154
157
156
151
151
152
149
147
150
161
167
161
150
147
156
165
168
165
160
155
152
153
157
163
165
162
155
151
160
173
177
168
159
158
164
164
154
164
159
148
144
148
157
164
169
171
169
163
156
152
153
156
158
160
163
162
156
154
156
166
172
166
157
156
163
170
172
167
161
154
150
146
150
158
166
166
156
151
157
168
174
168
161
159
161
161
155
162
160
155
149
150
159
169
173
169
163
160
161
161
159
158
165
172
177
175
168
161
155
157
161
166
168
166
161
161
162
156
153
152
151
152
153
159
167
169
164
156
151
156
160
154
145
144
146
147
148
156
159
158
157
153
157
165
169
165
159
156
160
163
160
160
166
175
177
173
168
161
153
144
145
156
165
165
156
151
151
155
153
153
154
157
158
163
167
168
163
156
150
153
151
142
134
135
142
148
147
152
154
156
156
155
156
161
163
160
156
154
155
155
154
160
165
168
167
164
163
160
153
145
140
145
152
156
154
150
153
159
160
159
156
155
158
163
166
163
158
154
154
156
155
144
135
138
151
159
157
155
153
152
152
158
162
162
157
154
153
151
149
149
153
162
165
163
159
157
156
155
154
151
148
145
149
154
155
151
149
154
158
159
155
153
155
160
161
157
152
153
157
163
164
156
147
147
156
163
160
157
152
148
149
159
165
162
153
146
145
147
147
151
162
167
164
157
154
154
153
151
151
151
150
149
151
155
157
152
144
141
147
153
155
158
160
159
154
151
151
155
160
163
162
159
155
156
158
157
154
154
150
145
144
149
157
158
153
146
142
145
151
159
167
169
162
153
150
155
157
152
146
143
147
150
148
150
152
152
149
143
140
143
153
162
168
162
152
146
152
156
160
160
158
158
159
161
161
158
150
144
140
141
141
144
151
162
163
157
149
152
160
167
170
166
161
157
159
163
164
157
149
146
150
151
147
143
145
153
159
156
149
142
144
153
161
162
158
154
152
154
157
160
164
164
161
162
162
158
150
139
135
136
139
144
154
167
173
167
159
161
167
171
169
166
166
172
174
171
165
160
157
160
162
159
148
142
141
152
162
165
159
149
143
143
149
160
166
162
156
151
155
163
169
164
158
152
153
151
147
141
141
143
146
148
155
164
169
168
163
163
166
169
167
169
175
179
177
168
159
157
159
164
168
166
155
144
140
145
157
164
162
153
146
147
156
164
165
158
150
149
154
159
159
153
147
143
143
143
146
147
152
154
154
151
151
154
156
158
157
159
162
164
165
163
166
168
164
161
155
154
155
159
163
162
154
144
140
145
155
165
162
153
149
156
165
163
151
141
144
152
153
145
141
142
146
145
144
142
146
148
155
158
156
153
151
150
150
148
150
157
164
163
157
148
144
146
151
160
160
156
153
150
151
151
146
142
140
147
161
168
163
154
151
158
164
154
136
130
145
155
152
140
137
149
160
157
150
146
149
146
146
149
154
156
156
156
151
146
148
156
166
166
154
138
128
131
147
162
166
163
154
147
142
142
140
141
142
150
162
168
169
163
157
159
158
144
130
134
151
160
151
137
140
152
161
154
146
146
148
142
139
143
152
158
162
156
149
145
148
155
162
163
158
144
132
134
147
159
161
158
152
149
143
142
144
150
151
152
155
165
173
173
168
163
159
146
137
145
158
160
148
135
137
143
145
139
134
138
143
143
141
147
154
160
160
152
145
147
151
155
156
158
157
154
148
147
152
151
147
146
150
152
153
152
156
161
157
152
153
163
170
170
164
165
161
156
149
150
155
153
140
130
128
132
134
136
135
138
142
146
150
153
155
161
162
158
153
153
154
156
157
155
156
157
159
161
164
159
145
138
139
152
162
166
163
157
152
154
161
165
160
149
147
155
161
157
151
145
142
136
130
131
139
142
142
148
153
153
145
151
153
154
156
164
173
173
167
160
156
158
160
158
154
153
157
164
174
171
157
137
129
142
161
170
158
142
139
154
168
165
147
130
135
151
160
155
148
143
134
126
128
144
160
163
156
157
166
166
152
156
156
156
161
166
174
174
166
158
155
159
161
160
158
154
155
159
166
168
159
138
125
134
153
163
153
139
137
151
161
159
143
134
141
157
162
157
148
141
135
133
138
152
164
162
153
149
156
163
156
164
166
165
163
161
158
156
150
149
152
155
157
158
160
162
160
156
153
153
149
139
133
139
155
167
163
150
140
145
155
159
154
150
152
160
163
159
150
147
148
150
150
150
150
145
141
139
142
149
156
171
178
170
159
147
142
142
144
147
147
148
151
156
161
163
161
156
150
144
142
141
144
155
170
182
177
160
142
141
151
165
167
158
148
148
151
151
149
149
156
160
155
148
143
141
141
142
141
145
154
170
178
167
151
139
143
153
160
155
146
140
147
155
158
154
149
146
146
143
142
143
148
158
169
177
174
158
143
140
150
164
164
157
145
140
140
140
144
147
153
156
156
152
153
157
159
156
152
151
152
160
164
157
149
146
155
165
169
159
148
140
146
154
153
140
132
131
136
142
143
145
146
146
148
153
156
154
148
145
148
155
154
151
145
142
141
141
143
145
150
152
154
158
166
170
171
164
157
153
149
151
151
153
159
163
164
161
158
156
153
152
149
146
144
137
132
131
136
143
146
146
143
140
137
138
145
150
153
152
152
154
155
152
149
148
150
149
150
150
152
153
153
154
160
166
164
157
150
145
142
149
148
155
166
173
166
152
145
151
160
161
153
145
147
153
154
149
148
150
150
147
145
146
149
149
147
149
152
154
159
159
155
148
143
147
151
152
147
144
149
154
152
147
148
151
152
146
143
144
144
158
157
158
163
167
163
158
153
157
163
163
156
156
163
170
167
157
154
158
158
153
149
154
162
163
155
149
148
152
155
153
145
140
139
147
150
143
133
130
136
147
153
151
148
144
142
142
146
153
158
174
172
164
153
152
158
166
166
164
161
159
157
160
166
165
153
143
147
158
162
155
148
151
158
160
155
152
153
152
146
140
135
138
146
150
147
136
126
123
128
139
152
163
165
155
140
140
150
160
160
182
181
166
153
149
155
162
163
161
159
158
156
156
159
154
141
133
138
148
151
146
142
144
148
146
146
152
156
155
146
141
141
146
153
152
148
141
139
139
137
138
146
162
170
160
144
138
144
149
146
177
169
164
162
160
156
152
152
155
159
157
153
153
155
154
149
144
142
140
135
135
144
152
152
144
139
143
151
156
156
156
154
154
152
150
149
149
154
158
152
139
137
148
160
156
145
137
135
134
133
163
155
156
164
166
160
152
149
153
155
153
149
148
149
151
153
153
152
143
134
136
151
162
167
160
152
146
146
149
156
164
163
155
150
147
146
147
155
157
151
141
133
139
149
151
147
140
134
131
132
159
152
152
155
161
161
157
154
152
150
150
148
145
141
137
139
145
152
153
150
149
153
160
169
173
169
159
148
143
144
150
153
152
149
145
142
143
148
148
144
137
135
141
147
147
146
145
142
136
136
157
153
152
152
154
158
157
155
152
151
152
153
151
142
133
130
137
150
161
163
157
150
150
156
160
161
157
151
148
142
142
144
147
147
142
142
148
156
154
143
137
139
142
144
142
145
148
148
141
134
157
156
155
152
151
153
155
154
151
151
153
155
153
150
147
146
148
155
160
160
154
146
142
144
142
141
146
155
161
154
144
139
140
138
138
143
157
166
161
147
138
142
145
142
139
144
152
152
142
132
158
160
159
151
146
146
150
153
150
148
149
150
151
152
158
164
163
157
153
153
151
147
143
141
140
139
147
158
169
164
147
135
130
133
136
145
155
158
151
140
139
146
148
142
139
144
153
153
144
135
158
163
160
146
132
128
135
142
144
143
146
150
151
152
156
157
156
151
149
150
148
146
143
145
150
150
152
158
165
161
148
134
129
133
144
148
146
142
137
137
139
140
138
134
135
140
146
149
144
142
157
161
156
140
123
118
124
134
139
141
147
155
162
161
152
142
140
144
151
152
147
140
139
145
152
151
151
151
153
155
146
137
135
143
147
147
140
135
138
143
142
132
124
125
132
138
142
143
141
142
158
152
145
138
131
128
132
137
141
144
150
161
170
170
159
145
144
152
159
154
142
135
137
144
148
151
148
148
149
144
143
141
143
147
147
142
136
137
146
153
149
137
131
134
142
146
146
142
139
138
158
147
139
141
147
149
149
146
145
148
152
159
164
164
161
158
159
163
160
150
142
142
147
153
153
152
154
153
147
142
141
146
151
150
144
135
132
139
153
161
160
153
148
147
150
150
147
142
136
132
156
148
146
150
157
159
156
150
148
151
155
156
153
153
153
159
162
162
151
143
143
154
165
168
165
162
160
153
144
142
145
151
155
149
142
134
134
141
153
161
160
156
152
150
148
142
135
129
127
129
164
171
173
164
148
142
150
161
166
165
168
170
169
161
148
142
143
149
156
160
160
156
155
158
160
160
163
166
168
169
168
168
169
170
167
166
167
172
173
162
149
138
143
154
162
163
162
158
153
147
162
172
174
167
155
150
153
162
168
171
173
169
162
150
142
141
146
150
155
162
163
158
150
151
160
168
169
163
161
161
159
158
162
171
175
172
165
163
169
163
152
141
143
155
166
169
166
160
151
142
168
174
175
167
158
154
157
162
165
169
170
164
154
146
149
159
159
157
156
163
171
170
160
154
156
157
154
151
150
146
139
138
149
166
174
172
161
158
160
162
154
145
142
146
152
153
152
148
146
145
167
173
173
165
158
157
159
162
159
160
161
159
157
154
159
167
164
158
154
161
169
173
166
157
152
150
151
152
151
145
135
136
151
167
172
163
156
157
163
164
160
154
153
154
154
151
146
145
144
150
164
168
168
162
158
159
162
163
155
149
150
156
160
165
164
163
158
155
151
152
158
163
164
158
151
151
156
161
158
145
137
144
161
173
170
159
151
154
158
163
160
161
165
168
168
164
160
156
151
154
163
165
163
161
159
162
166
165
156
148
145
152
161
166
164
161
159
159
155
151
150
154
158
156
153
153
161
163
156
147
144
153
164
173
170
158
149
144
145
150
158
165
170
171
170
171
171
168
160
155
164
164
162
160
159
162
163
164
162
158
153
152
159
164
164
161
160
162
164
158
152
152
153
154
154
159
164
161
152
148
153
160
163
161
156
153
148
142
141
151
163
172
170
164
159
160
162
161
157
154
162
163
161
160
157
153
153
158
165
167
163
160
162
167
167
162
159
162
166
168
161
153
146
145
151
160
165
161
150
150
157
163
160
150
144
145
147
150
155
165
175
173
161
152
150
152
150
148
148
152
156
156
159
160
156
150
149
153
159
164
162
161
165
169
170
163
157
158
166
173
170
160
145
136
141
153
162
158
151
147
152
157
157
154
149
147
148
153
164
173
174
160
147
142
151
157
155
147
147
152
155
156
160
164
166
159
151
151
157
158
154
151
159
167
171
164
154
153
158
166
168
163
151
143
145
154
161
159
153
149
149
152
155
156
158
156
152
153
162
169
165
152
143
148
161
167
162
154
149
146
158
159
163
171
174
164
154
149
156
159
152
144
145
157
162
159
150
147
151
155
158
161
162
161
158
156
159
164
165
163
160
157
155
152
155
157
156
155
155
154
153
155
159
165
167
162
157
153
150
144
163
163
164
168
170
161
150
146
155
163
159
148
142
148
156
153
146
145
148
150
153
159
166
168
161
153
156
164
172
173
169
163
155
149
147
150
157
160
153
144
143
156
170
175
164
149
144
152
160
158
165
166
165
163
159
154
147
145
153
162
164
160
154
153
154
154
155
155
154
154
155
157
159
160
153
150
154
162
166
164
161
159
155
151
148
149
153
156
152
143
139
150
164
168
155
142
141
152
164
170
165
169
166
160
156
156
157
157
156
160
165
170
167
161
157
162
168
168
164
161
160
158
153
151
152
154
158
158
154
151
148
150
155
158
157
152
148
149
149
145
144
150
157
162
153
145
146
151
158
161
162
169
166
159
154
157
166
170
165
159
160
167
166
160
157
161
167
167
165
164
167
163
156
151
154
159
160
155
148
147
150
152
156
159
159
155
151
150
149
146
144
149
157
162
156
150
149
153
153
148
153
160
163
158
154
157
164
168
165
159
155
155
153
150
149
151
155
157
157
161
165
162
157
151
151
155
157
154
151
153
159
162
159
156
154
160
165
165
158
146
143
150
162
167
160
151
149
151
155
149
149
150
153
156
158
161
162
160
157
153
150
148
146
145
148
150
152
154
155
155
154
153
152
147
146
148
152
155
153
153
159
160
155
150
152
166
178
177
163
148
145
152
163
167
160
151
144
144
150
152
147
148
150
154
161
164
160
149
140
138
141
144
148
153
159
159
155
154
154
151
149
150
152
152
149
149
152
154
152
150
151
149
146
146
155
168
174
165
153
149
149
152
154
155
156
153
146
144
145
149
147
144
147
150
155
157
154
144
135
133
139
148
155
165
168
162
152
149
153
155
155
158
162
166
164
158
152
150
150
153
154
149
143
145
154
163
160
148
145
150
152
149
139
140
146
151
148
145
146
147
146
138
136
140
147
153
157
153
148
144
148
155
163
167
167
160
154
152
157
161
164
164
168
175
173
159
148
144
151
160
164
160
151
147
152
155
157
153
154
156
151
141
135
138
144
145
146
145
148
146
142
133
133
138
147
154
162
165
162
159
160
163
166
165
161
161
164
165
168
165
162
163
168
174
169
156
145
143
151
161
166
166
162
155
152
155
161
169
170
162
151
143
143
147
143
139
137
141
145
147
142
140
144
148
153
157
162
164
162
160
161
167
165
163
162
165
175
177
172
166
163
164
170
170
164
153
145
143
148
155
161
166
165
159
156
156
161
165
162
160
156
155
153
149
143
138
139
143
145
146
150
154
156
156
155
154
153
151
149
151
159
166
167
164
162
163
168
170
169
167
164
164
165
163
157
152
147
143
145
150
161
167
165
159
156
155
149
141
138
146
158
160
154
145
143
147
153
157
154
146
155
157
159
156
152
151
150
148
145
149
158
167
169
161
152
147
148
154
164
168
164
156
150
147
150
150
148
144
145
157
170
171
164
157
155
155
145
127
123
139
156
157
147
141
145
152
160
163
162
152
152
150
152
153
155
155
156
155
150
150
155
160
160
153
142
134
135
148
162
166
158
147
139
139
142
145
148
152
156
167
174
172
161
152
153
157
150
138
134
146
158
155
147
143
144
148
147
149
152
151
145
146
149
154
159
160
158
157
154
150
147
147
146
147
142
138
139
147
156
155
153
151
150
146
141
140
147
156
161
166
167
164
157
154
159
166
165
159
154
158
160
152
144
142
142
138
133
130
137
145
149
146
149
153
160
160
155
150
152
151
147
141
141
146
150
150
150
149
146
143
148
158
167
159
147
138
142
150
153
157
161
160
158
158
165
172
173
168
162
158
152
145
139
141
142
142
134
131
135
144
161
153
150
156
163
165
160
153
152
153
153
149
147
151
158
159
159
158
152
144
144
154
167
171
164
149
138
136
144
157
162
157
148
147
156
165
166
163
157
149
141
135
138
146
150
149
147
146
148
150
162
155
153
161
175
182
176
165
157
155
157
159
160
163
165
162
162
166
166
154
137
134
151
172
180
163
142
134
145
161
163
150
135
135
148
159
163
157
149
141
136
137
149
158
160
154
150
154
156
154
156
154
156
166
182
187
180
166
156
155
160
166
173
174
168
159
153
158
163
154
131
119
137
168
182
171
151
144
151
159
155
143
134
140
156
168
166
157
149
142
141
147
154
161
159
152
149
151
152
148
159
160
159
165
172
169
160
149
147
154
162
170
172
170
162
151
144
145
146
140
127
120
136
161
177
174
162
153
148
148
148
145
148
153
167
175
170
158
150
152
155
155
151
148
145
143
141
141
138
139
169
174
167
160
156
150
144
139
142
152
161
166
162
154
149
147
146
148
145
138
130
129
139
154
170
174
165
152
145
148
154
155
155
155
161
166
161
153
150
158
161
157
149
141
140
141
139
137
136
139
176
181
170
155
144
143
148
150
148
149
153
158
157
149
144
146
156
163
161
153
143
139
141
148
160
166
157
145
144
151
160
156
148
145
150
155
151
147
147
152
156
154
150
147
149
149
147
146
150
153
166
169
164
152
144
147
156
160
155
149
145
153
155
150
145
148
158
169
171
165
155
147
144
146
152
156
154
146
146
151
155
151
143
143
149
153
151
148
148
150
151
152
154
158
161
160
155
156
159
159
151
152
154
152
152
150
150
150
151
152
151
152
152
148
144
148
155
161
164
158
152
148
148
149
151
155
156
152
148
146
147
149
149
149
150
153
153
154
157
159
158
153
152
154
158
157
151
148
147
147
149
147
150
155
160
157
147
144
147
153
159
152
145
142
145
148
151
153
151
145
141
141
147
154
156
157
160
158
150
144
144
149
152
151
147
144
145
148
156
166
165
154
141
137
143
145
143
139
136
135
159
157
157
158
163
163
158
153
150
154
156
152
146
147
148
148
146
149
151
147
140
137
143
152
159
157
159
159
152
147
145
145
143
140
137
137
137
136
141
152
160
152
140
135
138
144
144
142
139
137
163
168
165
158
156
158
160
159
156
154
152
151
154
157
152
138
129
137
154
161
154
141
139
146
152
153
153
155
154
149
145
139
135
134
137
141
139
134
132
139
147
152
155
155
153
149
145
144
141
139
161
168
168
163
154
146
147
151
155
155
152
149
156
167
160
138
119
127
150
164
160
151
145
147
149
149
154
155
155
150
148
141
139
139
139
142
146
148
148
144
143
146
160
168
163
148
141
140
139
137
152
158
167
169
162
146
138
145
157
161
153
147
154
168
170
153
135
133
143
151
156
155
154
150
151
153
157
156
153
149
152
153
150
144
137
136
145
161
169
162
143
133
139
150
149
139
133
137
141
142
148
148
159
168
165
155
146
150
161
163
154
146
148
160
166
162
152
148
144
142
142
147
148
151
157
163
162
153
142
141
149
155
156
148
138
135
143
158
167
162
142
126
127
136
139
137
133
137
144
148
147
144
149
156
158
157
155
157
160
158
154
148
147
146
146
148
148
152
148
142
136
133
139
148
158
164
160
147
136
133
140
148
152
152
150
148
147
149
149
147
142
139
141
145
146
145
143
140
142
145
147
144
146
149
151
155
156
156
155
154
154
154
149
142
133
130
137
145
150
149
143
140
141
146
148
147
147
149
149
146
141
140
146
153
157
158
154
149
146
146
149
154
152
147
146
146
147
141
134
134
148
144
148
150
152
154
155
153
152
153
155
156
151
146
139
139
141
145
149
152
154
156
154
146
134
128
135
150
165
156
140
135
142
151
154
152
154
154
158
161
161
159
146
137
134
140
146
141
132
133
150
150
153
153
151
154
156
155
155
153
153
150
148
148
156
163
161
153
149
155
162
166
157
143
129
123
133
147
154
148
137
134
141
147
145
142
146
157
165
169
161
151
137
132
133
139
145
145
140
143
152
158
159
154
149
150
155
154
152
151
151
147
144
149
159
171
169
157
149
152
159
158
148
137
131
133
136
139
139
135
134
135
140
145
142
137
139
149
158
159
150
137
129
132
140
144
142
141
143
149
159
167
165
154
148
147
148
148
146
147
150
151
148
150
154
159
158
152
149
149
150
148
142
138
141
143
144
140
137
134
134
135
140
145
145
141
138
141
147
146
139
126
126
135
143
142
136
133
138
146
172
172
163
154
150
149
148
146
140
144
151
156
157
154
151
147
147
149
152
151
147
146
144
144
144
145
146
146
143
137
133
135
140
147
147
144
141
141
145
144
138
130
131
138
141
139
132
130
134
137
181
173
162
156
157
158
157
149
141
144
152
158
159
158
153
149
147
152
155
153
150
147
146
144
143
145
148
147
141
133
132
138
146
150
147
143
142
144
147
144
142
143
146
145
140
133
128
127
128
124
172
168
161
160
162
162
159
153
150
151
155
156
156
156
155
153
150
151
150
150
150
147
144
142
142
144
148
145
136
131
135
146
153
153
147
142
142
144
146
145
144
149
154
154
147
136
125
122
120
115
172
183
184
173
158
142
138
145
160
171
169
162
153
148
147
150
148
148
153
160
162
162
161
159
158
158
161
161
162
162
163
164
165
165
161
158
158
163
169
167
159
154
159
168
167
160
155
155
158
157
166
175
177
172
160
146
141
144
158
171
173
165
149
143
149
156
155
150
151
159
163
159
150
144
143
145
146
151
160
166
166
161
161
166
172
166
157
154
158
159
155
152
154
162
165
160
159
160
160
155
166
168
164
158
152
150
149
150
154
160
163
155
142
138
148
164
169
162
157
161
165
161
149
138
131
127
126
135
153
165
163
157
157
167
173
167
155
149
153
156
155
154
155
157
156
153
154
161
161
154
165
168
164
152
147
152
159
160
154
150
153
155
150
144
149
161
169
166
160
161
164
164
157
148
139
133
131
137
151
159
159
155
158
166
167
158
146
146
156
164
165
165
165
164
161
157
154
155
154
152
164
169
167
157
149
155
162
165
158
150
152
158
161
157
153
154
160
162
159
159
160
162
163
159
154
152
153
155
158
158
151
152
158
165
166
154
143
143
155
167
176
174
170
168
169
171
169
160
151
150
162
168
167
161
157
158
162
162
159
154
153
159
164
163
158
153
156
160
161
159
157
158
162
160
156
154
161
167
165
156
146
141
147
161
167
161
149
142
148
164
173
171
166
163
168
176
176
167
155
149
160
160
158
157
158
159
156
157
158
156
154
157
165
166
162
153
151
155
159
158
154
153
156
156
153
151
154
160
160
151
145
140
146
151
156
157
156
157
156
157
158
160
159
157
157
158
160
158
152
148
159
156
154
151
152
152
152
153
154
153
153
156
163
168
164
152
146
149
156
157
152
149
147
147
148
149
149
150
149
146
148
149
150
143
137
141
156
170
166
152
140
144
155
159
154
145
139
139
143
147
162
159
157
154
151
148
149
151
154
153
150
152
160
166
164
153
146
147
155
157
156
151
145
141
146
154
158
156
151
149
153
161
155
143
131
134
149
166
163
150
135
135
148
160
163
152
142
138
144
154
172
168
164
161
158
154
151
153
158
156
149
145
151
162
165
156
148
148
153
157
162
160
153
150
155
162
168
167
165
165
166
165
157
147
141
141
148
152
153
151
145
141
147
161
169
165
154
146
151
158
174
170
167
167
168
161
154
154
160
160
152
144
148
159
164
158
148
146
151
158
164
165
164
162
162
165
167
171
171
173
172
167
158
149
146
149
153
154
155
158
157
155
156
162
164
160
150
144
149
157
168
166
168
172
172
163
152
148
155
162
158
152
152
158
162
155
149
146
151
156
159
161
162
160
160
159
157
158
157
159
161
161
156
149
146
152
159
165
164
159
156
161
165
166
157
143
135
136
146
155
162
166
171
172
171
163
151
145
147
156
161
160
157
156
157
157
154
152
151
153
155
157
154
151
150
149
148
145
143
142
145
151
154
152
155
156
160
163
159
150
149
157
166
166
152
137
131
138
147
154
163
174
175
171
167
164
159
152
146
150
155
161
158
154
153
159
162
156
151
151
156
159
159
152
149
146
147
145
144
143
142
144
152
160
167
165
156
146
141
138
143
152
161
162
151
142
143
152
155
151
169
175
173
166
161
162
166
161
153
149
152
155
153
153
153
156
158
154
151
154
160
166
165
160
155
152
153
153
152
152
150
148
150
158
165
164
152
141
133
133
138
148
155
159
154
152
157
160
158
145
168
171
169
163
157
158
164
167
163
158
154
156
155
153
151
147
149
151
153
155
159
159
158
155
155
157
160
160
156
156
156
154
150
148
151
159
161
155
142
132
129
138
151
158
157
154
157
158
157
148
159
165
167
164
159
159
162
167
167
164
162
160
157
153
146
144
147
154
155
153
147
146
146
148
149
155
161
161
159
159
162
160
151
145
148
162
174
170
153
134
129
138
149
157
157
153
150
151
155
157
156
163
166
165
163
158
161
163
164
163
162
159
154
151
147
149
155
160
156
148
145
148
154
160
157
155
154
155
156
161
166
164
153
146
152
163
171
161
147
139
137
139
146
153
157
154
149
147
150
155
156
163
164
162
156
155
155
156
155
155
155
152
150
151
152
158
160
159
154
151
155
166
179
185
178
163
148
145
150
161
167
164
154
150
155
163
157
145
142
147
147
139
134
143
154
157
150
143
141
144
166
163
159
152
147
146
149
149
151
152
151
150
153
153
156
159
156
152
154
157
165
173
183
187
181
166
150
144
149
158
164
160
153
154
159
163
157
151
154
157
148
129
121
131
146
148
141
137
137
138
165
160
155
152
150
147
147
147
151
153
156
156
157
158
157
157
153
152
156
159
163
164
164
162
159
156
153
152
155
155
157
156
153
159
167
171
173
171
168
162
146
126
122
130
139
137
133
134
138
145
159
154
154
157
158
156
150
147
148
152
159
161
163
163
161
162
157
156
156
158
160
159
153
144
138
143
155
162
159
154
154
158
161
160
164
169
173
173
165
153
144
138
138
141
139
135
133
136
143
146
161
158
158
159
163
158
152
147
146
151
161
169
171
168
164
161
159
157
156
158
160
158
153
144
137
145
157
160
158
153
158
167
166
158
154
156
157
154
148
147
151
154
155
151
145
141
143
147
147
145
169
168
165
161
156
155
154
150
149
154
166
174
173
166
158
152
151
151
158
163
162
156
150
148
151
156
161
159
152
154
162
168
162
153
149
153
153
146
144
150
161
164
163
151
143
140
144
149
150
144
165
168
166
162
155
154
156
158
156
154
157
161
157
150
145
143
145
152
160
167
161
150
146
148
154
158
159
161
160
162
162
159
150
145
150
160
165
159
156
160
169
171
163
151
139
132
134
143
149
148
153
161
164
161
157
155
158
159
157
150
145
139
135
136
139
146
151
156
160
159
158
155
155
153
144
143
149
160
166
164
157
147
141
143
151
165
172
169
163
162
164
165
159
150
141
131
131
132
141
148
152
156
158
160
160
159
156
153
152
149
145
136
133
139
150
155
159
158
156
157
160
167
169
161
144
136
143
155
162
158
154
147
145
144
149
156
161
161
157
153
153
154
155
152
148
142
136
133
135
145
162
154
152
159
167
166
155
147
148
151
151
147
146
154
162
161
157
154
154
158
161
168
169
164
155
147
145
150
153
157
157
153
148
143
142
143
146
149
150
148
151
152
155
155
155
148
137
136
139
144
163
149
150
160
175
177
163
150
147
151
154
154
159
166
167
160
150
150
157
159
157
152
155
164
168
162
155
150
155
160
161
153
145
139
140
144
148
150
153
156
158
159
157
153
150
146
140
137
141
144
155
146
148
162
177
180
167
155
146
148
151
157
164
172
170
156
146
148
156
156
145
142
149
164
171
166
161
157
156
158
155
150
144
143
146
156
159
159
158
159
159
157
151
147
144
144
147
145
143
145
154
149
150
160
170
171
162
151
146
150
154
161
163
166
161
153
148
149
148
143
137
140
149
158
158
155
159
158
155
149
148
151
152
153
156
159
163
163
161
161
162
156
146
140
141
146
152
148
139
138
162
160
158
160
163
163
156
146
146
152
163
163
157
151
149
151
155
154
145
136
137
141
146
143
139
142
153
155
153
148
152
154
154
155
156
160
160
161
161
164
163
158
150
144
142
143
145
141
134
132
168
169
165
160
158
159
157
151
151
154
160
161
155
147
148
157
166
165
157
150
147
148
141
136
135
140
147
152
155
158
159
153
144
144
153
159
158
155
156
160
162
160
153
147
143
138
138
137
137
139
164
169
167
159
156
158
158
161
155
154
154
158
157
156
158
163
170
173
171
165
158
153
149
147
147
146
146
148
152
156
153
143
134
138
151
160
158
154
149
151
153
152
150
148
143
138
135
138
146
150
162
165
163
158
154
155
157
158
156
155
158
165
165
161
160
162
166
169
165
159
155
153
159
159
158
154
149
144
141
137
135
138
141
149
156
161
159
155
152
150
151
149
147
147
144
142
138
140
145
149
167
164
160
157
158
158
157
152
151
156
165
167
165
159
155
153
156
155
150
144
143
151
157
159
157
155
155
152
140
128
128
140
151
153
150
149
152
155
156
157
152
145
139
141
145
147
146
140
136
139
167
163
161
159
162
163
161
152
148
151
156
159
155
152
150
148
145
146
148
144
142
143
147
149
149
153
161
162
154
142
139
143
143
142
139
138
142
146
152
156
153
143
132
132
141
152
152
144
134
127
152
157
160
161
158
158
157
151
147
145
144
144
147
152
152
145
134
139
150
157
153
144
140
142
147
151
157
160
159
151
147
138
134
135
140
144
142
141
143
151
152
144
133
130
138
150
154
146
134
125
138
149
160
164
156
149
145
148
150
151
143
139
146
159
163
146
130
133
150
162
159
148
143
148
151
154
157
157
155
151
149
142
138
144
151
151
147
145
148
152
150
144
136
136
141
147
151
153
147
135
139
150
163
168
162
148
141
147
156
158
150
140
148
165
170
156
139
135
144
152
155
152
149
148
153
158
162
160
154
150
150
151
151
152
150
147
148
156
164
162
146
134
135
144
148
148
148
153
161
155
151
160
168
171
162
146
142
150
163
164
152
144
149
162
168
162
150
143
143
146
150
150
146
138
141
152
161
157
150
142
145
150
154
151
147
145
150
162
168
162
143
133
136
148
155
151
146
150
159
162
155
160
167
166
153
144
146
156
161
158
150
146
148
154
154
151
149
147
146
146
147
144
137
128
129
140
149
148
142
138
138
143
146
151
152
154
153
155
154
150
148
147
148
152
155
153
146
141
144
151
150
154
160
156
148
145
149
156
156
149
147
147
148
145
139
139
141
145
148
146
145
142
139
134
132
133
139
145
146
147
146
145
147
152
158
160
151
141
138
147
159
163
156
151
151
151
149
142
140
147
151
151
152
152
149
149
152
155
153
150
147
148
148
143
139
139
140
143
146
149
152
154
151
145
139
136
141
147
152
155
154
155
158
158
156
148
141
135
143
156
163
157
144
136
141
147
149
146
143
147
155
154
152
152
152
155
157
158
158
158
157
152
145
144
149
153
151
145
145
154
167
167
157
143
137
140
145
144
141
141
146
155
159
156
146
137
138
148
160
164
155
138
128
129
139
145
146
142
144
148
155
156
155
154
157
163
162
157
158
163
162
155
145
143
157
166
160
148
143
153
166
166
148
132
130
141
147
142
128
125
134
146
153
146
138
134
141
154
162
160
141
126
125
138
151
149
138
129
133
145
151
153
154
158
167
171
165
156
153
158
162
156
145
142
152
162
160
147
141
145
153
152
144
133
133
142
147
143
130
125
131
140
145
145
142
143
146
149
150
144
137
130
135
148
155
149
134
122
127
142
151
152
156
159
169
174
168
156
149
153
159
156
148
142
145
150
150
144
140
141
146
147
146
143
142
142
145
144
138
131
130
136
144
149
150
151
147
144
142
139
137
137
142
145
144
142
137
133
135
139
166
163
159
160
163
168
167
157
150
151
156
157
153
147
147
148
145
143
143
147
147
145
143
141
140
138
138
139
135
129
128
135
143
147
147
145
145
144
141
136
138
141
144
141
138
135
138
143
140
135
168
165
161
158
160
159
157
154
151
153
156
157
156
156
156
153
146
143
146
150
149
143
131
123
123
127
132
133
131
130
131
138
139
136
135
137
142
143
138
136
138
144
152
152
147
142
137
138
137
131
158
157
153
152
150
146
142
145
158
169
166
148
131
129
143
157
160
159
156
158
160
161
160
157
159
160
159
154
147
143
147
150
152
153
155
158
157
154
152
154
158
168
179
181
168
151
143
154
164
168
166
157
148
148
151
150
142
139
150
163
169
159
143
139
150
159
157
148
147
152
161
160
155
151
149
150
148
145
149
154
157
154
151
152
156
157
156
153
153
157
164
176
183
181
163
144
143
158
172
169
165
155
146
146
154
158
156
150
149
154
163
163
155
149
150
154
151
144
142
150
158
160
155
148
145
140
136
139
152
168
173
166
158
155
156
158
155
152
153
158
163
175
181
175
157
144
148
163
173
166
159
156
153
152
156
164
171
169
160
153
155
162
158
151
148
151
154
153
154
157
161
162
159
156
156
150
142
137
150
167
177
173
161
156
157
156
153
149
148
151
159
167
171
163
152
148
153
162
164
157
156
160
165
162
160
163
169
172
166
160
158
162
161
154
149
151
160
163
167
168
169
167
164
165
167
165
159
150
152
164
169
163
154
151
158
160
153
144
144
153
163
165
159
152
151
154
158
160
162
159
163
166
167
166
162
160
158
158
159
162
166
168
164
160
153
152
157
162
167
170
170
168
166
164
164
163
162
164
164
163
158
148
142
148
162
167
161
153
154
164
171
164
155
151
153
156
160
164
167
169
163
163
162
162
164
162
155
148
148
154
163
168
167
164
156
148
145
149
156
160
163
164
162
160
153
149
152
158
162
159
152
145
146
150
157
163
169
174
173
164
155
152
157
160
157
151
152
158
166
166
162
158
156
158
164
165
158
151
147
149
154
158
164
162
152
142
139
143
150
154
153
155
158
158
154
151
151
151
151
148
146
152
156
152
145
147
167
184
177
148
126
133
156
168
159
144
139
147
155
153
163
159
157
158
159
158
156
157
159
157
155
156
157
154
147
140
145
152
159
156
152
152
154
159
163
165
164
159
155
150
152
158
159
153
144
144
158
171
162
137
119
126
150
166
160
145
138
143
152
153
170
164
159
154
149
147
150
159
169
169
164
157
157
156
151
148
152
159
163
159
154
153
154
157
162
167
167
165
164
161
161
161
160
160
158
157
159
157
154
146
139
139
145
152
154
147
139
142
155
164
174
168
157
152
148
147
150
158
168
172
167
165
168
169
167
161
157
158
159
158
157
153
151
146
148
152
153
156
157
160
163
162
161
163
166
168
163
160
160
159
158
154
151
152
153
148
141
138
151
164
171
165
161
161
159
157
154
156
160
163
165
169
174
177
177
169
162
158
158
158
157
151
144
140
142
144
142
140
141
146
155
159
158
155
157
163
167
168
169
165
162
161
161
162
161
156
146
138
138
146
167
165
168
169
167
162
157
154
152
152
157
161
165
167
166
165
161
157
159
158
156
150
146
147
152
151
145
136
136
143
152
155
153
152
155
163
168
168
161
153
153
159
165
164
161
154
149
145
138
135
166
169
167
163
159
157
154
146
142
143
147
151
152
153
153
156
156
154
151
150
153
153
157
162
164
160
151
144
145
151
154
153
151
155
163
168
166
157
149
145
149
157
160
156
148
143
148
156
154
144
174
170
162
154
150
152
151
145
140
139
139
139
141
144
150
151
150
151
149
147
149
154
161
167
167
161
155
151
150
153
153
150
149
151
157
160
158
150
143
144
148
154
153
148
142
140
148
156
159
151
174
168
160
157
158
157
155
152
150
146
141
140
142
148
150
151
153
154
151
148
148
148
151
157
159
159
159
155
152
150
151
150
148
143
142
147
150
149
145
143
146
151
152
155
153
153
153
152
152
148
170
167
168
167
168
165
164
168
167
163
158
155
155
153
150
148
154
160
158
149
143
140
145
148
149
152
154
155
157
157
160
162
155
145
143
147
154
152
147
142
144
150
157
162
164
162
158
152
150
153
161
166
170
170
164
164
171
180
181
178
171
165
159
151
143
145
155
161
157
146
139
143
152
152
146
142
146
153
161
171
177
175
164
154
152
155
155
152
150
147
148
150
154
159
164
162
156
151
148
152
160
167
171
164
155
155
165
175
178
174
167
160
154
146
145
150
157
159
153
145
146
153
163
162
153
144
141
148
158
171
179
174
163
156
157
157
153
148
156
164
162
148
141
149
159
159
152
145
141
139
170
176
172
162
148
145
148
154
158
159
155
151
150
149
154
157
158
154
152
151
157
162
164
161
156
153
153
153
153
156
160
158
153
153
159
160
154
149
161
171
164
144
132
141
154
155
149
143
139
135
173
175
172
165
154
145
138
139
146
150
148
148
151
161
164
163
155
150
149
155
162
163
154
145
146
156
166
164
152
146
149
151
152
154
160
167
164
160
161
162
154
139
133
142
151
149
147
144
146
147
165
161
166
168
167
157
148
144
149
151
150
151
155
164
164
160
152
148
146
148
153
154
145
134
134
149
167
169
160
150
152
158
160
155
159
166
172
169
159
151
144
140
143
146
147
142
139
142
149
157
155
153
158
168
172
167
162
159
160
162
162
161
159
158
157
156
151
148
143
142
144
146
146
143
144
154
167
169
162
156
159
165
163
154
149
157
168
170
161
148
144
146
149
147
141
132
130
135
142
147
155
157
160
163
165
167
167
169
168
168
170
169
162
153
149
150
151
152
151
150
147
147
152
159
164
165
166
165
163
160
158
158
153
145
146
154
169
172
168
159
154
154
151
142
133
126
128
133
139
135
156
161
162
159
154
158
167
167
162
158
161
163
159
152
148
151
157
160
162
163
157
153
157
163
161
159
156
159
162
160
156
146
141
142
149
162
173
174
169
166
165
164
156
145
134
128
132
138
140
138
156
163
163
157
152
154
161
159
149
143
145
152
154
152
154
159
164
168
168
168
164
162
159
155
143
136
139
154
162
161
152
145
142
144
150
156
163
165
161
161
166
169
165
155
144
140
141
145
147
147
157
161
162
160
160
158
154
148
142
141
146
150
153
154
157
161
163
166
169
171
168
165
159
151
137
132
140
154
162
159
153
149
149
146
140
138
140
145
146
150
156
166
169
164
155
150
146
145
142
144
159
155
156
163
169
164
148
138
140
151
159
160
157
156
156
156
157
162
166
169
166
161
156
150
145
146
155
165
164
158
152
150
150
145
137
130
131
137
144
148
155
163
165
161
157
150
140
133
132
132
155
148
151
164
174
167
148
136
142
155
163
163
158
158
159
156
153
159
164
166
160
153
148
147
149
158
169
173
170
161
153
149
148
145
144
143
144
147
153
160
163
159
152
146
145
144
136
126
125
131
153
146
151
163
173
167
152
145
146
151
154
155
159
166
167
162
158
161
164
160
153
144
141
144
146
152
163
170
167
159
155
152
150
149
147
152
155
156
161
164
163
155
140
132
133
138
139
134
132
138
154
150
154
162
168
166
158
153
148
152
153
156
162
169
174
174
171
164
156
147
142
143
144
140
134
134
147
157
157
150
155
162
163
154
147
146
153
161
164
163
160
152
146
141
141
145
151
148
143
142
160
158
157
160
165
164
159
152
151
156
163
165
165
169
175
180
177
164
146
136
140
150
152
141
126
125
138
149
152
149
155
163
166
156
146
144
151
164
167
162
156
155
160
161
157
151
152
150
146
141
166
163
160
159
159
160
157
153
155
161
166
167
164
165
171
176
172
158
144
139
147
156
156
146
133
132
143
154
158
157
154
152
149
147
146
145
151
160
164
161
155
155
160
161
155
146
140
138
133
130
164
165
165
163
160
160
160
160
157
159
160
162
161
161
161
162
161
159
155
153
156
156
157
155
150
145
145
152
160
162
155
144
137
140
148
153
152
151
155
157
155
155
149
147
141
136
130
128
126
127
162
165
168
167
165
165
168
166
161
159
161
163
162
159
153
154
158
162
164
160
156
156
159
161
157
149
143
143
147
153
151
146
145
147
155
156
154
150
146
147
150
152
150
144
141
139
138
136
134
135
163
165
166
166
166
169
171
168
161
162
168
172
169
160
155
154
162
165
162
157
154
157
161
161
156
148
145
146
146
146
146
151
156
157
156
156
156
153
147
142
141
144
151
154
155
154
151
149
146
146
163
163
163
160
162
163
166
162
161
163
168
172
167
163
160
160
160
157
153
153
155
159
160
156
148
148
157
165
161
149
143
145
151
155
156
156
157
157
153
143
136
136
143
155
159
160
157
155
149
147
152
158
161
161
159
158
159
159
159
161
163
162
161
163
163
158
151
148
150
154
158
160
157
153
149
154
161
168
164
151
139
135
136
153
164
167
159
154
152
151
144
135
135
141
148
152
153
152
148
143
143
155
163
167
164
159
155
153
156
157
156
151
151
156
159
154
144
142
147
155
157
154
155
155
158
159
160
159
155
149
140
131
134
153
169
169
157
145
146
152
151
144
137
140
144
147
149
151
150
146
152
162
171
171
168
160
151
149
149
151
152
148
147
150
154
151
145
142
146
150
152
153
156
158
164
165
161
156
153
153
149
142
144
151
159
157
145
138
139
143
144
143
144
152
156
153
147
149
155
156
167
174
176
172
163
151
147
149
152
154
153
150
149
150
151
150
149
147
148
151
157
160
159
156
153
155
157
157
158
154
152
149
148
147
145
144
144
144
142
140
133
133
141
153
158
153
145
144
152
157
167
174
178
170
152
140
143
154
160
155
152
152
156
155
150
148
150
151
150
153
159
162
157
144
137
138
146
150
150
151
151
150
149
144
141
143
147
152
149
145
139
133
133
141
149
152
145
140
145
151
152
161
168
163
148
140
147
157
158
149
143
145
152
153
148
148
150
152
150
146
146
149
143
138
135
137
141
142
142
148
155
158
153
144
140
142
144
146
151
155
156
146
135
138
148
154
152
147
146
147
149
151
155
151
146
145
152
157
153
142
136
139
144
145
146
150
151
150
149
148
149
146
140
138
146
154
152
144
140
148
162
167
157
145
138
136
136
137
144
153
154
144
134
139
150
157
158
153
148
143
159
153
147
144
146
150
154
154
153
151
147
145
142
143
149
153
150
147
151
162
170
166
148
141
154
170
171
155
141
145
158
164
155
140
135
136
142
143
141
138
132
126
126
134
147
152
147
139
134
130
160
154
145
145
151
158
156
153
156
164
166
155
146
146
156
160
153
146
150
164
176
168
149
138
147
167
172
158
142
143
155
158
148
136
136
146
155
152
138
128
122
123
130
142
149
148
136
121
116
121
148
142
143
152
165
170
164
154
159
168
172
162
152
150
159
163
155
144
140
146
154
152
141
135
141
152
159
153
145
147
157
159
150
142
141
153
157
149
135
128
133
140
148
154
153
148
137
125
123
130
136
134
143
155
168
172
166
158
155
163
167
162
154
152
157
162
153
140
131
131
135
140
142
142
142
146
149
149
147
150
156
159
156
149
144
144
140
135
133
133
142
148
150
149
146
148
148
144
143
148
138
138
147
156
161
161
158
154
151
155
160
160
155
153
157
160
152
140
133
137
140
142
143
143
142
141
140
146
148
148
147
146
147
140
135
132
132
132
133
133
135
137
140
140
143
147
150
151
153
156
148
152
157
157
156
151
148
145
147
154
160
161
157
155
157
159
155
149
146
148
148
144
141
137
135
132
132
136
140
143
144
138
131
123
124
128
135
139
136
134
132
134
139
146
149
147
137
133
139
154
162
154
144
146
156
163
165
162
162
160
154
140
124
123
137
154
160
157
149
146
144
148
152
156
165
169
167
153
140
140
150
160
160
156
157
163
166
161
152
146
148
156
163
162
149
135
134
148
162
164
174
157
143
144
156
164
160
150
149
154
158
151
136
129
133
143
145
144
144
153
161
166
167
167
169
171
167
154
145
147
159
167
163
153
149
156
167
170
164
159
161
170
178
175
158
141
136
151
162
162
172
156
149
150
159
167
164
152
146
150
161
167
161
148
138
131
127
129
138
153
169
176
176
174
172
172
166
156
152
158
166
170
161
149
145
154
168
172
166
159
162
173
184
178
161
149
151
161
162
155
161
153
154
161
170
174
173
164
155
151
155
163
165
158
147
141
137
138
144
154
166
170
168
170
171
173
165
154
152
160
167
163
150
141
145
159
169
168
154
147
151
164
171
163
151
147
155
163
163
155
155
151
153
161
167
168
168
166
161
158
156
157
157
153
152
158
159
159
157
160
163
160
156
157
165
171
163
150
148
160
167
158
142
137
149
166
168
157
146
142
148
152
153
145
139
138
146
156
164
168
162
155
153
154
157
158
156
157
159
163
166
164
158
152
149
155
161
161
158
160
160
157
150
149
155
160
156
151
151
161
170
163
148
144
154
164
164
157
154
156
156
152
147
144
140
137
140
150
170
179
170
163
155
154
158
160
156
151
152
158
167
167
162
152
144
143
144
145
148
151
159
160
158
152
152
154
154
154
153
158
165
165
164
159
153
150
153
159
164
164
157
151
153
155
151
144
143
157
169
175
162
159
157
162
170
173
167
158
155
155
161
166
163
154
142
135
136
141
147
152
157
163
165
163
161
163
162
160
156
151
152
162
170
167
153
144
149
159
162
152
143
147
158
162
153
147
151
160
166
158
152
150
154
163
172
174
170
167
164
163
164
165
162
156
145
141
148
158
163
161
158
159
164
170
175
174
170
167
159
150
146
150
161
167
161
153
152
158
154
144
137
140
151
153
150
146
150
156
159
153
154
151
151
152
156
158
159
164
169
169
167
165
163
159
154
156
166
174
174
165
157
155
158
162
164
164
162
161
158
151
145
144
153
166
171
168
162
158
154
149
143
139
138
141
142
140
139
145
156
161
169
164
158
150
143
142
150
159
164
163
159
160
162
163
164
167
173
172
165
158
155
152
147
144
140
141
142
145
148
149
147
147
153
161
168
168
163
159
157
158
151
146
141
143
144
143
138
141
153
161
175
173
170
160
147
143
151
158
158
153
150
155
160
163
166
167
168
165
159
156
155
150
143
135
134
135
135
136
141
149
155
156
154
153
156
158
159
158
153
153
152
155
156
157
156
158
155
149
146
145
170
168
167
160
149
147
153
159
158
154
153
157
160
161
160
158
158
159
161
161
157
149
143
144
151
151
146
141
145
155
163
161
155
151
151
156
157
154
146
142
146
156
160
158
159
162
167
162
150
139
166
158
151
143
140
143
150
156
157
159
159
161
161
161
154
150
149
156
162
163
157
151
152
159
168
165
154
145
147
155
164
163
158
153
154
156
157
152
146
142
145
149
149
149
146
147
158
163
162
154
166
155
142
135
139
145
147
148
152
156
155
152
150
151
153
153
153
158
161
159
153
152
156
167
172
169
157
146
142
148
156
163
161
154
149
148
150
154
158
159
156
153
149
146
142
141
147
153
159
162
166
156
148
152
159
159
153
147
148
149
144
137
134
141
152
158
161
163
157
151
147
153
159
165
162
159
153
144
138
142
155
164
164
155
143
141
146
153
162
168
168
166
161
159
157
155
150
146
144
148
163
157
158
165
170
168
162
158
154
151
146
142
141
146
149
155
159
161
154
147
147
153
160
157
149
143
143
143
146
150
159
166
164
158
152
152
152
154
154
159
167
171
170
166
166
166
158
144
131
133
159
156
158
163
163
162
163
165
165
160
157
159
160
153
145
143
147
152
152
145
144
150
153
145
133
130
140
151
159
165
167
166
163
160
160
164
160
155
152
154
161
164
159
153
153
155
153
143
130
129
153
154
156
152
149
149
157
162
163
160
160
164
164
158
148
141
144
149
150
148
148
147
144
134
129
138
153
167
169
165
164
160
156
155
156
158
157
156
160
167
165
155
144
138
139
140
141
140
137
133
150
153
156
153
148
146
152
156
156
153
152
155
158
160
159
155
153
152
153
157
160
159
148
138
138
154
170
172
159
147
149
152
150
146
145
146
146
152
164
172
166
152
139
142
142
141
142
146
149
143
150
152
161
167
162
157
156
158
155
151
145
147
153
164
166
165
159
155
155
160
170
170
160
148
148
164
175
167
147
138
147
157
153
146
144
145
145
149
154
161
162
157
154
157
157
155
155
159
162
155
154
153
162
170
172
167
163
165
165
160
149
145
149
158
160
158
155
153
153
157
160
163
159
153
154
163
170
163
150
147
155
165
162
151
144
147
152
151
149
150
158
166
168
166
160
155
156
160
163
159
152
150
156
164
166
166
167
171
173
170
159
151
144
141
139
141
145
151
151
144
139
142
150
158
161
164
165
166
163
162
164
165
158
148
143
150
160
162
158
154
157
160
162
154
148
144
146
150
152
150
147
146
149
151
155
159
165
169
168
167
163
157
148
138
135
140
151
157
153
143
131
133
148
164
169
164
160
164
168
169
162
153
144
141
142
151
160
163
161
156
151
146
144
142
138
137
140
143
140
137
152
149
148
148
151
159
167
163
153
150
155
162
161
157
158
164
168
168
163
155
148
149
155
161
160
151
147
151
161
162
154
145
141
144
149
153
158
158
154
152
147
142
139
142
144
145
146
143
141
136
166
161
156
152
156
165
171
160
142
135
145
162
172
177
178
179
176
170
166
164
163
159
156
151
142
135
134
141
155
158
152
149
150
152
149
150
153
155
153
152
151
152
154
155
155
154
153
150
147
145
171
168
162
160
164
167
169
159
143
138
146
159
167
169
168
165
164
164
166
165
161
155
151
146
139
133
136
149
158
157
153
153
155
153
147
143
147
157
162
162
164
166
165
159
156
154
153
149
147
146
166
163
158
159
162
161
159
151
151
155
160
161
157
153
150
151
155
163
166
161
152
148
148
148
144
140
148
160
163
157
150
148
151
154
148
144
150
162
171
170
164
159
154
147
147
148
144
138
133
135
157
155
154
160
161
156
147
142
151
164
170
163
154
147
147
154
158
165
166
158
149
147
148
149
144
146
156
165
164
155
143
141
148
155
158
157
156
161
167
167
162
148
135
131
140
144
138
125
120
127
153
151
158
167
169
157
145
139
147
159
165
163
158
156
157
162
164
165
162
155
145
143
139
137
141
147
159
164
160
152
145
142
147
153
157
158
156
154
156
162
158
148
135
132
138
142
138
128
124
134
152
156
165
174
173
163
154
148
150
155
160
164
163
165
169
169
168
163
155
148
142
138
135
135
139
150
159
160
153
147
146
148
148
148
147
148
153
153
153
152
152
153
154
155
151
144
141
142
143
145
157
158
163
167
167
163
160
159
161
164
169
171
172
175
177
175
169
160
149
143
143
147
149
148
148
152
158
158
149
142
141
147
152
149
146
145
152
160
158
144
136
145
162
173
163
149
145
149
149
148
163
158
155
150
152
153
156
159
164
168
171
173
174
175
175
172
165
156
146
144
149
156
159
155
150
150
156
159
151
142
140
145
154
157
151
143
148
160
163
150
135
133
146
158
155
147
142
141
143
140
162
159
155
150
146
150
153
155
156
158
160
163
164
164
162
158
154
153
152
151
152
153
152
151
148
148
150
154
155
153
151
154
158
162
156
144
141
148
158
161
152
140
133
135
138
136
137
136
133
131
150
159
164
165
163
163
163
161
153
148
148
148
148
146
146
149
153
159
162
156
150
143
144
150
152
148
144
146
157
165
168
166
164
161
159
150
144
142
149
157
161
153
146
138
137
140
144
141
136
132
147
159
169
175
173
170
168
164
157
152
150
148
144
142
143
151
159
166
165
155
146
142
149
158
159
151
147
151
161
168
170
169
164
162
160
158
153
149
144
142
143
152
160
161
157
153
154
153
150
144
159
163
168
167
162
160
162
163
164
165
164
162
156
154
156
160
163
163
158
152
149
153
161
161
158
155
160
167
171
164
157
155
157
159
161
159
160
160
152
138
127
135
157
173
172
161
155
157
157
154
167
167
166
157
152
151
155
160
166
169
171
173
170
166
161
158
156
153
151
151
155
162
161
158
153
160
169
173
167
152
138
134
140
153
159
157
157
158
157
148
133
132
149
166
169
156
146
146
150
154
163
167
166
159
157
157
160
159
157
158
164
170
166
159
151
149
148
149
150
154
159
162
160
156
155
160
161
157
153
144
136
126
126
136
148
151
143
141
145
148
147
146
151
161
159
149
136
133
140
148
159
165
167
164
165
168
162
153
145
145
154
159
153
143
138
144
150
152
154
155
158
158
158
159
162
159
149
143
144
148
145
134
125
127
135
137
132
123
123
130
143
152
157
157
153
143
133
131
138
147
158
163
168
170
167
164
158
151
147
149
156
159
151
138
129
135
148
154
155
156
156
159
163
166
164
156
146
145
152
157
155
145
135
130
131
133
132
126
123
126
130
137
140
141
140
138
132
130
138
145
156
160
169
169
160
151
151
156
159
160
163
162
157
142
129
131
142
152
154
151
149
151
158
160
157
151
147
151
156
158
157
155
148
137
130
131
139
144
145
140
130
124
120
125
133
138
135
133
139
141
151
155
161
160
149
144
150
161
165
159
155
156
154
147
139
140
149
153
150
146
140
141
143
146
148
147
147
146
146
149
156
157
149
135
125
129
141
151
157
152
140
129
125
134
147
152
147
142
142
138
149
150
152
149
148
148
154
160
156
150
144
144
145
144
144
150
154
152
148
147
149
146
139
138
146
156
155
144
137
141
149
150
138
126
123
132
141
145
143
139
136
133
140
150
158
159
153
151
145
135
158
153
147
147
152
157
159
157
156
152
148
143
144
145
149
153
150
145
149
160
171
166
150
145
156
171
172
156
143
144
149
147
136
126
134
148
150
140
124
118
124
135
144
146
148
148
146
144
139
132
164
155
146
147
153
157
156
156
159
163
158
151
150
151
156
154
145
143
151
163
174
168
157
153
162
175
173
159
151
154
160
154
139
134
146
165
166
149
124
117
128
144
149
145
140
139
136
133
128
125
163
154
149
149
152
152
153
155
163
165
160
152
152
158
162
159
150
146
150
157
156
152
150
154
160
162
156
151
152
165
176
169
149
135
142
158
163
153
133
131
142
157
161
153
146
142
138
134
129
126
152
148
151
153
150
146
147
153
158
159
158
153
153
158
164
160
153
148
146
146
145
144
147
152
154
149
144
147
155
168
176
169
151
135
129
133
138
137
133
135
143
151
153
151
147
147
145
143
141
140
139
142
151
154
149
144
143
146
150
153
158
156
155
155
158
158
154
147
143
144
144
147
149
150
147
141
144
153
164
167
163
153
142
133
125
121
121
123
129
130
131
132
137
143
149
150
145
139
143
151
139
147
153
154
149
144
142
141
145
153
161
162
157
152
152
156
154
148
142
141
141
145
147
149
146
142
142
148
156
157
150
141
134
133
135
136
134
131
131
130
129
128
134
148
158
153
138
125
131
153
179
179
173
168
171
173
173
164
152
147
146
139
130
125
131
141
148
145
141
139
142
148
155
160
167
170
168
157
149
152
168
181
178
163
152
151
158
162
162
161
161
155
147
139
138
141
148
155
156
153
177
177
169
164
165
166
165
156
149
144
146
141
130
119
119
131
143
154
156
160
164
171
175
173
171
170
167
157
150
157
177
193
190
170
152
151
162
168
164
157
152
152
152
153
152
150
150
153
152
150
167
164
159
156
159
160
156
145
140
141
146
151
144
130
120
123
135
150
161
171
178
184
182
176
170
168
166
161
155
156
169
179
175
158
145
152
165
172
164
152
148
158
166
166
162
159
160
158
151
145
162
157
156
161
167
164
155
142
138
142
147
152
150
144
139
140
143
149
153
161
167
170
166
160
159
163
164
162
158
157
157
154
148
141
144
156
169
171
161
149
149
158
168
163
157
157
162
164
160
152
160
152
151
161
168
166
154
145
143
147
150
152
152
152
155
161
162
156
148
147
148
146
142
143
150
158
158
155
155
158
159
151
141
139
147
162
167
166
161
157
155
154
153
150
147
146
151
157
159
161
159
150
144
148
156
158
153
150
150
153
157
160
157
154
156
165
167
161
150
145
143
141
137
140
149
157
154
144
144
156
168
167
158
151
150
152
151
154
162
167
162
152
144
145
147
146
140
142
151
159
157
152
146
146
147
150
153
154
151
154
158
162
162
154
147
150
154
153
149
149
153
156
154
152
155
159
155
145
143
151
161
169
171
165
153
139
132
139
155
166
168
159
150
147
149
150
147
146
150
154
156
154
153
153
157
161
162
159
155
153
158
164
165
159
147
142
143
147
149
155
163
168
168
164
161
164
162
159
155
149
147
155
166
169
159
141
130
133
146
158
167
165
159
150
149
153
157
156
152
153
153
152
151
159
170
176
172
165
159
158
161
166
168
166
157
152
152
158
161
161
161
163
168
169
168
165
165
166
168
159
149
145
157
168
167
155
146
145
152
157
161
161
155
149
148
151
154
155
152
152
155
151
151
157
165
171
170
164
160
159
160
162
164
164
162
165
168
173
168
163
156
154
159
164
164
159
157
161
167
161
154
149
154
164
166
163
159
159
161
158
153
148
147
149
150
147
143
146
151
152
164
162
160
157
153
152
157
162
160
151
145
146
149
152
157
165
172
171
161
155
153
153
158
157
154
152
149
151
156
158
156
154
155
156
157
156
157
161
162
157
151
147
149
152
152
148
144
147
153
151
168
173
173
161
145
140
151
161
158
144
135
135
140
143
147
154
160
156
151
153
157
162
159
155
153
151
148
146
149
155
158
159
156
151
149
148
150
152
151
151
154
158
158
155
153
152
156
159
156
147
165
170
171
160
147
144
154
165
163
153
146
146
148
148
147
147
147
148
152
159
164
163
159
156
156
156
154
149
149
154
159
159
157
154
153
151
148
142
138
140
147
156
157
151
150
154
162
163
156
145
161
159
153
149
149
155
160
167
172
173
170
166
161
158
154
149
148
155
165
168
165
158
153
155
160
160
156
153
151
153
157
159
159
161
158
152
149
144
140
139
140
142
145
147
150
153
158
157
153
152
161
152
142
144
154
160
159
162
170
179
178
169
158
156
156
158
159
164
167
165
159
155
155
160
161
159
155
153
153
153
158
162
168
163
155
149
150
155
162
160
152
142
138
144
149
152
154
153
155
160
160
151
145
151
162
164
157
152
157
167
167
157
146
147
153
160
164
166
163
152
151
159
164
166
160
155
153
151
151
154
162
171
171
163
153
149
154
166
176
178
171
159
148
143
146
151
154
151
150
151
158
153
152
157
164
163
157
150
152
156
157
155
150
149
150
155
159
162
157
149
152
165
172
168
155
147
148
150
149
152
163
170
171
164
161
163
165
161
160
163
170
168
159
143
141
151
154
149
135
131
157
154
154
154
154
151
148
148
149
151
156
162
164
159
150
144
146
152
156
156
158
164
161
153
144
144
152
156
153
148
150
155
158
158
164
172
169
158
144
142
152
163
157
141
137
140
149
142
127
120
156
154
153
149
142
139
140
142
146
149
156
166
172
168
156
143
141
148
156
161
163
159
150
138
136
152
169
173
159
142
138
142
147
149
152
163
168
163
152
145
150
155
151
145
136
137
142
141
135
131
145
143
145
148
147
147
150
153
152
151
154
162
165
165
161
155
151
151
156
164
169
167
154
140
141
161
181
180
160
139
139
146
149
147
146
152
164
170
169
160
153
150
149
150
146
141
144
149
151
146
138
134
142
153
160
165
170
171
166
159
153
155
160
161
164
162
158
157
158
165
173
176
167
157
153
165
180
176
160
148
152
160
161
154
148
153
158
165
164
160
155
154
157
159
158
153
152
158
160
153
150
145
151
157
165
167
174
176
173
164
154
155
157
159
156
155
155
158
161
164
167
170
169
166
160
162
168
167
162
160
162
167
164
156
155
154
154
149
146
147
155
165
169
168
162
158
157
159
158
150
167
160
156
153
155
156
163
168
169
163
156
153
152
148
141
141
148
158
161
157
151
151
158
163
161
154
153
157
165
167
163
160
156
154
154
153
150
145
140
144
155
166
168
164
160
157
157
156
151
145
169
161
155
150
148
148
154
159
159
156
155
152
149
142
139
144
153
161
161
153
142
142
152
160
159
149
141
145
156
160
157
152
150
153
154
151
147
143
146
152
156
157
156
155
156
157
157
153
146
141
166
158
156
153
156
161
163
160
152
151
155
158
158
158
160
165
167
164
160
155
151
150
155
157
155
148
141
139
143
146
147
150
155
158
155
149
144
141
146
152
150
145
144
151
158
160
157
151
146
144
166
160
159
163
169
176
178
170
156
149
152
159
166
172
175
175
169
161
159
160
159
156
152
152
154
154
152
147
146
143
144
147
154
158
154
149
145
145
149
152
150
146
150
155
158
159
155
150
150
153
174
169
163
162
168
179
185
178
162
148
146
152
161
168
168
163
157
157
156
156
150
145
146
151
155
157
160
162
161
155
146
143
146
151
149
151
159
165
169
165
159
157
155
154
151
150
148
149
151
158
174
171
161
155
157
167
176
174
163
150
145
149
154
155
155
154
154
156
153
145
140
144
154
159
154
148
152
162
166
159
146
142
144
151
153
156
166
176
180
169
158
149
142
139
140
143
142
140
141
146
169
163
156
150
150
156
158
156
151
149
153
155
156
155
155
158
160
156
150
143
143
155
165
161
150
137
137
147
153
152
146
144
151
158
161
157
155
161
167
163
152
138
127
128
140
145
142
134
130
135
157
157
158
159
156
153
147
141
139
147
157
164
161
158
154
154
156
154
149
148
150
155
156
149
146
143
141
143
144
148
144
145
146
153
158
155
147
144
152
160
159
148
137
140
147
153
149
140
136
142
150
151
160
168
168
161
154
149
148
153
160
164
159
153
148
146
148
151
155
157
154
146
142
145
154
163
161
154
149
146
142
133
129
137
149
156
153
148
152
156
160
160
160
161
159
152
148
146
147
151
151
150
157
165
170
170
169
170
168
165
162
160
158
154
149
147
149
155
162
163
157
148
146
153
166
176
175
168
157
145
134
126
127
139
153
162
166
164
158
148
142
145
157
161
155
146
139
144
148
147
159
153
150
150
155
162
167
171
168
164
159
160
165
166
162
156
152
154
159
161
159
156
152
152
157
165
173
171
159
144
133
138
152
164
164
157
155
160
162
150
134
126
131
140
141
136
135
141
146
146
160
155
150
146
146
151
156
156
151
147
151
159
171
173
170
160
151
149
149
154
156
154
147
139
139
146
159
163
156
145
145
158
174
178
163
143
132
141
157
161
150
131
121
123
129
135
138
144
148
150
147
154
157
156
156
158
157
152
145
143
148
151
157
160
160
158
154
152
148
146
145
143
140
138
138
142
148
153
156
155
155
158
163
163
155
140
131
136
151
164
163
151
137
132
135
138
144
148
149
148
140
154
164
167
166
163
160
159
156
154
151
148
145
146
150
155
159
160
155
144
137
138
144
151
152
150
148
152
158
160
154
146
141
140
143
141
143
146
151
154
152
152
152
150
147
144
149
151
146
137
151
158
163
163
159
156
158
163
168
167
160
154
150
152
152
154
160
164
158
145
137
140
152
162
162
160
159
162
160
155
145
138
135
136
139
139
143
152
153
146
135
136
149
158
159
151
148
148
142
130
162
162
159
153
147
151
159
167
169
165
163
164
164
159
150
149
152
157
157
147
141
145
151
157
161
166
169
167
156
143
136
134
134
133
129
124
130
145
153
146
131
128
140
156
161
155
147
144
138
132
159
159
153
145
147
156
168
167
157
151
156
164
165
154
142
145
153
158
154
151
150
151
149
149
153
161
164
158
146
141
136
134
127
120
114
116
123
135
145
145
142
139
144
152
156
154
145
141
137
136
148
149
151
149
154
164
168
160
146
143
154
162
156
142
138
146
157
159
155
155
159
159
154
151
151
149
145
140
141
144
145
132
119
109
110
119
128
133
136
142
148
153
149
146
143
144
142
140
139
142
146
146
153
160
162
164
161
153
145
147
157
162
153
142
136
143
152
155
154
155
156
156
156
159
153
143
136
138
147
153
149
138
124
117
119
126
134
135
135
140
145
148
142
134
132
136
139
139
142
146
148
151
163
168
164
155
151
151
154
157
161
163
157
144
134
132
141
148
153
150
143
141
149
159
161
149
145
148
154
155
149
141
135
130
126
128
136
140
142
139
137
133
129
131
136
138
136
134
140
144
156
157
164
165
158
148
147
153
156
160
161
160
154
144
135
135
143
151
151
147
140
140
145
153
158
155
152
151
154
152
147
141
135
130
127
129
139
146
144
134
127
128
139
148
150
142
134
133
136
138
156
156
159
159
158
154
154
154
156
157
156
154
147
142
141
150
156
153
147
145
149
153
151
149
151
156
157
153
151
144
138
130
125
124
130
137
142
142
133
125
127
140
157
163
155
141
137
141
144
140
152
154
155
158
165
166
161
156
155
152
152
152
148
147
151
155
151
143
140
146
160
164
158
150
150
157
161
158
153
145
137
130
126
132
144
148
146
135
125
126
140
155
162
155
142
138
144
153
157
155
158
155
154
156
159
159
157
156
156
151
148
149
155
160
158
150
140
138
143
151
158
161
159
159
160
161
160
157
155
156
150
142
136
139
148
155
150
140
131
135
147
157
156
147
138
138
144
150
154
153
167
164
157
150
142
138
144
154
160
154
146
145
155
161
155
144
140
145
155
159
156
153
157
165
163
156
148
145
151
161
165
155
138
132
138
151
158
154
147
144
145
150
153
149
146
143
139
135
135
134
171
170
165
153
135
126
137
151
161
156
147
141
146
150
147
141
141
152
160
159
153
147
151
154
151
142
135
138
150
162
164
154
137
127
129
141
153
157
154
146
142
141
145
148
150
145
138
131
129
125
159
163
165
156
143
135
140
149
153
153
151
150
148
147
144
141
143
150
157
156
150
145
142
139
134
131
136
147
160
163
156
142
135
131
135
138
139
139
143
145
144
138
138
144
148
146
143
137
134
133
147
153
156
155
147
144
145
146
146
151
154
161
158
151
146
145
146
148
147
147
141
137
135
134
135
138
143
152
161
161
149
139
137
142
148
147
136
128
131
143
148
145
139
143
147
152
149
142
140
143
175
[truncated: 209,997 more chars]
