# Supplementary material for: Evaluating flow modulating treatment response in intracranial aneurysms using black-blood MRI in vitro
Source: Commun Med (Lond). 2026 Mar 27;6:170. doi: 10.1038/s43856-026-01413-z (PMC13031954; doi:10.1038/s43856-026-01413-z)
Supplement: Supplementary file 10 — Supplementary Data 7 [file 43856_2026_1413_MOESM10_ESM.zip › Data_Figure_10a_Sup_Figure_7a/README.txt]

Folder Description

This folder contains the data used for Figure 10a and Supplementary Figure 7a, which presents violin plots of the spin-echo (SE) black-blood (BB) signal intensity in the BA models 1-4 supplied with 2.4 ml/s flow rate with and without devices (IFD1-10).

The dataset includes signal intensity measurements from one variant of SE BB sequence (BB1) for the following regions of interest (ROIs):

1 Aneurysm ROI
2 Vessel ROI
3 and 4 Background ROI (agarose gel), placed on the left and right sides of the vascular phantom centerline

The aneurysm and vessel ROI values were normalized by the signal in the background ROI, as described in the manuscript.

The following, BB protocol was applied: BB1 - SE BB without motion-sensitized driven-equilibrium (MSDE), frequency-encoding direction (FE) perpendicular to flow.
