# Supplementary material for: Evaluating flow modulating treatment response in intracranial aneurysms using black-blood MRI in vitro
Source: Commun Med (Lond). 2026 Mar 27;6:170. doi: 10.1038/s43856-026-01413-z (PMC13031954; doi:10.1038/s43856-026-01413-z)
Supplement: Supplementary file 11 — Supplementary Data 8 [file 43856_2026_1413_MOESM11_ESM.xlsx]

## Sheet: Figure 10b_Sup Figure 7b
abbreviations
MRI	magnetic resonance imaging
CFD	computational fluid dynamics
BB	black blood
a.u.	arbitary units
ROI	region of interest
Method			BB⊥ MRI		4D flow MRI		CFD
Value			BB signal [a.u.]		average velocity [cm/s]		average velocity [cm/s]
ROI			aneurysm	vessel	aneurysm	vessel	aneurysm	vessel
Aneurysm model	presence of the device	Pump flow [ml/s]	Median	Median	Median	Median	Median	Median
BA model 1	CN05_01_with (IFD1)	2.4	1.23602	1.75776	no data available	31.6182	1.18328	34.9579
	CN05_02_with (IFD2)		1.31988	1.09317	no data available	29.4611	0.0461371	30.9212
	CN05_03_wo (without device)		0.109677	1.98065	6.4522	31.6608	11.8196	34.8299
BA model 2	CN05_04_with (IFD 3)		2.8121	1.44586	2.2887	34.2105	0.24955	39.4192
	CN05_06_with (IFD 4)		0.772549	0.698039	1.7941	29.5033	0.505717	34.5789
	CN05_07_with (IFD 5)		2.00993	1.37086	2.0302	29.6961	0.304739	35.5903
	CN05_05_wo (without device)		0.580838	0.856287	2.7213	30.9284	6.18316	35.4037
BA model 3	CN11_01_with (IFD6)		3.60606	0.527273	1.8855	30.317	6.72313	32.927
	CN11_02_with (IFD7)		4.12987	0.662338	1.9939	29.2619	4.07316	33.1979
	CN11_03_with (IFD8)		4.04819	1.23494	1.8501	29.1567	5.22523	33.2757
	CN11_04_with (IFD9)		5.62295	2.5	1.9325	29.4997	4.99683	34.2759
	CN11_02_wo (without device)		0.0526316	2.5	16.3681	28.4382	18.4119	33.6944
BA model 4	CN14_07_with (IFD10)		1.37898	0.770701	3.6521	31.2885	3.15523	35.5782
	CN14_06_wo (without device)		0.0882353	1.90882	10.1659	30.7721	14.3274	36.443
