# Supplementary material for: Evaluating flow modulating treatment response in intracranial aneurysms using black-blood MRI in vitro
Source: Commun Med (Lond). 2026 Mar 27;6:170. doi: 10.1038/s43856-026-01413-z (PMC13031954; doi:10.1038/s43856-026-01413-z)
Supplement: Supplementary file 12 — Supplementary Data 9 [file 43856_2026_1413_MOESM12_ESM.xlsx]

## Sheet: Straight vessel flow
	straight vessel with ID 4 mm			straight vessel with ID 6 mm
flow rate [ml/s]	1.4	3	0.7	2.3	4.8	5.4
date	2022-06-18			2022-07-09
flow rate [ml/min]	80	180	40 reap	140	280	320
time [s]	input [ml/s]	input [ml/s]	input [ml/s]	input [ml/s]	input [ml/s]	input [ml/s]
0.0002	0.378267	0.843467	0.285667	0.932	2.53833	1.84713
0.0004	0.3798	0.84	0.2856	0.931333	2.53793	1.84647
0.0006	0.381333	0.8364	0.286	0.9308	2.53773	1.84613
0.0008	0.3828	0.832467	0.286733	0.9304	2.53767	1.84633
0.001	0.384133	0.8286	0.287533	0.930067	2.53793	1.84673
0.0012	0.385467	0.8246	0.288733	0.929933	2.5382	1.84773
0.0014	0.386667	0.820467	0.290067	0.929867	2.5386	1.84887
0.0016	0.387867	0.816333	0.2918	0.9298	2.53933	1.85067
0.0018	0.388733	0.812	0.293733	0.929733	2.54007	1.85293
0.002	0.3896	0.807933	0.295933	0.929733	2.54087	1.85547
0.0022	0.3904	0.8038	0.298133	0.929933	2.54187	1.85847
0.0024	0.391133	0.799733	0.3006	0.93	2.543	1.86187
0.0026	0.3916	0.795867	0.303133	0.930133	2.54413	1.86587
0.0028	0.3918	0.792	0.305867	0.9302	2.5454	1.87007
0.003	0.3922	0.788467	0.308667	0.9304	2.54667	1.87473
0.0032	0.392333	0.784933	0.311533	0.930333	2.54807	1.87967
0.0034	0.392467	0.7818	0.314467	0.9304	2.5494	1.88493
0.0036	0.3924	0.7788	0.317467	0.930533	2.5506	1.8906
0.0038	0.392133	0.7762	0.320333	0.930333	2.55193	1.89653
0.004	0.392067	0.773667	0.323133	0.930067	2.55313	1.9028							BA model 1
0.0042	0.3918	0.771467	0.325933	0.93	2.5544	1.90913
0.0044	0.391533	0.769533	0.328467	0.9298	2.55533	1.9158
0.0046	0.391267	0.7678	0.331067	0.9294	2.55627	1.9226
0.0048	0.391067	0.7662	0.333467	0.928933	2.55693	1.92953
0.005	0.390733	0.765067	0.335667	0.9284	2.55767	1.93647
0.0052	0.3906	0.764133	0.337667	0.927733	2.5582	1.94367
0.0054	0.390467	0.763333	0.339667	0.927067	2.55827	1.951
0.0056	0.390533	0.7626	0.341267	0.926333	2.55827	1.95833
0.0058	0.390667	0.762267	0.342733	0.925533	2.55813	1.9656
0.006	0.3908	0.761933	0.344067	0.924667	2.55773	1.973
0.0062	0.3912	0.761667	0.345067	0.923867	2.55707	1.9802
0.0064	0.391867	0.761667	0.345933	0.922867	2.5562	1.98767
0.0066	0.3926	0.761533	0.346467	0.921933	2.5552	1.99493
0.0068	0.3936	0.761467	0.347067	0.921	2.55387	2.00227
0.007	0.394667	0.761467	0.347	0.920067	2.55227	2.00967
0.0072	0.3962	0.7612	0.3472	0.919067	2.55047	2.01673
0.0074	0.397867	0.761	0.346867	0.9182	2.54853	2.02407
0.0076	0.399667	0.760667	0.346467	0.9174	2.54633	2.03127
0.0078	0.4018	0.760133	0.345867	0.916733	2.544	2.0386
0.008	0.404	0.759467	0.3452	0.915933	2.54133	2.04587
0.0082	0.406467	0.758533	0.3442	0.915133	2.5388	2.0532
0.0084	0.409267	0.7574	0.343267	0.914733	2.53593	2.06047
0.0086	0.412067	0.755933	0.342333	0.914267	2.53313	2.06773
0.0088	0.4152	0.7544	0.341133	0.914067	2.53027	2.07513
0.009	0.4184	0.752467	0.3398	0.913933	2.5272	2.0826
0.0092	0.4218	0.750133	0.338533	0.913667	2.5242	2.09013
0.0094	0.425267	0.747467	0.337	0.9138	2.5212	2.0978
0.0096	0.428867	0.7446	0.3356	0.913867	2.51813	2.10553
0.0098	0.432533	0.741333	0.334133	0.9142	2.51533	2.1134
0.01	0.436333	0.737867	0.332667	0.914467	2.51247	2.12147
0.0102	0.439867	0.734	0.331267	0.915267	2.50987	2.1296
0.0104	0.443733	0.729933	0.329867	0.9158	2.50727	2.138
0.0106	0.4472	0.725467	0.3286	0.916533	2.505	2.14653
0.0108	0.451	0.720933	0.3272	0.9174	2.50287	2.15513
0.011	0.4546	0.716067	0.325933	0.918267	2.50087	2.16407
0.0112	0.458133	0.711133	0.3248	0.919267	2.49927	2.173
0.0114	0.4614	0.706	0.323467	0.920467	2.49767	2.18227
0.0116	0.464667	0.700733	0.3224	0.921533	2.49653	2.1918
0.0118	0.4676	0.695333	0.321467	0.922667	2.49547	2.2014
0.012	0.470533	0.69	0.320533	0.923867	2.49473	2.21113
0.0122	0.473067	0.684467	0.3196	0.925133	2.49433	2.22113
0.0124	0.475733	0.679067	0.318667	0.9262	2.49433	2.23127
0.0126	0.477933	0.6738	0.317933	0.9274	2.49433	2.24167
0.0128	0.479933	0.668533	0.3172	0.928733	2.49493	2.25193
0.013	0.481667	0.6634	0.316667	0.9298	2.49553	2.26267
0.0132	0.483333	0.6584	0.316067	0.930933	2.49653	2.27347
0.0134	0.484467	0.6538	0.315533	0.931933	2.49767	2.28433
0.0136	0.4856	0.649333	0.315067	0.9332	2.49913	2.29547
0.0138	0.486467	0.645067	0.314733	0.934133	2.50067	2.30667
0.014	0.487067	0.641067	0.314267	0.935133	2.5026	2.31787
0.0142	0.487467	0.637467	0.314	0.936067	2.50453	2.3292
0.0144	0.4876	0.6342	0.313667	0.937	2.5066	2.3408
0.0146	0.487467	0.631267	0.3134	0.937867	2.50867	2.35227
0.0148	0.4872	0.628667	0.313267	0.938667	2.51107	2.36393
0.015	0.4868	0.6264	0.3132	0.939667	2.51347	2.37553
0.0152	0.486	0.6246	0.313067	0.9406	2.5158	2.38727
0.0154	0.4854	0.6232	0.312933	0.941333	2.5182	2.399
0.0156	0.484333	0.622	0.312867	0.942267	2.52033	2.4108
0.0158	0.483267	0.6212	0.312933	0.943133	2.52273	2.4226
0.016	0.482067	0.6208	0.313	0.944133	2.52487	2.4344
0.0162	0.4806	0.6208	0.313267	0.9452	2.527	2.44633
0.0164	0.479133	0.621	0.313533	0.9464	2.52893	2.4582
0.0166	0.477467	0.621667	0.313667	0.947667	2.53053	2.47007
0.0168	0.475933	0.622267	0.314133	0.949	2.53207	2.48207
0.017	0.4742	0.623267	0.314467	0.9504	2.5336	2.494
0.0172	0.472467	0.6246	0.314933	0.952	2.53473	2.50587
0.0174	0.470467	0.626133	0.315533	0.9538	2.5356	2.51793
0.0176	0.4686	0.627733	0.316133	0.955867	2.53627	2.52993
0.0178	0.466733	0.629467	0.3168	0.957933	2.5366	2.54193
0.018	0.464733	0.631333	0.3176	0.960333	2.53673	2.554
0.0182	0.4628	0.633467	0.318333	0.962933	2.53653	2.566
0.0184	0.460733	0.635533	0.319267	0.965733	2.5362	2.57807
0.0186	0.458867	0.637667	0.320333	0.9686	2.53547	2.59013
0.0188	0.456933	0.6396	0.321333	0.971733	2.53447	2.60227
0.019	0.455067	0.641733	0.322467	0.975133	2.53347	2.6144
0.0192	0.453067	0.643933	0.3236	0.978667	2.53187	2.62653
0.0194	0.451133	0.646067	0.3246	0.982467	2.53013	2.6388
0.0196	0.4492	0.648067	0.325733	0.986533	2.5284	2.65093
0.0198	0.4474	0.65	0.327	0.9906	2.5264	2.663
0.02	0.445533	0.652	0.328133	0.994733	2.52413	2.67527
0.0202	0.443733	0.6538	0.329333	0.999133	2.52173	2.6874
0.0204	0.442	0.655667	0.3304	1.0038	2.51933	2.69953
0.0206	0.440333	0.657533	0.331533	1.00847	2.51667	2.7116
0.0208	0.438533	0.659267	0.332533	1.01327	2.51413	2.7238
0.021	0.436867	0.660867	0.333733	1.01807	2.51147	2.73587
0.0212	0.435133	0.662467	0.334533	1.0232	2.50887	2.74773
0.0214	0.4336	0.664467	0.3354	1.02813	2.506	2.75967
0.0216	0.432	0.665867	0.3362	1.0332	2.50327	2.77147
0.0218	0.4304	0.667533	0.336867	1.03847	2.50067	2.78327
0.022	0.428933	0.6692	0.337533	1.04353	2.49807	2.79487
0.0222	0.427333	0.671067	0.3382	1.0486	2.49567	2.80647
0.0224	0.4258	0.6728	0.3386	1.05373	2.49327	2.81793
0.0226	0.4244	0.674667	0.338867	1.05893	2.49087	2.82927
0.0228	0.4228	0.676667	0.3392	1.064	2.48867	2.84053
0.023	0.421333	0.6788	0.3394	1.069	2.48673	2.85167
0.0232	0.419867	0.680933	0.339333	1.074	2.4848	2.8628
0.0234	0.4184	0.683267	0.339333	1.07893	2.48333	2.87373
0.0236	0.417067	0.685733	0.339133	1.08387	2.4816	2.88453
0.0238	0.415533	0.688533	0.338933	1.08873	2.4804	2.8954
0.024	0.414067	0.691333	0.338667	1.09353	2.47927	2.90593
0.0242	0.412667	0.694533	0.338267	1.0982	2.47813	2.91653
0.0244	0.411267	0.697733	0.337867	1.10287	2.47747	2.92707
0.0246	0.4098	0.7012	0.3374	1.10747	2.47673	2.93733
0.0248	0.408333	0.705	0.336933	1.11213	2.47653	2.94773
0.025	0.407	0.7088	0.336467	1.11667	2.47627	2.958
0.0252	0.405533	0.713067	0.335933	1.12113	2.4762	2.9684
0.0254	0.404133	0.7174	0.335533	1.12553	2.47647	2.97867
0.0256	0.402667	0.721933	0.334933	1.13	2.47687	2.989
0.0258	0.401333	0.726667	0.3344	1.1346	2.47727	2.99933
0.026	0.399867	0.7316	0.333867	1.13893	2.478	3.00967
0.0262	0.3986	0.737	0.3334	1.14327	2.4788	3.02013
0.0264	0.3972	0.7424	0.332933	1.14773	2.47967	3.03073
0.0266	0.3958	0.748	0.332533	1.15213	2.48067	3.04133
0.0268	0.394467	0.753867	0.3322	1.15667	2.48193	3.052
0.027	0.393067	0.7598	0.331867	1.16113	2.4832	3.063
0.0272	0.391667	0.766267	0.331667	1.1658	2.4846	3.07407
0.0274	0.3904	0.772533	0.3314	1.1706	2.48613	3.08533
0.0276	0.389067	0.779133	0.331333	1.1754	2.4876	3.0968
0.0278	0.387733	0.786067	0.3312	1.18027	2.4892	3.10833
0.028	0.386333	0.793	0.3312	1.1852	2.4906	3.12033
0.0282	0.385067	0.800133	0.331267	1.1902	2.49227	3.13233
0.0284	0.383533	0.8076	0.331333	1.19567	2.49387	3.14473
0.0286	0.382267	0.815133	0.3316	1.201	2.4954	3.15727
0.0288	0.380867	0.822867	0.331733	1.2066	2.49713	3.16993
0.029	0.379467	0.830733	0.331933	1.21213	2.4986	3.1832
0.0292	0.3782	0.8388	0.332133	1.21813	2.50007	3.1966
0.0294	0.376533	0.8472	0.332667	1.22407	2.50167	3.2102
0.0296	0.375267	0.855667	0.332933	1.2302	2.50307	3.22393
0.0298	0.3736	0.8644	0.3334	1.23667	2.5044	3.23807
0.03	0.372133	0.8732	0.3338	1.2432	2.50567	3.2524
0.0302	0.370533	0.882333	0.334267	1.25007	2.50693	3.267
0.0304	0.369133	0.8918	0.3348	1.2568	2.50793	3.2818
0.0306	0.367467	0.9012	0.335267	1.26393	2.509	3.29687
0.0308	0.365667	0.910933	0.335733	1.2712	2.51	3.31207
0.031	0.364133	0.921	0.336467	1.27873	2.51087	3.3276
0.0312	0.362267	0.931	0.337	1.28627	2.51153	3.34313
0.0314	0.360533	0.941533	0.3376	1.29393	2.51213	3.359
0.0316	0.358733	0.9522	0.338133	1.30173	2.5126	3.37493
0.0318	0.356933	0.963	0.338733	1.3098	2.513	3.391
0.032	0.355	0.974067	0.3394	1.31787	2.51313	3.40727
0.0322	0.353133	0.985533	0.34	1.32593	2.51333	3.4236
0.0324	0.351133	0.9968	0.340533	1.33427	2.5134	3.44
0.0326	0.349267	1.00873	0.3412	1.34273	2.51333	3.45647
0.0328	0.347333	1.02067	0.341933	1.3512	2.51313	3.47307
0.033	0.345467	1.03287	0.342533	1.35953	2.5128	3.48967
0.0332	0.343333	1.0452	0.343133	1.36827	2.51227	3.5062
0.0334	0.341333	1.05793	0.343867	1.37687	2.51173	3.52287
0.0336	0.3394	1.07087	0.344467	1.38553	2.511	3.53953
0.0338	0.337667	1.08387	0.345267	1.39407	2.51007	3.55607
0.034	0.335667	1.097	0.345867	1.40273	2.50907	3.57253
0.0342	0.333933	1.11067	0.3464	1.4114	2.508	3.589
0.0344	0.332067	1.1242	0.347133	1.4202	2.5068	3.6054
0.0346	0.330267	1.13813	0.347867	1.42887	2.50527	3.62193
0.0348	0.328533	1.15213	0.3486	1.43753	2.50373	3.63833
0.035	0.327	1.16633	0.349333	1.44627	2.50193	3.65453
0.0352	0.325333	1.18073	0.3498	1.45493	2.50013	3.6706
0.0354	0.323933	1.19527	0.3506	1.46367	2.49813	3.6868
0.0356	0.322333	1.20993	0.351333	1.47227	2.49613	3.70293
0.0358	0.321133	1.2248	0.351933	1.481	2.49387	3.719
0.036	0.3198	1.2398	0.3526	1.4898	2.49147	3.73513
0.0362	0.318533	1.25487	0.353133	1.49847	2.48893	3.75113
0.0364	0.317467	1.27007	0.3538	1.5072	2.4864	3.76707
0.0366	0.316533	1.28547	0.354467	1.51593	2.48373	3.78313
0.0368	0.315467	1.3008	0.355	1.5248	2.48087	3.79913
0.037	0.314533	1.31627	0.3556	1.5336	2.478	3.81527
0.0372	0.313867	1.3318	0.3562	1.5426	2.47507	3.83133
0.0374	0.313	1.34747	0.356733	1.5516	2.47207	3.8476
0.0376	0.312333	1.36307	0.357067	1.5606	2.46907	3.8638
0.0378	0.311867	1.37873	0.3576	1.56987	2.46607	3.88027
0.038	0.311467	1.39433	0.358067	1.57893	2.46293	3.89687
0.0382	0.310933	1.40987	0.358333	1.5884	2.45993	3.9136
0.0384	0.310667	1.4254	0.3588	1.5978	2.457	3.93047
0.0386	0.3104	1.44093	0.3592	1.60727	2.45387	3.94767
0.0388	0.310267	1.45647	0.3594	1.617	2.45113	3.96487
0.039	0.310133	1.4718	0.359733	1.62693	2.44833	3.98247
0.0392	0.3102	1.487	0.359933	1.63687	2.44573	4.00033
0.0394	0.310133	1.50227	0.36	1.64687	2.44327	4.01847
0.0396	0.310333	1.51713	0.3602	1.65707	2.4408	4.03667
0.0398	0.3104	1.53193	0.3602	1.6674	2.4386	4.05527
0.04	0.310733	1.5468	0.360333	1.6778	2.43647	4.07413
0.0402	0.311133	1.56107	0.3604	1.68827	2.4346	4.0934
0.0404	0.311533	1.57533	0.360267	1.699	2.43293	4.11287
0.0406	0.311933	1.5894	0.360267	1.70967	2.4314	4.1326
0.0408	0.312733	1.6034	0.360267	1.72053	2.43027	4.15247
0.041	0.313267	1.61693	0.360133	1.73133	2.42927	4.1728
0.0412	0.314	1.63047	0.360067	1.74233	2.42833	4.19333
0.0414	0.314867	1.64373	0.36	1.7534	2.4278	4.21407
0.0416	0.315867	1.65673	0.3598	1.76447	2.42727	4.235
0.0418	0.316867	1.66967	0.3596	1.77547	2.42707	4.25613
0.042	0.318067	1.6824	0.3594	1.7864	2.42693	4.27747
0.0422	0.319267	1.6948	0.3592	1.7976	2.42713	4.299
0.0424	0.3206	1.70713	0.359	1.80847	2.4274	4.3206
0.0426	0.322067	1.7194	0.358667	1.81953	2.42773	4.3424
0.0428	0.323667	1.7312	0.358333	1.83053	2.42833	4.36427
0.043	0.3252	1.74333	0.357933	1.84127	2.42913	4.38613
0.0432	0.327067	1.755	0.357533	1.85207	2.42973	4.40813
0.0434	0.328867	1.7666	0.357067	1.8628	2.4304	4.43007
0.0436	0.330867	1.77833	0.356667	1.8734	2.4312	4.45207
0.0438	0.332933	1.78987	0.356	1.88387	2.4322	4.474
0.044	0.334933	1.8016	0.355533	1.89427	2.43313	4.496
0.0442	0.337067	1.813	0.3548	1.90467	2.434	4.5178
0.0444	0.339267	1.8248	0.354133	1.91487	2.43473	4.53953
0.0446	0.341467	1.83633	0.353267	1.925	2.43567	4.56133
0.0448	0.343667	1.84807	0.352533	1.93493	2.43633	4.583
0.045	0.346067	1.85973	0.351667	1.9448	2.43707	4.6044
0.0452	0.348267	1.87153	0.350867	1.95473	2.43787	4.62587
0.0454	0.350467	1.8836	0.349867	1.96433	2.4384	4.64713
0.0456	0.352733	1.8956	0.348867	1.9742	2.439	4.66827
0.0458	0.355067	1.9078	0.347933	1.98387	2.4394	4.68913
0.046	0.357067	1.92007	0.3468	1.9934	2.43987	4.71013
0.0462	0.3592	1.93247	0.345867	2.00293	2.44013	4.73087
0.0464	0.361267	1.94513	0.345067	2.01253	2.44027	4.75147
0.0466	0.363267	1.95773	0.344	2.022	2.44027	4.77207
0.0468	0.365067	1.97053	0.343	2.0316	2.44053	4.79247
0.047	0.3668	1.98333	0.342	2.04113	2.44047	4.81267
0.0472	0.3684	1.9964	0.341067	2.05087	2.44047	4.8328
0.0474	0.369933	2.00947	0.340267	2.06047	2.4404	4.85293
0.0476	0.371533	2.0226	0.339533	2.07027	2.44033	4.87293
0.0478	0.372733	2.0358	0.338867	2.08013	2.44007	4.89293
0.048	0.374067	2.049	0.338333	2.09	2.44	4.9128
0.0482	0.375267	2.0622	0.337933	2.10007	2.4398	4.93267
0.0484	0.376333	2.07553	0.3376	2.11013	2.4398	4.95227
0.0486	0.3772	2.08887	0.337333	2.1204	2.43967	4.97227
0.0488	0.378133	2.10187	0.3374	2.1308	2.43967	4.9918
0.049	0.379067	2.11507	0.337467	2.14127	2.43967	5.0116
0.0492	0.3798	2.12793	0.337733	2.1518	2.43967	5.0314
0.0494	0.3806	2.14107	0.338333	2.16253	2.4398	5.05107
0.0496	0.3814	2.15373	0.338867	2.17327	2.44	5.07087
0.0498	0.382	2.1664	0.3396	2.1842	2.4404	5.0906
0.05	0.382667	2.17887	0.340467	2.19513	2.44073	5.11027
0.0502	0.383667	2.19107	0.3416	2.2062	2.4412	5.12993
0.0504	0.384467	2.20327	0.342867	2.21727	2.44173	5.1496
0.0506	0.385333	2.21507	0.344267	2.2286	2.44227	5.1694
0.0508	0.3862	2.2268	0.345733	2.23973	2.44307	5.189
0.051	0.3872	2.23827	0.3474	2.25107	2.44387	5.20867
0.0512	0.3884	2.24953	0.349267	2.2622	2.4448	5.2282
0.0514	0.3896	2.26067	0.3512	2.27333	2.4456	5.2478
0.0516	0.391	2.2714	0.353267	2.2846	2.44653	5.2672
0.0518	0.392467	2.2822	0.355333	2.2958	2.44767	5.28673
0.052	0.394067	2.2928	0.357467	2.30687	2.44867	5.30607
0.0522	0.395867	2.30313	0.359667	2.318	2.44993	5.3252
0.0524	0.397867	2.31327	0.362	2.32873	2.45107	5.3444
0.0526	0.399933	2.32327	0.364133	2.33967	2.4522	5.36333
0.0528	0.4022	2.33327	0.366467	2.35033	2.45347	5.38227
0.053	0.4044	2.34313	0.3686	2.36107	2.45467	5.401
0.0532	0.406933	2.353	0.3708	2.37147	2.4558	5.4196
0.0534	0.4098	2.36253	0.373	2.38173	2.45707	5.43813
0.0536	0.412533	2.3724	0.375133	2.39193	2.4582	5.45653
0.0538	0.4156	2.38213	0.377067	2.402	2.45933	5.4746
0.054	0.418667	2.39193	0.378933	2.4118	2.46033	5.49247
0.0542	0.422	2.40187	0.380733	2.4216	2.4616	5.51027
0.0544	0.425267	2.4118	0.382467	2.43127	2.46247	5.528
0.0546	0.4288	2.422	0.384	2.44067	2.46347	5.54533
0.0548	0.4324	2.43233	0.385333	2.44993	2.46433	5.5628
0.055	0.436267	2.44287	0.386733	2.45907	2.46533	5.5798
0.0552	0.440067	2.45373	0.387933	2.4682	2.4662	5.59687
0.0554	0.443933	2.4646	0.389133	2.47713	2.46693	5.61367
0.0556	0.447933	2.4758	0.39	2.4858	2.46773	5.6306
0.0558	0.452133	2.4874	0.390867	2.49447	2.46853	5.64713
0.056	0.4562	2.49947	0.391533	2.50307	2.46947	5.66387
0.0562	0.4604	2.51167	0.3922	2.51153	2.4704	5.68007
0.0564	0.464733	2.52433	0.3928	2.51993	2.4712	5.6966
0.0566	0.469067	2.5374	0.3932	2.52827	2.47213	5.713
0.0568	0.473467	2.55067	0.3936	2.5364	2.47307	5.72927
0.057	0.477667	2.56447	0.393933	2.5446	2.47407	5.74593
0.0572	0.4822	2.57867	0.394267	2.55267	2.4754	5.76213
0.0574	0.486667	2.59313	0.3946	2.56067	2.4766	5.77853
0.0576	0.491133	2.60813	0.394933	2.5686	2.478	5.795
0.0578	0.495667	2.62347	0.395067	2.57647	2.4796	5.81153
0.058	0.5	2.63927	0.3954	2.58447	2.4814	5.82813
0.0582	0.5046	2.65533	0.395733	2.592	2.48313	5.84473
0.0584	0.509133	2.67187	0.396067	2.5998	2.4852	5.86167
0.0586	0.5136	2.6888	0.396533	2.60753	2.48767	5.8786
0.0588	0.518	2.70593	0.397067	2.61513	2.4902	5.89567
0.059	0.522467	2.7234	0.397533	2.62267	2.4928	5.913
0.0592	0.526933	2.74133	0.3982	2.63	2.49587	5.93033
0.0594	0.531333	2.7594	0.399	2.63753	2.49913	5.94787
0.0596	0.535733	2.77787	0.399733	2.64487	2.50253	5.96567
0.0598	0.540267	2.7964	0.4006	2.652	2.50633	5.98347
0.06	0.5446	2.81513	0.401733	2.65933	2.5104	6.00153
0.0602	0.549067	2.83407	0.402733	2.6664	2.51473	6.01967
0.0604	0.5536	2.85327	0.403867	2.6736	2.51927	6.03807
0.0606	0.557933	2.87253	0.405067	2.68067	2.52413	6.0566
0.0608	0.5624	2.89193	0.4064	2.68747	2.5292	6.07513
0.061	0.566867	2.91147	0.407867	2.69427	2.53467	6.09387
0.0612	0.571333	2.931	0.409133	2.70093	2.5402	6.1126
0.0614	0.575867	2.9506	0.410733	2.7076	2.546	6.13153
0.0616	0.580533	2.9702	0.412067	2.7142	2.55213	6.15053
0.0618	0.585067	2.98987	0.413533	2.72073	2.55847	6.16953
0.062	0.5898	3.00953	0.415133	2.72693	2.56487	6.18853
0.0622	0.5946	3.02933	0.4166	2.73313	2.57167	6.2074
0.0624	0.599467	3.0488	0.418133	2.7396	2.5786	6.22647
0.0626	0.604533	3.0686	0.419533	2.74553	2.58573	6.24553
0.0628	0.609467	3.08807	0.420933	2.7516	2.59293	6.26447
0.063	0.614667	3.10773	0.422333	2.7576	2.60027	6.28333
0.0632	0.62	3.12733	0.423667	2.76347	2.60773	6.30193
0.0634	0.625467	3.14667	0.424867	2.7692	2.6152	6.3206
0.0636	0.630933	3.16613	0.426	2.77493	2.623	6.33913
0.0638	0.636733	3.18547	0.427067	2.78073	2.63073	6.35753
0.064	0.642733	3.20493	0.428067	2.7864	2.63833	6.37587
0.0642	0.6488	3.22427	0.429067	2.79187	2.6462	6.3938
0.0644	0.655067	3.2436	0.43	2.7974	2.654	6.4118
0.0646	0.6614	3.26287	0.430733	2.80287	2.66173	6.4296
0.0648	0.6682	3.2822	0.431533	2.80847	2.66953	6.44713
0.065	0.675067	3.30127	0.432133	2.8138	2.6772	6.4644
0.0652	0.682067	3.32067	0.432933	2.81913	2.6848	6.48187
0.0654	0.6894	3.33987	0.433533	2.82453	2.69247	6.499
0.0656	0.696867	3.3592	0.434267	2.82967	2.6998	6.516
0.0658	0.704533	3.37847	0.434867	2.83513	2.7072	6.53273
0.066	0.7124	3.3976	0.4356	2.8404	2.71453	6.5496
0.0662	0.7204	3.417	0.436467	2.84553	2.72167	6.56633
0.0664	0.728733	3.43607	0.437133	2.851	2.72867	6.58293
0.0666	0.737133	3.45573	0.438	2.85627	2.73547	6.59947
0.0668	0.7458	3.47487	0.439133	2.8614	2.74213	6.6162
0.067	0.754533	3.49427	0.440133	2.86673	2.74873	6.63287
0.0672	0.7634	3.51353	0.441267	2.872	2.75527	6.64947
0.0674	0.7724	3.53293	0.4426	2.8772	2.7614	6.66613
0.0676	0.781467	3.55207	0.444133	2.88247	2.7676	6.683
0.0678	0.7908	3.5714	0.445667	2.88773	2.7736	6.69993
0.068	0.799933	3.59067	0.447333	2.893	2.7794	6.71687
0.0682	0.809133	3.60993	0.449133	2.89847	2.78507	6.73413
0.0684	0.818267	3.629	0.451333	2.90367	2.7906	6.75153
0.0686	0.827533	3.64807	0.453533	2.90887	2.79627	6.769
0.0688	0.836733	3.66707	0.455867	2.91427	2.80153	6.7866
0.069	0.8458	3.68587	0.458267	2.91947	2.80693	6.80447
0.0692	0.854667	3.70467	0.4608	2.92493	2.81207	6.82247
0.0694	0.8636	3.7232	0.4636	2.93013	2.81727	6.8406
0.0696	0.872267	3.74147	0.466333	2.9354	2.8224	6.85913
0.0698	0.880733	3.7598	0.469333	2.94073	2.8276	6.8776
0.07	0.888933	3.77793	0.472333	2.9462	2.8328	6.89627
0.0702	0.896933	3.7958	0.475267	2.9514	2.83793	6.91513
0.0704	0.904667	3.81347	0.478333	2.95673	2.84333	6.93413
0.0706	0.912333	3.83093	0.481333	2.96207	2.84847	6.95313
0.0708	0.919667	3.84807	0.484467	2.96753	2.85393	6.97247
0.071	0.926667	3.86507	0.487667	2.97287	2.8594	6.99153
0.0712	0.933533	3.8818	0.490467	2.97827	2.86513	7.0108
0.0714	0.94	3.8982	0.493533	2.98367	2.87093	7.03027
0.0716	0.946133	3.91433	0.4964	2.989	2.87693	7.04967
0.0718	0.9522	3.93007	0.499267	2.9944	2.88293	7.069
0.072	0.957867	3.94567	0.501933	2.99993	2.88933	7.08833
0.0722	0.963267	3.96073	0.504467	3.00527	2.8958	7.10767
0.0724	0.968667	3.97553	0.506933	3.0108	2.90247	7.1268
0.0726	0.973733	3.99013	0.509067	3.0162	2.90947	7.14613
0.0728	0.978667	4.0042	0.5114	3.02187	2.91653	7.1652
0.073	0.983267	4.0178	0.513333	3.02747	2.92393	7.1842
0.0732	0.988067	4.03107	0.515267	3.03307	2.93133	7.20313
0.0734	0.9926	4.04413	0.517	3.03867	2.93927	7.22213
0.0736	0.997133	4.05667	0.518533	3.04433	2.94727	7.24087
0.0738	1.0016	4.06873	0.519933	3.05027	2.95547	7.2596
0.074	1.006	4.0804	0.521333	3.05593	2.9638	7.27813
0.0742	1.01033	4.09167	0.522533	3.062	2.97247	7.29667
0.0744	1.015	4.10247	0.5238	3.0678	2.9812	7.315
0.0746	1.0196	4.11273	0.524867	3.0738	2.9902	7.33353
0.0748	1.02433	4.12273	0.525733	3.07987	2.99947	7.35193
0.075	1.02893	4.132	0.5268	3.08607	3.0086	7.3702
0.0752	1.03413	4.141	0.527733	3.09213	3.01813	7.38853
0.0754	1.0392	4.14967	0.528733	3.09847	3.0276	7.40687
0.0756	1.0446	4.1578	0.529733	3.1048	3.03727	7.4252
0.0758	1.0502	4.16533	0.530733	3.11113	3.0468	7.4436
0.076	1.056	4.17253	0.531733	3.1174	3.05653	7.46193
0.0762	1.06207	4.17927	0.532867	3.12393	3.06633	7.4804
0.0764	1.06833	4.1856	0.534333	3.13047	3.07613	7.49907
0.0766	1.07473	4.1914	0.5358	3.13707	3.086	7.51773
0.0768	1.08167	4.19693	0.537333	3.14373	3.0958	7.53647
0.077	1.0888	4.20193	0.539133	3.15047	3.1056	7.55533
0.0772	1.0962	4.2068	0.541133	3.15727	3.11533	7.57427
0.0774	1.10367	4.21113	0.543133	3.16427	3.12507	7.5934
0.0776	1.11153	4.215	0.545467	3.171	3.13467	7.6128
0.0778	1.11947	4.2188	0.547867	3.178	3.14433	7.63213
0.078	1.1278	4.22207	0.550733	3.185	3.1538	7.6516
0.0782	1.13633	4.2252	0.5536	3.19207	3.16333	7.67127
0.0784	1.14507	4.22793	0.556733	3.19927	3.17273	7.69087
0.0786	1.15393	4.2304	0.560067	3.20653	3.18213	7.7108
0.0788	1.16293	4.2328	0.563533	3.21373	3.1914	7.73067
0.079	1.1722	4.23487	0.5672	3.22087	3.2006	7.75073
0.0792	1.18153	4.2368	0.570933	3.22827	3.20973	7.77087
0.0794	1.19093	4.2386	0.575067	3.23553	3.2188	7.791
0.0796	1.20053	4.24027	0.579133	3.2428	3.2278	7.81107
0.0798	1.2102	4.24173	0.5834	3.2502	3.2368	7.83147
0.08	1.22	4.2432	0.587667	3.25767	3.24567	7.85153
0.0802	1.2298	4.24473	0.592067	3.265	3.25473	7.8716
0.0804	1.23967	4.24613	0.596533	3.27227	3.26367	7.89187
0.0806	1.24953	4.2474	0.600933	3.27967	3.27247	7.9118
0.0808	1.25947	4.24867	0.6054	3.28707	3.28147	7.93173
0.081	1.2696	4.25007	0.609933	3.29427	3.29047	7.9516
0.0812	1.27953	4.25153	0.614267	3.30153	3.29947	7.97127
0.0814	1.28947	4.25313	0.618867	3.30893	3.3084	7.9908
0.0816	1.29967	4.25453	0.6232	3.31607	3.3176	8.01013
0.0818	1.30967	4.2562	0.6274	3.3232	3.32673	8.02933
0.082	1.31987	4.25787	0.631667	3.3304	3.33593	8.04827
0.0822	1.32993	4.2598	0.635733	3.33747	3.3452	8.06693
0.0824	1.34007	4.26173	0.6396	3.34453	3.35467	8.0854
0.0826	1.35027	4.26393	0.643533	3.35133	3.364	8.10367
0.0828	1.36053	4.26613	0.6472	3.35833	3.37367	8.1216
0.083	1.3708	4.2684	0.650667	3.3652	3.38313	8.13927
0.0832	1.3812	4.271	0.6544	3.372	3.39293	8.15673
0.0834	1.3916	4.2736	0.657533	3.37887	3.40267	8.17367
0.0836	1.40213	4.27653	0.660867	3.3856	3.41247	8.1906
0.0838	1.4128	4.27953	0.664	3.39227	3.4224	8.20713
0.084	1.42367	4.2826	0.667	3.39913	3.43233	8.22347
0.0842	1.43453	4.28587	0.669933	3.4058	3.44233	8.23927
0.0844	1.44567	4.2894	0.672867	3.41233	3.45227	8.255
0.0846	1.45693	4.293	0.6756	3.41913	3.46233	8.27033
0.0848	1.4684	4.29687	0.678467	3.426	3.47247	8.28547
0.085	1.48007	4.301	0.6812	3.43267	3.48233	8.30013
0.0852	1.4918	4.30507	0.684	3.4394	3.49233	8.3148
0.0854	1.504	4.3094	0.6868	3.44627	3.50233	8.32887
0.0856	1.51633	4.31407	0.689533	3.45313	3.5122	8.34313
0.0858	1.5288	4.31873	0.692333	3.46007	3.522	8.35713
0.086	1.5416	4.32367	0.695333	3.46713	3.53167	8.37047
0.0862	1.55453	4.32893	0.6982	3.4744	3.5414	8.384
0.0864	1.5678	4.33427	0.701267	3.4816	3.55073	8.39713
0.0866	1.58127	4.3398	0.704333	3.48913	3.5602	8.4102
0.0868	1.59487	4.34567	0.7076	3.49653	3.56933	8.42313
0.087	1.60867	4.35173	0.711067	3.50413	3.5784	8.43587
0.0872	1.62273	4.35807	0.714467	3.51207	3.58727	8.4484
0.0874	1.63693	4.36487	0.718133	3.51987	3.596	8.46087
0.0876	1.6514	4.37173	0.721933	3.52813	3.6046	8.47333
0.0878	1.66593	4.379	0.725667	3.5362	3.61287	8.48567
0.088	1.6806	4.38667	0.729733	3.54467	3.62107	8.498
0.0882	1.69547	4.39473	0.733733	3.55327	3.62907	8.51027
0.0884	1.71027	4.40307	0.738067	3.56213	3.63707	8.52247
0.0886	1.72533	4.4118	0.7424	3.571	3.64473	8.53487
0.0888	1.7404	4.42087	0.746867	3.58013	3.65247	8.54713
0.089	1.7556	4.4306	0.7514	3.58933	3.65973	8.55953
0.0892	1.7706	4.4406	0.755933	3.59873	3.6672	8.57193
0.0894	1.7858	4.4512	0.760533	3.6082	3.67433	8.58447
0.0896	1.80087	4.46213	0.765133	3.618	3.68153	8.5972
0.0898	1.81593	4.47367	0.769867	3.62773	3.6886	8.60993
0.09	1.831	4.48547	0.7746	3.63753	3.6956	8.62287
0.0902	1.846	4.498	0.779333	3.64773	3.7026	8.63593
0.0904	1.86093	4.51107	0.784	3.6578	3.70967	8.64913
0.0906	1.87587	4.5246	0.788667	3.66793	3.71653	8.66273
0.0908	1.89073	4.53873	0.793267	3.67813	3.7236	8.6764
0.091	1.9054	4.55347	0.797867	3.68847	3.73073	8.69033
0.0912	1.92	4.56867	0.802333	3.69873	3.73807	8.70447
0.0914	1.93447	4.58427	0.806733	3.70907	3.74533	8.71873
0.0916	1.94867	4.60067	0.810933	3.71947	3.75253	8.7334
0.0918	1.963	4.61727	0.815133	3.7298	3.7602	8.7482
0.092	1.97713	4.63467	0.8192	3.74	3.7678	8.76333
0.0922	1.99113	4.6526	0.823267	3.75053	3.7754	8.7786
0.0924	2.0048	4.67087	0.827133	3.76067	3.78353	8.7942
0.0926	2.0188	4.68967	0.8308	3.77107	3.79153	8.81007
0.0928	2.03247	4.70893	0.8344	3.7812	3.79987	8.826
0.093	2.04587	4.72873	0.837933	3.79147	3.80827	8.84233
0.0932	2.05933	4.74887	0.841267	3.80147	3.81687	8.85867
0.0934	2.0726	4.7696	0.844667	3.81153	3.82573	8.87533
0.0936	2.08573	4.79053	0.848	3.82147	3.83467	8.89207
0.0938	2.0988	4.812	0.851	3.83147	3.8436	8.90907
0.094	2.11167	4.83367	0.8542	3.84113	3.85267	8.926
0.0942	2.12433	4.8558	0.857267	3.85107	3.862	8.94327
0.0944	2.13707	4.87807	0.8602	3.86073	3.87127	8.96027
0.0946	2.1496	4.90073	0.8632	3.8704	3.88073	8.97773
0.0948	2.16187	4.9236	0.866333	3.88	3.89007	8.995
0.095	2.17393	4.9468	0.8694	3.8894	3.8994	9.01227
0.0952	2.18607	4.9702	0.8724	3.899	3.90893	9.0296
0.0954	2.1978	4.9936	0.875667	3.9084	3.91827	9.04687
0.0956	2.20933	5.01733	0.878667	3.91773	3.9276	9.06407
0.0958	2.2208	5.04107	0.882067	3.927	3.9368	9.08107
0.096	2.2318	5.06513	0.885467	3.93633	3.9458	9.0982
0.0962	2.24287	5.08893	0.888933	3.94573	3.95473	9.11507
0.0964	2.25353	5.11287	0.892467	3.9548	3.96347	9.13193
0.0966	2.264	5.13693	0.896267	3.96393	3.97193	9.1484
0.0968	2.27413	5.16107	0.9002	3.9732	3.9804	9.165
0.097	2.284	5.18487	0.904333	3.98247	3.9884	9.18113
0.0972	2.29353	5.2088	0.908467	3.99167	3.99633	9.1974
0.0974	2.30273	5.23253	0.9128	4.00087	4.00407	9.21347
0.0976	2.3116	5.2562	0.9172	4.01007	4.01127	9.22913
0.0978	2.32007	5.27967	0.922	4.01953	4.0184	9.24467
0.098	2.3282	5.30307	0.926667	4.02867	4.02513	9.26
0.0982	2.336	5.32627	0.9316	4.038	4.0318	9.27527
0.0984	2.34347	5.34907	0.936467	4.04713	4.03813	9.29053
0.0986	2.35053	5.37173	0.941733	4.05653	4.04413	9.30547
0.0988	2.3572	5.394	0.946867	4.0658	4.05	9.32027
0.099	2.3636	5.41613	0.952067	4.07507	4.05567	9.335
0.0992	2.36953	5.43787	0.9574	4.0844	4.06107	9.34947
0.0994	2.3752	5.45927	0.962667	4.09373	4.06633	9.36413
0.0996	2.38027	5.48033	0.968067	4.10287	4.07133	9.37867
0.0998	2.38533	5.501	0.9734	4.11227	4.07633	9.39313
0.1	2.3898	5.52127	0.978667	4.1216	4.08127	9.40747
0.1002	2.3942	5.54107	0.984067	4.13087	4.086	9.422
0.1004	2.3982	5.56053	0.989133	4.14007	4.0906	9.43653
0.1006	2.402	5.57953	0.994267	4.14933	4.09533	9.451
0.1008	2.40553	5.598	0.9994	4.15833	4.1	9.46573
0.101	2.40893	5.6162	1.00433	4.16747	4.1046	9.48033
0.1012	2.41193	5.63367	1.00913	4.1764	4.1094	9.4952
0.1014	2.41487	5.6508	1.01393	4.18533	4.11433	9.5102
0.1016	2.41773	5.66747	1.01847	4.19413	4.1192	9.52527
0.1018	2.4204	5.68373	1.02267	4.20273	4.1242	9.54047
0.102	2.42307	5.69953	1.02707	4.21153	4.12947	9.556
0.1022	2.42553	5.7148	1.03113	4.21993	4.1348	9.5714
0.1024	2.42827	5.7296	1.035	4.22833	4.14047	9.5872
0.1026	2.43067	5.74407	1.03887	4.23667	4.1462	9.6034
0.1028	2.4332	5.758	1.04247	4.24467	4.15227	9.61947
0.103	2.43573	5.77133	1.04607	4.25267	4.1584	9.63587
0.1032	2.43827	5.78433	1.0494	4.26053	4.16487	9.65247
0.1034	2.4408	5.797	1.05267	4.26827	4.1716	9.66947
0.1036	2.44353	5.8092	1.05573	4.27573	4.17833	9.68653
0.1038	2.44613	5.82107	1.05887	4.28313	4.18547	9.7036
0.104	2.44887	5.8324	1.06187	4.2904	4.19287	9.72113
0.1042	2.45153	5.8434	1.06473	4.29753	4.20047	9.73887
0.1044	2.45433	5.854	1.06767	4.30447	4.20813	9.75673
0.1046	2.457	5.8642	1.07033	4.31133	4.21613	9.77487
0.1048	2.45987	5.87413	1.07313	4.31787	4.22413	9.7932
0.105	2.46253	5.8836	1.07593	4.32453	4.2324	9.81153
0.1052	2.46513	5.89247	1.07873	4.33073	4.24087	9.8302
0.1054	2.4678	5.90107	1.0816	4.33713	4.24927	9.8488
0.1056	2.4706	5.90933	1.0846	4.34313	4.25787	9.8676
0.1058	2.473	5.91727	1.0874	4.34933	4.2666	9.88673
0.106	2.4752	5.92467	1.09047	4.35507	4.2752	9.90587
0.1062	2.4772	5.93187	1.0936	4.3608	4.284	9.92493
0.1064	2.4792	5.93847	1.09667	4.36653	4.29273	9.94433
0.1066	2.481	5.94473	1.1002	4.37227	4.3014	9.96367
0.1068	2.48247	5.95053	1.1034	4.37773	4.3102	9.983
0.107	2.48367	5.95593	1.1068	4.3832	4.31887	10.0024
0.1072	2.4846	5.96093	1.11053	4.38853	4.32747	10.0217
0.1074	2.4852	5.96527	1.11407	4.39393	4.33593	10.0411
0.1076	2.4856	5.96933	1.11793	4.39933	4.3444	10.0605
0.1078	2.4854	5.973	1.12167	4.40453	4.35267	10.0799
0.108	2.48507	5.97587	1.12573	4.40967	4.36073	10.0991
0.1082	2.48427	5.97847	1.1298	4.41487	4.3688	10.1181
0.1084	2.48313	5.98047	1.13387	4.4202	4.37687	10.1372
0.1086	2.48153	5.98207	1.13787	4.42533	4.38453	10.1561
0.1088	2.4796	5.98327	1.14193	4.43073	4.39213	10.175
0.109	2.4774	5.98373	1.1462	4.43593	4.3996	10.1936
0.1092	2.47487	5.98373	1.15027	4.44113	4.407	10.2121
0.1094	2.47187	5.98333	1.15447	4.44647	4.41413	10.2305
0.1096	2.46867	5.98227	1.15867	4.4518	4.42147	10.2484
0.1098	2.46507	5.9808	1.16273	4.457	4.4282	10.2664
0.11	2.46127	5.97887	1.16673	4.4624	4.43527	10.2841
0.1102	2.4572	5.97633	1.17067	4.46767	4.44207	10.3015
0.1104	2.4528	5.97347	1.17473	4.47313	4.4488	10.3189
0.1106	2.44847	5.97007	1.1784	4.47833	4.45547	10.336
0.1108	2.44367	5.96633	1.18213	4.48393	4.46207	10.3529
0.111	2.43893	5.96213	1.18567	4.48933	4.46867	10.3694
0.1112	2.43413	5.95747	1.18913	4.49487	4.47533	10.3858
0.1114	2.4292	5.95273	1.1924	4.50027	4.48193	10.402
0.1116	2.42447	5.9474	1.1956	4.50567	4.48867	10.4181
0.1118	2.41953	5.94173	1.19867	4.51107	4.49533	10.4339
0.112	2.41453	5.936	1.20147	4.5166	4.5022	10.4493
0.1122	2.40993	5.92987	1.2044	4.522	4.509	10.4647
0.1124	2.40533	5.92367	1.20693	4.52733	4.516	10.4799
0.1126	2.4008	5.9174	1.20947	4.53273	4.52307	10.495
0.1128	2.3966	5.91087	1.21187	4.53807	4.53033	10.5098
0.113	2.39253	5.90433	1.2142	4.54327	4.53753	10.5245
0.1132	2.3886	5.89767	1.21653	4.54833	4.5452	10.5391
0.1134	2.38513	5.89113	1.21873	4.55353	4.5528	10.5535
0.1136	2.3818	5.88453	1.22087	4.55847	4.56053	10.5679
0.1138	2.3788	5.878	1.22267	4.5634	4.56867	10.5821
0.114	2.37613	5.87167	1.2248	4.56833	4.57667	10.5963
0.1142	2.37373	5.8654	1.22673	4.57293	4.58493	10.6105
0.1144	2.37147	5.85933	1.22867	4.5776	4.59347	10.6245
0.1146	2.3698	5.85367	1.23053	4.58213	4.60213	10.6383
0.1148	2.36827	5.848	1.23247	4.5866	4.61073	10.6521
0.115	2.36707	5.84273	1.23447	4.5908	4.61967	10.666
0.1152	2.366	5.8378	1.23647	4.595	4.6286	10.6799
0.1154	2.36533	5.83313	1.23847	4.59913	4.63767	10.6935
0.1156	2.365	5.82887	1.2406	4.603	4.64687	10.7073
0.1158	2.3648	5.82507	1.24267	4.60693	4.6562	10.7208
0.116	2.36473	5.82167	1.24493	4.61073	4.66547	10.7345
0.1162	2.36487	5.81887	1.24713	4.61433	4.67487	10.7481
0.1164	2.36533	5.81633	1.24933	4.61807	4.68427	10.7619
0.1166	2.3658	5.8144	1.2516	4.6216	4.69353	10.7754
0.1168	2.36653	5.81287	1.2542	4.62513	4.703	10.7889
0.117	2.36727	5.81187	1.25647	4.6284	4.71233	10.8025
0.1172	2.3682	5.81147	1.25907	4.6318	4.72167	10.8161
0.1174	2.36913	5.81153	1.2616	4.63513	4.73073	10.8296
0.1176	2.37	5.81213	1.26413	4.63847	4.73993	10.8432
0.1178	2.3712	5.81327	1.26673	4.6416	4.749	10.8566
0.118	2.37233	5.81507	1.2692	4.64493	4.75767	10.8701
0.1182	2.3734	5.8174	1.27173	4.64813	4.76647	10.8835
0.1184	2.3746	5.82033	1.2742	4.6514	4.77513	10.8969
0.1186	2.3758	5.8238	1.27687	4.65447	4.78367	10.9102
0.1188	2.37693	5.82793	1.27907	4.6576	4.79193	10.9235
0.119	2.37807	5.83253	1.28167	4.66073	4.80013	10.9367
0.1192	2.37933	5.8378	1.284	4.6638	4.8082	10.9498
0.1194	2.38047	5.84367	1.2862	4.66687	4.816	10.963
0.1196	2.38167	5.85	1.28833	4.67	4.82387	10.9761
0.1198	2.38287	5.85707	1.29053	4.6728	4.83147	10.9889
0.12	2.38413	5.86473	1.2924	4.67587	4.83907	11.0017
0.1202	2.38547	5.87287	1.29433	4.67873	4.8464	11.0145
0.1204	2.3868	5.88173	1.2962	4.68153	4.85387	11.0271
0.1206	2.38833	5.8912	1.2978	4.6844	4.86127	11.0395
0.1208	2.3898	5.90113	1.29933	4.687	4.86853	11.0519
0.121	2.39127	5.9116	1.30067	4.6896	4.87593	11.0641
0.1212	2.39293	5.92267	1.30193	4.69227	4.88333	11.076
0.1214	2.39487	5.93433	1.30313	4.69447	4.8906	11.0879
0.1216	2.39673	5.94627	1.30427	4.69667	4.89813	11.0997
0.1218	2.39887	5.95913	1.30533	4.69887	4.9058	11.1111
0.122	2.401	5.97227	1.30613	4.7008	4.9134	11.1225
0.1222	2.40347	5.98593	1.30673	4.70267	4.9214	11.1337
0.1224	2.40607	6.0002	1.3076	4.7044	4.9294	11.1446
0.1226	2.40893	6.0148	1.30807	4.7062	4.93787	11.1553
0.1228	2.412	6.03007	1.30867	4.70753	4.94633	11.1659
0.123	2.41527	6.04553	1.30913	4.70887	4.95513	11.1761
0.1232	2.41867	6.06147	1.30973	4.71007	4.964	11.1863
0.1234	2.42227	6.07787	1.31013	4.71127	4.9734	11.1962
0.1236	2.42633	6.09453	1.31067	4.71233	4.98307	11.2057
0.1238	2.43053	6.11167	1.31113	4.71333	4.99293	11.2151
0.124	2.43493	6.1292	1.3116	4.7142	5.00313	11.2245
0.1242	2.4396	6.147	1.3122	4.7152	5.01347	11.2335
0.1244	2.44433	6.16513	1.31267	4.71607	5.02433	11.2423
0.1246	2.44947	6.1836	1.3134	4.71707	5.03533	11.251
0.1248	2.4548	6.2022	1.314	4.718	5.04667	11.2593
0.125	2.46033	6.2212	1.31487	4.719	5.05807	11.2677
0.1252	2.46607	6.2404	1.31573	4.72	5.07007	11.2759
0.1254	2.472	6.25987	1.31667	4.7212	5.08187	11.2839
0.1256	2.4782	6.27953	1.31767	4.72253	5.09413	11.2918
0.1258	2.48473	6.29933	1.3188	4.7238	5.10633	11.2995
0.126	2.49127	6.31927	1.32	4.72547	5.11887	11.3073
0.1262	2.49787	6.33947	1.32133	4.72707	5.13153	11.3149
0.1264	2.505	6.35993	1.3228	4.72907	5.14413	11.3224
0.1266	2.51213	6.3804	1.32433	4.73113	5.1568	11.3301
0.1268	2.51947	6.40107	1.32593	4.7334	5.1694	11.3376
0.127	2.52673	6.42187	1.32767	4.73573	5.18213	11.3453
0.1272	2.5344	6.44273	1.32947	4.7384	5.1948	11.3532
0.1274	2.5422	6.46373	1.3312	4.74113	5.20727	11.361
0.1276	2.55007	6.4848	1.3332	4.7442	5.21973	11.3689
0.1278	2.55827	6.50593	1.33507	4.7472	5.23213	11.3771
0.128	2.5664	6.5272	1.337	4.7504	5.2444	11.3853
0.1282	2.57467	6.54847	1.33913	4.7538	5.2564	11.3939
0.1284	2.5832	6.57	1.34113	4.7572	5.26827	11.4025
0.1286	2.59167	6.59133	1.34307	4.7608	5.28	11.4114
0.1288	2.60047	6.61273	1.34507	4.76427	5.29147	11.4205
0.129	2.6092	6.63413	1.34733	4.7678	5.30267	11.4299
0.1292	2.6182	6.65573	1.34907	4.77133	5.3138	11.4396
0.1294	2.6272	6.67727	1.35093	4.775	5.32467	11.4496
0.1296	2.63633	6.69873	1.35273	4.77827	5.33533	11.4598
0.1298	2.6456	6.72	1.35453	4.78167	5.34587	11.4704
0.13	2.65493	6.74153	1.35627	4.7852	5.35593	11.4812
0.1302	2.66453	6.76287	1.35787	4.7882	5.36607	11.4923
0.1304	2.67413	6.78413	1.35927	4.79107	5.37587	11.5037
0.1306	2.68387	6.80527	1.36067	4.79387	5.3854	11.5154
0.1308	2.69373	6.8264	1.362	4.79647	5.39507	11.5273
0.131	2.7038	6.84753	1.3632	4.7988	5.4044	11.5394
0.1312	2.71387	6.8684	1.3642	4.80087	5.41353	11.5517
0.1314	2.7242	6.88913	1.3652	4.80273	5.4226	11.5644
0.1316	2.73447	6.90987	1.36593	4.8044	5.4316	11.5769
0.1318	2.74493	6.9302	1.36667	4.80573	5.44053	11.59
0.132	2.75573	6.9506	1.36733	4.8068	5.44933	11.603
0.1322	2.7664	6.9706	1.36787	4.8078	5.45813	11.6161
0.1324	2.7774	6.99053	1.3684	4.80827	5.46687	11.6293
0.1326	2.78853	7.01027	1.3688	4.80867	5.47553	11.6425
0.1328	2.79967	7.0296	1.36913	4.8088	5.48427	11.6557
0.133	2.81107	7.04873	1.3694	4.8088	5.493	11.6689
0.1332	2.82253	7.0676	1.36967	4.8086	5.50187	11.6822
0.1334	2.8342	7.08613	1.36973	4.80813	5.51067	11.6953
0.1336	2.8458	7.10453	1.36993	4.80753	5.51947	11.7085
0.1338	2.85793	7.1224	1.37007	4.80687	5.52847	11.7215
0.134	2.86987	7.14	1.37	4.80607	5.5376	11.7343
0.1342	2.88187	7.15733	1.3702	4.80527	5.54673	11.7471
0.1344	2.89407	7.17407	1.37027	4.8044	5.55607	11.7599
0.1346	2.90647	7.19053	1.37047	4.8034	5.56547	11.7725
0.1348	2.9188	7.2064	1.37047	4.8024	5.575	11.7849
0.135	2.93147	7.2218	1.37047	4.80153	5.5848	11.7972
0.1352	2.944	7.2368	1.3706	4.80073	5.59473	11.8095
0.1354	2.9566	7.2514	1.3708	4.8	5.60487	11.8215
0.1356	2.96927	7.2654	1.371	4.79927	5.61513	11.8333
0.1358	2.98233	7.2788	1.3712	4.79873	5.6254	11.845
0.136	2.99493	7.29167	1.37147	4.79847	5.63607	11.8567
0.1362	3.00787	7.30387	1.37153	4.79807	5.64707	11.8682
0.1364	3.0206	7.3154	1.37187	4.79813	5.658	11.8795
0.1366	3.03347	7.32633	1.37207	4.7982	5.66907	11.8911
0.1368	3.04627	7.3366	1.37227	4.79853	5.68053	11.9021
0.137	3.05907	7.3462	1.3726	4.7992	5.69207	11.9133
0.1372	3.07187	7.35513	1.37273	4.8	5.70387	11.9243
0.1374	3.08453	7.36327	1.373	4.80093	5.7158	11.9353
0.1376	3.0972	7.37053	1.3732	4.80213	5.72793	11.9461
0.1378	3.10987	7.37727	1.37333	4.80367	5.7402	11.9571
0.138	3.1224	7.3832	1.37333	4.8054	5.75253	11.9679
0.1382	3.13493	7.38813	1.37347	4.8072	5.76513	11.9787
0.1384	3.14733	7.3924	1.37347	4.80927	5.778	11.9893
0.1386	3.1596	7.3958	1.3734	4.8116	5.7906	12
0.1388	3.1716	7.39853	1.37327	4.8142	5.80367	12.0107
0.139	3.18373	7.40033	1.373	4.8168	5.81667	12.0213
0.1392	3.1956	7.40127	1.37273	4.81973	5.82967	12.032
0.1394	3.20727	7.40153	1.37233	4.82267	5.84287	12.0425
0.1396	3.21887	7.40093	1.37187	4.8258	5.85613	12.053
0.1398	3.23047	7.39947	1.37133	4.829	5.86933	12.0635
0.14	3.2418	7.39747	1.3706	4.83233	5.8824	12.074
0.1402	3.25313	7.39447	1.36987	4.83567	5.8956	12.0845
0.1404	3.26413	7.39087	1.36907	4.83913	5.90873	12.0949
0.1406	3.27493	7.38653	1.36813	4.84267	5.92187	12.1051
0.1408	3.28567	7.38167	1.3672	4.8462	5.9348	12.1153
0.141	3.29627	7.37607	1.36633	4.8496	5.94773	12.1255
0.1412	3.30673	7.36993	1.36533	4.85313	5.9606	12.1356
0.1414	3.31687	7.36307	1.3642	4.8566	5.97313	12.1456
0.1416	3.32707	7.35587	1.36313	4.86	5.98573	12.1555
0.1418	3.337	7.34813	1.362	4.86347	5.998	12.1652
0.142	3.3468	7.33993	1.361	4.86667	6.01007	12.1748
0.1422	3.35667	7.3314	1.36	4.8698	6.02193	12.1844
0.1424	3.36613	7.32247	1.35907	4.873	6.03367	12.1939
0.1426	3.37547	7.31333	1.35807	4.87593	6.045	12.2032
0.1428	3.385	7.3038	1.35713	4.87887	6.05627	12.2123
0.143	3.39393	7.2942	1.35633	4.88167	6.06713	12.2213
0.1432	3.40307	7.2844	1.35567	4.88427	6.07773	12.2301
0.1434	3.41193	7.2746	1.355	4.88673	6.08807	12.2389
0.1436	3.42067	7.2646	1.35453	4.889	6.0982	12.2474
0.1438	3.4294	7.25473	1.35413	4.89133	6.1078	12.2557
0.144	3.43787	7.24467	1.35413	4.89333	6.11733	12.2642
0.1442	3.44633	7.23487	1.35393	4.8954	6.12647	12.2721
0.1444	3.45453	7.22507	1.354	4.8972	6.13553	12.2801
0.1446	3.4628	7.21527	1.35433	4.89893	6.144	12.2879
0.1448	3.47067	7.20593	1.35473	4.90047	6.1524	12.2957
0.145	3.47873	7.19667	1.35527	4.902	6.16047	12.3031
0.1452	3.48633	7.18767	1.3558	4.90347	6.1684	12.3105
0.1454	3.49407	7.17887	1.3566	4.9048	6.176	12.3177
0.1456	3.5016	7.1702	1.35747	4.90613	6.1834	12.3247
0.1458	3.509	7.162	1.35847	4.90753	6.19067	12.3317
0.146	3.51627	7.15393	1.35953	4.90867	6.19773	12.3387
0.1462	3.5232	7.14633	1.3608	4.91007	6.20453	12.3454
0.1464	3.53007	7.13893	1.36187	4.91153	6.21147	12.352
0.1466	3.5368	7.13193	1.3632	4.91293	6.21787	12.3587
0.1468	3.54333	7.1252	1.3644	4.9146	6.22467	12.3651
0.147	3.54953	7.11887	1.36567	4.91633	6.23113	12.3715
0.1472	3.55553	7.1128	1.36687	4.91813	6.2374	12.3779
0.1474	3.56147	7.1072	1.36813	4.92	6.24393	12.3841
0.1476	3.56713	7.10187	1.3692	4.9222	6.2504	12.3903
0.1478	3.5724	7.0968	1.3702	4.92467	6.25687	12.3966
0.148	3.57747	7.09233	1.37113	4.92733	6.2632	12.4028
0.1482	3.58227	7.088	1.37207	4.93027	6.26993	12.4088
0.1484	3.58687	7.08407	1.37267	4.9334	6.2766	12.4149
0.1486	3.59107	7.08047	1.37333	4.93687	6.28327	12.421
0.1488	3.595	7.07733	1.3736	4.9408	6.2902	12.4269
0.149	3.59867	7.0744	1.37387	4.94473	6.29727	12.4331
0.1492	3.60173	7.07193	1.374	4.949	6.30433	12.4391
0.1494	3.60473	7.0698	1.374	4.95367	6.31153	12.4451
0.1496	3.60733	7.0682	1.37373	4.95847	6.31913	12.4509
0.1498	3.60967	7.06667	1.3732	4.96367	6.32687	12.457
0.15	3.61153	7.06593	1.37267	4.96907	6.33467	12.4628
0.1502	3.61313	7.0654	1.37207	4.97473	6.3426	12.4687
0.1504	3.61427	7.06527	1.3712	4.9806	6.35073	12.4747
0.1506	3.6152	7.06547	1.37013	4.98653	6.35913	12.4805
0.1508	3.61567	7.06627	1.369	4.9928	6.3674	12.4863
0.151	3.61573	7.06753	1.3678	4.99907	6.3762	12.4921
0.1512	3.61553	7.06907	1.36627	5.0054	6.38493	12.4979
0.1514	3.615	7.07133	1.36487	5.01193	6.39373	12.5034
0.1516	3.61413	7.07393	1.36353	5.01853	6.40287	12.5091
0.1518	3.61293	7.07727	1.362	5.02493	6.41173	12.5145
0.152	3.61147	7.08087	1.36047	5.0314	6.421	12.5199
0.1522	3.60953	7.08507	1.359	5.03793	6.43007	12.525
0.1524	3.60753	7.0898	1.3576	5.04433	6.43927	12.5302
0.1526	3.60513	7.09527	1.35627	5.05053	6.44873	12.5351
0.1528	3.6024	7.10113	1.3548	5.0566	6.4578	12.5397
0.153	3.59947	7.10773	1.3536	5.06253	6.46707	12.5445
0.1532	3.5962	7.115	1.35253	5.06833	6.4762	12.5487
0.1534	3.5928	7.12267	1.35153	5.07393	6.48533	12.5529
0.1536	3.58913	7.131	1.35067	5.07927	6.4944	12.5567
0.1538	3.5852	7.14	1.35013	5.0844	6.50327	12.5605
0.154	3.58107	7.14947	1.34967	5.0894	6.512	12.564
0.1542	3.57687	7.1598	1.34947	5.094	6.52053	12.5671
0.1544	3.57233	7.17067	1.34967	5.09827	6.52907	12.5699
0.1546	3.5676	7.18213	1.3498	5.10253	6.5374	12.5726
0.1548	3.56273	7.19407	1.35047	5.1064	6.5456	12.5749
0.155	3.55787	7.20667	1.3512	5.11	6.55347	12.5768
0.1552	3.55267	7.21993	1.35227	5.11347	6.5612	12.5785
0.1554	3.54727	7.23373	1.35353	5.1166	6.56873	12.5798
0.1556	3.542	7.248	1.35507	5.11953	6.57607	12.5809
0.1558	3.5366	7.26307	1.3568	5.1222	6.58307	12.5815
0.156	3.53093	7.27873	1.35893	5.12473	6.58993	12.5818
0.1562	3.52527	7.29473	1.36107	5.12707	6.59647	12.582
0.1564	3.51953	7.3112	1.36353	5.12927	6.60293	12.5817
0.1566	3.51373	7.32813	1.36613	5.13127	6.6092	12.5809
0.1568	3.50787	7.34547	1.36893	5.13313	6.61507	12.5801
0.157	3.50207	7.36327	1.37173	5.135	6.62087	12.5788
0.1572	3.49613	7.38167	1.37473	5.13667	6.62647	12.5773
0.1574	3.49007	7.4002	1.37773	5.13813	6.63173	12.5755
0.1576	3.48413	7.41933	1.38087	5.13953	6.63693	12.5734
0.1578	3.47807	7.43867	1.38373	5.14107	6.64187	12.5711
0.158	3.472	7.45813	1.38673	5.14233	6.6466	12.5686
0.1582	3.46593	7.47787	1.38947	5.1438	6.6514	12.5659
0.1584	3.45993	7.49787	1.3922	5.14507	6.65593	12.5627
0.1586	3.45373	7.51813	1.39487	5.14633	6.6604	12.5595
0.1588	3.4476	7.53867	1.3972	5.1476	6.66467	12.5561
0.159	3.44147	7.55913	1.3994	5.14887	6.66887	12.5528
0.1592	3.4354	7.57993	1.4012	5.1502	6.673	12.5492
0.1594	3.4294	7.60067	1.40273	5.1516	6.677	12.5455
0.1596	3.42327	7.62147	1.40387	5.15293	6.68113	12.5418
0.1598	3.41727	7.6422	1.4048	5.15433	6.68507	12.5379
0.16	3.41113	7.66307	1.4054	5.15573	6.68893	12.5341
0.1602	3.40513	7.6838	1.40533	5.1572	6.69307	12.5303
0.1604	3.39893	7.70447	1.4052	5.15867	6.69687	12.5265
0.1606	3.39293	7.72507	1.40447	5.16013	6.70087	12.5227
0.1608	3.38707	7.74567	1.40347	5.16173	6.705	12.5189
0.161	3.38107	7.766	1.40207	5.16347	6.70887	12.5153
0.1612	3.375	7.78613	1.4002	5.16513	6.71293	12.5117
0.1614	3.36913	7.8062	1.39807	5.16687	6.71693	12.5083
0.1616	3.36327	7.82573	1.39573	5.16853	6.72087	12.5049
0.1618	3.35747	7.84527	1.39287	5.17053	6.725	12.5017
0.162	3.3516	7.86447	1.38993	5.1722	6.72913	12.4987
0.1622	3.34573	7.88347	1.38667	5.17407	6.7332	12.4956
0.1624	3.34013	7.90213	1.38307	5.17607	6.73733	12.4927
0.1626	3.33433	7.92027	1.37927	5.17807	6.74153	12.4899
0.1628	3.3288	7.93807	1.3754	5.18013	6.74567	12.4874
0.163	3.32333	7.95567	1.37153	5.18193	6.74993	12.4851
0.1632	3.3178	7.9728	1.36747	5.18407	6.75413	12.4828
0.1634	3.31233	7.9894	1.36333	5.18613	6.7582	12.4806
0.1636	3.307	8.00573	1.35927	5.1882	6.76247	12.4787
0.1638	3.30167	8.0214	1.35527	5.1902	6.7666	12.4767
0.164	3.2964	8.0368	1.35127	5.19253	6.77073	12.4751
0.1642	3.29133	8.05153	1.3474	5.19453	6.77493	12.4733
0.1644	3.2862	8.06593	1.34373	5.19667	6.77893	12.4719
0.1646	3.28113	8.0796	1.34007	5.1986	6.78293	12.4703
0.1648	3.27627	8.09287	1.33667	5.20087	6.78687	12.4689
0.165	3.2714	8.10553	1.33353	5.20287	6.79093	12.4677
0.1652	3.26667	8.11767	1.33067	5.2048	6.79493	12.4663
0.1654	3.262	8.1292	1.3282	5.2068	6.79873	12.4651
0.1656	3.25747	8.1402	1.32573	5.20867	6.80273	12.4637
0.1658	3.25307	8.15053	1.3236	5.2106	6.80633	12.4624
0.166	3.24867	8.16033	1.322	5.21233	6.81007	12.4611
0.1662	3.2446	8.16967	1.32053	5.214	6.81387	12.4597
0.1664	3.2404	8.1782	1.31933	5.21567	6.81747	12.4581
0.1666	3.23653	8.18607	1.31853	5.21713	6.82107	12.4568
0.1668	3.2326	8.19327	1.31787	5.21853	6.8246	12.4551
0.167	3.2288	8.19993	1.3176	5.22	6.828	12.4535
0.1672	3.2252	8.206	1.3176	5.2212	6.83167	12.4515
0.1674	3.22167	8.21127	1.3178	5.22207	6.835	12.4496
0.1676	3.21827	8.21593	1.3182	5.22307	6.83833	12.4474
0.1678	3.215	8.22	1.3188	5.22373	6.84173	12.4452
0.168	3.21193	8.22347	1.31967	5.2244	6.84513	12.4428
0.1682	3.2088	8.22613	1.3206	5.22487	6.8484	12.4401
0.1684	3.206	8.22807	1.3216	5.2252	6.8516	12.4375
0.1686	3.20333	8.22953	1.3228	5.22527	6.85487	12.4347
0.1688	3.2008	8.2302	1.324	5.22533	6.8582	12.4315
0.169	3.19827	8.23027	1.3252	5.22513	6.86133	12.4285
0.1692	3.196	8.22967	1.32633	5.22473	6.8644	12.4253
0.1694	3.194	8.2284	1.32767	5.2242	6.86767	12.4218
0.1696	3.19207	8.22647	1.3288	5.2234	6.87073	12.4186
0.1698	3.1902	8.22387	1.32967	5.2226	6.87387	12.4149
0.17	3.18873	8.22053	1.3306	5.2216	6.877	12.4114
0.1702	3.18733	8.2166	1.33147	5.22047	6.88013	12.4079
0.1704	3.18613	8.21207	1.3322	5.21907	6.88327	12.4043
0.1706	3.18513	8.20707	1.3326	5.21767	6.8864	12.4006
0.1708	3.1844	8.2012	1.33293	5.216	6.8896	12.3969
0.171	3.1836	8.19487	1.3328	5.2142	6.89273	12.3935
0.1712	3.18327	8.188	1.33267	5.21247	6.89593	12.3901
0.1714	3.18307	8.18047	1.33227	5.21027	6.8992	12.3868
0.1716	3.18307	8.1724	1.33167	5.20833	6.90233	12.3836
0.1718	3.18333	8.1638	1.33073	5.20593	6.90567	12.3807
0.172	3.18373	8.15473	1.32973	5.20387	6.909	12.3778
0.1722	3.18447	8.145	1.32833	5.20147	6.91233	12.375
0.1724	3.18533	8.13487	1.3268	5.19887	6.91573	12.3727
0.1726	3.18633	8.12433	1.3248	5.19647	6.9192	12.3703
0.1728	3.1876	8.11333	1.32293	5.19393	6.92267	12.3685
0.173	3.1892	8.10187	1.32073	5.19127	6.92627	12.3669
0.1732	3.191	8.09	1.31847	5.18873	6.92993	12.3653
0.1734	3.19273	8.0778	1.31587	5.18607	6.93353	12.3639
0.1736	3.19487	8.0652	1.31333	5.1834	6.9372	12.3629
0.1738	3.19713	8.05227	1.31067	5.1808	6.94093	12.3623
0.174	3.19947	8.039	1.30793	5.17813	6.94467	12.3617
0.1742	3.2022	8.02573	1.30507	5.17553	6.94847	12.3615
0.1744	3.205	8.01193	1.3022	5.17293	6.95213	12.3613
0.1746	3.208	7.99787	1.29927	5.17027	6.956	12.3613
0.1748	3.21093	7.98367	1.29647	5.16773	6.95973	12.3619
0.175	3.21427	7.96927	1.29367	5.1652	6.96347	12.3624
0.1752	3.2176	7.95487	1.29087	5.16267	6.96707	12.3629
0.1754	3.22107	7.9404	1.2882	5.16033	6.97067	12.3637
0.1756	3.2246	7.92553	1.28553	5.158	6.9742	12.3645
0.1758	3.2284	7.9108	1.28327	5.15567	6.9776	12.3654
0.176	3.23207	7.89593	1.28087	5.1534	6.98107	12.3665
0.1762	3.23593	7.88107	1.27887	5.15093	6.98413	12.3675
0.1764	3.2398	7.86627	1.277	5.1488	6.98727	12.3685
0.1766	3.24393	7.85133	1.27527	5.1464	6.99013	12.3697
0.1768	3.24813	7.83653	1.27373	5.14433	6.99293	12.3706
0.177	3.25227	7.82167	1.27247	5.14207	6.99553	12.3717
0.1772	3.2564	7.80693	1.27133	5.1398	6.9978	12.3725
0.1774	3.2606	7.79233	1.27047	5.13733	7.00007	12.3733
0.1776	3.26493	7.77787	1.2698	5.1352	7.002	12.374
0.1778	3.26927	7.7634	1.26933	5.13267	7.0038	12.3747
0.178	3.27373	7.74913	1.26913	5.1302	7.00533	12.3751
0.1782	3.2782	7.735	1.26933	5.12747	7.00667	12.3755
0.1784	3.28273	7.72113	1.2696	5.12493	7.00767	12.376
0.1786	3.28727	7.70733	1.26993	5.12187	7.0086	12.3759
0.1788	3.29193	7.69367	1.27067	5.11893	7.00933	12.3758
0.179	3.2966	7.68033	1.2714	5.11573	7.00973	12.3757
0.1792	3.3014	7.66713	1.27227	5.11247	7.01007	12.3754
0.1794	3.3062	7.65413	1.27347	5.10873	7.0102	12.3749
0.1796	3.31107	7.6414	1.27453	5.105	7.01033	12.3743
0.1798	3.31607	7.62887	1.27587	5.10113	7.01007	12.3735
0.18	3.3212	7.61653	1.27727	5.09713	7.0098	12.3725
0.1802	3.32627	7.60447	1.27867	5.09273	7.0094	12.3717
0.1804	3.3314	7.59273	1.28027	5.0882	7.00893	12.3703
0.1806	3.3368	7.58113	1.282	5.08333	7.00847	12.3691
0.1808	3.34227	7.5698	1.28347	5.0784	7.008	12.3675
0.181	3.34773	7.55887	1.28493	5.0732	7.00747	12.3661
0.1812	3.35333	7.54813	1.2866	5.06773	7.00693	12.3644
0.1814	3.35913	7.53767	1.28813	5.06233	7.00647	12.3627
0.1816	3.36487	7.52753	1.2896	5.05667	7.006	12.3607
0.1818	3.37087	7.5178	1.29107	5.05073	7.00567	12.3587
0.182	3.37707	7.5082	1.29247	5.0448	7.00553	12.3567
0.1822	3.3832	7.499	1.2938	5.03867	7.00547	12.3545
0.1824	3.3896	7.49013	1.29493	5.0324	7.00547	12.3523
0.1826	3.39587	7.48153	1.29613	5.02627	7.00567	12.3499
0.1828	3.40253	7.47333	1.29713	5.02013	7.0062	12.3473
0.183	3.40913	7.46553	1.298	5.01387	7.00687	12.3447
0.1832	3.41587	7.45787	1.29887	5.0076	7.00753	12.342
0.1834	3.42287	7.4506	1.2994	5.00147	7.00873	12.3391
0.1836	3.42973	7.4438	1.3	4.99547	7.01	12.3362
0.1838	3.4368	7.43733	1.30053	4.98953	7.01153	12.3331
0.184	3.44407	7.43113	1.30087	4.9838	7.01327	12.3299
0.1842	3.45127	7.4254	1.301	4.978	7.01513	12.3266
0.1844	3.45853	7.41993	1.30107	4.97267	7.01727	12.3229
0.1846	3.466	7.415	1.30127	4.9674	7.01953	12.3192
0.1848	3.47347	7.41033	1.30113	4.96247	7.02213	12.3155
0.185	3.48107	7.40613	1.301	4.95753	7.02487	12.3113
0.1852	3.48853	7.40227	1.30053	4.95307	7.0276	12.3069
0.1854	3.4964	7.39893	1.30007	4.94887	7.03067	12.3025
0.1856	3.5038	7.39593	1.29967	4.94473	7.03387	12.2977
0.1858	3.51147	7.3932	1.29907	4.941	7.0372	12.2926
0.186	3.519	7.39113	1.2982	4.93747	7.04053	12.2876
0.1862	3.52667	7.3892	1.29733	4.9342	7.044	12.2821
0.1864	3.5344	7.388	1.29653	4.93107	7.04733	12.2765
0.1866	3.54207	7.38713	1.29547	4.9282	7.05087	12.2707
0.1868	3.5496	7.3866	1.29447	4.9254	7.0542	12.2644
0.187	3.55713	7.38647	1.29333	4.92273	7.05773	12.2581
0.1872	3.56467	7.38693	1.2922	4.9202	7.06113	12.2515
0.1874	3.5724	7.3878	1.29093	4.91787	7.06453	12.2447
0.1876	3.57967	7.38907	1.28967	4.91533	7.06773	12.2376
0.1878	3.58707	7.39087	1.2884	4.913	7.07087	12.2302
0.188	3.59453	7.39327	1.28687	4.91053	7.07387	12.2228
0.1882	3.60187	7.39593	1.28547	4.90807	7.0768	12.2151
0.1884	3.60913	7.39907	1.28393	4.90547	7.0796	12.2071
0.1886	3.6164	7.40267	1.28253	4.9026	7.08213	12.1991
0.1888	3.62347	7.4068	1.28087	4.8996	7.0846	12.1909
0.189	3.63053	7.4112	1.27933	4.89627	7.08693	12.1825
0.1892	3.63773	7.41633	1.27773	4.89287	7.089	12.1739
0.1894	3.64467	7.422	1.27607	4.889	7.091	12.1655
0.1896	3.6516	7.428	1.27447	4.88473	7.09287	12.1568
0.1898	3.65867	7.43433	1.27287	4.88027	7.0944	12.1479
0.19	3.6654	7.44133	1.27127	4.87547	7.0958	12.1393
0.1902	3.67233	7.4486	1.2696	4.87013	7.0972	12.1303
0.1904	3.67913	7.4564	1.26793	4.86427	7.09847	12.1213
0.1906	3.68593	7.4646	1.26627	4.85813	7.09947	12.1123
0.1908	3.69273	7.4732	1.26473	4.85153	7.10027	12.1033
0.191	3.69953	7.48227	1.26327	4.84473	7.10127	12.0943
0.1912	3.70627	7.49153	1.2616	4.83713	7.10207	12.0851
0.1914	3.71307	7.5014	1.26013	4.82933	7.10267	12.0761
0.1916	3.71987	7.51153	1.2586	4.82107	7.10327	12.0668
0.1918	3.72667	7.522	1.25707	4.81247	7.10387	12.0577
0.192	3.73333	7.53267	1.25573	4.80347	7.10427	12.0484
0.1922	3.7402	7.54353	1.25427	4.79413	7.1048	12.0391
0.1924	3.74707	7.55487	1.25307	4.78453	7.10527	12.0297
0.1926	3.7536	7.5662	1.2518	4.77453	7.1058	12.0205
0.1928	3.76053	7.57807	1.25047	4.76453	7.1062	12.011
0.193	3.7674	7.58967	1.24927	4.7542	7.10673	12.0013
0.1932	3.77427	7.6016	1.24813	4.7436	7.10733	11.9916
0.1934	3.781	7.61347	1.24707	4.73307	7.10793	11.9818
0.1936	3.78773	7.62567	1.24613	4.72233	7.10853	11.9719
0.1938	3.79473	7.63773	1.245	4.7116	7.10933	11.9618
0.194	3.80147	7.64967	1.24413	4.70087	7.11013	11.9515
0.1942	3.8084	7.662	1.24327	4.69007	7.111	11.9411
0.1944	3.81507	7.67393	1.24233	4.6794	7.11193	11.9303
0.1946	3.8218	7.68587	1.24133	4.66893	7.113	11.9196
0.1948	3.8286	7.69787	1.24027	4.65853	7.11413	11.9086
0.195	3.83533	7.70953	1.23953	4.64833	7.1154	11.8972
0.1952	3.84213	7.72127	1.2384	4.63827	7.11673	11.8857
0.1954	3.84867	7.73273	1.23747	4.6286	7.1182	11.8739
0.1956	3.8552	7.74407	1.23647	4.61893	7.11973	11.8619
0.1958	3.86167	7.75513	1.23527	4.60967	7.1212	11.8499
0.196	3.86813	7.76613	1.2342	4.60067	7.12293	11.8373
0.1962	3.87447	7.7772	1.23313	4.59193	7.12487	11.8247
0.1964	3.88087	7.78773	1.2318	4.58373	7.12673	11.8118
0.1966	3.887	7.7982	1.2306	4.5756	7.12867	11.7986
0.1968	3.89307	7.80833	1.22927	4.56787	7.1308	11.7855
0.197	3.89907	7.81847	1.22773	4.56047	7.13307	11.7719
0.1972	3.90487	7.8282	1.22633	4.55333	7.13527	11.7582
0.1974	3.9106	7.83793	1.22487	4.54647	7.1376	11.7444
0.1976	3.9164	7.84733	1.22327	4.5402	7.1402	11.7304
0.1978	3.92187	7.8568	1.2216	4.53387	7.14267	11.7163
0.198	3.92713	7.86573	1.22007	4.52807	7.14533	11.702
0.1982	3.9324	7.87473	1.21847	4.52233	7.14793	11.6875
0.1984	3.93747	7.88347	1.21673	4.517	7.1506	11.6729
0.1986	3.9424	7.89213	1.21527	4.51173	7.15347	11.6585
0.1988	3.94707	7.90067	1.2136	4.50673	7.15627	11.6437
0.199	3.9518	7.90873	1.21207	4.50167	7.15907	11.6289
0.1992	3.95627	7.91687	1.21053	4.49707	7.16213	11.6141
0.1994	3.96047	7.92493	1.2092	4.4924	7.16493	11.5991
0.1996	3.96453	7.9328	1.2078	4.48793	7.16787	11.5841
0.1998	3.96827	7.94053	1.2066	4.48333	7.17093	11.5693
0.2	3.97207	7.94787	1.20553	4.47887	7.1738	11.554
0.2002	3.97553	7.9552	1.20467	4.4744	7.17687	11.5389
0.2004	3.97873	7.96233	1.20387	4.46993	7.17973	11.5236
0.2006	3.98173	7.9692	1.2032	4.4652	7.18273	11.5085
0.2008	3.98467	7.97593	1.20287	4.46047	7.18573	11.4931
0.201	3.98713	7.98227	1.20273	4.4558	7.18873	11.4778
0.2012	3.98953	7.9884	1.2026	4.45087	7.19167	11.4624
0.2014	3.99147	7.9944	1.2028	4.44573	7.19473	11.4469
0.2016	3.9932	7.99993	1.20327	4.44047	7.19753	11.4315
0.2018	3.9946	8.00527	1.20387	4.43487	7.2006	11.4159
0.202	3.9958	8.01027	1.20473	4.42913	7.2036	11.4002
0.2022	3.99667	8.015	1.20567	4.42313	7.20653	11.3845
0.2024	3.99727	8.01927	1.20687	4.417	7.2096	11.3687
0.2026	3.99747	8.02307	1.2084	4.41047	7.21267	11.3527
0.2028	3.99747	8.0266	1.20987	4.4038	7.21573	11.3368
0.203	3.99707	8.02953	1.21167	4.39667	7.21873	11.3207
0.2032	3.99627	8.03227	1.21347	4.3894	7.222	11.3046
0.2034	3.99527	8.0344	1.2154	4.38213	7.22507	11.2883
0.2036	3.99373	8.03607	1.2174	4.3744	7.2284	11.2718
0.2038	3.992	8.03727	1.21947	4.3664	7.2316	11.2553
0.204	3.98993	8.03807	1.22167	4.35827	7.23493	11.2387
0.2042	3.9874	8.03833	1.22367	4.34973	7.2382	11.2219
0.2044	3.98473	8.03827	1.22567	4.34133	7.24167	11.2049
0.2046	3.98167	8.03733	1.22773	4.33253	7.2452	11.1879
0.2048	3.9782	8.03613	1.22953	4.32367	7.24867	11.1709
0.205	3.97447	8.03427	1.23147	4.31467	7.2522	11.1535
0.2052	3.97053	8.03213	1.23293	4.30573	7.25573	11.1363
0.2054	3.9662	8.02933	1.2344	4.29647	7.25933	11.1187
0.2056	3.96167	8.02613	1.23573	4.28727	7.263	11.1011
0.2058	3.95693	8.02227	1.2368	4.278	7.26653	11.0833
0.206	3.9518	8.01807	1.23767	4.26893	7.27007	11.0656
0.2062	3.94667	8.0132	1.2382	4.25967	7.2738	11.0475
0.2064	3.94107	8.008	1.23867	4.2506	7.27733	11.0295
0.2066	3.9354	8.00233	1.23873	4.24147	7.281	11.0115
0.2068	3.92953	7.996	1.23887	4.23267	7.28447	10.9931
0.207	3.92347	7.98953	1.2384	4.22367	7.28793	10.9751
0.2072	3.9174	7.9824	1.23787	4.21493	7.29133	10.9567
0.2074	3.91113	7.97473	1.23707	4.20647	7.2946	10.9383
0.2076	3.90487	7.96673	1.2362	4.19793	7.29793	10.92
0.2078	3.89833	7.9582	1.23493	4.18987	7.30113	10.9015
0.208	3.8918	7.94933	1.23373	4.18173	7.30413	10.883
0.2082	3.8854	7.94	1.23227	4.17373	7.30733	10.8646
0.2084	3.87873	7.93027	1.23067	4.16613	7.3102	10.8461
0.2086	3.8722	7.91987	1.22907	4.15853	7.313	10.8275
0.2088	3.8654	7.90933	1.22733	4.15107	7.3156	10.809
0.209	3.85893	7.89813	1.2258	4.14387	7.3182	10.7906
0.2092	3.85213	7.88653	1.22407	4.13673	7.32053	10.7721
0.2094	3.8456	7.87447	1.22233	4.1298	7.32307	10.7537
0.2096	3.839	7.8622	1.2206	4.12293	7.32533	10.7352
0.2098	3.83233	7.84927	1.21913	4.1162	7.32747	10.7167
0.21	3.82587	7.836	1.21787	4.10947	7.32953	10.6984
0.2102	3.8194	7.8224	1.21647	4.10293	7.33147	10.6801
0.2104	3.81287	7.80827	1.2154	4.09647	7.33327	10.6617
0.2106	3.80647	7.7938	1.21433	4.09	7.33513	10.6435
0.2108	3.80013	7.77893	1.21367	4.08347	7.33693	10.6251
0.211	3.79387	7.76373	1.213	4.077	7.33853	10.6069
0.2112	3.78747	7.74813	1.21253	4.0704	7.3402	10.5886
0.2114	3.7812	7.73213	1.21227	4.0638	7.342	10.5702
0.2116	3.775	7.71573	1.2122	4.05707	7.34367	10.5519
0.2118	3.76867	7.69913	1.2124	4.0504	7.34527	10.5336
0.212	3.76267	7.6822	1.21267	4.04353	7.3468	10.5154
0.2122	3.7564	7.66493	1.21307	4.03647	7.34867	10.4969
0.2124	3.75013	7.6474	1.2136	4.0294	7.35053	10.4787
0.2126	3.74407	7.62947	1.2144	4.022	7.35227	10.4603
0.2128	3.73787	7.61147	1.21507	4.0146	7.35413	10.4419
0.213	3.73153	7.5932	1.21587	4.00713	7.35613	10.4233
0.2132	3.7254	7.57473	1.2168	3.99947	7.35827	10.4051
0.2134	3.71907	7.55607	1.21767	3.99153	7.36047	10.3866
0.2136	3.71273	7.53727	1.21853	3.98333	7.3626	10.368
0.2138	3.7064	7.51833	1.21933	3.97527	7.365	10.3496
0.214	3.69993	7.49933	1.22013	3.96687	7.36747	10.3311
0.2142	3.69333	7.48013	1.2208	3.95847	7.37007	10.3126
0.2144	3.68667	7.46087	1.22127	3.95	7.37273	10.2941
0.2146	3.68	7.44167	1.22173	3.94127	7.3756	10.2755
0.2148	3.673	7.42233	1.22193	3.93253	7.3784	10.2571
0.215	3.66607	7.40273	1.2218	3.92373	7.3816	10.2385
0.2152	3.65893	7.3834	1.22167	3.91487	7.38467	10.2203
0.2154	3.65147	7.36413	1.22133	3.90587	7.38793	10.2019
0.2156	3.64413	7.3446	1.22073	3.89693	7.39127	10.1835
0.2158	3.63633	7.3252	1.21987	3.88807	7.39473	10.1655
0.216	3.62847	7.3058	1.21893	3.87913	7.3982	10.1473
0.2162	3.62047	7.28653	1.21753	3.87027	7.40167	10.1293
0.2164	3.61227	7.26733	1.21607	3.86153	7.4054	10.1115
0.2166	3.604	7.24807	1.21427	3.85273	7.40907	10.0935
0.2168	3.59513	7.2288	1.21233	3.8442	7.41273	10.0758
0.217	3.58647	7.2096	1.21013	3.8356	7.41633	10.0584
0.2172	3.57733	7.1906	1.20787	3.8272	7.41993	10.0409
0.2174	3.56827	7.1716	1.20547	3.81907	7.42367	10.0235
0.2176	3.55873	7.15273	1.20293	3.81113	7.42727	10.0063
0.2178	3.54913	7.13387	1.2004	3.803	7.4308	9.9892
0.218	3.53927	7.11507	1.19753	3.79513	7.4342	9.97233
0.2182	3.52927	7.0964	1.19507	3.78753	7.4376	9.9554
0.2184	3.519	7.07793	1.1922	3.78013	7.44087	9.93867
0.2186	3.5088	7.0594	1.1896	3.77273	7.44407	9.92213
0.2188	3.49827	7.04093	1.18687	3.76573	7.44727	9.90553
0.219	3.48773	7.02267	1.18447	3.75873	7.45033	9.88913
0.2192	3.47713	7.0044	1.18207	3.75187	7.45313	9.8728
0.2194	3.46633	6.98627	1.1798	3.74527	7.4558	9.85653
0.2196	3.45547	6.9682	1.17787	3.73873	7.45833	9.84047
0.2198	3.44453	6.9502	1.17607	3.73227	7.46093	9.82433
0.22	3.43347	6.93233	1.1744	3.72607	7.4632	9.80833
0.2202	3.4226	6.9144	1.1732	3.7198	7.4654	9.7922
0.2204	3.4116	6.8966	1.17207	3.7136	7.46747	9.7762
0.2206	3.40067	6.879	1.17133	3.70753	7.4694	9.76027
0.2208	3.38973	6.86133	1.17093	3.70147	7.4712	9.7444
0.221	3.37907	6.84373	1.17067	3.69553	7.47313	9.72853
0.2212	3.36833	6.8262	1.17067	3.68947	7.47467	9.7126
0.2214	3.35767	6.8088	1.17113	3.68347	7.47633	9.69693
0.2216	3.34727	6.79133	1.17193	3.67733	7.47767	9.681
0.2218	3.33707	6.7738	1.1728	3.67113	7.479	9.66513
0.222	3.327	6.75647	1.17407	3.665	7.48033	9.64947
0.2222	3.3172	6.73907	1.17533	3.65873	7.48167	9.63353
0.2224	3.3076	6.72173	1.17713	3.65233	7.4828	9.61767
0.2226	3.29847	6.70447	1.17887	3.64593	7.48393	9.602
0.2228	3.28947	6.68707	1.18093	3.6392	7.48507	9.58607
0.223	3.2808	6.66987	1.18287	3.6324	7.4862	9.5704
0.2232	3.27227	6.65253	1.1852	3.62547	7.48727	9.55453
0.2234	3.26413	6.6354	1.18753	3.61827	7.48853	9.53887
0.2236	3.25647	6.61807	1.18973	3.6112	7.48947	9.52307
0.2238	3.24913	6.60093	1.19213	3.60353	7.4906	9.50733
0.224	3.24213	6.58387	1.19433	3.596	7.49173	9.49173
0.2242	3.2354	6.56693	1.1964	3.58813	7.49293	9.47587
0.2244	3.22907	6.55	1.19853	3.58007	7.49407	9.46013
0.2246	3.22293	6.5332	1.20027	3.57187	7.4952	9.44447
0.2248	3.2172	6.51653	1.20193	3.56353	7.49647	9.42887
0.225	3.212	6.49987	1.20333	3.55507	7.49767	9.4132
0.2252	3.20687	6.4836	1.2046	3.5464	7.4986	9.39767
0.2254	3.20207	6.46727	1.20553	3.53753	7.49987	9.3822
0.2256	3.1976	6.4512	1.20613	3.5286	7.501	9.36667
0.2258	3.19333	6.43527	1.20653	3.51947	7.50213	9.3512
0.226	3.1894	6.41967	1.20633	3.51027	7.50333	9.33573
0.2262	3.1856	6.4042	1.20607	3.50113	7.50447	9.3204
0.2264	3.18193	6.38913	1.20553	3.49207	7.5054	9.3052
0.2266	3.17833	6.3742	1.20433	3.48267	7.50647	9.28993
0.2268	3.17513	6.35947	1.203	3.4734	7.50733	9.27473
0.227	3.17187	6.34513	1.20127	3.46407	7.50827	9.25953
0.2272	3.16847	6.33107	1.19933	3.45487	7.50913	9.24473
0.2274	3.16533	6.3174	1.19693	3.44567	7.50987	9.22973
0.2276	3.16213	6.30393	1.19433	3.43673	7.5106	9.21507
0.2278	3.159	6.29087	1.1916	3.42767	7.5112	9.20033
0.228	3.15567	6.27813	1.18847	3.41893	7.51167	9.18567
0.2282	3.1522	6.26547	1.18513	3.41027	7.51213	9.17107
0.2284	3.14873	6.2532	1.18167	3.4016	7.51233	9.15667
0.2286	3.145	6.2414	1.17813	3.39313	7.51247	9.14233
0.2288	3.14133	6.2296	1.17447	3.38513	7.51267	9.12827
0.229	3.13733	6.2182	1.1708	3.3772	7.5126	9.11407
0.2292	3.13307	6.207	1.167	3.36947	7.5126	9.10007
0.2294	3.12873	6.19613	1.1632	3.36193	7.51227	9.08633
0.2296	3.12407	6.18533	1.1596	3.35447	7.51207	9.07247
0.2298	3.11933	6.175	1.15573	3.34747	7.51173	9.05887
0.23	3.11427	6.16453	1.15233	3.34047	7.51107	9.0452
0.2302	3.109	6.15433	1.14887	3.33373	7.51053	9.0318
0.2304	3.10347	6.14427	1.14567	3.32733	7.5098	9.01833
0.2306	3.09787	6.1344	1.1426	3.321	7.50907	9.00507
0.2308	3.0918	6.12447	1.13987	3.3148	7.5084	8.9918
0.231	3.08573	6.11467	1.13733	3.30887	7.5074	8.9786
0.2312	3.07953	6.10493	1.135	3.303	7.50667	8.96533
0.2314	3.07293	6.09513	1.133	3.29727	7.50573	8.95227
0.2316	3.06653	6.08533	1.13127	3.29173	7.50473	8.9392
0.2318	3.0598	6.0756	1.12973	3.28633	7.50373	8.92607
0.232	3.0532	6.06593	1.1286	3.2808	7.50273	8.913
0.2322	3.04633	6.056	1.12773	3.27553	7.5018	8.89993
0.2324	3.0396	6.04607	1.127	3.27033	7.50073	8.88687
0.2326	3.03287	6.03613	1.1268	3.265	7.49967	8.87373
0.2328	3.02607	6.02593	1.12667	3.25967	7.49873	8.86053
0.233	3.0194	6.01587	1.12687	3.2544	7.49773	8.8476
0.2332	3.01287	6.00553	1.12727	3.24927	7.4968	8.8342
0.2334	3.00627	5.99527	1.1278	3.244	7.49587	8.82113
0.2336	3	5.98473	1.12853	3.23873	7.49507	8.8078
0.2338	2.994	5.974	1.1294	3.23327	7.49427	8.7944
0.234	2.988	5.9632	1.13047	3.22793	7.49347	8.78113
0.2342	2.98227	5.9524	1.1316	3.22247	7.49267	8.7676
0.2344	2.97673	5.9414	1.13273	3.21707	7.49193	8.75407
0.2346	2.97153	5.93033	1.134	3.2116	7.49113	8.7404
0.2348	2.9666	5.9192	1.13513	3.20593	7.49047	8.72673
0.235	2.96193	5.9078	1.13633	3.20027	7.4898	8.71307
0.2352	2.95733	5.89647	1.13753	3.19447	7.4892	8.6994
0.2354	2.9534	5.88507	1.13847	3.18867	7.4886	8.68573
0.2356	2.9494	5.87367	1.13933	3.18287	7.4878	8.6718
0.2358	2.94567	5.86193	1.14007	3.17707	7.48713	8.658
0.236	2.9424	5.85033	1.14067	3.17113	7.48633	8.64413
0.2362	2.9392	5.8388	1.14127	3.16513	7.4856	8.6304
0.2364	2.93633	5.82707	1.14153	3.15907	7.48487	8.61653
0.2366	2.93347	5.81547	1.14147	3.15287	7.484	8.60273
0.2368	2.9312	5.80393	1.14147	3.14687	7.483	8.589
0.237	2.92887	5.79233	1.141	3.14067	7.48193	8.57547
0.2372	2.92667	5.78093	1.14047	3.13447	7.48087	8.56187
0.2374	2.92467	5.76947	1.1396	3.12833	7.47967	8.5484
0.2376	2.92253	5.75807	1.13867	3.12207	7.4784	8.53487
0.2378	2.92073	5.7468	1.13753	3.1158	7.47707	8.52147
0.238	2.91893	5.73567	1.13613	3.10947	7.47573	8.50833
0.2382	2.91713	5.72453	1.13467	3.10313	7.47413	8.49527
0.2384	2.91527	5.71373	1.13293	3.0968	7.47253	8.48233
0.2386	2.91333	5.70293	1.1312	3.09047	7.47093	8.46947
0.2388	2.91147	5.69247	1.12927	3.08393	7.46907	8.45687
0.239	2.90927	5.68213	1.12727	3.07767	7.46727	8.44433
0.2392	2.90713	5.67173	1.12527	3.07113	7.4652	8.432
0.2394	2.9048	5.6618	1.12327	3.0646	7.46333	8.41973
0.2396	2.90233	5.65207	1.1212	3.05813	7.46127	8.4078
0.2398	2.89953	5.6424	1.11907	3.05153	7.45913	8.3958
0.24	2.89667	5.63293	1.11693	3.04513	7.45707	8.38413
0.2402	2.8934	5.62373	1.1152	3.0386	7.45507	8.37247
0.2404	2.89007	5.6146	1.1134	3.03187	7.4528	8.361
0.2406	2.88647	5.60587	1.11167	3.02533	7.45053	8.34967
0.2408	2.88253	5.59713	1.10993	3.0186	7.44833	8.33827
0.241	2.87833	5.5886	1.10847	3.01193	7.44613	8.32727
0.2412	2.87373	5.5802	1.1072	3.00513	7.44387	8.31627
0.2414	2.86907	5.57193	1.1062	2.99853	7.4416	8.3052
0.2416	2.86393	5.5636	1.10527	2.99173	7.43933	8.29427
0.2418	2.85867	5.55567	1.10447	2.98513	7.43707	8.2832
0.242	2.85307	5.54747	1.104	2.9784	7.43473	8.2724
0.2422	2.84713	5.53953	1.10347	2.9716	7.4326	8.26153
0.2424	2.841	5.53147	1.1034	2.96493	7.4304	8.25067
0.2426	2.8346	5.52353	1.10333	2.95833	7.428	8.2396
0.2428	2.82807	5.5156	1.10353	2.9516	7.4256	8.22867
0.243	2.82113	5.50727	1.10393	2.945	7.4234	8.2176
0.2432	2.81393	5.499	1.1044	2.9384	7.42093	8.20653
0.2434	2.80673	5.49073	1.10493	2.9318	7.41847	8.1956
0.2436	2.79927	5.4822	1.10567	2.92533	7.416	8.18427
0.2438	2.79167	5.47347	1.1066	2.91887	7.4136	8.17313
0.244	2.78393	5.4646	1.10747	2.9126	7.411	8.16173
0.2442	2.7762	5.45553	1.10853	2.90627	7.4082	8.15033
0.2444	2.76827	5.4462	1.10953	2.89993	7.40553	8.13887
0.2446	2.76033	5.43667	1.11073	2.8938	7.40267	8.12727
0.2448	2.75227	5.42693	1.11173	2.88753	7.39987	8.11553
0.245	2.74427	5.41667	1.113	2.88147	7.39673	8.10393
0.2452	2.73627	5.40633	1.11387	2.87567	7.3938	8.09213
0.2454	2.72813	5.3958	1.115	2.8698	7.39067	8.08033
0.2456	2.7202	5.38493	1.11587	2.86387	7.3874	8.06853
0.2458	2.71213	5.37373	1.11667	2.85813	7.384	8.05673
0.246	2.70433	5.3624	1.11753	2.8526	7.38073	8.04493
0.2462	2.69667	5.351	1.11813	2.84707	7.37713	8.03307
0.2464	2.689	5.3392	1.11873	2.8416	7.37373	8.02113
0.2466	2.6814	5.32727	1.11893	2.83633	7.37007	8.00947
0.2468	2.67387	5.31533	1.1192	2.83107	7.36633	7.9978
0.247	2.66673	5.30293	1.11927	2.8258	7.36267	7.9862
0.2472	2.65967	5.29073	1.11893	2.82073	7.35887	7.97447
0.2474	2.65273	5.27853	1.1186	2.81567	7.3552	7.96307
0.2476	2.64593	5.2662	1.11807	2.81067	7.3514	7.95167
0.2478	2.63933	5.25393	1.11727	2.80587	7.3476	7.9404
0.248	2.6328	5.24173	1.11613	2.801	7.34373	7.92907
0.2482	2.6264	5.22947	1.11493	2.7962	7.34013	7.91807
0.2484	2.62027	5.2174	1.1136	2.7916	7.33633	7.907
0.2486	2.6142	5.20553	1.11187	2.78693	7.3326	7.8962
0.2488	2.60847	5.19367	1.10993	2.7824	7.3288	7.88553
0.249	2.60267	5.18227	1.10787	2.77787	7.32527	7.8748
0.2492	2.59707	5.17093	1.1056	2.77333	7.3216	7.86433
0.2494	2.59167	5.15973	1.10307	2.76867	7.31793	7.85387
0.2496	2.58607	5.14907	1.10033	2.7644	7.31433	7.84353
0.2498	2.58093	5.1386	1.09767	2.75987	7.31093	7.83327
0.25	2.5756	5.12827	1.09453	2.7556	7.30727	7.8232
0.2502	2.5704	5.11853	1.0914	2.75127	7.30387	7.81287
0.2504	2.56533	5.10867	1.08827	2.74693	7.30033	7.80287
0.2506	2.56027	5.0994	1.08507	2.74253	7.29687	7.79287
0.2508	2.55527	5.0904	1.08167	2.73827	7.29347	7.78273
0.251	2.55013	5.08153	1.07833	2.73387	7.29013	7.7728
0.2512	2.54513	5.07313	1.07487	2.7296	7.2866	7.7628
0.2514	2.54	5.06493	1.07133	2.72507	7.283	7.7528
0.2516	2.535	5.057	1.0678	2.72073	7.2794	7.7428
0.2518	2.52987	5.0492	1.06433	2.71647	7.27593	7.7328
0.252	2.52487	5.0416	1.06107	2.712	7.27227	7.72267
0.2522	2.51967	5.03413	1.05773	2.70753	7.2684	7.7126
0.2524	2.51453	5.027	1.05447	2.70313	7.26467	7.7024
0.2526	2.50933	5.01987	1.05147	2.6986	7.26093	7.6922
0.2528	2.5042	5.01293	1.04847	2.69413	7.25687	7.68193
0.253	2.49907	5.006	1.04567	2.68947	7.25267	7.67153
0.2532	2.49367	4.99907	1.04307	2.68507	7.24853	7.661
0.2534	2.4886	4.99207	1.0406	2.6804	7.24413	7.65053
0.2536	2.48313	4.9852	1.03827	2.67587	7.2396	7.64
0.2538	2.47787	4.97813	1.03613	2.6712	7.235	7.62927
0.254	2.47247	4.97113	1.0342	2.66647	7.23027	7.6186
0.2542	2.4672	4.964	1.0324	2.66173	7.2254	7.60787
0.2544	2.46187	4.95673	1.03093	2.65687	7.22033	7.59693
0.2546	2.4566	4.94947	1.02947	2.65233	7.21513	7.586
0.2548	2.4512	4.94193	1.02833	2.64747	7.2098	7.57513
0.255	2.4458	4.9344	1.02747	2.64273	7.2044	7.56393
0.2552	2.4406	4.9266	1.02667	2.6378	7.19867	7.55293
0.2554	2.43533	4.91847	1.026	2.63287	7.19307	7.5416
0.2556	2.43	4.91027	1.02547	2.62813	7.1874	7.53047
0.2558	2.4248	4.902	1.02507	2.6232	7.18153	7.5192
0.256	2.41953	4.89347	1.0248	2.6184	7.17553	7.50793
0.2562	2.41447	4.8848	1.02453	2.6136	7.16947	7.49673
0.2564	2.40933	4.87607	1.02433	2.60873	7.16347	7.48533
0.2566	2.40413	4.867	1.0242	2.6038	7.15733	7.474
0.2568	2.39887	4.85793	1.02407	2.599	7.15107	7.4626
0.257	2.39387	4.84867	1.02393	2.59413	7.14513	7.45127
0.2572	2.3888	4.83927	1.02373	2.5892	7.13887	7.4398
0.2574	2.38373	4.82973	1.02353	2.58433	7.1328	7.42847
0.2576	2.3788	4.82007	1.0232	2.57967	7.12673	7.41707
0.2578	2.37373	4.81053	1.02293	2.57487	7.1206	7.40553
0.258	2.36873	4.80073	1.02233	2.57013	7.11453	7.39407
0.2582	2.3638	4.791	1.0218	2.56553	7.10853	7.38253
0.2584	2.3588	4.78133	1.02093	2.56087	7.10267	7.37107
0.2586	2.35393	4.7716	1.02007	2.55627	7.09693	7.3596
0.2588	2.349	4.76213	1.019	2.5516	7.09113	7.34807
0.259	2.34413	4.75233	1.01773	2.54707	7.08547	7.33667
0.2592	2.33927	4.74287	1.01633	2.54267	7.0798	7.325
0.2594	2.3344	4.73327	1.0148	2.53807	7.07433	7.31353
0.2596	2.32947	4.72387	1.013	2.5338	7.06893	7.302
0.2598	2.3248	4.7144	1.01113	2.52933	7.06373	7.2902
0.26	2.32	4.7052	1.009	2.525	7.05847	7.27867
0.2602	2.31533	4.6962	1.0068	2.52073	7.0534	7.26693
0.2604	2.31067	4.68727	1.00453	2.51653	7.0484	7.25513
0.2606	2.30607	4.67833	1.002	2.5124	7.0434	7.2434
0.2608	2.30153	4.6696	0.999333	2.5082	7.03853	7.2316
0.261	2.2972	4.66093	0.996733	2.50407	7.0336	7.21987
0.2612	2.29267	4.65247	0.994	2.50007	7.02893	7.20787
0.2614	2.2882	4.6442	0.9912	2.496	7.02413	7.19587
0.2616	2.28413	4.63593	0.988267	2.49207	7.01947	7.18373
0.2618	2.27987	4.6278	0.985467	2.488	7.01473	7.1718
0.262	2.2758	4.61973	0.982733	2.484	7.01007	7.15973
0.2622	2.27173	4.6118	0.979933	2.48027	7.00547	7.1476
0.2624	2.2678	4.60393	0.9772	2.47633	7.00093	7.13533
0.2626	2.26407	4.59627	0.974467	2.47247	6.9962	7.12327
0.2628	2.26013	4.5884	0.971933	2.46873	6.99147	7.1108
0.263	2.25647	4.58073	0.969333	2.4648	6.98687	7.09853
0.2632	2.25273	4.57313	0.967	2.46113	6.9822	7.08593
0.2634	2.2492	4.5656	0.9648	2.45727	6.97747	7.07333
0.2636	2.2456	4.558	0.962533	2.45353	6.97267	7.06087
0.2638	2.24207	4.55047	0.9606	2.4498	6.9678	7.0482
0.264	2.2386	4.54307	0.9588	2.44607	6.96293	7.03553
0.2642	2.23513	4.53547	0.9572	2.44233	6.95793	7.02267
0.2644	2.23173	4.528	0.955467	2.43867	6.95307	7.00973
0.2646	2.22827	4.52027	0.954267	2.43507	6.948	6.9968
0.2648	2.22467	4.51253	0.9532	2.43127	6.94287	6.98373
0.265	2.22107	4.50487	0.952267	2.42787	6.93767	6.97053
0.2652	2.2176	4.49707	0.9514	2.42413	6.93253	6.9574
0.2654	2.21387	4.4892	0.950933	2.42067	6.9274	6.94407
0.2656	2.21013	4.4814	0.9504	2.41707	6.92207	6.93073
0.2658	2.20633	4.47327	0.949933	2.41353	6.91673	6.9172
0.266	2.2022	4.46533	0.949867	2.40993	6.91147	6.9036
0.2662	2.19813	4.457	0.9498	2.40633	6.90593	6.89
0.2664	2.1938	4.44867	0.949867	2.40293	6.90047	6.8762
0.2666	2.18947	4.4404	0.950133	2.39933	6.89493	6.8624
0.2668	2.185	4.432	0.9504	2.3958	6.8894	6.84847
0.267	2.18033	4.4236	0.950667	2.3924	6.88373	6.83447
0.2672	2.17533	4.41467	0.951133	2.3888	6.87813	6.82027
0.2674	2.17027	4.40607	0.951533	2.3854	6.8724	6.80607
0.2676	2.165	4.39727	0.952	2.38187	6.86667	6.79187
0.2678	2.1598	4.38833	0.952267	2.3784	6.86087	6.77753
0.268	2.1542	4.37927	0.9528	2.3748	6.85507	6.76313
0.2682	2.14847	4.37013	0.953133	2.37127	6.8492	6.7488
0.2684	2.1428	4.36093	0.953267	2.3676	6.84333	6.73433
0.2686	2.13673	4.35147	0.9536	2.364	6.8374	6.7198
0.2688	2.13067	4.34207	0.953667	2.36047	6.8314	6.70527
0.269	2.12467	4.33267	0.953533	2.3568	6.82527	6.69087
0.2692	2.11847	4.32307	0.9534	2.35307	6.81927	6.6764
0.2694	2.11213	4.3134	0.952867	2.34933	6.81307	6.66187
0.2696	2.106	4.3036	0.952133	2.34567	6.807	6.6474
0.2698	2.0996	4.29393	0.9514	2.34193	6.80087	6.63307
0.27	2.09313	4.28387	0.950467	2.33807	6.7946	6.61853
0.2702	2.08707	4.27393	0.9492	2.33413	6.78833	6.6044
0.2704	2.08087	4.264	0.947667	2.3302	6.78207	6.59
0.2706	2.0748	4.25387	0.946	2.3262	6.77573	6.57607
0.2708	2.06893	4.24367	0.944133	2.32207	6.76947	6.56193
0.271	2.06307	4.23347	0.941867	2.31813	6.763	6.54793
0.2712	2.05753	4.22327	0.939467	2.314	6.75673	6.53413
0.2714	2.052	4.21287	0.936733	2.30987	6.75027	6.52033
0.2716	2.0468	4.2026	0.9338	2.30567	6.7438	6.50653
0.2718	2.0418	4.19227	0.930667	2.3016	6.73733	6.49293
0.272	2.03713	4.18187	0.9274	2.29747	6.73093	6.47933
0.2722	2.0326	4.17147	0.923867	2.2932	6.72467	6.466
0.2724	2.0284	4.16107	0.92	2.28907	6.71813	6.45253
0.2726	2.0244	4.15033	0.9162	2.28493	6.7118	6.4394
0.2728	2.02087	4.14	0.912133	2.28073	6.70533	6.42613
0.273	2.0174	4.1294	0.9078	2.27653	6.69907	6.41313
0.2732	2.01427	4.11907	0.9036	2.2724	6.69267	6.39993
0.2734	2.01127	4.10867	0.899067	2.26813	6.6864	6.38693
0.2736	2.00853	4.09827	0.894667	2.26407	6.68007	6.374
0.2738	2.00633	4.0878	0.890133	2.26	6.67393	6.36113
0.274	2.0038	4.07727	0.8856	2.25593	6.66767	6.34827
0.2742	2.0018	4.06687	0.880933	2.252	6.6616	6.33527
0.2744	1.9998	4.05667	0.876133	2.248	6.65527	6.32233
0.2746	1.9978	4.0464	0.8716	2.24387	6.64927	6.30947
0.2748	1.996	4.03613	0.867133	2.24007	6.64327	6.2966
0.275	1.994	4.0258	0.862533	2.23633	6.63713	6.28367
0.2752	1.992	4.01587	0.858067	2.23247	6.6312	6.2708
0.2754	1.99	4.00587	0.853733	2.22867	6.62527	6.2576
0.2756	1.98773	3.9958	0.849467	2.22507	6.61927	6.24473
0.2758	1.9854	3.986	0.845333	2.22133	6.6134	6.2316
0.276	1.9828	3.976	0.8412	2.21773	6.60747	6.2186
0.2762	1.97987	3.9664	0.837267	2.2142	6.60167	6.20547
0.2764	1.9766	3.95667	0.833467	2.21073	6.5958	6.19233
0.2766	1.97313	3.94687	0.829933	2.2072	6.58973	6.17913
0.2768	1.96913	3.93747	0.826467	2.20387	6.58393	6.16587
0.277	1.96467	3.928	0.823067	2.20053	6.5782	6.1526
0.2772	1.95987	3.91853	0.82	2.1972	6.5724	6.1394
0.2774	1.95467	3.9092	0.817133	2.19393	6.5664	6.12593
0.2776	1.94887	3.8998	0.814467	2.19073	6.56073	6.11267
0.2778	1.94267	3.89053	0.811867	2.18767	6.55487	6.09933
0.278	1.93607	3.88133	0.809667	2.1846	6.54893	6.0858
0.2782	1.92913	3.87213	0.807467	2.1814	6.543	6.0724
0.2784	1.92167	3.8632	0.8054	2.17853	6.5372	6.05907
0.2786	1.9138	3.854	0.8038	2.17567	6.53133	6.04567
0.2788	1.90547	3.84493	0.802133	2.17267	6.5254	6.03233
0.279	1.89707	3.8358	0.800867	2.16993	6.51947	6.01893
0.2792	1.88807	3.82673	0.799667	2.16707	6.51353	6.00567
0.2794	1.87907	3.81767	0.7988	2.16453	6.5074	5.9924
0.2796	1.86973	3.80853	0.798	2.16207	6.50147	5.97907
0.2798	1.86013	3.7994	0.797467	2.15947	6.49547	5.96587
0.28	1.85053	3.79027	0.797067	2.15687	6.4894	5.95253
0.2802	1.84087	3.781	0.7968	2.1546	6.48347	5.9394
0.2804	1.83127	3.7718	0.7968	2.15227	6.4774	5.9264
0.2806	1.8216	3.7624	0.796933	2.15	6.4712	5.91333
0.2808	1.8118	3.75307	0.797267	2.14767	6.4652	5.90033
0.281	1.80247	3.74367	0.797667	2.1456	6.45913	5.88747
0.2812	1.7932	3.73413	0.798333	2.14353	6.453	5.87467
0.2814	1.78413	3.72447	0.798933	2.14153	6.44693	5.8618
0.2816	1.77533	3.71487	0.799667	2.1396	6.44093	5.84907
0.2818	1.7666	3.70507	0.800667	2.13773	6.4348	5.83633
0.282	1.7584	3.69507	0.801667	2.13593	6.42873	5.82373
0.2822	1.75033	3.68507	0.8028	2.13427	6.42253	5.81113
0.2824	1.74273	3.67493	0.803867	2.13267	6.4166	5.79873
0.2826	1.73553	3.66467	0.805067	2.13107	6.41047	5.78627
0.2828	1.7286	3.65453	0.8062	2.12947	6.40453	5.77387
0.283	1.72213	3.64393	0.807467	2.128	6.39847	5.7616
0.2832	1.7158	3.63353	0.808733	2.12653	6.39227	5.74933
0.2834	1.71	3.62287	0.809867	2.1252	6.3864	5.73713
0.2836	1.70447	3.61233	0.811067	2.1238	6.38033	5.72493
0.2838	1.6992	3.60133	0.812267	2.12247	6.3742	5.713
0.284	1.69433	3.59053	0.813333	2.1212	6.36827	5.70107
0.2842	1.68973	3.57967	0.8142	2.11987	6.36233	5.6892
0.2844	1.68533	3.56867	0.815067	2.11867	6.3562	5.6774
0.2846	1.6812	3.55767	0.8158	2.11733	6.35013	5.66547
0.2848	1.67727	3.54667	0.8164	2.1162	6.34407	5.65387
0.285	1.6734	3.5356	0.816933	2.115	6.33793	5.6422
0.2852	1.66973	3.52447	0.817333	2.11367	6.33173	5.63067
0.2854	1.6662	3.51327	0.8174	2.1124	6.32567	5.61913
0.2856	1.66267	3.50227	0.817467	2.11107	6.3196	5.60767
0.2858	1.65927	3.4912	0.817267	2.1098	6.31327	5.5964
0.286	1.65593	3.48013	0.817	2.10827	6.30707	5.58513
0.2862	1.65247	3.46927	0.816333	2.1068	6.30073	5.57407
0.2864	1.649	3.4584	0.815733	2.10527	6.2944	5.5628
0.2866	1.64553	3.44753	0.8148	2.1036	6.28813	5.55193
0.2868	1.64193	3.43687	0.813733	2.10193	6.2818	5.54087
0.287	1.63827	3.4262	0.8124	2.10007	6.27527	5.53013
0.2872	1.63467	3.41567	0.811	2.0982	6.2688	5.51927
0.2874	1.63067	3.40533	0.809467	2.09593	6.26247	5.50867
0.2876	1.6266	3.395	0.8076	2.09393	6.25613	5.49807
0.2878	1.62247	3.38473	0.8056	2.09153	6.2496	5.4876
0.288	1.6182	3.37493	0.803533	2.08913	6.24307	5.47707
0.2882	1.6138	3.365	0.801333	2.08647	6.23653	5.4668
0.2884	1.60913	3.35527	0.799067	2.08387	6.23013	5.45633
0.2886	1.60447	3.34553	0.796667	2.08107	6.2238	5.4462
0.2888	1.59967	3.33607	0.794333	2.078	6.21753	5.436
0.289	1.5948	3.3268	0.791667	2.07493	6.2112	5.42567
0.2892	1.5896	3.31767	0.789133	2.0716	6.205	5.41573
0.2894	1.58447	3.30853	0.786467	2.0682	6.19887	5.4058
0.2896	1.57933	3.2996	0.783733	2.06473	6.1928	5.39567
0.2898	1.57387	3.2906	0.781067	2.06113	6.18693	5.38553
0.29	1.5686	3.282	0.778467	2.05753	6.18113	5.37553
0.2902	1.5632	3.2734	0.775867	2.05373	6.17547	5.36547
0.2904	1.55773	3.2648	0.7732	2.04993	6.16987	5.35547
0.2906	1.55213	3.25627	0.770733	2.04613	6.1644	5.34553
0.2908	1.54673	3.248	0.768133	2.04227	6.15913	5.3354
0.291	1.54133	3.23947	0.765667	2.03827	6.15387	5.32547
0.2912	1.536	3.2312	0.7634	2.03433	6.14893	5.31527
0.2914	1.53067	3.22293	0.761067	2.03053	6.14393	5.305
0.2916	1.5254	3.2148	0.7588	2.02673	6.13927	5.29487
0.2918	1.52013	3.20647	0.756667	2.0228	6.13467	5.28447
0.292	1.5152	3.19827	0.754467	2.0192	6.13013	5.2744
0.2922	1.5102	3.18973	0.752533	2.0156	6.1256	5.264
0.2924	1.5054	3.1814	0.750667	2.01207	6.12127	5.25353
0.2926	1.50067	3.173	0.7488	2.00873	6.11707	5.24313
0.2928	1.4962	3.1646	0.7468	2.00533	6.113	5.23267
0.293	1.49173	3.15587	0.745	2.0022	6.1088	5.22227
0.2932	1.48747	3.14727	0.743333	1.99913	6.1048	5.2118
0.2934	1.4834	3.1386	0.741533	1.99633	6.1008	5.20107
0.2936	1.4794	3.12967	0.739667	1.99353	6.09673	5.1906
0.2938	1.47567	3.12067	0.7378	1.99113	6.0928	5.18
0.294	1.47187	3.1116	0.736133	1.9888	6.08887	5.16953
0.2942	1.46847	3.1026	0.7342	1.98653	6.08487	5.15907
0.2944	1.46527	3.09327	0.732133	1.98453	6.08073	5.14847
0.2946	1.46187	3.08393	0.730133	1.98267	6.0766	5.13807
0.2948	1.45887	3.07447	0.728067	1.98087	6.07227	5.1276
0.295	1.45593	3.065	0.725733	1.9794	6.068	5.11753
0.2952	1.45313	3.05547	0.723533	1.97793	6.06373	5.1072
0.2954	1.45047	3.04587	0.721	1.9766	6.0592	5.09727
0.2956	1.448	3.0362	0.718333	1.97513	6.05453	5.08727
0.2958	1.44553	3.02647	0.715533	1.97407	6.04987	5.07733
0.296	1.44313	3.01673	0.712667	1.97307	6.045	5.0676
0.2962	1.44073	3.00687	0.7096	1.972	6.04013	5.05787
0.2964	1.43853	2.99727	0.706467	1.97093	6.03513	5.04847
0.2966	1.43627	2.98753	0.7032	1.97	6.02987	5.03907
0.2968	1.4342	2.97767	0.6998	1.96933	6.02473	5.0298
0.297	1.43207	2.96827	0.696333	1.9684	6.01933	5.0206
0.2972	1.42987	2.9586	0.6928	1.9676	6.01393	5.01167
0.2974	1.42773	2.94927	0.6892	1.96673	6.0084	5.00273
0.2976	1.4254	2.93987	0.685467	1.966	6.0028	4.99387
0.2978	1.42333	2.9304	0.681667	1.96507	5.9972	4.98507
0.298	1.42093	2.9214	0.677933	1.96433	5.99173	4.9764
0.2982	1.4186	2.9124	0.674533	1.96347	5.98607	4.96773
0.2984	1.4162	2.90353	0.6708	1.9626	5.9804	4.95927
0.2986	1.4134	2.8946	0.6672	1.96173	5.97487	4.9506
0.2988	1.4108	2.88607	0.663733	1.96093	5.96927	4.94193
0.299	1.40813	2.87767	0.660333	1.96007	5.9636	4.93347
0.2992	1.405	2.86933	0.657267	1.9594	5.95813	4.925
0.2994	1.40187	2.86107	0.654333	1.9584	5.95293	4.9162
0.2996	1.39867	2.85307	0.651533	1.95773	5.94753	4.9076
0.2998	1.39513	2.84507	0.649	1.95687	5.9424	4.89893
0.3	1.3914	2.83713	0.646667	1.95607	5.9374	4.89027
0.3002	1.3876	2.8294	0.6446	1.9554	5.93247	4.88133
0.3004	1.38353	2.8218	0.642667	1.95453	5.9276	4.87247
0.3006	1.3792	2.81413	0.641267	1.95387	5.92293	4.8636
0.3008	1.37473	2.80673	0.639933	1.95313	5.91833	4.85453
0.301	1.37007	2.79913	0.639133	1.95247	5.91413	4.84553
0.3012	1.3652	2.79173	0.638333	1.9518	5.90967	4.8362
0.3014	1.36033	2.78447	0.637867	1.951	5.9056	4.8272
0.3016	1.355	2.777	0.637867	1.95033	5.9016	4.81793
0.3018	1.34973	2.76967	0.637933	1.94947	5.8976	4.8086
0.302	1.34427	2.76233	0.638267	1.94873	5.89393	4.79947
0.3022	1.3386	2.7548	0.638867	1.94787	5.88993	4.79033
0.3024	1.33293	2.7474	0.639733	1.94693	5.88647	4.78093
0.3026	1.327	2.73987	0.640667	1.94593	5.88273	4.7718
0.3028	1.32127	2.7324	0.6416	1.94467	5.8792	4.7626
0.303	1.31527	2.7246	0.642733	1.9434	5.8756	4.7536
0.3032	1.30927	2.717	0.644	1.9418	5.87207	4.74473
0.3034	1.3032	2.709	0.645267	1.94013	5.86847	4.7358
0.3036	1.29727	2.70133	0.646533	1.9382	5.8648	4.727
0.3038	1.29133	2.69347	0.647733	1.9362	5.86133	4.7182
0.304	1.2856	2.68547	0.648933	1.93373	5.85753	4.70993
0.3042	1.27973	2.67733	0.649933	1.93127	5.8536	4.7016
0.3044	1.27427	2.6694	0.650667	1.9282	5.84987	4.69327
0.3046	1.26873	2.6612	0.651467	1.92507	5.84587	4.6852
0.3048	1.26333	2.653	0.6518	1.92147	5.84173	4.67753
0.305	1.25827	2.64487	0.652133	1.91787	5.83747	4.6698
0.3052	1.25333	2.63667	0.652067	1.9136	5.8332	4.66233
0.3054	1.24853	2.62847	0.651667	1.9092	5.82873	4.65487
0.3056	1.24407	2.6204	0.651	1.9046	5.82427	4.64787
0.3058	1.23967	2.61233	0.649867	1.8996	5.81953	4.64087
0.306	1.23567	2.60413	0.648667	1.8944	5.81473	4.63413
0.3062	1.23213	2.5962	0.647	1.88887	5.80987	4.62747
0.3064	1.22873	2.58833	0.645	1.88307	5.8048	4.62087
0.3066	1.22547	2.5806	0.642667	1.87727	5.79973	4.61453
0.3068	1.2228	2.57287	0.640133	1.87113	5.7946	4.60833
0.307	1.22	2.56513	0.6372	1.86493	5.78947	4.6022
0.3072	1.2176	2.55753	0.634	1.85867	5.78433	4.59627
0.3074	1.21573	2.55033	0.630733	1.85233	5.779	4.5904
0.3076	1.21393	2.54307	0.627133	1.84593	5.7738	4.5846
0.3078	1.21227	2.53593	0.6234	1.83973	5.76867	4.57873
0.308	1.21087	2.52887	0.619533	1.83333	5.76367	4.57333
0.3082	1.2098	2.522	0.615533	1.8272	5.75867	4.5676
0.3084	1.2088	2.5154	0.611667	1.8212	5.75367	4.56213
0.3086	1.208	2.50867	0.607533	1.8152	5.7488	4.5566
0.3088	1.20733	2.5024	0.603667	1.80953	5.74433	4.55127
0.309	1.2068	2.49593	0.599867	1.80427	5.7398	4.54587
0.3092	1.20627	2.48967	0.596267	1.799	5.73553	4.54047
0.3094	1.20593	2.48367	0.5928	1.79413	5.7312	4.53507
0.3096	1.20547	2.47733	0.5896	1.7894	5.72747	4.5298
0.3098	1.20507	2.4714	0.586533	1.7852	5.7236	4.52453
0.31	1.20473	2.4656	0.5838	1.78127	5.72	4.5192
0.3102	1.2042	2.45953	0.5816	1.77773	5.7166	4.51393
0.3104	1.2038	2.45387	0.579467	1.7746	5.7134	4.50887
0.3106	1.20307	2.448	0.5778	1.77167	5.71033	4.50373
0.3108	1.2024	2.4422	0.576533	1.76913	5.70753	4.4984
0.311	1.20147	2.4364	0.5756	1.76693	5.70487	4.49327
0.3112	1.20047	2.4306	0.575067	1.76507	5.7024	4.48827
0.3114	1.19913	2.4248	0.575	1.76347	5.7	4.48313
0.3116	1.19773	2.41907	0.575267	1.76227	5.69767	4.4782
0.3118	1.19607	2.4132	0.575867	1.7612	5.6956	4.4732
0.312	1.19413	2.40727	0.576867	1.7606	5.6934	4.46827
0.3122	1.1922	2.40127	0.5782	1.7602	5.69147	4.4634
0.3124	1.18987	2.39527	0.5798	1.76007	5.6894	4.45867
0.3126	1.18727	2.38947	0.581533	1.75987	5.6874	4.45393
0.3128	1.18453	2.38333	0.5836	1.7602	5.68533	4.44927
0.313	1.18147	2.37727	0.585733	1.76053	5.68327	4.44453
0.3132	1.17847	2.37093	0.588067	1.761	5.681	4.4402
0.3134	1.175	2.36467	0.590667	1.76167	5.6788	4.43567
0.3136	1.17147	2.3586	0.593067	1.76227	5.6766	4.4312
0.3138	1.16767	2.3522	0.595533	1.76327	5.67427	4.427
0.314	1.1638	2.3458	0.598067	1.76427	5.6718	4.4228
0.3142	1.15953	2.3394	0.600533	1.7652	5.66887	4.41867
0.3144	1.15547	2.3328	0.602733	1.76627	5.66613	4.41467
0.3146	1.15107	2.32613	0.605	1.76753	5.663	4.4108
0.3148	1.14673	2.31933	0.6068	1.76853	5.65993	4.407
0.315	1.14207	2.3126	0.608667	1.76987	5.65653	4.40313
0.3152	1.13767	2.3058	0.6102	1.77113	5.653	4.39947
0.3154	1.1332	2.29887	0.6116	1.77267	5.64927	4.3958
0.3156	1.12873	2.29187	0.612533	1.7742	5.64553	4.39213
0.3158	1.12433	2.28473	0.613467	1.77553	5.64147	4.3886
0.316	1.11987	2.27753	0.613867	1.777	5.63733	4.3852
0.3162	1.1154	2.27013	0.614067	1.77867	5.633	4.38173
0.3164	1.11127	2.26273	0.614	1.78013	5.62867	4.3782
0.3166	1.10707	2.25507	0.6136	1.78167	5.62413	4.3748
0.3168	1.103	2.2474	0.613133	1.78327	5.61973	4.37147
0.317	1.09907	2.2396	0.6124	1.7848	5.61507	4.3678
0.3172	1.09527	2.23147	0.611267	1.78633	5.61053	4.36433
0.3174	1.0916	2.22333	0.61	1.78807	5.60607	4.36073
0.3176	1.088	2.2152	0.608667	1.78947	5.60133	4.35707
0.3178	1.08447	2.2068	0.606867	1.791	5.5968	4.35333
0.318	1.08127	2.19813	0.605133	1.79247	5.59233	4.34947
0.3182	1.07793	2.18967	0.603267	1.79387	5.58793	4.34547
0.3184	1.07507	2.18073	0.601333	1.7952	5.5836	4.34113
0.3186	1.07193	2.17193	0.599333	1.79627	5.57947	4.33687
0.3188	1.06907	2.16293	0.597333	1.7974	5.5754	4.33233
0.319	1.06613	2.1538	0.5952	1.79813	5.57153	4.3276
0.3192	1.0632	2.14453	0.593067	1.79893	5.56787	4.32267
0.3194	1.0604	2.13533	0.590933	1.79947	5.56427	4.3176
0.3196	1.05747	2.12607	0.5888	1.7998	5.561	4.31227
0.3198	1.05447	2.11653	0.586867	1.80007	5.55793	4.3066
0.32	1.05153	2.1072	0.584733	1.79993	5.555	4.30087
0.3202	1.04833	2.0978	0.5828	1.7996	5.55247	4.29473
0.3204	1.04513	2.08847	0.580933	1.799	5.54973	4.2884
0.3206	1.04173	2.07913	0.5792	1.79813	5.5476	4.28207
0.3208	1.03833	2.06973	0.577467	1.79713	5.5454	4.27533
0.321	1.03473	2.06053	0.575867	1.7958	5.5434	4.2684
0.3212	1.0308	2.0512	0.574133	1.79413	5.54193	4.2614
0.3214	1.02673	2.04227	0.572467	1.7924	5.54027	4.25407
0.3216	1.02253	2.0332	0.571133	1.79027	5.53887	4.24693
0.3218	1.0182	2.02433	0.5696	1.78793	5.5376	4.2394
0.322	1.01353	2.0154	0.568067	1.7854	5.53647	4.232
0.3222	1.0088	2.00687	0.5666	1.7826	5.53553	4.2242
0.3224	1.0038	1.99847	0.565067	1.7796	5.53447	4.21673
0.3226	0.9986	1.9902	0.563733	1.77627	5.53353	4.20913
0.3228	0.993267	1.98187	0.5622	1.77307	5.53267	4.20147
0.323	0.988	1.97387	0.5606	1.76947	5.532	4.1942
0.3232	0.9822	1.96573	0.559	1.76587	5.53113	4.1868
0.3234	0.976667	1.95793	0.557267	1.76193	5.53033	4.1796
0.3236	0.970933	1.9502	0.555533	1.75813	5.52947	4.17253
0.3238	0.965333	1.94247	0.553667	1.7544	5.5286	4.1658
0.324	0.959533	1.93493	0.552	1.75067	5.5278	4.1592
0.3242	0.9538	1.92753	0.55	1.74667	5.52667	4.153
0.3244	0.948133	1.92	0.547867	1.7428	5.52567	4.1468
0.3246	0.942733	1.9126	0.5458	1.7392	5.5244	4.14113
0.3248	0.9372	1.90513	0.543667	1.73547	5.523	4.1356
0.325	0.932	1.89767	0.541467	1.73187	5.52173	4.13053
0.3252	0.926733	1.89027	0.539267	1.7286	5.5202	4.1258
0.3254	0.9218	1.88287	0.536933	1.7252	5.51847	4.12133
0.3256	0.917067	1.87527	0.5346	1.7222	5.51673	4.11727
0.3258	0.912533	1.86773	0.532333	1.71947	5.51473	4.11347
0.326	0.9082	1.85987	0.529867	1.717	5.51253	4.11013
0.3262	0.9042	1.852	0.5276	1.71447	5.5106	4.10687
0.3264	0.900467	1.844	0.525267	1.7124	5.50833	4.1042
0.3266	0.896867	1.83573	0.522933	1.71073	5.50587	4.10167
0.3268	0.893533	1.8276	0.520733	1.70913	5.50327	4.09933
0.327	0.890533	1.81907	0.518667	1.7078	5.5008	4.0972
0.3272	0.8876	1.81047	0.516467	1.70673	5.49807	4.09527
0.3274	0.885	1.80167	0.5144	1.70613	5.49533	4.0934
0.3276	0.8826	1.79267	0.5126	1.70567	5.49253	4.09167
0.3278	0.880267	1.78347	0.510733	1.7054	5.48967	4.09007
0.328	0.878267	1.7742	0.5092	1.70547	5.4868	4.08833
0.3282	0.876267	1.76473	0.507667	1.70573	5.484	4.0868
0.3284	0.874333	1.75507	0.5064	1.70633	5.481	4.085
0.3286	0.8724	1.7454	0.5052	1.70707	5.47813	4.08313
0.3288	0.8706	1.7356	0.504067	1.70793	5.4752	4.081
0.329	0.868933	1.72547	0.503133	1.70893	5.4724	4.07867
0.3292	0.866933	1.7154	0.5024	1.71007	5.46953	4.0764
0.3294	0.865067	1.70507	0.501733	1.7114	5.46673	4.07353
0.3296	0.863067	1.69487	0.501267	1.71287	5.4642	4.07033
0.3298	0.860933	1.68467	0.500933	1.71453	5.4616	4.06707
0.33	0.858467	1.67407	0.500867	1.71607	5.459	4.06333
0.3302	0.855867	1.66373	0.500667	1.71767	5.4564	4.05913
0.3304	0.853267	1.65353	0.500667	1.7194	5.45407	4.05467
0.3306	0.8502	1.64313	0.500933	1.72113	5.4516	4.0498
0.3308	0.846933	1.6328	0.5012	1.72293	5.44933	4.0444
0.331	0.843467	1.62247	0.501467	1.7246	5.44713	4.03887
0.3312	0.839733	1.61213	0.501867	1.7264	5.445	4.03273
0.3314	0.8358	1.60207	0.502467	1.72813	5.44293	4.02613
0.3316	0.831333	1.59193	0.503133	1.72993	5.44087	4.01947
0.3318	0.826733	1.582	0.5036	1.73153	5.43887	4.0124
0.332	0.821733	1.572	0.504333	1.73313	5.43707	4.00507
0.3322	0.8166	1.56207	0.505	1.73487	5.43513	3.99727
0.3324	0.811133	1.55233	0.5058	1.7364	5.4332	3.98947
0.3326	0.805467	1.5428	0.506467	1.73807	5.43147	3.98133
0.3328	0.799467	1.53313	0.507267	1.73967	5.42953	3.97313
0.333	0.793333	1.52367	0.508	1.7414	5.42773	3.9648
0.3332	0.787133	1.51433	0.5086	1.743	5.42587	3.95647
0.3334	0.7806	1.505	0.5094	1.7446	5.42393	3.94807
0.3336	0.7742	1.4958	0.510133	1.74627	5.42213	3.93973
0.3338	0.767533	1.48647	0.510733	1.748	5.4204	3.93133
0.334	0.7608	1.47733	0.511333	1.74973	5.41833	3.9232
0.3342	0.754	1.46813	0.511867	1.7514	5.4164	3.91507
0.3344	0.747267	1.45907	0.512467	1.75313	5.4144	3.90733
0.3346	0.7406	1.45	0.512933	1.755	5.41227	3.8996
0.3348	0.734	1.44087	0.513267	1.75693	5.41007	3.8922
0.335	0.7274	1.43173	0.513667	1.759	5.40787	3.88513
0.3352	0.721	1.42267	0.5138	1.76093	5.4056	3.87827
0.3354	0.7148	1.4134	0.514	1.76307	5.40327	3.87173
0.3356	0.7086	1.40427	0.514133	1.76533	5.4008	3.8654
0.3358	0.702533	1.39487	0.514	1.76753	5.39833	3.85953
0.336	0.696667	1.3854	0.514	1.7698	5.3958	3.85373
0.3362	0.690933	1.37613	0.513867	1.772	5.3932	3.84867
0.3364	0.6856	1.3666	0.513533	1.77447	5.39047	3.84353
0.3366	0.6802	1.35687	0.5132	1.77667	5.38773	3.83887
0.3368	0.6752	1.3472	0.512667	1.77907	5.38487	3.8344
0.337	0.670267	1.33747	0.512067	1.78133	5.38227	3.83027
0.3372	0.6656	1.3276	0.511267	1.78373	5.37933	3.82627
0.3374	0.661067	1.3176	0.510533	1.78593	5.37653	3.8226
0.3376	0.656667	1.3076	0.509667	1.78807	5.3736	3.81913
0.3378	0.652533	1.29747	0.5088	1.79013	5.3706	3.8158
0.338	0.648467	1.2872	0.5076	1.7922	5.36773	3.8126
0.3382	0.6446	1.27693	0.506467	1.79393	5.3648	3.80953
0.3384	0.640667	1.26667	0.505133	1.79573	5.36193	3.80627
0.3386	0.637067	1.25633	0.503733	1.79727	5.35907	3.80347
0.3388	0.633533	1.24613	0.5024	1.79867	5.35613	3.8004
0.339	0.629933	1.23573	0.500933	1.7998	5.35327	3.7974
0.3392	0.6266	1.22553	0.499333	1.80093	5.35053	3.7944
0.3394	0.623267	1.2152	0.497733	1.8016	5.34793	3.7914
0.3396	0.62	1.20487	0.496267	1.80227	5.34527	3.7884
0.3398	0.616533	1.19493	0.494467	1.8026	5.3426	3.78513
0.34	0.613533	1.1848	0.492733	1.8026	5.34013	3.7818
0.3402	0.6104	1.1748	0.490933	1.80253	5.33773	3.77847
0.3404	0.607267	1.165	0.4894	1.80233	5.33533	3.77487
0.3406	0.6042	1.15533	0.487533	1.80173	5.333	3.77147
0.3408	0.6012	1.146	0.485933	1.80127	5.3308	3.76773
0.341	0.598267	1.1368	0.484267	1.80047	5.32867	3.76387
0.3412	0.5954	1.12747	0.482667	1.79947	5.32667	3.76
0.3414	0.5926	1.1188	0.481133	1.79847	5.32467	3.75587
0.3416	0.589733	1.11027	0.479733	1.7974	5.32273	3.75187
0.3418	0.587067	1.102	0.478267	1.79613	5.32107	3.7478
0.342	0.584333	1.09387	0.476867	1.79507	5.3194	3.74353
0.3422	0.581733	1.08613	0.475733	1.794	5.31773	3.73953
0.3424	0.579267	1.07867	0.474667	1.79307	5.31613	3.73513
0.3426	0.576733	1.07153	0.4736	1.792	5.31467	3.73107
0.3428	0.5744	1.06447	0.472733	1.79113	5.31313	3.72687
0.343	0.572067	1.05787	0.471933	1.7906	5.3118	3.72273
0.3432	0.569867	1.05153	0.471333	1.79013	5.3104	3.71887
0.3434	0.567867	1.0456	0.470733	1.78967	5.30907	3.71487
0.3436	0.565733	1.0398	0.470333	1.78973	5.30793	3.7112
0.3438	0.5638	1.03427	0.470133	1.7902	5.30673	3.70747
0.344	0.561667	1.02907	0.470133	1.79073	5.3054	3.70407
0.3442	0.5598	1.02413	0.470133	1.79147	5.30433	3.70073
0.3444	0.558	1.0194	0.470533	1.79287	5.3032	3.69753
0.3446	0.556133	1.01493	0.470733	1.79447	5.30193	3.6946
0.3448	0.5542	1.0106	0.4712	1.7964	5.30073	3.6918
0.345	0.5524	1.00653	0.471733	1.79867	5.29953	3.68927
0.3452	0.550533	1.00253	0.4726	1.8012	5.29833	3.68673
0.3454	0.548533	0.9988	0.473467	1.80407	5.29713	3.68453
0.3456	0.546467	0.9952	0.474333	1.80753	5.29593	3.68253
0.3458	0.544267	0.991667	0.475467	1.811	5.29453	3.68067
0.346	0.542133	0.988333	0.476467	1.81507	5.2934	3.679
0.3462	0.539733	0.984933	0.477667	1.8192	5.29193	3.67747
0.3464	0.5372	0.981667	0.479	1.82353	5.29053	3.67613
0.3466	0.534467	0.978267	0.480333	1.8282	5.28933	3.67487
0.3468	0.5316	0.975067	0.4816	1.833	5.2878	3.6738
0.347	0.528533	0.9718	0.482933	1.83787	5.28627	3.6726
0.3472	0.525267	0.9686	0.4844	1.84313	5.28493	3.67167
0.3474	0.5218	0.965533	0.485667	1.8482	5.28333	3.6708
0.3476	0.518	0.9622	0.486933	1.8534	5.28193	3.66993
0.3478	0.514	0.958867	0.488133	1.8586	5.28013	3.66893
0.348	0.5098	0.955533	0.4894	1.86387	5.27853	3.66807
0.3482	0.505267	0.9522	0.490467	1.869	5.277	3.66713
0.3484	0.500533	0.948933	0.491533	1.87413	5.27527	3.666
0.3486	0.495533	0.945533	0.492267	1.87913	5.27373	3.665
0.3488	0.490333	0.942067	0.493067	1.88393	5.27207	3.66387
0.349	0.484933	0.938667	0.493667	1.8886	5.27027	3.66253
0.3492	0.479467	0.935067	0.4942	1.89293	5.26873	3.66147
0.3494	0.4736	0.931667	0.494667	1.89713	5.26713	3.66007
0.3496	0.4676	0.9282	0.494733	1.90113	5.26547	3.65847
0.3498	0.461333	0.924533	0.494867	1.905	5.2638	3.65693
0.35	0.455067	0.921067	0.494733	1.9084	5.2622	3.65533
0.3502	0.448733	0.917533	0.4946	1.91147	5.26053	3.6536
0.3504	0.442267	0.914133	0.494133	1.9144	5.25893	3.6518
0.3506	0.435867	0.910533	0.4938	1.91687	5.25753	3.65
0.3508	0.429333	0.907133	0.493133	1.91913	5.25593	3.64813
0.351	0.422667	0.904	0.492267	1.9212	5.2546	3.6464
0.3512	0.416267	0.900667	0.4914	1.92287	5.25313	3.6446
0.3514	0.409933	0.897467	0.4904	1.92447	5.25167	3.6428
0.3516	0.403733	0.8944	0.4894	1.92567	5.25033	3.64107
0.3518	0.3976	0.8914	0.488333	1.92667	5.24907	3.63933
0.352	0.391733	0.8886	0.487067	1.9274	5.24767	3.63773
0.3522	0.3858	0.885867	0.485733	1.928	5.2464	3.6362
0.3524	0.3804	0.8832	0.484533	1.92847	5.24513	3.63493
0.3526	0.375067	0.880667	0.483133	1.9286	5.24373	3.6338
0.3528	0.370067	0.8782	0.4818	1.92893	5.24247	3.6328
0.353	0.3654	0.875933	0.480467	1.92893	5.24133	3.63193
0.3532	0.361067	0.873867	0.4792	1.92867	5.23993	3.63147
0.3534	0.357	0.8716	0.477867	1.92867	5.23873	3.63107
0.3536	0.353467	0.869867	0.4766	1.92847	5.2374	3.63087
0.3538	0.350067	0.868067	0.4754	1.92833	5.2362	3.63087
0.354	0.347133	0.866467	0.4742	1.9282	5.23473	3.63113
0.3542	0.3444	0.864733	0.4732	1.92827	5.23327	3.63167
0.3544	0.3422	0.8634	0.472133	1.92827	5.232	3.63253
0.3546	0.340067	0.862	0.471067	1.92833	5.23047	3.63353
0.3548	0.338533	0.860733	0.470267	1.92853	5.22893	3.6346
0.355	0.337333	0.859667	0.469333	1.929	5.22733	3.63613
0.3552	0.3362	0.8584	0.4686	1.92947	5.2258	3.6376
0.3554	0.335533	0.857467	0.467867	1.9302	5.224	3.63933
0.3556	0.335067	0.856467	0.467133	1.931	5.22233	3.64127
0.3558	0.334733	0.855667	0.466733	1.93207	5.22053	3.64347
0.356	0.334667	0.854933	0.4662	1.93333	5.21867	3.64573
0.3562	0.334867	0.854133	0.465733	1.93473	5.21687	3.6482
0.3564	0.335133	0.853467	0.465333	1.93647	5.21473	3.6506
0.3566	0.335467	0.8528	0.465	1.93847	5.2128	3.6532
0.3568	0.336	0.852267	0.4646	1.94053	5.21073	3.65593
0.357	0.336467	0.851733	0.4644	1.94287	5.20873	3.6586
0.3572	0.337067	0.8514	0.464067	1.94547	5.2066	3.6614
0.3574	0.337667	0.850867	0.463733	1.94827	5.20433	3.6642
0.3576	0.337933	0.850467	0.463667	1.9514	5.20227	3.667
0.3578	0.338467	0.850133	0.463267	1.95447	5.19993	3.67007
0.358	0.338867	0.849867	0.463133	1.95813	5.19787	3.67287
0.3582	0.339133	0.849533	0.462867	1.9616	5.19567	3.67587
0.3584	0.3394	0.849467	0.462733	1.96547	5.19347	3.67873
0.3586	0.339467	0.849267	0.4626	1.96933	5.19133	3.68167
0.3588	0.339333	0.8492	0.462533	1.97367	5.18927	3.68473
0.359	0.339	0.849133	0.462333	1.9778	5.18713	3.6876
0.3592	0.338733	0.849067	0.4622	1.9822	5.1852	3.69047
0.3594	0.338133	0.849067	0.462133	1.98667	5.18313	3.69353
0.3596	0.337467	0.849067	0.462067	1.99133	5.1814	3.69667
0.3598	0.336667	0.849133	0.461867	1.99593	5.17953	3.69967
0.36	0.335733	0.8492	0.461933	2.0006	5.17773	3.7028
0.3602	0.3346	0.849467	0.462	2.0054	5.17593	3.706
0.3604	0.333267	0.8496	0.461933	2.01013	5.1742	3.709
0.3606	0.331867	0.849667	0.462067	2.01493	5.17273	3.7124
0.3608	0.330267	0.849733	0.462333	2.01967	5.17113	3.71587
0.361	0.328667	0.850067	0.4624	2.02433	5.1696	3.7192
0.3612	0.327	0.8502	0.462867	2.029	5.16827	3.7228
0.3614	0.3252	0.850133	0.463267	2.03353	5.16693	3.7264
0.3616	0.3232	0.850133	0.463733	2.03813	5.1656	3.73027
0.3618	0.321267	0.850333	0.4644	2.04247	5.16433	3.7342
0.362	0.3194	0.850333	0.465	2.0468	5.16327	3.7382
0.3622	0.317133	0.850267	0.465667	2.051	5.162	3.7424
0.3624	0.315133	0.850133	0.466667	2.055	5.161	3.7466
0.3626	0.313067	0.85	0.467667	2.05893	5.15987	3.751
0.3628	0.311	0.849867	0.468667	2.0628	5.15873	3.75553
0.363	0.308867	0.849533	0.469867	2.06633	5.1576	3.76013
0.3632	0.306733	0.849133	0.4712	2.06987	5.1566	3.7648
0.3634	0.3048	0.848733	0.4726	2.0732	5.15533	3.7696
0.3636	0.3026	0.8482	0.474067	2.07633	5.1542	3.7746
0.3638	0.300733	0.847533	0.475733	2.07933	5.153	3.77967
0.364	0.298733	0.8468	0.4774	2.08227	5.15173	3.7848
0.3642	0.2968	0.845933	0.479267	2.08507	5.1506	3.79
0.3644	0.295	0.844867	0.480933	2.0878	5.14913	3.7952
0.3646	0.293267	0.8438	0.483067	2.0902	5.1476	3.80067
0.3648	0.291533	0.842733	0.485	2.0928	5.14613	3.80613
0.365	0.289933	0.841467	0.486933	2.09513	5.14447	3.81147
0.3652	0.2884	0.84	0.488933	2.0976	5.14273	3.81687
0.3654	0.286933	0.838467	0.490933	2.0998	5.14073	3.8224
0.3656	0.2856	0.836933	0.492867	2.102	5.139	3.82787
0.3658	0.284333	0.835067	0.494933	2.1044	5.13687	3.83347
0.366	0.283133	0.833267	0.4968	2.1066	5.13487	3.83893
0.3662	0.282067	0.831133	0.498667	2.10867	5.13267	3.84427
0.3664	0.281267	0.829	0.5004	2.11107	5.13027	3.84973
0.3666	0.280333	0.826867	0.502	2.1134	5.128	3.85513
0.3668	0.279733	0.824533	0.503533	2.11587	5.12533	3.8604
0.367	0.279133	0.822133	0.505067	2.1182	5.1228	3.86547
0.3672	0.278667	0.8196	0.5062	2.12073	5.12013	3.87067
0.3674	0.278067	0.816867	0.507267	2.12333	5.11747	3.876
0.3676	0.2778	0.8142	0.508133	2.126	5.11473	3.88087
0.3678	0.277667	0.811467	0.508733	2.12893	5.112	3.886
0.368	0.277667	0.808467	0.5094	2.13193	5.10933	3.89087
0.3682	0.2776	0.805533	0.5096	2.1348	5.10647	3.89567
0.3684	0.277667	0.802467	0.509667	2.13787	5.10367	3.90053
0.3686	0.278067	0.799333	0.509333	2.14113	5.101	3.9052
0.3688	0.278333	0.7962	0.5092	2.14433	5.09827	3.90987
0.369	0.2788	0.793067	0.5086	2.14773	5.09567	3.9144
0.3692	0.279267	0.7896	0.507667	2.15127	5.09327	3.919
0.3694	0.279733	0.786333	0.5068	2.1548	5.09073	3.92333
0.3696	0.280333	0.783133	0.505467	2.15827	5.08833	3.92767
0.3698	0.280867	0.779733	0.5042	2.16193	5.08627	3.93207
0.37	0.281533	0.776467	0.502533	2.16547	5.08413	3.93653
0.3702	0.282267	0.773067	0.500867	2.169	5.08193	3.94067
0.3704	0.282867	0.7698	0.4988	2.1726	5.0802	3.94493
0.3706	0.2836	0.766467	0.4968	2.17613	5.0784	3.949
0.3708	0.2844	0.763067	0.494733	2.1796	5.07673	3.95327
0.371	0.285133	0.759733	0.492467	2.183	5.07553	3.95753
0.3712	0.2856	0.7564	0.490133	2.18633	5.07407	3.96167
0.3714	0.286333	0.753133	0.487867	2.1894	5.07293	3.96593
0.3716	0.286867	0.75	0.485533	2.19247	5.07187	3.97
0.3718	0.287533	0.746733	0.483133	2.1954	5.07087	3.97433
0.372	0.287933	0.743533	0.480733	2.1982	5.07007	3.97853
0.3722	0.288333	0.740333	0.478333	2.20067	5.06933	3.98267
0.3724	0.2886	0.737333	0.4762	2.20307	5.06847	3.98687
0.3726	0.289067	0.7344	0.474	2.20533	5.06787	3.99113
0.3728	0.289267	0.731333	0.471933	2.2074	5.06747	3.99547
0.373	0.289267	0.7286	0.469933	2.20907	5.067	3.9998
0.3732	0.289467	0.725867	0.468067	2.2108	5.06653	4.00427
0.3734	0.289533	0.723133	0.466333	2.21227	5.066	4.0086
0.3736	0.289467	0.720533	0.4648	2.21353	5.06547	4.01313
0.3738	0.289333	0.718	0.463467	2.21473	5.06487	4.01767
0.374	0.2892	0.7156	0.462133	2.21567	5.0644	4.022
0.3742	0.288867	0.713133	0.4612	2.2164	5.0638	4.02673
0.3744	0.288667	0.710933	0.4602	2.21713	5.06307	4.03127
0.3746	0.2882	0.708667	0.459333	2.21767	5.06227	4.03593
0.3748	0.287733	0.706667	0.458933	2.21813	5.06133	4.0408
0.375	0.287333	0.704667	0.458467	2.21853	5.06033	4.04553
0.3752	0.286667	0.7026	0.458267	2.2186	5.05927	4.05047
0.3754	0.286133	0.700867	0.458067	2.21887	5.05813	4.0554
0.3756	0.285467	0.699067	0.4582	2.21927	5.05673	4.06027
0.3758	0.284733	0.6974	0.458267	2.21927	5.05513	4.0652
0.376	0.284	0.695933	0.458533	2.21947	5.05367	4.07033
0.3762	0.283133	0.694333	0.459067	2.21987	5.05193	4.0754
0.3764	0.2824	0.692933	0.459533	2.22	5.05007	4.08067
0.3766	0.281533	0.691533	0.460333	2.22053	5.04807	4.0858
0.3768	0.280667	0.6902	0.461	2.2208	5.046	4.09113
0.377	0.279667	0.689	0.461733	2.22127	5.04373	4.0964
0.3772	0.278733	0.687733	0.462533	2.22193	5.0416	4.1018
0.3774	0.2776	0.686533	0.463467	2.22267	5.03927	4.10713
0.3776	0.276667	0.685467	0.464467	2.22353	5.03673	4.11253
0.3778	0.275733	0.6842	0.4654	2.22447	5.03413	4.11807
0.378	0.274533	0.683267	0.466333	2.22567	5.03147	4.1236
0.3782	0.2734	0.682133	0.467467	2.22687	5.029	4.1292
0.3784	0.2722	0.681	0.468467	2.22827	5.02627	4.1348
0.3786	0.2712	0.6798	0.4696	2.22973	5.0236	4.14033
0.3788	0.27	0.678667	0.470667	2.23153	5.021	4.14607
0.379	0.268933	0.677533	0.4718	2.23327	5.01807	4.15167
0.3792	0.2678	0.676267	0.4728	2.2352	5.0154	4.15733
0.3794	0.2666	0.674867	0.4738	2.2372	5.01273	4.16293
0.3796	0.265533	0.6736	0.474933	2.2394	5.01	4.1686
0.3798	0.264467	0.6722	0.476	2.24167	5.00733	4.1744
0.38	0.263333	0.670667	0.477267	2.24393	5.0046	4.18
0.3802	0.262267	0.668933	0.4784	2.24653	5.002	4.18573
0.3804	0.261133	0.6672	0.4796	2.24913	4.99947	4.19127
0.3806	0.260133	0.665467	0.4808	2.25167	4.99687	4.19693
0.3808	0.259133	0.663467	0.482067	2.2544	4.99427	4.20253
0.381	0.258133	0.6614	0.4834	2.2572	4.99167	4.20813
0.3812	0.2572	0.659133	0.484667	2.25993	4.98913	4.2138
0.3814	0.256133	0.6568	0.486133	2.26267	4.9868	4.2192
0.3816	0.2552	0.654267	0.487333	2.26567	4.98433	4.22467
0.3818	0.254267	0.651667	0.488733	2.2684	4.98193	4.2302
0.382	0.253267	0.648867	0.490133	2.27127	4.97947	4.23567
0.3822	0.252333	0.645933	0.4916	2.27413	4.97713	4.24113
0.3824	0.2514	0.642667	0.492933	2.27673	4.97473	4.24647
0.3826	0.250533	0.639333	0.494333	2.27947	4.97227	4.25193
0.3828	0.2496	0.635933	0.495867	2.28227	4.96987	4.2574
0.383	0.248667	0.632267	0.497267	2.28487	4.9676	4.2628
0.3832	0.2478	0.628533	0.4986	2.2874	4.96527	4.26807
0.3834	0.246733	0.624467	0.499933	2.28987	4.96287	4.27347
0.3836	0.245933	0.6204	0.501067	2.29227	4.96053	4.27873
0.3838	0.245067	0.616067	0.502333	2.29453	4.9582	4.28413
0.384	0.244067	0.611733	0.503133	2.29673	4.9558	4.2894
0.3842	0.243267	0.607133	0.504133	2.2988	4.95367	4.2948
0.3844	0.242333	0.602467	0.5048	2.3008	4.95127	4.30007
0.3846	0.2412	0.5978	0.5054	2.30267	4.94893	4.3054
0.3848	0.2404	0.592867	0.505933	2.30447	4.94653	4.3108
0.385	0.239533	0.587867	0.5062	2.30607	4.94427	4.31613
0.3852	0.238733	0.583067	0.506267	2.30767	4.94193	4.32153
0.3854	0.237867	0.577933	0.506133	2.30907	4.93967	4.32687
0.3856	0.237067	0.572733	0.5058	2.31053	4.93753	4.33253
0.3858	0.2362	0.567667	0.505067	2.31173	4.93527	4.33773
0.386	0.235667	0.562667	0.504333	2.31293	4.93313	4.34327
0.3862	0.235	0.557533	0.5034	2.31407	4.93113	4.3488
0.3864	0.234467	0.552533	0.502133	2.31507	4.92907	4.3542
0.3866	0.233933	0.547533	0.500733	2.316	4.92707	4.3598
0.3868	0.2338	0.542667	0.499067	2.31673	4.9252	4.36533
0.387	0.2334	0.5378	0.497333	2.3176	4.9232	4.37093
0.3872	0.2332	0.533133	0.495467	2.31827	4.92147	4.3766
0.3874	0.233333	0.528533	0.493267	2.31907	4.92	4.38213
0.3876	0.2334	0.524133	0.4912	2.31953	4.91827	4.38787
0.3878	0.2336	0.519867	0.489067	2.3202	4.9168	4.3936
0.388	0.234067	0.515733	0.486667	2.3206	4.91533	4.39933
0.3882	0.234667	0.511667	0.484333	2.32107	4.914	4.4052
0.3884	0.2354	0.507867	0.482067	2.32167	4.91287	4.41107
0.3886	0.236133	0.504267	0.479867	2.322	4.91173	4.41687
0.3888	0.2372	0.5008	0.4778	2.32247	4.91067	4.42273
0.389	0.238533	0.497533	0.475667	2.3228	4.90973	4.42873
0.3892	0.2398	0.494533	0.4738	2.32307	4.90887	4.43467
0.3894	0.2412	0.491467	0.472133	2.32333	4.90813	4.44073
0.3896	0.243	0.488867	0.470667	2.32373	4.90747	4.44673
0.3898	0.244733	0.486467	0.4694	2.32393	4.9068	4.45273
0.39	0.246733	0.483933	0.4684	2.3242	4.9064	4.45893
0.3902	0.248667	0.481733	0.4676	2.3246	4.906	4.46507
0.3904	0.250867	0.4796	0.467067	2.32493	4.9056	4.47133
0.3906	0.253067	0.477667	0.467067	2.3252	4.90513	4.4774
0.3908	0.255267	0.4758	0.467067	2.32547	4.90493	4.48347
0.391	0.257667	0.4742	0.467333	2.32573	4.9048	4.48967
0.3912	0.26	0.472667	0.4682	2.326	4.9046	4.4958
0.3914	0.262333	0.4712	0.469067	2.32627	4.90447	4.50207
0.3916	0.264533	0.469733	0.470533	2.32673	4.90447	4.50833
0.3918	0.2668	0.468533	0.472	2.32707	4.9044	4.51447
0.392	0.269	0.4672	0.4738	2.32753	4.90433	4.5206
0.3922	0.271067	0.466133	0.476	2.3282	4.90427	4.52693
0.3924	0.272933	0.465	0.478133	2.3286	4.9042	4.53327
0.3926	0.274667	0.463867	0.480533	2.32913	4.90413	4.5394
0.3928	0.276267	0.462733	0.483067	2.32987	4.90393	4.54553
0.393	0.2778	0.461733	0.485733	2.33073	4.90387	4.55167
0.3932	0.279067	0.4606	0.488467	2.33167	4.9036	4.5578
0.3934	0.280133	0.4596	0.491267	2.33267	4.90347	4.56393
0.3936	0.280867	0.4586	0.494133	2.33387	4.9032	4.56993
0.3938	0.2814	0.4576	0.496867	2.33513	4.90293	4.576
0.394	0.281733	0.456533	0.4996	2.33673	4.90253	4.58193
0.3942	0.281867	0.455467	0.5022	2.33853	4.9022	4.58793
0.3944	0.281667	0.454467	0.504733	2.34033	4.90173	4.59373
0.3946	0.281267	0.453267	0.507267	2.34227	4.90127	4.59953
0.3948	0.280733	0.452333	0.509333	2.3446	4.90067	4.60533
0.395	0.279867	0.451133	0.511333	2.34707	4.9	4.61093
0.3952	0.279	0.450067	0.5132	2.34973	4.8994	4.61667
0.3954	0.277667	0.4488	0.514733	2.35253	4.89867	4.62227
0.3956	0.2764	0.447667	0.516067	2.3556	4.89787	4.62773
0.3958	0.275	0.446333	0.517267	2.3588	4.89707	4.63327
0.396	0.273533	0.445133	0.518067	2.36233	4.8964	4.63853
0.3962	0.271933	0.443933	0.518867	2.36587	4.89547	4.64373
0.3964	0.270267	0.442733	0.519333	2.3698	4.89473	4.64887
0.3966	0.268667	0.441533	0.519333	2.37367	4.8938	4.65393
0.3968	0.266933	0.440133	0.519267	2.3778	4.89307	4.65907
0.397	0.265333	0.438933	0.519133	2.382	4.8922	4.66373
0.3972	0.263867	0.437533	0.5188	2.38647	4.8914	4.6686
0.3974	0.2624	0.436333	0.5182	2.39087	4.89067	4.6732
0.3976	0.2612	0.435	0.517333	2.39527	4.89013	4.67773
0.3978	0.260133	0.433733	0.516533	2.39973	4.88947	4.68213
0.398	0.259133	0.432533	0.515467	2.40427	4.88893	4.68653
0.3982	0.258333	0.431067	0.514333	2.40867	4.88847	4.69067
0.3984	0.257667	0.430067	0.513267	2.41293	4.88807	4.69487
0.3986	0.257333	0.428933	0.5122	2.4172	4.88773	4.69893
0.3988	0.2572	0.428	0.511067	2.4212	4.88773	4.70273
0.399	0.2572	0.4268	0.5098	2.42527	4.8876	4.7066
[truncated: 2,005 more rows]

## Sheet: ICA model
	wo FMD	with FD1
date	2022-07-23
note	Gerbera wo bMRI	Gerbera derivo
time [s]	input [ml/s]	input [ml/s]
0.0002	2.27067	2.6236
0.0004	2.27667	2.61613
0.0006	2.2832	2.6092
0.0008	2.29053	2.6028
0.001	2.29853	2.5968
0.0012	2.30693	2.5916
0.0014	2.316	2.58653
0.0016	2.32493	2.58213
0.0018	2.33453	2.57893
0.002	2.3444	2.5756
0.0022	2.35413	2.57307
0.0024	2.36413	2.5712
0.0026	2.37373	2.56973
0.0028	2.3836	2.5688
0.003	2.3932	2.56827
0.0032	2.4024	2.56827
0.0034	2.4112	2.56867
0.0036	2.4196	2.5692
0.0038	2.42747	2.57013
0.004	2.43467	2.57133
0.0042	2.44147	2.57253
0.0044	2.44733	2.574
0.0046	2.4528	2.57547
0.0048	2.45733	2.57707
0.005	2.46133	2.57893
0.0052	2.4644	2.5804
0.0054	2.46693	2.582
0.0056	2.46907	2.58333
0.0058	2.47027	2.58453
0.006	2.47093	2.58587
0.0062	2.47107	2.58693
0.0064	2.47053	2.5876
0.0066	2.46973	2.58853
0.0068	2.46867	2.5892
0.007	2.46693	2.5896
0.0072	2.46507	2.58947
0.0074	2.46333	2.58947
0.0076	2.4612	2.58947
0.0078	2.45933	2.58893
0.008	2.4576	2.58853
0.0082	2.45627	2.58773
0.0084	2.45507	2.5872
0.0086	2.454	2.58627
0.0088	2.4536	2.5852
0.009	2.45373	2.58427
0.0092	2.45413	2.5832
0.0094	2.45533	2.582
0.0096	2.4576	2.58093
0.0098	2.46013	2.5796
0.01	2.46347	2.57853
0.0102	2.46747	2.57733
0.0104	2.47267	2.57613
0.0106	2.47813	2.57453
0.0108	2.48467	2.57333
0.011	2.49187	2.57227
0.0112	2.4996	2.57133
0.0114	2.50853	2.57
0.0116	2.51747	2.56947
0.0118	2.52707	2.56827
0.012	2.5372	2.56747
0.0122	2.54787	2.56667
0.0124	2.5588	2.566
0.0126	2.56987	2.56533
0.0128	2.58147	2.56507
0.013	2.5928	2.5652
0.0132	2.60413	2.5648
0.0134	2.61547	2.5648
0.0136	2.62653	2.56493
0.0138	2.63707	2.56533
0.014	2.64773	2.56547
0.0142	2.6576	2.5664
0.0144	2.66707	2.5672
0.0146	2.67573	2.56787
0.0148	2.6844	2.56867
0.015	2.69173	2.56987
0.0152	2.69853	2.57107
0.0154	2.70493	2.57213
0.0156	2.71067	2.57333
0.0158	2.7152	2.57453
0.016	2.71933	2.57573
0.0162	2.7232	2.57707
0.0164	2.726	2.57827
0.0166	2.7284	2.57933
0.0168	2.73	2.58027
0.017	2.7316	2.58107
0.0172	2.73267	2.582
0.0174	2.73333	2.5828
0.0176	2.734	2.5832
0.0178	2.73453	2.5836
0.018	2.7352	2.58373
0.0182	2.73533	2.58387
0.0184	2.73627	2.58333
0.0186	2.73733	2.58293
0.0188	2.73827	2.58253
0.019	2.74013	2.5816
0.0192	2.74213	2.5804
0.0194	2.7448	2.57947
0.0196	2.748	2.578
0.0198	2.75173	2.57667
0.02	2.75613	2.5752
0.0202	2.76107	2.57347
0.0204	2.7668	2.572
0.0206	2.77307	2.57013
0.0208	2.77987	2.5684
0.021	2.78747	2.5668
0.0212	2.79573	2.5652
0.0214	2.804	2.564
0.0216	2.81307	2.56267
0.0218	2.8224	2.56147
0.022	2.83213	2.56053
0.0222	2.84227	2.55947
0.0224	2.85253	2.55893
0.0226	2.8628	2.5588
0.0228	2.87307	2.5588
0.023	2.8832	2.5588
0.0232	2.89347	2.55947
0.0234	2.90347	2.56027
0.0236	2.9136	2.56093
0.0238	2.92307	2.5624
0.024	2.93213	2.56373
0.0242	2.94093	2.56547
0.0244	2.94893	2.56707
0.0246	2.95667	2.5688
0.0248	2.96387	2.5712
0.025	2.97053	2.57307
0.0252	2.97667	2.57493
0.0254	2.9824	2.57693
0.0256	2.98747	2.5788
0.0258	2.99213	2.58107
0.026	2.99627	2.58253
0.0262	2.9996	2.584
0.0264	3.00293	2.5848
0.0266	3.0056	2.58587
0.0268	3.00813	2.58653
0.027	3.01013	2.58653
0.0272	3.01213	2.5864
0.0274	3.01387	2.58573
0.0276	3.0156	2.58453
0.0278	3.01707	2.58293
0.028	3.01867	2.5808
0.0282	3.02027	2.57813
0.0284	3.0224	2.57533
0.0286	3.0244	2.57187
0.0288	3.02707	2.56787
0.029	3.02973	2.56347
0.0292	3.0328	2.55867
0.0294	3.0368	2.55347
0.0296	3.04093	2.54787
0.0298	3.04587	2.54213
0.03	3.05107	2.53627
0.0302	3.0572	2.53027
0.0304	3.06373	2.5236
0.0306	3.07107	2.51733
0.0308	3.07867	2.51107
0.031	3.08747	2.50467
0.0312	3.09667	2.4984
0.0314	3.1064	2.492
0.0316	3.11653	2.4864
0.0318	3.12747	2.4808
0.032	3.13853	2.47573
0.0322	3.15027	2.4708
0.0324	3.16227	2.46627
0.0326	3.17413	2.46227
0.0328	3.1868	2.4588
0.033	3.19933	2.45587
0.0332	3.21187	2.45333
0.0334	3.2244	2.45133
0.0336	3.23693	2.45
0.0338	3.2492	2.44933
0.034	3.26093	2.4492
0.0342	3.27267	2.44947
0.0344	3.284	2.4504
0.0346	3.2952	2.45173
0.0348	3.30573	2.4536
0.035	3.31533	2.45587
0.0352	3.32493	2.45893
0.0354	3.33373	2.46213
0.0356	3.34187	2.46547
0.0358	3.3496	2.46947
0.036	3.35667	2.47347
0.0362	3.36293	2.47787
0.0364	3.36893	2.48227
0.0366	3.374	2.4872
0.0368	3.37867	2.49187
0.037	3.38307	2.49653
0.0372	3.3868	2.50147
0.0374	3.39027	2.50627
0.0376	3.3932	2.51107
0.0378	3.39627	2.51613
0.038	3.39853	2.5204
0.0382	3.40093	2.5252
0.0384	3.40347	2.5296
0.0386	3.40587	2.53373
0.0388	3.408	2.53827
0.039	3.4104	2.54213
0.0392	3.41307	2.54613
0.0394	3.416	2.54987
0.0396	3.41893	2.55333
0.0398	3.4224	2.55667
0.04	3.426	2.56013
0.0402	3.43	2.56333
0.0404	3.43453	2.56627
0.0406	3.43933	2.56933
0.0408	3.44507	2.57227
0.041	3.45053	2.57493
0.0412	3.45693	2.5776
0.0414	3.4636	2.58027
0.0416	3.47067	2.58307
0.0418	3.47827	2.5856
0.042	3.48613	2.58827
0.0422	3.4948	2.5908
0.0424	3.5032	2.59347
0.0426	3.51213	2.596
0.0428	3.52133	2.59853
0.043	3.5308	2.60093
0.0432	3.54053	2.60373
0.0434	3.55013	2.60613
0.0436	3.5604	2.60853
0.0438	3.57013	2.6108
0.044	3.58	2.6132
0.0442	3.59	2.61587
0.0444	3.59973	2.618
0.0446	3.60947	2.62013
0.0448	3.61933	2.6224
0.045	3.6288	2.6244
0.0452	3.63813	2.62613
0.0454	3.64747	2.62773
0.0456	3.65653	2.62933
0.0458	3.66507	2.63053
0.046	3.6736	2.63173
0.0462	3.68213	2.63253
0.0464	3.6904	2.63347
0.0466	3.698	2.63373
0.0468	3.70533	2.63387
0.047	3.7132	2.63373
0.0472	3.72067	2.63387
0.0474	3.7276	2.6332
0.0476	3.73453	2.6328
0.0478	3.7416	2.6316
0.048	3.74827	2.63067
0.0482	3.7548	2.6292
0.0484	3.7612	2.628
0.0486	3.76773	2.62653
0.0488	3.77413	2.6248
0.049	3.78027	2.6236
0.0492	3.78667	2.62187
0.0494	3.79307	2.6204
0.0496	3.7988	2.6192
0.0498	3.80547	2.6176
0.05	3.81173	2.61667
0.0502	3.8176	2.61573
0.0504	3.824	2.61507
0.0506	3.83013	2.61453
0.0508	3.83653	2.61453
0.051	3.84267	2.6148
0.0512	3.84907	2.61547
0.0514	3.85493	2.61667
0.0516	3.86093	2.61813
0.0518	3.86707	2.62013
0.052	3.8732	2.6228
0.0522	3.8792	2.6256
0.0524	3.88493	2.62907
0.0526	3.8912	2.63293
0.0528	3.89693	2.63707
0.053	3.90253	2.6424
0.0532	3.90813	2.64747
0.0534	3.91333	2.6532
0.0536	3.91907	2.65947
0.0538	3.924	2.66573
0.054	3.92947	2.6728
0.0542	3.9344	2.68027
0.0544	3.9396	2.68773
0.0546	3.9444	2.69533
0.0548	3.9492	2.70347
0.055	3.95427	2.7116
0.0552	3.95893	2.72
0.0554	3.96347	2.7284
0.0556	3.9684	2.73707
0.0558	3.97307	2.7452
0.056	3.97787	2.754
0.0562	3.98253	2.76227
0.0564	3.9872	2.77027
0.0566	3.99213	2.7784
0.0568	3.99693	2.78627
0.057	4.00213	2.794
0.0572	4.00733	2.8012
0.0574	4.01253	2.80853
0.0576	4.01787	2.81493
0.0578	4.02333	2.8216
0.058	4.02893	2.8276
0.0582	4.03493	2.8332
0.0584	4.04093	2.83893
0.0586	4.04707	2.8436
0.0588	4.0536	2.84827
0.059	4.06027	2.85227
0.0592	4.06693	2.85613
0.0594	4.07413	2.8596
0.0596	4.08107	2.86253
0.0598	4.0884	2.8652
0.06	4.0964	2.86747
0.0602	4.10413	2.86947
0.0604	4.1124	2.87107
0.0606	4.1204	2.87227
0.0608	4.1288	2.87373
0.061	4.13733	2.87467
0.0612	4.14613	2.87533
0.0614	4.15507	2.876
0.0616	4.16387	2.87693
0.0618	4.17293	2.87733
0.062	4.18213	2.87813
0.0622	4.19133	2.87867
0.0624	4.20067	2.87947
0.0626	4.21013	2.88053
0.0628	4.21933	2.8812
0.063	4.22893	2.88307
0.0632	4.23827	2.88453
0.0634	4.2476	2.88613
0.0636	4.2568	2.88867
0.0638	4.26627	2.89093
0.064	4.2756	2.89387
0.0642	4.28453	2.89693
0.0644	4.29333	2.90067
0.0646	4.30253	2.90427
0.0648	4.3112	2.9088
0.065	4.31987	2.91347
0.0652	4.32853	2.91867
0.0654	4.3372	2.924
0.0656	4.3456	2.9296
0.0658	4.354	2.93573
0.066	4.36213	2.942
0.0662	4.37067	2.9488
0.0664	4.37893	2.95547
0.0666	4.3872	2.96267
0.0668	4.3952	2.96987
0.067	4.40307	2.97733
0.0672	4.41133	2.9848
0.0674	4.41947	2.99253
0.0676	4.42747	3.00013
0.0678	4.4356	3.0076
0.068	4.44413	3.0156
0.0682	4.45213	3.02347
0.0684	4.4604	3.0312
0.0686	4.4688	3.03867
0.0688	4.47747	3.04613
0.069	4.48573	3.05333
0.0692	4.49427	3.06053
0.0694	4.5028	3.06747
0.0696	4.51133	3.07453
0.0698	4.52013	3.08107
0.07	4.5288	3.08747
0.0702	4.53773	3.09387
0.0704	4.5468	3.10013
0.0706	4.55573	3.106
0.0708	4.56427	3.112
0.071	4.5732	3.11747
0.0712	4.582	3.1232
0.0714	4.59107	3.1288
0.0716	4.6	3.13387
0.0718	4.6088	3.13973
0.072	4.6176	3.14493
0.0722	4.62653	3.1504
0.0724	4.63533	3.1556
0.0726	4.64413	3.16147
0.0728	4.65333	3.16667
0.073	4.66187	3.17253
0.0732	4.67093	3.1784
0.0734	4.68013	3.1844
0.0736	4.68893	3.19027
0.0738	4.69813	3.1968
0.074	4.70747	3.20373
0.0742	4.71667	3.21
0.0744	4.72613	3.21707
0.0746	4.7356	3.22413
0.0748	4.74507	3.23173
0.075	4.7552	3.23933
0.0752	4.76493	3.2472
0.0754	4.7752	3.25507
0.0756	4.7856	3.2632
0.0758	4.796	3.27133
0.076	4.80667	3.27973
0.0762	4.818	3.28813
0.0764	4.8288	3.29693
0.0766	4.8404	3.30533
0.0768	4.85147	3.314
0.077	4.86333	3.32253
0.0772	4.87533	3.33133
0.0774	4.88733	3.33987
0.0776	4.89947	3.34827
0.0778	4.9116	3.35667
0.078	4.92387	3.36467
0.0782	4.93613	3.3728
0.0784	4.9484	3.38093
0.0786	4.9604	3.3888
0.0788	4.97267	3.39627
0.079	4.98467	3.40373
0.0792	4.9968	3.41147
0.0794	5.00853	3.41867
0.0796	5.01973	3.42573
0.0798	5.03107	3.43253
0.08	5.042	3.4396
0.0802	5.0524	3.44667
0.0804	5.06293	3.4532
0.0806	5.07253	3.46
0.0808	5.082	3.46667
0.081	5.09133	3.4736
0.0812	5.0996	3.48053
0.0814	5.10787	3.48707
0.0816	5.11587	3.49413
0.0818	5.12307	3.50107
0.082	5.13013	3.50853
0.0822	5.13667	3.5156
0.0824	5.14307	3.5228
0.0826	5.14893	3.53013
0.0828	5.15493	3.53773
0.083	5.16	3.5456
0.0832	5.16533	3.55347
0.0834	5.1704	3.5616
0.0836	5.1752	3.5696
0.0838	5.1804	3.57787
0.084	5.18507	3.5864
0.0842	5.18973	3.5948
0.0844	5.1948	3.6032
0.0846	5.19973	3.612
0.0848	5.2052	3.62013
0.085	5.2108	3.6288
0.0852	5.21613	3.63747
0.0854	5.22213	3.64573
0.0856	5.22853	3.65413
0.0858	5.23507	3.6624
0.086	5.24173	3.67053
0.0862	5.24893	3.6784
0.0864	5.25627	3.68613
0.0866	5.26427	3.6936
0.0868	5.27227	3.70107
0.087	5.2804	3.70813
0.0872	5.2892	3.71493
0.0874	5.29787	3.72187
0.0876	5.30693	3.7284
0.0878	5.31627	3.73467
0.088	5.3256	3.74093
0.0882	5.3352	3.74693
0.0884	5.3448	3.75267
0.0886	5.35453	3.75867
0.0888	5.36387	3.76413
0.089	5.37373	3.77
0.0892	5.3832	3.7756
0.0894	5.39253	3.78133
0.0896	5.40227	3.78707
0.0898	5.4112	3.7928
0.09	5.42027	3.79867
0.0902	5.42933	3.8048
0.0904	5.43813	3.81107
0.0906	5.44653	3.8172
0.0908	5.45493	3.824
0.091	5.46333	3.8308
0.0912	5.47107	3.838
0.0914	5.4788	3.84547
0.0916	5.4864	3.8532
0.0918	5.494	3.86093
0.092	5.50107	3.8692
0.0922	5.50827	3.87773
0.0924	5.51533	3.88653
0.0926	5.5224	3.8952
0.0928	5.52947	3.90453
0.093	5.53627	3.91373
0.0932	5.5432	3.9232
0.0934	5.55027	3.9328
0.0936	5.5572	3.94267
0.0938	5.56427	3.95213
0.094	5.5716	3.96187
0.0942	5.57947	3.97187
0.0944	5.58693	3.9816
0.0946	5.59467	3.99107
0.0948	5.60267	4.00067
0.095	5.61093	4.00987
0.0952	5.6196	4.0192
0.0954	5.62827	4.02827
0.0956	5.63733	4.03693
0.0958	5.64693	4.046
0.096	5.6568	4.0544
0.0962	5.6668	4.06253
0.0964	5.67693	4.0708
0.0966	5.68747	4.07867
0.0968	5.69813	4.08627
0.097	5.7092	4.09373
0.0972	5.72027	4.10147
0.0974	5.7316	4.10853
0.0976	5.74293	4.116
0.0978	5.75467	4.1228
0.098	5.76653	4.12987
0.0982	5.77813	4.13693
0.0984	5.78987	4.14413
0.0986	5.80147	4.15133
0.0988	5.81333	4.15827
0.099	5.82453	4.1656
0.0992	5.836	4.1728
0.0994	5.8472	4.18013
0.0996	5.85787	4.1876
0.0998	5.86853	4.1952
0.1	5.87893	4.2028
0.1002	5.88867	4.2108
0.1004	5.8984	4.2188
0.1006	5.90733	4.2272
0.1008	5.91613	4.23493
0.101	5.9248	4.2436
0.1012	5.93267	4.25187
0.1014	5.94013	4.26053
0.1016	5.94707	4.26893
0.1018	5.95373	4.278
0.102	5.95987	4.28627
0.1022	5.96573	4.29493
0.1024	5.97107	4.30373
0.1026	5.97653	4.31227
0.1028	5.9812	4.32093
0.103	5.98587	4.3292
0.1032	5.99013	4.33733
0.1034	5.9948	4.34547
0.1036	5.99907	4.35373
0.1038	6.0032	4.3612
0.104	6.0072	4.3688
0.1042	6.0116	4.3764
0.1044	6.016	4.38373
0.1046	6.0204	4.39093
0.1048	6.02547	4.39773
0.105	6.03053	4.4044
0.1052	6.03587	4.4112
0.1054	6.0412	4.4176
0.1056	6.0476	4.424
0.1058	6.05373	4.43013
0.106	6.06053	4.43653
0.1062	6.06787	4.44267
0.1064	6.07533	4.44853
0.1066	6.0832	4.4548
0.1068	6.09147	4.46093
0.107	6.1	4.46693
0.1072	6.1088	4.47307
0.1074	6.11787	4.4792
0.1076	6.12693	4.4856
0.1078	6.13613	4.49227
0.108	6.1452	4.4988
0.1082	6.1544	4.50573
0.1084	6.16387	4.5128
0.1086	6.17267	4.51987
0.1088	6.1816	4.52707
0.109	6.19	4.53493
0.1092	6.198	4.54267
0.1094	6.206	4.5508
0.1096	6.21347	4.5592
0.1098	6.22013	4.5676
0.11	6.2264	4.57653
0.1102	6.23213	4.58533
0.1104	6.23733	4.59453
0.1106	6.2424	4.60413
0.1108	6.24627	4.61347
0.111	6.24973	4.62347
0.1112	6.25307	4.63333
0.1114	6.2556	4.64347
0.1116	6.2576	4.65373
0.1118	6.25933	4.66427
0.112	6.26053	4.6752
0.1122	6.26187	4.68573
0.1124	6.2628	4.69653
0.1126	6.2636	4.7076
0.1128	6.2644	4.71867
0.113	6.2652	4.72987
0.1132	6.26587	4.74133
0.1134	6.26707	4.75267
0.1136	6.26827	4.76413
0.1138	6.26973	4.7756
0.114	6.27173	4.78747
0.1142	6.27387	4.79893
0.1144	6.27693	4.81093
0.1146	6.28013	4.82293
0.1148	6.28413	4.83467
0.115	6.28867	4.84667
0.1152	6.2936	4.85867
0.1154	6.2992	4.87067
0.1156	6.3056	4.8828
0.1158	6.31253	4.8948
0.116	6.31973	4.90707
0.1162	6.328	4.91933
0.1164	6.3364	4.93147
0.1166	6.34533	4.94387
0.1168	6.35467	4.95573
0.117	6.36413	4.968
0.1172	6.374	4.98013
0.1174	6.384	4.99213
0.1176	6.39413	5.0044
0.1178	6.40413	5.01627
0.118	6.41427	5.028
0.1182	6.42427	5.03973
0.1184	6.43387	5.0512
0.1186	6.44307	5.06267
0.1188	6.45227	5.074
0.119	6.4604	5.0848
0.1192	6.46827	5.0956
0.1194	6.4756	5.10613
0.1196	6.48213	5.11627
0.1198	6.48813	5.12627
0.12	6.49347	5.136
0.1202	6.49787	5.14533
0.1204	6.5016	5.15427
0.1206	6.5044	5.16347
0.1208	6.5064	5.17187
0.121	6.508	5.18027
0.1212	6.5088	5.188
0.1214	6.50867	5.19573
0.1216	6.50813	5.20293
0.1218	6.50693	5.21013
0.122	6.50493	5.21693
0.1222	6.50293	5.2236
0.1224	6.50027	5.23027
0.1226	6.49733	5.23627
0.1228	6.494	5.2424
0.123	6.49067	5.2484
0.1232	6.48693	5.25427
0.1234	6.4836	5.26027
0.1236	6.48027	5.26613
0.1238	6.47707	5.27227
0.124	6.47413	5.2784
0.1242	6.4716	5.2844
0.1244	6.4696	5.29067
0.1246	6.46773	5.2972
0.1248	6.46693	5.30387
0.125	6.46627	5.31067
0.1252	6.46627	5.31787
0.1254	6.46747	5.32547
0.1256	6.46893	5.33307
0.1258	6.47133	5.34133
0.126	6.4748	5.3496
0.1262	6.4788	5.35853
0.1264	6.48333	5.36773
0.1266	6.48893	5.37733
0.1268	6.49533	5.38707
0.127	6.50213	5.39733
0.1272	6.5104	5.40787
0.1274	6.5188	5.41853
0.1276	6.5276	5.42973
0.1278	6.53707	5.4412
0.128	6.54707	5.45267
0.1282	6.55747	5.46493
0.1284	6.56813	5.47693
0.1286	6.5788	5.4892
0.1288	6.58987	5.5016
0.129	6.60067	5.51413
0.1292	6.6116	5.5268
0.1294	6.62213	5.53947
0.1296	6.6328	5.552
0.1298	6.6428	5.56467
0.13	6.65227	5.57747
0.1302	6.66173	5.59
0.1304	6.6704	5.6024
0.1306	6.6784	5.6148
0.1308	6.68587	5.6268
0.131	6.69227	5.6388
0.1312	6.69813	5.65067
0.1314	6.70307	5.66187
0.1316	6.70707	5.6728
0.1318	6.71053	5.68387
0.132	6.71307	5.6944
0.1322	6.71493	5.70467
0.1324	6.716	5.71467
0.1326	6.71627	5.72413
0.1328	6.71573	5.73333
0.133	6.71507	5.74253
0.1332	6.71347	5.7508
0.1334	6.7112	5.75907
0.1336	6.70867	5.7672
0.1338	6.70587	5.77493
0.134	6.70253	5.782
0.1342	6.69933	5.78867
0.1344	6.69573	5.7956
0.1346	6.69213	5.802
0.1348	6.68853	5.80827
0.135	6.6852	5.814
0.1352	6.68213	5.81973
0.1354	6.67907	5.82493
0.1356	6.67627	5.8304
0.1358	6.67333	5.83547
0.136	6.67147	5.84053
0.1362	6.66973	5.84547
0.1364	6.668	5.8504
0.1366	6.6676	5.85533
0.1368	6.66707	5.8604
0.137	6.66707	5.8652
0.1372	6.66747	5.87027
0.1374	6.6684	5.87533
0.1376	6.67013	5.8804
0.1378	6.67173	5.88573
0.138	6.674	5.89133
0.1382	6.6768	5.89693
0.1384	6.6796	5.90307
0.1386	6.68307	5.90907
0.1388	6.6868	5.91533
0.139	6.6908	5.922
0.1392	6.69507	5.92867
0.1394	6.69933	5.93587
0.1396	6.704	5.94307
0.1398	6.70893	5.95093
0.14	6.71373	5.9588
0.1402	6.71893	5.96707
0.1404	6.72413	5.97533
0.1406	6.72947	5.98427
0.1408	6.73493	5.99307
0.141	6.74053	6.00253
0.1412	6.74587	6.01173
0.1414	6.752	6.02147
0.1416	6.75733	6.03133
0.1418	6.76333	6.04107
0.142	6.76933	6.0508
0.1422	6.77573	6.06107
0.1424	6.78213	6.0712
0.1426	6.78853	6.08147
0.1428	6.79507	6.09147
0.143	6.80187	6.10173
0.1432	6.8088	6.11187
0.1434	6.816	6.12133
0.1436	6.8232	6.13107
0.1438	6.83053	6.14067
0.144	6.83827	6.15
0.1442	6.84587	6.15867
0.1444	6.85387	6.1676
0.1446	6.86213	6.17587
0.1448	6.87	6.18413
0.145	6.87813	6.19173
0.1452	6.88613	6.19907
0.1454	6.89413	6.20587
0.1456	6.90227	6.21253
0.1458	6.90987	6.21867
0.146	6.91733	6.2244
0.1462	6.9248	6.22987
0.1464	6.9316	6.23493
0.1466	6.93867	6.23907
0.1468	6.94493	6.2436
0.147	6.9508	6.2472
0.1472	6.956	6.2512
0.1474	6.9612	6.254
0.1476	6.96547	6.25693
0.1478	6.96907	6.25973
0.148	6.9724	6.26253
0.1482	6.9752	6.26453
0.1484	6.97747	6.26693
0.1486	6.97893	6.2692
0.1488	6.97987	6.27133
0.149	6.9804	6.27347
0.1492	6.9804	6.27587
0.1494	6.98	6.2784
0.1496	6.97907	6.28067
0.1498	6.97827	6.28347
0.15	6.97693	6.28653
0.1502	6.97573	6.28973
0.1504	6.974	6.2932
0.1506	6.97267	6.29693
0.1508	6.97147	6.3016
0.151	6.97	6.306
0.1512	6.96893	6.31093
0.1514	6.9688	6.3164
0.1516	6.9684	6.3224
0.1518	6.9688	6.32827
0.152	6.97	6.33507
0.1522	6.97147	6.34213
0.1524	6.97387	6.3496
0.1526	6.97707	6.35747
0.1528	6.9808	6.3656
0.153	6.98573	6.37373
0.1532	6.99133	6.3824
0.1534	6.998	6.3912
0.1536	7.0052	6.4
0.1538	7.01347	6.40907
0.154	7.0228	6.41827
0.1542	7.0328	6.4272
0.1544	7.04333	6.43653
0.1546	7.05493	6.44533
0.1548	7.06693	6.45427
0.155	7.07973	6.46293
0.1552	7.0928	6.47133
0.1554	7.10613	6.4796
0.1556	7.12013	6.48747
0.1558	7.13453	6.49493
0.156	7.1484	6.50187
0.1562	7.1624	6.50893
0.1564	7.1764	6.51547
0.1566	7.19	6.5212
0.1568	7.20307	6.52707
0.157	7.2156	6.53213
0.1572	7.22747	6.53653
0.1574	7.23867	6.54093
0.1576	7.24867	6.5448
0.1578	7.25827	6.54827
0.158	7.266	6.55173
0.1582	7.27307	6.55453
0.1584	7.27893	6.55747
0.1586	7.28333	6.55973
0.1588	7.2864	6.56213
0.159	7.2884	6.56427
0.1592	7.2892	6.56627
0.1594	7.2884	6.5684
0.1596	7.2864	6.5704
0.1598	7.28307	6.57227
0.16	7.27893	6.57453
0.1602	7.2736	6.57653
0.1604	7.26707	6.57907
0.1606	7.25987	6.58147
0.1608	7.25213	6.58427
0.161	7.24373	6.58693
0.1612	7.23467	6.59013
0.1614	7.22573	6.59347
0.1616	7.21653	6.5972
0.1618	7.20707	6.60093
0.162	7.19813	6.60507
0.1622	7.18947	6.60933
0.1624	7.18147	6.61413
0.1626	7.17413	6.61893
0.1628	7.16747	6.62413
0.163	7.16173	6.62907
0.1632	7.15693	6.63427
0.1634	7.15387	6.63947
0.1636	7.15173	6.6452
0.1638	7.15093	6.6504
0.164	7.15173	6.65627
0.1642	7.15373	6.662
0.1644	7.15707	6.66707
0.1646	7.162	6.6724
0.1648	7.1684	6.67773
0.165	7.176	6.6828
0.1652	7.1848	6.68787
0.1654	7.19493	6.6928
0.1656	7.206	6.69733
0.1658	7.21813	6.702
0.166	7.2308	6.70587
0.1662	7.24427	6.71013
0.1664	7.25813	6.71413
0.1666	7.2724	6.71787
0.1668	7.2864	6.7212
0.167	7.3008	6.7248
0.1672	7.3148	6.728
0.1674	7.32827	6.73093
0.1676	7.34133	6.734
0.1678	7.35347	6.73693
0.168	7.36507	6.7396
0.1682	7.3752	6.7424
0.1684	7.38467	6.74547
0.1686	7.39253	6.74813
0.1688	7.39907	6.75133
0.169	7.4044	6.75413
0.1692	7.40813	6.75693
0.1694	7.4104	6.76013
0.1696	7.4112	6.76373
0.1698	7.41067	6.7672
0.17	7.4084	6.7708
0.1702	7.40533	6.77467
0.1704	7.40053	6.77827
0.1706	7.3944	6.7824
0.1708	7.3876	6.78693
0.171	7.37973	6.79093
0.1712	7.37107	6.79547
0.1714	7.36187	6.8
0.1716	7.35187	6.80467
0.1718	7.342	6.80947
0.172	7.33173	6.81427
0.1722	7.32173	6.81907
0.1724	7.31173	6.82387
0.1726	7.30213	6.82853
0.1728	7.29333	6.83307
0.173	7.28493	6.8376
0.1732	7.27787	6.84187
0.1734	7.27133	6.84613
0.1736	7.26627	6.8504
0.1738	7.26227	6.85387
0.174	7.2596	6.85773
0.1742	7.25827	6.86107
0.1744	7.25867	6.864
0.1746	7.26013	6.86693
0.1748	7.26307	6.8696
0.175	7.268	6.87213
0.1752	7.27387	6.87413
0.1754	7.28133	6.876
0.1756	7.29	6.87787
0.1758	7.30013	6.87907
0.176	7.31107	6.88093
0.1762	7.32293	6.88187
0.1764	7.33587	6.88267
0.1766	7.3496	6.88373
0.1768	7.36373	6.88427
0.177	7.37827	6.88493
0.1772	7.3928	6.88547
0.1774	7.408	6.88587
0.1776	7.42267	6.88653
0.1778	7.43707	6.88707
0.178	7.45133	6.8876
0.1782	7.46453	6.88853
0.1784	7.47693	6.8888
0.1786	7.48893	6.8896
0.1788	7.49987	6.89013
0.179	7.50933	6.89107
0.1792	7.518	6.89213
0.1794	7.52493	6.89333
0.1796	7.53067	6.8944
0.1798	7.5348	6.8956
0.18	7.538	6.89667
0.1802	7.5396	6.89827
0.1804	7.53987	6.89933
0.1806	7.53853	6.9008
0.1808	7.5364	6.90213
0.181	7.53307	6.90347
0.1812	7.52827	6.9048
0.1814	7.52267	6.90627
0.1816	7.516	6.9076
0.1818	7.5088	6.9088
0.182	7.50107	6.91027
0.1822	7.49267	6.91187
0.1824	7.48387	6.91307
0.1826	7.47507	6.91413
0.1828	7.46613	6.91533
0.183	7.45747	6.91653
0.1832	7.4488	6.9176
0.1834	7.44053	6.91853
0.1836	7.43267	6.91947
0.1838	7.42573	6.92067
0.184	7.4192	6.92187
0.1842	7.4136	6.92293
0.1844	7.4088	6.92387
0.1846	7.40467	6.92547
0.1848	7.4016	6.92653
0.185	7.3996	6.92827
0.1852	7.3984	6.92987
0.1854	7.3984	6.9316
0.1856	7.39907	6.9336
0.1858	7.40053	6.93587
0.186	7.4028	6.93813
0.1862	7.406	6.9408
0.1864	7.40987	6.94373
0.1866	7.41387	6.9468
0.1868	7.41893	6.95053
0.187	7.424	6.954
0.1872	7.42947	6.95787
0.1874	7.4352	6.96213
0.1876	7.44107	6.9668
0.1878	7.44653	6.9716
0.188	7.4524	6.9764
0.1882	7.4576	6.98187
0.1884	7.46253	6.98707
0.1886	7.46693	6.99267
0.1888	7.4712	6.99827
0.189	7.4748	7.00413
0.1892	7.47787	7.01
0.1894	7.48013	7.01573
0.1896	7.48173	7.02187
0.1898	7.48307	7.0276
0.19	7.4832	7.03347
0.1902	7.48307	7.03907
0.1904	7.482	7.0448
0.1906	7.48027	7.0508
0.1908	7.4784	7.05613
0.191	7.47533	7.0612
0.1912	7.47213	7.06667
0.1914	7.4684	7.0716
0.1916	7.46427	7.07627
0.1918	7.46	7.08053
0.192	7.4556	7.0848
0.1922	7.45107	7.08893
0.1924	7.44627	7.09293
0.1926	7.44147	7.09653
0.1928	7.43653	7.09947
0.193	7.43187	7.10293
0.1932	7.42787	7.106
0.1934	7.4236	7.10853
0.1936	7.4196	7.1112
0.1938	7.416	7.1136
0.194	7.4124	7.11573
0.1942	7.40973	7.11787
0.1944	7.40707	7.12
0.1946	7.40507	7.12187
0.1948	7.40347	7.1236
0.195	7.402	7.12547
0.1952	7.40067	7.12707
0.1954	7.40013	7.12853
0.1956	7.39947	7.13067
0.1958	7.39933	7.132
0.196	7.3992	7.13333
0.1962	7.3992	7.1352
0.1964	7.3992	7.13653
0.1966	7.39907	7.13827
0.1968	7.3992	7.14013
0.197	7.3992	7.14147
0.1972	7.39947	7.14333
0.1974	7.39893	7.14493
0.1976	7.39853	7.1468
0.1978	7.3976	7.14827
0.198	7.39653	7.15027
0.1982	7.39547	7.152
0.1984	7.39387	7.15413
0.1986	7.39187	7.15587
0.1988	7.39	7.15787
0.199	7.3872	7.1596
0.1992	7.38467	7.16187
0.1994	7.38173	7.16387
0.1996	7.37827	7.16587
0.1998	7.3752	7.16787
0.2	7.37173	7.17
0.2002	7.36827	7.17173
0.2004	7.36453	7.17413
0.2006	7.36107	7.17613
0.2008	7.35733	7.1784
0.201	7.354	7.18027
0.2012	7.3508	7.18253
0.2014	7.34773	7.18467
0.2016	7.34507	7.18653
0.2018	7.3428	7.18867
0.202	7.34053	7.19053
0.2022	7.3388	7.19253
0.2024	7.33707	7.1948
0.2026	7.33627	7.1968
0.2028	7.3356	7.1988
0.203	7.3352	7.20093
0.2032	7.33547	7.2028
0.2034	7.33627	7.20507
0.2036	7.33747	7.2072
0.2038	7.3388	7.20907
0.204	7.3404	7.2112
0.2042	7.34213	7.21347
0.2044	7.34427	7.21547
0.2046	7.34653	7.21733
0.2048	7.34907	7.2196
0.205	7.35133	7.22133
0.2052	7.35413	7.2236
0.2054	7.3568	7.226
0.2056	7.3592	7.22813
0.2058	7.36147	7.23027
0.206	7.3636	7.23253
0.2062	7.36573	7.23453
0.2064	7.36733	7.2368
0.2066	7.36853	7.23907
0.2068	7.3696	7.24147
0.207	7.37013	7.2436
0.2072	7.37027	7.24587
0.2074	7.37013	7.24813
0.2076	7.36947	7.2504
0.2078	7.36827	7.2528
0.208	7.36653	7.2552
0.2082	7.36467	7.25747
0.2084	7.362	7.25987
0.2086	7.35893	7.26213
0.2088	7.35547	7.26453
0.209	7.35173	7.26653
0.2092	7.34747	7.2688
0.2094	7.3428	7.27093
0.2096	7.33813	7.27333
0.2098	7.33267	7.27533
0.21	7.32747	7.2776
0.2102	7.32173	7.27933
0.2104	7.31587	7.2812
0.2106	7.31053	7.28333
0.2108	7.30427	7.2848
0.211	7.29827	7.2864
0.2112	7.29253	7.28787
0.2114	7.28667	7.2892
0.2116	7.28107	7.29027
0.2118	7.27547	7.29133
0.212	7.27013	7.29227
0.2122	7.2648	7.29293
0.2124	7.26013	7.29347
0.2126	7.2552	7.29387
0.2128	7.2508	7.29387
0.213	7.24693	7.29387
0.2132	7.2432	7.294
0.2134	7.23987	7.2936
0.2136	7.2368	7.29293
0.2138	7.234	7.29267
0.214	7.23147	7.29147
0.2142	7.22893	7.29093
0.2144	7.22707	7.29
0.2146	7.2252	7.28893
0.2148	7.22373	7.28787
0.215	7.2224	7.28693
0.2152	7.22107	7.28573
0.2154	7.22013	7.28467
0.2156	7.21893	7.28373
0.2158	7.21813	7.28253
0.216	7.2172	7.28187
0.2162	7.216	7.28107
0.2164	7.2152	7.28027
0.2166	7.21413	7.27987
0.2168	7.2132	7.27947
0.217	7.21173	7.27947
0.2172	7.21053	7.2796
0.2174	7.20893	7.27973
0.2176	7.20747	7.28027
0.2178	7.20573	7.2812
0.218	7.204	7.28213
0.2182	7.20213	7.28347
0.2184	7.2	7.28507
0.2186	7.19787	7.28707
0.2188	7.19533	7.28907
0.219	7.19293	7.2916
0.2192	7.19053	7.294
0.2194	7.18787	7.2968
0.2196	7.1856	7.3004
0.2198	7.18293	7.3036
0.22	7.18053	7.3072
0.2202	7.178	7.3108
0.2204	7.17573	7.31507
0.2206	7.1736	7.3192
0.2208	7.1712	7.32333
0.221	7.16947	7.32787
0.2212	7.1672	7.33253
0.2214	7.1656	7.33707
0.2216	7.16413	7.342
0.2218	7.1624	7.34653
0.222	7.16093	7.35133
0.2222	7.15973	7.35613
0.2224	7.15867	7.3612
0.2226	7.15747	7.3656
0.2228	7.15667	7.37053
0.223	7.15547	7.3752
0.2232	7.15467	7.37973
0.2234	7.15373	7.38373
0.2236	7.15253	7.38813
0.2238	7.15133	7.39213
0.224	7.15013	7.396
0.2242	7.14867	7.3996
0.2244	7.14693	7.40267
0.2246	7.14493	7.40587
0.2248	7.14293	7.4084
0.225	7.1404	7.41107
0.2252	7.13747	7.4132
0.2254	7.13427	7.41533
0.2256	7.13093	7.41707
0.2258	7.12693	7.41827
0.226	7.1224	7.41947
0.2262	7.11773	7.42
0.2264	7.11267	7.42053
0.2266	7.10707	7.42067
0.2268	7.1012	7.42053
0.227	7.0948	7.42027
0.2272	7.08813	7.4196
0.2274	7.0812	7.4188
0.2276	7.074	7.41787
0.2278	7.0664	7.41667
0.228	7.0588	7.4152
0.2282	7.05107	7.41413
0.2284	7.04293	7.4124
0.2286	7.03493	7.4108
0.2288	7.02693	7.40907
0.229	7.01933	7.40747
0.2292	7.01133	7.40573
0.2294	7.004	7.40413
0.2296	6.9968	7.40267
0.2298	6.98987	7.4012
0.23	6.9832	7.39987
0.2302	6.9768	7.39853
0.2304	6.97107	7.39733
0.2306	6.96587	7.3964
0.2308	6.9608	7.3956
0.231	6.95613	7.3948
0.2312	6.95213	7.39467
0.2314	6.9488	7.39453
0.2316	6.9452	7.39453
0.2318	6.94253	7.39467
0.232	6.94027	7.39507
0.2322	6.9384	7.3956
0.2324	6.93653	7.39627
0.2326	6.9352	7.39733
0.2328	6.93413	7.39853
0.233	6.93307	7.3996
0.2332	6.93213	7.4008
0.2334	6.93133	7.402
0.2336	6.93053	7.4036
0.2338	6.93	7.40533
0.234	6.92893	7.4068
0.2342	6.92787	7.40853
0.2344	6.9264	7.40973
0.2346	6.9252	7.41133
0.2348	6.92373	7.41293
0.235	6.92213	7.41413
0.2352	6.92	7.4156
0.2354	6.9176	7.4168
0.2356	6.9152	7.41787
0.2358	6.9124	7.41907
0.236	6.90933	7.41987
0.2362	6.90587	7.4204
0.2364	6.90253	7.42093
0.2366	6.89867	7.42147
0.2368	6.89493	7.42173
0.237	6.8912	7.42173
0.2372	6.88707	7.42173
0.2374	6.88293	7.42147
0.2376	6.8788	7.42107
0.2378	6.87453	7.42067
0.238	6.87053	7.42027
0.2382	6.86667	7.4192
0.2384	6.86227	7.4184
0.2386	6.85867	7.41773
0.2388	6.85507	7.4168
0.239	6.85147	7.4156
0.2392	6.8484	7.41467
0.2394	6.84493	7.4132
0.2396	6.8424	7.41213
0.2398	6.83947	7.41093
0.24	6.83733	7.41
0.2402	6.83493	7.4084
0.2404	6.83253	7.40733
0.2406	6.83067	7.40613
0.2408	6.8288	7.40493
0.241	6.82693	7.40347
0.2412	6.82547	7.4024
0.2414	6.82427	7.4012
0.2416	6.82253	7.40027
0.2418	6.82093	7.39893
0.242	6.8192	7.39773
0.2422	6.81747	7.39667
0.2424	6.81573	7.39573
0.2426	6.8136	7.3944
0.2428	6.81147	7.3932
0.243	6.80893	7.39187
0.2432	6.80613	7.39093
0.2434	6.8032	7.38987
0.2436	6.7996	7.38853
0.2438	6.79587	7.3872
0.244	6.79173	7.386
0.2442	6.78707	7.38467
0.2444	6.78213	7.3832
0.2446	6.77667	7.38187
0.2448	6.7708	7.38053
0.245	6.7644	7.3788
0.2452	6.7576	7.3772
0.2454	6.75053	7.37533
0.2456	6.74267	7.3736
0.2458	6.73493	7.37173
0.246	6.7268	7.3696
0.2462	6.71813	7.3676
0.2464	6.7092	7.3656
0.2466	6.70027	7.3636
0.2468	6.69093	7.36133
0.247	6.6816	7.35933
0.2472	6.67213	7.3568
0.2474	6.66227	7.35453
0.2476	6.6528	7.35227
0.2478	6.64307	7.34973
0.248	6.63413	7.3476
0.2482	6.62453	7.34547
0.2484	6.61533	7.34293
0.2486	6.60627	7.34053
0.2488	6.59747	7.33827
0.249	6.5892	7.336
0.2492	6.58107	7.33387
0.2494	6.57347	7.33173
0.2496	6.56587	7.32987
0.2498	6.55893	7.32773
0.25	6.55253	7.326
0.2502	6.5464	7.32413
0.2504	6.54053	7.32267
0.2506	6.53547	7.3208
0.2508	6.53053	7.3196
0.251	6.526	7.31813
0.2512	6.522	7.31667
0.2514	6.518	7.31533
0.2516	6.5148	7.31413
0.2518	6.5116	7.31307
0.252	6.50907	7.31173
0.2522	6.5064	7.3108
0.2524	6.50453	7.30947
0.2526	6.50227	7.3084
0.2528	6.50027	7.30733
0.253	6.49853	7.30613
0.2532	6.49693	7.30493
0.2534	6.49507	7.3036
0.2536	6.49373	7.302
0.2538	6.49187	7.30067
0.254	6.48987	7.29867
0.2542	6.48813	7.29733
0.2544	6.48613	7.29507
0.2546	6.48373	7.2932
0.2548	6.4812	7.29093
0.255	6.47853	7.2884
0.2552	6.47587	7.28587
0.2554	6.47267	7.2832
0.2556	6.46907	7.28013
0.2558	6.4652	7.27707
0.256	6.46133	7.27413
0.2562	6.45733	7.27067
0.2564	6.45253	7.26707
0.2566	6.44733	7.26333
0.2568	6.44267	7.2592
0.257	6.43747	7.25547
0.2572	6.43187	7.25107
0.2574	6.42613	7.24693
0.2576	6.42027	7.24293
0.2578	6.41413	7.23827
0.258	6.40813	7.23373
0.2582	6.40187	7.2292
0.2584	6.39587	7.2244
0.2586	6.3896	7.21973
0.2588	6.38333	7.21507
0.259	6.3772	7.21027
0.2592	6.37147	7.20533
0.2594	6.3656	7.20067
0.2596	6.35987	7.196
0.2598	6.3544	7.19107
0.26	6.34933	7.1864
0.2602	6.344	7.1816
0.2604	6.33947	7.1768
0.2606	6.33467	7.172
0.2608	6.33053	7.16747
0.261	6.32667	7.16307
0.2612	6.32253	7.1584
0.2614	6.3192	7.154
0.2616	6.31587	7.14973
0.2618	6.31307	7.14507
0.262	6.3104	7.14093
0.2622	6.3076	7.1368
0.2624	6.30533	7.13267
0.2626	6.3032	7.12893
0.2628	6.30107	7.12467
0.263	6.29893	7.12133
0.2632	6.29747	7.11747
0.2634	6.29533	7.11427
0.2636	6.29347	7.11067
0.2638	6.29147	7.10747
0.264	6.2896	7.10453
0.2642	6.28773	7.10147
0.2644	6.2856	7.09853
0.2646	6.28307	7.096
0.2648	6.2808	7.09373
0.265	6.27827	7.09147
0.2652	6.27573	7.08933
0.2654	6.2724	7.0872
0.2656	6.26947	7.08573
0.2658	6.266	7.08413
0.266	6.26267	7.0824
0.2662	6.25893	7.0812
0.2664	6.2552	7.08013
0.2666	6.25133	7.07907
0.2668	6.2472	7.07813
0.267	6.24307	7.07707
0.2672	6.23893	7.07627
0.2674	6.2344	7.07587
0.2676	6.23027	7.0748
0.2678	6.22573	7.07413
0.268	6.2212	7.07347
0.2682	6.21667	7.07253
0.2684	6.21267	7.0716
0.2686	6.208	7.07053
0.2688	6.20373	7.06933
0.269	6.19947	7.06773
0.2692	6.19533	7.0664
0.2694	6.19133	7.06467
0.2696	6.18747	7.06253
0.2698	6.1836	7.0604
0.27	6.17973	7.05773
0.2702	6.17627	7.05507
0.2704	6.17267	7.05187
0.2706	6.16933	7.04867
0.2708	6.16627	7.04493
0.271	6.1628	7.04093
0.2712	6.15947	7.03667
0.2714	6.15667	7.03227
0.2716	6.15333	7.02733
0.2718	6.1504	7.02227
0.272	6.14733	7.0172
0.2722	6.14453	7.01133
0.2724	6.14147	7.00573
0.2726	6.1384	6.99973
0.2728	6.1356	6.99347
0.273	6.1324	6.98733
0.2732	6.1292	6.98093
0.2734	6.12613	6.97467
0.2736	6.12293	6.96827
0.2738	6.1192	6.96147
0.274	6.11573	6.95533
0.2742	6.11187	6.9484
0.2744	6.10813	6.94187
0.2746	6.1044	6.93533
0.2748	6.1	6.92907
0.275	6.096	6.92293
0.2752	6.09147	6.91667
0.2754	6.0868	6.91067
0.2756	6.08227	6.90453
0.2758	6.0772	6.89867
0.276	6.07213	6.89253
0.2762	6.06693	6.8872
0.2764	6.0612	6.8816
0.2766	6.05573	6.87573
0.2768	6.04987	6.8704
0.277	6.04413	6.8652
0.2772	6.03813	6.85987
0.2774	6.03173	6.85467
0.2776	6.0256	6.84947
0.2778	6.01933	6.84413
0.278	6.0132	6.8388
0.2782	6.00627	6.83333
0.2784	6	6.8284
0.2786	5.99333	6.8232
0.2788	5.9868	6.81773
0.279	5.97987	6.81213
0.2792	5.97373	6.80707
0.2794	5.9672	6.8016
0.2796	5.9608	6.796
0.2798	5.9544	6.79013
0.28	5.94827	6.78467
0.2802	5.94227	6.77893
0.2804	5.9364	6.7732
0.2806	5.9308	6.7676
0.2808	5.9252	6.762
0.281	5.92	6.75653
0.2812	5.9148	6.7508
0.2814	5.91	6.74533
0.2816	5.9052	6.73973
0.2818	5.90107	6.73427
0.282	5.8968	6.72893
0.2822	5.89307	6.72387
0.2824	5.88933	6.71853
0.2826	5.88613	6.7136
0.2828	5.88307	6.70893
0.283	5.8804	6.70453
0.2832	5.87773	6.69973
0.2834	5.8756	6.69587
0.2836	5.87373	6.69187
0.2838	5.87187	6.68813
0.284	5.87027	6.68427
0.2842	5.86907	6.68093
0.2844	5.86827	6.67787
0.2846	5.8672	6.6748
0.2848	5.8664	6.67213
0.285	5.866	6.66907
0.2852	5.86573	6.66627
0.2854	5.86547	6.66387
0.2856	5.8652	6.66173
0.2858	5.86533	6.65907
0.286	5.8648	6.65693
0.2862	5.86493	6.65467
0.2864	5.86467	6.6524
0.2866	5.8644	6.65013
0.2868	5.86427	6.64787
0.287	5.864	6.64573
0.2872	5.86307	6.64333
0.2874	5.86253	6.64093
0.2876	5.8616	6.63813
0.2878	5.86027	6.63533
0.288	5.8584	6.6324
0.2882	5.85653	6.6292
0.2884	5.85453	6.62573
0.2886	5.85187	6.62227
0.2888	5.84893	6.6188
0.289	5.84533	6.61467
0.2892	5.84173	6.6104
0.2894	5.8376	6.60627
0.2896	5.83293	6.6016
0.2898	5.82813	6.59667
0.29	5.82267	6.59187
0.2902	5.81707	6.58653
0.2904	5.81107	6.58133
0.2906	5.80507	6.57587
0.2908	5.798	6.57027
0.291	5.79147	6.56453
0.2912	5.78413	6.55867
0.2914	5.77693	6.55253
0.2916	5.7696	6.5468
0.2918	5.76213	6.54067
0.292	5.7552	6.534
0.2922	5.7472	6.52813
0.2924	5.74013	6.52213
0.2926	5.7328	6.516
0.2928	5.726	6.5096
0.293	5.71893	6.50387
0.2932	5.7124	6.49787
0.2934	5.706	6.49187
0.2936	5.7	6.48587
0.2938	5.69427	6.4804
0.294	5.68893	6.47467
0.2942	5.68413	6.46933
0.2944	5.6796	6.46413
0.2946	5.6752	6.45867
0.2948	5.6712	6.45347
0.295	5.66827	6.4484
0.2952	5.66547	6.4436
0.2954	5.66253	6.4384
0.2956	5.66013	6.434
0.2958	5.65813	6.42907
0.296	5.6564	6.42467
0.2962	5.65467	6.42027
0.2964	5.65347	6.41573
0.2966	5.65187	6.41107
0.2968	5.65133	6.40693
0.297	5.64987	6.40253
0.2972	5.6488	6.39773
0.2974	5.6476	6.39387
0.2976	5.64653	6.38933
0.2978	5.64507	6.38453
0.298	5.64347	6.38027
0.2982	5.6416	6.37547
0.2984	5.64	6.3708
0.2986	5.63773	6.36627
0.2988	5.63507	6.36147
0.299	5.63227	6.35653
0.2992	5.62893	6.35173
0.2994	5.62547	6.34667
0.2996	5.6216	6.3416
0.2998	5.61747	6.33667
0.3	5.6132	6.3312
0.3002	5.60813	6.32613
0.3004	5.6032	6.32067
0.3006	5.59813	6.31547
0.3008	5.59253	6.31027
0.301	5.58707	6.30507
0.3012	5.58147	6.29973
0.3014	5.57547	6.29467
0.3016	5.56973	6.2896
0.3018	5.564	6.28467
0.302	5.55813	6.27973
0.3022	5.55227	6.2748
0.3024	5.54693	6.26987
0.3026	5.54133	6.2652
0.3028	5.53627	6.26053
0.303	5.53107	6.25627
0.3032	5.5264	6.25213
0.3034	5.522	6.248
0.3036	5.51747	6.24387
0.3038	5.51373	6.24
0.304	5.50973	6.23613
0.3042	5.50627	6.23267
0.3044	5.50307	6.22893
0.3046	5.5	6.22573
0.3048	5.49707	6.22213
0.305	5.494	6.2192
0.3052	5.49107	6.216
0.3054	5.48853	6.2128
0.3056	5.48573	6.20973
0.3058	5.48293	6.2068
0.306	5.48	6.2036
0.3062	5.47693	6.20027
0.3064	5.4736	6.19693
0.3066	5.47	6.1936
0.3068	5.4664	6.19013
0.307	5.4624	6.18667
0.3072	5.45773	6.18293
0.3074	5.45253	6.1788
0.3076	5.4472	6.17467
0.3078	5.4416	6.1704
0.308	5.43533	6.16587
0.3082	5.42867	6.1608
0.3084	5.42147	6.15587
0.3086	5.414	6.15067
0.3088	5.40627	6.14507
0.309	5.3984	6.13947
0.3092	5.3904	6.13333
0.3094	5.38173	6.12693
0.3096	5.37307	6.12093
0.3098	5.36467	6.11427
0.31	5.35587	6.1072
0.3102	5.34747	6.10027
0.3104	5.3388	6.09333
0.3106	5.33093	6.08613
0.3108	5.3228	6.0788
0.311	5.31547	6.07173
0.3112	5.3084	6.064
0.3114	5.30213	6.05693
0.3116	5.29573	6.04973
0.3118	5.29067	6.04227
0.312	5.28587	6.03533
0.3122	5.28213	6.02827
0.3124	5.2788	6.0212
0.3126	5.27627	6.01467
0.3128	5.27453	6.00827
0.313	5.27307	6.002
0.3132	5.27293	5.996
0.3134	5.27293	5.98987
0.3136	5.2736	5.9844
0.3138	5.27493	5.9792
0.314	5.2768	5.97387
0.3142	5.27907	5.96907
0.3144	5.2816	5.96427
0.3146	5.2844	5.95987
0.3148	5.28707	5.9556
0.315	5.29013	5.95147
0.3152	5.2928	5.94733
0.3154	5.29587	5.94347
0.3156	5.2984	5.94013
0.3158	5.3004	5.93653
0.316	5.30213	5.93293
0.3162	5.30373	5.92947
0.3164	5.30427	5.92587
0.3166	5.30453	5.92267
0.3168	5.30373	5.9192
0.317	5.3024	5.9156
0.3172	5.3004	5.91213
0.3174	5.29747	5.9084
0.3176	5.294	5.90493
0.3178	5.28947	5.9008
0.318	5.2844	5.89653
0.3182	5.27853	5.8924
0.3184	5.27173	5.88787
0.3186	5.26427	5.8836
0.3188	5.2568	5.87853
0.319	5.24813	5.87347
0.3192	5.23933	5.8684
0.3194	5.23013	5.86307
0.3196	5.22067	5.85773
0.3198	5.2112	5.85213
0.32	5.20147	5.84653
0.3202	5.192	5.84067
0.3204	5.1824	5.8348
0.3206	5.17347	5.82893
0.3208	5.1644	5.82293
0.321	5.15613	5.81693
0.3212	5.148	5.81107
0.3214	5.1408	5.8052
0.3216	5.134	5.7992
0.3218	5.128	5.79333
0.322	5.12267	5.788
0.3222	5.11813	5.7824
0.3224	5.11467	5.77733
0.3226	5.11147	5.77213
0.3228	5.10947	5.76733
0.323	5.108	5.76267
0.3232	5.1076	5.7584
0.3234	5.10787	5.75387
0.3236	5.1084	5.74987
0.3238	5.11	5.74667
0.324	5.11187	5.7428
0.3242	5.11413	5.7396
0.3244	5.11707	5.7364
0.3246	5.11973	5.73347
0.3248	5.1228	5.7308
0.325	5.12627	5.728
0.3252	5.12973	5.7256
0.3254	5.13267	5.72293
0.3256	5.13547	5.72067
0.3258	5.138	5.71827
0.326	5.1404	5.71587
0.3262	5.14187	5.71347
0.3264	5.1432	5.71107
0.3266	5.14387	5.70853
0.3268	5.14373	5.70613
0.327	5.14267	5.70347
0.3272	5.14133	5.70067
0.3274	5.13893	5.69773
0.3276	5.13573	5.69467
0.3278	5.13147	5.69107
0.328	5.12653	5.68747
0.3282	5.12053	5.68387
0.3284	5.11413	5.68
0.3286	5.1064	5.6756
0.3288	5.0984	5.6716
0.329	5.08947	5.66693
0.3292	5.07987	5.66267
0.3294	5.06973	5.65747
0.3296	5.0592	5.6524
0.3298	5.048	5.6476
0.33	5.03627	5.642
0.3302	5.02453	5.63693
0.3304	5.01267	5.6316
0.3306	5.0008	5.62627
0.3308	4.98853	5.62107
0.331	4.97707	5.61547
0.3312	4.96493	5.6104
0.3314	4.9536	5.60507
0.3316	4.94253	5.6
0.3318	4.93173	5.59493
0.332	4.92147	5.59013
0.3322	4.91173	5.58507
0.3324	4.90293	5.58053
0.3326	4.89427	5.57613
0.3328	4.88667	5.57187
0.333	4.87933	5.5676
0.3332	4.8732	5.5636
0.3334	4.8676	5.55973
0.3336	4.8628	5.55613
0.3338	4.8584	5.55253
0.334	4.8548	5.54933
0.3342	4.85213	5.54573
0.3344	4.8496	5.54253
0.3346	4.8476	5.5396
0.3348	4.84613	5.5364
0.335	4.8452	5.53347
0.3352	4.8448	5.5304
0.3354	4.84427	5.52733
0.3356	4.844	5.52413
0.3358	4.84347	5.52107
0.336	4.84333	5.518
0.3362	4.84293	5.51453
0.3364	4.84267	5.5112
0.3366	4.842	5.50773
0.3368	4.8408	5.50387
0.337	4.83947	5.50013
0.3372	4.83813	5.49613
0.3374	4.83573	5.492
0.3376	4.83293	5.48733
0.3378	4.82987	5.48293
0.338	4.8264	5.47813
0.3382	4.822	5.47333
0.3384	4.8172	5.46827
0.3386	4.81187	5.46307
0.3388	4.806	5.45787
0.339	4.7996	5.45213
0.3392	4.79253	5.4468
0.3394	4.78547	5.4408
0.3396	4.77773	5.43507
0.3398	4.76987	5.42947
0.34	4.76147	5.42347
0.3402	4.7532	5.4176
0.3404	4.74467	5.4116
0.3406	4.73613	5.406
0.3408	4.7276	5.39987
0.341	4.7188	5.39413
0.3412	4.71067	5.38853
0.3414	4.70253	5.38307
0.3416	4.69453	5.37733
0.3418	4.6868	5.372
0.342	4.67947	5.36667
0.3422	4.67267	5.36147
0.3424	4.666	5.35667
0.3426	4.66013	5.35173
0.3428	4.65467	5.3468
0.343	4.64973	5.34227
0.3432	4.6452	5.3376
0.3434	4.64147	5.33333
0.3436	4.63773	5.32933
0.3438	4.6348	5.32507
0.344	4.6324	5.32093
0.3442	4.6304	5.3168
0.3444	4.6288	5.31307
0.3446	4.62773	5.30933
0.3448	4.62667	5.30507
0.345	4.62587	5.30133
0.3452	4.62573	5.2976
0.3454	4.6256	5.29387
0.3456	4.62533	5.29
0.3458	4.62547	5.286
0.346	4.62573	5.28213
0.3462	4.626	5.27827
0.3464	4.62587	5.27453
0.3466	4.626	5.27053
0.3468	4.62573	5.26653
0.347	4.6252	5.26227
0.3472	4.624	5.25813
0.3474	4.6232	5.25387
0.3476	4.62173	5.24933
0.3478	4.61987	5.24507
0.348	4.61747	5.24067
0.3482	4.6148	5.23587
0.3484	4.6116	5.23133
0.3486	4.60773	5.2264
0.3488	4.6032	5.2216
0.349	4.59867	5.21693
0.3492	4.59333	5.21187
0.3494	4.58747	5.20747
0.3496	4.58107	5.20227
0.3498	4.57427	5.1976
0.35	4.56693	5.19253
0.3502	4.55947	5.18773
0.3504	4.55133	5.18267
0.3506	4.5428	5.17787
0.3508	4.534	5.1732
0.351	4.52507	5.16827
0.3512	4.51573	5.164
0.3514	4.5064	5.15907
0.3516	4.4968	5.1544
0.3518	4.48707	5.15
0.352	4.4772	5.1456
0.3522	4.46747	5.1412
0.3524	4.45773	5.13693
0.3526	4.44813	5.1324
0.3528	4.43867	5.1284
0.353	4.42933	5.12427
0.3532	4.42013	5.12027
0.3534	4.41133	5.116
0.3536	4.40253	5.11213
0.3538	4.394	5.10813
0.354	4.38587	5.104
0.3542	4.37813	5.1
0.3544	4.3704	5.096
0.3546	4.3632	5.09187
0.3548	4.35613	5.08787
0.355	4.34973	5.08387
0.3552	4.34333	5.0796
0.3554	4.3376	5.07547
0.3556	4.332	5.07067
0.3558	4.32653	5.06653
0.356	4.32147	5.06173
0.3562	4.3168	5.0568
0.3564	4.31187	5.052
0.3566	4.30747	5.0468
0.3568	4.30333	5.0416
0.357	4.2996	5.0364
0.3572	4.29573	5.03093
0.3574	4.2916	5.02533
0.3576	4.28827	5.01973
0.3578	4.28453	5.0136
0.358	4.28133	5.00773
0.3582	4.27787	5.002
0.3584	4.2744	4.99573
0.3586	4.27093	4.9896
0.3588	4.26747	4.9832
0.359	4.26427	4.97733
0.3592	4.2608	4.9708
0.3594	4.25747	4.9644
0.3596	4.25427	4.95827
0.3598	4.2508	4.952
0.36	4.2476	4.94573
0.3602	4.24413	4.94
0.3604	4.24107	4.93387
0.3606	4.23747	4.92773
0.3608	4.23493	4.92173
0.361	4.23187	4.91613
0.3612	4.22907	4.91027
0.3614	4.22627	4.9048
0.3616	4.22413	4.89907
0.3618	4.22173	4.89347
0.362	4.2196	4.888
0.3622	4.2176	4.88293
0.3624	4.21613	4.87787
0.3626	4.21453	4.87253
0.3628	4.21347	4.86747
0.363	4.21227	4.86213
0.3632	4.21187	4.85693
0.3634	4.21107	4.85187
0.3636	4.2108	4.8464
0.3638	4.21053	4.84133
0.364	4.2104	4.83587
0.3642	4.21053	4.8304
0.3644	4.21067	4.82507
0.3646	4.21067	4.81947
0.3648	4.2104	4.81347
0.365	4.21067	4.80747
0.3652	4.21027	4.80133
0.3654	4.20987	4.79507
0.3656	4.2092	4.7888
0.3658	4.208	4.78213
0.366	4.20693	4.77547
0.3662	4.2052	4.76813
0.3664	4.2032	4.76133
0.3666	4.20053	4.754
0.3668	4.19773	4.7468
0.367	4.19427	4.73933
0.3672	4.18987	4.7316
0.3674	4.18533	4.72387
0.3676	4.1804	4.716
0.3678	4.1748	4.70827
0.368	4.16867	4.7004
0.3682	4.162	4.6924
0.3684	4.15493	4.68453
0.3686	4.1476	4.6768
0.3688	4.14	4.66907
0.369	4.13187	4.6616
0.3692	4.12387	4.65427
0.3694	4.11493	4.64693
0.3696	4.10653	4.63987
0.3698	4.09787	4.6328
0.37	4.08947	4.62627
0.3702	4.08053	4.61987
0.3704	4.07253	4.614
0.3706	4.0644	4.60787
0.3708	4.05667	4.60227
0.371	4.04907	4.5972
0.3712	4.0424	4.59227
0.3714	4.0356	4.58773
0.3716	4.02987	4.5832
0.3718	4.02467	4.57907
0.372	4.02	4.57507
0.3722	4.016	4.57173
0.3724	4.0128	4.56827
0.3726	4.01027	4.5652
0.3728	4.00853	4.56213
0.373	4.0076	4.55933
0.3732	4.00707	4.55653
0.3734	4.00747	4.55413
0.3736	4.0088	4.55147
0.3738	4.01067	4.54893
0.374	4.01307	4.5464
0.3742	4.016	4.54373
0.3744	4.01947	4.54093
0.3746	4.02333	4.53813
0.3748	4.028	4.5348
0.375	4.03267	4.5316
0.3752	4.03747	4.5284
0.3754	4.04253	4.52453
0.3756	4.04787	4.5204
0.3758	4.05293	4.516
0.376	4.05853	4.5116
0.3762	4.06347	4.50627
0.3764	4.06827	4.50107
0.3766	4.07293	4.49547
0.3768	4.0772	4.48987
0.377	4.0812	4.48333
0.3772	4.08493	4.47653
0.3774	4.088	4.46987
0.3776	4.09093	4.4628
0.3778	4.09267	4.45533
0.378	4.09413	4.44787
0.3782	4.0952	4.44027
0.3784	4.0952	4.43213
0.3786	4.09507	4.42413
0.3788	4.09427	4.41587
0.379	4.09307	4.408
0.3792	4.09107	4.39987
0.3794	4.08853	4.3916
0.3796	4.08573	4.3836
0.3798	4.08227	4.37587
0.38	4.0784	4.3684
0.3802	4.0744	4.36067
0.3804	4.06947	4.35333
0.3806	4.06467	4.3464
0.3808	4.05933	4.33947
0.381	4.0544	4.3328
0.3812	4.04867	4.32667
0.3814	4.0428	4.32053
0.3816	4.03733	4.31493
0.3818	4.03147	4.30947
0.382	4.02547	4.30467
0.3822	4.01987	4.3
0.3824	4.01413	4.29547
0.3826	4.0088	4.29147
0.3828	4.0032	4.28733
0.383	3.99773	4.28427
0.3832	3.9928	4.28107
0.3834	3.988	4.2784
0.3836	3.98333	4.27547
0.3838	3.9788	4.27333
0.384	3.97493	4.27093
0.3842	3.97093	4.26907
0.3844	3.96733	4.2672
0.3846	3.96413	4.26573
0.3848	3.9612	4.26387
0.385	3.95867	4.2628
0.3852	3.9564	4.26133
0.3854	3.9544	4.26
0.3856	3.95267	4.25907
0.3858	3.9516	4.25773
0.386	3.95053	4.2568
0.3862	3.9496	4.2556
0.3864	3.94907	4.25453
0.3866	3.9488	4.2532
0.3868	3.94867	4.25187
0.387	3.94893	4.25093
0.3872	3.94933	4.2496
0.3874	3.94987	4.24827
0.3876	3.95053	4.2468
0.3878	3.9512	4.24533
0.388	3.95213	4.24387
0.3882	3.9532	4.242
0.3884	3.954	4.2404
0.3886	3.9552	4.23867
0.3888	3.95613	4.23693
0.389	3.9572	4.2352
0.3892	3.958	4.2332
0.3894	3.9588	4.23107
0.3896	3.9596	4.2296
0.3898	3.96027	4.2276
0.39	3.96093	4.22573
0.3902	3.96147	4.224
0.3904	3.96173	4.22227
0.3906	3.962	4.22093
0.3908	3.96213	4.21947
0.391	3.96227	4.218
0.3912	3.96227	4.2168
0.3914	3.962	4.21573
0.3916	3.96187	4.21493
0.3918	3.96173	4.214
0.392	3.96147	4.21333
0.3922	3.96093	4.2128
0.3924	3.96093	4.21227
0.3926	3.96053	4.21227
0.3928	3.96067	4.21227
0.393	3.96	4.21187
0.3932	3.96013	4.21187
0.3934	3.95973	4.21147
0.3936	3.95973	4.21173
0.3938	3.95973	4.21147
0.394	3.9596	4.21093
0.3942	3.95973	4.21027
0.3944	3.96013	4.20933
0.3946	3.96027	4.20853
0.3948	3.96053	4.20693
0.395	3.96093	4.20533
0.3952	3.96093	4.20307
0.3954	3.96133	4.2004
0.3956	3.96147	4.1972
0.3958	3.96147	4.19373
0.396	3.96173	4.1896
0.3962	3.96147	4.1848
0.3964	3.96093	4.17973
0.3966	3.96067	4.17387
0.3968	3.96	4.1676
0.397	3.95893	4.16093
0.3972	3.958	4.15333
0.3974	3.9564	4.146
0.3976	3.95453	4.13773
0.3978	3.95227	4.12933
0.398	3.95	4.12027
0.3982	3.9472	4.11133
0.3984	3.94387	4.102
0.3986	3.94053	4.09267
0.3988	3.93667	4.08293
0.399	3.93267	4.07333
0.3992	3.92813	4.06413
[truncated: 2,004 more rows]

## Sheet: BA models
	wo FMD	with IFD1	wo FMD	with IFD6	wo FMD	with IFD10
	CN05_03_wo	CN05_01_with	CN11_02_wo	CN11_01_with	CN14_06_wo	CN14_04_with
time [s]	input [ml/s]	input [ml/s]	input [ml/s]	input [ml/s]	input [ml/s]	input [ml/s]
0	0.862785	0.809688	0.94842	0.964392	1.11395	0.941424
0.0002	0.862884	0.809721	0.94842	0.964458	1.11415	0.942315
0.0004	0.863016	0.809787	0.948486	0.964524	1.11461	0.943206
0.0006	0.863115	0.809985	0.948618	0.964755	1.1153	0.944361
0.0008	0.86328	0.810249	0.948783	0.965052	1.11616	0.94545
0.001	0.863577	0.810579	0.949014	0.965514	1.11715	0.94677
0.0012	0.863841	0.810942	0.949311	0.966042	1.11837	0.948123
0.0014	0.864171	0.811305	0.94974	0.966669	1.11966	0.949608
0.0016	0.864468	0.811701	0.950103	0.967395	1.12108	0.951126
0.0018	0.864831	0.812163	0.950565	0.968055	1.1225	0.95271
0.002	0.865128	0.812658	0.950961	0.968847	1.12395	0.95436
0.0022	0.865458	0.813252	0.951489	0.969771	1.12556	0.956076
0.0024	0.865788	0.813714	0.952083	0.970563	1.12708	0.957825
0.0026	0.866184	0.814275	0.952611	0.971421	1.12857	0.959541
0.0028	0.866481	0.814836	0.953139	0.972279	1.12999	0.961323
0.003	0.866778	0.815463	0.953667	0.973137	1.13134	0.963072
0.0032	0.867075	0.816024	0.954195	0.974028	1.13259	0.964854
0.0034	0.867372	0.816585	0.954657	0.974787	1.13378	0.96657
0.0036	0.867504	0.817212	0.955152	0.975612	1.1349	0.968253
0.0038	0.867801	0.817806	0.955614	0.976338	1.13586	0.969837
0.004	0.868032	0.818367	0.955977	0.976998	1.13662	0.971454
0.0042	0.868197	0.818961	0.956373	0.977625	1.13731	0.972939
0.0044	0.868329	0.819654	0.95667	0.978186	1.13781	0.974292
0.0046	0.868527	0.820248	0.956967	0.978681	1.1382	0.975678
0.0048	0.868593	0.820875	0.957099	0.979044	1.13853	0.976833
0.005	0.868659	0.821469	0.957264	0.97944	1.13863	0.978021
0.0052	0.868758	0.822129	0.957363	0.979671	1.1387	0.978978
0.0054	0.868791	0.822855	0.957396	0.979836	1.13857	0.979836
0.0056	0.868923	0.823515	0.957396	0.979968	1.13843	0.980496
0.0058	0.86889	0.82434	0.957264	0.980001	1.1382	0.98109
0.006	0.868923	0.825099	0.957198	0.979935	1.13791	0.981618
0.0062	0.868956	0.825858	0.956967	0.97977	1.13751	0.981948
0.0064	0.868989	0.826683	0.956736	0.979671	1.13715	0.982113
0.0066	0.868989	0.827607	0.956439	0.979407	1.13668	0.982245
0.0068	0.869088	0.828597	0.956175	0.979077	1.13629	0.982113
0.007	0.869088	0.829554	0.955812	0.978681	1.13589	0.981948
0.0072	0.869253	0.830709	0.955416	0.978219	1.13543	0.98175
0.0074	0.869286	0.831831	0.955053	0.977823	1.13517	0.981288
0.0076	0.869352	0.833052	0.954723	0.977328	1.13484	0.980793
0.0078	0.869484	0.834339	0.95436	0.976767	1.13461	0.980166
0.008	0.869616	0.835692	0.953964	0.976206	1.13444	0.979473
0.0082	0.869781	0.837111	0.953634	0.975711	1.13434	0.978648
0.0084	0.870012	0.838629	0.953337	0.975117	1.13437	0.977856
0.0086	0.870243	0.840114	0.952974	0.974523	1.13444	0.976932
0.0088	0.870507	0.841665	0.952776	0.973929	1.13454	0.975942
0.009	0.870738	0.843282	0.952512	0.973401	1.13487	0.974952
0.0092	0.871035	0.844932	0.952413	0.972906	1.1352	0.973995
0.0094	0.871431	0.846615	0.952281	0.972378	1.13563	0.973005
0.0096	0.871761	0.848397	0.952182	0.971916	1.13606	0.972015
0.0098	0.872124	0.850146	0.952215	0.971421	1.13672	0.970926
0.01	0.872553	0.851862	0.952248	0.970959	1.13735	0.970002
0.0102	0.873015	0.853578	0.952347	0.970662	1.13807	0.969012
0.0104	0.873576	0.855294	0.952545	0.970332	1.13876	0.968121
0.0106	0.874038	0.856845	0.952842	0.970134	1.13952	0.967296
0.0108	0.874566	0.858528	0.953073	0.969936	1.14025	0.966537
0.011	0.875028	0.860079	0.953469	0.969837	1.14094	0.965745
0.0112	0.875622	0.861564	0.953964	0.969738	1.14173	0.965085
0.0114	0.876183	0.862884	0.954393	0.969738	1.14246	0.96459
0.0116	0.876744	0.864237	0.954954	0.969771	1.14312	0.964161
0.0118	0.877338	0.865425	0.955515	0.969969	1.14368	0.963765
0.012	0.877932	0.866481	0.956175	0.9702	1.14421	0.963468
0.0122	0.878526	0.867504	0.956802	0.970464	1.14464	0.963303
0.0124	0.87912	0.868296	0.957561	0.970794	1.14503	0.963171
0.0126	0.879714	0.869022	0.958254	0.971124	1.14533	0.963237
0.0128	0.880341	0.869649	0.959046	0.971652	1.1454	0.963402
0.013	0.880869	0.870045	0.959772	0.97218	1.14543	0.9636
0.0132	0.881496	0.870375	0.960564	0.972708	1.1454	0.963897
0.0134	0.881958	0.87054	0.961389	0.973335	1.1451	0.964326
0.0136	0.882585	0.870639	0.962214	0.973995	1.14484	0.964854
0.0138	0.883047	0.870573	0.962973	0.974655	1.14431	0.965316
0.014	0.883575	0.870375	0.963798	0.975414	1.14381	0.966042
0.0142	0.88407	0.870012	0.964557	0.976173	1.14305	0.966735
0.0144	0.884565	0.869715	0.965382	0.976965	1.1423	0.967527
0.0146	0.885093	0.86922	0.966108	0.977757	1.14137	0.968352
0.0148	0.885489	0.868725	0.9669	0.97845	1.14041	0.969243
0.015	0.885852	0.867999	0.967626	0.979176	1.13929	0.970167
0.0152	0.886347	0.867372	0.968352	0.980001	1.13824	0.971157
0.0154	0.886677	0.866745	0.969078	0.980826	1.13708	0.972213
0.0156	0.887007	0.866019	0.969771	0.981486	1.13579	0.973203
0.0158	0.887403	0.865326	0.970497	0.982113	1.13461	0.974259
0.016	0.8877	0.864666	0.971058	0.982839	1.13335	0.975315
0.0162	0.888063	0.864039	0.971751	0.983433	1.13213	0.976371
0.0164	0.88836	0.863445	0.972345	0.984093	1.13088	0.977427
0.0166	0.888591	0.836649	0.973005	0.984555	1.12972	0.978549
0.0168	0.888822	0.83622	0.9735	0.98505	1.12857	0.979605
0.017	0.889086	0.835989	0.974127	0.985413	1.12754	0.980628
0.0172	0.889284	0.83589	0.974688	0.985776	1.12649	0.981618
0.0174	0.889614	0.835923	0.975315	0.986073	1.12566	0.982641
0.0176	0.889779	0.836154	0.975909	0.986238	1.12484	0.983631
0.0178	0.89001	0.836517	0.976404	0.986403	1.12418	0.984621
0.018	0.890208	0.837111	0.976998	0.986469	1.12365	0.985512
0.0182	0.890505	0.837936	0.977625	0.986568	1.12319	0.986436
0.0184	0.89067	0.838926	0.978186	0.986469	1.12289	0.98736
0.0186	0.891	0.840081	0.978879	0.986337	1.12276	0.988218
0.0188	0.891231	0.841434	0.979506	0.986238	1.12276	0.989076
0.019	0.891528	0.842919	0.980166	0.986007	1.12286	0.989835
0.0192	0.891792	0.844635	0.980859	0.985776	1.12322	0.990693
0.0194	0.892155	0.846483	0.981552	0.985479	1.12355	0.991452
0.0196	0.892551	0.84843	0.982311	0.985083	1.12411	0.992211
0.0198	0.892848	0.850575	0.983103	0.984786	1.12487	0.993003
0.02	0.89331	0.852786	0.983829	0.984357	1.12563	0.993795
0.0202	0.893772	0.855096	0.984654	0.983895	1.12659	0.994488
0.0204	0.8943	0.857505	0.985446	0.983532	1.12761	0.995214
0.0206	0.894861	0.859914	0.98637	0.983037	1.1287	0.995874
0.0208	0.895455	0.862389	0.987228	0.982542	1.12995	0.996633
0.021	0.896115	0.864897	0.988086	0.98208	1.13121	0.997359
0.0212	0.896742	0.867438	0.98901	0.981651	1.13253	0.998019
0.0214	0.897501	0.86988	0.989934	0.981222	1.13388	0.998712
0.0216	0.898293	0.872256	0.990825	0.980727	1.1354	0.999405
0.0218	0.899151	0.874632	0.991716	0.980364	1.13678	1.00006
0.022	0.900042	0.876777	0.992706	0.979869	1.1382	1.00073
0.0222	0.901032	0.878922	0.993597	0.979506	1.13962	1.00138
0.0224	0.901956	0.880968	0.994521	0.979209	1.14101	1.00201
0.0226	0.903045	0.882783	0.995412	0.978813	1.14236	1.00261
0.0228	0.904134	0.884565	0.996237	0.978483	1.14368	1.00317
0.023	0.905256	0.88605	0.997095	0.978186	1.145	1.00376
0.0232	0.906477	0.887403	0.997953	0.977955	1.14619	1.00432
0.0234	0.907698	0.888591	0.998745	0.977691	1.14738	1.00482
0.0236	0.908919	0.889581	0.999405	0.977559	1.1484	1.00534
0.0238	0.910173	0.890406	1.00013	0.977328	1.14946	1.00581
0.024	0.911427	0.891	1.00076	0.97713	1.15031	1.00614
0.0242	0.912747	0.891429	1.00138	0.977064	1.15114	1.0065
0.0244	0.9141	0.891726	1.00191	0.976998	1.15183	1.00696
0.0246	0.915321	0.891825	1.00241	0.976833	1.15243	1.00726
0.0248	0.916608	0.891792	1.0028	0.976866	1.15305	1.00756
0.025	0.917862	0.891528	1.0031	0.976833	1.15338	1.00782
0.0252	0.919083	0.891297	1.0034	0.976833	1.15381	1.00808
0.0254	0.920271	0.890802	1.00363	0.976833	1.15411	1.00832
0.0256	0.921426	0.890208	1.00376	0.976866	1.15431	1.00855
0.0258	0.922416	0.889614	1.00389	0.976998	1.15437	1.00874
0.026	0.923439	0.888822	1.00393	0.976998	1.1545	1.00897
0.0262	0.924363	0.888162	1.00386	0.977196	1.15454	1.00917
0.0264	0.925254	0.887337	1.00376	0.977295	1.15447	1.00944
0.0266	0.926013	0.886545	1.00366	0.977427	1.15434	1.0097
0.0268	0.926739	0.885753	1.00356	0.977625	1.15421	1.00997
0.027	0.9273	0.884928	1.00333	0.977889	1.15401	1.01033
0.0272	0.927762	0.884136	1.00317	0.978054	1.15385	1.01069
0.0274	0.928092	0.883476	1.00294	0.978351	1.15361	1.01105
0.0276	0.928521	0.882783	1.0027	0.978582	1.15332	1.01152
0.0278	0.928653	0.882222	1.00247	0.978912	1.15309	1.01201
0.028	0.928719	0.881793	1.00224	0.979176	1.15276	1.01257
0.0282	0.928752	0.881331	1.00198	0.979539	1.15256	1.0133
0.0284	0.891033	0.881067	1.00185	0.979869	1.15226	1.01389
0.0286	0.890604	0.880935	1.00168	0.980232	1.152	1.01468
0.0288	0.890043	0.880869	1.00158	0.980628	1.15177	1.01548
0.029	0.889482	0.881001	1.00162	0.981024	1.15147	1.01643
0.0292	0.888921	0.881166	1.00155	0.98142	1.1513	1.01739
0.0294	0.888261	0.881496	1.00168	0.981849	1.15107	1.01838
0.0296	0.887634	0.881958	1.00188	0.982212	1.15091	1.0195
0.0298	0.886974	0.882486	1.00208	0.982641	1.15074	1.02072
0.03	0.886347	0.883146	1.00244	0.983037	1.15068	1.02194
0.0302	0.885753	0.883938	1.00287	0.983499	1.15051	1.02323
0.0304	0.885225	0.884763	1.0034	0.983862	1.15048	1.02455
0.0306	0.884763	0.88572	1.00399	0.984324	1.15048	1.0259
0.0308	0.884235	0.886842	1.00472	0.984654	1.15041	1.02729
0.031	0.883905	0.88803	1.00554	0.985116	1.15048	1.02877
0.0312	0.883575	0.889251	1.0064	0.985512	1.15051	1.03019
0.0314	0.883476	0.890505	1.00736	0.985941	1.15061	1.03165
0.0316	0.883377	0.891891	1.00841	0.986271	1.15071	1.03316
0.0318	0.883443	0.89331	1.00964	0.9867	1.15094	1.03468
0.032	0.883641	0.894696	1.01079	0.987096	1.15107	1.03613
0.0322	0.883971	0.896148	1.01204	0.987492	1.15134	1.03762
0.0324	0.8844	0.897732	1.01346	0.987888	1.1515	1.03907
0.0326	0.885027	0.899217	1.01485	0.988284	1.1518	1.04056
0.0328	0.885852	0.900735	1.01627	0.988746	1.15213	1.04194
0.033	0.88671	0.902286	1.01775	0.989109	1.15243	1.04343
0.0332	0.887832	0.903804	1.0192	0.989604	1.15279	1.04475
0.0334	0.88902	0.905289	1.02062	0.990066	1.15318	1.04603
0.0336	0.890406	0.90684	1.02211	0.99066	1.15352	1.04732
0.0338	0.891858	0.908325	1.02369	0.991155	1.15394	1.04858
0.034	0.893508	0.909843	1.02514	0.991716	1.15441	1.0498
0.0342	0.895257	0.911262	1.02656	0.99231	1.1548	1.05095
0.0344	0.897039	0.912681	1.02795	0.993003	1.15523	1.05214
0.0346	0.899019	0.914067	1.0293	0.993696	1.15569	1.0532
0.0348	0.900933	0.915486	1.03066	0.994389	1.15612	1.05428
0.035	0.903045	0.916872	1.03191	0.995214	1.15662	1.05534
0.0352	0.905091	0.918225	1.0331	0.99594	1.15705	1.0563
0.0354	0.907203	0.919578	1.03425	0.996864	1.15748	1.05722
0.0356	0.909249	0.920931	1.03531	0.997689	1.15787	1.05808
0.0358	0.911361	0.922218	1.03633	0.99858	1.15837	1.05894
0.036	0.913308	0.923538	1.03719	0.999471	1.15889	1.0598
0.0362	0.915288	0.924858	1.03805	1.00046	1.15926	1.06059
0.0364	0.917169	0.926112	1.03877	1.00142	1.15972	1.06131
0.0366	0.918852	0.927432	1.03953	1.00238	1.16012	1.06204
0.0368	0.920535	0.928719	1.04023	1.0033	1.16058	1.06276
0.037	0.922086	0.930072	1.04079	1.00422	1.16107	1.06346
0.0372	0.923406	0.931491	1.04135	1.00518	1.16147	1.06412
0.0374	0.924561	0.932778	1.04181	1.00604	1.16193	1.06478
0.0376	0.925452	0.934197	1.04227	1.007	1.16236	1.06547
0.0378	0.926376	0.935583	1.04263	1.00779	1.16275	1.06607
0.038	0.92697	0.937002	1.04296	1.00848	1.16325	1.06669
0.0382	0.9273	0.938421	1.04339	1.00924	1.16378	1.06725
0.0384	0.927465	0.939939	1.04366	1.0098	1.16421	1.06781
0.0386	0.927498	0.941391	1.04395	1.01036	1.16474	1.06847
0.0388	0.9273	0.942876	1.04422	1.01082	1.16516	1.069
0.039	0.92697	0.944427	1.04452	1.01122	1.16572	1.06963
0.0392	0.926442	0.946011	1.04485	1.01152	1.16632	1.07022
0.0394	0.92565	0.947595	1.04521	1.01165	1.16688	1.07088
0.0396	0.924759	0.949146	1.04547	1.01178	1.16761	1.07148
0.0398	0.923802	0.950862	1.0459	1.01175	1.16817	1.07217
0.04	0.922713	0.952446	1.0463	1.01171	1.16889	1.0729
0.0402	0.921492	0.953997	1.04666	1.01145	1.16959	1.07362
0.0404	0.920238	0.955713	1.04712	1.01115	1.17041	1.07441
0.0406	0.918918	0.95733	1.04762	1.01079	1.1711	1.0753
0.0408	0.917565	0.958947	1.04811	1.01033	1.17193	1.07616
0.041	0.916179	0.960531	1.04867	1.00977	1.17282	1.07709
0.0412	0.914892	0.962181	1.04927	1.00921	1.17371	1.07804
0.0414	0.913638	0.963765	1.04996	1.00858	1.17464	1.07913
0.0416	0.912417	0.965316	1.05059	1.00795	1.17566	1.08019
0.0418	0.911328	0.9669	1.05128	1.00723	1.17665	1.08138
0.042	0.910371	0.968319	1.05207	1.0066	1.17764	1.0826
0.0422	0.909513	0.969837	1.05283	1.00584	1.17876	1.08388
0.0424	0.908853	0.971256	1.05369	1.00518	1.17975	1.08517
0.0426	0.908391	0.972609	1.05448	1.00455	1.18087	1.08662
0.0428	0.908094	0.973962	1.05544	1.00393	1.18193	1.08801
0.043	0.907995	0.975216	1.05626	1.00343	1.18298	1.08946
0.0432	0.908094	0.976437	1.05725	1.00284	1.18411	1.09098
0.0434	0.908457	0.977658	1.05824	1.00251	1.18523	1.09237
0.0436	0.909018	0.97878	1.05917	1.00208	1.18632	1.09392
0.0438	0.90981	0.979935	1.06022	1.00195	1.18741	1.09534
0.044	0.9108	0.980892	1.06118	1.00178	1.1885	1.09672
0.0442	0.912054	0.981882	1.06227	1.00181	1.18952	1.09811
0.0444	0.913506	0.982806	1.06339	1.00185	1.19044	1.09939
0.0446	0.91509	0.983631	1.06448	1.00218	1.19143	1.10062
0.0448	0.916872	0.984489	1.06557	1.00247	1.19242	1.1018
0.045	0.918885	0.985314	1.06666	1.00294	1.19341	1.10269
0.0452	0.920964	0.986073	1.06788	1.00363	1.19424	1.10369
0.0454	0.923175	0.986799	1.069	1.00432	1.19506	1.10438
0.0456	0.925485	0.987459	1.07022	1.00528	1.19582	1.10497
0.0458	0.927894	0.988152	1.07144	1.00627	1.19661	1.10537
0.046	0.930402	0.988812	1.0726	1.00736	1.19731	1.10566
0.0462	0.932943	0.989439	1.07389	1.00851	1.198	1.1058
0.0464	0.935451	0.99	1.07514	1.00983	1.19863	1.1058
0.0466	0.937926	0.990627	1.07653	1.01122	1.19919	1.10553
0.0468	0.940368	0.991221	1.07781	1.0127	1.19968	1.1051
0.047	0.942744	0.991848	1.07913	1.01422	1.20021	1.10444
0.0472	0.945087	0.992376	1.08052	1.01584	1.20067	1.10375
0.0474	0.947232	0.992937	1.08194	1.01746	1.20113	1.10289
0.0476	0.949245	0.993597	1.08336	1.01911	1.20153	1.10184
0.0478	0.951159	0.994191	1.08481	1.02079	1.20189	1.10062
0.048	0.952908	0.994818	1.08626	1.02244	1.20229	1.09943
0.0482	0.954525	0.995445	1.08778	1.02419	1.20265	1.09801
0.0484	0.955878	0.996138	1.08923	1.02581	1.20301	1.09659
0.0486	0.957099	0.996831	1.09078	1.02742	1.20338	1.09504
0.0488	0.958188	0.99759	1.0597	1.02907	1.20368	1.09355
0.049	0.959046	0.998316	1.06105	1.03062	1.204	1.09204
0.0492	0.959739	0.999108	1.06247	1.03211	1.2043	1.09048
0.0494	0.960168	0.999933	1.06395	1.03346	1.2047	1.089
0.0496	0.960498	1.00076	1.06544	1.03491	1.20513	1.08758
0.0498	0.96063	1.00165	1.06689	1.0362	1.20552	1.08626
0.05	0.960564	1.0027	1.06847	1.03739	1.20595	1.08507
0.0502	0.960465	1.00363	1.06996	1.03848	1.20645	1.08388
0.0504	0.960201	1.00469	1.07161	1.03947	1.20701	1.08293
0.0506	0.959805	1.00574	1.07319	1.04046	1.2075	1.08207
0.0508	0.959343	1.00693	1.07481	1.04131	1.20806	1.08148
0.051	0.958815	1.00802	1.07646	1.04201	1.20876	1.08105
0.0512	0.958155	1.00917	1.07811	1.0427	1.20945	1.08078
0.0514	0.957561	1.01033	1.07973	1.0433	1.21018	1.08072
0.0516	0.956934	1.01161	1.08138	1.04369	1.21097	1.08085
0.0518	0.956274	1.01293	1.08306	1.04412	1.21176	1.08118
0.052	0.955647	1.01425	1.08464	1.04442	1.21262	1.08181
0.0522	0.955053	1.01561	1.08636	1.04458	1.21354	1.0826
0.0524	0.954525	1.01696	1.08798	1.04471	1.21456	1.08365
0.0526	0.954063	1.01835	1.08959	1.04478	1.21559	1.08478
0.0528	0.953733	1.01977	1.09118	1.04478	1.21661	1.08623
0.053	0.953403	1.02115	1.0927	1.04475	1.2177	1.08778
0.0532	0.953304	1.02257	1.09428	1.04455	1.21882	1.08956
0.0534	0.953337	1.02406	1.09577	1.04435	1.22001	1.09144
0.0536	0.953403	1.02544	1.09728	1.04412	1.2212	1.09352
0.0538	0.9537	1.02693	1.0987	1.04382	1.22242	1.09573
0.054	0.954162	1.02838	1.10009	1.04353	1.22361	1.09804
0.0542	0.954756	1.02986	1.10147	1.04313	1.22489	1.10038
0.0544	0.955449	1.03128	1.10279	1.0428	1.22615	1.10289
0.0546	0.956406	1.03264	1.10405	1.0424	1.22744	1.1055
0.0548	0.957462	1.03412	1.10524	1.04207	1.22862	1.10807
0.055	0.958782	1.03544	1.10652	1.04174	1.22988	1.11065
0.0552	0.960168	1.03679	1.10758	1.04135	1.23113	1.11326
0.0554	0.961686	1.03815	1.10864	1.04108	1.23239	1.1159
0.0556	0.963402	1.0395	1.10972	1.04082	1.23351	1.11844
0.0558	0.965217	1.04082	1.11068	1.04052	1.23466	1.12104
0.056	0.96723	1.04201	1.11167	1.04042	1.23572	1.12349
0.0562	0.969375	1.04323	1.11256	1.04029	1.23674	1.12599
0.0564	0.971619	1.04442	1.11345	1.04026	1.23776	1.12824
0.0566	0.973896	1.0456	1.11428	1.04039	1.23862	1.13058
0.0568	0.976305	1.04666	1.11504	1.04056	1.23948	1.13279
0.057	0.978846	1.04772	1.11583	1.04075	1.24021	1.1348
0.0572	0.981321	1.04874	1.11665	1.04122	1.24083	1.13685
0.0574	0.983961	1.04973	1.11735	1.04168	1.24136	1.13873
0.0576	0.986568	1.05062	1.11801	1.04234	1.24186	1.14051
0.0578	0.989208	1.05141	1.1187	1.0431	1.24229	1.14216
0.058	0.991815	1.05224	1.11949	1.04395	1.24248	1.14381
0.0582	0.994455	1.053	1.12012	1.04495	1.24262	1.1453
0.0584	0.997062	1.05372	1.12081	1.02227	1.24268	1.14662
0.0586	0.999636	1.05442	1.12154	1.0232	1.24262	1.14797
0.0588	1.00211	1.05508	1.1222	1.02429	1.24252	1.14919
0.059	1.00465	1.05557	1.12296	1.02538	1.24225	1.15028
0.0592	1.007	1.05607	1.12362	1.02663	1.24192	1.15144
0.0594	1.0093	1.05663	1.12438	1.02788	1.24153	1.15239
0.0596	1.01152	1.05706	1.12513	1.0293	1.24106	1.15342
0.0598	1.0136	1.05755	1.12603	1.03076	1.2405	1.15434
0.06	1.01561	1.05798	1.12678	1.03234	1.23994	1.1552
0.0602	1.01755	1.05824	1.12768	1.03396	1.23925	1.15616
0.0604	1.0192	1.05871	1.12857	1.03567	1.23862	1.15701
0.0606	1.02095	1.0591	1.12942	1.03739	1.2379	1.15794
0.0608	1.02247	1.0594	1.13038	1.0392	1.23724	1.15876
0.061	1.02389	1.05976	1.13137	1.04105	1.23661	1.15959
0.0612	1.02518	1.06009	1.13236	1.0429	1.23595	1.16051
0.0614	1.02633	1.06042	1.13345	1.04488	1.23529	1.16137
0.0616	1.02739	1.06085	1.13447	1.04673	1.23476	1.16233
0.0618	1.02821	1.06125	1.13553	1.04874	1.2343	1.16342
0.062	1.02904	1.06168	1.13668	1.05055	1.19071	1.16444
0.0622	1.02977	1.06207	1.13774	1.05247	1.19047	1.16546
0.0624	1.03033	1.06257	1.13893	1.05435	1.19024	1.16662
0.0626	1.03085	1.06316	1.14002	1.05617	1.19024	1.16787
0.0628	1.03122	1.06372	1.14117	1.05798	1.19028	1.16919
0.063	1.03151	1.06432	1.1423	1.0598	1.19047	1.17048
0.0632	1.03184	1.06491	1.14352	1.06144	1.19084	1.17196
0.0634	1.03194	1.06564	1.14457	1.06316	1.19123	1.17341
0.0636	1.03214	1.06639	1.14566	1.06471	1.19186	1.175
0.0638	1.03231	1.06719	1.14678	1.06623	1.19269	1.17668
0.064	1.03244	1.06804	1.1479	1.06771	1.19354	1.1784
0.0642	1.0325	1.06897	1.14889	1.06907	1.19453	1.18018
0.0644	1.03267	1.06993	1.14992	1.07045	1.19575	1.18199
0.0646	1.03287	1.07098	1.15091	1.07161	1.19704	1.18391
0.0648	1.033	1.07207	1.1519	1.07283	1.19846	1.18592
0.065	1.03326	1.07326	1.15282	1.07392	1.20005	1.18793
0.0652	1.03353	1.07441	1.15381	1.07491	1.20169	1.19011
0.0654	1.03389	1.0757	1.1546	1.07583	1.20338	1.19219
0.0656	1.03439	1.07705	1.15549	1.07676	1.20526	1.19443
0.0658	1.03491	1.07837	1.15632	1.07761	1.20721	1.19665
0.066	1.03551	1.07979	1.15711	1.07837	1.20922	1.19902
0.0662	1.0363	1.08134	1.15794	1.07907	1.21123	1.20117
0.0664	1.03716	1.08283	1.15863	1.07983	1.21338	1.20351
0.0666	1.03805	1.08441	1.15939	1.08042	1.21542	1.20585
0.0668	1.03917	1.08603	1.16008	1.08108	1.21767	1.20816
0.067	1.04039	1.08768	1.16074	1.08167	1.21981	1.21051
0.0672	1.04174	1.08933	1.16143	1.08224	1.22192	1.21282
0.0674	1.04316	1.09111	1.16213	1.08276	1.2242	1.21519
0.0676	1.04475	1.09286	1.16279	1.08336	1.22625	1.2174
0.0678	1.04643	1.09468	1.16351	1.08385	1.22829	1.21965
0.068	1.04818	1.09656	1.16411	1.08445	1.23037	1.22182
0.0682	1.05016	1.09837	1.16477	1.08504	1.23229	1.22397
0.0684	1.05214	1.10029	1.16543	1.0856	1.2343	1.22612
0.0686	1.05418	1.10217	1.16615	1.08623	1.23608	1.22813
0.0688	1.05636	1.10408	1.16678	1.08676	1.2379	1.23011
0.069	1.05864	1.10596	1.16744	1.08745	1.23955	1.23196
0.0692	1.06085	1.10791	1.16817	1.08811	1.24113	1.2338
0.0694	1.06326	1.10982	1.16883	1.0888	1.24265	1.23549
0.0696	1.0657	1.11177	1.16952	1.08956	1.24403	1.2371
0.0698	1.06811	1.11362	1.17018	1.09029	1.24532	1.23862
0.07	1.07062	1.11553	1.17081	1.09105	1.24651	1.24017
0.0702	1.07316	1.11741	1.17153	1.09184	1.24757	1.24149
0.0704	1.07563	1.11919	1.17216	1.0927	1.24859	1.24271
0.0706	1.07818	1.12101	1.17279	1.09349	1.24945	1.24387
0.0708	1.08065	1.12282	1.17345	1.09441	1.25021	1.24496
0.071	1.08313	1.12454	1.17404	1.09527	1.2509	1.24598
0.0712	1.08557	1.12622	1.17467	1.09616	1.25152	1.24684
0.0714	1.08798	1.12787	1.17536	1.09709	1.25195	1.2477
0.0716	1.09039	1.12949	1.17592	1.09794	1.25238	1.24842
0.0718	1.09276	1.13101	1.17652	1.09883	1.25275	1.24905
0.072	1.09501	1.13246	1.17708	1.09973	1.25304	1.24961
0.0722	1.09722	1.13378	1.17761	1.10052	1.25337	1.25014
0.0724	1.09939	1.13513	1.17817	1.10141	1.25347	1.25067
0.0726	1.10147	1.13639	1.17876	1.10227	1.25367	1.251
0.0728	1.10349	1.13754	1.17939	1.10302	1.2537	1.25143
0.073	1.10543	1.13863	1.17992	1.10378	1.2538	1.25179
0.0732	1.10718	1.13962	1.18048	1.10454	1.2539	1.25222
0.0734	1.10893	1.14058	1.18107	1.1053	1.25387	1.25255
0.0736	1.11058	1.1414	1.1817	1.10586	1.25393	1.25284
0.0738	1.11213	1.1422	1.18229	1.10649	1.25403	1.25324
0.074	1.11365	1.14295	1.18295	1.10718	1.25407	1.2536
0.0742	1.115	1.14355	1.18364	1.10771	1.25423	1.25403
0.0744	1.11626	1.14414	1.1844	1.10824	1.2543	1.25449
0.0746	1.11748	1.14464	1.18519	1.10883	1.25443	1.25499
0.0748	1.1186	1.14513	1.18599	1.10933	1.25469	1.25552
0.075	1.11962	1.14556	1.18691	1.10982	1.25496	1.25628
0.0752	1.12058	1.14593	1.18783	1.11028	1.25522	1.2569
0.0754	1.12144	1.14635	1.18899	1.11071	1.25562	1.25763
0.0756	1.12223	1.14668	1.19005	1.11118	1.25605	1.25852
0.0758	1.12302	1.14708	1.19117	1.1116	1.25648	1.25948
0.076	1.12365	1.14744	1.19249	1.11207	1.25704	1.2605
0.0762	1.12424	1.14774	1.19381	1.11256	1.25763	1.26152
0.0764	1.12481	1.14817	1.19516	1.11306	1.25829	1.26275
0.0766	1.12533	1.1486	1.19661	1.11355	1.25905	1.2639
0.0768	1.12586	1.14906	1.19823	1.11411	1.25978	1.26529
0.077	1.12629	1.14965	1.19978	1.11474	1.26067	1.26667
0.0772	1.12669	1.15021	1.2015	1.11533	1.26159	1.26806
0.0774	1.12721	1.15091	1.20321	1.11606	1.26248	1.26958
0.0776	1.12764	1.1516	1.20506	1.11672	1.26354	1.27109
0.0778	1.12814	1.15249	1.20684	1.11735	1.26463	1.27261
0.078	1.12857	1.15345	1.20872	1.1182	1.26568	1.2742
0.0782	1.12903	1.1545	1.21067	1.119	1.2669	1.27585
0.0784	1.12959	1.15569	1.21259	1.11986	1.26799	1.27743
0.0786	1.13018	1.15688	1.21453	1.12081	1.26921	1.27905
0.0788	1.13081	1.15833	1.21648	1.12167	1.27047	1.28066
0.079	1.13147	1.15988	1.21849	1.12259	1.27165	1.28228
0.0792	1.13216	1.16147	1.22037	1.12362	1.27294	1.28383
0.0794	1.13299	1.16318	1.22232	1.12464	1.27413	1.28535
0.0796	1.13381	1.165	1.22427	1.1256	1.27538	1.2869
0.0798	1.13477	1.16695	1.22618	1.12659	1.27664	1.28829
0.08	1.13576	1.16902	1.22803	1.12764	1.27786	1.28964
0.0802	1.13678	1.17117	1.22984	1.12863	1.27901	1.29103
0.0804	1.13794	1.17328	1.23163	1.12959	1.2801	1.29228
0.0806	1.13913	1.17559	1.23338	1.13065	1.28129	1.2935
0.0808	1.14045	1.17793	1.23499	1.13154	1.28231	1.29462
0.081	1.14177	1.18031	1.23667	1.13249	1.28334	1.29571
0.0812	1.14315	1.18275	1.23816	1.13325	1.28423	1.2967
0.0814	1.14467	1.18516	1.23974	1.13414	1.28522	1.29759
0.0816	1.14609	1.1876	1.24123	1.13497	1.28611	1.29855
0.0818	1.14764	1.19005	1.24262	1.13566	1.2869	1.29941
0.082	1.14919	1.19246	1.24394	1.13642	1.28763	1.3002
0.0822	1.15074	1.19483	1.24529	1.13702	1.28832	1.30099
0.0824	1.15239	1.19717	1.24638	1.13767	1.28898	1.30172
0.0826	1.15388	1.19948	1.24766	1.13824	1.28954	1.30244
0.0828	1.15553	1.20163	1.24869	1.13873	1.29004	1.30317
0.083	1.15708	1.20371	1.24981	1.13929	1.2905	1.30383
0.0832	1.1586	1.20565	1.2508	1.13969	1.29089	1.30459
0.0834	1.16015	1.20757	1.25189	1.14012	1.29129	1.30528
0.0836	1.16163	1.20938	1.25281	1.14058	1.29159	1.30598
0.0838	1.16308	1.21103	1.25374	1.14101	1.29185	1.30673
0.084	1.1644	1.21255	1.25459	1.14137	1.29208	1.30756
0.0842	1.16566	1.21397	1.25545	1.14183	1.29225	1.30835
0.0844	1.16691	1.21522	1.25631	1.1423	1.29248	1.30914
0.0846	1.16803	1.21631	1.25707	1.14282	1.29264	1.31007
0.0848	1.16912	1.21737	1.25779	1.14338	1.29278	1.31099
0.085	1.17011	1.21823	1.25859	1.14391	1.29294	1.31201
0.0852	1.17094	1.21895	1.25928	1.14451	1.29304	1.31304
0.0854	1.17183	1.21961	1.26001	1.1453	1.29324	1.31413
0.0856	1.17256	1.22008	1.2607	1.14606	1.2934	1.31525
0.0858	1.17318	1.22057	1.26139	1.14691	1.29367	1.31637
0.086	1.17374	1.22077	1.26205	1.14787	1.29396	1.31756
0.0862	1.17417	1.2211	1.26265	1.14893	1.29419	1.31881
0.0864	1.17454	1.2212	1.26327	1.15008	1.29456	1.32
0.0866	1.17487	1.22136	1.26397	1.1513	1.29499	1.32135
0.0868	1.17523	1.2214	1.26456	1.15256	1.29545	1.32257
0.087	1.17539	1.22143	1.26519	1.15401	1.29598	1.3238
0.0872	1.17559	1.22146	1.26575	1.15549	1.2966	1.32518
0.0874	1.17566	1.22136	1.26647	1.15705	1.29733	1.32647
0.0876	1.17576	1.2214	1.26703	1.15873	1.29809	1.32772
0.0878	1.17592	1.2214	1.2676	1.16051	1.29898	1.32888
0.088	1.17596	1.22133	1.26826	1.16219	1.29994	1.33016
0.0882	1.17605	1.2214	1.26888	1.16411	1.30096	1.33139
0.0884	1.17619	1.22156	1.26954	1.16592	1.30208	1.33251
0.0886	1.17632	1.22166	1.27014	1.16777	1.3033	1.3336
0.0888	1.17645	1.22179	1.27076	1.16972	1.30459	1.33465
0.089	1.17665	1.22209	1.27136	1.17166	1.30604	1.33571
0.0892	1.17691	1.22239	1.27198	1.17361	1.30746	1.33666
0.0894	1.17724	1.22281	1.27265	1.17546	1.30904	1.33759
0.0896	1.17764	1.22331	1.27334	1.17737	1.31069	1.33851
0.0898	1.17813	1.22381	1.274	1.17916	1.31234	1.33934
0.09	1.17869	1.22437	1.27466	1.18097	1.31406	1.34016
0.0902	1.17932	1.22513	1.27538	1.18269	1.31581	1.34092
0.0904	1.18005	1.22585	1.27611	1.1844	1.31762	1.34171
0.0906	1.18091	1.22671	1.2769	1.18595	1.31954	1.34247
0.0908	1.18176	1.22757	1.2776	1.18751	1.32135	1.3432
0.091	1.18285	1.22849	1.27839	1.18889	1.32317	1.34393
0.0912	1.18397	1.22948	1.27915	1.19021	1.32505	1.34475
0.0914	1.18519	1.23054	1.27994	1.19153	1.3269	1.34554
0.0916	1.18648	1.23156	1.28083	1.19265	1.32868	1.34637
0.0918	1.1878	1.23272	1.28162	1.19378	1.33049	1.34722
0.092	1.18935	1.23384	1.28255	1.19483	1.33214	1.34825
0.0922	1.19087	1.23499	1.2835	1.19566	1.33383	1.34934
0.0924	1.19239	1.23611	1.28439	1.19661	1.33535	1.35043
0.0926	1.1941	1.23727	1.28535	1.19747	1.33686	1.35165
0.0928	1.19585	1.23842	1.28627	1.19813	1.33831	1.3529
0.093	1.19754	1.23955	1.2873	1.19886	1.33973	1.35432
0.0932	1.19929	1.24067	1.28822	1.19955	1.34102	1.35584
0.0934	1.2011	1.24179	1.28924	1.20031	1.34218	1.35759
0.0936	1.20288	1.24288	1.2903	1.20094	1.34326	1.3594
0.0938	1.2047	1.24384	1.29139	1.20163	1.34429	1.36128
0.094	1.20651	1.24473	1.29238	1.20242	1.34521	1.36343
0.0942	1.20826	1.24575	1.29347	1.20315	1.34604	1.36564
0.0944	1.21004	1.24661	1.29459	1.20391	1.34686	1.36795
0.0946	1.21179	1.24747	1.29565	1.20476	1.34759	1.37046
0.0948	1.21351	1.24832	1.29677	1.20572	1.34835	1.3731
0.095	1.21519	1.24908	1.29786	1.20674	1.34901	1.37577
0.0952	1.21684	1.24974	1.29895	1.2078	1.34967	1.37867
0.0954	1.21836	1.25047	1.30004	1.20899	1.35026	1.38151
0.0956	1.21991	1.25113	1.30116	1.21024	1.35102	1.38448
0.0958	1.22143	1.25185	1.30228	1.21163	1.35165	1.38758
0.096	1.22291	1.25245	1.30333	1.21311	1.35244	1.39075
0.0962	1.22427	1.25317	1.30442	1.21466	1.35323	1.39392
0.0964	1.22555	1.2538	1.30545	1.21631	1.35406	1.39712
0.0966	1.22687	1.25453	1.30647	1.21803	1.35501	1.40029
0.0968	1.22803	1.25525	1.30756	1.21985	1.3561	1.40349
0.097	1.22925	1.25601	1.30855	1.22176	1.35726	1.40659
0.0972	1.23034	1.2568	1.30947	1.22374	1.35851	1.40969
0.0974	1.23149	1.25773	1.31046	1.22578	1.35986	1.4127
0.0976	1.23252	1.25875	1.31139	1.22776	1.36148	1.4156
0.0978	1.23347	1.25987	1.31234	1.22994	1.36313	1.41847
0.098	1.2345	1.2611	1.31327	1.23205	1.36498	1.42118
0.0982	1.23549	1.26242	1.31409	1.23423	1.36683	1.42372
0.0984	1.23641	1.2639	1.31495	1.23631	1.36894	1.42623
0.0986	1.23734	1.26548	1.31581	1.23842	1.37122	1.4285
0.0988	1.23823	1.2673	1.31654	1.24054	1.37353	1.43071
0.099	1.23922	1.26921	1.31733	1.24248	1.376	1.43266
0.0992	1.24014	1.27126	1.31809	1.24446	1.37858	1.43441
0.0994	1.2411	1.27354	1.31885	1.24638	1.38118	1.43613
0.0996	1.24202	1.27591	1.31954	1.24822	1.38399	1.43771
0.0998	1.24304	1.27845	1.3203	1.24994	1.38679	1.43906
0.1	1.24403	1.28113	1.32096	1.25159	1.38956	1.44025
0.1002	1.24512	1.284	1.32165	1.25308	1.39244	1.44141
0.1004	1.24611	1.2869	1.32234	1.25449	1.39534	1.44243
0.1006	1.24727	1.28994	1.32307	1.25575	1.39811	1.44329
0.1008	1.24842	1.29317	1.32383	1.25687	1.40101	1.44398
0.101	1.24958	1.29644	1.32455	1.25789	1.40369	1.44464
0.1012	1.25083	1.29977	1.32528	1.25879	1.40639	1.44533
0.1014	1.25212	1.30314	1.32607	1.25954	1.40894	1.44589
0.1016	1.25347	1.30657	1.32693	1.26011	1.41141	1.44639
0.1018	1.25486	1.31003	1.32779	1.26057	1.41379	1.44695
0.102	1.25631	1.31347	1.32875	1.261	1.41593	1.44745
0.1022	1.25773	1.3168	1.32973	1.26123	1.41801	1.44804
0.1024	1.25918	1.32013	1.33066	1.26143	1.41979	1.4486
0.1026	1.26073	1.3234	1.33188	1.26146	1.42161	1.44923
0.1028	1.26232	1.32657	1.33297	1.26143	1.42312	1.44995
0.103	1.26387	1.3297	1.33412	1.26129	1.42451	1.45071
0.1032	1.26542	1.33254	1.33544	1.2611	1.42563	1.45157
0.1034	1.26703	1.33525	1.33683	1.2609	1.42659	1.45256
0.1036	1.26865	1.33792	1.33818	1.2606	1.42748	1.45368
0.1038	1.2703	1.3403	1.33967	1.26034	1.42807	1.4549
0.104	1.27185	1.34257	1.34129	1.25997	1.4285	1.45622
0.1042	1.27347	1.34462	1.3429	1.25974	1.42887	1.45768
0.1044	1.27505	1.34637	1.34465	1.25954	1.429	1.45926
0.1046	1.27657	1.34798	1.34633	1.25928	1.42907	1.46101
0.1048	1.27809	1.34947	1.34815	1.25905	1.42893	1.46282
0.105	1.27951	1.35069	1.3499	1.25898	1.42877	1.46487
0.1052	1.28093	1.35168	1.35188	1.25892	1.42847	1.46688
0.1054	1.28231	1.35244	1.35376	1.25902	1.42807	1.46909
0.1056	1.28363	1.35316	1.35574	1.25908	1.42765	1.47131
0.1058	1.28486	1.35356	1.35772	1.25938	1.42718	1.47358
0.106	1.28598	1.35392	1.3596	1.25978	1.42669	1.47602
0.1062	1.28713	1.35402	1.36161	1.26024	1.42616	1.47847
0.1064	1.28812	1.35409	1.36359	1.26093	1.42573	1.48094
0.1066	1.28911	1.35406	1.36554	1.26172	1.42524	1.48348
0.1068	1.28997	1.35386	1.36745	1.26271	1.42481	1.48599
0.107	1.29073	1.35366	1.3694	1.26377	1.42444	1.4884
0.1072	1.29149	1.35336	1.37122	1.26506	1.42421	1.49081
0.1074	1.29218	1.3531	1.37306	1.26641	1.42395	1.49322
0.1076	1.29271	1.35284	1.37491	1.26799	1.42392	1.49549
0.1078	1.29324	1.35254	1.3766	1.26964	1.42379	1.49777
0.108	1.29373	1.35227	1.37828	1.27156	1.42392	1.49982
0.1082	1.29419	1.35211	1.3799	1.2735	1.42408	1.50193
0.1084	1.29456	1.35211	1.38145	1.27568	1.42451	1.50378
0.1086	1.29489	1.35221	1.383	1.27796	1.42491	1.50549
0.1088	1.29518	1.35231	1.38435	1.28037	1.42553	1.50714
0.109	1.29545	1.35257	1.38583	1.28284	1.42629	1.50853
0.1092	1.29574	1.35303	1.38709	1.28538	1.42722	1.50988
0.1094	1.29598	1.35363	1.38841	1.28806	1.42824	1.51104
0.1096	1.29621	1.35445	1.38963	1.29079	1.42939	1.51206
0.1098	1.29644	1.35544	1.39072	1.29353	1.43071	1.51295
0.11	1.29673	1.35663	1.39191	1.29637	1.4321	1.51368
0.1102	1.29703	1.35802	1.393	1.29918	1.43362	1.51424
0.1104	1.29736	1.35953	1.39405	1.30198	1.43524	1.51473
0.1106	1.29766	1.36132	1.39514	1.30472	1.43702	1.51513
0.1108	1.29812	1.3633	1.39623	1.30746	1.43887	1.51539
0.111	1.29852	1.36544	1.39725	1.31013	1.44068	1.51556
0.1112	1.29901	1.36782	1.39837	1.31274	1.44276	1.51556
0.1114	1.29961	1.37033	1.3995	1.31515	1.44474	1.51562
0.1116	1.30023	1.37303	1.40059	1.31759	1.44672	1.51566
0.1118	1.30093	1.37587	1.40174	1.31984	1.44887	1.51559
0.112	1.30168	1.37881	1.40303	1.32195	1.45088	1.51549
0.1122	1.30251	1.38194	1.40425	1.32386	1.45299	1.51546
0.1124	1.30337	1.38524	1.4055	1.32561	1.45514	1.51549
0.1126	1.30432	1.38864	1.40689	1.32719	1.45715	1.51549
0.1128	1.30538	1.39204	1.40834	1.32858	1.45913	1.51553
0.113	1.30644	1.39564	1.40986	1.32983	1.46114	1.51566
0.1132	1.30763	1.39913	1.41144	1.33076	1.46305	1.51579
0.1134	1.30881	1.40273	1.41306	1.33148	1.46477	1.51615
0.1136	1.3101	1.40636	1.41481	1.33218	1.46649	1.51648
0.1138	1.31135	1.41009	1.41666	1.33254	1.46807	1.51688
0.114	1.31274	1.41359	1.41847	1.33277	1.46959	1.51744
0.1142	1.31413	1.41722	1.42035	1.3328	1.47104	1.5181
0.1144	1.31548	1.42081	1.42237	1.33271	1.47223	1.51886
0.1146	1.31696	1.42428	1.42441	1.33231	1.47345	1.51968
0.1148	1.31842	1.42771	1.42649	1.33185	1.47444	1.52061
0.115	1.3199	1.43101	1.42867	1.33139	1.4754	1.52166
0.1152	1.32132	1.43418	1.43081	1.33063	1.47616	1.52272
0.1154	1.32284	1.43731	1.43306	1.32993	1.47675	1.52394
0.1156	1.32432	1.44029	1.43527	1.32911	1.47728	1.52519
0.1158	1.32574	1.44316	1.43751	1.32828	1.47774	1.52648
0.116	1.32719	1.44576	1.43976	1.32743	1.47804	1.52783
0.1162	1.32865	1.44844	1.442	1.3266	1.4783	1.52922
0.1164	1.33003	1.45075	1.44425	1.32584	1.47843	1.53057
0.1166	1.33139	1.45299	1.44642	1.32512	1.47847	1.53202
0.1168	1.33274	1.45507	1.4486	1.32449	1.4785	1.53348
0.117	1.33406	1.45695	1.45071	1.32393	1.4784	1.5349
0.1172	1.33528	1.4586	1.45286	1.32346	1.47833	1.53625
0.1174	1.33657	1.46022	1.45487	1.32337	1.4782	1.53764
0.1176	1.33779	1.4616	1.45688	1.32323	1.47814	1.53896
0.1178	1.33894	1.46286	1.4588	1.32337	1.47794	1.54031
0.118	1.34003	1.46385	1.46065	1.32366	1.47794	1.54146
0.1182	1.34112	1.46477	1.46243	1.32426	1.478	1.54268
0.1184	1.34214	1.46556	1.46418	1.32505	1.47797	1.54381
0.1186	1.34323	1.46612	1.46586	1.32597	1.4781	1.54483
0.1188	1.34416	1.46662	1.46734	1.32719	1.47833	1.54592
0.119	1.34518	1.46695	1.46893	1.32871	1.4787	1.54681
0.1192	1.34617	1.46721	1.47035	1.33043	1.47913	1.5477
0.1194	1.34713	1.46734	1.4717	1.33231	1.47975	1.54849
0.1196	1.34808	1.46738	1.47296	1.33452	1.48048	1.54925
0.1198	1.34904	1.46731	1.47424	1.33676	1.4814	1.54991
0.12	1.35003	1.46721	1.47536	1.33937	1.48256	1.55057
0.1202	1.35102	1.46711	1.47649	1.34208	1.48378	1.5512
0.1204	1.35191	1.46692	1.47761	1.34501	1.48523	1.55176
0.1206	1.35297	1.46665	1.4786	1.34802	1.48691	1.55229
0.1208	1.35399	1.46645	1.47962	1.35115	1.48876	1.55282
0.121	1.35515	1.46619	1.48061	1.35435	1.49074	1.55328
0.1212	1.3562	1.46599	1.4815	1.35765	1.49289	1.55384
0.1214	1.35739	1.46583	1.48236	1.36102	1.49516	1.55433
0.1216	1.35868	1.46576	1.48328	1.36438	1.49771	1.55483
0.1218	1.35986	1.46569	1.48421	1.36769	1.50021	1.55532
0.122	1.36122	1.46573	1.4851	1.37112	1.50295	1.55592
0.1222	1.36264	1.46576	1.48606	1.37442	1.50576	1.55651
0.1224	1.36406	1.46599	1.48698	1.37752	1.50866	1.5572
0.1226	1.36554	1.46629	1.48794	1.38072	1.51166	1.5579
0.1228	1.36712	1.46665	1.48889	1.38382	1.5147	1.55866
0.123	1.36874	1.46721	1.48992	1.38666	1.51777	1.55951
0.1232	1.37036	1.46781	1.49094	1.38946	1.52087	1.56041
0.1234	1.37197	1.46857	1.49209	1.39204	1.52394	1.56133
0.1236	1.37372	1.46956	1.49318	1.39448	1.52684	1.56245
0.1238	1.37541	1.47055	1.49447	1.39676	1.52978	1.56354
0.124	1.37725	1.47177	1.49559	1.3988	1.53262	1.56479
0.1242	1.37904	1.47312	1.49698	1.40075	1.53542	1.56611
0.1244	1.38075	1.4746	1.49833	1.40243	1.538	1.56747
0.1246	1.38257	1.47626	1.49982	1.40402	1.54047	1.56889
0.1248	1.38428	1.47804	1.5013	1.40537	1.54275	1.57047
0.125	1.38607	1.47988	1.50282	1.40656	1.54489	1.57202
0.1252	1.38772	1.48193	1.5045	1.40762	1.54681	1.57367
0.1254	1.38937	1.48411	1.50612	1.40841	1.54856	1.57539
0.1256	1.39095	1.48635	1.50787	1.40917	1.55014	1.5772
0.1258	1.39257	1.48883	1.50968	1.40983	1.55146	1.57898
0.126	1.39415	1.4913	1.51157	1.41029	1.55265	1.58086
0.1262	1.39557	1.49378	1.51341	1.41072	1.55354	1.58275
0.1264	1.39692	1.49655	1.51536	1.41105	1.5543	1.58459
0.1266	1.39821	1.49926	1.51731	1.41125	1.55493	1.58657
0.1268	1.39943	1.50203	1.51942	1.41151	1.55532	1.58849
0.127	1.40059	1.50493	1.52147	1.41174	1.55552	1.59037
0.1272	1.40164	1.5078	1.52351	1.41187	1.55562	1.59228
0.1274	1.40257	1.51074	1.52569	1.41204	1.55562	1.59413
0.1276	1.40359	1.51368	1.5278	1.41227	1.55559	1.59601
0.1278	1.40431	1.51661	1.52998	1.41247	1.55542	1.59783
0.128	1.40521	1.51955	1.53212	1.4127	1.55522	1.59964
0.1282	1.40593	1.52245	1.53427	1.41299	1.55506	1.60139
0.1284	1.40649	1.52529	1.53648	1.41336	1.55476	1.60304
0.1286	1.40715	1.52816	1.53859	1.41382	1.55463	1.60472
0.1288	1.40771	1.5309	1.54084	1.41431	1.55463	1.60624
0.129	1.40827	1.53364	1.54295	1.41494	1.55456	1.60769
0.1292	1.4088	1.53628	1.54516	1.4156	1.5547	1.60911
0.1294	1.40943	1.53886	1.54724	1.41633	1.55499	1.61047
0.1296	1.40993	1.54123	1.54938	1.41712	1.55536	1.61172
0.1298	1.41045	1.54364	1.55143	1.41808	1.55598	1.61291
0.13	1.41111	1.54592	1.55357	1.41907	1.55671	1.614
0.1302	1.41174	1.54806	1.55552	1.42009	1.55767	1.61505
0.1304	1.41247	1.55014	1.5576	1.42118	1.55879	1.61601
0.1306	1.41316	1.55206	1.55961	1.4223	1.56014	1.6169
0.1308	1.41405	1.55384	1.56159	1.42345	1.56173	1.61773
0.131	1.41494	1.55555	1.56351	1.42464	1.56351	1.61842
0.1312	1.416	1.55714	1.56539	1.42583	1.56539	1.61918
0.1314	1.41712	1.55862	1.56733	1.42705	1.56753	1.6198
0.1316	1.41841	1.55991	1.56925	1.42831	1.56974	1.6204
0.1318	1.41976	1.56113	1.57106	1.42946	1.57209	1.62103
0.132	1.42121	1.56225	1.57288	1.43055	1.57453	1.62146
0.1322	1.42289	1.56328	1.57469	1.43167	1.57717	1.62192
0.1324	1.42464	1.56423	1.57644	1.4327	1.57978	1.62235
0.1326	1.42649	1.56506	1.57822	1.43369	1.58235	1.62281
0.1328	1.42847	1.56582	1.57994	1.43454	1.58502	1.62314
0.133	1.43055	1.56651	1.58172	1.4354	1.5877	1.6235
0.1332	1.43273	1.56714	1.58337	1.43606	1.5902	1.6239
0.1334	1.4351	1.56776	1.58509	1.43675	1.59265	1.62423
0.1336	1.43751	1.56826	1.58674	1.43738	1.59496	1.62456
0.1338	1.43999	1.56879	1.58836	1.43788	1.5972	1.62485
0.134	1.4425	1.56938	1.59001	1.43821	1.59911	1.62522
0.1342	1.4452	1.56997	1.59159	1.43854	1.60086	1.62558
0.1344	1.44774	1.5705	1.59324	1.43873	1.60248	1.62591
0.1346	1.45045	1.57113	1.59486	1.43897	1.6038	1.62621
0.1348	1.45306	1.57182	1.59641	1.43906	1.60486	1.62664
0.135	1.45579	1.57258	1.59796	1.43913	1.60575	1.627
0.1352	1.45837	1.57337	1.59941	1.43913	1.60627	1.62743
0.1354	1.46104	1.5743	1.60099	1.43913	1.60657	1.62779
0.1356	1.46362	1.57529	1.60248	1.43913	1.60657	1.62825
0.1358	1.46609	1.57638	1.604	1.4392	1.60634	1.62868
0.136	1.46853	1.57766	1.60552	1.4392	1.60585	1.62921
0.1362	1.47084	1.57902	1.607	1.43926	1.60509	1.62974
0.1364	1.47302	1.58044	1.60849	1.43936	1.60413	1.63023
0.1366	1.47523	1.58205	1.6099	1.43959	1.60304	1.63083
0.1368	1.47721	1.58377	1.61132	1.43979	1.60169	1.63142
0.137	1.47913	1.58562	1.61274	1.44019	1.60017	1.63208
0.1372	1.48097	1.58756	1.61416	1.44065	1.59865	1.63271
0.1374	1.48259	1.58968	1.61555	1.44128	1.59697	1.63337
0.1376	1.48414	1.59182	1.6169	1.44203	1.59522	1.63419
0.1378	1.48559	1.59416	1.61832	1.44283	1.59347	1.63492
0.138	1.48701	1.59661	1.61964	1.44385	1.59179	1.63578
0.1382	1.48827	1.59918	1.62106	1.44497	1.59007	1.63657
0.1384	1.48932	1.60172	1.62241	1.44629	1.58849	1.63749
0.1386	1.49048	1.6043	1.62383	1.44771	1.5871	1.63838
0.1388	1.49147	1.60703	1.62515	1.44933	1.58581	1.63934
0.139	1.49236	1.60984	1.6265	1.45114	1.58469	1.64036
0.1392	1.49322	1.61258	1.62792	1.45302	1.5838	1.64129
0.1394	1.49394	1.61538	1.62931	1.45514	1.58311	1.64238
0.1396	1.49483	1.61816	1.6307	1.45725	1.58275	1.64343
0.1398	1.49553	1.62096	1.63215	1.45962	1.58261	1.64449
0.14	1.49632	1.6238	1.6336	1.4621	1.58281	1.64564
0.1402	1.49714	1.62654	1.63505	1.46467	1.58331	1.64677
0.1404	1.49784	1.62918	1.63657	1.46728	1.58413	1.64792
0.1406	1.4987	1.63188	1.63802	1.47005	1.58522	1.64904
0.1408	1.49949	1.63452	1.63957	1.47276	1.58671	1.65023
0.141	1.50035	1.63703	1.64116	1.47566	1.58849	1.65139
0.1412	1.50134	1.63944	1.64274	1.47856	1.59053	1.65257
0.1414	1.50223	1.64182	1.64429	1.48144	1.59291	1.6537
0.1416	1.50331	1.64409	1.64587	1.48431	1.59558	1.65482
0.1418	1.50444	1.64627	1.64756	1.48724	1.59852	1.65594
0.142	1.50556	1.64848	1.64921	1.49002	1.60162	1.65709
0.1422	1.50688	1.65043	1.65099	1.49289	1.60495	1.65815
0.1424	1.50817	1.65238	1.65264	1.49566	1.60855	1.65921
0.1426	1.50952	1.65429	1.65439	1.49836	1.61221	1.66023
0.1428	1.511	1.6561	1.65614	1.501	1.61598	1.66129
0.143	1.51249	1.65779	1.65789	1.50341	1.61994	1.66231
0.1432	1.51411	1.65947	1.6596	1.50582	1.62393	1.66327
0.1434	1.51576	1.66109	1.66135	1.5082	1.62782	1.66416
0.1436	1.51741	1.66267	1.6631	1.51031	1.63182	1.66511
0.1438	1.51922	1.66422	1.66485	1.51239	1.63578	1.66597
0.144	1.52094	1.66577	1.66653	1.5143	1.6396	1.6669
0.1442	1.52279	1.66729	1.66828	1.51612	1.6433	1.66769
0.1444	1.5246	1.66878	1.67	1.51777	1.64683	1.66851
0.1446	1.52645	1.6703	1.67158	1.51935	1.6503	1.66927
0.1448	1.52826	1.67181	1.67327	1.52077	1.65363	1.67016
0.145	1.53014	1.6734	1.67488	1.52203	1.65667	1.67089
0.1452	1.53193	1.67501	1.67647	1.52328	1.65941	1.67162
0.1454	1.53374	1.67666	1.67808	1.5243	1.66201	1.67244
0.1456	1.53559	1.67838	1.6796	1.52539	1.66432	1.67323
0.1458	1.53737	1.6802	1.68112	1.52628	1.66637	1.67399
0.146	1.53915	1.68204	1.68257	1.52711	1.66818	1.67475
0.1462	1.54087	1.68389	1.68396	1.528	1.66973	1.67558
0.1464	1.54255	1.6859	1.68548	1.52872	1.67102	1.6764
0.1466	1.5442	1.68802	1.68686	1.52945	1.67204	1.67726
0.1468	1.54582	1.69019	1.68818	1.53014	1.6728	1.67818
0.147	1.54734	1.69234	1.6895	1.5309	1.67336	1.67907
0.1472	1.54886	1.69468	1.69092	1.53163	1.67376	1.68003
0.1474	1.55031	1.69703	1.69214	1.53235	1.67386	1.68109
0.1476	1.55179	1.69937	1.69353	1.53318	1.67389	1.68211
0.1478	1.55321	1.70188	1.69478	1.53404	1.67366	1.68326
0.148	1.5545	1.70435	1.69603	1.53493	1.67336	1.68445
0.1482	1.55575	1.70683	1.69732	1.53595	1.67294	1.68567
0.1484	1.55707	1.70933	1.69858	1.53694	1.67241	1.68693
0.1486	1.55829	1.71194	1.6999	1.53813	1.67181	1.68828
0.1488	1.55961	1.71448	1.70112	1.53938	1.67132	1.68957
0.149	1.56073	1.71696	1.70234	1.54067	1.67066	1.69105
0.1492	1.56196	1.71947	1.70356	1.54222	1.67016	1.6925
0.1494	1.56311	1.72201	1.70475	1.54371	1.66967	1.69399
0.1496	1.56423	1.72442	1.70607	1.54539	1.66931	1.69551
0.1498	1.56536	1.72669	1.70729	1.54707	1.66891	1.69709
0.15	1.56654	1.72904	1.70851	1.54899	1.66874	1.69867
0.1502	1.56773	1.73118	1.70973	1.551	1.66874	1.70033
0.1504	1.56882	1.73333	1.71105	1.55308	1.66891	1.70198
0.1506	1.56997	1.7354	1.71227	1.55522	1.66924	1.70353
0.1508	1.5712	1.73728	1.71346	1.55747	1.66983	1.70514
0.151	1.57232	1.73907	1.71471	1.55978	1.67056	1.70673
0.1512	1.57354	1.74082	1.7159	1.56219	1.67145	1.70831
0.1514	1.57483	1.74237	1.71712	1.56466	1.67254	1.70983
0.1516	1.57611	1.74385	1.71831	1.56727	1.67399	1.71128
0.1518	1.57733	1.74527	1.71953	1.56978	1.67554	1.71273
0.152	1.57872	1.74653	1.72075	1.57235	1.67736	1.71409
0.1522	1.58001	1.74778	1.72187	1.57499	1.67934	1.71534
0.1524	1.58139	1.74883	1.72306	1.57766	1.68148	1.71659
0.1526	1.58285	1.74992	1.72428	1.5803	1.68379	1.71772
0.1528	1.5843	1.75088	1.72554	1.58298	1.68637	1.7188
0.153	1.58581	1.75167	1.72669	1.58565	1.68897	1.71973
0.1532	1.58727	1.75246	1.72788	1.58826	1.69181	1.72059
0.1534	1.58888	1.75326	1.72907	1.59086	1.69462	1.72131
0.1536	1.59044	1.75395	1.73032	1.59337	1.69762	1.72197
0.1538	1.59205	1.75464	1.73168	1.59591	1.70069	1.72243
0.154	1.5937	1.75537	1.73293	1.59835	1.70366	1.72293
0.1542	1.59535	1.75606	1.73425	1.60073	1.70676	1.72329
0.1544	1.5971	1.75669	1.7356	1.60304	1.70983	1.72356
0.1546	1.59885	1.75748	1.73702	1.60529	1.7129	1.72379
0.1548	1.60053	1.75824	1.73847	1.60743	1.71583	1.72389
0.155	1.60241	1.75903	1.74002	1.60954	1.7188	1.72379
0.1552	1.60416	1.75996	1.74154	1.61149	1.72154	1.72382
0.1554	1.60604	1.76095	1.74326	1.6134	1.72432	1.72362
0.1556	1.60786	1.762	1.74491	1.61525	1.72692	1.72342
0.1558	1.60974	1.76312	1.74669	1.61693	1.72937	1.72329
0.156	1.61156	1.76435	1.74847	1.61852	1.73171	1.72303
0.1562	1.61353	1.7657	1.75029	1.62004	1.73389	1.7227
0.1564	1.61538	1.76718	1.75227	1.62139	1.7359	1.7224
0.1566	1.61726	1.76883	1.75428	1.62271	1.73778	1.72214
0.1568	1.61915	1.77045	1.75633	1.62386	1.7395	1.72187
0.157	1.62106	1.7723	1.7584	1.62499	1.74098	1.72164
0.1572	1.62291	1.77418	1.76052	1.62601	1.74237	1.72148
0.1574	1.62479	1.77622	1.76266	1.62687	1.74359	1.72121
0.1576	1.62674	1.7784	1.76487	1.62779	1.74468	1.72102
0.1578	1.62855	1.78071	1.76705	1.62842	1.74573	1.72095
0.158	1.63037	1.78302	1.76926	1.62908	1.74649	1.72095
0.1582	1.63225	1.78547	1.77154	1.62957	1.74725	1.72108
0.1584	1.63396	1.78804	1.77375	1.63007	1.74798	1.72115
0.1586	1.63581	1.79068	1.77593	1.63046	1.74857	1.72131
0.1588	1.63756	1.79325	1.77807	1.63086	1.74913	1.72158
0.159	1.63928	1.79606	1.78015	1.63119	1.74959	1.72191
0.1592	1.64096	1.7989	1.78226	1.63145	1.75009	1.72237
0.1594	1.64264	1.8017	1.78421	1.63165	1.75058	1.72286
0.1596	1.64426	1.80454	1.78609	1.63185	1.75108	1.72359
0.1598	1.64587	1.80734	1.78797	1.63198	1.75161	1.72432
0.16	1.64749	1.81025	1.78972	1.63218	1.75207	1.72511
0.1602	1.64908	1.81302	1.7914	1.63234	1.7527	1.72606
0.1604	1.65056	1.81586	1.79299	1.63244	1.75342	1.72702
0.1606	1.65214	1.81863	1.79447	1.63271	1.75412	1.72811
0.1608	1.65363	1.82134	1.79586	1.63281	1.75497	1.7293
0.161	1.65518	1.82401	1.79711	1.6331	1.7559	1.73052
0.1612	1.65667	1.82658	1.79837	1.6334	1.75685	1.73187
0.1614	1.65818	1.82912	1.79946	1.63366	1.75794	1.73326
0.1616	1.6597	1.8315	1.80055	1.63409	1.75916	1.73464
0.1618	1.66122	1.83384	1.8016	1.63456	1.76048	1.73616
0.162	1.66267	1.83615	1.80256	1.63508	1.7619	1.73775
0.1622	1.66436	1.83827	1.80348	1.63568	1.76349	1.73923
0.1624	1.66584	1.84031	1.80437	1.6363	1.76504	1.74091
0.1626	1.66742	1.84226	1.80533	1.63703	1.76679	1.74256
0.1628	1.66911	1.84407	1.80635	1.63789	1.76854	1.74425
0.163	1.67079	1.84582	1.80738	1.63888	1.77042	1.74583
0.1632	1.67251	1.84744	1.80843	1.6398	1.77243	1.74745
0.1634	1.67429	1.84899	1.80962	1.64096	1.77438	1.74913
0.1636	1.67607	1.85044	1.81088	1.64221	1.77639	1.75075
0.1638	1.67795	1.85183	1.81236	1.6434	1.7786	1.7524
0.164	1.6799	1.85305	1.81384	1.64472	1.78065	1.75395
0.1642	1.68175	1.85427	1.81559	1.64617	1.78273	1.7555
0.1644	1.68382	1.85539	1.81751	1.64772	1.78497	1.75702
0.1646	1.6859	1.85648	1.81946	1.64927	1.78705	1.75844
0.1648	1.68802	1.8575	1.82183	1.65089	1.78919	1.75979
0.165	1.69016	1.85843	1.82421	1.65251	1.79131	1.76114
0.1652	1.69247	1.85935	1.82685	1.65429	1.79335	1.76233
0.1654	1.69468	1.86034	1.82969	1.65601	1.79537	1.76349
0.1656	1.69703	1.8612	1.83272	1.65785	1.79734	1.76454
0.1658	1.69934	1.86212	1.83599	1.65964	1.79926	1.7655
0.166	1.70174	1.86302	1.83939	1.66148	1.80107	1.76642
0.1662	1.70415	1.864	1.84298	1.66333	1.80282	1.76722
0.1664	1.70656	1.86493	1.84675	1.66515	1.80454	1.76791
0.1666	1.709	1.86595	1.85061	1.66706	1.80612	1.76857
0.1668	1.71141	1.86694	1.85463	1.66888	1.80761	1.769
0.167	1.71382	1.868	1.85863	1.67069	1.80896	1.76946
0.1672	1.71636	1.86919	1.86282	1.67247	1.81025	1.76976
0.1674	1.71874	1.87041	1.86704	1.67435	1.8114	1.77002
0.1676	1.72108	1.87163	1.87123	1.67604	1.81249	1.77015
0.1678	1.72349	1.87295	1.87539	1.67772	1.81345	1.77019
0.168	1.72587	1.8743	1.87958	1.6794	1.81424	1.77012
0.1682	1.72821	1.87582	1.88367	1.68105	1.81503	1.77005
0.1684	1.73045	1.87737	1.88767	1.68267	1.81563	1.76989
0.1686	1.7327	1.87892	1.89153	1.68432	1.81619	1.76969
0.1688	1.73488	1.88067	1.89529	1.68584	1.81662	1.76939
0.169	1.73702	1.88235	1.89882	1.68739	1.81691	1.76913
0.1692	1.7391	1.88423	1.90232	1.68884	1.81721	1.7687
0.1694	1.74108	1.88621	1.90549	1.69033	1.81738	1.76837
0.1696	1.74309	1.88816	1.90842	1.69188	1.81751	1.76798
0.1698	1.74497	1.89014	1.91113	1.69333	1.81764	1.76761
0.17	1.74689	1.89225	1.91357	1.69481	1.81764	1.76722
0.1702	1.74867	1.8944	1.91591	1.6962	1.81771	1.76685
0.1704	1.75042	1.89661	1.91789	1.69775	1.81767	1.76652
0.1706	1.75217	1.89879	1.91968	1.69927	1.81774	1.76619
0.1708	1.75378	1.90106	1.92119	1.70079	1.81764	1.76596
0.171	1.7554	1.90328	1.92251	1.70234	1.81777	1.76576
0.1712	1.75695	1.90565	1.9236	1.70392	1.81787	1.76567
0.1714	1.7584	1.90799	1.92443	1.70561	1.818	1.7656
0.1716	1.75982	1.9103	1.92519	1.70729	1.8183	1.76563
0.1718	1.76128	1.91265	1.92568	1.70907	1.81863	1.76573
0.172	1.76263	1.91499	1.92605	1.71088	1.81909	1.7659
0.1722	1.76398	1.9173	1.92628	1.7128	1.81959	1.76623
0.1724	1.76534	1.91961	1.92644	1.71475	1.82028	1.76666
0.1726	1.76652	1.92192	1.92654	1.71676	1.82114	1.76722
0.1728	1.76781	1.92423	1.92661	1.7188	1.82206	1.76784
0.173	1.7691	1.92647	1.92667	1.72098	1.82322	1.76857
0.1732	1.77035	1.92865	1.9267	1.72319	1.82444	1.76939
0.1734	1.77154	1.93093	1.9268	1.72547	1.82592	1.77035
0.1736	1.77273	1.93304	1.92697	1.72785	1.82754	1.77144
0.1738	1.77405	1.93525	1.92727	1.73019	1.82936	1.77259
0.174	1.77523	1.93733	1.92776	1.73263	1.83137	1.77391
0.1742	1.77652	1.93951	1.92836	1.73511	1.83341	1.77527
0.1744	1.77784	1.94152	1.92901	1.73761	1.83569	1.77672
0.1746	1.7791	1.94357	1.93	1.74012	1.83813	1.77827
0.1748	1.78042	1.94568	1.93113	1.74266	1.84067	1.77985
0.175	1.78174	1.94779	1.93248	1.7452	1.84338	1.78157
0.1752	1.78319	1.94981	1.9341	1.74778	1.84622	1.78329
0.1754	1.78461	1.95192	1.93585	1.75029	1.84909	1.78513
0.1756	1.78612	1.95396	1.93796	1.75289	1.85209	1.78695
0.1758	1.78761	1.95601	1.94023	1.7554	1.85509	1.78886
0.176	1.78926	1.95815	1.94281	1.75784	1.85823	1.79071
0.1762	1.79088	1.96033	1.94558	1.76025	1.86143	1.79263
0.1764	1.79256	1.96251	1.94858	1.76276	1.86457	1.79451
0.1766	1.79438	1.96479	1.95185	1.76514	1.86773	1.79645
0.1768	1.79622	1.96703	1.95525	1.76741	1.8709	1.79834
0.177	1.79804	1.96947	1.95891	1.76966	1.8739	1.80018
0.1772	1.79998	1.97192	1.96264	1.77184	1.87701	1.802
0.1774	1.80193	1.97439	1.9666	1.77401	1.87991	1.80375
0.1776	1.80401	1.97696	1.97066	1.77606	1.88275	1.8054
0.1778	1.80609	1.97964	1.97479	1.77811	1.88542	1.80701
0.178	1.80827	1.98234	1.97904	1.77999	1.88806	1.80856
0.1782	1.81045	1.98525	1.98333	1.78197	1.89054	1.81012
0.1784	1.81269	1.98805	1.98762	1.78375	1.89285	1.8115
0.1786	1.815	1.99106	1.99201	1.78553	1.89496	1.81279
0.1788	1.81728	1.99409	1.99637	1.78728	1.89697	1.81401
0.179	1.81962	1.99716	2.00062	1.78896	1.89875	1.81513
0.1792	1.82193	2.00036	2.00492	1.79055	1.9004	1.81615
0.1794	1.82437	2.00353	2.00907	1.79213	1.90186	1.81711
0.1796	1.82675	2.00673	2.01313	1.79365	1.90311	1.81797
0.1798	1.82916	2.01	2.01706	1.7952	1.90423	1.81873
0.18	1.83153	2.01323	2.02082	1.79665	1.90516	1.81942
0.1802	1.83388	2.0165	2.02455	1.79807	1.90595	1.82005
0.1804	1.83622	2.0197	2.02805	1.79952	1.90657	1.82061
0.1806	1.83856	2.0229	2.03138	1.80094	1.9071	1.82104
0.1808	1.84087	2.026	2.03452	1.80236	1.9075	1.8215
0.181	1.84318	2.02904	2.03749	1.80381	1.90783	1.82183
0.1812	1.84536	2.03204	2.04032	1.80517	1.90809	1.82219
0.1814	1.84764	2.03495	2.04293	1.80659	1.90832	1.82242
0.1816	1.84978	2.03775	2.04524	1.80804	1.90842	1.82269
0.1818	1.85193	2.04032	2.04748	1.80942	1.90852	1.82289
0.182	1.85407	2.04283	2.0495	1.81091	1.90865	1.82315
0.1822	1.85605	2.04527	2.05138	1.81243	1.90885	1.82335
0.1824	1.8581	2.04752	2.05306	1.81384	1.90898	1.82358
0.1826	1.86004	2.04966	2.05465	1.81536	1.90928	1.82381
0.1828	1.86196	2.05164	2.05606	1.81691	1.90958	1.82404
0.183	1.86391	2.05346	2.05732	1.81846	1.91004	1.82431
0.1832	1.86572	2.05507	2.05851	1.81998	1.91054	1.82457
0.1834	1.8676	2.05669	2.05963	1.82167	1.91119	1.82487
0.1836	1.86942	2.05804	2.06052	1.82328	1.91202	1.82513
0.1838	1.8713	2.0593	2.06151	1.82497	1.91291	1.82549
0.184	1.87311	2.06049	2.06247	1.82662	1.9141	1.82589
0.1842	1.87493	2.06161	2.06339	1.8283	1.91535	1.82638
0.1844	1.87678	2.06257	2.06422	1.83008	1.91681	1.82675
0.1846	1.87862	2.06356	2.06514	1.83183	1.91846	1.82731
0.1848	1.88054	2.06441	2.06613	1.83358	1.9203	1.82784
0.185	1.88245	2.06534	2.06705	1.83533	1.92228	1.82833
0.1852	1.88443	2.06623	2.06818	1.83704	1.92443	1.82902
0.1854	1.88641	2.06709	2.06933	1.83879	1.9267	1.82962
0.1856	1.88852	2.06811	2.07049	1.84054	1.92918	1.83028
0.1858	1.8906	2.06917	2.07187	1.84223	1.93185	1.83097
0.186	1.89285	2.07022	2.07332	1.84391	1.93463	1.8316
0.1862	1.89506	2.07141	2.07488	1.84566	1.9375	1.83232
0.1864	1.8974	2.07273	2.07659	1.84727	1.9405	1.83305
0.1866	1.89978	2.07431	2.07837	1.84896	1.94367	1.83381
0.1868	1.90222	2.07596	2.08039	1.85048	1.94687	1.83457
0.187	1.90476	2.07788	2.0825	1.85206	1.95017	1.83529
0.1872	1.9073	2.07999	2.08471	1.85358	1.95353	1.83619
0.1874	1.90991	2.08217	2.08705	1.85509	1.957	1.83695
0.1876	1.91261	2.08471	2.08953	1.85655	1.96043	1.83774
0.1878	1.91542	2.08745	2.09213	1.85793	1.9639	1.8385
0.188	1.91816	2.09042	2.09487	1.85935	1.96739	1.83929
0.1882	1.921	2.09362	2.09761	1.86074	1.97079	1.84008
0.1884	1.9239	2.09708	2.10055	1.86203	1.97432	1.84084
0.1886	1.92677	2.10078	2.10352	1.86331	1.97772	1.84163
0.1888	1.92968	2.10464	2.10669	1.8645	1.98109	1.84242
0.189	1.93261	2.10883	2.10986	1.86585	1.98439	1.84312
0.1892	1.93552	2.11312	2.11302	1.86711	1.98756	1.84397
0.1894	1.93845	2.11758	2.11626	1.86826	1.99076	1.84473
0.1896	1.94139	2.12233	2.11956	1.86955	1.99383	1.84553
0.1898	1.94419	2.12711	2.12289	1.87077	1.99676	1.84642
0.19	1.94717	2.132	2.12629	1.87199	1.9996	1.84714
0.1902	1.9499	2.13708	2.12966	1.87328	2.00237	1.84797
0.1904	1.95268	2.14223	2.13309	1.87457	2.00495	1.84882
0.1906	1.95545	2.14734	2.13645	1.87589	2.00749	1.84968
0.1908	1.95809	2.15246	2.13985	1.87717	2.00983	1.85057
0.191	1.96073	2.15764	2.14325	1.87859	2.01204	1.85143
0.1912	1.96327	2.16272	2.14662	1.88001	2.01422	1.85242
0.1914	1.96568	2.1677	2.14995	1.88146	2.0162	1.85335
0.1916	1.96812	2.17265	2.15332	1.88298	2.01802	1.85427
0.1918	1.97046	2.17737	2.15662	1.88456	2.0197	1.85536
0.192	1.97274	2.18199	2.15978	1.88615	2.02135	1.85628
0.1922	1.97492	2.18638	2.16298	1.88773	2.02287	1.8574
0.1924	1.977	2.19064	2.16619	1.88945	2.02432	1.85843
0.1926	1.97908	2.19457	2.16929	1.89116	2.02564	1.85948
0.1928	1.98102	2.19833	2.17229	1.89288	2.02683	1.86067
0.193	1.98294	2.20173	2.17533	1.89466	2.02798	1.86179
0.1932	1.98479	2.2049	2.1782	1.89651	2.02907	1.86292
0.1934	1.98663	2.2078	2.18113	1.89833	2.03016	1.864
0.1936	1.98835	2.21031	2.18387	1.90021	2.03112	1.86519
0.1938	1.99006	2.21258	2.18658	1.90209	2.03201	1.86635
0.194	1.99178	2.21453	2.18929	1.90393	2.03296	1.8675
0.1942	1.99346	2.21618	2.19186	1.90585	2.03386	1.86853
0.1944	1.99498	2.21753	2.19434	1.90776	2.03475	1.86968
0.1946	1.9966	2.21856	2.19681	1.90958	2.03567	1.8708
0.1948	1.99825	2.21928	2.19915	1.91149	2.03656	1.87179
0.195	1.99987	2.21984	2.20136	1.91334	2.03752	1.87278
0.1952	2.00148	2.22008	2.20357	1.91522	2.03854	1.87367
0.1954	2.0031	2.22014	2.20575	1.917	2.03953	1.87453
0.1956	2.00478	2.21994	2.2077	1.91885	2.04062	1.87539
0.1958	2.0065	2.21968	2.20961	1.92067	2.04178	1.87618
0.196	2.00818	2.21912	2.21163	1.92251	2.0429	1.87681
0.1962	2.01	2.21856	2.21341	1.92423	2.04419	1.8775
0.1964	2.01185	2.2179	2.21522	1.92595	2.0455	1.87806
0.1966	2.01369	2.21717	2.21691	1.92773	2.04699	1.87856
0.1968	2.01567	2.21635	2.21859	1.92951	2.04834	1.87899
0.197	2.01765	2.21569	2.22011	1.93126	2.04999	1.87938
0.1972	2.01977	2.21493	2.22176	1.93298	2.05161	1.87971
0.1974	2.02184	2.21427	2.22324	1.93476	2.05333	1.87994
0.1976	2.02402	2.21374	2.22479	1.93647	2.05504	1.88008
0.1978	2.0263	2.21331	2.22621	1.93835	2.05696	1.88027
0.198	2.02871	2.21311	2.22773	1.94014	2.05887	1.88044
0.1982	2.03108	2.21311	2.22918	1.94202	2.06088	1.88054
0.1984	2.03359	2.21324	2.23063	1.94393	2.0629	1.88064
0.1986	2.0361	2.21361	2.23215	1.94591	2.06494	1.8807
0.1988	2.03864	2.2143	2.2337	1.94792	2.06709	1.8807
0.199	2.04138	2.21522	2.23519	1.95004	2.06927	1.8808
0.1992	2.04409	2.21648	2.23681	1.95212	2.07151	1.88084
0.1994	2.04689	2.218	2.23852	1.95433	2.07369	1.88093
0.1996	2.04973	2.21988	2.24017	1.95664	2.07596	1.881
0.1998	2.05253	2.22196	2.24192	1.95898	2.07821	1.88113
0.2	2.05554	2.22446	2.24374	1.96142	2.08048	1.8813
0.2002	2.05844	2.2272	2.24565	1.9639	2.08279	1.88153
0.2004	2.06148	2.23034	2.24766	1.96647	2.08514	1.88183
0.2006	2.06441	2.23374	2.24974	1.96908	2.08735	1.88212
0.2008	2.06752	2.23747	2.25185	1.97175	2.08969	1.88245
0.201	2.07055	2.24139	2.2541	1.97456	2.09197	1.88281
0.2012	2.07355	2.24555	2.25647	1.97729	2.09421	1.88331
0.2014	2.07659	2.24997	2.25885	1.9801	2.09656	1.88384
0.2016	2.07959	2.25456	2.26142	1.98287	2.09877	1.88447
0.2018	2.08266	2.25944	2.26403	1.98571	2.10108	1.88506
0.202	2.08567	2.26436	2.26677	1.98861	2.10329	1.88565
0.2022	2.08867	2.26948	2.26951	1.99148	2.10556	1.88638
0.2024	2.09164	2.27456	2.27235	1.99432	2.10778	1.88714
0.2026	2.09458	2.27977	2.27528	1.99716	2.11005	1.88793
0.2028	2.09745	2.28502	2.27822	1.99993	2.11236	1.88866
0.203	2.10025	2.2902	2.28126	2.0027	2.11461	1.88948
0.2032	2.10306	2.29531	2.28433	2.00541	2.11688	1.89031
0.2034	2.1058	2.3004	2.2874	2.00798	2.11916	1.89113
0.2036	2.1085	2.30538	2.29053	2.01056	2.12144	1.89192
0.2038	2.11104	2.31017	2.2937	2.013	2.12385	1.89275
0.204	2.11362	2.31482	2.29683	2.01547	2.12619	1.89354
0.2042	2.11609	2.31927	2.3	2.01782	2.12863	1.89437
0.2044	2.11843	2.3235	2.30307	2.02006	2.13111	1.89502
0.2046	2.12081	2.32759	2.30617	2.02217	2.13358	1.89588
0.2048	2.12302	2.33138	2.30918	2.02419	2.13606	1.89661
0.205	2.12523	2.33495	2.31221	2.02617	2.13863	1.8973
0.2052	2.12735	2.33831	2.31518	2.02805	2.14124	1.89803
0.2054	2.12939	2.34132	2.31799	2.02973	2.14378	1.89865
0.2056	2.1314	2.34419	2.32089	2.03145	2.14649	1.89932
0.2058	2.13332	2.34676	2.32356	2.0331	2.14919	1.90001
0.206	2.13517	2.34911	2.32624	2.03458	2.15193	1.9006
0.2062	2.13692	2.35122	2.32881	2.03603	2.1546	1.90113
0.2064	2.13866	2.35313	2.33125	2.03749	2.15734	1.90179
0.2066	2.14038	2.35478	2.33366	2.03887	2.16015	1.90238
0.2068	2.14203	2.3564	2.33597	2.04022	2.16295	1.90298
0.207	2.14368	2.35778	2.33818	2.04161	2.16572	1.9036
0.2072	2.1452	2.359	2.34033	2.04296	2.16843	1.90427
0.2074	2.14685	2.36019	2.34247	2.04428	2.17117	1.90486
0.2076	2.1484	2.36128	2.34445	2.0456	2.17391	1.90559
0.2078	2.14992	2.36231	2.3464	2.04702	2.17658	1.90638
0.208	2.1515	2.36323	2.34825	2.04847	2.17919	1.90717
0.2082	2.15308	2.36429	2.35006	2.04989	2.18176	1.90793
0.2084	2.1547	2.36531	2.35191	2.05138	2.1842	1.90885
0.2086	2.15629	2.3663	2.35366	2.053	2.18671	1.90974
0.2088	2.15803	2.36742	2.35537	2.05471	2.18906	1.9107
0.209	2.15969	2.36864	2.35703	2.05646	2.19133	1.91186
0.2092	2.16143	2.36996	2.35877	2.05818	2.19351	1.91301
0.2094	2.16322	2.37135	2.36056	2.06016	2.19569	1.91423
0.2096	2.1651	2.3729	2.36227	2.06214	2.19773	1.91552
0.2098	2.16708	2.37455	2.36399	2.06418	2.19971	1.91687
0.21	2.16906	2.37636	2.36574	2.06633	2.2015	1.91839
0.2102	2.17123	2.37838	2.36755	2.06864	2.20331	1.91991
0.2104	2.17335	2.38049	2.36947	2.07088	2.20503	1.92156
0.2106	2.17556	2.38273	2.37131	2.07332	2.20668	1.92327
0.2108	2.17793	2.38517	2.37333	2.07577	2.20829	1.92496
0.211	2.18038	2.38768	2.37534	2.07831	2.20978	1.9268
0.2112	2.18292	2.39039	2.37749	2.08088	2.2112	1.92868
0.2114	2.18559	2.39316	2.3796	2.08345	2.21265	1.93057
0.2116	2.1882	2.3961	2.38191	2.08606	2.21397	1.93251
0.2118	2.191	2.3991	2.38422	2.08877	2.21549	1.93453
0.212	2.19387	2.40217	2.38659	2.09147	2.21674	1.93644
0.2122	2.19681	2.40524	2.38903	2.09411	2.21813	1.93855
0.2124	2.19975	2.40847	2.39154	2.09679	2.21951	1.94053
0.2126	2.20295	2.41157	2.39415	2.09949	2.22093	1.94258
0.2128	2.20598	2.41478	2.39672	2.10207	2.22239	1.94462
0.213	2.20915	2.41794	2.39936	2.10471	2.22394	1.94664
0.2132	2.21232	2.42104	2.4021	2.10722	2.22549	1.94852
0.2134	2.21555	2.42411	2.40491	2.10969	2.2271	1.95046
0.2136	2.21879	2.42712	2.40771	2.11217	2.22885	1.95238
0.2138	2.22196	2.43002	2.41048	2.11454	2.23067	1.95419
0.214	2.22516	2.43283	2.41329	2.11688	2.23255	1.95601
0.2142	2.22832	2.43543	2.41609	2.11906	2.23466	1.95769
0.2144	2.23156	2.43807	2.41887	2.12124	2.23677	1.95944
0.2146	2.23469	2.44042	2.42161	2.12325	2.23905	1.96106
0.2148	2.23773	2.44273	2.42441	2.12533	2.24136	1.96258
0.215	2.24077	2.44487	2.42712	2.12721	2.24383	1.96409
0.2152	2.2437	2.44692	2.42982	2.12906	2.24641	1.96558
0.2154	2.24657	2.44883	2.43243	2.13091	2.24908	1.967
0.2156	2.24935	2.45058	2.43494	2.13259	2.25192	1.96829
0.2158	2.25209	2.4522	2.43748	2.13428	2.25476	1.96964
0.216	2.25466	2.45371	2.43986	2.13589	2.25766	1.97089
0.2162	2.2571	2.45513	2.4422	2.13744	2.26076	1.97211
0.2164	2.25951	2.45649	2.44448	2.13893	2.26383	1.97333
0.2166	2.26192	2.45774	2.44672	2.14038	2.26697	1.97452
0.2168	2.26406	2.45893	2.4488	2.14183	2.2702	1.97568
0.217	2.26621	2.46005	2.45081	2.14315	2.2734	1.97683
0.2172	2.26825	2.46121	2.45282	2.14457	2.2766	1.97805
0.2174	2.27017	2.4623	2.45471	2.14599	2.2799	1.97921
0.2176	2.27202	2.46352	2.45652	2.14734	2.28317	1.98033
0.2178	2.2738	2.46464	2.45824	2.14873	2.28637	1.98158
0.218	2.27548	2.46592	2.45995	2.15011	2.28964	1.9828
0.2182	2.2772	2.46725	2.46154	2.15157	2.29287	1.98409
0.2184	2.27881	2.4686	2.46309	2.15305	2.29597	1.98544
0.2186	2.28037	2.47018	2.46461	2.15454	2.29908	1.9867
0.2188	2.28198	2.47173	2.46612	2.15605	2.30208	1.98812
0.219	2.28357	2.47345	2.46751	2.1577	2.30505	1.98957
0.2192	2.28518	2.47536	2.46896	2.15932	2.30789	1.99106
0.2194	2.2867	2.47741	2.47041	2.16097	2.31063	1.99257
0.2196	2.28829	2.47959	2.47173	2.16275	2.31333	1.99412
0.2198	2.29	2.482	2.47322	2.16464	2.31601	1.99571
0.22	2.29169	2.48447	2.4746	2.16655	2.31845	1.99736
0.2202	2.29347	2.48721	2.47609	2.16856	2.32092	1.99904
0.2204	2.29528	2.49008	2.47757	2.17067	2.32327	2.00076
0.2206	2.2972	2.49312	2.47906	2.17285	2.32551	2.00247
0.2208	2.29918	2.49635	2.48064	2.17506	2.32762	2.00422
0.221	2.30119	2.49968	2.48226	2.17747	2.32973	2.00597
0.2212	2.3033	2.50318	2.48394	2.17985	2.33175	2.00772
0.2214	2.30561	2.50681	2.48572	2.18239	2.33369	2.00944
0.2216	2.30795	2.51061	2.48751	2.185	2.33551	2.01118
0.2218	2.3104	2.51447	2.48942	2.18767	2.33732	2.01293
0.222	2.31287	2.51846	2.49147	2.19044	2.33901	2.01458
0.2222	2.31548	2.52249	2.49358	2.19331	2.34066	2.01627
0.2224	2.31815	2.52664	2.49569	2.19625	2.34234	2.01785
0.2226	2.32092	2.5308	2.49803	2.19922	2.34392	2.01944
0.2228	2.32376	2.53499	2.50038	2.20222	2.34554	2.02092
0.223	2.32676	2.53922	2.50289	2.20532	2.34703	2.02234
0.2232	2.32977	2.54331	2.50543	2.20856	2.34861	2.02379
0.2234	2.33287	2.54757	2.50813	2.21173	2.35013	2.02518
0.2236	2.33594	2.55166	2.5108	2.21499	2.35171	2.02643
0.2238	2.33911	2.55568	2.51364	2.21826	2.3533	2.02765
0.224	2.34237	2.55971	2.51661	2.22153	2.35485	2.02881
0.2242	2.34561	2.56354	2.51955	2.22486	2.3564	2.0299
0.2244	2.34881	2.56733	2.52259	2.22826	2.35798	2.03092
0.2246	2.35208	2.57096	2.52579	2.23163	2.35967	2.03191
0.2248	2.35534	2.5745	2.52889	2.23486	2.36138	2.0329
0.225	2.35861	2.57793	2.53212	2.23816	2.36306	2.03369
0.2252	2.36184	2.58123	2.53532	2.24153	2.36491	2.03452
0.2254	2.36508	2.58436	2.53866	2.24473	2.36669	2.03534
0.2256	2.36831	2.5874	2.54199	2.24793	2.36861	2.0361
0.2258	2.37145	2.5902	2.54529	2.25106	2.37049	2.03689
0.226	2.37458	2.59291	2.54862	2.25416	2.37257	2.03762
0.2262	2.37775	2.59548	2.55199	2.2572	2.37455	2.03824
0.2264	2.38082	2.59793	2.55522	2.2602	2.37666	2.03897
0.2266	2.38372	2.60017	2.55849	2.26307	2.37877	2.0397
0.2268	2.38676	2.60238	2.56169	2.26585	2.38102	2.04042
0.227	2.38963	2.60439	2.56489	2.26865	2.38326	2.04112
0.2272	2.39253	2.60641	2.56806	2.27122	2.38554	2.04194
0.2274	2.39531	2.60825	2.57123	2.27377	2.38795	2.0427
0.2276	2.39811	2.61	2.5742	2.27621	2.39026	2.04356
0.2278	2.40085	2.61169	2.57717	2.27855	2.39267	2.04438
0.228	2.40349	2.61334	2.58004	2.28076	2.39511	2.04537
0.2282	2.4061	2.61485	2.58284	2.28297	2.39762	2.04636
0.2284	2.40864	2.61637	2.58548	2.28502	2.40009	2.04742
0.2286	2.41121	2.61796	2.58812	2.28703	2.40253	2.04857
0.2288	2.41375	2.61947	2.5906	2.28891	2.40507	2.04976
0.229	2.41619	2.62093	2.59301	2.29076	2.40765	2.05098
0.2292	2.4186	2.62241	2.59525	2.29248	2.41022	2.0524
0.2294	2.42108	2.62403	2.59743	2.29419	2.41273	2.05385
0.2296	2.42349	2.62548	2.59954	2.29581	2.4153	2.05537
0.2298	2.4259	2.627	2.60146	2.29743	2.41775	2.05702
0.23	2.42821	2.62861	2.6033	2.29901	2.42035	2.05874
0.2302	2.43061	2.63023	2.60509	2.30056	2.42279	2.06055
0.2304	2.43293	2.63191	2.60677	2.30208	2.42527	2.06243
0.2306	2.43527	2.63356	2.60832	2.3036	2.42774	2.06432
0.2308	2.43768	2.63538	2.60981	2.30522	2.43015	2.06639
0.231	2.43995	2.63716	2.61122	2.3068	2.43253	2.06837
0.2312	2.4423	2.63908	2.61251	2.30842	2.43487	2.07055
0.2314	2.44461	2.64099	2.6138	2.31003	2.43718	2.07263
0.2316	2.44698	2.64294	2.61492	2.31182	2.43953	2.07491
0.2318	2.44923	2.64502	2.61611	2.3136	2.44174	2.07715
0.232	2.45164	2.64706	2.61726	2.31548	2.44395	2.07936
0.2322	2.45395	2.64927	2.61838	2.31736	2.44619	2.08164
0.2324	2.45632	2.65145	2.61947	2.31947	2.44837	2.08392
0.2326	2.45866	2.65366	2.6206	2.32158	2.45038	2.08619
0.2328	2.46094	2.65604	2.62172	2.32383	2.45253	2.08844
0.233	2.46328	2.65838	2.62287	2.32614	2.45454	2.09065
0.2332	2.46566	2.66076	2.62406	2.32861	2.45655	2.09293
0.2334	2.46797	2.66326	2.62535	2.33112	2.4586	2.09504
0.2336	2.47035	2.66577	2.62663	2.33383	2.46055	2.09712
0.2338	2.47266	2.66825	2.62809	2.33656	2.46256	2.0992
0.234	2.47503	2.67089	2.62964	2.33934	2.46447	2.10121
0.2342	2.47738	2.67356	2.63125	2.34237	2.46639	2.10312
0.2344	2.47975	2.67623	2.633	2.34534	2.46837	2.10497
0.2346	2.48213	2.67897	2.63492	2.34844	2.47031	2.10675
0.2348	2.48444	2.68181	2.63693	2.35158	2.47223	2.10847
0.235	2.48678	2.68465	2.63911	2.35478	2.47427	2.11009
0.2352	2.48909	2.68752	2.64139	2.35808	2.47625	2.11167
0.2354	2.49143	2.69039	2.64383	2.36135	2.47827	2.11309
0.2356	2.49381	2.69339	2.6464	2.36465	2.48035	2.11441
0.2358	2.49612	2.6964	2.64914	2.36791	2.48233	2.11573
0.236	2.49846	2.69947	2.65208	2.37125	2.4845	2.11692
0.2362	2.50077	2.70254	2.65511	2.37452	2.48655	2.11804
0.2364	2.50318	2.70564	2.65831	2.37778	2.48873	2.11913
0.2366	2.50546	2.70877	2.66168	2.38098	2.49097	2.12005
0.2368	2.5078	2.71187	2.66508	2.38415	2.49325	2.12098
0.237	2.51015	2.71504	2.66874	2.38719	2.49556	2.1219
0.2372	2.51249	2.71824	2.67234	2.39026	2.4979	2.12269
0.2374	2.51473	2.72134	2.6761	2.39319	2.50038	2.12345
0.2376	2.51711	2.72451	2.6799	2.396	2.50282	2.12411
0.2378	2.51942	2.72768	2.68382	2.3987	2.50533	2.12484
0.238	2.52173	2.73075	2.68775	2.40141	2.50797	2.12546
0.2382	2.52407	2.73379	2.69174	2.40395	2.51061	2.12619
0.2384	2.52638	2.73676	2.69574	2.40633	2.51321	2.12692
0.2386	2.52872	2.73963	2.69973	2.40864	2.51595	2.12754
0.2388	2.5311	2.74253	2.70369	2.41081	2.51876	2.1282
0.239	2.53334	2.74517	2.70772	2.41293	2.52156	2.12896
0.2392	2.53572	2.74781	2.71154	2.41494	2.5244	2.12972
0.2394	2.538	2.75035	2.71537	2.41685	2.52724	2.13061
0.2396	2.54031	2.7527	2.71917	2.41867	2.53014	2.1314
0.2398	2.54265	2.75491	2.72283	2.42048	2.53305	2.13243
0.24	2.54499	2.75698	2.72643	2.4221	2.53598	2.13345
0.2402	2.54727	2.75893	2.72986	2.42362	2.53882	2.13457
0.2404	2.54965	2.76075	2.73323	2.42517	2.54179	2.13583
0.2406	2.55199	2.7624	2.73639	2.42659	2.5447	2.13715
0.2408	2.55437	2.76388	2.73943	2.42804	2.54753	2.1386
0.241	2.55671	2.7652	2.74243	2.42943	2.55037	2.14018
0.2412	2.55912	2.76642	2.7452	2.43078	2.55321	2.14193
0.2414	2.56153	2.76751	2.74781	2.43213	2.55598	2.14375
0.2416	2.56393	2.7684	2.75035	2.43349	2.55872	2.14576
0.2418	2.56638	2.76926	2.7527	2.43491	2.56136	2.14784
0.242	2.56885	2.77002	2.75497	2.43632	2.56393	2.15015
0.2422	2.57126	2.77075	2.75715	2.43764	2.56648	2.15249
0.2424	2.57377	2.77137	2.7592	2.43913	2.56895	2.15503
0.2426	2.57631	2.7719	2.76111	2.44068	2.57136	2.15761
0.2428	2.57882	2.77243	2.76289	2.4422	2.57364	2.16041
0.243	2.58142	2.77292	2.76464	2.44375	2.57578	2.16315
0.2432	2.58403	2.77355	2.76632	2.44543	2.57796	2.16605
0.2434	2.58657	2.77414	2.76801	2.44721	2.58004	2.16906
0.2436	2.58928	2.77477	2.76956	2.44903	2.58195	2.17213
0.2438	2.59189	2.77553	2.77124	2.45091	2.5838	2.17526
0.244	2.59453	2.77636	2.77279	2.45282	2.58562	2.1784
0.2442	2.59727	2.77735	2.77441	2.45484	2.58727	2.18163
0.2444	2.59997	2.77843	2.77596	2.45695	2.58888	2.18477
0.2446	2.60271	2.77966	2.77758	2.45913	2.59047	2.1879
0.2448	2.60548	2.78104	2.77933	2.46124	2.59199	2.19103
0.245	2.60819	2.78259	2.78107	2.46361	2.5934	2.1941
0.2452	2.61099	2.78434	2.78292	2.46592	2.59472	2.19714
0.2454	2.61373	2.78635	2.78477	2.4684	2.59614	2.20008
0.2456	2.61654	2.78847	2.78678	2.47078	2.5974	2.20298
0.2458	2.61931	2.79074	2.78893	2.47328	2.59862	2.20572
0.246	2.62205	2.79325	2.79107	2.47582	2.59994	2.20836
0.2462	2.62492	2.79599	2.79338	2.47833	2.60122	2.21087
0.2464	2.62772	2.79883	2.79576	2.48084	2.60248	2.21321
0.2466	2.63046	2.80186	2.7983	2.48348	2.60377	2.21539
0.2468	2.63323	2.80503	2.80091	2.48599	2.60505	2.21744
0.247	2.63604	2.80833	2.80361	2.4886	2.60641	2.21938
0.2472	2.63881	2.81176	2.80639	2.4912	2.60779	2.22106
0.2474	2.64152	2.8153	2.80929	2.49381	2.60921	2.22268
0.2476	2.64426	2.81899	2.81223	2.49635	2.61073	2.22407
0.2478	2.647	2.82266	2.8153	2.49896	2.61231	2.22529
0.248	2.64964	2.82642	2.81843	2.50143	2.61406	2.22631
0.2482	2.65238	2.83028	2.82157	2.50391	2.61584	2.2273
0.2484	2.65502	2.83404	2.82477	2.50648	2.61773	2.22809
0.2486	2.65766	2.8378	2.828	2.50892	2.61971	2.22879
0.2488	2.66033	2.8416	2.8313	2.5113	2.62178	2.22935
0.249	2.66294	2.84529	2.8345	2.51371	2.62396	2.22981
0.2492	2.66554	2.84892	2.83777	2.51602	2.62637	2.23017
0.2494	2.66815	2.85255	2.841	2.51839	2.62878	2.23047
0.2496	2.67076	2.85595	2.8443	2.5207	2.63135	2.2308
0.2498	2.67326	2.85932	2.84754	2.52298	2.63399	2.231
0.25	2.6758	2.86249	2.85071	2.52519	2.6368	2.23113
0.2502	2.67835	2.86559	2.85381	2.52737	2.63967	2.23136
0.2504	2.68079	2.86843	2.85684	2.52955	2.64264	2.23156
0.2506	2.68326	2.87123	2.85985	2.53166	2.64564	2.23172
0.2508	2.68567	2.87377	2.86285	2.53384	2.64881	2.23199
0.251	2.68808	2.87628	2.86569	2.53588	2.65198	2.23235
0.2512	2.69052	2.87852	2.86856	2.5379	2.65525	2.23268
0.2514	2.69297	2.8806	2.8713	2.54001	2.65855	2.23327
0.2516	2.69534	2.88262	2.8739	2.54202	2.66191	2.23384
0.2518	2.69772	2.88443	2.87651	2.54397	2.66521	2.23443
0.252	2.70009	2.88611	2.87902	2.54598	2.66851	2.23522
0.2522	2.70234	2.88773	2.88153	2.54786	2.67188	2.23615
0.2524	2.70468	2.88922	2.8839	2.54984	2.67524	2.23714
0.2526	2.70696	2.89057	2.88625	2.55179	2.67844	2.23826
0.2528	2.70923	2.89189	2.88846	2.55364	2.68171	2.23958
0.253	2.71148	2.89318	2.89077	2.55559	2.68488	2.24096
0.2532	2.71362	2.89443	2.89295	2.55753	2.68792	2.24248
0.2534	2.71593	2.89559	2.89512	2.55941	2.69089	2.24417
0.2536	2.71811	2.89681	2.8972	2.56129	2.69382	2.24591
0.2538	2.72036	2.89806	2.89931	2.56318	2.69666	2.24779
0.254	2.72243	2.89925	2.90139	2.56509	2.6993	2.24981
0.2542	2.72465	2.9006	2.90354	2.56697	2.70191	2.25185
0.2544	2.72682	2.90199	2.90565	2.56882	2.70442	2.25403
0.2546	2.72893	2.90344	2.90766	2.5708	2.70679	2.25637
0.2548	2.73101	2.90502	2.90974	2.57275	2.70904	2.25868
0.255	2.73323	2.90667	2.91192	2.57466	2.71111	2.26109
0.2552	2.73534	2.90852	2.91397	2.57654	2.7131	2.26363
0.2554	2.73752	2.91047	2.91614	2.57862	2.71501	2.26611
0.2556	2.73973	2.91251	2.91836	2.58053	2.71669	2.26868
0.2558	2.74187	2.91472	2.92057	2.58251	2.71841	2.27126
0.256	2.74411	2.91707	2.92278	2.58463	2.71996	2.27386
0.2562	2.74629	2.91961	2.92505	2.5867	2.72144	2.27641
0.2564	2.74857	2.92222	2.92726	2.58882	2.72283	2.27908
0.2566	2.75095	2.92502	2.92961	2.59096	2.72405	2.28162
0.2568	2.75322	2.92786	2.93195	2.59314	2.72534	2.28423
0.257	2.75563	2.9309	2.93423	2.59532	2.72649	2.28667
0.2572	2.75801	2.9341	2.93664	2.59753	2.72762	2.28921
0.2574	2.76042	2.93733	2.93905	2.59981	2.7287	2.29162
0.2576	2.76296	2.9407	2.94152	2.60215	2.72973	2.29403
0.2578	2.76553	2.94409	2.94393	2.60446	2.73082	2.29634
0.258	2.76821	2.94759	2.94631	2.60687	2.73184	2.29865
0.2582	2.77078	2.95109	2.94875	2.60931	2.7328	2.30083
0.2584	2.77355	2.95469	2.95119	2.61178	2.73388	2.30297
0.2586	2.77629	2.95832	2.95366	2.61423	2.73491	2.30508
0.2588	2.77916	2.96188	2.95607	2.61673	2.73596	2.3071
0.259	2.78203	2.96551	2.95852	2.61934	2.73705	2.30898
0.2592	2.78494	2.96904	2.96096	2.62185	2.73827	2.31096
0.2594	2.78791	2.97251	2.96337	2.62446	2.73953	2.31274
0.2596	2.79088	2.97597	2.96578	2.62703	2.74072	2.31455
0.2598	2.79388	2.97934	2.96815	2.6297	2.7422	2.31624
0.26	2.79698	2.98261	2.97056	2.63238	2.74355	2.31782
0.2602	2.80005	2.98581	2.97294	2.63502	2.74501	2.31937
0.2604	2.80322	2.98888	2.97521	2.63769	2.74656	2.32092
0.2606	2.80632	2.99181	2.97759	2.64046	2.74821	2.32241
0.2608	2.80942	2.99472	2.97983	2.6432	2.74989	2.32379
0.261	2.81266	2.99739	2.98211	2.64594	2.7517	2.32518
0.2612	2.81569	2.99996	2.98445	2.64868	2.75359	2.3266
0.2614	2.81883	3.00241	2.98663	2.65142	2.75547	2.32785
0.2616	2.8219	3.00478	2.98881	2.65412	2.75748	2.32917
0.2618	2.82506	3.00693	2.99102	2.65686	2.75959	2.33043
0.262	2.82797	3.00897	2.99327	2.65957	2.76174	2.33165
0.2622	2.83107	3.01092	2.99534	2.66231	2.76395	2.33287
0.2624	2.83401	3.0128	2.99749	2.66501	2.76619	2.33406
0.2626	2.83684	3.01448	2.99963	2.66782	2.7686	2.33531
0.2628	2.83968	3.01617	3.00175	2.67046	2.77094	2.33647
0.263	2.84249	3.01765	3.00379	2.67317	2.77339	2.33765
0.2632	2.84526	3.0192	3.00584	2.67587	2.77589	2.33881
0.2634	2.84797	3.02062	3.00788	2.67848	2.77837	2.34003
0.2636	2.85054	3.02207	3.00986	2.68115	2.78084	2.34122
0.2638	2.85308	3.02339	3.01194	2.68372	2.78345	2.34247
0.264	2.85556	3.02475	3.01392	2.68623	2.78602	2.34369
0.2642	2.85803	3.02613	3.01597	2.68884	2.7886	2.34488
0.2644	2.86037	3.02742	3.01795	2.69138	2.79121	2.34623
0.2646	2.86272	3.02887	3.0199	2.69392	2.79375	2.34752
0.2648	2.86503	3.03029	3.02184	2.6963	2.79649	2.34881
0.265	2.8672	3.03184	3.02386	2.69871	2.79909	2.35019
0.2652	2.86942	3.03343	3.02587	2.70108	2.8016	2.35158
0.2654	2.87153	3.03511	3.02782	2.70336	2.80431	2.353
0.2656	2.87374	3.03686	3.0298	2.70557	2.80688	2.35452
0.2658	2.87582	3.0388	3.03174	2.70778	2.80942	2.35603
0.266	2.87796	3.04075	3.03369	2.70993	2.812	2.35755
0.2662	2.88008	3.04283	3.0357	2.71197	2.81454	2.35914
0.2664	2.88215	3.04514	3.03765	2.71395	2.81704	2.36085
0.2666	2.8843	3.04745	3.03966	2.71593	2.81955	2.3626
0.2668	2.88644	3.04996	3.04164	2.71781	2.82209	2.36438
0.267	2.88865	3.05263	3.04369	2.7196	2.82454	2.36617
0.2672	2.89083	3.0554	3.0457	2.72134	2.82701	2.36805
0.2674	2.89311	3.05824	3.04775	2.72303	2.82942	2.36996
0.2676	2.89542	3.06131	3.04979	2.72461	2.8318	2.37191
0.2678	2.89773	3.06438	3.05187	2.72616	2.83417	2.37395
0.268	2.90014	3.06752	3.05392	2.72765	2.83655	2.37603
0.2682	2.90261	3.07082	3.05606	2.72907	2.83889	2.37811
0.2684	2.90522	3.07418	3.05821	2.73052	2.84117	2.38026
0.2686	2.90773	3.07765	3.06029	2.7319	2.84348	2.3825
0.2688	2.9104	3.08108	3.0625	2.73316	2.84582	2.38471
0.269	2.91321	3.08454	3.06461	2.73448	2.848	2.38699
0.2692	2.91588	3.08804	3.06692	2.73577	2.85028	2.38933
0.2694	2.91868	3.09151	3.06913	2.73705	2.85249	2.39164
0.2696	2.92152	3.095	3.07134	2.73834	2.8547	2.39402
0.2698	2.92446	3.09837	3.07375	2.73959	2.85691	2.39643
0.27	2.92746	3.1017	3.076	2.74091	2.85912	2.39884
0.2702	2.9304	3.10504	3.07834	2.74223	2.8613	2.40128
0.2704	2.93344	3.1082	3.08072	2.74362	2.86351	2.40369
0.2706	2.93644	3.11131	3.08309	2.74494	2.86569	2.40613
0.2708	2.93947	3.11428	3.0856	2.74636	2.8679	2.40867
0.271	2.94251	3.11705	3.08804	2.74788	2.87008	2.41118
0.2712	2.94558	3.11975	3.09055	2.74939	2.87239	2.41369
0.2714	2.94855	3.12226	3.09309	2.75104	2.87456	2.41613
0.2716	2.95155	3.12464	3.09557	2.75273	2.87691	2.4186
0.2718	2.95452	3.12682	3.09804	2.75444	2.87912	2.42101
0.272	2.95739	3.12886	3.10061	2.75632	2.88143	2.42349
0.2722	2.9603	3.13068	3.10322	2.75827	2.88374	2.4259
0.2724	2.96307	3.13239	3.1058	2.76019	2.88611	2.4283
0.2726	2.96584	3.13398	3.10837	2.7623	2.88852	2.43071
0.2728	2.96838	3.13526	3.11094	2.76441	2.89097	2.43299
0.273	2.97102	3.13652	3.11358	2.76665	2.89341	2.43527
0.2732	2.97347	3.13757	3.11606	2.76896	2.89592	2.43758
0.2734	2.97591	3.13853	3.11857	2.77131	2.89849	2.43979
0.2736	2.97822	3.13936	3.12121	2.77375	2.90103	2.44193
0.2738	2.9804	3.14008	3.12362	2.77629	2.90364	2.44401
0.274	2.98254	3.14071	3.12609	2.77883	2.90624	2.44603
0.2742	2.98452	3.14127	3.1286	2.78137	2.90888	2.44801
0.2744	2.98647	3.14186	3.13094	2.78404	2.91159	2.44992
0.2746	2.98825	3.14229	3.13328	2.78662	2.9143	2.45167
0.2748	2.99	3.14282	3.13553	2.78932	2.91697	2.45342
0.275	2.99171	3.14325	3.13774	2.792	2.91967	2.45504
0.2752	2.9932	3.14371	3.13998	2.7947	2.92245	2.45655
0.2754	2.99468	3.14424	3.14213	2.79741	2.92519	2.4581
0.2756	2.99607	3.14483	3.14417	2.80008	2.92783	2.45942
0.2758	2.99739	3.14549	3.14612	2.80282	2.93057	2.46071
0.276	2.99871	3.14632	3.14813	2.80556	2.93334	2.46187
0.2762	2.99993	3.14711	3.15008	2.80823	2.93598	2.46292
0.2764	3.00109	3.14807	3.15183	2.81087	2.93865	2.46394
0.2766	3.00231	3.14919	3.15365	2.81355	2.94122	2.46487
0.2768	3.00343	3.15038	3.1553	2.81619	2.9438	2.46563
0.277	3.00455	3.1518	3.15704	2.81876	2.94627	2.46639
0.2772	3.00574	3.15332	3.15866	2.8213	2.94875	2.46711
0.2774	3.00693	3.155	3.16028	2.82384	2.95122	2.46774
0.2776	3.00815	3.15691	3.1618	2.82642	2.9536	2.4683
0.2778	3.00937	3.15886	3.16338	2.82889	2.95588	2.46893
0.278	3.01069	3.16107	3.16486	2.8314	2.95812	2.46946
0.2782	3.01204	3.16348	3.16638	2.83387	2.96036	2.46995
0.2784	3.01349	3.16599	3.1679	2.83642	2.96251	2.47045
0.2786	3.01508	3.16863	3.16942	2.83892	2.96459	2.47094
0.2788	3.01673	3.17137	3.17084	2.84133	2.9667	2.47153
0.279	3.01844	3.1743	3.17242	2.84377	2.96868	2.4721
0.2792	3.02029	3.1774	3.17387	2.84628	2.97063	2.47276
0.2794	3.0223	3.18051	3.17552	2.84882	2.97261	2.47342
0.2796	3.02442	3.18381	3.17707	2.85127	2.97452	2.47408
0.2798	3.02659	3.18714	3.17866	2.85377	2.97634	2.47493
0.28	3.029	3.19061	3.18028	2.85631	2.97822	2.47582
0.2802	3.03141	3.1941	3.18206	2.85882	2.9801	2.47675
0.2804	3.03402	3.19767	3.18381	2.86136	2.98188	2.47784
0.2806	3.03676	3.20126	3.18556	2.86394	2.98366	2.47899
0.2808	3.0395	3.20476	3.18737	2.86654	2.98548	2.48031
0.281	3.04243	3.20839	3.18928	2.86905	2.98729	2.48177
0.2812	3.04541	3.21192	3.19117	2.87176	2.98914	2.48318
0.2814	3.04851	3.21545	3.19321	2.8743	2.99102	2.4849
0.2816	3.05164	3.21898	3.19526	2.87694	2.99287	2.48662
0.2818	3.05484	3.22245	3.19734	2.87948	2.99468	2.48843
0.282	3.05814	3.22582	3.19945	2.88212	2.99656	2.49044
0.2822	3.06151	3.22908	3.20169	2.88469	2.99851	2.49249
0.2824	3.06471	3.23225	3.2039	2.88724	3.00049	2.49464
0.2826	3.06811	3.23539	3.20625	2.88978	3.00251	2.49695
0.2828	3.07134	3.23839	3.20856	2.89229	3.00452	2.49929
0.283	3.07458	3.24126	3.21097	2.89473	3.00663	2.50173
0.2832	3.07778	3.24403	3.21331	2.89707	3.00881	2.5042
0.2834	3.08098	3.24661	3.21569	2.89951	3.01095	2.50671
0.2836	3.08415	3.24908	3.21816	2.90182	3.01313	2.50935
0.2838	3.08708	3.25142	3.2206	2.90403	3.01538	2.51193
0.284	3.09005	3.25367	3.22311	2.90624	3.01772	2.5146
0.2842	3.09286	3.25578	3.22562	2.90836	3.01996	2.51731
0.2844	3.09557	3.25779	3.22806	2.91034	3.02237	2.51995
0.2846	3.09821	3.25961	3.2305	2.91232	3.02478	2.52269
0.2848	3.10061	3.26142	3.23304	2.9142	3.02719	2.52536
0.285	3.10302	3.26301	3.23549	2.91598	3.02966	2.52793
0.2852	3.10523	3.26462	3.23803	2.91773	3.0322	2.53057
0.2854	3.10738	3.26604	3.2405	2.91931	3.03475	2.53305
0.2856	3.10939	3.2674	3.24291	2.92096	3.03732	2.53556
0.2858	3.11131	3.26868	3.24532	2.92232	3.03993	2.53806
0.286	3.11309	3.26997	3.24776	2.92377	3.0426	2.54041
0.2862	3.11474	3.27106	3.25014	2.92512	3.04534	2.54278
0.2864	3.11642	3.27228	3.25255	2.92634	3.04795	2.54503
0.2866	3.11801	3.2733	3.25482	2.92756	3.05075	2.54724
0.2868	3.11956	3.27449	3.2571	2.92872	3.05342	2.54935
0.287	3.12101	3.27551	3.25938	2.92981	3.05626	2.55139
0.2872	3.12243	3.27664	3.26169	2.93086	3.05907	2.55344
0.2874	3.12391	3.27769	3.26393	2.93195	3.06184	2.55529
0.2876	3.1254	3.27881	3.26614	2.93294	3.06471	2.55714
0.2878	3.12691	3.27997	3.26832	2.934	3.06752	2.55895
0.288	3.1285	3.28112	3.2705	2.93489	3.07039	2.56073
0.2882	3.13005	3.28238	3.27271	2.93588	3.07322	2.56242
0.2884	3.1318	3.28363	3.27485	2.93683	3.07613	2.5641
0.2886	3.13358	3.28502	3.277	2.93783	3.07897	2.56568
0.2888	3.1355	3.28654	3.27918	2.93881	3.08187	2.5673
0.289	3.13761	3.28802	3.28122	2.93984	3.08464	2.56892
0.2892	3.13975	3.28967	3.28337	2.94086	3.08755	2.57047
0.2894	3.14209	3.29139	3.28548	2.94188	3.09032	2.57202
0.2896	3.14454	3.2932	3.28749	2.94301	3.09312	2.5736
0.2898	3.14718	3.29508	3.28964	2.94409	3.09583	2.57512
0.29	3.14995	3.29713	3.29172	2.94525	3.09854	2.57671
0.2902	3.15292	3.29927	3.29383	2.94647	3.10118	2.57832
0.2904	3.15602	3.30149	3.29588	2.94769	3.10381	2.57991
0.2906	3.15932	3.30383	3.29799	2.94891	3.10632	2.58149
0.2908	3.16282	3.30617	3.29993	2.9503	3.10877	2.58314
0.291	3.16638	3.30868	3.30205	2.95162	3.11124	2.58492
0.2912	3.17008	3.31129	3.30406	2.95307	3.11352	2.58657
0.2914	3.17391	3.31393	3.30607	2.95452	3.11579	2.58832
0.2916	3.1779	3.31666	3.30805	2.95604	3.11794	2.59017
0.2918	3.18189	3.31944	3.31003	2.95759	3.11998	2.59195
0.292	3.18599	3.32224	3.31208	2.95911	3.1219	2.59377
0.2922	3.19014	3.32515	3.31396	2.96083	3.12381	2.59562
0.2924	3.19427	3.32802	3.31594	2.96244	3.12556	2.59753
0.2926	3.19849	3.33102	3.31785	2.96413	3.12724	2.59938
0.2928	3.20268	3.33389	3.31977	2.96581	3.12883	2.60132
0.293	3.20674	3.33683	3.32161	2.96759	3.13025	2.60324
0.2932	3.2109	3.33973	3.3235	2.96934	3.13163	2.60525
0.2934	3.21479	3.3426	3.32544	2.97115	3.13286	2.60717
0.2936	3.21866	3.34547	3.32713	2.973	3.13408	2.60911
0.2938	3.22245	3.34825	3.32897	2.97482	3.1351	2.61109
0.294	3.22595	3.35095	3.33076	2.9767	3.13606	2.61297
0.2942	3.22938	3.35363	3.33254	2.97855	3.13701	2.61492
0.2944	3.23258	3.35623	3.33419	2.98043	3.13784	2.61697
0.2946	3.23558	3.35861	3.33597	2.98228	3.13863	2.61891
0.2948	3.23829	3.36108	3.33769	2.98419	3.13939	2.62076
0.295	3.24086	3.36336	3.33937	2.9861	3.14002	2.62268
0.2952	3.24321	3.36564	3.34099	2.98799	3.14068	2.62456
0.2954	3.24519	3.36765	3.34267	2.98983	3.1413	2.62644
0.2956	3.247	3.36963	3.34438	2.99181	3.14193	2.62822
0.2958	3.24852	3.37154	3.346	2.99376	3.14256	2.63007
0.296	3.24987	3.37336	3.34765	2.99567	3.14315	2.63191
0.2962	3.25083	3.37504	3.3493	2.99762	3.14378	2.63366
0.2964	3.25165	3.37669	3.35095	2.99967	3.14437	2.63548
0.2966	3.25222	3.37814	3.3525	3.00158	3.14507	2.63726
0.2968	3.25264	3.37953	3.35415	3.00359	3.14582	2.63904
0.297	3.25281	3.38102	3.35577	3.00551	3.14665	2.64069
0.2972	3.25278	3.38224	3.35735	3.00755	3.14744	2.64248
0.2974	3.25264	3.38346	3.359	3.0096	3.14846	2.64416
0.2976	3.25228	3.38471	3.36065	3.01171	3.14949	2.64597
0.2978	3.25192	3.3859	3.3622	3.01376	3.15061	2.64769
0.298	3.25149	3.38702	3.36389	3.01587	3.1518	2.6494
0.2982	3.25093	3.38818	3.36544	3.01798	3.15318	2.65105
0.2984	3.2504	3.38933	3.36702	3.02006	3.15463	2.6529
0.2986	3.24977	3.39042	3.36864	3.02217	3.15612	2.65462
0.2988	3.24928	3.39154	3.37029	3.02438	3.15777	2.65633
0.299	3.24878	3.39266	3.37191	3.0265	3.15949	2.65822
0.2992	3.24842	3.39392	3.37349	3.02871	3.16137	2.66003
0.2994	3.24806	3.39511	3.37514	3.03089	3.16331	2.66175
0.2996	3.24789	3.39636	3.37676	3.0331	3.16546	2.66363
0.2998	3.24783	3.39765	3.37834	3.03534	3.1676	2.66541
0.3	3.24793	3.399	3.38002	3.03755	3.16978	2.66732
0.3002	3.24826	3.40042	3.38164	3.03983	3.17206	2.6692
0.3004	3.24872	3.4019	3.38333	3.04204	3.1745	2.67099
0.3006	3.24948	3.40332	3.38491	3.04428	3.17691	2.67297
0.3008	3.25043	3.40487	3.38659	3.04653	3.17942	2.67488
0.301	3.25165	3.40643	3.38824	3.04877	3.18189	2.67683
0.3012	3.25301	3.40808	3.38992	3.05095	3.18433	2.67871
0.3014	3.25472	3.40976	3.39158	3.05319	3.18697	2.68062
0.3016	3.25664	3.41151	3.39332	3.05537	3.18942	2.6826
0.3018	3.25888	3.41329	3.39497	3.05752	3.19202	2.68452
0.302	3.26126	3.415	3.39669	3.05986	3.19443	2.68646
0.3022	3.2639	3.41682	3.39834	3.06194	3.19687	2.68838
0.3024	3.26677	3.4186	3.40012	3.06418	3.19918	2.69029
0.3026	3.2699	3.42042	3.40187	3.06629	3.20149	2.69224
0.3028	3.27311	3.4223	3.40369	3.06841	3.20371	2.69419
0.303	3.2766	3.42415	3.40547	3.07055	3.20582	2.69603
0.3032	3.28023	3.42593	3.40722	3.07266	3.20793	2.69795
0.3034	3.28403	3.42778	3.40903	3.07474	3.20978	2.69983
0.3036	3.28786	3.42959	3.41081	3.07685	3.21166	2.70171
0.3038	3.29182	3.43134	3.41266	3.0789	3.21334	2.70349
0.304	3.29591	3.43309	3.41448	3.08095	3.21499	2.70534
0.3042	3.29997	3.4348	3.41626	3.08303	3.21638	2.70709
0.3044	3.30409	3.43649	3.41807	3.08514	3.21776	2.70887
0.3046	3.30822	3.43824	3.41986	3.08712	3.21905	2.71065
0.3048	3.31214	3.43982	3.4217	3.08916	3.22021	2.71237
0.305	3.31617	3.44141	3.42352	3.09114	3.2213	2.71402
0.3052	3.32006	3.44292	3.42533	3.09322	3.22222	2.71574
0.3054	3.32383	3.44444	3.42715	3.09527	3.22314	2.71739
0.3056	3.32752	3.44589	3.42893	3.09721	3.2241	2.71903
0.3058	3.33105	3.44731	3.43078	3.09929	3.22486	2.72072
0.306	3.33435	3.44873	3.43253	3.10124	3.22562	2.72234
0.3062	3.33755	3.45008	3.43431	3.10329	3.22638	2.72395
0.3064	3.34052	3.45137	3.43613	3.1052	3.2272	2.7255
0.3066	3.34333	3.45266	3.43784	3.10718	3.22803	2.72715
0.3068	3.34587	3.45388	3.43959	3.10916	3.22879	2.72867
0.307	3.34821	3.45517	3.44127	3.11111	3.22974	2.73032
0.3072	3.35033	3.45645	3.44302	3.11296	3.23073	2.73197
0.3074	3.35221	3.45764	3.4447	3.11484	3.23182	2.73349
0.3076	3.35386	3.4588	3.44636	3.11675	3.23294	2.73511
0.3078	3.35534	3.46008	3.44804	3.11853	3.23433	2.73672
0.308	3.35663	3.46134	3.44965	3.12038	3.23588	2.73834
0.3082	3.35772	3.46252	3.45127	3.1221	3.2374	2.73999
0.3084	3.35858	3.46375	3.45279	3.12381	3.23921	2.74167
0.3086	3.3592	3.46493	3.45444	3.12543	3.24123	2.74339
0.3088	3.35976	3.46622	3.45596	3.12701	3.24337	2.74517
0.309	3.36013	3.46757	3.45744	3.12866	3.24575	2.74682
0.3092	3.36036	3.46893	3.45893	3.13012	3.24836	2.74877
0.3094	3.36042	3.47031	3.46041	3.13163	3.251	2.75045
0.3096	3.36046	3.4717	3.4618	3.13302	3.25396	2.75233
0.3098	3.36046	3.47325	3.46312	3.13434	3.2571	2.75425
0.31	3.36022	3.47467	3.46444	3.13559	3.2604	2.75623
0.3102	3.36003	3.47622	3.46569	3.13678	3.2638	2.75817
0.3104	3.35973	3.47787	3.46695	3.138	3.26736	2.76022
0.3106	3.35953	3.47949	3.46814	3.13912	3.27096	2.7623
0.3108	3.35917	3.48124	3.46922	3.14015	3.27479	2.76441
0.311	3.35894	3.48299	3.47028	3.14117	3.27862	2.76659
0.3112	3.35867	3.4848	3.4714	3.14213	3.28254	2.7688
0.3114	3.35851	3.48675	3.47229	3.14309	3.28644	2.77104
0.3116	3.35838	3.48863	3.47322	3.14394	3.29033	2.77325
0.3118	3.35831	3.49061	3.47401	3.1448	3.29426	2.77556
0.312	3.35831	3.49259	3.47477	3.14559	3.29805	2.77787
0.3122	3.35838	3.4946	3.47556	3.14648	3.30175	2.78028
0.3124	3.35861	3.49658	3.47625	3.14724	3.30538	2.78263
0.3126	3.35887	3.49873	3.47681	3.14804	3.30871	2.78507
0.3128	3.35933	3.50087	3.47747	3.14883	3.31198	2.78748
0.313	3.35986	3.50298	3.47807	3.14968	3.31515	2.78992
0.3132	3.36059	3.50506	3.4786	3.15051	3.31792	2.79233
0.3134	3.36138	3.50727	3.47909	3.15137	3.32059	2.79477
0.3136	3.36234	3.50935	3.47962	3.15226	3.3229	2.79721
0.3138	3.36346	3.51146	3.48018	3.15315	3.32498	2.79969
0.314	3.36468	3.51351	3.48068	3.15414	3.32676	2.80206
0.3142	3.3661	3.51559	3.48124	3.15516	3.32835	2.80447
0.3144	3.36765	3.5176	3.48183	3.15632	3.32957	2.80688
0.3146	3.36937	3.51955	3.48252	3.15751	3.33062	2.80922
0.3148	3.37118	3.52146	3.48312	3.15873	3.33125	2.8116
0.315	3.37323	3.52341	3.48384	3.16015	3.33178	2.81394
0.3152	3.37534	3.52526	3.48477	3.16156	3.33201	2.81625
0.3154	3.37748	3.52704	3.48566	3.16308	3.33191	2.8185
0.3156	3.37996	3.52869	3.48662	3.16473	3.33168	2.82081
0.3158	3.3825	3.53037	3.48777	3.16651	3.33132	2.82305
0.316	3.38514	3.53192	3.48902	3.16843	3.33069	2.82523
0.3162	3.38785	3.53344	3.49031	3.17038	3.33003	2.82734
0.3164	3.39065	3.53486	3.4918	3.17255	3.32927	2.82949
0.3166	3.39356	3.53621	3.49335	3.1747	3.32838	2.83166
0.3168	3.39662	3.5375	3.49503	3.17711	3.32746	2.83371
0.317	3.39969	3.53872	3.49691	3.17955	3.32666	2.83582
0.3172	3.40283	3.53984	3.49886	3.18212	3.32577	2.83787
0.3174	3.406	3.54087	3.5009	3.18476	3.32501	2.83991
0.3176	3.40923	3.54189	3.50305	3.1876	3.32429	2.84189
0.3178	3.41246	3.54281	3.50539	3.19047	3.32379	2.84391
0.318	3.4156	3.54364	3.50773	3.19344	3.3234	2.84595
0.3182	3.41883	3.5444	3.51024	3.19645	3.32317	2.8479
0.3184	3.422	3.54519	3.51272	3.19965	3.32323	2.84988
0.3186	3.4251	3.54575	3.51539	3.20278	3.32353	2.85189
0.3188	3.4283	3.54641	3.51806	3.20612	3.32399	2.85391
0.319	3.43131	3.54691	3.52074	3.20941	3.32475	2.85589
0.3192	3.43415	3.54743	3.52344	3.21268	3.32581	2.85797
0.3194	3.43695	3.5479	3.52618	3.21602	3.32716	2.85998
0.3196	3.43975	3.54829	3.52895	3.21935	3.32871	2.86199
0.3198	3.44226	3.54879	3.53156	3.22268	3.33069	2.86417
0.32	3.4448	3.54912	3.53417	3.22598	3.33293	2.86625
0.3202	3.44708	3.54945	3.53678	3.22921	3.33531	2.86829
0.3204	3.44926	3.54981	3.53925	3.23242	3.33802	2.87051
0.3206	3.45127	3.55021	3.54169	3.23555	3.34102	2.87262
0.3208	3.45312	3.55047	3.544	3.23862	3.34415	2.87489
0.321	3.45484	3.55083	3.54618	3.24159	3.34745	2.8771
0.3212	3.45639	3.55116	3.54819	3.24436	3.35102	2.87935
0.3214	3.45781	3.55153	3.55021	3.24713	3.35461	2.88163
0.3216	3.45906	3.55195	3.55189	3.24967	3.35834	2.88394
0.3218	3.46018	3.55235	3.55357	3.25205	3.36211	2.88625
0.322	3.46117	3.55281	3.55499	3.25439	3.36597	2.88862
0.3222	3.46193	3.55331	3.55628	3.25644	3.36976	2.891
0.3224	3.46276	3.5538	3.5574	3.25835	3.37359	2.89337
0.3226	3.46335	3.55443	3.55842	3.26017	3.37725	2.89575
0.3228	3.46391	3.55499	3.55918	3.26175	3.38078	2.89816
0.323	3.46437	3.55578	3.55984	3.26314	3.38422	2.90063
0.3232	3.46487	3.55648	3.5603	3.26446	3.38745	2.90304
0.3234	3.46523	3.55723	3.56067	3.26548	3.39055	2.90555
0.3236	3.46559	3.55813	3.56087	3.26637	3.39339	2.90796
0.3238	3.46602	3.55902	3.56096	3.26713	3.39606	2.9104
0.324	3.46645	3.55997	3.56096	3.26769	3.39831	2.91288
0.3242	3.46691	3.56103	3.56087	3.26816	3.40029	2.91525
0.3244	3.46744	3.56202	3.5606	3.26845	3.402	2.91766
0.3246	3.46804	3.56321	3.56034	3.26868	3.40346	2.92014
0.3248	3.46873	3.56436	3.56001	3.26878	3.40458	2.92241
0.325	3.46952	3.56565	3.55958	3.26875	3.4054	2.92479
0.3252	3.47041	3.56694	3.55925	3.26872	3.4059	2.9271
0.3254	3.47147	3.56829	3.55885	3.26862	3.40603	2.92941
0.3256	3.47266	3.56964	3.55842	3.26845	3.40593	2.93165
0.3258	3.47391	3.57106	3.55799	3.26829	3.4056	2.93386
0.326	3.47546	3.57248	3.55766	3.26812	3.40491	2.93608
0.3262	3.47704	3.574	3.55733	3.26802	3.40405	2.93822
0.3264	3.47883	3.57548	3.55714	3.26792	3.40293	2.94033
0.3266	3.48077	3.57697	3.55697	3.26792	3.40161	2.94238
0.3268	3.48282	3.57845	3.55687	3.26789	3.40012	2.94436
0.327	3.48496	3.58	3.55687	3.26812	3.39854	2.9464
0.3272	3.48727	3.58156	3.55697	3.26835	3.39679	2.94825
0.3274	3.48978	3.58307	3.55723	3.26875	3.39504	2.95023
0.3276	3.49232	3.58459	3.55756	3.26931	3.39326	2.95205
0.3278	3.49496	3.58611	3.55789	3.27	3.39141	2.95376
0.328	3.49767	3.58759	3.55846	3.27086	3.38963	2.95548
0.3282	3.50041	3.58905	3.55915	3.27188	3.38791	2.9572
0.3284	3.50325	3.59056	3.55994	3.27307	3.3863	2.95888
0.3286	3.50605	3.59188	3.56087	3.27446	3.38478	2.96046
0.3288	3.50886	3.5934	3.56185	3.27608	3.38349	2.96205
0.329	3.5117	3.59479	3.56298	3.27773	3.38237	2.96363
0.3292	3.51457	3.59608	3.56423	3.27977	3.38138	2.96512
0.3294	3.51724	3.5974	3.56552	3.28182	3.38065	2.9665
0.3296	3.51994	3.59868	3.56694	3.28419	3.38016	2.96799
0.3298	3.52252	3.5999	3.56846	3.28667	3.37989	2.96944
0.33	3.52506	3.60109	3.57001	3.28924	3.37993	2.97089
0.3302	3.52744	3.60221	3.57169	3.29198	3.38026	2.97218
0.3304	3.52975	3.6034	3.57344	3.29495	3.38078	2.9736
0.3306	3.53189	3.60439	3.57519	3.29799	3.38164	2.97495
0.3308	3.5339	3.60548	3.577	3.30116	3.38273	2.97637
0.331	3.53579	3.60644	3.57888	3.30439	3.38408	2.97776
0.3312	3.5375	3.60739	3.5807	3.30779	3.3857	2.97917
0.3314	3.53905	3.60835	3.58258	3.31115	3.38761	2.98056
0.3316	3.5405	3.60928	3.58446	3.31465	3.38966	2.98201
0.3318	3.54176	3.61013	3.58631	3.31815	3.39197	2.98353
0.332	3.54285	3.61096	3.58822	3.32171	3.39445	2.98495
0.3322	3.5439	3.61178	3.59007	3.32524	3.39702	2.98657
0.3324	3.54473	3.61261	3.59182	3.32884	3.39982	2.98805
0.3326	3.54542	3.61343	3.5936	3.33231	3.4027	2.9897
0.3328	3.54602	3.61426	3.59528	3.33587	3.40567	2.99142
0.333	3.54651	3.61508	3.5969	3.3394	3.4087	2.99313
0.3332	3.54691	3.61591	3.59845	3.34283	3.41174	2.99495
0.3334	3.5472	3.61667	3.59997	3.34623	3.41474	2.9968
0.3336	3.54743	3.61753	3.60139	3.34953	3.41771	2.99871
0.3338	3.54763	3.61832	3.60277	3.35287	3.42075	3.00062
0.334	3.54776	3.61918	3.604	3.356	3.42362	3.00257
0.3342	3.54793	3.6201	3.60515	3.35914	3.42639	3.00462
0.3344	3.54803	3.62099	3.60627	3.36211	3.42906	3.00679
0.3346	3.54819	3.62185	3.60723	3.36501	3.43164	3.00887
0.3348	3.54839	3.62287	3.60812	3.36791	3.43405	3.01118
0.335	3.54856	3.62396	3.60895	3.37062	3.43629	3.01343
0.3352	3.54889	3.62498	3.60964	3.37333	3.4383	3.01571
0.3354	3.54918	3.62607	3.6103	3.37583	3.44025	3.01802
0.3356	3.54958	3.62726	3.61076	3.37828	3.442	3.02042
0.3358	3.55014	3.62845	3.61129	3.38059	3.44345	3.02287
0.336	3.55077	3.6297	3.61175	3.38276	3.44484	3.02524
0.3362	3.55146	3.63099	3.61208	3.38494	3.44593	3.02772
0.3364	3.55238	3.63231	3.61241	3.38692	3.44708	3.03019
0.3366	3.55337	3.63366	3.61267	3.3888	3.44794	3.03273
0.3368	3.5545	3.63505	3.61294	3.39059	3.4486	3.03524
0.337	3.55572	3.63653	3.61307	3.3923	3.44923	3.03772
0.3372	3.55714	3.63802	3.61327	3.39385	3.44969	3.04022
0.3374	3.55869	3.63957	3.61337	3.3953	3.45002	3.04277
0.3376	3.56037	3.64119	3.61363	3.39672	3.45038	3.04534
0.3378	3.56215	3.64274	3.61373	3.39791	3.45071	3.04785
0.338	3.564	3.64436	3.61403	3.39903	3.45101	3.05032
0.3382	3.56611	3.64601	3.61419	3.40012	3.45121	3.05283
0.3384	3.56822	3.64769	3.61442	3.40098	3.45147	3.05527
0.3386	3.5704	3.6494	3.61465	3.40184	3.45177	3.05768
0.3388	3.57268	3.65112	3.61502	3.40253	3.45216	3.05999
0.339	3.57502	3.65287	3.61541	3.40309	3.45259	3.06237
0.3392	3.5775	3.65465	3.61578	3.40365	3.45315	3.06471
0.3394	3.57991	3.6564	3.61624	3.40412	3.45385	3.06689
0.3396	3.58235	3.65808	3.61677	3.40441	3.45467	3.0691
0.3398	3.58479	3.65993	3.61739	3.40474	3.45563	3.07128
0.34	3.58723	3.66171	3.61805	3.40487	3.45665	3.07336
0.3402	3.58961	3.66346	3.61868	3.40501	3.4579	3.07537
0.3404	3.59198	3.66518	3.61947	3.40504	3.45929	3.07741
0.3406	3.59426	3.66696	3.62023	3.40507	3.46088	3.07926
0.3408	3.59644	3.66871	3.62109	3.40504	3.46259	3.08121
0.341	3.59855	3.67042	3.62198	3.40497	3.46447	3.08299
0.3412	3.60046	3.67217	3.6229	3.40477	3.46652	3.08474
0.3414	3.60241	3.67386	3.62386	3.40468	3.46863	3.08639
0.3416	3.60406	3.67551	3.62482	3.40454	3.47097	3.08801
0.3418	3.60561	3.67716	3.62578	3.40444	3.47338	3.08962
0.342	3.60706	3.67877	3.6268	3.40428	3.47589	3.09108
0.3422	3.60832	3.68026	3.62782	3.40418	3.47853	3.09246
0.3424	3.60938	3.68181	3.62885	3.40405	3.4812	3.09391
0.3426	3.61033	3.68336	3.62983	3.40398	3.48394	3.09524
0.3428	3.61109	3.68475	3.63086	3.40395	3.48675	3.09646
0.343	3.61175	3.6862	3.63182	3.40398	3.48952	3.09771
0.3432	3.61221	3.68752	3.63271	3.40405	3.49226	3.09896
0.3434	3.61264	3.68877	3.63356	3.40418	3.49506	3.10015
0.3436	3.61281	3.69003	3.63439	3.40435	3.49777	3.10134
0.3438	3.61297	3.69122	3.63518	3.40464	3.50044	3.10253
0.344	3.61297	3.69237	3.63587	3.40501	3.50312	3.10365
0.3442	3.61291	3.69349	3.6366	3.40547	3.50559	3.1048
0.3444	3.61277	3.69445	3.63716	3.4059	3.50807	3.10593
0.3446	3.61258	3.69547	3.63769	3.40659	3.51041	3.10711
0.3448	3.61241	3.69633	3.63822	3.40725	3.51259	3.10827
0.345	3.61218	3.69722	3.63868	3.40801	3.51466	3.10949
0.3452	3.61201	3.69808	3.63894	3.4089	3.51661	3.11075
0.3454	3.61192	3.69887	3.63924	3.40986	3.51846	3.112
0.3456	3.61169	3.69963	3.6395	3.41088	3.52011	3.11332
0.3458	3.61165	3.70032	3.6397	3.412	3.5216	3.11474
0.346	3.61169	3.70098	3.63983	3.41316	3.52298	3.11616
0.3462	3.61182	3.70168	3.6399	3.41451	3.5242	3.11758
0.3464	3.61208	3.70227	3.63997	3.41593	3.52529	3.11909
0.3466	3.61244	3.70286	3.63997	3.41735	3.52631	3.12068
0.3468	3.61294	3.70343	3.63993	3.41887	3.52707	3.12233
0.347	3.61363	3.70405	3.63987	3.42042	3.5278	3.12408
0.3472	3.61442	3.70465	3.6398	3.42213	3.52849	3.12583
0.3474	3.61538	3.70521	3.6397	3.42385	3.52905	3.12764
0.3476	3.61657	3.70577	3.63964	3.42566	3.52948	3.12949
0.3478	3.61786	3.7064	3.63954	3.42748	3.52984	3.13144
0.348	3.61928	3.70689	3.63954	3.42943	3.53014	3.13335
0.3482	3.62093	3.70742	3.63947	3.43131	3.53044	3.13536
0.3484	3.62267	3.70811	3.63947	3.43332	3.53067	3.13738
0.3486	3.62455	3.70867	3.63947	3.4354	3.5309	3.13945
0.3488	3.62657	3.7092	3.63947	3.43744	3.531	3.1415
0.349	3.62871	3.70983	3.6396	3.43949	3.53126	3.14365
0.3492	3.63089	3.71045	3.6397	3.44164	3.53143	3.14566
0.3494	3.63323	3.71105	3.63993	3.44381	3.53159	3.14777
0.3496	3.63554	3.71161	3.64016	3.44596	3.53182	3.14985
0.3498	3.63799	3.71227	3.64036	3.4481	3.53209	3.15186
0.35	3.64043	3.71293	3.64076	3.45025	3.53235	3.15397
0.3502	3.64294	3.71356	3.64109	3.45253	3.53265	3.15592
0.3504	3.64534	3.71418	3.64152	3.4546	3.53305	3.15787
0.3506	3.64782	3.71481	3.64198	3.45685	3.53344	3.15988
0.3508	3.65016	3.7154	3.64251	3.45893	3.53397	3.16176
0.351	3.65244	3.71606	3.64307	3.46111	3.53443	3.16361
0.3512	3.65475	3.71663	3.64366	3.46312	3.53503	3.16536
0.3514	3.65693	3.71722	3.64432	3.46523	3.53572	3.16708
0.3516	3.65904	3.71775	3.64505	3.46721	3.53631	3.16876
0.3518	3.66095	3.71837	3.64574	3.46916	3.53717	3.17034
0.352	3.66283	3.71887	3.6465	3.47097	3.53793	3.17186
0.3522	3.66452	3.7194	3.64729	3.47279	3.53879	3.17335
0.3524	3.6662	3.71989	3.64808	3.47447	3.53974	3.1748
0.3526	3.66762	3.72032	3.64888	3.47612	3.54067	3.17618
0.3528	3.66891	3.72082	3.6497	3.47764	3.54169	3.17747
0.353	3.67016	3.72115	3.65053	3.47909	3.54271	3.17866
0.3532	3.67118	3.72164	3.65138	3.48048	3.54384	3.17981
0.3534	3.67214	3.722	3.65218	3.48167	3.54493	3.18097
0.3536	3.67297	3.72243	3.653	3.48279	3.54602	3.18206
0.3538	3.67366	3.7228	3.65386	3.48391	3.54724	3.18302
0.354	3.67422	3.72306	3.65462	3.4848	3.54836	3.184
0.3542	3.67475	3.72349	3.65544	3.48559	3.54961	3.18499
0.3544	3.67518	3.72375	3.65624	3.48632	3.5508	3.18582
0.3546	3.67551	3.72412	3.65703	3.48688	3.55199	3.18671
0.3548	3.67577	3.72441	3.65772	3.48731	3.55314	3.18747
0.355	3.67597	3.72484	3.65851	3.4877	3.55436	3.18833
0.3552	3.67613	3.72517	3.65927	3.48807	3.55555	3.18915
0.3554	3.67627	3.72544	3.66	3.4882	3.55677	3.18985
0.3556	3.67637	3.7258	3.66066	3.48833	3.55789	3.19064
0.3558	3.6765	3.72623	3.66135	3.4884	3.55905	3.19133
0.356	3.67653	3.72659	3.66198	3.48843	3.56011	3.19209
0.3562	3.6767	3.72702	3.66267	3.48836	3.5612	3.19275
0.3564	3.67679	3.72745	3.6634	3.4882	3.56225	3.19344
0.3566	3.67699	3.72798	3.66406	3.48803	3.56331	3.1942
0.3568	3.67726	3.72847	3.66475	3.4879	3.56433	3.19486
0.357	3.67755	3.72903	3.66541	3.48767	3.56522	3.19559
0.3572	3.67782	3.72956	3.6661	3.48754	3.56621	3.19638
0.3574	3.67825	3.73022	3.66676	3.48734	3.5671	3.19707
0.3576	3.67861	3.73082	3.66742	3.48721	3.56789	3.19783
0.3578	3.67914	3.73151	3.66825	3.48704	3.56869	3.19859
0.358	3.67966	3.73223	3.66891	3.48698	3.56951	3.19935
0.3582	3.68036	3.73299	3.66967	3.48688	3.57024	3.20018
0.3584	3.68105	3.73379	3.67042	3.48698	3.57096	3.201
0.3586	3.68188	3.73451	3.67122	3.48698	3.57166	3.20182
0.3588	3.6826	3.73534	3.67204	3.48714	3.57232	3.20282
0.359	3.68349	3.73619	3.6728	3.48731	3.57298	3.20371
0.3592	3.68445	3.73692	3.67366	3.4876	3.57357	3.2047
0.3594	3.68551	3.73774	3.67448	3.48793	3.57416	3.20569
0.3596	3.6865	3.7386	3.67531	3.48836	3.57479	3.20677
0.3598	3.68758	3.73943	3.67613	3.48886	3.57535	3.20793
0.36	3.68874	3.74025	3.67699	3.48949	3.57591	3.20912
0.3602	3.68986	3.74105	3.67785	3.49011	3.57647	3.21044
0.3604	3.69112	3.7418	3.67868	3.49087	3.577	3.21169
0.3606	3.6923	3.74243	3.6796	3.49163	3.5776	3.21305
0.3608	3.69356	3.74319	3.68046	3.49249	3.57812	3.21463
0.361	3.69488	3.74378	3.68132	3.49345	3.57872	3.21611
0.3612	3.6961	3.74448	3.68211	3.4945	3.57928	3.21776
0.3614	3.69742	3.74494	3.68296	3.49556	3.57981	3.21948
0.3616	3.69871	3.7454	3.68376	3.49668	3.58043	3.22126
0.3618	3.69996	3.74586	3.68458	3.49787	3.58113	3.22314
0.362	3.70125	3.74616	3.68534	3.49902	3.58175	3.22516
0.3622	3.70243	3.74652	3.68623	3.50034	3.58248	3.22717
0.3624	3.70372	3.74672	3.68686	3.5016	3.58324	3.22925
0.3626	3.70498	3.74692	3.68778	3.50302	3.58393	3.23143
0.3628	3.70613	3.74705	3.68844	3.50434	3.58472	3.2337
0.363	3.70738	3.74705	3.68917	3.50576	3.58558	3.23601
0.3632	3.70844	3.74708	3.68986	3.50714	3.58654	3.23842
0.3634	3.70956	3.74702	3.69059	3.50853	3.58746	3.24083
0.3636	3.71062	3.74685	3.69125	3.50998	3.58842	3.24324
0.3638	3.71168	3.74666	3.69191	3.51137	3.58951	3.24575
0.364	3.71273	3.74639	3.6926	3.51285	3.5906	3.24826
0.3642	3.71369	3.74606	3.69323	3.51417	3.59185	3.2508
0.3644	3.71455	3.74576	3.69395	3.51559	3.59307	3.25334
0.3646	3.71544	3.74543	3.69461	3.51691	3.59436	3.25581
0.3648	3.71633	3.74497	3.69534	3.51833	3.59568	3.25829
0.365	3.71719	3.74448	3.696	3.51965	3.59716	3.26073
0.3652	3.71791	3.74405	3.69663	3.52094	3.59855	3.26301
0.3654	3.71861	3.74352	3.69732	3.52219	3.6001	3.26538
0.3656	3.71936	3.74299	3.69801	3.52334	3.60179	3.26756
0.3658	3.71996	3.74246	3.69881	3.52456	3.60337	3.26974
0.366	3.72058	3.742	3.69956	3.52572	3.60499	3.27172
0.3662	3.72111	3.74154	3.70029	3.52678	3.60674	3.27367
0.3664	3.72174	3.74101	3.70108	3.52783	3.60858	3.27548
0.3666	3.7222	3.74052	3.70181	3.52882	3.61036	3.2772
0.3668	3.72266	3.74012	3.7027	3.52965	3.61218	3.27881
0.367	3.72319	3.73972	3.70352	3.53057	3.614	3.2802
0.3672	3.72359	3.7394	3.70435	3.5313	3.61591	3.28152
0.3674	3.72398	3.739	3.70521	3.53209	3.61769	3.28277
0.3676	3.72445	3.73874	3.7061	3.53272	3.61957	3.28383
0.3678	3.72478	3.73857	3.70699	3.53338	3.62135	3.28475
0.368	3.72511	3.73834	3.70791	3.53394	3.62317	3.28568
0.3682	3.7254	3.73831	3.70887	3.53443	3.62498	3.2864
0.3684	3.72583	3.73824	3.70979	3.53483	3.62663	3.287
0.3686	3.72606	3.73827	3.71075	3.53529	3.62835	3.28762
0.3688	3.72639	3.73844	3.71174	3.53565	3.63	3.28815
0.369	3.72672	3.7386	3.7127	3.53588	3.63152	3.28865
0.3692	3.72702	3.73877	3.71369	3.53618	3.63304	3.28904
0.3694	3.72732	3.73913	3.71468	3.53631	3.63449	3.28944
0.3696	3.72761	3.73953	3.71563	3.53651	3.63578	3.2898
0.3698	3.72788	3.73992	3.71663	3.53664	3.637	3.2901
0.37	3.72824	3.74045	3.71765	3.53678	3.63815	3.2905
0.3702	3.72854	3.74105	3.71854	3.53678	3.63917	3.29083
0.3704	3.7288	3.74164	3.71956	3.53681	3.64013	3.29122
0.3706	3.72917	3.74236	3.72035	3.53671	3.64099	3.29168
0.3708	3.72946	3.74309	3.72138	3.53678	3.64165	3.29228
0.371	3.72982	3.74382	3.7222	3.53671	3.64237	3.29281
0.3712	3.73019	3.74471	3.72309	3.53664	3.64284	3.29347
0.3714	3.73052	3.74557	3.72382	3.53658	3.64333	3.29422
0.3716	3.73091	3.74646	3.72471	3.53648	3.64363	3.29508
0.3718	3.73131	3.74731	3.72537	3.53635	3.64393	3.29604
0.372	3.73171	3.74821	3.72606	3.53625	3.64412	3.29706
0.3722	3.7321	3.74913	3.72669	3.53618	3.64419	3.29815
0.3724	3.73253	3.75005	3.72735	3.53605	3.64416	3.29941
0.3726	3.73299	3.75095	3.72781	3.53588	3.64426	3.30069
0.3728	3.73339	3.75184	3.72844	3.53572	3.64416	3.30211
0.373	3.73388	3.75276	3.7289	3.53559	3.64403	3.30356
0.3732	3.73428	3.75362	3.72926	3.53545	3.64389	3.30515
0.3734	3.73477	3.75444	3.72966	3.53532	3.64376	3.3068
0.3736	3.73524	3.75523	3.73009	3.53512	3.64363	3.30855
0.3738	3.73567	3.75596	3.73039	3.53506	3.6435	3.31033
0.374	3.73613	3.75669	3.73065	3.53489	3.6433	3.31218
0.3742	3.73662	3.75728	3.73088	3.53479	3.6432	3.31402
0.3744	3.73705	3.75797	3.73105	3.53456	3.64317	3.31597
0.3746	3.73748	3.7585	3.73121	3.53446	3.64313	3.31792
0.3748	3.73794	3.759	3.73134	3.5344	3.64317	3.3199
0.375	3.73844	3.75939	3.73148	3.53427	3.64327	3.32191
0.3752	3.73883	3.75982	3.73157	3.5342	3.64343	3.32389
0.3754	3.73926	3.76018	3.73164	3.5341	3.6437	3.32574
0.3756	3.73963	3.76045	3.73167	3.5341	3.64399	3.32775
0.3758	3.73989	3.76071	3.73177	3.534	3.64442	3.3296
0.376	3.74029	3.76091	3.73181	3.53404	3.64492	3.33145
0.3762	3.74062	3.76101	3.73177	3.53407	3.64551	3.33333
0.3764	3.74095	3.76114	3.73184	3.5341	3.64614	3.33511
0.3766	3.74124	3.76114	3.73184	3.53417	3.64693	3.33683
0.3768	3.74147	3.76121	3.73187	3.5344	3.64779	3.33851
0.377	3.74171	3.76114	3.7319	3.53453	3.64871	3.34009
0.3772	3.74187	3.76111	3.73197	3.5347	3.64967	3.34165
0.3774	3.74207	3.76101	3.73204	3.53496	3.65072	3.34313
0.3776	3.7422	3.76078	3.7321	3.53532	3.65185	3.34462
0.3778	3.74227	3.76065	3.7322	3.53565	3.65287	3.346
0.378	3.74243	3.76032	3.7323	3.53605	3.65409	3.34729
0.3782	3.7425	3.76009	3.7324	3.53648	3.65531	3.34854
0.3784	3.7425	3.75985	3.73263	3.53701	3.6566	3.34976
0.3786	3.74256	3.75953	3.73276	3.53757	3.65775	3.35092
0.3788	3.7426	3.7592	3.73296	3.5381	3.65901	3.35217
0.379	3.74256	3.75887	3.73309	3.53876	3.66023	3.35326
0.3792	3.74253	3.75837	3.73332	3.53951	3.66135	3.35438
0.3794	3.74256	3.75797	3.73355	3.54031	3.6625	3.35541
0.3796	3.74256	3.75758	3.73382	3.54107	3.66353	3.35653
0.3798	3.74256	3.75705	3.73408	3.54182	3.66465	3.35768
0.38	3.74256	3.75656	3.73435	3.54268	3.66561	3.35877
0.3802	3.7426	3.75599	3.73461	3.54367	3.66653	3.35989
0.3804	3.74266	3.75547	3.73491	3.5446	3.66739	3.36108
0.3806	3.74276	3.75487	3.7352	3.54552	3.66808	3.36224
0.3808	3.74283	3.75434	3.7355	3.54648	3.66887	3.36343
0.381	3.74302	3.75368	3.73576	3.54753	3.66947	3.36465
0.3812	3.74326	3.75306	3.73613	3.54849	3.67	3.36603
0.3814	3.74349	3.75236	3.73643	3.54961	3.67046	3.36735
0.3816	3.74378	3.7517	3.73672	3.55057	3.67082	3.36871
0.3818	3.74425	3.75104	3.73699	3.55166	3.67115	3.37016
0.382	3.74471	3.75035	3.73735	3.55268	3.67142	3.37164
0.3822	3.74514	3.74962	3.73755	3.55377	3.67168	3.37316
0.3824	3.74576	3.74897	3.73784	3.55479	3.67181	3.37468
0.3826	3.74636	3.74827	3.73811	3.55585	3.67191	3.37636
0.3828	3.74708	3.74761	3.73841	3.55694	3.67194	3.37795
0.383	3.74781	3.74695	3.73864	3.55799	3.67194	3.37966
0.3832	3.74867	3.74633	3.73877	3.55892	3.67198	3.38138
0.3834	3.74946	3.74563	3.739	3.56001	3.67201	3.38306
0.3836	3.75048	3.74507	3.7392	3.56093	3.67198	3.38481
0.3838	3.75137	3.74451	3.7394	3.56195	3.67198	3.38649
0.384	3.75243	3.74392	3.73966	3.56294	3.67194	3.38824
0.3842	3.75342	3.74342	3.73972	3.5639	3.67194	3.38992
0.3844	3.75444	3.74296	3.73992	3.56489	3.67198	3.39154
0.3846	3.75547	3.74246	3.74009	3.56591	3.67204	3.39319
0.3848	3.75642	3.7422	3.74025	3.56681	3.67221	3.39468
0.385	3.75748	3.74184	3.74035	3.56773	3.67227	3.39629
0.3852	3.75844	3.74154	3.74052	3.56872	3.67244	3.39768
0.3854	3.75933	3.74131	3.74062	3.56964	3.67267	3.39903
0.3856	3.76022	3.74111	3.74078	3.5706	3.67293	3.40032
0.3858	3.76098	3.74095	3.74091	3.57159	3.6732	3.40151
0.386	3.76167	3.74088	3.74111	3.57258	3.67363	3.40246
0.3862	3.76233	3.74088	3.74128	3.57354	3.67399	3.40346
0.3864	3.76286	3.74085	3.74138	3.57459	3.67442	3.40431
0.3866	3.76329	3.74088	3.74151	3.57565	3.67488	3.40514
0.3868	3.76365	3.74105	3.74174	3.57667	3.67537	3.40573
0.387	3.76385	3.74121	3.74187	3.57773	3.67594	3.40633
0.3872	3.76395	3.74144	3.742	3.57882	3.67646	3.40672
0.3874	3.76395	3.74164	3.74223	3.57987	3.67702	3.40705
0.3876	3.76375	3.74197	3.74246	3.581	3.67762	3.40728
0.3878	3.76352	3.74223	3.74269	3.58208	3.67825	3.40748
0.388	3.76312	3.74263	3.74296	3.58317	3.67887	3.40748
0.3882	3.76266	3.74299	3.74312	3.58433	3.67943	3.40755
0.3884	3.76207	3.74332	3.74342	3.58548	3.68006	3.40741
0.3886	3.76137	3.74378	3.74369	3.58657	3.68059	3.40732
0.3888	3.76061	3.74425	3.74398	3.58773	3.68115	3.40712
0.389	3.75979	3.74471	3.74428	3.58885	3.68174	3.40695
0.3892	3.7588	3.74524	3.74458	3.58987	3.68224	3.40675
0.3894	3.75791	3.74563	3.74484	3.59096	3.68273	3.40652
0.3896	3.75685	3.74616	3.74517	3.59192	3.68316	3.40633
0.3898	3.75593	3.74669	3.74566	3.59284	3.68359	3.40613
0.39	3.75487	3.74718	3.746	3.5938	3.68392	3.40606
0.3902	3.75388	3.74768	3.74639	3.59466	3.68432	3.40596
0.3904	3.75283	3.74821	3.74682	3.59538	3.68465	3.4059
0.3906	3.75197	3.7487	3.74725	3.59608	3.68494	3.40596
0.3908	3.75104	3.7492	3.74771	3.5967	3.68514	3.4061
0.391	3.75022	3.74966	3.74817	3.59723	3.68541	3.40629
0.3912	3.74946	3.75019	3.74864	3.59773	3.68564	3.40662
0.3914	3.74883	3.75065	3.7491	3.59806	3.68577	3.40699
0.3916	3.74827	3.75108	3.74959	3.59832	3.68594	3.40758
0.3918	3.74794	3.75147	3.75012	3.59852	3.68613	3.40821
0.392	3.74758	3.75187	3.75058	3.59858	3.68623	3.40903
0.3922	3.74748	3.75223	3.75104	3.59852	3.68636	3.40989
0.3924	3.74741	3.75256	3.75157	3.59835	3.68646	3.41095
0.3926	3.74745	3.75286	3.75207	3.59819	3.68656	3.4121
0.3928	3.74774	3.75316	3.75246	3.59796	3.68679	3.41336
0.393	3.74807	3.75339	3.75292	3.59756	3.68696	3.41474
0.3932	3.74854	3.75362	3.75335	3.59716	3.68706	3.41616
0.3934	3.74923	3.75365	3.75372	3.59657	3.68732	3.41778
0.3936	3.74995	3.75378	3.75405	3.59608	3.68745	3.41949
0.3938	3.75081	3.75385	3.75438	3.59548	3.68768	3.42121
0.394	3.75174	3.75385	3.75464	3.59479	3.68788	3.42316
0.3942	3.75283	3.75375	3.75494	3.5942	3.68815	3.425
0.3944	3.75395	3.75372	3.75507	3.59357	3.68848	3.42692
0.3946	3.7551	3.75359	3.75523	3.59287	3.68874	3.4289
0.3948	3.75639	3.75349	3.75533	3.59221	3.68907	3.43094
0.395	3.75761	3.75325	3.75537	3.59156	3.6894	3.43296
0.3952	3.75896	3.75309	3.75537	3.59099	3.68983	3.435
0.3954	3.76028	3.75283	3.7554	3.59043	3.69016	3.43702
0.3956	3.7616	3.75263	3.75533	3.5899	3.69055	3.4391
0.3958	3.76286	3.75233	3.75517	3.58954	3.69102	3.44108
0.396	3.76415	3.75213	3.75494	3.58911	3.69145	3.44292
0.3962	3.7653	3.75187	3.75471	3.58885	3.69184	3.4448
0.3964	3.76646	3.75161	3.75444	3.58865	3.69224	3.44662
0.3966	3.76754	3.75141	3.75408	3.58855	3.69267	3.4483
0.3968	3.76857	3.75121	3.75378	3.58859	3.693	3.44998
0.397	3.76946	3.75101	3.75339	3.58865	3.69346	3.4515
0.3972	3.77035	3.75085	3.75296	3.58882	3.69389	3.45296
0.3974	3.77111	3.75085	3.75253	3.58921	3.69428	3.45431
0.3976	3.77174	3.75088	3.75207	3.58954	3.69465	3.45556
0.3978	3.77233	3.75098	3.75154	3.59	3.69511	3.45672
0.398	3.77276	3.75111	3.75108	3.59053	3.69541	3.45771
0.3982	3.77305	3.75128	3.75058	3.59123	3.69577	3.4587
0.3984	3.77339	3.75154	3.75002	3.59192	3.69613	3.45946
0.3986	3.77355	3.75197	3.74953	3.59274	3.69643	3.46015
0.3988	3.77368	3.75246	3.74913	3.5936	3.69679	3.46078
0.399	3.77365	3.75302	3.74854	3.59446	3.69712	3.46134
0.3992	3.77362	3.75365	3.74804	3.59538	3.69732	3.4617
[truncated: 4,303 more rows]
