# Supplementary material for: Evaluating flow modulating treatment response in intracranial aneurysms using black-blood MRI in vitro
Source: Commun Med (Lond). 2026 Mar 27;6:170. doi: 10.1038/s43856-026-01413-z (PMC13031954; doi:10.1038/s43856-026-01413-z)
Supplement: Supplementary file 13 — Supplementary Data 10 [file 43856_2026_1413_MOESM13_ESM.xlsx]

## Sheet: ICA model
	wo FMD	with FD1
date	2022-07-23
note	Gerbera wo bMRI	Gerbera derivo
time [s]	input [mmHg]	input [mmHg]
0.0002	55.9049	50.1733
0.0004	56.0495	50.1965
0.0006	56.1943	50.2199
0.0008	56.3394	50.2433
0.001	56.4846	50.2668
0.0012	56.6298	50.2903
0.0014	56.7751	50.3139
0.0016	56.9204	50.3375
0.0018	57.0655	50.3611
0.002	57.2105	50.3847
0.0022	57.3552	50.4083
0.0024	57.4996	50.432
0.0026	57.6436	50.4556
0.0028	57.7871	50.4791
0.003	57.9301	50.5027
0.0032	58.0724	50.5262
0.0034	58.2141	50.5496
0.0036	58.3551	50.5729
0.0038	58.4952	50.5962
0.004	58.6345	50.6194
0.0042	58.7728	50.6424
0.0044	58.9101	50.6654
0.0046	59.0463	50.6882
0.0048	59.1813	50.7108
0.005	59.3152	50.7333
0.0052	59.4478	50.7556
0.0054	59.579	50.7777
0.0056	59.7089	50.7997
0.0058	59.8374	50.8214
0.006	59.9644	50.8429
0.0062	60.0899	50.8643
0.0064	60.2138	50.8853
0.0066	60.3361	50.9061
0.0068	60.4567	50.9267
0.007	60.5757	50.9471
0.0072	60.693	50.9672
0.0074	60.8085	50.9871
0.0076	60.9222	51.0067
0.0078	61.0341	51.026
0.008	61.1442	51.0452
0.0082	61.2525	51.0641
0.0084	61.3589	51.0827
0.0086	61.4635	51.1011
0.0088	61.5661	51.1192
0.009	61.6669	51.1371
0.0092	61.7658	51.1548
0.0094	61.8627	51.1723
0.0096	61.9577	51.1896
0.0098	62.0508	51.2067
0.01	62.142	51.2235
0.0102	62.2313	51.2402
0.0104	62.3186	51.2567
0.0106	62.404	51.2731
0.0108	62.4875	51.2893
0.011	62.5691	51.3053
0.0112	62.6488	51.3212
0.0114	62.7266	51.337
0.0116	62.8026	51.3526
0.0118	62.8766	51.3681
0.012	62.9489	51.3836
0.0122	63.0192	51.3988
0.0124	63.0878	51.414
0.0126	63.1546	51.4291
0.0128	63.2196	51.4441
0.013	63.2828	51.459
0.0132	63.3443	51.4738
0.0134	63.4042	51.4885
0.0136	63.4623	51.5032
0.0138	63.5188	51.5178
0.014	63.5737	51.5323
0.0142	63.627	51.5467
0.0144	63.6788	51.561
0.0146	63.7291	51.5754
0.0148	63.7779	51.5896
0.015	63.8254	51.6037
0.0152	63.8715	51.6179
0.0154	63.9162	51.632
0.0156	63.9597	51.646
0.0158	64.0019	51.6601
0.016	64.043	51.6741
0.0162	64.083	51.6882
0.0164	64.122	51.7022
0.0166	64.1599	51.7163
0.0168	64.1969	51.7305
0.017	64.233	51.7448
0.0172	64.2683	51.7591
0.0174	64.3029	51.7736
0.0176	64.3367	51.7883
0.0178	64.3699	51.8031
0.018	64.4026	51.8182
0.0182	64.4347	51.8335
0.0184	64.4664	51.849
0.0186	64.4977	51.865
0.0188	64.5287	51.8813
0.019	64.5595	51.898
0.0192	64.59	51.9151
0.0194	64.6205	51.9327
0.0196	64.6508	51.9509
0.0198	64.6812	51.9696
0.02	64.7117	51.989
0.0202	64.7422	52.009
0.0204	64.773	52.0297
0.0206	64.804	52.0512
0.0208	64.8353	52.0735
0.021	64.8669	52.0966
0.0212	64.899	52.1206
0.0214	64.9316	52.1455
0.0216	64.9647	52.1714
0.0218	64.9983	52.1983
0.022	65.0327	52.2263
0.0222	65.0677	52.2553
0.0224	65.1034	52.2855
0.0226	65.14	52.3168
0.0228	65.1773	52.3493
0.023	65.2156	52.3831
0.0232	65.2548	52.418
0.0234	65.2951	52.4543
0.0236	65.3363	52.4918
0.0238	65.3786	52.5307
0.024	65.422	52.5709
0.0242	65.4667	52.6125
0.0244	65.5125	52.6554
0.0246	65.5595	52.6997
0.0248	65.6078	52.7454
0.025	65.6575	52.7925
0.0252	65.7085	52.841
0.0254	65.7609	52.8909
0.0256	65.8147	52.9422
0.0258	65.87	52.995
0.026	65.9268	53.0491
0.0262	65.9851	53.1047
0.0264	66.0449	53.1617
0.0266	66.1063	53.2201
0.0268	66.1693	53.2799
0.027	66.234	53.341
0.0272	66.3003	53.4036
0.0274	66.3682	53.4676
0.0276	66.4379	53.533
0.0278	66.5092	53.5997
0.028	66.5822	53.6679
0.0282	66.6571	53.7373
0.0284	66.7336	53.8082
0.0286	66.8119	53.8804
0.0288	66.8919	53.9541
0.029	66.9737	54.029
0.0292	67.0572	54.1053
0.0294	67.1426	54.183
0.0296	67.2297	54.262
0.0298	67.3186	54.3424
0.03	67.4093	54.4241
0.0302	67.5018	54.5072
0.0304	67.596	54.5916
0.0306	67.692	54.6774
0.0308	67.7897	54.7645
0.031	67.8893	54.853
0.0312	67.9905	54.9428
0.0314	68.0936	55.034
0.0316	68.1984	55.1265
0.0318	68.3049	55.2202
0.032	68.4131	55.3154
0.0322	68.5231	55.4118
0.0324	68.6348	55.5095
0.0326	68.7482	55.6085
0.0328	68.8632	55.7087
0.033	68.98	55.8102
0.0332	69.0985	55.9129
0.0334	69.2186	56.0168
0.0336	69.3403	56.1219
0.0338	69.4637	56.2281
0.034	69.5887	56.3353
0.0342	69.7153	56.4437
0.0344	69.8435	56.5531
0.0346	69.9733	56.6635
0.0348	70.1046	56.7749
0.035	70.2374	56.8872
0.0352	70.3718	57.0003
0.0354	70.5076	57.1142
0.0356	70.6449	57.229
0.0358	70.7836	57.3445
0.036	70.9238	57.4606
0.0362	71.0653	57.5774
0.0364	71.2081	57.6947
0.0366	71.3523	57.8126
0.0368	71.4977	57.931
0.037	71.6445	58.0499
0.0372	71.7923	58.1691
0.0374	71.9414	58.2887
0.0376	72.0916	58.4086
0.0378	72.2429	58.5287
0.038	72.3952	58.6491
0.0382	72.5486	58.7696
0.0384	72.703	58.8903
0.0386	72.8582	59.011
0.0388	73.0145	59.1319
0.039	73.1715	59.2527
0.0392	73.3294	59.3736
0.0394	73.4881	59.4944
0.0396	73.6475	59.6152
0.0398	73.8077	59.7358
0.04	73.9685	59.8564
0.0402	74.1301	59.9767
0.0404	74.2922	60.097
0.0406	74.4549	60.217
0.0408	74.6182	60.3368
0.041	74.782	60.4563
0.0412	74.9464	60.5756
0.0414	75.1112	60.6946
0.0416	75.2766	60.8132
0.0418	75.4423	60.9315
0.042	75.6085	61.0495
0.0422	75.7752	61.1671
0.0424	75.9422	61.2843
0.0426	76.1097	61.4011
0.0428	76.2775	61.5174
0.043	76.4457	61.6332
0.0432	76.6142	61.7486
0.0434	76.7831	61.8634
0.0436	76.9524	61.9777
0.0438	77.122	62.0915
0.044	77.2919	62.2047
0.0442	77.4622	62.3173
0.0444	77.6328	62.4293
0.0446	77.8037	62.5406
0.0448	77.9749	62.6512
0.045	78.1464	62.7612
0.0452	78.3182	62.8705
0.0454	78.4904	62.979
0.0456	78.6628	63.0868
0.0458	78.8355	63.1938
0.046	79.0084	63.3
0.0462	79.1816	63.4054
0.0464	79.3551	63.51
0.0466	79.5289	63.6137
0.0468	79.7029	63.7166
0.047	79.8771	63.8186
0.0472	80.0516	63.9197
0.0474	80.2263	64.0199
0.0476	80.4011	64.1192
0.0478	80.5762	64.2175
0.048	80.7515	64.3149
0.0482	80.927	64.4114
0.0484	81.1026	64.5069
0.0486	81.2785	64.6015
0.0488	81.4545	64.6951
0.049	81.6306	64.7877
0.0492	81.8069	64.8794
0.0494	81.9833	64.9701
0.0496	82.1599	65.0599
0.0498	82.3366	65.1488
0.05	82.5135	65.2366
0.0502	82.6904	65.3236
0.0504	82.8675	65.4097
0.0506	83.0448	65.4948
0.0508	83.2221	65.579
0.051	83.3996	65.6623
0.0512	83.5773	65.7448
0.0514	83.755	65.8264
0.0516	83.9329	65.9071
0.0518	84.111	65.987
0.052	84.2892	66.0661
0.0522	84.4675	66.1444
0.0524	84.6461	66.2219
0.0526	84.8247	66.2987
0.0528	85.0036	66.3747
0.053	85.1827	66.45
0.0532	85.3619	66.5246
0.0534	85.5414	66.5985
0.0536	85.7211	66.6717
0.0538	85.9009	66.7444
0.054	86.081	66.8164
0.0542	86.2614	66.8877
0.0544	86.442	66.9586
0.0546	86.6229	67.0289
0.0548	86.804	67.0987
0.055	86.9854	67.1679
0.0552	87.1671	67.2367
0.0554	87.3491	67.305
0.0556	87.5314	67.3729
0.0558	87.714	67.4404
0.056	87.8969	67.5075
0.0562	88.0802	67.5742
0.0564	88.2638	67.6406
0.0566	88.4477	67.7067
0.0568	88.632	67.7724
0.057	88.8166	67.838
0.0572	89.0015	67.9032
0.0574	89.1869	67.9683
0.0576	89.3726	68.0331
0.0578	89.5587	68.0977
0.058	89.7452	68.1623
0.0582	89.932	68.2266
0.0584	90.1193	68.2909
0.0586	90.3069	68.3551
0.0588	90.4949	68.4192
0.059	90.6834	68.4832
0.0592	90.8723	68.5473
0.0594	91.0616	68.6114
0.0596	91.2513	68.6755
0.0598	91.4415	68.7396
0.06	91.6321	68.8039
0.0602	91.8231	68.8682
0.0604	92.0146	68.9327
0.0606	92.2066	68.9974
0.0608	92.399	69.0622
0.061	92.5919	69.1273
0.0612	92.7853	69.1926
0.0614	92.9791	69.2582
0.0616	93.1734	69.3241
0.0618	93.3682	69.3904
0.062	93.5635	69.457
0.0622	93.7593	69.5239
0.0624	93.9555	69.5913
0.0626	94.1522	69.6592
0.0628	94.3493	69.7275
0.063	94.5469	69.7963
0.0632	94.7451	69.8657
0.0634	94.9436	69.9356
0.0636	95.1425	70.0061
0.0638	95.3419	70.0772
0.064	95.5417	70.149
0.0642	95.7419	70.2214
0.0644	95.9425	70.2944
0.0646	96.1434	70.3682
0.0648	96.3447	70.4427
0.065	96.5463	70.5179
0.0652	96.7482	70.5939
0.0654	96.9504	70.6707
0.0656	97.1528	70.7482
0.0658	97.3555	70.8266
0.066	97.5584	70.9057
0.0662	97.7616	70.9858
0.0664	97.9648	71.0666
0.0666	98.1683	71.1483
0.0668	98.3719	71.2308
0.067	98.5756	71.3142
0.0672	98.7794	71.3985
0.0674	98.9832	71.4837
0.0676	99.1871	71.5697
0.0678	99.391	71.6566
0.068	99.5949	71.7444
0.0682	99.7989	71.8332
0.0684	100.003	71.9228
0.0686	100.207	72.0133
0.0688	100.41	72.1047
0.069	100.614	72.1971
0.0692	100.818	72.2904
0.0694	101.021	72.3845
0.0696	101.224	72.4797
0.0698	101.427	72.5757
0.07	101.63	72.6727
0.0702	101.833	72.7706
0.0704	102.036	72.8695
0.0706	102.238	72.9693
0.0708	102.441	73.07
0.071	102.643	73.1718
0.0712	102.844	73.2745
0.0714	103.046	73.3781
0.0716	103.247	73.4828
0.0718	103.448	73.5884
0.072	103.648	73.695
0.0722	103.849	73.8026
0.0724	104.048	73.9111
0.0726	104.248	74.0207
0.0728	104.447	74.1313
0.073	104.646	74.2428
0.0732	104.844	74.3553
0.0734	105.042	74.4689
0.0736	105.239	74.5834
0.0738	105.436	74.6989
0.074	105.633	74.8153
0.0742	105.829	74.9328
0.0744	106.024	75.0512
0.0746	106.219	75.1705
0.0748	106.413	75.2908
0.075	106.607	75.4121
0.0752	106.8	75.5343
0.0754	106.992	75.6573
0.0756	107.184	75.7813
0.0758	107.375	75.9062
0.076	107.565	76.0319
0.0762	107.755	76.1585
0.0764	107.944	76.2859
0.0766	108.132	76.4142
0.0768	108.32	76.5433
0.077	108.507	76.6731
0.0772	108.693	76.8037
0.0774	108.879	76.9351
0.0776	109.064	77.0673
0.0778	109.248	77.2002
0.078	109.431	77.3338
0.0782	109.614	77.4681
0.0784	109.796	77.6031
0.0786	109.977	77.7388
0.0788	110.158	77.8751
0.079	110.338	78.0122
0.0792	110.517	78.1498
0.0794	110.696	78.2882
0.0796	110.874	78.4271
0.0798	111.051	78.5667
0.08	111.228	78.707
0.0802	111.404	78.8478
0.0804	111.579	78.9893
0.0806	111.754	79.1314
0.0808	111.929	79.2741
0.081	112.103	79.4174
0.0812	112.276	79.5614
0.0814	112.449	79.7059
0.0816	112.621	79.8511
0.0818	112.793	79.9968
0.082	112.964	80.1432
0.0822	113.134	80.2902
0.0824	113.305	80.4378
0.0826	113.474	80.5861
0.0828	113.643	80.7349
0.083	113.812	80.8844
0.0832	113.98	81.0344
0.0834	114.148	81.1851
0.0836	114.316	81.3364
0.0838	114.482	81.4883
0.084	114.649	81.6408
0.0842	114.815	81.7939
0.0844	114.981	81.9476
0.0846	115.146	82.102
0.0848	115.31	82.2569
0.085	115.475	82.4124
0.0852	115.639	82.5686
0.0854	115.802	82.7253
0.0856	115.965	82.8825
0.0858	116.128	83.0404
0.086	116.29	83.1988
0.0862	116.452	83.3579
0.0864	116.614	83.5174
0.0866	116.775	83.6775
0.0868	116.936	83.8382
0.087	117.097	83.9995
0.0872	117.257	84.1612
0.0874	117.417	84.3236
0.0876	117.577	84.4864
0.0878	117.737	84.6498
0.088	117.896	84.8138
0.0882	118.055	84.9783
0.0884	118.214	85.1432
0.0886	118.373	85.3088
0.0888	118.532	85.4749
0.089	118.691	85.6415
0.0892	118.849	85.8086
0.0894	119.008	85.9763
0.0896	119.167	86.1445
0.0898	119.325	86.3133
0.09	119.484	86.4826
0.0902	119.643	86.6524
0.0904	119.802	86.8228
0.0906	119.961	86.9938
0.0908	120.12	87.1653
0.091	120.279	87.3373
0.0912	120.439	87.51
0.0914	120.599	87.6831
0.0916	120.759	87.8569
0.0918	120.919	88.0312
0.092	121.08	88.206
0.0922	121.241	88.3814
0.0924	121.403	88.5574
0.0926	121.565	88.7339
0.0928	121.727	88.911
0.093	121.89	89.0886
0.0932	122.053	89.2668
0.0934	122.216	89.4454
0.0936	122.38	89.6247
0.0938	122.544	89.8044
0.094	122.709	89.9846
0.0942	122.875	90.1654
0.0944	123.04	90.3467
0.0946	123.207	90.5284
0.0948	123.373	90.7107
0.095	123.54	90.8934
0.0952	123.708	91.0766
0.0954	123.876	91.2602
0.0956	124.045	91.4444
0.0958	124.214	91.6288
0.096	124.383	91.8138
0.0962	124.553	91.9992
0.0964	124.724	92.185
0.0966	124.895	92.3711
0.0968	125.066	92.5577
0.097	125.238	92.7446
0.0972	125.41	92.932
0.0974	125.583	93.1196
0.0976	125.757	93.3076
0.0978	125.93	93.496
0.098	126.105	93.6846
0.0982	126.28	93.8736
0.0984	126.455	94.0629
0.0986	126.631	94.2524
0.0988	126.807	94.4423
0.099	126.984	94.6324
0.0992	127.161	94.8227
0.0994	127.339	95.0133
0.0996	127.518	95.2042
0.0998	127.697	95.3952
0.1	127.876	95.5865
0.1002	128.056	95.7779
0.1004	128.237	95.9695
0.1006	128.418	96.1613
0.1008	128.599	96.3533
0.101	128.781	96.5453
0.1012	128.964	96.7375
0.1014	129.147	96.9297
0.1016	129.33	97.1221
0.1018	129.514	97.3145
0.102	129.699	97.507
0.1022	129.884	97.6995
0.1024	130.069	97.892
0.1026	130.255	98.0845
0.1028	130.442	98.2769
0.103	130.628	98.4694
0.1032	130.816	98.6617
0.1034	131.003	98.8541
0.1036	131.192	99.0462
0.1038	131.38	99.2383
0.104	131.569	99.4303
0.1042	131.758	99.622
0.1044	131.948	99.8136
0.1046	132.138	100.005
0.1048	132.328	100.196
0.105	132.518	100.387
0.1052	132.709	100.578
0.1054	132.9	100.768
0.1056	133.091	100.958
0.1058	133.283	101.148
0.106	133.474	101.338
0.1062	133.666	101.527
0.1064	133.858	101.715
0.1066	134.05	101.903
0.1068	134.242	102.091
0.107	134.435	102.279
0.1072	134.627	102.466
0.1074	134.819	102.652
0.1076	135.012	102.838
0.1078	135.205	103.023
0.108	135.397	103.208
0.1082	135.59	103.392
0.1084	135.782	103.576
0.1086	135.975	103.759
0.1088	136.167	103.941
0.109	136.36	104.123
0.1092	136.552	104.304
0.1094	136.745	104.485
0.1096	136.937	104.665
0.1098	137.129	104.844
0.11	137.321	105.022
0.1102	137.513	105.2
0.1104	137.705	105.377
0.1106	137.897	105.553
0.1108	138.088	105.728
0.111	138.28	105.903
0.1112	138.471	106.077
0.1114	138.662	106.25
0.1116	138.853	106.423
0.1118	139.044	106.595
0.112	139.235	106.766
0.1122	139.425	106.936
0.1124	139.616	107.105
0.1126	139.806	107.274
0.1128	139.996	107.442
0.113	140.186	107.609
0.1132	140.375	107.775
0.1134	140.565	107.941
0.1136	140.754	108.105
0.1138	140.942	108.269
0.114	141.131	108.433
0.1142	141.319	108.595
0.1144	141.507	108.757
0.1146	141.695	108.918
0.1148	141.882	109.078
0.115	142.069	109.237
0.1152	142.256	109.396
0.1154	142.442	109.554
0.1156	142.628	109.711
0.1158	142.813	109.867
0.116	142.999	110.023
0.1162	143.183	110.178
0.1164	143.368	110.332
0.1166	143.551	110.485
0.1168	143.735	110.638
0.117	143.918	110.789
0.1172	144.1	110.94
0.1174	144.282	111.091
0.1176	144.464	111.24
0.1178	144.645	111.389
0.118	144.826	111.537
0.1182	145.006	111.684
0.1184	145.186	111.831
0.1186	145.365	111.977
0.1188	145.544	112.122
0.119	145.723	112.266
0.1192	145.901	112.41
0.1194	146.078	112.553
0.1196	146.255	112.696
0.1198	146.432	112.837
0.12	146.609	112.979
0.1202	146.785	113.119
0.1204	146.96	113.259
0.1206	147.136	113.399
0.1208	147.311	113.537
0.121	147.486	113.676
0.1212	147.66	113.814
0.1214	147.834	113.951
0.1216	148.008	114.088
0.1218	148.182	114.225
0.122	148.356	114.361
0.1222	148.529	114.497
0.1224	148.702	114.632
0.1226	148.875	114.768
0.1228	149.047	114.903
0.123	149.22	115.037
0.1232	149.393	115.172
0.1234	149.565	115.306
0.1236	149.737	115.44
0.1238	149.909	115.574
0.124	150.081	115.707
0.1242	150.253	115.841
0.1244	150.425	115.974
0.1246	150.596	116.108
0.1248	150.768	116.241
0.125	150.94	116.374
0.1252	151.111	116.508
0.1254	151.283	116.641
0.1256	151.454	116.774
0.1258	151.626	116.907
0.126	151.797	117.041
0.1262	151.968	117.174
0.1264	152.139	117.307
0.1266	152.31	117.441
0.1268	152.482	117.574
0.127	152.653	117.707
0.1272	152.824	117.841
0.1274	152.995	117.975
0.1276	153.166	118.108
0.1278	153.337	118.242
0.128	153.508	118.376
0.1282	153.679	118.509
0.1284	153.849	118.643
0.1286	154.02	118.777
0.1288	154.191	118.911
0.129	154.362	119.046
0.1292	154.533	119.18
0.1294	154.704	119.314
0.1296	154.875	119.449
0.1298	155.046	119.583
0.13	155.217	119.718
0.1302	155.388	119.853
0.1304	155.559	119.988
0.1306	155.73	120.123
0.1308	155.901	120.259
0.131	156.072	120.394
0.1312	156.244	120.53
0.1314	156.415	120.666
0.1316	156.587	120.803
0.1318	156.758	120.939
0.132	156.93	121.076
0.1322	157.102	121.214
0.1324	157.274	121.351
0.1326	157.447	121.489
0.1328	157.619	121.627
0.133	157.791	121.766
0.1332	157.964	121.905
0.1334	158.137	122.045
0.1336	158.31	122.184
0.1338	158.484	122.325
0.134	158.657	122.466
0.1342	158.831	122.607
0.1344	159.005	122.748
0.1346	159.179	122.891
0.1348	159.353	123.033
0.135	159.528	123.176
0.1352	159.703	123.32
0.1354	159.878	123.464
0.1356	160.053	123.608
0.1358	160.229	123.753
0.136	160.404	123.899
0.1362	160.58	124.045
0.1364	160.756	124.191
0.1366	160.932	124.338
0.1368	161.109	124.485
0.137	161.286	124.633
0.1372	161.462	124.781
0.1374	161.639	124.93
0.1376	161.817	125.079
0.1378	161.994	125.228
0.138	162.171	125.378
0.1382	162.349	125.528
0.1384	162.526	125.679
0.1386	162.704	125.829
0.1388	162.882	125.981
0.139	163.06	126.132
0.1392	163.238	126.284
0.1394	163.416	126.436
0.1396	163.594	126.588
0.1398	163.773	126.741
0.14	163.951	126.894
0.1402	164.129	127.047
0.1404	164.307	127.2
0.1406	164.486	127.354
0.1408	164.664	127.508
0.141	164.842	127.662
0.1412	165.02	127.816
0.1414	165.199	127.97
0.1416	165.377	128.125
0.1418	165.555	128.28
0.142	165.733	128.435
0.1422	165.911	128.59
0.1424	166.09	128.746
0.1426	166.268	128.901
0.1428	166.446	129.057
0.143	166.624	129.213
0.1432	166.802	129.369
0.1434	166.98	129.525
0.1436	167.158	129.681
0.1438	167.335	129.838
0.144	167.513	129.995
0.1442	167.691	130.152
0.1444	167.869	130.309
0.1446	168.046	130.466
0.1448	168.224	130.624
0.145	168.402	130.781
0.1452	168.579	130.939
0.1454	168.757	131.097
0.1456	168.934	131.255
0.1458	169.112	131.413
0.146	169.289	131.571
0.1462	169.466	131.73
0.1464	169.644	131.888
0.1466	169.821	132.047
0.1468	169.998	132.206
0.147	170.174	132.365
0.1472	170.351	132.524
0.1474	170.527	132.683
0.1476	170.704	132.842
0.1478	170.88	133.002
0.148	171.056	133.161
0.1482	171.231	133.321
0.1484	171.407	133.48
0.1486	171.582	133.64
0.1488	171.756	133.799
0.149	171.931	133.959
0.1492	172.105	134.118
0.1494	172.279	134.278
0.1496	172.452	134.438
0.1498	172.625	134.597
0.15	172.797	134.757
0.1502	172.969	134.916
0.1504	173.14	135.076
0.1506	173.311	135.235
0.1508	173.482	135.394
0.151	173.652	135.554
0.1512	173.821	135.713
0.1514	173.99	135.872
0.1516	174.158	136.031
0.1518	174.325	136.19
0.152	174.492	136.349
0.1522	174.659	136.508
0.1524	174.824	136.666
0.1526	174.99	136.825
0.1528	175.154	136.984
0.153	175.318	137.142
0.1532	175.481	137.3
0.1534	175.644	137.458
0.1536	175.806	137.617
0.1538	175.968	137.775
0.154	176.128	137.933
0.1542	176.289	138.09
0.1544	176.448	138.248
0.1546	176.607	138.406
0.1548	176.766	138.563
0.155	176.924	138.721
0.1552	177.081	138.879
0.1554	177.238	139.036
0.1556	177.394	139.193
0.1558	177.55	139.351
0.156	177.705	139.508
0.1562	177.86	139.665
0.1564	178.014	139.822
0.1566	178.167	139.979
0.1568	178.32	140.136
0.157	178.473	140.293
0.1572	178.625	140.45
0.1574	178.776	140.607
0.1576	178.927	140.764
0.1578	179.077	140.921
0.158	179.227	141.078
0.1582	179.376	141.234
0.1584	179.525	141.391
0.1586	179.673	141.547
0.1588	179.82	141.704
0.159	179.967	141.86
0.1592	180.114	142.017
0.1594	180.259	142.173
0.1596	180.405	142.329
0.1598	180.549	142.485
0.16	180.693	142.641
0.1602	180.836	142.797
0.1604	180.979	142.953
0.1606	181.121	143.108
0.1608	181.262	143.264
0.161	181.402	143.419
0.1612	181.542	143.575
0.1614	181.682	143.73
0.1616	181.82	143.885
0.1618	181.958	144.04
0.162	182.095	144.195
0.1622	182.231	144.35
0.1624	182.367	144.504
0.1626	182.502	144.659
0.1628	182.636	144.813
0.163	182.77	144.967
0.1632	182.902	145.121
0.1634	183.034	145.275
0.1636	183.166	145.429
0.1638	183.297	145.583
0.164	183.427	145.737
0.1642	183.556	145.891
0.1644	183.684	146.045
0.1646	183.812	146.198
0.1648	183.94	146.352
0.165	184.066	146.506
0.1652	184.192	146.66
0.1654	184.318	146.813
0.1656	184.443	146.967
0.1658	184.567	147.121
0.166	184.691	147.274
0.1662	184.814	147.428
0.1664	184.936	147.582
0.1666	185.058	147.736
0.1668	185.18	147.89
0.167	185.301	148.044
0.1672	185.421	148.198
0.1674	185.541	148.352
0.1676	185.661	148.507
0.1678	185.78	148.661
0.168	185.899	148.816
0.1682	186.017	148.97
0.1684	186.135	149.125
0.1686	186.252	149.28
0.1688	186.369	149.434
0.169	186.486	149.589
0.1692	186.602	149.745
0.1694	186.718	149.9
0.1696	186.833	150.055
0.1698	186.948	150.21
0.17	187.063	150.366
0.1702	187.177	150.522
0.1704	187.291	150.677
0.1706	187.404	150.833
0.1708	187.518	150.989
0.171	187.63	151.145
0.1712	187.743	151.301
0.1714	187.855	151.457
0.1716	187.966	151.613
0.1718	188.078	151.77
0.172	188.189	151.926
0.1722	188.299	152.083
0.1724	188.409	152.239
0.1726	188.519	152.396
0.1728	188.629	152.553
0.173	188.738	152.71
0.1732	188.846	152.867
0.1734	188.955	153.025
0.1736	189.063	153.182
0.1738	189.17	153.34
0.174	189.277	153.497
0.1742	189.384	153.655
0.1744	189.491	153.813
0.1746	189.597	153.972
0.1748	189.703	154.13
0.175	189.808	154.289
0.1752	189.913	154.448
0.1754	190.017	154.607
0.1756	190.122	154.766
0.1758	190.226	154.926
0.176	190.329	155.085
0.1762	190.432	155.245
0.1764	190.535	155.405
0.1766	190.638	155.566
0.1768	190.74	155.726
0.177	190.842	155.887
0.1772	190.944	156.048
0.1774	191.045	156.21
0.1776	191.146	156.371
0.1778	191.247	156.533
0.178	191.348	156.694
0.1782	191.448	156.856
0.1784	191.548	157.018
0.1786	191.648	157.181
0.1788	191.747	157.343
0.179	191.847	157.506
0.1792	191.946	157.668
0.1794	192.045	157.831
0.1796	192.144	157.994
0.1798	192.242	158.157
0.18	192.341	158.32
0.1802	192.439	158.483
0.1804	192.537	158.646
0.1806	192.635	158.809
0.1808	192.732	158.972
0.181	192.83	159.135
0.1812	192.927	159.298
0.1814	193.024	159.461
0.1816	193.121	159.624
0.1818	193.218	159.787
0.182	193.315	159.95
0.1822	193.411	160.113
0.1824	193.507	160.276
0.1826	193.603	160.439
0.1828	193.699	160.602
0.183	193.795	160.764
0.1832	193.89	160.927
0.1834	193.985	161.09
0.1836	194.08	161.253
0.1838	194.175	161.416
0.184	194.269	161.578
0.1842	194.364	161.741
0.1844	194.458	161.903
0.1846	194.552	162.066
0.1848	194.645	162.229
0.185	194.738	162.391
0.1852	194.831	162.554
0.1854	194.924	162.716
0.1856	195.017	162.878
0.1858	195.109	163.041
0.186	195.201	163.203
0.1862	195.293	163.365
0.1864	195.384	163.527
0.1866	195.475	163.689
0.1868	195.566	163.851
0.187	195.656	164.013
0.1872	195.746	164.175
0.1874	195.836	164.336
0.1876	195.925	164.497
0.1878	196.014	164.659
0.188	196.103	164.82
0.1882	196.191	164.98
0.1884	196.279	165.141
0.1886	196.366	165.301
0.1888	196.453	165.462
0.189	196.54	165.621
0.1892	196.626	165.781
0.1894	196.711	165.94
0.1896	196.796	166.099
0.1898	196.881	166.258
0.19	196.965	166.416
0.1902	197.049	166.574
0.1904	197.131	166.732
0.1906	197.214	166.889
0.1908	197.296	167.046
0.191	197.377	167.203
0.1912	197.458	167.359
0.1914	197.538	167.515
0.1916	197.617	167.671
0.1918	197.696	167.826
0.192	197.774	167.98
0.1922	197.852	168.135
0.1924	197.929	168.288
0.1926	198.005	168.442
0.1928	198.081	168.595
0.193	198.156	168.748
0.1932	198.23	168.9
0.1934	198.304	169.052
0.1936	198.377	169.204
0.1938	198.449	169.355
0.194	198.521	169.505
0.1942	198.593	169.656
0.1944	198.663	169.805
0.1946	198.733	169.955
0.1948	198.803	170.104
0.195	198.872	170.252
0.1952	198.94	170.401
0.1954	199.007	170.548
0.1956	199.074	170.695
0.1958	199.141	170.842
0.196	199.207	170.988
0.1962	199.272	171.134
0.1964	199.337	171.279
0.1966	199.401	171.424
0.1968	199.465	171.568
0.197	199.528	171.712
0.1972	199.59	171.855
0.1974	199.653	171.998
0.1976	199.714	172.14
0.1978	199.775	172.281
0.198	199.835	172.422
0.1982	199.895	172.562
0.1984	199.954	172.702
0.1986	200.013	172.841
0.1988	200.071	172.979
0.199	200.129	173.117
0.1992	200.186	173.254
0.1994	200.242	173.391
0.1996	200.298	173.527
0.1998	200.353	173.662
0.2	200.408	173.797
0.2002	200.462	173.931
0.2004	200.516	174.064
0.2006	200.569	174.197
0.2008	200.622	174.329
0.201	200.674	174.46
0.2012	200.725	174.591
0.2014	200.776	174.722
0.2016	200.826	174.851
0.2018	200.876	174.98
0.202	200.925	175.109
0.2022	200.973	175.237
0.2024	201.021	175.364
0.2026	201.069	175.491
0.2028	201.115	175.617
0.203	201.162	175.743
0.2032	201.207	175.868
0.2034	201.253	175.992
0.2036	201.297	176.116
0.2038	201.341	176.24
0.204	201.385	176.363
0.2042	201.428	176.485
0.2044	201.47	176.607
0.2046	201.512	176.728
0.2048	201.554	176.849
0.205	201.595	176.97
0.2052	201.635	177.09
0.2054	201.675	177.209
0.2056	201.715	177.328
0.2058	201.754	177.447
0.206	201.793	177.565
0.2062	201.831	177.682
0.2064	201.868	177.799
0.2066	201.906	177.916
0.2068	201.942	178.032
0.207	201.979	178.147
0.2072	202.015	178.262
0.2074	202.05	178.377
0.2076	202.085	178.491
0.2078	202.119	178.605
0.208	202.154	178.718
0.2082	202.187	178.831
0.2084	202.22	178.943
0.2086	202.253	179.054
0.2088	202.285	179.165
0.209	202.317	179.276
0.2092	202.349	179.386
0.2094	202.379	179.496
0.2096	202.41	179.605
0.2098	202.44	179.714
0.21	202.469	179.822
0.2102	202.498	179.929
0.2104	202.527	180.037
0.2106	202.555	180.143
0.2108	202.583	180.249
0.211	202.61	180.355
0.2112	202.637	180.46
0.2114	202.663	180.565
0.2116	202.688	180.669
0.2118	202.714	180.773
0.212	202.738	180.876
0.2122	202.763	180.979
0.2124	202.786	181.082
0.2126	202.809	181.184
0.2128	202.832	181.285
0.213	202.854	181.386
0.2132	202.876	181.487
0.2134	202.897	181.587
0.2136	202.917	181.687
0.2138	202.938	181.787
0.214	202.957	181.886
0.2142	202.976	181.985
0.2144	202.995	182.084
0.2146	203.013	182.182
0.2148	203.03	182.28
0.215	203.048	182.377
0.2152	203.064	182.474
0.2154	203.08	182.571
0.2156	203.096	182.668
0.2158	203.111	182.764
0.216	203.126	182.86
0.2162	203.14	182.956
0.2164	203.153	183.051
0.2166	203.167	183.147
0.2168	203.179	183.241
0.217	203.192	183.336
0.2172	203.204	183.43
0.2174	203.215	183.524
0.2176	203.226	183.618
0.2178	203.237	183.712
0.218	203.247	183.805
0.2182	203.257	183.898
0.2184	203.266	183.99
0.2186	203.275	184.083
0.2188	203.284	184.175
0.219	203.292	184.266
0.2192	203.3	184.358
0.2194	203.307	184.449
0.2196	203.314	184.54
0.2198	203.321	184.63
0.22	203.327	184.721
0.2202	203.333	184.81
0.2204	203.339	184.9
0.2206	203.345	184.989
0.2208	203.35	185.078
0.221	203.355	185.167
0.2212	203.359	185.255
0.2214	203.363	185.343
0.2216	203.367	185.43
0.2218	203.371	185.517
0.222	203.374	185.604
0.2222	203.377	185.69
0.2224	203.38	185.776
0.2226	203.382	185.862
0.2228	203.385	185.947
0.223	203.386	186.032
0.2232	203.388	186.116
0.2234	203.389	186.2
0.2236	203.391	186.284
0.2238	203.391	186.367
0.224	203.392	186.449
0.2242	203.392	186.532
0.2244	203.392	186.613
0.2246	203.392	186.695
0.2248	203.391	186.776
0.225	203.39	186.856
0.2252	203.388	186.936
0.2254	203.387	187.016
0.2256	203.385	187.095
0.2258	203.383	187.173
0.226	203.38	187.252
0.2262	203.377	187.329
0.2264	203.374	187.407
0.2266	203.37	187.484
0.2268	203.366	187.56
0.227	203.362	187.636
0.2272	203.357	187.712
0.2274	203.352	187.787
0.2276	203.346	187.861
0.2278	203.34	187.936
0.228	203.334	188.01
0.2282	203.328	188.083
0.2284	203.321	188.156
0.2286	203.313	188.229
0.2288	203.305	188.301
0.229	203.297	188.373
0.2292	203.289	188.445
0.2294	203.28	188.516
0.2296	203.27	188.587
0.2298	203.261	188.658
0.23	203.25	188.728
0.2302	203.24	188.797
0.2304	203.229	188.867
0.2306	203.218	188.936
0.2308	203.206	189.005
0.231	203.195	189.073
0.2312	203.182	189.141
0.2314	203.17	189.209
0.2316	203.157	189.276
0.2318	203.143	189.343
0.232	203.13	189.409
0.2322	203.116	189.475
0.2324	203.101	189.541
0.2326	203.086	189.607
0.2328	203.071	189.672
0.233	203.056	189.736
0.2332	203.04	189.801
0.2334	203.024	189.864
0.2336	203.007	189.928
0.2338	202.99	189.991
0.234	202.973	190.054
0.2342	202.955	190.116
0.2344	202.937	190.178
0.2346	202.918	190.239
0.2348	202.899	190.3
0.235	202.88	190.361
0.2352	202.86	190.421
0.2354	202.839	190.481
0.2356	202.819	190.54
0.2358	202.797	190.599
0.236	202.776	190.658
0.2362	202.754	190.716
0.2364	202.731	190.774
0.2366	202.708	190.831
0.2368	202.684	190.888
0.237	202.66	190.945
0.2372	202.635	191.001
0.2374	202.61	191.057
0.2376	202.585	191.112
0.2378	202.559	191.167
0.238	202.532	191.222
0.2382	202.505	191.276
0.2384	202.477	191.33
0.2386	202.449	191.383
0.2388	202.42	191.436
0.239	202.391	191.488
0.2392	202.362	191.54
0.2394	202.332	191.592
0.2396	202.301	191.643
0.2398	202.27	191.694
0.24	202.239	191.745
0.2402	202.207	191.795
0.2404	202.174	191.844
0.2406	202.142	191.894
0.2408	202.109	191.942
0.241	202.075	191.991
0.2412	202.041	192.039
0.2414	202.007	192.086
0.2416	201.972	192.133
0.2418	201.937	192.18
0.242	201.901	192.226
0.2422	201.866	192.272
0.2424	201.83	192.318
0.2426	201.793	192.363
0.2428	201.756	192.407
0.243	201.719	192.452
0.2432	201.682	192.496
0.2434	201.644	192.539
0.2436	201.606	192.582
0.2438	201.568	192.625
0.244	201.529	192.667
0.2442	201.49	192.709
0.2444	201.451	192.751
0.2446	201.412	192.792
0.2448	201.372	192.833
0.245	201.332	192.873
0.2452	201.291	192.913
0.2454	201.251	192.953
0.2456	201.21	192.993
0.2458	201.168	193.032
0.246	201.127	193.07
0.2462	201.085	193.109
0.2464	201.042	193.146
0.2466	201	193.184
0.2468	200.956	193.221
0.247	200.913	193.258
0.2472	200.869	193.294
0.2474	200.825	193.331
0.2476	200.781	193.366
0.2478	200.736	193.402
0.248	200.69	193.436
0.2482	200.645	193.471
0.2484	200.599	193.505
0.2486	200.552	193.539
0.2488	200.505	193.572
0.249	200.458	193.605
0.2492	200.41	193.638
0.2494	200.362	193.67
0.2496	200.314	193.702
0.2498	200.265	193.733
0.25	200.216	193.764
0.2502	200.166	193.795
0.2504	200.116	193.825
0.2506	200.065	193.855
0.2508	200.014	193.885
0.251	199.963	193.914
0.2512	199.911	193.943
0.2514	199.859	193.972
0.2516	199.807	194
0.2518	199.754	194.028
0.252	199.7	194.055
0.2522	199.646	194.083
0.2524	199.592	194.11
0.2526	199.538	194.137
0.2528	199.483	194.163
0.253	199.427	194.189
0.2532	199.372	194.215
0.2534	199.315	194.241
0.2536	199.259	194.266
0.2538	199.202	194.291
0.254	199.145	194.316
0.2542	199.087	194.341
0.2544	199.029	194.366
0.2546	198.97	194.39
0.2548	198.912	194.414
0.255	198.852	194.438
0.2552	198.793	194.461
0.2554	198.733	194.485
0.2556	198.672	194.508
0.2558	198.611	194.531
0.256	198.55	194.553
0.2562	198.489	194.576
0.2564	198.427	194.598
0.2566	198.364	194.62
0.2568	198.301	194.641
0.257	198.238	194.662
0.2572	198.175	194.684
0.2574	198.111	194.704
0.2576	198.046	194.725
0.2578	197.982	194.745
0.258	197.917	194.765
0.2582	197.851	194.784
0.2584	197.785	194.804
0.2586	197.719	194.823
0.2588	197.652	194.841
0.259	197.585	194.859
0.2592	197.518	194.877
0.2594	197.45	194.895
0.2596	197.381	194.912
0.2598	197.313	194.929
0.26	197.244	194.946
0.2602	197.174	194.962
0.2604	197.104	194.978
0.2606	197.034	194.994
0.2608	196.963	195.009
0.261	196.892	195.024
0.2612	196.82	195.039
0.2614	196.748	195.053
0.2616	196.676	195.067
0.2618	196.603	195.081
0.262	196.53	195.095
0.2622	196.456	195.108
0.2624	196.382	195.121
0.2626	196.307	195.134
0.2628	196.232	195.146
0.263	196.157	195.159
0.2632	196.081	195.171
0.2634	196.004	195.182
0.2636	195.928	195.194
0.2638	195.85	195.205
0.264	195.773	195.216
0.2642	195.695	195.227
0.2644	195.616	195.238
0.2646	195.537	195.249
0.2648	195.458	195.259
0.265	195.378	195.269
0.2652	195.298	195.279
0.2654	195.218	195.288
0.2656	195.137	195.298
0.2658	195.056	195.307
0.266	194.974	195.316
0.2662	194.892	195.325
0.2664	194.809	195.333
0.2666	194.726	195.342
0.2668	194.643	195.35
0.267	194.56	195.357
0.2672	194.476	195.365
0.2674	194.391	195.372
0.2676	194.307	195.379
0.2678	194.222	195.386
0.268	194.136	195.392
0.2682	194.051	195.398
0.2684	193.965	195.404
0.2686	193.878	195.409
0.2688	193.791	195.415
0.269	193.704	195.419
0.2692	193.617	195.424
0.2694	193.529	195.428
0.2696	193.441	195.432
0.2698	193.352	195.435
0.27	193.264	195.438
0.2702	193.174	195.441
0.2704	193.085	195.444
0.2706	192.995	195.446
0.2708	192.904	195.448
0.271	192.814	195.449
0.2712	192.722	195.45
0.2714	192.631	195.451
0.2716	192.539	195.451
0.2718	192.447	195.451
0.272	192.354	195.451
0.2722	192.261	195.45
0.2724	192.167	195.449
0.2726	192.073	195.448
0.2728	191.979	195.446
0.273	191.884	195.445
0.2732	191.788	195.443
0.2734	191.693	195.44
0.2736	191.597	195.437
0.2738	191.5	195.434
0.274	191.403	195.431
0.2742	191.306	195.428
0.2744	191.208	195.424
0.2746	191.11	195.42
0.2748	191.011	195.416
0.275	190.912	195.411
0.2752	190.812	195.406
0.2754	190.712	195.401
0.2756	190.612	195.396
0.2758	190.512	195.391
0.276	190.41	195.385
0.2762	190.309	195.379
0.2764	190.207	195.373
0.2766	190.105	195.367
0.2768	190.002	195.36
0.277	189.899	195.353
0.2772	189.796	195.346
0.2774	189.693	195.339
0.2776	189.589	195.331
0.2778	189.484	195.323
0.278	189.38	195.315
0.2782	189.275	195.307
0.2784	189.169	195.298
0.2786	189.064	195.289
0.2788	188.958	195.28
0.279	188.852	195.271
0.2792	188.745	195.261
0.2794	188.638	195.251
0.2796	188.531	195.241
0.2798	188.423	195.23
0.28	188.315	195.219
0.2802	188.207	195.208
0.2804	188.099	195.196
0.2806	187.99	195.185
0.2808	187.881	195.172
0.281	187.771	195.16
0.2812	187.661	195.147
0.2814	187.551	195.134
0.2816	187.44	195.12
0.2818	187.329	195.107
0.282	187.218	195.092
0.2822	187.106	195.078
0.2824	186.994	195.063
0.2826	186.881	195.048
0.2828	186.768	195.032
0.283	186.655	195.016
0.2832	186.541	195
0.2834	186.427	194.984
0.2836	186.313	194.967
0.2838	186.198	194.95
0.284	186.082	194.932
0.2842	185.967	194.915
0.2844	185.85	194.897
0.2846	185.734	194.878
0.2848	185.617	194.86
0.285	185.5	194.841
0.2852	185.382	194.822
0.2854	185.264	194.802
0.2856	185.145	194.783
0.2858	185.026	194.763
0.286	184.907	194.742
0.2862	184.787	194.722
0.2864	184.667	194.702
0.2866	184.547	194.681
0.2868	184.426	194.66
0.287	184.305	194.638
0.2872	184.184	194.617
0.2874	184.062	194.595
0.2876	183.94	194.573
0.2878	183.818	194.551
0.288	183.695	194.529
0.2882	183.572	194.506
0.2884	183.449	194.483
0.2886	183.325	194.46
0.2888	183.201	194.437
0.289	183.077	194.413
0.2892	182.952	194.389
0.2894	182.827	194.365
0.2896	182.702	194.341
0.2898	182.576	194.316
0.29	182.45	194.291
0.2902	182.324	194.266
0.2904	182.197	194.24
0.2906	182.07	194.214
0.2908	181.943	194.188
0.291	181.815	194.161
0.2912	181.686	194.134
0.2914	181.558	194.107
0.2916	181.429	194.079
0.2918	181.299	194.051
0.292	181.169	194.023
0.2922	181.038	193.994
0.2924	180.908	193.965
0.2926	180.776	193.935
0.2928	180.644	193.905
0.293	180.512	193.875
0.2932	180.379	193.844
0.2934	180.245	193.813
0.2936	180.111	193.781
0.2938	179.977	193.749
0.294	179.842	193.717
0.2942	179.706	193.684
0.2944	179.57	193.651
0.2946	179.434	193.617
0.2948	179.296	193.583
0.295	179.159	193.549
0.2952	179.02	193.514
0.2954	178.881	193.48
0.2956	178.742	193.444
0.2958	178.602	193.409
0.296	178.461	193.373
0.2962	178.32	193.336
0.2964	178.179	193.3
0.2966	178.036	193.263
0.2968	177.894	193.226
0.297	177.751	193.188
0.2972	177.607	193.15
0.2974	177.463	193.112
0.2976	177.318	193.074
0.2978	177.173	193.035
0.298	177.027	192.997
0.2982	176.881	192.957
0.2984	176.734	192.918
0.2986	176.587	192.878
0.2988	176.439	192.838
0.299	176.291	192.798
0.2992	176.143	192.757
0.2994	175.994	192.716
0.2996	175.845	192.675
0.2998	175.695	192.634
0.3	175.545	192.592
0.3002	175.395	192.549
0.3004	175.244	192.507
0.3006	175.092	192.464
0.3008	174.941	192.421
0.301	174.789	192.377
0.3012	174.637	192.333
0.3014	174.484	192.289
0.3016	174.331	192.244
0.3018	174.177	192.199
0.302	174.023	192.154
0.3022	173.869	192.108
0.3024	173.715	192.062
0.3026	173.56	192.016
0.3028	173.404	191.969
0.303	173.249	191.921
0.3032	173.093	191.874
0.3034	172.937	191.826
0.3036	172.78	191.777
0.3038	172.623	191.729
0.304	172.465	191.679
0.3042	172.308	191.63
0.3044	172.149	191.58
0.3046	171.991	191.53
0.3048	171.832	191.48
0.305	171.673	191.429
0.3052	171.513	191.378
0.3054	171.353	191.326
0.3056	171.193	191.274
0.3058	171.032	191.222
0.306	170.871	191.17
0.3062	170.71	191.117
0.3064	170.548	191.064
0.3066	170.386	191.011
0.3068	170.224	190.957
0.307	170.061	190.903
0.3072	169.898	190.848
0.3074	169.734	190.794
0.3076	169.571	190.739
0.3078	169.406	190.683
0.308	169.242	190.627
0.3082	169.077	190.571
0.3084	168.912	190.515
0.3086	168.747	190.458
0.3088	168.581	190.4
0.309	168.415	190.343
0.3092	168.249	190.285
0.3094	168.083	190.226
0.3096	167.916	190.167
0.3098	167.749	190.108
0.31	167.582	190.048
0.3102	167.414	189.988
0.3104	167.246	189.927
0.3106	167.078	189.866
0.3108	166.91	189.804
0.311	166.741	189.742
0.3112	166.573	189.68
0.3114	166.404	189.617
0.3116	166.234	189.553
0.3118	166.065	189.49
0.312	165.895	189.425
0.3122	165.725	189.361
0.3124	165.555	189.296
0.3126	165.385	189.23
0.3128	165.215	189.165
0.313	165.044	189.099
0.3132	164.873	189.032
0.3134	164.702	188.965
0.3136	164.531	188.898
0.3138	164.36	188.831
0.314	164.188	188.763
0.3142	164.017	188.695
0.3144	163.845	188.627
0.3146	163.673	188.558
0.3148	163.501	188.489
0.315	163.328	188.42
0.3152	163.156	188.351
0.3154	162.983	188.281
0.3156	162.81	188.211
0.3158	162.637	188.141
0.316	162.464	188.071
0.3162	162.291	188
0.3164	162.118	187.929
0.3166	161.945	187.858
0.3168	161.771	187.787
0.317	161.597	187.715
0.3172	161.424	187.643
0.3174	161.25	187.571
0.3176	161.076	187.499
0.3178	160.902	187.426
0.318	160.727	187.353
0.3182	160.553	187.279
0.3184	160.379	187.205
0.3186	160.204	187.131
0.3188	160.029	187.056
0.319	159.854	186.981
0.3192	159.679	186.906
0.3194	159.504	186.83
0.3196	159.329	186.754
0.3198	159.154	186.677
0.32	158.978	186.6
0.3202	158.802	186.522
0.3204	158.626	186.444
0.3206	158.45	186.365
0.3208	158.274	186.286
0.321	158.098	186.207
0.3212	157.921	186.127
0.3214	157.744	186.046
0.3216	157.567	185.965
0.3218	157.39	185.883
0.322	157.213	185.802
0.3222	157.035	185.719
0.3224	156.857	185.636
0.3226	156.679	185.553
0.3228	156.501	185.469
0.323	156.323	185.385
0.3232	156.145	185.3
0.3234	155.966	185.215
0.3236	155.787	185.13
0.3238	155.608	185.044
0.324	155.429	184.958
0.3242	155.25	184.871
0.3244	155.071	184.784
0.3246	154.891	184.697
0.3248	154.712	184.609
0.325	154.532	184.521
0.3252	154.352	184.433
0.3254	154.172	184.344
0.3256	153.992	184.255
0.3258	153.812	184.165
0.326	153.632	184.075
0.3262	153.452	183.985
0.3264	153.272	183.894
0.3266	153.092	183.803
0.3268	152.912	183.712
0.327	152.731	183.62
0.3272	152.551	183.528
0.3274	152.371	183.435
0.3276	152.191	183.342
0.3278	152.011	183.248
0.328	151.831	183.154
0.3282	151.651	183.059
0.3284	151.471	182.964
0.3286	151.291	182.868
0.3288	151.111	182.772
0.329	150.931	182.675
0.3292	150.752	182.577
0.3294	150.572	182.479
0.3296	150.393	182.381
0.3298	150.214	182.282
0.33	150.035	182.182
0.3302	149.857	182.082
0.3304	149.678	181.981
0.3306	149.5	181.879
0.3308	149.322	181.777
0.331	149.144	181.674
0.3312	148.966	181.571
0.3314	148.789	181.467
0.3316	148.612	181.363
0.3318	148.435	181.258
0.332	148.259	181.152
0.3322	148.082	181.046
0.3324	147.906	180.939
0.3326	147.731	180.831
0.3328	147.556	180.724
0.333	147.381	180.615
0.3332	147.206	180.506
0.3334	147.032	180.397
0.3336	146.858	180.287
0.3338	146.685	180.176
0.334	146.512	180.065
0.3342	146.339	179.954
0.3344	146.167	179.842
0.3346	145.995	179.729
0.3348	145.824	179.616
0.335	145.653	179.503
0.3352	145.482	179.389
0.3354	145.312	179.275
0.3356	145.142	179.16
0.3358	144.972	179.045
0.336	144.803	178.93
0.3362	144.635	178.814
0.3364	144.466	178.697
0.3366	144.298	178.58
0.3368	144.131	178.463
0.337	143.963	178.345
0.3372	143.796	178.227
0.3374	143.63	178.109
0.3376	143.463	177.99
0.3378	143.297	177.871
0.338	143.131	177.751
0.3382	142.966	177.631
0.3384	142.8	177.51
0.3386	142.635	177.389
0.3388	142.47	177.267
0.339	142.306	177.145
0.3392	142.141	177.023
0.3394	141.977	176.9
0.3396	141.813	176.777
0.3398	141.648	176.653
0.34	141.484	176.529
0.3402	141.321	176.405
0.3404	141.157	176.28
0.3406	140.993	176.154
0.3408	140.83	176.028
0.341	140.666	175.902
0.3412	140.503	175.775
0.3414	140.339	175.648
0.3416	140.176	175.52
0.3418	140.013	175.392
0.342	139.85	175.264
0.3422	139.687	175.135
0.3424	139.524	175.006
0.3426	139.361	174.876
0.3428	139.198	174.746
0.343	139.035	174.616
0.3432	138.872	174.485
0.3434	138.71	174.354
0.3436	138.547	174.222
0.3438	138.385	174.09
0.344	138.223	173.958
0.3442	138.061	173.825
0.3444	137.899	173.692
0.3446	137.737	173.559
0.3448	137.575	173.426
0.345	137.413	173.292
0.3452	137.252	173.157
0.3454	137.091	173.023
0.3456	136.93	172.888
0.3458	136.769	172.753
0.346	136.608	172.618
0.3462	136.447	172.482
0.3464	136.286	172.347
0.3466	136.126	172.211
0.3468	135.965	172.074
0.347	135.805	171.938
0.3472	135.645	171.801
0.3474	135.484	171.664
0.3476	135.324	171.527
0.3478	135.164	171.39
0.348	135.004	171.252
0.3482	134.844	171.114
0.3484	134.683	170.976
0.3486	134.523	170.838
0.3488	134.362	170.7
0.349	134.202	170.561
0.3492	134.041	170.422
0.3494	133.88	170.283
0.3496	133.719	170.144
0.3498	133.557	170.004
0.35	133.395	169.865
0.3502	133.233	169.725
0.3504	133.071	169.585
0.3506	132.908	169.445
0.3508	132.745	169.304
0.351	132.582	169.163
0.3512	132.418	169.022
0.3514	132.254	168.881
0.3516	132.09	168.74
0.3518	131.925	168.598
0.352	131.76	168.457
0.3522	131.594	168.315
0.3524	131.428	168.173
0.3526	131.262	168.031
0.3528	131.095	167.888
0.353	130.928	167.745
0.3532	130.76	167.603
0.3534	130.593	167.46
0.3536	130.424	167.317
0.3538	130.256	167.173
0.354	130.087	167.03
0.3542	129.918	166.886
0.3544	129.748	166.742
0.3546	129.579	166.599
0.3548	129.408	166.455
0.355	129.238	166.31
0.3552	129.068	166.166
0.3554	128.897	166.022
0.3556	128.726	165.877
0.3558	128.554	165.732
0.356	128.383	165.588
0.3562	128.211	165.443
0.3564	128.039	165.298
0.3566	127.867	165.153
0.3568	127.694	165.008
0.357	127.522	164.863
0.3572	127.349	164.718
0.3574	127.176	164.572
0.3576	127.003	164.427
0.3578	126.83	164.282
0.358	126.656	164.137
0.3582	126.482	163.991
0.3584	126.308	163.846
0.3586	126.134	163.701
0.3588	125.959	163.556
0.359	125.785	163.41
0.3592	125.61	163.265
0.3594	125.435	163.12
0.3596	125.26	162.975
0.3598	125.084	162.831
0.36	124.908	162.686
0.3602	124.732	162.541
0.3604	124.556	162.397
0.3606	124.38	162.252
0.3608	124.203	162.108
0.361	124.026	161.964
0.3612	123.849	161.82
0.3614	123.672	161.676
0.3616	123.495	161.533
0.3618	123.317	161.389
0.362	123.139	161.246
0.3622	122.961	161.103
0.3624	122.783	160.96
0.3626	122.605	160.817
0.3628	122.427	160.675
0.363	122.249	160.532
0.3632	122.07	160.39
0.3634	121.892	160.249
0.3636	121.713	160.107
0.3638	121.534	159.965
0.364	121.356	159.824
0.3642	121.177	159.683
0.3644	120.999	159.542
0.3646	120.82	159.401
0.3648	120.642	159.261
0.365	120.463	159.121
0.3652	120.285	158.981
0.3654	120.107	158.841
0.3656	119.928	158.701
0.3658	119.75	158.562
0.366	119.573	158.423
0.3662	119.395	158.284
0.3664	119.218	158.145
0.3666	119.04	158.006
0.3668	118.863	157.868
0.367	118.686	157.729
0.3672	118.509	157.591
0.3674	118.333	157.453
0.3676	118.156	157.316
0.3678	117.98	157.178
0.368	117.804	157.041
0.3682	117.629	156.904
0.3684	117.453	156.767
0.3686	117.278	156.63
0.3688	117.103	156.494
0.369	116.928	156.357
0.3692	116.753	156.221
0.3694	116.578	156.085
0.3696	116.404	155.95
0.3698	116.229	155.814
0.37	116.055	155.679
0.3702	115.881	155.544
0.3704	115.708	155.409
0.3706	115.534	155.274
0.3708	115.361	155.139
0.371	115.187	155.005
0.3712	115.014	154.871
0.3714	114.841	154.736
0.3716	114.668	154.602
0.3718	114.496	154.469
0.372	114.323	154.335
0.3722	114.151	154.202
0.3724	113.979	154.068
0.3726	113.807	153.935
0.3728	113.635	153.802
0.373	113.463	153.669
0.3732	113.292	153.536
0.3734	113.12	153.403
0.3736	112.949	153.271
0.3738	112.778	153.138
0.374	112.608	153.006
0.3742	112.437	152.873
0.3744	112.267	152.741
0.3746	112.097	152.609
0.3748	111.928	152.477
0.375	111.758	152.345
0.3752	111.589	152.213
0.3754	111.42	152.081
0.3756	111.252	151.95
0.3758	111.084	151.818
0.376	110.916	151.687
0.3762	110.748	151.555
0.3764	110.58	151.424
0.3766	110.413	151.292
0.3768	110.246	151.161
0.377	110.08	151.03
0.3772	109.913	150.898
0.3774	109.747	150.767
0.3776	109.582	150.636
0.3778	109.416	150.505
0.378	109.251	150.373
0.3782	109.086	150.242
0.3784	108.921	150.111
0.3786	108.757	149.98
0.3788	108.592	149.848
0.379	108.428	149.717
0.3792	108.265	149.585
0.3794	108.101	149.453
0.3796	107.938	149.322
0.3798	107.775	149.19
0.38	107.612	149.058
0.3802	107.449	148.925
0.3804	107.287	148.793
0.3806	107.124	148.66
0.3808	106.962	148.527
0.381	106.8	148.394
0.3812	106.639	148.261
0.3814	106.477	148.127
0.3816	106.316	147.993
0.3818	106.155	147.859
0.382	105.994	147.724
0.3822	105.834	147.589
0.3824	105.673	147.454
0.3826	105.513	147.319
0.3828	105.353	147.183
0.383	105.193	147.047
0.3832	105.034	146.911
0.3834	104.874	146.774
0.3836	104.715	146.637
0.3838	104.556	146.499
0.384	104.397	146.362
0.3842	104.239	146.224
0.3844	104.08	146.086
0.3846	103.922	145.947
0.3848	103.764	145.809
0.385	103.606	145.67
0.3852	103.448	145.531
0.3854	103.291	145.391
0.3856	103.133	145.252
0.3858	102.976	145.112
0.386	102.819	144.972
0.3862	102.662	144.832
0.3864	102.505	144.692
0.3866	102.348	144.552
0.3868	102.191	144.412
0.387	102.035	144.271
0.3872	101.878	144.13
0.3874	101.721	143.99
0.3876	101.565	143.849
0.3878	101.409	143.708
0.388	101.252	143.567
0.3882	101.096	143.426
0.3884	100.94	143.285
0.3886	100.784	143.144
0.3888	100.628	143.002
0.389	100.472	142.861
0.3892	100.316	142.719
0.3894	100.16	142.578
0.3896	100.004	142.436
0.3898	99.8479	142.294
0.39	99.6921	142.152
0.3902	99.5362	142.01
0.3904	99.3804	141.867
0.3906	99.2247	141.725
0.3908	99.069	141.582
0.391	98.9133	141.439
0.3912	98.7577	141.295
0.3914	98.6022	141.152
0.3916	98.4467	141.008
0.3918	98.2913	140.864
0.392	98.1359	140.719
0.3922	97.9806	140.575
0.3924	97.8254	140.43
0.3926	97.6703	140.284
0.3928	97.5152	140.139
0.393	97.3602	139.993
0.3932	97.2053	139.847
0.3934	97.0506	139.701
0.3936	96.8958	139.554
0.3938	96.7412	139.407
0.394	96.5867	139.26
0.3942	96.4322	139.113
0.3944	96.2779	138.965
0.3946	96.1236	138.818
0.3948	95.9695	138.67
0.395	95.8154	138.522
0.3952	95.6614	138.374
0.3954	95.5075	138.225
0.3956	95.3537	138.077
0.3958	95.1999	137.928
0.396	95.0463	137.78
0.3962	94.8927	137.631
0.3964	94.7392	137.483
0.3966	94.5858	137.334
0.3968	94.4324	137.185
0.397	94.2791	137.036
0.3972	94.126	136.888
0.3974	93.9728	136.739
0.3976	93.8198	136.591
0.3978	93.6668	136.442
0.398	93.5139	136.293
0.3982	93.3611	136.145
0.3984	93.2084	135.997
0.3986	93.0557	135.848
0.3988	92.9031	135.7
0.399	92.7506	135.552
0.3992	92.5981	135.403
[truncated: 2,004 more rows]

## Sheet: BA models
	wo FMD	with IFD1	wo FMD	with IFD6	wo FMD	with IFD10
	CN05_03_wo	CN05_01_with	CN11_02_wo	CN11_01_with	CN14_06_wo	CN14_04_with
time [s]	input [mmHg]	input [mmHg]	input [mmHg]	input [mmHg]	input [mmHg]	input [mmHg]
0	20.2401	20.8775	17.9346	17.8736	22.7131	29.9078
0.0002	20.2403	20.8777	17.9349	17.8738	22.7132	29.9079
0.0004	20.2408	20.8782	17.9353	17.8743	22.7134	29.9081
0.0006	20.2415	20.8789	17.9361	17.8751	22.7139	29.9086
0.0008	20.2425	20.8801	17.9371	17.876	22.7146	29.9092
0.001	20.2437	20.8815	17.9383	17.8773	22.7155	29.91
0.0012	20.2453	20.8833	17.9398	17.8788	22.7166	29.9109
0.0014	20.2471	20.8854	17.9415	17.8805	22.718	29.9121
0.0016	20.2492	20.8878	17.9435	17.8825	22.7196	29.9134
0.0018	20.2516	20.8905	17.9457	17.8847	22.7214	29.9149
0.002	20.2542	20.8936	17.948	17.8872	22.7234	29.9166
0.0022	20.2571	20.8969	17.9507	17.8899	22.7257	29.9185
0.0024	20.2603	20.9006	17.9535	17.8929	22.7283	29.9205
0.0026	20.2638	20.9045	17.9565	17.8961	22.7311	29.9228
0.0028	20.2675	20.9087	17.9598	17.8996	22.7341	29.9252
0.003	20.2716	20.9133	17.9633	17.9033	22.7374	29.9278
0.0032	20.2759	20.918	17.967	17.9072	22.741	29.9305
0.0034	20.2804	20.9231	17.9709	17.9113	22.7448	29.9335
0.0036	20.2852	20.9284	17.9749	17.9157	22.7488	29.9366
0.0038	20.2903	20.9339	17.9793	17.9203	22.7531	29.9399
0.004	20.2956	20.9397	17.9838	17.9252	22.7577	29.9434
0.0042	20.3013	20.9457	17.9884	17.9302	22.7625	29.9471
0.0044	20.3071	20.952	17.9933	17.9356	22.7675	29.9509
0.0046	20.3132	20.9585	17.9984	17.9411	22.7727	29.955
0.0048	20.3196	20.9652	18.0036	17.9469	22.7782	29.9592
0.005	20.3262	20.9722	18.0091	17.9529	22.7838	29.9636
0.0052	20.333	20.9794	18.0147	17.9592	22.7897	29.9681
0.0054	20.3401	20.9867	18.0206	17.9657	22.7958	29.9729
0.0056	20.3474	20.9943	18.0266	17.9724	22.8021	29.9778
0.0058	20.355	21.0021	18.0329	17.9794	22.8086	29.9829
0.006	20.3628	21.01	18.0393	17.9866	22.8152	29.9882
0.0062	20.3709	21.0182	18.0459	17.9941	22.822	29.9936
0.0064	20.3792	21.0266	18.0527	18.0018	22.829	29.9992
0.0066	20.3877	21.0352	18.0597	18.0098	22.8362	30.005
0.0068	20.3965	21.044	18.0668	18.018	22.8435	30.011
0.007	20.4055	21.053	18.0742	18.0265	22.851	30.0172
0.0072	20.4147	21.0623	18.0817	18.0353	22.8586	30.0234
0.0074	20.4243	21.0717	18.0895	18.0443	22.8663	30.0299
0.0076	20.434	21.0814	18.0974	18.0536	22.8742	30.0365
0.0078	20.444	21.0913	18.1056	18.0631	22.8822	30.0433
0.008	20.4542	21.1014	18.1139	18.0728	22.8903	30.0503
0.0082	20.4647	21.1118	18.1224	18.0829	22.8986	30.0574
0.0084	20.4754	21.1224	18.1311	18.0932	22.907	30.0646
0.0086	20.4865	21.1332	18.1401	18.1037	22.9155	30.072
0.0088	20.4977	21.1443	18.1492	18.1145	22.9242	30.0796
0.009	20.5093	21.1556	18.1585	18.1255	22.933	30.0873
0.0092	20.521	21.1672	18.1681	18.1368	22.942	30.0952
0.0094	20.5331	21.1791	18.1778	18.1484	22.9511	30.1031
0.0096	20.5454	21.1912	18.1877	18.1601	22.9603	30.1113
0.0098	20.5581	21.2036	18.1979	18.1722	22.9697	30.1195
0.01	20.571	21.2163	18.2083	18.1844	22.9792	30.1279
0.0102	20.5841	21.2293	18.2189	18.1969	22.9889	30.1365
0.0104	20.5976	21.2425	18.2297	18.2096	22.9988	30.1452
0.0106	20.6113	21.256	18.2407	18.2225	23.0089	30.154
0.0108	20.6254	21.2697	18.252	18.2356	23.0191	30.163
0.011	20.6397	21.2838	18.2634	18.249	23.0296	30.1721
0.0112	20.6543	21.2981	18.2752	18.2625	23.0402	30.1814
0.0114	20.6692	21.3127	18.2871	18.2763	23.051	30.1909
0.0116	20.6844	21.3275	18.2993	18.2903	23.0621	30.2004
0.0118	20.6999	21.3426	18.3117	18.3044	23.0734	30.2102
0.012	20.7157	21.358	18.3244	18.3188	23.0848	30.2201
0.0122	20.7319	21.3736	18.3373	18.3333	23.0966	30.2302
0.0124	20.7483	21.3895	18.3504	18.3481	23.1086	30.2405
0.0126	20.765	21.4057	18.3638	18.363	23.1208	30.2509
0.0128	20.782	21.422	18.3774	18.3781	23.1333	30.2616
0.013	20.7993	21.4386	18.3914	18.3934	23.146	30.2724
0.0132	20.8169	21.4555	18.4055	18.4088	23.159	30.2834
0.0134	20.8349	21.4725	18.4198	18.4245	23.1722	30.2947
0.0136	20.8531	21.4898	18.4344	18.4403	23.1857	30.3062
0.0138	20.8716	21.5074	18.4493	18.4563	23.1996	30.3179
0.014	20.8904	21.5251	18.4644	18.4725	23.2137	30.3298
0.0142	20.9095	21.543	18.4797	18.4889	23.228	30.342
0.0144	20.9289	21.5612	18.4954	18.5054	23.2426	30.3544
0.0146	20.9486	21.5795	18.5112	18.5222	23.2576	30.367
0.0148	20.9686	21.5981	18.5273	18.5391	23.2728	30.3799
0.015	20.9888	21.6168	18.5437	18.5562	23.2883	30.3931
0.0152	21.0093	21.6357	18.5602	18.5736	23.3041	30.4065
0.0154	21.0301	21.6548	18.5771	18.5911	23.3202	30.4202
0.0156	21.0512	21.6742	18.5942	18.6088	23.3365	30.4341
0.0158	21.0726	21.6937	18.6115	18.6268	23.3532	30.4483
0.016	21.0942	21.7134	18.6291	18.645	23.3701	30.4627
0.0162	21.1161	21.7333	18.647	18.6634	23.3874	30.4774
0.0164	21.1382	21.7535	18.6651	18.682	23.4048	30.4923
0.0166	21.1606	21.7738	18.6834	18.7009	23.4226	30.5075
0.0168	21.1832	21.7943	18.702	18.72	23.4406	30.5229
0.017	21.2061	21.8151	18.7209	18.7394	23.4589	30.5386
0.0172	21.2293	21.836	18.7401	18.759	23.4775	30.5545
0.0174	21.2527	21.8572	18.7595	18.7789	23.4962	30.5706
0.0176	21.2763	21.8786	18.7791	18.799	23.5153	30.5869
0.0178	21.3002	21.9002	18.7991	18.8194	23.5346	30.6034
0.018	21.3243	21.9221	18.8193	18.8401	23.5541	30.6202
0.0182	21.3487	21.9442	18.8397	18.8611	23.5738	30.6371
0.0184	21.3733	21.9665	18.8605	18.8823	23.5938	30.6542
0.0186	21.3982	21.9891	18.8815	18.9039	23.614	30.6715
0.0188	21.4233	22.012	18.9029	18.9257	23.6343	30.689
0.019	21.4486	22.0351	18.9244	18.9477	23.6549	30.7066
0.0192	21.4742	22.0584	18.9463	18.9701	23.6757	30.7244
0.0194	21.5	22.0821	18.9684	18.9928	23.6967	30.7423
0.0196	21.5261	22.106	18.9909	19.0157	23.7178	30.7604
0.0198	21.5524	22.1302	19.0136	19.0389	23.7391	30.7786
0.02	21.5789	22.1547	19.0365	19.0623	23.7606	30.797
0.0202	21.6057	22.1794	19.0598	19.0861	23.7823	30.8155
0.0204	21.6327	22.2045	19.0833	19.11	23.8042	30.8341
0.0206	21.66	22.2298	19.1071	19.1343	23.8261	30.8529
0.0208	21.6875	22.2555	19.1312	19.1588	23.8483	30.8717
0.021	21.7153	22.2814	19.1555	19.1836	23.8706	30.8907
0.0212	21.7433	22.3077	19.1801	19.2086	23.8931	30.9099
0.0214	21.7716	22.3342	19.205	19.2338	23.9158	30.9291
0.0216	21.8002	22.3611	19.23	19.2592	23.9386	30.9485
0.0218	21.8289	22.3882	19.2554	19.2849	23.9615	30.968
0.022	21.8579	22.4156	19.2809	19.3108	23.9847	30.9876
0.0222	21.8873	22.4434	19.3067	19.3368	24.008	31.0073
0.0224	21.9168	22.4715	19.3328	19.3631	24.0315	31.0272
0.0226	21.9466	22.4999	19.359	19.3896	24.0552	31.0473
0.0228	21.9767	22.5286	19.3855	19.4163	24.079	31.0675
0.023	22.007	22.5576	19.4122	19.4431	24.1031	31.0878
0.0232	22.0375	22.5869	19.4391	19.4702	24.1273	31.1083
0.0234	22.0683	22.6165	19.4662	19.4974	24.1518	31.129
0.0236	22.0994	22.6464	19.4935	19.5249	24.1764	31.1498
0.0238	22.1307	22.6766	19.521	19.5525	24.2013	31.1709
0.024	22.1622	22.7072	19.5487	19.5802	24.2264	31.1921
0.0242	22.194	22.738	19.5767	19.6082	24.2517	31.2135
0.0244	22.226	22.7691	19.6048	19.6363	24.2772	31.2351
0.0246	22.2583	22.8005	19.6332	19.6646	24.303	31.2569
0.0248	22.2908	22.8322	19.6617	19.6931	24.329	31.279
0.025	22.3235	22.8642	19.6905	19.7218	24.3553	31.3012
0.0252	22.3565	22.8965	19.7195	19.7508	24.3818	31.3237
0.0254	22.3897	22.9291	19.7488	19.7798	24.4086	31.3465
0.0256	22.4231	22.962	19.7782	19.8092	24.4356	31.3694
0.0258	22.4567	22.9951	19.8079	19.8387	24.4628	31.3926
0.026	22.4906	23.0285	19.8379	19.8685	24.4903	31.4161
0.0262	22.5247	23.0622	19.8681	19.8985	24.518	31.4398
0.0264	22.5589	23.0962	19.8985	19.9287	24.546	31.4637
0.0266	22.5935	23.1304	19.9292	19.9592	24.5743	31.488
0.0268	22.6281	23.1649	19.9602	19.99	24.6027	31.5124
0.027	22.663	23.1996	19.9915	20.021	24.6314	31.5372
0.0272	22.6982	23.2346	20.0231	20.0523	24.6604	31.5621
0.0274	22.7335	23.2699	20.0549	20.0838	24.6895	31.5874
0.0276	22.7691	23.3054	20.087	20.1157	24.7189	31.6129
0.0278	22.8048	23.3411	20.1194	20.1478	24.7484	31.6386
0.028	22.8407	23.3771	20.1521	20.1803	24.7782	31.6646
0.0282	22.8768	23.4133	20.1852	20.213	24.8082	31.6909
0.0284	22.9131	23.4498	20.2185	20.246	24.8384	31.7174
0.0286	22.9496	23.4865	20.2521	20.2794	24.8687	31.7441
0.0288	22.9863	23.5234	20.286	20.313	24.8992	31.7711
0.029	23.0232	23.5605	20.3202	20.347	24.9299	31.7983
0.0292	23.0603	23.5979	20.3546	20.3813	24.9608	31.8257
0.0294	23.0976	23.6355	20.3894	20.4159	24.9917	31.8533
0.0296	23.135	23.6734	20.4245	20.4508	25.0229	31.8812
0.0298	23.1727	23.7115	20.4598	20.486	25.0542	31.9093
0.03	23.2106	23.7497	20.4954	20.5216	25.0856	31.9377
0.0302	23.2486	23.7883	20.5312	20.5574	25.1171	31.9662
0.0304	23.2869	23.827	20.5674	20.5936	25.1488	31.9949
0.0306	23.3254	23.866	20.6037	20.63	25.1806	32.0238
0.0308	23.364	23.9051	20.6403	20.6668	25.2126	32.053
0.031	23.4029	23.9446	20.6771	20.7038	25.2446	32.0823
0.0312	23.4421	23.9842	20.7141	20.7411	25.2768	32.1118
0.0314	23.4814	24.0241	20.7514	20.7787	25.3091	32.1415
0.0316	23.521	24.0641	20.7889	20.8166	25.3416	32.1714
0.0318	23.5608	24.1044	20.8265	20.8547	25.3742	32.2014
0.032	23.6009	24.145	20.8644	20.8931	25.4069	32.2317
0.0322	23.6412	24.1857	20.9024	20.9318	25.4398	32.2621
0.0324	23.6818	24.2267	20.9406	20.9707	25.4727	32.2928
0.0326	23.7227	24.2679	20.979	21.0099	25.5059	32.3236
0.0328	23.7638	24.3094	21.0175	21.0492	25.5392	32.3546
0.033	23.8053	24.3511	21.0562	21.0888	25.5726	32.3858
0.0332	23.847	24.393	21.0951	21.1287	25.6063	32.4171
0.0334	23.889	24.4352	21.1341	21.1687	25.6401	32.4486
0.0336	23.9314	24.4776	21.1733	21.209	25.6741	32.4803
0.0338	23.9741	24.5202	21.2127	21.2495	25.7083	32.5122
0.034	24.0172	24.5631	21.2522	21.2902	25.7427	32.5442
0.0342	24.0605	24.6063	21.2919	21.3311	25.7773	32.5765
0.0344	24.1042	24.6497	21.3317	21.3722	25.8121	32.6089
0.0346	24.1483	24.6933	21.3717	21.4135	25.8471	32.6415
0.0348	24.1927	24.7372	21.4119	21.455	25.8824	32.6743
0.035	24.2375	24.7813	21.4523	21.4967	25.9179	32.7072
0.0352	24.2827	24.8257	21.4929	21.5386	25.9537	32.7403
0.0354	24.3282	24.8704	21.5336	21.5807	25.9897	32.7737
0.0356	24.3741	24.9153	21.5746	21.623	26.0259	32.8072
0.0358	24.4204	24.9605	21.6157	21.6656	26.0624	32.8409
0.036	24.467	25.0059	21.6571	21.7083	26.0992	32.8748
0.0362	24.514	25.0517	21.6987	21.7512	26.1362	32.9089
0.0364	24.5613	25.0976	21.7405	21.7944	26.1735	32.9431
0.0366	24.609	25.1439	21.7825	21.8378	26.2111	32.9776
0.0368	24.6571	25.1904	21.8248	21.8814	26.2489	33.0123
0.037	24.7055	25.2372	21.8673	21.9252	26.287	33.0471
0.0372	24.7543	25.2843	21.9101	21.9692	26.3254	33.0822
0.0374	24.8034	25.3316	21.9532	22.0135	26.364	33.1174
0.0376	24.8528	25.3792	21.9965	22.058	26.4028	33.1529
0.0378	24.9025	25.4271	22.0401	22.1028	26.4419	33.1885
0.038	24.9525	25.4752	22.0839	22.1477	26.4813	33.2244
0.0382	25.0029	25.5236	22.1281	22.193	26.521	33.2605
0.0384	25.0535	25.5723	22.1725	22.2384	26.5608	33.2968
0.0386	25.1044	25.6213	22.2172	22.2841	26.601	33.3332
0.0388	25.1556	25.6705	22.2622	22.3301	26.6413	33.37
0.039	25.207	25.7199	22.3074	22.3763	26.6819	33.4069
0.0392	25.2587	25.7696	22.353	22.4228	26.7227	33.444
0.0394	25.3107	25.8196	22.3989	22.4695	26.7637	33.4813
0.0396	25.3629	25.8698	22.445	22.5164	26.805	33.5189
0.0398	25.4153	25.9203	22.4915	22.5636	26.8464	33.5566
0.04	25.4679	25.971	22.5382	22.6111	26.8881	33.5945
0.0402	25.5208	26.022	22.5852	22.6588	26.93	33.6327
0.0404	25.5739	26.0731	22.6324	22.7067	26.9721	33.6711
0.0406	25.6273	26.1246	22.68	22.7549	27.0144	33.7097
0.0408	25.6808	26.1762	22.7278	22.8033	27.057	33.7485
0.041	25.7346	26.228	22.7759	22.852	27.0997	33.7874
0.0412	23.7488	26.2801	22.8242	22.9009	27.1426	33.8266
0.0414	23.7926	26.3324	22.8728	22.95	27.1858	33.866
0.0416	23.8366	26.385	22.9217	22.9993	27.2292	33.9056
0.0418	23.8808	26.4377	22.9707	23.0489	27.2727	33.9454
0.042	23.9253	26.4906	23.0201	23.0987	27.3165	33.9854
0.0422	23.97	26.5437	23.0696	23.1488	27.3606	34.0256
0.0424	24.0148	26.5971	23.1194	23.199	27.4048	34.066
0.0426	24.06	26.6506	23.1694	23.2495	27.4493	34.1066
0.0428	24.1053	26.7043	23.2196	23.3002	27.494	34.1474
0.043	24.1509	26.7583	23.27	23.3511	27.5389	34.1883
0.0432	24.1967	26.8124	23.3206	23.4023	27.5841	34.2295
0.0434	24.2428	26.8668	23.3714	23.4536	27.6295	34.2708
0.0436	24.2891	26.9213	23.4225	23.5052	27.6752	34.3123
0.0438	24.3357	26.9761	23.4737	23.557	27.7211	34.354
0.044	24.3825	27.031	23.5251	23.6089	27.7673	34.3959
0.0442	24.4297	27.0862	23.5767	23.6611	27.8137	34.4379
0.0444	24.477	27.1416	23.6285	23.7136	27.8604	34.4801
0.0446	24.5247	27.1971	23.6805	23.7662	27.9073	34.5224
0.0448	24.5726	25.0305	23.7327	23.819	27.9545	34.565
0.045	24.6209	25.0763	23.785	23.872	28.002	34.6076
0.0452	24.6694	25.1223	23.8376	23.9253	28.0496	34.6505
0.0454	24.7183	25.1685	23.8903	23.9787	28.0976	34.6935
0.0456	24.7674	25.2149	23.9432	24.0324	28.1458	34.7366
0.0458	24.8169	25.2616	23.9964	24.0863	28.1943	34.7799
0.046	24.8667	25.3085	24.0497	24.1405	26.5157	34.8234
0.0462	24.9168	25.3556	24.1033	24.1948	26.5564	34.867
0.0464	24.9672	25.403	24.157	24.2493	26.5974	34.9107
0.0466	25.018	25.4507	24.211	24.3041	26.6386	34.9546
0.0468	25.0691	25.4985	24.2652	24.3591	26.6801	34.9986
0.047	25.1205	25.5467	24.3196	24.4143	26.7218	35.0428
0.0472	25.1722	25.5951	24.3743	24.4697	26.7637	35.0871
0.0474	25.2243	25.6437	24.4292	24.5254	26.8059	35.1316
0.0476	25.2767	25.6926	24.4843	22.3744	26.8483	35.1762
0.0478	25.3295	25.7418	24.5397	22.4216	26.891	35.221
0.048	25.3825	25.7913	24.5954	22.4691	26.9339	35.2659
0.0482	25.4359	25.841	24.6513	22.5168	26.977	35.311
0.0484	25.4896	25.891	24.7075	22.5648	27.0204	35.3563
0.0486	25.5436	25.9413	24.764	22.6129	27.0639	35.4017
0.0488	25.598	25.9919	24.8207	22.6613	27.1077	35.4473
0.049	25.6526	26.0428	24.8778	22.71	27.1517	35.493
0.0492	25.7075	26.0939	24.9351	22.7589	27.1959	35.539
0.0494	25.7627	26.1454	24.9927	22.808	27.2403	35.5851
0.0496	25.8182	26.1972	25.0506	22.8573	27.2848	35.6313
0.0498	25.8739	26.2492	25.1088	22.9068	27.3296	35.6778
0.05	25.9299	26.3015	25.1673	22.9566	27.3746	35.7245
0.0502	25.9861	26.3542	25.2261	23.0065	27.4198	35.7714
0.0504	26.0426	26.4071	25.2852	23.0567	27.4652	35.8184
0.0506	26.0993	26.4604	25.3445	23.107	27.5107	35.8657
0.0508	26.1561	26.5139	25.4041	23.1576	27.5564	35.9132
0.051	26.2132	26.5677	25.4641	23.2083	27.6024	35.9608
0.0512	26.2705	26.6218	25.5242	23.2592	27.6485	36.0087
0.0514	26.328	26.6762	25.5847	23.3103	27.6947	36.0568
0.0516	26.3856	26.7308	25.6454	23.3616	27.7412	36.1052
0.0518	26.4434	26.7858	25.7063	23.4131	27.7878	36.1536
0.052	26.5013	26.8409	25.7675	23.4647	27.8347	36.2024
0.0522	26.5594	26.8964	25.829	23.5165	27.8817	36.2513
0.0524	26.6176	26.9521	25.8906	23.5685	27.9289	36.3005
0.0526	26.676	27.008	25.9525	23.6207	27.9763	36.3498
0.0528	26.7345	27.0642	26.0146	23.673	28.0238	36.3994
0.053	26.7932	27.1206	26.0769	23.7255	28.0716	36.4492
0.0532	26.8519	27.1773	26.1394	23.7782	28.1196	36.4992
0.0534	26.9108	27.2342	26.2021	23.8311	28.1677	36.5493
0.0536	26.9698	27.2913	26.2649	23.8842	28.216	36.5998
0.0538	27.029	27.3486	26.328	23.9374	28.2646	36.6504
0.054	27.0883	27.4062	23.4356	23.9908	28.3133	36.7012
0.0542	27.1478	27.464	23.4886	24.0445	28.3623	36.7522
0.0544	27.2074	27.522	23.5417	24.0984	28.4114	36.8034
0.0546	27.2671	27.5802	23.595	24.1525	28.4607	36.8548
0.0548	27.3271	27.6387	23.6484	24.2068	28.5103	36.9064
0.055	27.3872	27.6973	23.7019	24.2614	28.56	36.9581
0.0552	27.4474	27.7562	23.7556	24.3162	28.61	37.0101
0.0554	27.5079	27.8153	23.8093	24.3712	28.6601	37.0623
0.0556	27.5686	27.8747	23.8633	24.4266	28.7105	37.1146
0.0558	27.6295	27.9343	23.9173	24.4822	28.7611	37.1672
0.056	27.6906	27.9941	23.9715	24.5381	28.8119	37.2199
0.0562	27.7519	28.0542	24.0257	24.5943	28.8629	37.2728
0.0564	27.8135	28.1145	24.0802	24.6508	28.9141	37.326
0.0566	27.8753	28.1751	24.1348	24.7076	28.9655	37.3793
0.0568	27.9374	28.236	24.1896	24.7647	29.0171	37.4328
0.057	27.9997	28.2971	24.2445	24.8221	29.069	37.4866
0.0572	28.0623	28.3585	24.2996	24.8799	29.121	37.5405
0.0574	28.1252	28.4202	24.3548	24.9379	29.1732	37.5947
0.0576	28.1884	28.4821	24.4103	24.9963	29.2257	37.649
0.0578	28.2518	28.5444	24.4659	25.055	29.2783	37.7036
0.058	28.3156	28.607	24.5218	25.1141	29.3312	37.7584
0.0582	28.3796	28.6698	24.5778	25.1735	29.3842	37.8134
0.0584	28.4439	28.733	24.634	25.2332	29.4374	37.8687
0.0586	28.5085	28.7965	24.6906	25.2932	29.4908	37.9241
0.0588	28.5734	28.8603	24.7472	25.3536	29.5445	37.9799
0.059	28.6386	28.9245	24.8042	25.4142	29.5983	38.0359
0.0592	28.704	28.9889	24.8613	25.4752	29.6522	38.0921
0.0594	28.7698	29.0537	24.9187	25.5365	29.7064	38.1486
0.0596	28.8358	29.1188	24.9764	25.598	29.7608	38.2053
0.0598	28.9021	29.1842	25.0343	25.6598	29.8153	38.2622
0.06	28.9687	29.2499	25.0925	25.7219	29.8701	38.3195
0.0602	29.0355	29.3159	25.1509	25.7842	29.925	38.377
0.0604	29.1026	29.3823	25.2095	25.8468	29.9801	38.4347
0.0606	29.1699	29.4489	25.2685	25.9096	30.0354	36.1128
0.0608	29.2374	29.5159	25.3276	25.9727	30.0909	36.1608
0.061	29.3052	29.5831	25.3871	26.0359	30.1465	36.2089
0.0612	29.3732	29.6507	25.4468	26.0993	30.2024	36.2573
0.0614	29.4415	29.7185	25.5067	26.163	30.2584	36.3059
0.0616	29.5099	29.7866	25.5669	26.2267	30.3147	36.3547
0.0618	29.5786	29.855	25.6274	26.2907	30.3711	36.4037
0.062	29.6474	29.9236	25.6881	26.3549	30.4277	36.4529
0.0622	29.7165	29.9925	25.749	26.4192	30.4845	36.5023
0.0624	29.7857	30.0616	25.8103	26.4836	30.5415	36.5519
0.0626	29.8552	30.1309	25.8717	26.5482	30.5986	36.6018
0.0628	29.9248	30.2005	25.9335	26.6129	30.6561	36.6518
0.063	29.9946	30.2702	25.9954	26.6778	30.7136	36.7021
0.0632	30.0647	30.3402	26.0576	26.7428	30.7714	36.7525
0.0634	30.1349	30.4103	26.1201	26.8079	30.8294	36.8031
0.0636	30.2053	30.4806	26.1828	26.8732	30.8875	36.8539
0.0638	30.2759	30.5511	26.2457	26.9386	30.9459	36.9049
0.064	30.3467	30.6218	26.3089	27.0042	31.0045	36.9561
0.0642	30.4177	30.6926	26.3723	27.0699	31.0632	37.0074
0.0644	30.4889	30.7636	26.436	27.1357	31.1221	37.0589
0.0646	30.5603	30.8347	26.4999	27.2017	31.1813	37.1106
0.0648	30.632	30.9059	26.5641	27.2679	31.2406	37.1624
0.065	30.7039	30.9773	26.6285	27.3342	31.3001	37.2144
0.0652	30.776	31.0488	26.6932	27.4007	31.3599	37.2666
0.0654	30.8484	31.1204	26.7582	27.4674	31.4198	37.3189
0.0656	30.921	31.1922	26.8234	27.5343	31.4798	37.3713
0.0658	30.9938	31.2641	26.8888	27.6014	31.5401	37.4239
0.066	31.067	31.3361	26.9546	27.6687	31.6005	37.4767
0.0662	31.1404	31.4082	27.0206	27.7362	31.6612	37.5296
0.0664	31.2141	31.4805	27.0869	27.8039	31.722	37.5826
0.0666	31.288	31.5529	27.1535	27.8718	31.783	37.6358
0.0668	31.3623	31.6255	27.2203	27.94	31.8442	37.6891
0.067	31.4368	31.6981	27.2875	28.0084	31.9055	37.7425
0.0672	31.5116	31.7709	27.355	28.0769	31.967	37.7961
0.0674	31.5868	31.8439	27.4228	28.1458	32.0288	37.8499
0.0676	31.6622	31.917	27.4908	28.2149	32.0906	37.9037
0.0678	31.738	31.9903	27.5592	28.2842	32.1527	37.9577
0.068	31.814	32.0638	27.6279	28.3537	32.2149	38.0119
0.0682	31.8904	32.1374	27.697	28.4235	32.2773	38.0662
0.0684	31.9671	32.2112	27.7663	28.4935	32.3399	38.1206
0.0686	32.044	32.2853	27.836	28.5637	32.4027	38.1752
0.0688	32.1213	32.3595	27.906	28.6341	32.4656	38.2299
0.069	32.1988	32.4339	27.9764	28.7048	32.5287	38.2848
0.0692	32.2767	32.5086	28.0471	28.7757	32.5921	38.3399
0.0694	32.3548	32.5835	28.1181	28.8468	32.6555	38.395
0.0696	32.4332	32.6586	28.1895	28.9181	32.7192	38.4504
0.0698	32.5118	32.7339	28.2612	28.9896	32.783	38.5059
0.07	32.5907	32.8095	28.3332	29.0613	32.8471	38.5616
0.0702	32.6699	32.8854	28.4056	29.1333	32.9113	38.6174
0.0704	32.7492	32.9615	28.4783	29.2054	32.9757	38.6734
0.0706	32.8288	33.0378	28.5513	29.2777	33.0403	38.7295
0.0708	32.9086	33.1145	28.6246	29.3502	33.105	38.7859
0.071	32.9886	33.1913	28.6982	29.4229	33.17	38.8424
0.0712	33.0688	33.2685	28.7721	29.4958	33.2351	38.899
0.0714	33.1491	33.3459	28.8464	29.5689	33.3005	38.9558
0.0716	33.2297	33.4236	28.9209	29.6421	33.366	39.0128
0.0718	33.3104	33.5015	28.9956	29.7156	33.4316	39.0699
0.072	33.3912	33.5797	29.0707	29.7892	33.4975	39.1273
0.0722	33.4722	33.6582	29.146	29.8631	33.5636	39.1848
0.0724	33.5534	33.7369	29.2215	29.9371	33.6298	39.2424
0.0726	33.6347	33.8159	29.2973	30.0113	33.6962	39.3002
0.0728	33.7161	33.8951	29.3733	30.0857	33.7627	39.3582
0.073	33.7976	33.9746	29.4495	30.1603	33.8295	39.4163
0.0732	33.8793	34.0543	29.526	30.2352	33.8964	39.4746
0.0734	33.9612	34.1342	29.6026	30.3102	33.9634	39.5331
0.0736	34.0431	34.2144	29.6795	30.3854	34.0307	39.5917
0.0738	34.1252	34.2948	29.7565	30.4608	34.0981	39.6505
0.074	34.2074	34.3754	29.8337	30.5364	34.1656	39.7095
0.0742	34.2898	34.4563	29.9111	30.6123	34.2333	39.7686
0.0744	34.3723	34.5373	29.9886	30.6883	34.3012	39.8279
0.0746	34.455	34.6186	30.0663	30.7646	34.3693	39.8873
0.0748	34.5378	34.7001	30.1442	30.841	34.4374	39.947
0.075	34.6208	34.7818	30.2222	30.9177	34.5058	40.0067
0.0752	34.704	34.8637	30.3004	30.9946	34.5743	40.0667
0.0754	34.7874	34.9458	30.3787	31.0717	34.643	40.1268
0.0756	34.8709	35.0281	30.4572	31.1489	34.7118	40.1871
0.0758	34.9546	35.1105	30.5358	31.2264	34.7808	40.2476
0.076	35.0385	35.1933	30.6146	31.3041	34.8499	40.3082
0.0762	35.1227	35.2762	30.6935	31.382	34.9192	40.3691
0.0764	35.2069	35.3593	30.7725	31.4601	34.9887	40.4301
0.0766	35.2915	35.4425	30.8518	31.5383	35.0583	40.4912
0.0768	35.3762	35.526	30.9311	31.6168	35.1282	40.5526
0.077	35.4611	35.6097	31.0106	31.6954	35.1982	40.6142
0.0772	35.5462	35.6937	31.0902	31.7742	35.2683	40.6759
0.0774	35.6316	35.7778	31.17	31.8532	35.3387	40.7379
0.0776	35.7171	35.8621	31.2499	31.9323	35.4092	40.8001
0.0778	35.8029	35.9466	31.33	32.0117	35.4799	40.8624
0.078	35.8888	36.0314	31.4102	32.0912	35.5508	40.925
0.0782	35.9749	36.1164	31.4905	32.1708	35.6219	40.9877
0.0784	36.0613	36.2016	31.571	32.2507	35.6932	41.0507
0.0786	36.1478	36.287	31.6516	32.3306	35.7646	41.1138
0.0788	36.2346	36.3727	31.7324	32.4108	35.8363	41.1772
0.079	36.3215	36.4585	31.8133	32.491	35.9082	41.2407
0.0792	36.4086	36.5447	31.8943	32.5715	35.9802	41.3045
0.0794	36.4959	36.631	31.9755	32.6521	36.0525	41.3685
0.0796	36.5834	36.7176	32.0568	32.7328	36.1249	41.4327
0.0798	36.671	36.8044	32.1383	32.8137	36.1976	41.497
0.08	36.7589	36.8914	32.2199	32.8948	36.2704	41.5616
0.0802	36.8469	36.9787	32.3016	32.976	36.3434	41.6264
0.0804	36.935	37.0662	32.3834	33.0573	36.4167	41.6913
0.0806	37.0234	37.154	32.4653	33.1388	36.4901	41.7564
0.0808	37.1119	37.242	32.5474	33.2205	36.5637	41.8217
0.081	37.2005	37.3302	32.6296	33.3023	36.6376	41.8872
0.0812	37.2894	37.4186	32.7118	33.3843	36.7116	41.9529
0.0814	37.3784	37.5072	32.7943	33.4665	36.7858	42.0187
0.0816	37.4676	37.5961	32.8768	33.5488	36.8602	42.0848
0.0818	37.557	37.6852	32.9594	33.6312	36.9347	42.1509
0.082	37.6466	37.7745	33.0422	33.7139	37.0095	42.2173
0.0822	37.7364	37.864	33.1251	33.7967	37.0844	42.2838
0.0824	37.8263	37.9536	33.208	33.8797	37.1596	42.3505
0.0826	37.9165	38.0435	33.2911	33.9629	37.2349	42.4173
0.0828	38.0069	38.1336	33.3743	34.0462	37.3103	42.4844
0.083	38.0975	38.2238	33.4576	34.1297	37.386	42.5515
0.0832	38.1883	38.3142	33.5411	34.2134	37.4618	42.6189
0.0834	38.2792	38.4048	33.6246	34.2973	37.5379	42.6864
0.0836	38.3705	38.4955	33.7083	34.3814	37.6141	42.7541
0.0838	38.462	38.5864	33.7921	34.4657	37.6905	42.8219
0.084	38.5537	38.6774	33.876	34.5502	37.767	42.8899
0.0842	38.6456	38.7685	33.9601	34.6348	37.8438	42.9582
0.0844	38.7378	38.8598	34.0443	34.7197	37.9207	43.0266
0.0846	38.8303	38.9513	34.1286	34.8047	37.9978	43.0952
0.0848	38.9229	39.0428	34.2131	34.89	38.0751	43.164
0.085	39.0158	39.1344	34.2978	34.9754	38.1526	43.233
0.0852	39.109	39.2261	34.3826	35.061	38.2302	43.3021
0.0854	39.2024	39.318	34.4675	35.1469	38.308	43.3716
0.0856	39.296	39.41	34.5526	35.2329	38.386	43.4412
0.0858	39.3899	39.502	34.6379	35.3191	38.4642	43.5111
0.086	39.4839	39.5942	34.7234	35.4055	38.5425	43.5812
0.0862	39.5783	39.6864	34.809	35.4921	38.6211	43.6515
0.0864	39.6728	39.7787	34.8948	35.5789	38.6997	43.722
0.0866	39.7676	39.8711	34.9808	35.6658	38.7786	43.7928
0.0868	39.8625	39.9636	35.0669	35.753	38.8576	43.8638
0.087	39.9577	40.0562	35.1532	35.8403	38.9368	43.935
0.0872	40.053	40.1489	35.2398	35.9278	39.0161	44.0065
0.0874	40.1485	40.2416	35.3265	36.0154	39.0956	44.0781
0.0876	40.2442	40.3345	35.4134	36.1032	39.1753	44.1501
0.0878	40.34	40.4274	35.5004	36.1912	39.2551	44.2222
0.088	40.4361	40.5204	35.5877	36.2793	39.335	44.2946
0.0882	40.5322	40.6136	35.6751	36.3676	39.4151	44.3671
0.0884	40.6285	40.7068	35.7627	36.456	39.4954	44.4398
0.0886	40.7249	40.8001	35.8504	36.5445	39.5757	44.5128
0.0888	40.8214	40.8935	35.9384	36.6332	39.6562	44.5859
0.089	40.9181	40.987	36.0265	36.722	39.7368	44.6591
0.0892	41.0149	41.0806	36.1147	36.8109	39.8176	44.7325
0.0894	41.1118	41.1744	36.2032	36.9	39.8985	44.8061
0.0896	41.2087	41.2683	36.2917	36.9892	39.9795	44.8798
0.0898	41.3057	41.3622	36.3804	37.0785	40.0607	44.9536
0.09	41.4029	41.4564	36.4693	37.1679	40.1419	45.0275
0.0902	41.5001	41.5506	36.5583	37.2574	40.2233	45.1015
0.0904	41.5973	41.645	36.6475	37.3471	40.3048	45.1756
0.0906	41.6947	41.7396	36.7367	37.4368	40.3864	45.2497
0.0908	41.7921	41.8342	36.8261	37.5267	40.4682	45.324
0.091	41.8897	41.9291	36.9157	37.6167	40.55	45.3982
0.0912	41.9873	42.0241	37.0054	37.7068	40.632	45.4725
0.0914	42.0849	42.1192	37.0952	37.797	40.7141	45.5469
0.0916	42.1827	42.2145	37.1851	37.8874	40.7963	45.6213
0.0918	42.2805	42.3099	37.2752	37.9779	40.8786	45.6957
0.092	42.3784	42.4055	37.3654	38.0686	40.961	45.7701
0.0922	42.4764	42.5014	37.4558	38.1593	41.0436	45.8445
0.0924	42.5745	42.5973	37.5463	38.2502	41.1262	45.919
0.0926	42.6727	42.6935	37.6369	38.3413	41.209	45.9935
0.0928	42.7709	42.7898	37.7277	38.4325	41.2919	46.068
0.093	42.8693	42.8863	37.8186	38.5239	41.3749	46.1424
0.0932	42.9678	42.9829	37.9097	38.6154	41.458	46.217
0.0934	43.0664	43.0797	38.001	38.707	41.5412	46.2915
0.0936	43.1651	43.1768	38.0924	38.7989	41.6245	46.3661
0.0938	43.264	43.274	38.184	38.8909	41.708	46.4408
0.094	43.363	43.3714	38.2758	38.983	41.7915	46.5155
0.0942	43.4621	43.4689	38.3678	39.0754	41.8751	46.5902
0.0944	43.5613	43.5667	38.46	39.1679	41.9588	46.665
0.0946	43.6607	43.6646	38.5524	39.2606	42.0427	46.7399
0.0948	43.7603	43.7627	38.645	39.3534	42.1266	46.8148
0.095	43.86	43.8609	38.7377	39.4463	42.2106	46.8899
0.0952	43.9598	43.9594	38.8307	39.5395	42.2948	46.965
0.0954	44.0598	44.058	38.924	39.6327	42.3789	47.0403
0.0956	44.16	44.1568	39.0174	39.7261	42.4633	47.1157
0.0958	44.2604	44.2558	39.111	39.8197	42.5476	47.1912
0.096	44.3609	44.3549	39.2049	39.9133	42.6321	47.2668
0.0962	44.4616	44.4543	39.2991	40.0071	42.7167	47.3425
0.0964	44.5624	44.5537	39.3934	40.101	42.8013	47.4184
0.0966	44.6635	44.6534	39.4879	40.1949	42.886	47.4945
0.0968	44.7647	44.7531	39.5827	40.289	42.9709	47.5706
0.097	44.8661	44.8531	39.6777	40.3831	43.0558	47.647
0.0972	44.9676	44.9532	39.7729	40.4772	43.1408	47.7234
0.0974	45.0694	45.0535	39.8683	40.5714	43.2258	47.8001
0.0976	45.1713	45.1538	39.9639	40.6657	43.311	47.8769
0.0978	45.2734	45.2544	40.0597	40.76	43.3962	47.9538
0.098	45.3757	45.3551	40.1557	40.8543	43.4815	48.0309
0.0982	45.4782	45.4559	40.252	40.9486	43.567	48.1081
0.0984	45.5808	45.5568	40.3483	41.043	43.6525	48.1855
0.0986	45.6836	45.6579	40.4449	41.1373	43.7381	48.263
0.0988	45.7866	45.7591	40.5416	41.2316	43.8238	48.3406
0.099	45.8897	45.8603	40.6385	41.3259	43.9096	48.4184
0.0992	45.993	45.9617	40.7356	41.4202	43.9955	48.4963
0.0994	46.0965	46.0632	40.8328	41.5145	44.0815	48.5742
0.0996	46.2002	46.1649	40.9301	41.6088	44.1676	48.6524
0.0998	46.3039	46.2666	41.0276	41.7031	44.2539	48.7305
0.1	46.4079	46.3684	41.1252	41.7974	44.3403	48.8088
0.1002	46.5119	46.4703	41.2229	41.8916	44.4267	48.8872
0.1004	46.6162	46.5723	41.3208	41.9859	44.5134	48.9656
0.1006	46.7206	46.6744	41.4187	42.0802	44.6001	49.0441
0.1008	46.825	46.7765	41.5168	42.1745	44.687	49.1227
0.101	46.9297	46.8788	41.615	42.2689	44.774	49.2013
0.1012	47.0345	46.9812	41.7133	42.3633	44.8612	49.28
0.1014	47.1393	47.0836	41.8116	42.4577	44.9485	49.3587
0.1016	47.2444	47.1862	41.9101	42.5522	45.036	49.4375
0.1018	47.3495	47.2888	42.0086	42.6468	45.1236	49.5163
0.102	47.4547	47.3916	42.1073	42.7415	45.2114	49.5952
0.1022	47.5601	47.4944	42.206	42.8363	45.2993	49.6741
0.1024	47.6656	47.5974	42.3048	42.9312	45.3875	49.7531
0.1026	47.7711	47.7004	42.4037	43.0262	45.4757	49.8321
0.1028	47.8768	47.8036	42.5027	43.1213	45.5641	49.9111
0.103	47.9826	47.9069	42.6018	43.2166	45.6527	49.9902
0.1032	48.0884	48.0104	42.7009	43.312	45.7415	50.0693
0.1034	48.1944	48.1139	42.8001	43.4076	45.8304	50.1484
0.1036	48.3004	48.2176	42.8994	43.5034	45.9195	50.2276
0.1038	48.4066	48.3215	42.9988	43.5994	46.0087	50.3069
0.104	48.5128	48.4255	43.0983	43.6955	46.0981	50.3862
0.1042	48.6191	48.5296	43.1978	43.7918	46.1876	50.4655
0.1044	48.7255	48.6339	43.2975	43.8883	46.2772	50.5449
0.1046	48.832	48.7384	43.3972	43.985	46.367	50.6244
0.1048	48.9386	48.843	43.4969	44.0819	46.4569	50.7039
0.105	49.0452	48.9478	43.5968	44.1789	46.5469	50.7835
0.1052	49.152	49.0528	43.6968	44.2761	46.6371	50.8632
0.1054	49.2588	49.1579	43.7968	44.3735	46.7273	50.9429
0.1056	49.3657	49.2632	43.8968	44.4711	46.8176	51.0227
0.1058	49.4727	49.3687	43.997	44.5688	46.908	51.1026
0.106	49.5798	49.4744	44.0971	44.6667	46.9984	51.1826
0.1062	49.687	49.5802	44.1974	44.7647	47.089	51.2626
0.1064	49.7942	49.6862	44.2977	44.8629	47.1796	51.3427
0.1066	49.9016	49.7923	44.398	44.9611	47.2702	51.423
0.1068	50.009	49.8986	44.4984	45.0595	47.3609	51.5032
0.107	50.1166	50.005	44.5988	45.1579	47.4516	51.5836
0.1072	50.2242	50.1116	44.6992	45.2564	47.5423	51.6641
0.1074	50.3319	50.2183	44.7997	45.355	47.633	51.7446
0.1076	50.4396	50.3252	44.9001	45.4537	47.7237	51.8252
0.1078	50.5475	50.4321	45.0006	45.5523	47.8144	51.906
0.108	50.6555	50.5392	45.1011	45.651	47.9051	51.9868
0.1082	50.7635	50.6464	45.2016	45.7497	47.9958	52.0676
0.1084	50.8716	50.7537	45.302	45.8485	48.0864	52.1486
0.1086	50.9798	50.861	45.4024	45.9471	48.1771	52.2296
0.1088	51.0881	50.9685	45.5028	46.0458	48.2676	52.3108
0.109	51.1965	51.076	45.6031	46.1445	48.3582	52.392
0.1092	51.3049	51.1835	45.7034	46.243	48.4487	52.4732
0.1094	51.4134	51.2911	45.8037	46.3416	48.5391	52.5546
0.1096	51.522	51.3987	45.9039	46.4401	48.6295	52.636
0.1098	51.6307	51.5064	46.004	46.5386	48.7198	52.7175
0.11	51.7394	51.614	46.1041	46.6369	48.8101	52.7991
0.1102	51.8482	51.7217	46.2042	46.7352	48.9003	52.8808
0.1104	51.9571	51.8294	46.3041	46.8334	48.9905	52.9624
0.1106	52.066	51.9372	46.404	46.9316	49.0806	53.0443
0.1108	52.175	52.0448	46.5039	47.0297	49.1707	53.1261
0.111	52.284	52.1525	46.6037	47.1277	49.2607	53.208
0.1112	52.3931	52.2602	46.7034	47.2256	49.3507	53.29
0.1114	52.5023	52.3679	46.803	47.3235	49.4406	53.3721
0.1116	52.6115	52.4756	46.9026	47.4213	49.5305	53.4542
0.1118	52.7208	52.5832	47.0021	47.519	49.6204	53.5364
0.112	52.8301	52.6908	47.1016	47.6167	49.7103	53.6187
0.1122	52.9395	52.7985	47.2011	47.7143	49.8001	53.7011
0.1124	53.0489	52.9061	47.3005	47.8119	49.8899	53.7835
0.1126	53.1584	53.0137	47.3999	47.9095	49.9798	53.8661
0.1128	53.2679	53.1213	47.4992	48.007	50.0695	53.9487
0.113	53.3774	53.2289	47.5986	48.1045	50.1594	54.0314
0.1132	53.4871	53.3365	47.6979	48.202	50.2493	54.1142
0.1134	53.5967	53.4442	47.7972	48.2994	50.3391	54.1971
0.1136	53.7064	53.5518	47.8966	48.3969	50.429	54.2801
0.1138	53.8161	53.6595	47.996	48.4943	50.519	54.3633
0.114	53.9259	53.7672	48.0954	48.5918	50.6089	54.4465
0.1142	54.0357	53.875	48.1948	48.6893	50.699	54.5299
0.1144	54.1456	53.9828	48.2943	48.7868	50.789	54.6133
0.1146	54.2555	54.0907	48.3938	48.8843	50.8791	54.6969
0.1148	54.3654	54.1986	48.4934	48.9819	50.9693	54.7807
0.115	54.4754	54.3067	48.5931	49.0795	51.0595	54.8645
0.1152	54.5854	54.4148	48.6928	49.1771	51.1498	54.9485
0.1154	54.6954	54.523	48.7927	49.2748	51.2402	55.0326
0.1156	54.8055	54.6313	48.8926	49.3725	51.3306	55.1168
0.1158	54.9156	54.7397	48.9926	49.4703	51.4211	55.2012
0.116	55.0257	54.8482	49.0927	49.5682	51.5116	55.2857
0.1162	55.1359	54.9568	49.1929	49.6662	51.6022	55.3704
0.1164	55.2461	55.0656	49.2932	49.7641	51.6929	55.4552
0.1166	55.3563	55.1744	49.3935	49.8622	51.7836	55.5401
0.1168	55.4666	55.2834	49.494	49.9603	51.8744	55.6251
0.117	55.5769	55.3925	49.5947	50.0586	51.9653	55.7102
0.1172	55.6871	55.5018	49.6953	50.1569	52.0562	55.7955
0.1174	55.7974	55.6112	49.7961	50.2552	52.1472	55.8809
0.1176	55.9078	55.7206	49.897	50.3537	52.2382	55.9664
0.1178	56.0182	55.8303	49.9979	50.4522	52.3293	56.052
0.118	56.1286	55.94	50.099	50.5508	52.4205	56.1377
0.1182	56.239	56.0498	50.2001	50.6495	52.5116	56.2234
0.1184	56.3495	56.1598	50.3013	50.7482	52.6029	56.3093
0.1186	56.4599	56.2698	50.4026	50.847	52.6942	56.3952
0.1188	56.5704	56.3799	50.5039	50.9459	52.7855	56.4811
0.119	56.6809	56.4901	50.6052	51.0448	52.8768	56.5672
0.1192	56.7915	56.6004	50.7067	51.1438	52.9682	56.6533
0.1194	56.902	56.7107	50.8081	51.2429	53.0596	56.7394
0.1196	57.0126	56.8211	50.9096	51.342	53.1511	56.8255
0.1198	57.1232	56.9315	51.0111	51.4412	53.2426	56.9117
0.12	57.2338	57.0419	51.1127	51.5403	53.3341	56.9979
0.1202	57.3445	57.1524	51.2142	51.6396	53.4257	57.0841
0.1204	57.4551	57.2628	51.3158	51.7388	53.5172	57.1703
0.1206	57.5658	57.3733	51.4174	51.8381	53.6088	57.2565
0.1208	57.6765	57.4837	51.519	51.9374	53.7005	57.3426
0.121	57.7872	57.5941	51.6206	52.0368	53.7921	57.4288
0.1212	57.898	57.7045	51.7222	52.1361	53.8838	57.515
0.1214	58.0087	57.8147	51.8238	52.2354	53.9755	57.6011
0.1216	58.1195	57.925	51.9254	52.3347	54.0672	57.6872
0.1218	58.2303	58.0352	52.027	52.4341	54.159	57.7733
0.122	58.3411	58.1453	52.1286	52.5334	54.2507	57.8594
0.1222	58.4519	58.2553	52.2303	52.6326	54.3425	57.9454
0.1224	58.5627	58.3652	52.3319	52.7319	54.4344	58.0314
0.1226	58.6736	58.475	52.4335	52.8311	54.5262	58.1174
0.1228	58.7845	58.5848	52.5351	52.9303	54.618	58.2034
0.123	58.8954	58.6944	52.6368	53.0294	54.7099	58.2894
0.1232	59.0063	58.804	52.7384	53.1286	54.8018	58.3753
0.1234	59.1172	58.9134	52.8401	53.2276	54.8937	58.4612
0.1236	59.2281	59.0228	52.9418	53.3266	54.9857	58.5471
0.1238	59.3391	59.132	53.0435	53.4255	55.0776	58.633
0.124	59.4501	59.2412	53.1453	53.5244	55.1696	58.7189
0.1242	59.5611	59.3503	53.2471	53.6232	55.2616	58.8049
0.1244	59.6721	59.4593	53.3489	53.722	55.3536	58.8907
0.1246	59.7831	59.5682	53.4508	53.8207	55.4456	58.9767
0.1248	59.8942	59.6771	53.5527	53.9193	55.5377	59.0626
0.125	60.0053	59.7859	53.6546	54.0179	55.6297	59.1485
0.1252	60.1164	59.8946	53.7566	54.1164	55.7218	59.2345
0.1254	60.2275	60.0033	53.8586	54.2148	55.8138	59.3205
0.1256	60.3386	60.112	53.9607	54.3132	55.9059	59.4065
0.1258	60.4497	60.2206	54.0628	54.4116	55.998	59.4925
0.126	60.5609	60.3292	54.165	54.5099	56.0902	59.5786
0.1262	60.6721	60.4378	54.2672	54.6082	56.1823	59.6647
0.1264	60.7833	60.5465	54.3694	54.7063	56.2744	59.7509
0.1266	60.8945	60.6551	54.4717	54.8045	56.3665	59.8371
0.1268	61.0057	60.7637	54.574	54.9027	56.4586	59.9234
0.127	61.1169	60.8724	54.6763	55.0008	56.5508	60.0097
0.1272	61.2281	60.9811	54.7787	55.0989	56.6429	60.096
0.1274	61.3394	61.0899	54.8811	55.197	56.735	60.1824
0.1276	61.4506	61.1987	54.9835	55.2951	56.8271	60.2689
0.1278	61.5618	61.3076	55.0859	55.3932	56.9192	60.3554
0.128	61.673	61.4165	55.1884	55.4913	57.0113	60.4419
0.1282	61.7842	61.5255	55.2908	55.5894	57.1033	60.5285
0.1284	61.8953	61.6346	55.3932	55.6875	57.1953	60.6152
0.1286	62.0065	61.7438	55.4957	55.7856	57.2873	60.7019
0.1288	62.1175	61.8531	55.5981	55.8837	57.3793	60.7886
0.129	62.2285	61.9624	55.7005	55.9819	57.4712	60.8754
0.1292	62.3395	62.0718	55.8029	56.0801	57.5632	60.9622
0.1294	62.4505	62.1813	55.9052	56.1783	57.655	61.0491
0.1296	62.5613	62.2909	56.0076	56.2766	57.7469	61.1359
0.1298	62.6721	62.4005	56.1099	56.3748	57.8387	61.2229
0.13	62.7828	62.5103	56.2121	56.4731	57.9304	61.3098
0.1302	62.8934	62.6201	56.3143	56.5715	58.0222	61.3967
0.1304	63.004	62.7299	56.4165	56.6699	58.1138	61.4837
0.1306	63.1144	62.8398	56.5186	56.7683	58.2055	61.5706
0.1308	63.2247	62.9497	56.6206	56.8668	58.2971	61.6576
0.131	63.3349	63.0596	56.7227	56.9652	58.3886	61.7445
0.1312	63.4451	63.1696	56.8246	57.0637	58.4802	61.8315
0.1314	63.5551	63.2795	56.9265	57.1623	58.5716	61.9184
0.1316	63.6649	63.3894	57.0282	57.2608	58.6631	62.0053
0.1318	63.7747	63.4994	57.13	57.3594	58.7545	62.0922
0.132	63.8843	63.6092	57.2316	57.458	58.8459	62.179
0.1322	63.9939	63.7191	57.3332	57.5566	58.9372	62.2658
0.1324	64.1033	63.8288	57.4346	57.6552	59.0285	62.3526
0.1326	64.2125	63.9385	57.536	57.7538	59.1198	62.4393
0.1328	64.3217	64.048	57.6373	57.8524	59.2111	62.5259
0.133	64.4308	64.1575	57.7385	57.951	59.3024	62.6125
0.1332	64.5397	64.2669	57.8396	58.0496	59.3936	62.699
0.1334	64.6485	64.3761	57.9406	58.1482	59.4849	62.7855
0.1336	64.7573	64.4851	58.0415	58.2467	59.5761	62.8719
0.1338	64.8659	64.5941	58.1423	58.3452	59.6673	62.9582
0.134	64.9744	64.7028	58.243	58.4437	59.7585	63.0445
0.1342	65.0828	64.8114	58.3436	58.5421	59.8498	63.1307
0.1344	65.1912	64.9198	58.444	58.6405	59.941	63.2169
0.1346	65.2994	65.028	58.5444	58.7388	60.0322	63.303
0.1348	65.4076	65.136	58.6446	58.837	60.1235	63.389
0.135	65.5156	65.2439	58.7447	58.9352	60.2147	63.4749
0.1352	65.6236	65.3515	58.8447	59.0333	60.3059	63.5608
0.1354	65.7315	65.459	58.9445	59.1313	60.3972	63.6466
0.1356	65.8394	65.5662	59.0443	59.2293	60.4884	63.7324
0.1358	65.9472	65.6733	59.1439	59.3272	60.5796	63.8181
0.136	66.0549	65.7801	59.2434	59.4249	60.6709	63.9038
0.1362	66.1625	65.8868	59.3428	59.5226	60.7621	63.9894
0.1364	66.2701	65.9933	59.4421	59.6202	60.8533	64.075
0.1366	66.3776	66.0996	59.5412	59.7177	60.9445	64.1605
0.1368	66.4851	66.2057	59.6402	59.8151	61.0357	64.246
0.137	66.5925	66.3118	59.7392	59.9123	61.1269	64.3315
0.1372	66.6998	66.4176	59.838	60.0095	61.218	64.4169
0.1374	66.8071	66.5233	59.9367	60.1066	61.3091	64.5024
0.1376	66.9143	66.6288	60.0353	60.2035	61.4002	64.5877
0.1378	67.0214	66.7342	60.1338	60.3004	61.4912	64.6732
0.138	67.1285	66.8395	60.2322	60.3971	61.5822	64.7585
0.1382	67.2355	66.9446	60.3305	60.4937	61.6731	64.8439
0.1384	67.3424	67.0497	60.4287	60.5902	61.764	64.9293
0.1386	67.4493	67.1547	60.5269	60.6865	61.8548	65.0147
0.1388	67.5561	67.2595	60.625	60.7829	61.9454	65.1
0.139	67.6628	67.3643	60.723	60.879	62.0361	65.1854
0.1392	67.7695	67.469	60.821	60.975	62.1266	65.2708
0.1394	67.8761	67.5737	60.9189	61.071	62.2171	65.3562
0.1396	67.9825	67.6782	61.0167	61.1668	62.3075	65.4416
0.1398	68.0889	67.7828	61.1146	61.2625	62.3978	65.527
0.14	68.1952	67.8872	61.2124	61.3582	62.4879	65.6124
0.1402	68.3014	67.9917	61.3102	61.4537	62.578	65.6978
0.1404	68.4075	68.0961	61.4079	61.5491	62.668	65.7832
0.1406	68.5135	68.2004	61.5057	61.6444	62.7578	65.8686
0.1408	68.6195	68.3048	61.6035	61.7396	62.8476	65.9541
0.141	68.7253	68.409	61.7012	61.8347	62.9372	66.0395
0.1412	68.8311	68.5133	61.799	61.9297	63.0267	66.1249
0.1414	68.9367	68.6175	61.8968	62.0245	63.1162	66.2103
0.1416	69.0423	68.7217	61.9946	62.1193	63.2055	66.2957
0.1418	69.1477	68.8259	62.0924	62.2139	63.2947	66.381
0.142	69.2531	68.93	62.1902	62.3085	63.3838	66.4664
0.1422	69.3584	69.034	62.288	62.4029	63.4728	66.5517
0.1424	69.4636	69.1381	62.3859	62.4971	63.5617	66.637
0.1426	69.5688	69.2421	62.4838	62.5913	63.6505	66.7223
0.1428	69.6739	69.346	62.5817	62.6853	63.7392	66.8075
0.143	69.7789	69.4499	62.6795	62.7792	63.8279	66.8927
0.1432	69.8838	69.5537	62.7775	62.873	63.9164	66.9779
0.1434	69.9887	69.6574	62.8754	62.9666	64.0049	67.063
0.1436	70.0935	69.761	62.9733	63.06	64.0933	67.148
0.1438	70.1983	69.8646	63.0711	63.1533	64.1817	67.233
0.144	70.303	69.9681	63.169	63.2464	64.2699	67.318
0.1442	70.4077	70.0714	63.2668	63.3394	64.3582	67.4029
0.1444	70.5124	70.1746	63.3646	63.4322	64.4463	67.4877
0.1446	70.617	70.2778	63.4624	63.5247	64.5345	67.5725
0.1448	70.7217	70.3808	63.5601	63.6171	64.6225	67.6573
0.145	70.8263	70.4837	63.6577	63.7093	64.7105	67.7419
0.1452	70.9309	70.5865	63.7552	63.8013	64.7985	67.8265
0.1454	71.0355	70.6891	63.8527	63.8932	64.8864	67.9111
0.1456	71.1401	70.7916	63.9501	63.9848	64.9743	67.9955
0.1458	71.2447	70.894	64.0473	64.0761	65.0622	68.0799
0.146	71.3493	70.9961	64.1445	64.1673	65.15	68.1643
0.1462	71.4539	71.0982	64.2415	64.2583	65.2377	68.2486
0.1464	71.5585	71.2001	64.3384	64.3491	65.3255	68.3328
0.1466	71.6631	71.3018	64.4352	64.4396	65.4131	68.417
0.1468	71.7676	71.4034	64.5318	64.5299	65.5007	68.5012
0.147	71.8722	71.5048	64.6282	64.6201	65.5883	68.5853
0.1472	71.9768	71.6061	64.7245	64.71	65.6759	68.6693
0.1474	72.0814	71.7072	64.8206	64.7997	65.7633	68.7533
0.1476	72.1859	71.8082	64.9165	64.8892	65.8508	68.8372
0.1478	72.2904	71.909	65.0122	64.9785	65.9381	68.9211
0.148	72.3949	72.0097	65.1078	65.0677	66.0254	69.005
0.1482	72.4993	72.1103	65.2031	65.1566	66.1126	69.0888
0.1484	72.6037	72.2107	65.2983	65.2454	66.1997	69.1727
0.1486	72.708	72.311	65.3933	65.334	66.2867	69.2564
0.1488	72.8122	72.4112	65.4881	65.4224	66.3736	69.3402
0.149	72.9164	72.5113	65.5827	65.5107	66.4604	69.4239
0.1492	73.0205	72.6112	65.677	65.5988	66.5472	69.5077
0.1494	73.1244	72.7111	65.7712	65.6869	66.6338	69.5914
0.1496	73.2283	72.8109	65.8652	65.7747	66.7202	69.6751
0.1498	73.332	72.9106	65.959	65.8624	66.8066	69.7588
0.15	73.4357	73.0102	66.0525	65.9501	66.8928	69.8425
0.1502	73.5392	73.1097	66.1459	66.0376	66.9788	69.9262
0.1504	73.6424	73.2091	66.2391	66.125	67.0647	70.0099
0.1506	73.7456	73.3085	66.3321	66.2123	67.1504	70.0937
0.1508	73.8486	73.4078	66.4249	66.2995	67.2359	70.1774
0.151	73.9515	73.5071	66.5175	66.3866	67.3213	70.2611
0.1512	74.0542	73.6063	66.6099	66.4736	67.4065	70.3449
0.1514	74.1566	73.7054	66.7021	66.5606	67.4915	70.4286
0.1516	74.2589	73.8045	66.7942	66.6475	67.5763	70.5124
0.1518	74.361	73.9035	66.886	66.7343	67.661	70.5961
0.152	74.4629	74.0024	66.9777	66.8209	67.7454	70.6799
0.1522	74.5645	74.1013	67.0693	66.9076	67.8297	70.7637
0.1524	74.666	74.2001	67.1606	66.9941	67.9137	70.8475
0.1526	74.7673	74.2988	67.2518	67.0806	67.9976	70.9313
0.1528	74.8683	74.3975	67.3427	67.1669	68.0812	71.0152
0.153	74.9691	74.4961	67.4336	67.2532	68.1647	71.099
0.1532	75.0697	74.5945	67.5242	67.3394	68.248	71.1828
0.1534	75.1701	74.6929	67.6147	67.4254	68.3312	71.2666
0.1536	75.2703	74.7912	67.705	67.5114	68.4141	71.3504
0.1538	75.3702	74.8893	67.7952	67.5973	68.4969	71.4342
0.154	75.47	74.9873	67.8853	67.683	68.5796	71.518
0.1542	75.5695	75.0852	67.9751	67.7686	68.6621	71.6017
0.1544	75.6688	75.1829	68.0648	67.8541	68.7445	71.6855
0.1546	75.7679	75.2805	68.1544	67.9394	68.8268	71.7692
0.1548	75.8668	75.3779	68.2437	68.0246	68.9089	71.8528
0.155	75.9655	75.4752	68.333	68.1096	68.991	71.9365
0.1552	76.064	75.5722	68.4221	68.1944	69.0729	72.0201
0.1554	76.1623	75.6691	68.511	68.2791	69.1548	72.1036
0.1556	76.2605	75.7657	68.5997	68.3636	69.2366	72.1871
0.1558	76.3584	75.8622	68.6883	68.4479	69.3184	72.2706
0.156	76.4561	75.9585	68.7768	68.532	69.4001	72.354
0.1562	76.5537	76.0545	68.8651	68.6159	69.4818	72.4373
0.1564	76.6512	76.1503	68.9532	68.6996	69.5634	72.5206
0.1566	76.7484	76.2459	69.0412	68.7831	69.645	72.6038
0.1568	76.8454	76.3413	69.1291	68.8663	69.7266	72.6869
0.157	76.9424	76.4364	69.2168	68.9493	69.8082	72.7699
0.1572	77.0391	76.5313	69.3043	69.0321	69.8898	72.8528
0.1574	77.1357	76.626	69.3917	69.1146	69.9713	72.9356
0.1576	77.2321	76.7205	69.479	69.1968	70.0529	73.0184
0.1578	77.3284	76.8147	69.5661	69.2788	70.1345	73.101
0.158	77.4245	76.9088	69.653	69.3606	70.216	73.1835
0.1582	77.5204	77.0026	69.7398	69.4421	70.2975	73.2659
0.1584	77.6162	77.0962	69.8264	69.5234	70.3791	73.3482
0.1586	77.7118	77.1896	69.913	69.6044	70.4606	73.4303
0.1588	77.8072	77.2828	69.9993	69.6851	70.542	73.5124
0.159	77.9025	77.3759	70.0856	69.7655	70.6234	73.5943
0.1592	77.9976	77.4687	70.1716	69.8457	70.7048	73.6761
0.1594	78.0925	77.5614	70.2576	69.9257	70.7861	73.7577
0.1596	78.1871	77.6539	70.3434	70.0054	70.8674	73.8392
0.1598	78.2816	77.7462	70.429	70.0848	70.9485	73.9205
0.16	78.3759	77.8384	70.5145	70.164	71.0296	74.0018
0.1602	78.4699	77.9304	70.5998	70.2429	71.1105	74.0828
0.1604	78.5637	78.0223	70.685	70.3216	71.1914	74.1637
0.1606	78.6573	78.114	70.77	70.4	71.2721	74.2445
0.1608	78.7507	78.2055	70.8548	70.4782	71.3526	74.3251
0.161	78.8437	78.297	70.9395	70.5562	71.433	74.4057
0.1612	78.9365	78.3882	71.0241	70.634	71.5132	74.486
0.1614	79.0291	78.4794	71.1084	70.7115	71.5932	74.5662
0.1616	79.1213	78.5704	71.1926	70.7888	71.673	74.6463
0.1618	79.2133	78.6613	71.2766	70.8659	71.7527	74.7262
0.162	79.305	78.752	71.3603	70.9429	71.8321	74.806
0.1622	79.3963	78.8426	71.444	71.0196	71.9113	74.8856
0.1624	79.4875	78.9331	71.5274	71.0961	71.9902	74.9651
0.1626	79.5782	79.0234	71.6106	71.1725	72.069	75.0445
0.1628	79.6687	79.1136	71.6936	71.2487	72.1475	75.1237
0.163	79.7589	79.2036	71.7763	71.3247	72.2258	75.2028
0.1632	79.8488	79.2935	71.8589	71.4006	72.3038	75.2817
0.1634	79.9384	79.3831	71.9413	71.4763	72.3816	75.3605
0.1636	80.0277	79.4727	72.0235	71.5518	72.4591	75.4392
0.1638	80.1167	79.562	72.1054	71.6272	72.5364	75.5176
0.164	80.2053	79.6512	72.1871	71.7025	72.6135	75.596
0.1642	80.2938	79.7402	72.2686	71.7776	72.6904	75.6742
0.1644	80.3819	79.829	72.3499	71.8525	72.7671	75.7522
0.1646	80.4698	79.9177	72.431	71.9274	72.8436	75.83
0.1648	80.5574	80.0062	72.5118	72.002	72.9198	75.9077
0.165	80.6448	80.0944	72.5924	72.0766	72.9959	75.9852
0.1652	80.7319	80.1825	72.6729	72.151	73.0718	76.0625
0.1654	80.8188	80.2703	72.7531	72.2253	73.1475	76.1396
0.1656	80.9054	80.358	72.833	72.2994	73.223	76.2165
0.1658	80.9919	80.4454	72.9128	72.3734	73.2984	76.2932
0.166	81.0782	80.5326	72.9924	72.4472	73.3737	76.3697
0.1662	81.1642	80.6197	73.0717	72.5209	73.4488	76.4461
0.1664	81.2501	80.7065	73.1509	72.5944	73.5238	76.5221
0.1666	81.3358	80.7931	73.2299	72.6678	73.5986	76.5979
0.1668	81.4214	80.8795	73.3087	72.741	73.6734	76.6736
0.167	81.5068	80.9656	73.3873	72.8141	73.7481	76.749
0.1672	81.5921	81.0515	73.4657	72.887	73.8226	76.8241
0.1674	81.6773	81.1372	73.5439	72.9596	73.897	76.899
0.1676	81.7623	81.2228	73.6219	73.0322	73.9714	76.9736
0.1678	81.8473	81.308	73.6997	73.1045	74.0457	77.0481
0.168	81.9321	81.3931	73.7774	73.1766	74.1199	77.1222
0.1682	82.0168	81.478	73.8548	73.2485	74.194	77.1962
0.1684	82.1014	81.5626	73.9321	73.3203	74.268	77.2698
0.1686	82.1859	81.647	74.0092	73.3918	74.3419	77.3433
0.1688	82.2703	81.7312	74.0861	73.4631	74.4157	77.4164
0.169	82.3547	81.8152	74.1629	73.5343	74.4895	77.4894
0.1692	82.4389	81.899	74.2394	73.6051	74.5631	77.5621
0.1694	82.523	81.9826	74.3158	73.6758	74.6367	77.6346
0.1696	82.6071	82.0659	74.392	73.7463	74.7101	77.7068
0.1698	82.691	82.1491	74.468	73.8165	74.7834	77.7788
0.17	82.7748	82.232	74.5439	73.8865	74.8566	77.8505
0.1702	82.8585	82.3148	74.6195	73.9563	74.9296	77.9221
0.1704	82.9421	82.3973	74.695	74.0259	75.0026	77.9934
0.1706	83.0256	82.4797	74.7703	74.0952	75.0753	78.0645
0.1708	83.1089	82.5618	74.8455	74.1643	75.1479	78.1354
0.171	83.1921	82.6437	74.9205	74.2333	75.2204	78.2061
0.1712	83.2752	82.7254	74.9953	74.3019	75.2927	78.2765
0.1714	83.3581	82.807	75.0699	74.3704	75.3648	78.3468
0.1716	83.4408	82.8883	75.1444	74.4386	75.4367	78.4169
0.1718	83.5233	82.9694	75.2187	74.5066	75.5085	78.4867
0.172	83.6057	83.0503	75.2928	74.5744	75.58	78.5564
0.1722	83.6879	83.1311	75.3668	74.642	75.6513	78.6259
0.1724	83.7699	83.2117	75.4407	74.7094	75.7225	78.6952
0.1726	83.8516	83.292	75.5144	74.7766	75.7934	78.7643
0.1728	83.9332	83.3722	75.5879	74.8435	75.864	78.8333
0.173	84.0145	83.4522	75.6613	74.9102	75.9345	78.902
0.1732	84.0956	83.532	75.7346	74.9767	76.0047	78.9707
0.1734	84.1765	83.6116	75.8077	75.0431	76.0747	79.0391
0.1736	84.2572	83.691	75.8807	75.1092	76.1445	79.1073
0.1738	84.3376	83.7703	75.9535	75.1751	76.214	79.1754
0.174	84.4177	83.8493	76.0262	75.2408	76.2833	79.2434
0.1742	84.4976	83.9282	76.0987	75.3063	76.3523	79.3112
0.1744	84.5773	84.0069	76.1711	75.3716	76.4211	79.3789
0.1746	84.6567	84.0855	76.2434	75.4366	76.4897	79.4464
0.1748	84.7358	84.1638	76.3156	75.5015	76.558	79.5138
0.175	84.8147	84.242	76.3876	75.5662	76.6261	79.581
0.1752	84.8934	84.32	76.4595	75.6306	76.694	79.6482
0.1754	84.9717	84.3979	76.5312	75.6949	76.7617	79.7152
0.1756	85.0498	84.4755	76.6028	75.7589	76.8291	79.7821
0.1758	85.1277	84.553	76.6742	75.8227	76.8963	79.8489
0.176	85.2053	84.6303	76.7455	75.8863	76.9634	79.9156
0.1762	85.2827	84.7074	76.8166	75.9496	77.0302	79.9822
0.1764	85.3598	84.7843	76.8876	76.0127	77.0968	80.0487
0.1766	85.4367	84.8611	76.9584	76.0756	77.1632	80.1151
0.1768	85.5133	84.9376	77.029	76.1383	77.2295	80.1814
0.177	85.5897	85.014	77.0995	76.2008	77.2955	80.2476
0.1772	85.6659	85.0902	77.1698	76.263	77.3614	80.3137
0.1774	85.7418	85.1662	77.2399	76.3249	77.4271	80.3798
0.1776	85.8175	85.242	77.3098	76.3867	77.4927	80.4458
0.1778	85.893	85.3175	77.3795	76.4481	77.5581	80.5117
0.178	85.9683	85.3929	77.4491	76.5094	77.6234	80.5775
0.1782	86.0433	85.4681	77.5184	76.5704	77.6885	80.6433
0.1784	86.1182	85.543	77.5875	76.6311	77.7534	80.7089
0.1786	86.1928	85.6177	77.6565	76.6916	77.8183	80.7745
0.1788	86.2673	85.6922	77.7252	76.7519	77.8829	80.84
0.179	86.3415	85.7664	77.7937	76.8119	77.9475	80.9054
0.1792	86.4156	85.8404	77.8619	76.8717	78.0119	80.9706
0.1794	86.4895	85.9142	77.9299	76.9312	78.0762	81.0358
0.1796	86.5632	85.9876	77.9977	76.9905	78.1404	81.1009
0.1798	86.6368	86.0609	78.0652	77.0496	78.2044	81.1658
0.18	86.7101	86.1339	78.1325	77.1084	78.2683	81.2306
0.1802	86.7833	86.2066	78.1995	77.1671	78.3321	81.2953
0.1804	86.8563	86.279	78.2663	77.2254	78.3957	81.3599
0.1806	86.9291	86.3512	78.3328	77.2836	78.4592	81.4244
0.1808	87.0017	86.4232	78.3991	77.3415	78.5226	81.4886
0.181	87.0742	86.4948	78.4651	77.3993	78.5859	81.5527
0.1812	87.1464	86.5662	78.5307	77.4568	78.649	81.6167
0.1814	87.2185	86.6373	78.5962	77.5142	78.7119	81.6805
0.1816	87.2904	86.7082	78.6613	77.5713	78.7748	81.7441
0.1818	87.3621	86.7788	78.7262	77.6283	78.8374	81.8075
0.182	87.4337	86.8491	78.7908	77.685	78.9	81.8708
0.1822	87.5049	86.9192	78.855	77.7416	78.9623	81.9339
0.1824	87.5761	86.9891	78.919	77.798	79.0245	81.9968
0.1826	87.647	87.0587	78.9828	77.8542	79.0866	82.0595
0.1828	87.7177	87.128	79.0462	77.9103	79.1485	82.122
0.183	87.7882	87.1971	79.1093	77.9662	79.2102	82.1843
0.1832	87.8585	87.2659	79.1721	78.022	79.2718	82.2464
0.1834	87.9285	87.3346	79.2347	78.0775	79.3332	82.3083
0.1836	87.9983	87.403	79.2969	78.1329	79.3944	82.37
0.1838	88.0679	87.4711	79.3589	78.1882	79.4554	82.4315
0.184	88.1372	87.5391	79.4206	78.2433	79.5163	82.4928
0.1842	88.2063	87.6069	79.482	78.2982	79.577	82.554
0.1844	88.2751	87.6744	79.5432	78.353	79.6375	82.6149
0.1846	88.3437	87.7417	79.604	78.4076	79.6978	82.6757
0.1848	88.412	87.8088	79.6646	78.4621	79.758	82.7364
0.185	88.48	87.8757	79.7249	78.5164	79.818	82.7968
0.1852	88.5478	87.9423	79.7849	78.5706	79.8778	82.8571
0.1854	88.6153	88.0088	79.8447	78.6245	79.9374	82.9172
0.1856	88.6826	88.0751	79.9042	78.6784	79.9969	82.9772
0.1858	88.7495	88.1411	79.9634	78.7321	80.0562	83.037
0.186	88.8162	88.2069	80.0224	78.7856	80.1153	83.0968
0.1862	88.8826	88.2725	80.0811	78.8389	80.1742	83.1563
0.1864	88.9487	88.3378	80.1396	78.8921	80.233	83.2158
0.1866	89.0145	88.4029	80.1978	78.9451	80.2916	83.2752
0.1868	89.0801	88.4678	80.2558	78.998	80.35	83.3344
0.187	89.1453	88.5324	80.3135	79.0506	80.4083	83.3936
0.1872	89.2103	88.5968	80.3709	79.1031	80.4664	83.4526
0.1874	89.275	88.6609	80.4281	79.1554	80.5243	83.5116
0.1876	89.3394	88.7248	80.4851	79.2075	80.5821	83.5705
0.1878	89.4036	88.7884	80.5418	79.2595	80.6397	83.6293
0.188	89.4675	88.8517	80.5983	79.3112	80.6971	83.688
0.1882	89.531	88.9148	80.6545	79.3627	80.7544	83.7467
0.1884	89.5944	88.9775	80.7105	79.4141	80.8115	83.8053
0.1886	89.6574	89.04	80.7662	79.4652	80.8684	83.8638
0.1888	89.7202	89.1022	80.8217	79.5162	80.9251	83.9222
0.189	89.7828	89.1641	80.877	79.567	80.9817	83.9806
0.1892	89.8451	89.2257	80.9321	79.6175	81.0381	84.0389
0.1894	89.9071	89.287	80.9869	79.6679	81.0943	84.0972
0.1896	89.9689	89.348	81.0414	79.718	81.1503	84.1553
0.1898	90.0304	89.4087	81.0957	79.768	81.2061	84.2134
0.19	90.0917	89.4691	81.1499	79.8177	81.2617	84.2715
0.1902	90.1528	89.5293	81.2037	79.8672	81.3171	84.3295
0.1904	90.2137	89.5891	81.2574	79.9166	81.3723	84.3873
0.1906	90.2742	89.6487	81.3108	79.9657	81.4273	84.4451
0.1908	90.3346	89.708	81.3641	80.0146	81.482	84.5028
0.191	90.3948	89.767	81.4171	80.0633	81.5366	84.5604
0.1912	90.4548	89.8257	81.4699	80.1117	81.5909	84.618
0.1914	90.5145	89.8842	81.5224	80.16	81.645	84.6754
0.1916	90.574	89.9424	81.5748	80.2081	81.6988	84.7327
0.1918	90.6333	90.0003	81.627	80.2559	81.7525	84.7899
0.192	90.6925	90.0581	81.679	80.3035	81.8058	84.847
0.1922	90.7513	90.1155	81.7307	80.3509	81.859	84.9039
0.1924	90.81	90.1728	81.7823	80.3981	81.9119	84.9608
0.1926	90.8685	90.2298	81.8337	80.4451	81.9645	85.0175
0.1928	90.9268	90.2866	81.8849	80.4918	82.0169	85.0741
0.193	90.9849	90.3432	81.936	80.5384	82.0691	85.1306
0.1932	91.0428	90.3996	81.9868	80.5847	82.121	85.1869
0.1934	91.1004	90.4558	82.0375	80.6309	82.1726	85.2431
0.1936	91.1579	90.5117	82.088	80.6768	82.224	85.2991
0.1938	91.2152	90.5675	82.1384	80.7225	82.2752	85.3551
0.194	91.2723	90.6231	82.1886	80.7679	82.3261	85.4108
0.1942	91.3291	90.6786	82.2386	80.8132	82.3768	85.4665
0.1944	91.3858	90.7338	82.2885	80.8583	82.4273	85.522
0.1946	91.4423	90.7888	82.3382	80.9031	82.4775	85.5773
0.1948	91.4985	90.8437	82.3878	80.9478	82.5274	85.6326
0.195	91.5546	90.8984	82.4372	80.9922	82.5772	85.6877
0.1952	91.6104	90.953	82.4865	81.0364	82.6268	85.7426
0.1954	91.6661	91.0073	82.5357	81.0804	82.6761	85.7974
0.1956	91.7215	91.0614	82.5847	81.1242	82.7253	85.8521
0.1958	91.7768	91.1154	82.6335	81.1678	82.7742	85.9067
0.196	91.8318	91.1692	82.6822	81.2112	82.823	85.9611
0.1962	91.8866	91.2228	82.7308	81.2544	82.8715	86.0154
0.1964	91.9412	91.2762	82.7793	81.2974	82.9199	86.0696
0.1966	91.9956	91.3294	82.8276	81.3402	82.9682	86.1237
0.1968	92.0498	91.3824	82.8757	81.3828	83.0163	86.1777
0.197	92.1038	91.4352	82.9238	81.4251	83.0642	86.2316
0.1972	92.1576	91.4878	82.9716	81.4673	83.112	86.2854
0.1974	92.2112	91.5402	83.0194	81.5093	83.1596	86.3391
0.1976	92.2646	91.5923	83.067	81.5511	83.2071	86.3928
0.1978	92.3178	91.6443	83.1144	81.5928	83.2544	86.4463
0.198	92.3708	91.696	83.1617	81.6342	83.3017	86.4997
0.1982	92.4236	91.7475	83.2088	81.6754	83.3488	86.553
0.1984	92.4762	91.7987	83.2558	81.7165	83.3959	86.6063
0.1986	92.5286	91.8497	83.3026	81.7573	83.4428	86.6595
0.1988	92.5808	91.9005	83.3492	81.798	83.4896	86.7126
0.199	92.6328	91.9511	83.3956	81.8385	83.5363	86.7656
0.1992	92.6846	92.0014	83.4418	81.8787	83.5828	86.8186
0.1994	92.7362	92.0514	83.4879	81.9188	83.6293	86.8714
0.1996	92.7876	92.1012	83.5337	81.9587	83.6757	86.9242
0.1998	92.8389	92.1509	83.5794	81.9985	83.722	86.9768
0.2	92.8899	92.2002	83.6248	82.038	83.7681	87.0294
0.2002	92.9407	92.2493	83.67	82.0773	83.8141	87.0819
0.2004	92.9912	92.2982	83.715	82.1164	83.86	87.1342
0.2006	93.0416	92.3469	83.7597	82.1553	83.9058	87.1865
0.2008	93.0918	92.3954	83.8043	82.194	83.9514	87.2386
0.201	93.1418	92.4436	83.8486	82.2325	83.9969	87.2906
0.2012	93.1916	92.4916	83.8926	82.2708	84.0422	87.3425
0.2014	93.2411	92.5395	83.9364	82.3088	84.0874	87.3942
0.2016	93.2905	92.5872	83.98	82.3466	84.1324	87.4458
0.2018	93.3396	92.6346	84.0233	82.3843	84.1772	87.4972
0.202	93.3885	92.6819	84.0663	82.4217	84.2218	87.5484
0.2022	93.4372	92.729	84.1091	82.4588	84.2663	87.5995
0.2024	93.4857	92.776	84.1516	82.4958	84.3105	87.6504
0.2026	93.534	92.8228	84.1939	82.5324	84.3545	87.701
0.2028	93.582	92.8694	84.236	82.5689	84.3983	87.7515
0.203	93.6299	92.9159	84.2777	82.6051	84.4419	87.8018
0.2032	93.6775	92.9623	84.3193	82.6411	84.4852	87.8519
0.2034	93.7249	93.0085	84.3605	82.6768	84.5283	87.9017
0.2036	93.772	93.0546	84.4016	82.7122	84.5712	87.9514
0.2038	93.819	93.1005	84.4424	82.7475	84.6137	88.0007
0.204	93.8658	93.1464	84.4829	82.7824	84.6561	88.0499
0.2042	93.9123	93.1921	84.5232	82.8171	84.6982	88.0988
0.2044	93.9586	93.2377	84.5633	82.8516	84.74	88.1474
0.2046	94.0046	93.2831	84.6031	82.8858	84.7816	88.1958
0.2048	94.0505	93.3285	84.6427	82.9197	84.8229	88.2439
0.205	94.0961	93.3737	84.6821	82.9534	84.864	88.2918
0.2052	94.1416	93.4188	84.7213	82.9868	84.9048	88.3394
0.2054	94.1868	93.4637	84.7602	83.02	84.9454	88.3868
0.2056	94.2318	93.5085	84.799	83.0529	84.9857	88.4339
0.2058	94.2766	93.5532	84.8375	83.0855	85.0257	88.4807
0.206	94.3211	93.5977	84.8757	83.1179	85.0656	88.5273
0.2062	94.3655	93.6421	84.9138	83.1501	85.1051	88.5736
0.2064	94.4096	93.6863	84.9516	83.1819	85.1445	88.6197
0.2066	94.4535	93.7303	84.9893	83.2135	85.1836	88.6655
0.2068	94.4972	93.7741	85.0266	83.2448	85.2226	88.7111
0.207	94.5406	93.8178	85.0638	83.2759	85.2613	88.7564
0.2072	94.5839	93.8613	85.1008	83.3067	85.2998	88.8014
0.2074	94.6269	93.9045	85.1375	83.3373	85.3381	88.8463
0.2076	94.6697	93.9475	85.1739	83.3676	85.3762	88.8909
0.2078	94.7123	93.9903	85.2102	83.3976	85.4142	88.9352
0.208	94.7546	94.0329	85.2462	83.4274	85.4519	88.9794
0.2082	94.7967	94.0752	85.2819	83.4569	85.4895	89.0233
0.2084	94.8386	94.1173	85.3174	83.4861	85.5269	89.067
0.2086	94.8802	94.1592	85.3527	83.5151	85.5641	89.1105
0.2088	94.9216	94.2007	85.3877	83.5439	85.6012	89.1538
0.209	94.9627	94.242	85.4224	83.5723	85.638	89.1968
0.2092	95.0036	94.2831	85.4569	83.6006	85.6748	89.2397
0.2094	95.0443	94.3238	85.4911	83.6285	85.7113	89.2824
0.2096	95.0847	94.3643	85.525	83.6563	85.7477	89.3249
0.2098	95.1248	94.4045	85.5587	83.6838	85.784	89.3672
0.21	95.1646	94.4444	85.5921	83.711	85.82	89.4093
0.2102	95.2042	94.4841	85.6252	83.738	85.8559	89.4513
0.2104	95.2436	94.5234	85.6581	83.7648	85.8917	89.493
0.2106	95.2826	94.5625	85.6907	83.7913	85.9273	89.5346
0.2108	95.3214	94.6013	85.723	83.8176	85.9627	89.576
0.211	95.3598	94.6398	85.755	83.8436	85.9979	89.6172
0.2112	95.398	94.678	85.7868	83.8695	86.033	89.6582
0.2114	95.4359	94.716	85.8183	83.8951	86.0679	89.699
0.2116	95.4734	94.7536	85.8496	83.9205	86.1026	89.7397
0.2118	95.5107	94.7911	85.8806	83.9457	86.1372	89.7801
0.212	95.5476	94.8282	85.9114	83.9707	86.1715	89.8204
0.2122	95.5842	94.8651	85.9419	83.9955	86.2057	89.8605
0.2124	95.6205	94.9017	85.9722	84.0201	86.2398	89.9004
0.2126	95.6565	94.9381	86.0023	84.0445	86.2736	89.94
0.2128	95.6921	94.9742	86.0321	84.0687	86.3073	89.9794
0.213	95.7274	95.0101	86.0617	84.0928	86.3407	90.0187
0.2132	95.7623	95.0458	86.0911	84.1166	86.374	90.0577
0.2134	95.7969	95.0812	86.1203	84.1403	86.4071	90.0965
0.2136	95.8312	95.1163	86.1492	84.1638	86.44	90.135
0.2138	95.8651	95.1513	86.178	84.1871	86.4727	90.1734
0.214	95.8987	95.1859	86.2066	84.2103	86.5053	90.2115
0.2142	95.9319	95.2204	86.235	84.2332	86.5376	90.2493
0.2144	95.9648	95.2546	86.2632	84.2561	86.5698	90.2869
0.2146	95.9974	95.2886	86.2912	84.2788	86.6018	90.3242
0.2148	96.0296	95.3224	86.319	84.3012	86.6335	90.3613
0.215	96.0615	95.3559	86.3466	84.3236	86.6651	90.3982
0.2152	96.0931	95.3891	86.3741	84.3458	86.6965	90.4347
0.2154	96.1243	95.4221	86.4014	84.3678	86.7277	90.4711
0.2156	96.1552	95.4549	86.4285	84.3897	86.7587	90.5071
0.2158	96.1858	95.4874	86.4554	84.4115	86.7895	90.5429
0.216	96.2162	95.5197	86.4822	84.433	86.8201	90.5784
0.2162	96.2462	95.5517	86.5087	84.4544	86.8505	90.6137
0.2164	96.276	95.5835	86.5351	84.4757	86.8807	90.6487
0.2166	96.3054	95.615	86.5613	84.4968	86.9107	90.6834
0.2168	96.3346	95.6463	86.5873	84.5178	86.9405	90.718
0.217	96.3636	95.6774	86.6131	84.5386	86.9701	90.7522
0.2172	96.3923	95.7081	86.6387	84.5593	86.9995	90.7862
0.2174	96.4208	95.7386	86.6641	84.5797	87.0287	90.8199
0.2176	96.449	95.7688	86.6892	84.6001	87.0577	90.8534
0.2178	96.4771	95.7988	86.7142	84.6202	87.0865	90.8866
0.218	96.5049	95.8285	86.739	84.6402	87.1151	90.9196
0.2182	96.5325	95.858	86.7635	84.6601	87.1435	90.9524
0.2184	96.56	95.8872	86.7878	84.6797	87.1717	90.9849
0.2186	96.5872	95.9161	86.8119	84.6992	87.1997	91.0173
0.2188	96.6144	95.9448	86.8357	84.7186	87.2274	91.0494
0.219	96.6413	95.9732	86.8594	84.7377	87.255	91.0813
0.2192	96.6681	96.0014	86.8827	84.7566	87.2824	91.113
0.2194	96.6947	96.0294	86.9059	84.7754	87.3096	91.1445
0.2196	96.7212	96.0571	86.9288	84.794	87.3366	91.1758
0.2198	96.7476	96.0846	86.9515	84.8124	87.3634	91.2069
0.22	96.7738	96.1119	86.9739	84.8306	87.39	91.2378
0.2202	96.7999	96.1389	86.9961	84.8486	87.4164	91.2686
0.2204	96.8259	96.1657	87.0181	84.8664	87.4427	91.2991
0.2206	96.8518	96.1923	87.0398	84.884	87.4688	91.3295
0.2208	96.8776	96.2187	87.0613	84.9014	87.4946	91.3597
0.221	96.9032	96.2449	87.0826	84.9187	87.5204	91.3897
0.2212	96.9288	96.2709	87.1037	84.9357	87.5459	91.4196
0.2214	96.9542	96.2967	87.1245	84.9526	87.5713	91.4493
0.2216	96.9795	96.3223	87.1452	84.9692	87.5964	91.4789
0.2218	97.0047	96.3477	87.1656	84.9857	87.6214	91.5083
0.222	97.0298	96.373	87.1859	85.0019	87.6463	91.5376
0.2222	97.0547	96.398	87.2059	85.0181	87.671	91.5667
0.2224	97.0796	96.4228	87.2258	85.034	87.6955	91.5956
0.2226	97.1043	96.4475	87.2455	85.0498	87.7198	91.6244
0.2228	97.1289	96.472	87.2651	85.0653	87.744	91.6531
0.223	97.1534	96.4963	87.2845	85.0808	87.7681	91.6816
0.2232	97.1777	96.5203	87.3037	85.0961	87.7919	91.7101
0.2234	97.2019	96.5443	87.3228	85.1112	87.8155	91.7383
0.2236	97.226	96.5679	87.3417	85.1262	87.839	91.7665
0.2238	97.2499	96.5915	87.3606	85.1411	87.8623	91.7945
0.224	97.2736	96.6148	87.3792	85.1558	87.8855	91.8223
0.2242	97.2973	96.6379	87.3978	85.1705	87.9084	91.8501
0.2244	97.3207	96.6608	87.4162	85.185	87.9311	91.8777
0.2246	97.344	96.6835	87.4345	85.1994	87.9536	91.9052
0.2248	97.3671	96.706	87.4527	85.2137	87.976	91.9326
0.225	97.3902	96.7283	87.4708	85.2279	87.9981	91.9599
0.2252	97.413	96.7503	87.4888	85.242	88.02	91.987
0.2254	97.4357	96.7721	87.5066	85.256	88.0417	92.0141
0.2256	97.4582	96.7936	87.5244	85.2699	88.0631	92.041
0.2258	97.4805	96.815	87.5421	85.2837	88.0844	92.0678
0.226	97.5028	96.8361	87.5596	85.2974	88.1053	92.0945
0.2262	97.5248	96.8569	87.577	85.3111	88.1261	92.1211
0.2264	97.5468	96.8775	87.5943	85.3247	88.1466	92.1476
0.2266	97.5686	96.8978	87.6115	85.3381	88.1668	92.1739
0.2268	97.5902	96.9179	87.6286	85.3515	88.1868	92.2002
0.227	97.6118	96.9378	87.6455	85.3648	88.2066	92.2263
0.2272	97.6332	96.9574	87.6624	85.3779	88.2261	92.2523
0.2274	97.6545	96.9768	87.679	85.391	88.2453	92.2782
0.2276	97.6757	96.9959	87.6956	85.4039	88.2643	92.304
0.2278	97.6968	97.0148	87.712	85.4167	88.283	92.3297
0.228	97.7178	97.0335	87.7283	85.4293	88.3015	92.3552
0.2282	97.7387	97.0519	87.7444	85.4419	88.3197	92.3807
0.2284	97.7595	97.0701	87.7603	85.4543	88.3377	92.406
0.2286	97.7803	97.0882	87.7761	85.4665	88.3554	92.4313
0.2288	97.801	97.106	87.7918	85.4785	88.3728	92.4564
0.229	97.8216	97.1237	87.8073	85.4904	88.3901	92.4814
0.2292	97.8421	97.1411	87.8226	85.5022	88.4071	92.5062
0.2294	97.8626	97.1584	87.8377	85.5137	88.4239	92.531
0.2296	97.883	97.1756	87.8527	85.525	88.4404	92.5557
0.2298	97.9033	97.1926	87.8675	85.5362	88.4568	92.5802
0.23	97.9235	97.2094	87.8821	85.5472	88.4729	92.6046
0.2302	97.9437	97.2261	87.8965	85.5579	88.4888	92.629
0.2304	97.9637	97.2427	87.9108	85.5685	88.5045	92.6532
0.2306	97.9837	97.2592	87.9249	85.5789	88.52	92.6773
0.2308	98.0035	97.2755	87.9388	85.5891	88.5353	92.7013
0.231	98.0233	97.2918	87.9525	85.5991	88.5505	92.7253
0.2312	98.0429	97.308	87.9661	85.6088	88.5654	92.7491
0.2314	98.0624	97.324	87.9795	85.6184	88.5802	92.7728
0.2316	98.0817	97.34	87.9928	85.6278	88.5948	92.7964
0.2318	98.1009	97.3558	88.0059	85.6371	88.6093	92.82
0.232	98.1199	97.3716	88.0188	85.6461	88.6235	92.8435
0.2322	98.1387	97.3873	88.0316	85.6549	88.6377	92.8669
0.2324	98.1573	97.4029	88.0443	85.6636	88.6517	92.8902
0.2326	98.1757	97.4183	88.0569	85.6721	88.6655	92.9134
0.2328	98.1939	97.4337	88.0693	85.6805	88.6792	92.9366
0.233	98.2118	97.4489	88.0816	85.6887	88.6927	92.9597
0.2332	98.2295	97.464	88.0938	85.6968	88.7061	92.9827
0.2334	98.247	97.479	88.1058	85.7047	88.7194	93.0058
0.2336	98.2642	97.4938	88.1178	85.7125	88.7326	93.0287
0.2338	98.281	97.5085	88.1297	85.7202	88.7456	93.0516
0.234	98.2977	97.523	88.1415	85.7278	88.7585	93.0744
0.2342	98.314	97.5374	88.1531	85.7352	88.7713	93.0972
0.2344	98.3301	97.5515	88.1647	85.7426	88.784	93.1199
0.2346	98.3459	97.5654	88.1762	85.7498	88.7965	93.1426
0.2348	98.3614	97.5792	88.1876	85.757	88.809	93.1653
0.235	98.3766	97.5927	88.1989	85.7641	88.8213	93.1879
0.2352	98.3915	97.606	88.2101	85.7711	88.8335	93.2105
0.2354	98.4062	97.619	88.2213	85.778	88.8457	93.233
0.2356	98.4205	97.6319	88.2323	85.7848	88.8577	93.2555
0.2358	98.4346	97.6444	88.2433	85.7915	88.8697	93.278
0.236	98.4485	97.6567	88.2541	85.7982	88.8815	93.3004
0.2362	98.4621	97.6687	88.2648	85.8047	88.8933	93.3228
0.2364	98.4754	97.6804	88.2755	85.8112	88.9049	93.3451
0.2366	98.4885	97.6919	88.286	85.8175	88.9166	93.3674
0.2368	98.5014	97.7031	88.2964	85.8238	88.9281	93.3896
0.237	98.5141	97.714	88.3066	85.83	88.9395	93.4118
0.2372	98.5266	97.7246	88.3168	85.8361	88.9509	93.4339
0.2374	98.5389	97.735	88.3268	85.842	88.9622	93.456
0.2376	98.551	97.7451	88.3366	85.8478	88.9734	93.4779
0.2378	98.563	97.755	88.3463	85.8536	88.9846	93.4998
0.238	98.5748	97.7646	88.3559	85.8592	88.9957	93.5217
0.2382	98.5865	97.7739	88.3652	85.8647	89.0068	93.5434
0.2384	98.598	97.783	88.3744	85.87	89.0178	93.565
0.2386	98.6094	97.7919	88.3835	85.8752	89.0288	93.5865
0.2388	98.6208	97.8006	88.3924	85.8803	89.0397	93.608
0.239	98.632	97.8091	88.401	85.8852	89.0507	93.6292
0.2392	98.6431	97.8174	88.4096	85.89	89.0615	93.6504
0.2394	98.6541	97.8255	88.4179	85.8946	89.0724	93.6714
0.2396	98.665	97.8335	88.426	85.8991	89.0832	93.6923
0.2398	98.6758	97.8413	88.434	85.9034	89.094	93.713
0.24	98.6866	97.8489	88.4418	85.9076	89.1047	93.7336
0.2402	98.6972	97.8564	88.4493	85.9116	89.1155	93.754
0.2404	98.7078	97.8638	88.4567	85.9154	89.1262	93.7742
0.2406	98.7184	97.8712	88.464	85.9191	89.1369	93.7942
0.2408	98.7288	97.8783	88.471	85.9226	89.1475	93.8141
0.241	98.7391	97.8854	88.4779	85.926	89.1581	93.8338
0.2412	98.7493	97.8924	88.4846	85.9292	89.1688	93.8532
0.2414	98.7595	97.8994	88.4911	85.9322	89.1793	93.8725
0.2416	98.7695	97.9062	88.4975	85.9351	89.1898	93.8916
0.2418	98.7793	97.913	88.5037	85.9378	89.2003	93.9106
0.242	98.7891	97.9196	88.5098	85.9404	89.2107	93.9293
0.2422	98.7987	97.9262	88.5157	85.9428	89.2211	93.9478
0.2424	98.8081	97.9328	88.5215	85.945	89.2314	93.9662
0.2426	98.8174	97.9392	88.5272	85.9471	89.2417	93.9843
0.2428	98.8266	97.9455	88.5327	85.9491	89.2518	94.0023
0.243	98.8355	97.9518	88.5382	85.9509	89.2619	94.02
0.2432	98.8442	97.9579	88.5435	85.9526	89.2719	94.0376
0.2434	98.8527	97.964	88.5487	85.954	89.2818	94.055
0.2436	98.8609	97.9699	88.5539	85.9554	89.2916	94.0723
0.2438	98.869	97.9757	88.5589	85.9567	89.3012	94.0894
0.244	98.8768	97.9813	88.5639	85.9577	89.3108	94.1063
0.2442	98.8843	97.9868	88.5688	85.9587	89.3202	94.123
0.2444	98.8916	97.9922	88.5737	85.9595	89.3294	94.1396
0.2446	98.8986	97.9973	88.5785	85.9602	89.3385	94.156
0.2448	98.9053	98.0023	88.5832	85.9607	89.3474	94.1723
0.245	98.9118	98.0071	88.5878	85.9612	89.3562	94.1884
0.2452	98.918	98.0117	88.5924	85.9614	89.3647	94.2044
0.2454	98.924	98.016	88.597	85.9616	89.3731	94.2202
0.2456	98.9296	98.0202	88.6015	85.9617	89.3812	94.236
0.2458	98.935	98.0241	88.606	85.9616	89.3892	94.2515
0.246	98.9401	98.0278	88.6105	85.9615	89.3969	94.2669
0.2462	98.945	98.0313	88.6149	85.9612	89.4044	94.2822
0.2464	98.9496	98.0345	88.6192	85.9608	89.4116	94.2974
0.2466	98.954	98.0375	88.6235	85.9603	89.4187	94.3124
0.2468	98.9582	98.0402	88.6278	85.9598	89.4255	94.3273
0.247	98.9621	98.0427	88.632	85.9591	89.4321	94.342
0.2472	98.9659	98.0449	88.6361	85.9583	89.4384	94.3566
0.2474	98.9695	98.047	88.6402	85.9574	89.4445	94.371
0.2476	98.9729	98.0488	88.6442	85.9565	89.4503	94.3853
0.2478	98.9761	98.0503	88.6482	85.9554	89.456	94.3994
0.248	98.9792	98.0516	88.6521	85.9543	89.4614	94.4134
0.2482	98.9822	98.0527	88.6559	85.9531	89.4666	94.4272
0.2484	98.9851	98.0537	88.6596	85.9518	89.4715	94.4409
0.2486	98.9878	98.0543	88.6632	85.9504	89.4763	94.4544
0.2488	98.9905	98.0549	88.6667	85.949	89.4809	94.4677
0.249	98.9931	98.0553	88.6701	85.9475	89.4853	94.4809
0.2492	98.9956	98.0554	88.6734	85.9458	89.4895	94.4938
0.2494	98.9981	98.0555	88.6766	85.9442	89.4935	94.5066
0.2496	99.0006	98.0554	88.6797	85.9424	89.4974	94.5193
0.2498	99.003	98.0552	88.6826	85.9406	89.5012	94.5318
0.25	99.0054	98.0549	88.6853	85.9387	89.5048	94.5441
0.2502	99.0077	98.0545	88.6879	85.9367	89.5083	94.5562
0.2504	99.0101	98.054	88.6903	85.9347	89.5116	94.5681
0.2506	99.0124	98.0533	88.6926	85.9326	89.5149	94.5799
0.2508	99.0147	98.0527	88.6947	85.9304	89.5181	94.5915
0.251	99.0169	98.052	88.6966	85.9282	89.5212	94.603
0.2512	99.0192	98.0511	88.6983	85.9258	89.5242	94.6143
0.2514	99.0214	98.0503	88.6998	85.9235	89.5272	94.6255
0.2516	99.0236	98.0494	88.7011	85.921	89.5301	94.6364
0.2518	99.0257	98.0485	88.7022	85.9185	89.5329	94.6473
0.252	99.0278	98.0475	88.7031	85.9159	89.5357	94.658
0.2522	99.0298	98.0465	88.7038	85.9132	89.5384	94.6686
0.2524	99.0318	98.0455	88.7043	85.9104	89.541	94.6791
0.2526	99.0337	98.0444	88.7045	85.9076	89.5436	94.6894
0.2528	99.0354	98.0432	88.7045	85.9047	89.5462	94.6997
0.253	99.0372	98.0421	88.7043	85.9018	89.5487	94.7098
0.2532	99.0388	98.0409	88.7039	85.8987	89.5512	94.7198
0.2534	99.0403	98.0396	88.7033	85.8955	89.5536	94.7297
0.2536	99.0417	98.0383	88.7024	85.8924	89.5559	94.7395
0.2538	99.043	98.0369	88.7014	85.8891	89.5582	94.7493
0.254	99.0441	98.0355	88.7001	85.8857	89.5604	94.7589
0.2542	99.0451	98.034	88.6986	85.8823	89.5625	94.7685
0.2544	99.0459	98.0324	88.6969	85.8787	89.5645	94.778
0.2546	99.0466	98.0307	88.6951	85.8751	89.5664	94.7874
0.2548	99.0471	98.0289	88.693	85.8714	89.5682	94.7967
0.255	99.0475	98.0271	88.6908	85.8676	89.5699	94.806
0.2552	99.0477	98.0251	88.6884	85.8637	89.5715	94.8151
0.2554	99.0477	98.0231	88.6858	85.8598	89.573	94.8242
0.2556	99.0476	98.0209	88.6831	85.8557	89.5743	94.8332
0.2558	99.0474	98.0186	88.6803	85.8515	89.5754	94.8421
0.256	99.047	98.0162	88.6773	85.8473	89.5765	94.851
0.2562	99.0464	98.0137	88.6741	85.8429	89.5774	94.8597
0.2564	99.0456	98.011	88.6709	85.8385	89.5781	94.8683
0.2566	99.0447	98.0083	88.6676	85.8339	89.5786	94.8769
0.2568	99.0438	98.0054	88.6641	85.8292	89.579	94.8853
0.257	99.0426	98.0023	88.6606	85.8244	89.5793	94.8936
0.2572	99.0414	97.9991	88.6569	85.8195	89.5793	94.9018
0.2574	99.04	97.9958	88.6532	85.8145	89.5792	94.9099
0.2576	99.0385	97.9923	88.6495	85.8094	89.579	94.9179
0.2578	99.037	97.9887	88.6456	85.8041	89.5785	94.9258
0.258	99.0353	97.985	88.6417	85.7987	89.5779	94.9335
0.2582	99.0335	97.9812	88.6378	85.7932	89.5772	94.9411
0.2584	99.0317	97.9772	88.6338	85.7876	89.5762	94.9486
0.2586	99.0298	97.9731	88.6297	85.7819	89.5752	94.956
0.2588	99.0279	97.9689	88.6256	85.776	89.5739	94.9632
0.259	99.0259	97.9645	88.6215	85.77	89.5726	94.9703
0.2592	99.0239	97.9601	88.6174	85.7639	89.5711	94.9772
0.2594	99.0219	97.9555	88.6132	85.7576	89.5695	94.984
0.2596	99.0198	97.9508	88.609	85.7512	89.5677	94.9908
0.2598	99.0177	97.9461	88.6047	85.7447	89.5658	94.9973
0.26	99.0156	97.9412	88.6004	85.7381	89.5639	95.0038
0.2602	99.0135	97.9362	88.5961	85.7313	89.5618	95.0101
0.2604	99.0113	97.9311	88.5918	85.7244	89.5596	95.0163
0.2606	99.0092	97.926	88.5874	85.7173	89.5574	95.0224
0.2608	99.007	97.9208	88.583	85.7101	89.555	95.0284
0.261	99.0049	97.9154	88.5785	85.7028	89.5526	95.0343
0.2612	99.0027	97.91	88.574	85.6954	89.5502	95.0401
0.2614	99.0005	97.9046	88.5694	85.6878	89.5476	95.0458
0.2616	98.9983	97.8991	88.5648	85.6801	89.5451	95.0514
0.2618	98.996	97.8935	88.5601	85.6723	89.5425	95.057
0.262	98.9938	97.8878	88.5554	85.6643	89.5398	95.0625
0.2622	98.9916	97.8821	88.5506	85.6562	89.5371	95.0679
0.2624	98.9892	97.8763	88.5457	85.648	89.5344	95.0733
0.2626	98.9869	97.8705	88.5408	85.6397	89.5316	95.0786
0.2628	98.9845	97.8646	88.5358	85.6313	89.5288	95.0839
0.263	98.9821	97.8586	88.5307	85.6227	89.526	95.0892
0.2632	98.9796	97.8526	88.5255	85.614	89.5232	95.0944
0.2634	98.977	97.8466	88.5203	85.6052	89.5204	95.0996
0.2636	98.9744	97.8405	88.5149	85.5963	89.5176	95.1048
0.2638	98.9717	97.8343	88.5095	85.5873	89.5147	95.11
0.264	98.9689	97.8281	88.504	85.5782	89.5118	95.1151
0.2642	98.966	97.8218	88.4985	85.569	89.509	95.1202
0.2644	98.963	97.8155	88.4928	85.5597	89.506	95.1254
0.2646	98.96	97.8091	88.487	85.5503	89.5031	95.1305
0.2648	98.9568	97.8027	88.4813	85.5409	89.5001	95.1356
0.265	98.9535	97.7962	88.4754	85.5313	89.4972	95.1407
0.2652	98.9501	97.7896	88.4695	85.5217	89.4941	95.1458
0.2654	98.9465	97.783	88.4635	85.512	89.4911	95.1508
0.2656	98.9428	97.7763	88.4575	85.5022	89.4879	95.1559
0.2658	98.939	97.7696	88.4515	85.4924	89.4848	95.1609
0.266	98.935	97.7627	88.4454	85.4825	89.4816	95.1658
0.2662	98.9309	97.7559	88.4394	85.4725	89.4783	95.1707
0.2664	98.9266	97.7489	88.4333	85.4625	89.4749	95.1756
0.2666	98.9223	97.7418	88.4272	85.4525	89.4715	95.1804
0.2668	98.9177	97.7347	88.4211	85.4424	89.468	95.1852
0.267	98.9129	97.7275	88.4151	85.4322	89.4644	95.1899
0.2672	98.9081	97.7202	88.409	85.4221	89.4607	95.1945
0.2674	98.903	97.7128	88.4031	85.4119	89.4569	95.199
0.2676	98.8978	97.7053	88.3971	85.4017	89.453	95.2034
0.2678	98.8924	97.6978	88.3912	85.3915	89.449	95.2078
0.268	98.8869	97.6901	88.3854	85.3813	89.4449	95.2119
0.2682	98.8812	97.6824	88.3797	85.371	89.4406	95.216
0.2684	98.8754	97.6745	88.374	85.3608	89.4363	95.22
0.2686	98.8695	97.6666	88.3684	85.3506	89.4318	95.2238
0.2688	98.8633	97.6586	88.3629	85.3405	89.4272	95.2275
0.269	98.857	97.6505	88.3575	85.3302	89.4225	95.231
0.2692	98.8506	97.6423	88.3522	85.3201	89.4177	95.2344
0.2694	98.844	97.634	88.347	85.31	89.4128	95.2376
0.2696	98.8373	97.6256	88.3418	85.2999	89.4077	95.2407
0.2698	98.8305	97.6171	88.3367	85.2898	89.4026	95.2436
0.27	98.8235	97.6085	88.3317	85.2798	89.3973	95.2464
0.2702	98.8165	97.5999	88.3268	85.2698	89.3919	95.249
0.2704	98.8093	97.5911	88.3219	85.2599	89.3864	95.2514
0.2706	98.8019	97.5823	88.317	85.25	89.3808	95.2537
0.2708	98.7945	97.5733	88.3122	85.2402	89.3752	95.2559
0.271	98.787	97.5643	88.3075	85.2305	89.3695	95.2579
0.2712	98.7793	97.5553	88.3028	85.2207	89.3636	95.2597
0.2714	98.7716	97.5461	88.298	85.2111	89.3577	95.2614
0.2716	98.7637	97.5369	88.2933	85.2014	89.3517	95.263
0.2718	98.7558	97.5276	88.2885	85.1918	89.3457	95.2645
0.272	98.7478	97.5182	88.2837	85.1823	89.3396	95.2658
0.2722	98.7396	97.5087	88.2789	85.1728	89.3334	95.267
0.2724	98.7314	97.4992	88.274	85.1634	89.3273	95.2682
0.2726	98.7231	97.4896	88.269	85.1539	89.321	95.2692
0.2728	98.7147	97.48	88.264	85.1445	89.3147	95.2701
0.273	98.7063	97.4703	88.2589	85.1351	89.3084	95.271
0.2732	98.6977	97.4605	88.2536	85.1257	89.302	95.2717
0.2734	98.6891	97.4507	88.2483	85.1164	89.2957	95.2724
0.2736	98.6804	97.4408	88.2428	85.107	89.2893	95.2731
0.2738	98.6716	97.4309	88.2373	85.0976	89.2829	95.2737
0.274	98.6627	97.421	88.2315	85.0881	89.2765	95.2742
0.2742	98.6537	97.4109	88.2257	85.0786	89.27	95.2747
0.2744	98.6446	97.4008	88.2197	85.0691	89.2636	95.2752
0.2746	98.6355	97.3907	88.2136	85.0596	89.2571	95.2756
0.2748	98.6263	97.3805	88.2073	85.0499	89.2506	95.276
0.275	98.617	97.3703	88.2009	85.0402	89.2442	95.2764
0.2752	98.6076	97.36	88.1944	85.0305	89.2377	95.2767
0.2754	98.5981	97.3497	88.1877	85.0206	89.2312	95.2771
0.2756	98.5885	97.3393	88.181	85.0106	89.2247	95.2774
0.2758	98.5789	97.3289	88.174	85.0005	89.2182	95.2777
0.276	98.5692	97.3184	88.167	84.9904	89.2116	95.2779
0.2762	98.5594	97.3079	88.1599	84.9801	89.2052	95.2782
0.2764	98.5495	97.2974	88.1527	84.9697	89.1986	95.2784
0.2766	98.5396	97.2867	88.1454	84.9592	89.192	95.2786
0.2768	98.5296	97.2761	88.138	84.9486	89.1855	95.2787
0.277	98.5195	97.2654	88.1305	84.9379	89.179	95.2789
0.2772	98.5094	97.2547	88.123	84.927	89.1724	95.2789
0.2774	98.4992	97.2439	88.1154	84.9161	89.1658	95.279
0.2776	98.489	97.233	88.1077	84.905	89.1591	95.279
0.2778	98.4787	97.2221	88.1001	84.8939	89.1525	95.2789
0.278	98.4683	97.2112	88.0923	84.8827	89.1458	95.2788
0.2782	98.458	97.2002	88.0846	84.8714	89.1392	95.2786
0.2784	98.4476	97.1892	88.0768	84.86	89.1325	95.2784
0.2786	98.4372	97.1781	88.069	84.8485	89.1257	95.278
0.2788	98.4267	97.167	88.0612	84.837	89.119	95.2776
0.279	98.4162	97.1558	88.0533	84.8255	89.1122	95.2771
0.2792	98.4057	97.1446	88.0455	84.8139	89.1054	95.2764
0.2794	98.3952	97.1333	88.0376	84.8023	89.0986	95.2757
0.2796	98.3847	97.122	88.0297	84.7907	89.0917	95.2749
0.2798	98.3741	97.1106	88.0218	84.7791	89.0848	95.2739
0.28	98.3635	97.0992	88.0138	84.7675	89.0779	95.2728
0.2802	98.353	97.0878	88.0059	84.7559	89.071	95.2716
0.2804	98.3424	97.0763	87.9979	84.7443	89.064	95.2702
0.2806	98.3318	97.0648	87.9899	84.7328	89.057	95.2687
0.2808	98.3211	97.0533	87.9818	84.7214	89.05	95.267
0.281	98.3105	97.0417	87.9737	84.71	89.043	95.2652
0.2812	98.2999	97.0301	87.9655	84.6986	89.036	95.2633
0.2814	98.2892	97.0184	87.9573	84.6873	89.0289	95.2612
0.2816	98.2786	97.0068	87.9489	84.6761	89.0218	95.2589
0.2818	98.2679	96.9951	87.9406	84.665	89.0147	95.2565
0.282	98.2573	96.9834	87.9321	84.6539	89.0076	95.254
0.2822	98.2466	96.9717	87.9236	84.643	89.0004	95.2513
0.2824	98.236	96.9599	87.9149	84.6321	88.9933	95.2484
0.2826	98.2253	96.9482	87.9062	84.6213	88.9861	95.2454
0.2828	98.2146	96.9364	87.8974	84.6105	88.9789	95.2423
0.283	98.2039	96.9246	87.8885	84.5999	88.9717	95.239
0.2832	98.1933	96.9128	87.8794	84.5893	88.9644	95.2357
0.2834	98.1826	96.901	87.8703	84.5787	88.9571	95.2321
0.2836	98.1719	96.8892	87.861	84.5683	88.9499	95.2285
0.2838	98.1613	96.8774	87.8517	84.5579	88.9425	95.2248
0.284	98.1506	96.8656	87.8422	84.5474	88.9352	95.221
0.2842	98.14	96.8537	87.8327	84.5371	88.9279	95.2171
0.2844	98.1294	96.8419	87.823	84.5268	88.9205	95.2131
0.2846	98.1188	96.83	87.8133	84.5165	88.913	95.2091
0.2848	98.1082	96.8181	87.8034	84.5062	88.9056	95.2049
0.285	98.0976	96.8062	87.7935	84.4959	88.8981	95.2008
0.2852	98.0871	96.7943	87.7835	84.4856	88.8906	95.1966
0.2854	98.0766	96.7824	87.7734	84.4753	88.883	95.1924
0.2856	98.0661	96.7705	87.7633	84.465	88.8754	95.1881
0.2858	98.0556	96.7585	87.7531	84.4546	88.8678	95.1838
0.286	98.0452	96.7465	87.7428	84.4441	88.8601	95.1795
0.2862	98.0348	96.7345	87.7326	84.4337	88.8524	95.1752
0.2864	98.0245	96.7225	87.7222	84.4231	88.8447	95.171
0.2866	98.0142	96.7105	87.7119	84.4125	88.8369	95.1667
0.2868	98.0039	96.6984	87.7015	84.4018	88.829	95.1624
0.287	97.9936	96.6863	87.6911	84.391	88.8212	95.1582
0.2872	97.9834	96.6741	87.6807	84.3801	88.8132	95.1539
0.2874	97.9732	96.6619	87.6703	84.3692	88.8053	95.1497
0.2876	97.9631	96.6497	87.6599	84.3581	88.7973	95.1456
0.2878	97.953	96.6375	87.6496	84.347	88.7892	95.1414
0.288	97.9429	96.6252	87.6392	84.3358	88.7812	95.1372
0.2882	97.9328	96.6129	87.6289	84.3245	88.7731	95.1331
0.2884	97.9227	96.6005	87.6186	84.3131	88.7649	95.129
0.2886	97.9127	96.5881	87.6084	84.3016	88.7567	95.1248
0.2888	97.9027	96.5757	87.5982	84.29	88.7485	95.1208
0.289	97.8927	96.5632	87.588	84.2784	88.7403	95.1166
0.2892	97.8826	96.5507	87.5778	84.2667	88.7321	95.1125
0.2894	97.8726	96.5382	87.5677	84.255	88.7238	95.1084
0.2896	97.8626	96.5256	87.5577	84.2432	88.7155	95.1042
0.2898	97.8526	96.5129	87.5477	84.2314	88.7072	95.1
0.29	97.8425	96.5003	87.5377	84.2195	88.6989	95.0958
0.2902	97.8325	96.4876	87.5278	84.2077	88.6906	95.0914
0.2904	97.8224	96.4748	87.5179	84.1958	88.6822	95.0871
0.2906	97.8123	96.4621	87.508	84.184	88.6739	95.0826
0.2908	97.8021	96.4493	87.4982	84.1722	88.6655	95.0781
0.291	97.7918	96.4364	87.4884	84.1604	88.6572	95.0735
0.2912	97.7815	96.4236	87.4787	84.1486	88.6489	95.0688
0.2914	97.7712	96.4107	87.469	84.1369	88.6405	95.064
0.2916	97.7608	96.3978	87.4592	84.1253	88.6322	95.0591
0.2918	97.7503	96.3849	87.4495	84.1138	88.6238	95.0541
0.292	97.7398	96.372	87.4398	84.1023	88.6155	95.0489
0.2922	97.7291	96.359	87.4301	84.0909	88.6072	95.0436
0.2924	97.7184	96.3461	87.4204	84.0797	88.5989	95.0382
0.2926	97.7075	96.3331	87.4107	84.0685	88.5906	95.0326
0.2928	97.6966	96.3201	87.401	84.0574	88.5824	95.0269
0.293	97.6855	96.3071	87.3913	84.0465	88.5741	95.021
0.2932	97.6744	96.2942	87.3816	84.0356	88.5658	95.015
0.2934	97.6631	96.2812	87.3718	84.0249	88.5576	95.0089
0.2936	97.6517	96.2682	87.3621	84.0142	88.5494	95.0026
0.2938	97.6402	96.2553	87.3522	84.0037	88.5411	94.9962
0.294	97.6286	96.2423	87.3424	83.9933	88.5329	94.9896
0.2942	97.6168	96.2294	87.3326	83.9829	88.5247	94.9829
0.2944	97.6049	96.2165	87.3227	83.9727	88.5165	94.976
0.2946	97.5929	96.2036	87.3128	83.9625	88.5083	94.969
0.2948	97.5808	96.1908	87.3029	83.9524	88.5001	94.9619
0.295	97.5685	96.178	87.293	83.9423	88.4918	94.9546
0.2952	97.5561	96.1652	87.283	83.9323	88.4836	94.9473
0.2954	97.5435	96.1524	87.273	83.9223	88.4754	94.9398
0.2956	97.5309	96.1397	87.263	83.9124	88.4672	94.9322
0.2958	97.518	96.127	87.253	83.9025	88.4589	94.9245
0.296	97.5051	96.1144	87.2429	83.8926	88.4507	94.9167
0.2962	97.4921	96.1018	87.2329	83.8826	88.4424	94.9088
0.2964	97.4789	96.0893	87.2228	83.8727	88.4341	94.9008
0.2966	97.4656	96.0768	87.2127	83.8627	88.4257	94.8928
0.2968	97.4522	96.0643	87.2026	83.8527	88.4174	94.8846
0.297	97.4387	96.052	87.1925	83.8427	88.409	94.8763
0.2972	97.4251	96.0397	87.1824	83.8325	88.4005	94.868
0.2974	97.4113	96.0274	87.1723	83.8224	88.3921	94.8597
0.2976	97.3976	96.0152	87.1621	83.8121	88.3836	94.8512
0.2978	97.3837	96.0031	87.152	83.8018	88.375	94.8426
0.298	97.3697	95.991	87.1418	83.7914	88.3665	94.834
0.2982	97.3556	95.979	87.1316	83.781	88.3578	94.8253
0.2984	97.3415	95.967	87.1215	83.7705	88.3491	94.8166
0.2986	97.3273	95.9551	87.1113	83.7599	88.3404	94.8077
0.2988	97.313	95.9432	87.1011	83.7493	88.3316	94.7989
0.299	97.2987	95.9314	87.0909	83.7386	88.3228	94.7899
0.2992	97.2843	95.9197	87.0806	83.7278	88.3139	94.7809
0.2994	97.2699	95.908	87.0703	83.717	88.3049	94.7718
0.2996	97.2555	95.8964	87.0601	83.7062	88.2959	94.7626
0.2998	97.241	95.8848	87.0497	83.6954	88.2869	94.7534
0.3	97.2264	95.8733	87.0394	83.6846	88.2778	94.7441
0.3002	97.2118	95.8618	87.0289	83.6737	88.2686	94.7347
0.3004	97.1972	95.8504	87.0185	83.6629	88.2594	94.7252
0.3006	97.1826	95.839	87.008	83.6522	88.2501	94.7157
0.3008	97.1679	95.8277	86.9975	83.6415	88.2408	94.7061
0.301	97.1532	95.8164	86.9869	83.6308	88.2314	94.6964
0.3012	97.1385	95.8051	86.9762	83.6203	88.2219	94.6866
0.3014	97.1237	95.7939	86.9655	83.6098	88.2124	94.6767
0.3016	97.1089	95.7827	86.9547	83.5994	88.2029	94.6668
0.3018	97.0941	95.7715	86.9439	83.5891	88.1933	94.6567
0.302	97.0792	95.7603	86.933	83.5789	88.1836	94.6466
0.3022	97.0643	95.7492	86.922	83.5689	88.1739	94.6364
0.3024	97.0494	95.7381	86.911	83.559	88.1642	94.6261
0.3026	97.0345	95.727	86.9	83.5492	88.1544	94.6157
0.3028	97.0195	95.7159	86.8888	83.5396	88.1446	94.6052
0.303	97.0044	95.7048	86.8777	83.5302	88.1347	94.5946
0.3032	96.9894	95.6938	86.8665	83.5208	88.1248	94.584
0.3034	96.9743	95.6827	86.8552	83.5117	88.1148	94.5732
0.3036	96.9592	95.6717	86.8439	83.5026	88.1049	94.5623
0.3038	96.944	95.6606	86.8326	83.4937	88.0948	94.5514
0.304	96.9288	95.6496	86.8213	83.4849	88.0848	94.5404
0.3042	96.9136	95.6385	86.8099	83.4763	88.0747	94.5293
0.3044	96.8984	95.6275	86.7986	83.4678	88.0646	94.5181
0.3046	96.8831	95.6164	86.7872	83.4594	88.0544	94.5068
0.3048	96.8678	95.6054	86.7758	83.451	88.0443	94.4954
0.305	96.8525	95.5943	86.7645	83.4428	88.0341	94.4839
0.3052	96.8372	95.5832	86.7532	83.4346	88.0239	94.4724
0.3054	96.8218	95.5721	86.7418	83.4265	88.0137	94.4608
0.3056	96.8065	95.561	86.7305	83.4184	88.0035	94.4491
0.3058	96.7912	95.5499	86.7193	83.4104	87.9932	94.4373
0.306	96.7759	95.5388	86.7081	83.4024	87.9829	94.4254
0.3062	96.7606	95.5276	86.6969	83.3943	87.9727	94.4135
0.3064	96.7454	95.5165	86.6858	83.3863	87.9624	94.4015
0.3066	96.7301	95.5054	86.6747	83.3783	87.9521	94.3895
0.3068	96.715	95.4942	86.6637	83.3702	87.9418	94.3774
0.307	96.6999	95.483	86.6527	83.3621	87.9316	94.3652
0.3072	96.6849	95.4718	86.6417	83.354	87.9213	94.353
0.3074	96.67	95.4607	86.6308	83.3458	87.911	94.3407
0.3076	96.6551	95.4494	86.62	83.3375	87.9008	94.3283
0.3078	96.6404	95.4382	86.6091	83.3291	87.8905	94.316
0.308	96.6258	95.427	86.5983	83.3207	87.8803	94.3035
0.3082	96.6113	95.4158	86.5876	83.3122	87.8701	94.291
0.3084	96.5969	95.4045	86.5768	83.3035	87.8598	94.2785
0.3086	96.5827	95.3933	86.5661	83.2948	87.8496	94.266
0.3088	96.5687	95.382	86.5554	83.286	87.8395	94.2534
0.309	96.5547	95.3707	86.5446	83.2771	87.8293	94.2408
0.3092	96.541	95.3595	86.5339	83.2681	87.8192	94.2281
0.3094	96.5274	95.3482	86.5232	83.259	87.8091	94.2154
0.3096	96.514	95.3369	86.5124	83.2498	87.7991	94.2027
0.3098	96.5007	95.3256	86.5016	83.2405	87.7891	94.1899
0.31	96.4877	95.3143	86.4908	83.2311	87.7791	94.1772
0.3102	96.4748	95.303	86.4799	83.2216	87.7691	94.1644
0.3104	96.4621	95.2917	86.469	83.2121	87.7592	94.1516
0.3106	96.4496	95.2803	86.458	83.2025	87.7493	94.1388
0.3108	96.4372	95.269	86.447	83.1928	87.7395	94.126
0.311	96.425	95.2577	86.4359	83.183	87.7297	94.1132
0.3112	96.413	95.2463	86.4248	83.1732	87.7199	94.1004
0.3114	96.4011	95.235	86.4136	83.1633	87.7102	94.0875
0.3116	96.3893	95.2236	86.4023	83.1533	87.7005	94.0747
0.3118	96.3777	95.2122	86.391	83.1433	87.6909	94.0619
0.312	96.3662	95.2008	86.3796	83.1333	87.6813	94.0491
0.3122	96.3549	95.1894	86.3681	83.1232	87.6717	94.0363
0.3124	96.3436	95.178	86.3566	83.1131	87.6621	94.0235
0.3126	96.3324	95.1665	86.3451	83.1029	87.6527	94.0107
0.3128	96.3214	95.1551	86.3335	83.0927	87.6432	93.998
0.313	96.3103	95.1436	86.3218	83.0825	87.6338	93.9852
0.3132	96.2994	95.1321	86.3101	83.0722	87.6244	93.9725
0.3134	96.2885	95.1206	86.2984	83.0619	87.615	93.9598
0.3136	96.2776	95.1091	86.2867	83.0515	87.6056	93.9471
0.3138	96.2667	95.0975	86.275	83.0412	87.5963	93.9344
0.314	96.2558	95.086	86.2632	83.0307	87.587	93.9218
0.3142	96.245	95.0744	86.2515	83.0203	87.5777	93.9091
0.3144	96.2341	95.0627	86.2398	83.0098	87.5684	93.8966
0.3146	96.2232	95.0511	86.2281	82.9992	87.5591	93.884
0.3148	96.2122	95.0395	86.2165	82.9887	87.5499	93.8714
0.315	96.2013	95.0278	86.2049	82.978	87.5406	93.8588
0.3152	96.1902	95.0161	86.1933	82.9673	87.5314	93.8463
0.3154	96.1792	95.0044	86.1818	82.9566	87.5222	93.8338
0.3156	96.1681	94.9927	86.1703	82.9458	87.5129	93.8213
0.3158	96.1569	94.981	86.1589	82.9349	87.5037	93.8088
0.316	96.1457	94.9692	86.1476	82.924	87.4945	93.7963
0.3162	96.1344	94.9575	86.1363	82.913	87.4853	93.7838
0.3164	96.1231	94.9457	86.1252	82.902	87.4762	93.7713
0.3166	96.1117	94.9339	86.114	82.8909	87.467	93.7589
0.3168	96.1003	94.9221	86.103	82.8797	87.4578	93.7464
0.317	96.0888	94.9103	86.092	82.8684	87.4487	93.734
0.3172	96.0773	94.8985	86.0811	82.8571	87.4396	93.7216
0.3174	96.0658	94.8867	86.0703	82.8457	87.4305	93.7091
0.3176	96.0543	94.8749	86.0595	82.8343	87.4214	93.6967
0.3178	96.0427	94.8631	86.0488	82.8228	87.4124	93.6843
0.318	96.0312	94.8513	86.0381	82.8111	87.4034	93.6719
0.3182	96.0196	94.8395	86.0275	82.7995	87.3944	93.6595
0.3184	96.0081	94.8277	86.0169	82.7878	87.3855	93.6471
0.3186	95.9966	94.816	86.0064	82.7759	87.3766	93.6347
0.3188	95.9851	94.8042	85.9959	82.7641	87.3679	93.6223
0.319	95.9737	94.7925	85.9854	82.7521	87.3591	93.6099
0.3192	95.9623	94.7807	85.975	82.7401	87.3504	93.5976
0.3194	95.9509	94.769	85.9645	82.7281	87.3418	93.5853
0.3196	95.9397	94.7573	85.954	82.7159	87.3333	93.573
0.3198	95.9284	94.7456	85.9436	82.7037	87.3248	93.5607
0.32	95.9173	94.734	85.9331	82.6915	87.3165	93.5484
0.3202	95.9062	94.7224	85.9226	82.6792	87.3082	93.5362
0.3204	95.8952	94.7108	85.9121	82.6668	87.3	93.524
0.3206	95.8843	94.6992	85.9015	82.6544	87.2918	93.5118
0.3208	95.8735	94.6877	85.891	82.6419	87.2838	93.4997
0.321	95.8628	94.6761	85.8803	82.6294	87.2759	93.4876
0.3212	95.8521	94.6647	85.8697	82.6169	87.268	93.4755
0.3214	95.8415	94.6532	85.859	82.6043	87.2602	93.4635
0.3216	95.831	94.6418	85.8482	82.5917	87.2525	93.4515
0.3218	95.8206	94.6304	85.8375	82.5791	87.2449	93.4395
0.322	95.8103	94.619	85.8266	82.5664	87.2373	93.4276
0.3222	95.8	94.6077	85.8157	82.5537	87.2298	93.4157
0.3224	95.7898	94.5963	85.8048	82.541	87.2224	93.4038
0.3226	95.7796	94.585	85.7938	82.5283	87.215	93.3919
0.3228	95.7695	94.5738	85.7828	82.5156	87.2077	93.3801
0.323	95.7595	94.5625	85.7717	82.503	87.2004	93.3683
0.3232	95.7494	94.5513	85.7606	82.4903	87.1932	93.3564
0.3234	95.7394	94.54	85.7495	82.4777	87.186	93.3446
0.3236	95.7294	94.5288	85.7383	82.4651	87.1788	93.3328
0.3238	95.7195	94.5176	85.7272	82.4525	87.1717	93.321
0.324	95.7095	94.5065	85.716	82.44	87.1645	93.3092
0.3242	95.6996	94.4953	85.7048	82.4275	87.1574	93.2973
0.3244	95.6896	94.4841	85.6936	82.415	87.1502	93.2855
0.3246	95.6796	94.473	85.6824	82.4026	87.1431	93.2736
0.3248	95.6696	94.4618	85.6712	82.3904	87.136	93.2616
0.325	95.6595	94.4507	85.6601	82.3781	87.1288	93.2497
0.3252	95.6494	94.4396	85.6489	82.366	87.1216	93.2377
0.3254	95.6392	94.4285	85.6379	82.3539	87.1145	93.2256
0.3256	95.629	94.4174	85.6268	82.3419	87.1072	93.2135
0.3258	95.6188	94.4062	85.6158	82.33	87.1	93.2013
0.326	95.6084	94.3951	85.6048	82.3182	87.0927	93.1891
0.3262	95.5981	94.3841	85.5939	82.3065	87.0855	93.1768
0.3264	95.5876	94.373	85.5831	82.2949	87.0782	93.1645
0.3266	95.577	94.362	85.5723	82.2834	87.0709	93.1521
0.3268	95.5664	94.3509	85.5616	82.272	87.0636	93.1396
0.327	95.5557	94.3399	85.5509	82.2607	87.0562	93.1271
0.3272	95.545	94.3289	85.5403	82.2495	87.0489	93.1145
0.3274	95.5341	94.3179	85.5298	82.2383	87.0416	93.1018
0.3276	95.5232	94.307	85.5193	82.2273	87.0342	93.0892
0.3278	95.5121	94.2961	85.5089	82.2164	87.0269	93.0764
0.328	95.501	94.2852	85.4985	82.2056	87.0196	93.0636
0.3282	95.4899	94.2743	85.4882	82.1949	87.0123	93.0508
0.3284	95.4786	94.2635	85.478	82.1843	87.005	93.0379
0.3286	95.4673	94.2527	85.4677	82.1737	86.9978	93.0251
0.3288	95.4559	94.2419	85.4575	82.1633	86.9906	93.0122
0.329	95.4444	94.2311	85.4474	82.1529	86.9835	92.9993
0.3292	95.4328	94.2204	85.4372	82.1427	86.9763	92.9863
0.3294	95.4212	94.2097	85.4271	82.1325	86.9693	92.9733
0.3296	95.4095	94.199	85.417	82.1224	86.9623	92.9604
0.3298	95.3977	94.1884	85.4069	82.1124	86.9553	92.9475
0.33	95.3859	94.1778	85.3967	82.1025	86.9484	92.9345
0.3302	95.374	94.1672	85.3865	82.0927	86.9416	92.9216
0.3304	95.3621	94.1566	85.3764	82.0829	86.9348	92.9087
0.3306	95.35	94.146	85.3661	82.0732	86.9282	92.8958
0.3308	95.338	94.1354	85.3559	82.0636	86.9215	92.8829
0.331	95.3258	94.1248	85.3456	82.0541	86.9149	92.87
0.3312	95.3136	94.1143	85.3352	82.0446	86.9084	92.8571
0.3314	95.3014	94.1037	85.3247	82.0351	86.9019	92.8442
0.3316	95.2891	94.0931	85.3141	82.0258	86.8955	92.8314
0.3318	95.2767	94.0825	85.3035	82.0165	86.8891	92.8185
0.332	95.2643	94.0718	85.2928	82.0073	86.8827	92.8057
0.3322	95.2519	94.0612	85.282	81.9981	86.8764	92.7928
0.3324	95.2394	94.0505	85.2711	81.9891	86.8701	92.78
0.3326	95.2268	94.0398	85.2602	81.98	86.8637	92.7671
0.3328	95.2142	94.029	85.2491	81.9711	86.8575	92.7542
0.333	95.2015	94.0182	85.2379	81.9621	86.8511	92.7413
0.3332	95.1888	94.0074	85.2266	81.9533	86.8448	92.7283
0.3334	95.176	93.9966	85.2152	81.9445	86.8384	92.7153
0.3336	95.1631	93.9856	85.2037	81.9358	86.832	92.7023
0.3338	95.1503	93.9747	85.1921	81.9271	86.8256	92.6892
0.334	95.1373	93.9637	85.1804	81.9185	86.8191	92.676
0.3342	95.1243	93.9526	85.1686	81.9099	86.8126	92.6628
0.3344	95.1113	93.9415	85.1568	81.9014	86.806	92.6495
0.3346	95.0982	93.9304	85.1448	81.8929	86.7993	92.6362
0.3348	95.0851	93.9192	85.1328	81.8846	86.7925	92.6228
0.335	95.072	93.9079	85.1206	81.8762	86.7857	92.6093
0.3352	95.0588	93.8966	85.1085	81.8679	86.7788	92.5957
0.3354	95.0456	93.8853	85.0962	81.8597	86.7717	92.582
0.3356	95.0323	93.8739	85.0839	81.8516	86.7646	92.5683
0.3358	95.0191	93.8625	85.0716	81.8435	86.7574	92.5545
0.336	95.0058	93.851	85.0592	81.8355	86.7501	92.5406
0.3362	94.9925	93.8395	85.0468	81.8275	86.7428	92.5266
0.3364	94.9792	93.828	85.0344	81.8196	86.7353	92.5126
0.3366	94.9658	93.8164	85.0219	81.8118	86.7277	92.4984
0.3368	94.9526	93.8047	85.0095	81.804	86.7201	92.4842
0.337	94.9392	93.7931	84.9971	81.7963	86.7123	92.4699
0.3372	94.926	93.7814	84.9846	81.7886	86.7045	92.4556
0.3374	94.9127	93.7697	84.9722	81.781	86.6967	92.4412
0.3376	94.8994	93.7579	84.9599	81.7735	86.6887	92.4267
0.3378	94.8862	93.7461	84.9476	81.766	86.6807	92.4122
0.338	94.8731	93.7343	84.9353	81.7586	86.6727	92.3976
0.3382	94.8599	93.7224	84.9231	81.7512	86.6646	92.383
0.3384	94.8468	93.7106	84.911	81.7439	86.6565	92.3684
0.3386	94.8338	93.6986	84.899	81.7367	86.6483	92.3537
0.3388	94.8208	93.6867	84.887	81.7294	86.6402	92.339
0.339	94.8079	93.6747	84.8751	81.7223	86.632	92.3242
0.3392	94.7951	93.6627	84.8633	81.7151	86.6238	92.3095
0.3394	94.7823	93.6506	84.8516	81.708	86.6156	92.2947
0.3396	94.7696	93.6386	84.8399	81.7009	86.6075	92.2799
0.3398	94.757	93.6265	84.8284	81.6938	86.5993	92.2651
0.34	94.7445	93.6144	84.8169	81.6868	86.5911	92.2503
0.3402	94.732	93.6022	84.8055	81.6798	86.583	92.2355
0.3404	94.7197	93.5901	84.7943	81.6727	86.5749	92.2207
0.3406	94.7073	93.5779	84.7831	81.6656	86.5668	92.2059
0.3408	94.6951	93.5657	84.772	81.6586	86.5588	92.1911
0.341	94.6829	93.5535	84.7609	81.6515	86.5508	92.1764
0.3412	94.6709	93.5413	84.7499	81.6443	86.5428	92.1616
0.3414	94.6588	93.5292	84.739	81.6372	86.5349	92.1469
0.3416	94.6469	93.5169	84.7282	81.6299	86.5269	92.1321
0.3418	94.635	93.5048	84.7173	81.6226	86.519	92.1174
0.342	94.6231	93.4926	84.7066	81.6153	86.5112	92.1028
0.3422	94.6114	93.4804	84.6958	81.6079	86.5034	92.0881
0.3424	94.5996	93.4683	84.6851	81.6003	86.4956	92.0734
0.3426	94.5879	93.4562	84.6744	81.5927	86.4878	92.0588
0.3428	94.5762	93.4441	84.6638	81.585	86.48	92.0442
0.343	94.5645	93.4321	84.6531	81.5772	86.4723	92.0296
0.3432	94.5529	93.4201	84.6424	81.5693	86.4645	92.015
0.3434	94.5412	93.4082	84.6317	81.5613	86.4568	92.0005
0.3436	94.5296	93.3963	84.6209	81.5532	86.4491	91.9859
0.3438	94.518	93.3845	84.6102	81.5449	86.4413	91.9713
0.344	94.5063	93.3727	84.5994	81.5366	86.4336	91.9568
0.3442	94.4947	93.3611	84.5886	81.5281	86.4258	91.9422
0.3444	94.483	93.3494	84.5778	81.5195	86.418	91.9276
0.3446	94.4713	93.3378	84.5669	81.5108	86.4101	91.913
0.3448	94.4597	93.3263	84.556	81.502	86.4023	91.8984
0.345	94.4479	93.3149	84.545	81.493	86.3944	91.8838
0.3452	94.4362	93.3035	84.534	81.484	86.3864	91.8691
0.3454	94.4244	93.2922	84.523	81.4749	86.3784	91.8543
0.3456	94.4126	93.2809	84.5119	81.4656	86.3704	91.8396
0.3458	94.4009	93.2697	84.5007	81.4563	86.3623	91.8247
0.346	94.389	93.2585	84.4895	81.447	86.3542	91.8098
0.3462	94.3772	93.2474	84.4783	81.4375	86.3461	91.7948
0.3464	94.3653	93.2363	84.4671	81.4279	86.3378	91.7798
0.3466	94.3535	93.2253	84.4558	81.4184	86.3296	91.7647
0.3468	94.3416	93.2142	84.4445	81.4087	86.3213	91.7495
0.347	94.3298	93.2032	84.4332	81.399	86.3129	91.7341
0.3472	94.3179	93.1922	84.4218	81.3893	86.3045	91.7187
0.3474	94.306	93.1813	84.4104	81.3795	86.2961	91.7032
0.3476	94.2942	93.1703	84.3991	81.3698	86.2876	91.6876
0.3478	94.2824	93.1594	84.3877	81.36	86.2792	91.6718
0.348	94.2706	93.1485	84.3763	81.3502	86.2707	91.656
0.3482	94.2588	93.1375	84.3649	81.3405	86.2622	91.64
0.3484	94.2471	93.1266	84.3535	81.3307	86.2536	91.6239
0.3486	94.2354	93.1156	84.3422	81.3209	86.2451	91.6077
0.3488	94.2238	93.1047	84.3308	81.3111	86.2365	91.5913
0.349	94.2122	93.0937	84.3195	81.3014	86.228	91.5749
0.3492	94.2006	93.0827	84.3081	81.2917	86.2195	91.5583
0.3494	94.1891	93.0717	84.2969	81.282	86.211	91.5416
0.3496	94.1776	93.0607	84.2856	81.2723	86.2025	91.5248
0.3498	94.1662	93.0497	84.2743	81.2626	86.1941	91.5079
0.35	94.1548	93.0387	84.2631	81.2529	86.1856	91.4909
0.3502	94.1435	93.0276	84.2519	81.2433	86.1773	91.4738
0.3504	94.1322	93.0166	84.2407	81.2336	86.169	91.4566
0.3506	94.1209	93.0055	84.2296	81.224	86.1607	91.4393
0.3508	94.1097	92.9945	84.2184	81.2144	86.1526	91.422
0.351	94.0985	92.9834	84.2073	81.2047	86.1444	91.4046
0.3512	94.0874	92.9723	84.1962	81.195	86.1364	91.3871
0.3514	94.0762	92.9612	84.1851	81.1854	86.1283	91.3696
0.3516	94.0651	92.9501	84.1741	81.1757	86.1204	91.3521
0.3518	94.0539	92.939	84.163	81.166	86.1126	91.3345
0.352	94.0428	92.9279	84.1519	81.1562	86.1048	91.317
0.3522	94.0316	92.9168	84.1409	81.1464	86.0971	91.2994
0.3524	94.0204	92.9057	84.1298	81.1366	86.0895	91.2818
0.3526	94.0092	92.8947	84.1187	81.1268	86.0819	91.2643
0.3528	93.9979	92.8836	84.1076	81.1168	86.0744	91.2468
0.353	93.9866	92.8725	84.0965	81.1069	86.067	91.2293
0.3532	93.9753	92.8614	84.0853	81.0969	86.0596	91.2119
0.3534	93.9639	92.8503	84.0741	81.0869	86.0523	91.1945
0.3536	93.9524	92.8392	84.0629	81.0768	86.045	91.1772
0.3538	93.9409	92.8281	84.0516	81.0667	86.0378	91.16
0.354	93.9293	92.8169	84.0402	81.0565	86.0306	91.1429
0.3542	93.9176	92.8058	84.0288	81.0463	86.0235	91.1258
0.3544	93.9058	92.7947	84.0173	81.0361	86.0163	91.1089
0.3546	93.894	92.7835	84.0057	81.0258	86.0093	91.092
0.3548	93.8821	92.7723	83.9941	81.0155	86.0022	91.0752
0.355	93.8701	92.7611	83.9823	81.0052	85.9951	91.0586
0.3552	93.858	92.7498	83.9705	80.9949	85.988	91.042
0.3554	93.8459	92.7385	83.9586	80.9846	85.9809	91.0255
0.3556	93.8337	92.7272	83.9466	80.9743	85.9738	91.0092
0.3558	93.8214	92.7158	83.9344	80.9641	85.9667	90.9929
0.356	93.809	92.7044	83.9222	80.9538	85.9595	90.9767
0.3562	93.7966	92.6929	83.9098	80.9436	85.9524	90.9606
0.3564	93.7842	92.6814	83.8973	80.9334	85.9452	90.9446
0.3566	93.7717	92.6698	83.8848	80.9233	85.9379	90.9287
0.3568	93.7592	92.6581	83.872	80.9132	85.9307	90.9128
0.357	93.7466	92.6464	83.8592	80.9032	85.9233	90.897
0.3572	93.7341	92.6346	83.8463	80.8933	85.9159	90.8812
0.3574	93.7215	92.6228	83.8332	80.8834	85.9085	90.8655
0.3576	93.709	92.6109	83.82	80.8736	85.901	90.8498
0.3578	93.6965	92.599	83.8067	80.8639	85.8935	90.8341
0.358	93.6839	92.5869	83.7934	80.8543	85.8859	90.8185
0.3582	93.6715	92.5748	83.7799	80.8447	85.8782	90.8028
0.3584	93.6591	92.5627	83.7662	80.8353	85.8705	90.7872
0.3586	93.6467	92.5505	83.7525	80.8259	85.8628	90.7716
0.3588	93.6344	92.5382	83.7387	80.8166	85.855	90.7559
0.359	93.6221	92.5259	83.7249	80.8074	85.8471	90.7403
0.3592	93.61	92.5136	83.7109	80.7983	85.8393	90.7245
0.3594	93.5979	92.5012	83.6968	80.7892	85.8313	90.7088
0.3596	93.5859	92.4888	83.6827	80.7803	85.8234	90.693
0.3598	93.5739	92.4763	83.6685	80.7714	85.8154	90.6772
0.36	93.5621	92.4639	83.6542	80.7626	85.8074	90.6613
0.3602	93.5503	92.4514	83.6398	80.7538	85.7994	90.6454
0.3604	93.5387	92.439	83.6254	80.7451	85.7913	90.6295
0.3606	93.5271	92.4265	83.6109	80.7364	85.7833	90.6135
0.3608	93.5156	92.414	83.5964	80.7278	85.7752	90.5975
0.361	93.5042	92.4016	83.5818	80.7192	85.7671	90.5814
0.3612	93.4928	92.3891	83.5672	80.7107	85.759	90.5653
0.3614	93.4815	92.3766	83.5525	80.7021	85.7509	90.5491
0.3616	93.4703	92.3642	83.5379	80.6936	85.7429	90.533
0.3618	93.4591	92.3518	83.5232	80.6852	85.7348	90.5168
0.362	93.448	92.3394	83.5084	80.6767	85.7267	90.5006
0.3622	93.4369	92.3271	83.4936	80.6683	85.7186	90.4844
0.3624	93.4259	92.3148	83.4788	80.6599	85.7106	90.4682
0.3626	93.4148	92.3025	83.464	80.6514	85.7026	90.452
0.3628	93.4038	92.2902	83.4492	80.643	85.6946	90.4358
0.363	93.3928	92.2779	83.4343	80.6346	85.6865	90.4197
0.3632	93.3817	92.2657	83.4195	80.6262	85.6786	90.4035
0.3634	93.3707	92.2535	83.4046	80.6177	85.6705	90.3874
0.3636	93.3596	92.2413	83.3898	80.6093	85.6625	90.3714
0.3638	93.3485	92.2291	83.3749	80.6009	85.6546	90.3554
0.364	93.3373	92.2169	83.3601	80.5924	85.6466	90.3395
0.3642	93.3261	92.2047	83.3452	80.584	85.6386	90.3236
0.3644	93.3149	92.1925	83.3304	80.5755	85.6306	90.3078
0.3646	93.3037	92.1803	83.3156	80.567	85.6226	90.292
0.3648	93.2923	92.1681	83.3008	80.5584	85.6145	90.2764
0.365	93.281	92.1559	83.286	80.5499	85.6065	90.2608
0.3652	93.2696	92.1436	83.2712	80.5413	85.5984	90.2452
0.3654	93.2581	92.1313	83.2564	80.5327	85.5903	90.2297
0.3656	93.2466	92.119	83.2417	80.5241	85.5822	90.2144
0.3658	93.235	92.1066	83.227	80.5154	85.574	90.199
0.366	93.2234	92.0941	83.2122	80.5067	85.5658	90.1838
0.3662	93.2118	92.0816	83.1975	80.498	85.5575	90.1686
0.3664	93.2002	92.0691	83.1828	80.4892	85.5492	90.1534
0.3666	93.1885	92.0565	83.1681	80.4804	85.5408	90.1383
0.3668	93.1768	92.0438	83.1535	80.4715	85.5323	90.1233
0.367	93.1651	92.0311	83.1388	80.4626	85.5238	90.1082
0.3672	93.1534	92.0182	83.1242	80.4536	85.5152	90.0933
0.3674	93.1417	92.0053	83.1095	80.4446	85.5065	90.0783
0.3676	93.13	91.9923	83.0949	80.4355	85.4977	90.0634
0.3678	93.1183	91.9792	83.0803	80.4263	85.4889	90.0484
0.368	93.1067	91.966	83.0656	80.4171	85.4799	90.0335
0.3682	93.0951	91.9527	83.0509	80.4078	85.4709	90.0186
0.3684	93.0835	91.9393	83.0363	80.3985	85.4617	90.0036
0.3686	93.0719	91.9258	83.0216	80.3891	85.4524	89.9887
0.3688	93.0603	91.9123	83.0069	80.3796	85.4431	89.9737
0.369	93.0488	91.8986	82.9922	80.3701	85.4336	89.9587
0.3692	93.0374	91.8848	82.9774	80.3605	85.4241	89.9437
0.3694	93.0259	91.8709	82.9627	80.3508	85.4144	89.9286
0.3696	93.0145	91.8569	82.9479	80.341	85.4046	89.9135
0.3698	93.0032	91.8428	82.9331	80.3312	85.3947	89.8983
0.37	92.9918	91.8286	82.9182	80.3213	85.3847	89.8831
0.3702	92.9805	91.8143	82.9033	80.3114	85.3747	89.8678
0.3704	92.9692	91.7999	82.8884	80.3014	85.3644	89.8525
0.3706	92.9579	91.7853	82.8734	80.2913	85.3542	89.8371
0.3708	92.9466	91.7707	82.8583	80.2812	85.3438	89.8216
0.371	92.9352	91.756	82.8432	80.271	85.3333	89.806
0.3712	92.9239	91.7411	82.8281	80.2608	85.3228	89.7904
0.3714	92.9125	91.7262	82.8129	80.2505	85.3122	89.7747
0.3716	92.9011	91.7112	82.7977	80.2402	85.3015	89.7589
0.3718	92.8897	91.696	82.7824	80.2298	85.2907	89.743
0.372	92.8781	91.6808	82.767	80.2194	85.2799	89.727
0.3722	92.8665	91.6655	82.7516	80.2089	85.269	89.7109
0.3724	92.8548	91.65	82.7361	80.1984	85.2581	89.6947
0.3726	92.8431	91.6346	82.7205	80.1878	85.2471	89.6785
0.3728	92.8311	91.619	82.7049	80.1773	85.2361	89.6621
0.373	92.8191	91.6033	82.6893	80.1666	85.2251	89.6456
0.3732	92.807	91.5875	82.6736	80.156	85.214	89.6291
0.3734	92.7947	91.5717	82.6578	80.1453	85.2029	89.6124
0.3736	92.7822	91.5558	82.642	80.1346	85.1918	89.5956
0.3738	92.7696	91.5398	82.6261	80.1238	85.1807	89.5786
0.374	92.7568	91.5238	82.6102	80.113	85.1697	89.5616
0.3742	92.7438	91.5077	82.5943	80.1022	85.1585	89.5444
0.3744	92.7307	91.4915	82.5783	80.0914	85.1474	89.5272
0.3746	92.7173	91.4753	82.5622	80.0805	85.1363	89.5098
0.3748	92.7039	91.459	82.5462	80.0696	85.1253	89.4923
0.375	92.6901	91.4427	82.5301	80.0586	85.1142	89.4746
0.3752	92.6762	91.4263	82.5139	80.0476	85.1031	89.4569
0.3754	92.6621	91.41	82.4978	80.0366	85.0921	89.439
0.3756	92.6479	91.3936	82.4816	80.0255	85.0811	89.421
0.3758	92.6334	91.3771	82.4654	80.0144	85.0701	89.4029
0.376	92.6188	91.3607	82.4492	80.0032	85.0592	89.3847
0.3762	92.6039	91.3442	82.433	79.992	85.0482	89.3663
0.3764	92.5889	91.3277	82.4168	79.9807	85.0373	89.3479
0.3766	92.5738	91.3112	82.4006	79.9694	85.0264	89.3294
0.3768	92.5585	91.2947	82.3843	79.958	85.0156	89.3107
0.377	92.543	91.2782	82.3681	79.9465	85.0048	89.292
0.3772	92.5275	91.2617	82.3518	79.935	84.9939	89.2732
0.3774	92.5117	91.2451	82.3356	79.9234	84.9831	89.2543
0.3776	92.4959	91.2286	82.3193	79.9117	84.9724	89.2353
0.3778	92.4799	91.2121	82.303	79.9	84.9617	89.2164
0.378	92.4639	91.1956	82.2867	79.8882	84.9509	89.1973
0.3782	92.4478	91.1791	82.2703	79.8763	84.9402	89.1783
0.3784	92.4315	91.1626	82.254	79.8643	84.9296	89.1592
0.3786	92.4153	91.1461	82.2376	79.8522	84.9189	89.1401
0.3788	92.3989	91.1296	82.2212	79.8401	84.9083	89.121
0.379	92.3825	91.1131	82.2047	79.8279	84.8976	89.1019
0.3792	92.366	91.0966	82.1882	79.8156	84.887	89.0829
0.3794	92.3495	91.0802	82.1716	79.8031	84.8764	89.0639
0.3796	92.3329	91.0637	82.155	79.7906	84.8658	89.0449
0.3798	92.3163	91.0472	82.1384	79.778	84.8552	89.026
0.38	92.2996	91.0307	82.1216	79.7653	84.8447	89.0072
0.3802	92.2829	91.0143	82.1048	79.7525	84.8341	88.9884
0.3804	92.2662	90.9978	82.0879	79.7396	84.8235	88.9697
0.3806	92.2495	90.9813	82.0709	79.7266	84.8129	88.9511
0.3808	92.2327	90.9648	82.0538	79.7135	84.8023	88.9326
0.381	92.2158	90.9483	82.0366	79.7004	84.7917	88.9142
0.3812	92.1989	90.9318	82.0194	79.6871	84.781	88.8958
0.3814	92.182	90.9153	82.002	79.6738	84.7704	88.8775
0.3816	92.165	90.8988	81.9845	79.6603	84.7597	88.8594
0.3818	92.148	90.8822	81.9669	79.6468	84.7489	88.8413
0.382	92.1308	90.8656	81.9491	79.6332	84.7382	88.8233
0.3822	92.1137	90.849	81.9313	79.6195	84.7274	88.8054
0.3824	92.0964	90.8324	81.9133	79.6057	84.7165	88.7876
0.3826	92.079	90.8157	81.8952	79.5919	84.7056	88.7698
0.3828	92.0615	90.799	81.877	79.578	84.6946	88.7521
0.383	92.0439	90.7823	81.8586	79.564	84.6835	88.7344
0.3832	92.0262	90.7655	81.8401	79.5499	84.6724	88.7167
0.3834	92.0084	90.7487	81.8215	79.5358	84.6613	88.6991
0.3836	91.9904	90.7318	81.8027	79.5216	84.65	88.6815
0.3838	91.9723	90.715	81.7838	79.5073	84.6387	88.6638
0.384	91.954	90.698	81.7647	79.493	84.6272	88.6462
0.3842	91.9356	90.6809	81.7455	79.4786	84.6158	88.6285
0.3844	91.917	90.6639	81.7262	79.4642	84.6042	88.6108
0.3846	91.8982	90.6467	81.7066	79.4497	84.5925	88.5931
0.3848	91.8793	90.6295	81.687	79.4351	84.5808	88.5752
0.385	91.8601	90.6122	81.6672	79.4205	84.569	88.5574
0.3852	91.8408	90.5948	81.6472	79.4059	84.557	88.5394
0.3854	91.8213	90.5773	81.6271	79.3912	84.545	88.5213
0.3856	91.8016	90.5598	81.6068	79.3764	84.533	88.5032
0.3858	91.7817	90.5422	81.5864	79.3616	84.5208	88.485
0.386	91.7617	90.5244	81.5658	79.3468	84.5086	88.4666
0.3862	91.7414	90.5066	81.545	79.3319	84.4963	88.4482
0.3864	91.721	90.4887	81.5241	79.317	84.4839	88.4297
0.3866	91.7004	90.4707	81.503	79.3019	84.4714	88.411
0.3868	91.6797	90.4526	81.4817	79.2869	84.4589	88.3923
0.387	91.6588	90.4344	81.4602	79.2717	84.4464	88.3734
0.3872	91.6377	90.4161	81.4385	79.2566	84.4337	88.3545
0.3874	91.6165	90.3977	81.4167	79.2413	84.421	88.3355
0.3876	91.5952	90.3792	81.3946	79.2261	84.4083	88.3164
0.3878	91.5738	90.3607	81.3724	79.2107	84.3955	88.2973
0.388	91.5523	90.342	81.35	79.1953	84.3826	88.278
0.3882	91.5307	90.3232	81.3273	79.1798	84.3697	88.2587
0.3884	91.509	90.3043	81.3045	79.1643	84.3568	88.2394
0.3886	91.4873	90.2853	81.2814	79.1487	84.3438	88.22
0.3888	91.4655	90.2662	81.2582	79.1331	84.3307	88.2006
0.389	91.4437	90.247	81.2347	79.1174	84.3176	88.1813
0.3892	91.4218	90.2278	81.2111	79.1016	84.3045	88.1618
0.3894	91.3999	90.2084	81.1872	79.0858	84.2913	88.1424
0.3896	91.3781	90.1889	81.1632	79.07	84.278	88.123
0.3898	91.3562	90.1693	81.1389	79.0541	84.2647	88.1037
0.39	91.3343	90.1496	81.1145	79.0381	84.2513	88.0843
0.3902	91.3125	90.1298	81.0899	79.0222	84.2378	88.065
0.3904	91.2907	90.1099	81.0652	79.0062	84.2243	88.0458
0.3906	91.269	90.0899	81.0403	78.9901	84.2107	88.0266
0.3908	91.2472	90.0698	81.0151	78.974	84.1971	88.0074
0.391	91.2255	90.0495	80.9899	78.958	84.1833	87.9883
0.3912	91.2039	90.0292	80.9645	78.9418	84.1695	87.9693
0.3914	91.1822	90.0088	80.939	78.9257	84.1556	87.9504
0.3916	91.1606	89.9882	80.9134	78.9096	84.1416	87.9314
0.3918	91.139	89.9674	80.8877	78.8935	84.1275	87.9126
0.392	91.1175	89.9466	80.8619	78.8773	84.1133	87.8939
0.3922	91.0959	89.9257	80.836	78.8611	84.099	87.8752
0.3924	91.0743	89.9046	80.81	78.845	84.0846	87.8565
0.3926	91.0528	89.8833	80.784	78.8288	84.07	87.838
0.3928	91.0312	89.8619	80.758	78.8127	84.0554	87.8195
0.393	91.0096	89.8404	80.732	78.7965	84.0407	87.801
0.3932	90.9879	89.8187	80.7059	78.7803	84.0259	87.7826
0.3934	90.9662	89.7969	80.6798	78.7642	84.0109	87.7642
0.3936	90.9444	89.7749	80.6538	78.748	83.9958	87.7459
0.3938	90.9224	89.7528	80.6278	78.7317	83.9806	87.7276
0.394	90.9005	89.7305	80.6017	78.7155	83.9653	87.7093
0.3942	90.8783	89.7081	80.5758	78.6993	83.95	87.6911
0.3944	90.8561	89.6855	80.5499	78.683	83.9344	87.6729
0.3946	90.8337	89.6627	80.5241	78.6667	83.9188	87.6547
0.3948	90.8111	89.6399	80.4984	78.6503	83.9031	87.6365
0.395	90.7884	89.6168	80.4727	78.6339	83.8873	87.6183
0.3952	90.7656	89.5936	80.4471	78.6174	83.8714	87.6001
0.3954	90.7425	89.5703	80.4215	78.6008	83.8555	87.5819
0.3956	90.7193	89.5469	80.3961	78.5843	83.8394	87.5637
0.3958	90.6959	89.5233	80.3707	78.5675	83.8233	87.5456
0.396	90.6724	89.4996	80.3454	78.5507	83.8071	87.5274
0.3962	90.6486	89.4758	80.3202	78.5339	83.7908	87.5092
0.3964	90.6247	89.4519	80.2951	78.5169	83.7744	87.491
0.3966	90.6006	89.4279	80.27	78.4998	83.758	87.4727
0.3968	90.5763	89.4038	80.245	78.4826	83.7416	87.4545
0.397	90.5519	89.3796	80.22	78.4652	83.7251	87.4363
0.3972	90.5273	89.3554	80.1951	78.4477	83.7085	87.418
0.3974	90.5026	89.3311	80.1702	78.4301	83.6919	87.3997
0.3976	90.4777	89.3068	80.1453	78.4124	83.6753	87.3814
0.3978	90.4528	89.2824	80.1205	78.3945	83.6586	87.3632
0.398	90.4277	89.258	80.0956	78.3765	83.642	87.3448
0.3982	90.4025	89.2336	80.0708	78.3583	83.6252	87.3265
0.3984	90.3773	89.2092	80.0459	78.3399	83.6085	87.3082
0.3986	90.352	89.1847	80.0209	78.3214	83.5917	87.2898
0.3988	90.3267	89.1603	79.996	78.3028	83.5749	87.2715
0.399	90.3013	89.1359	79.971	78.284	83.5581	87.2531
0.3992	90.2759	89.1115	79.9459	78.265	83.5412	87.2347
[truncated: 4,303 more rows]
