# Supplementary material for: Evaluating flow modulating treatment response in intracranial aneurysms using black-blood MRI in vitro
Source: Commun Med (Lond). 2026 Mar 27;6:170. doi: 10.1038/s43856-026-01413-z (PMC13031954; doi:10.1038/s43856-026-01413-z)
Supplement: Supplementary file 14 — Supplementary Data 11 [file 43856_2026_1413_MOESM14_ESM.zip]

Archive with 55 entries (33 files):
- Data_Sup_Figure_5c/
- Data_Sup_Figure_5c/pump flow rate 0 mls/
- Data_Sup_Figure_5c/pump flow rate 0 mls/BB1/
- Data_Sup_Figure_5c/pump flow rate 0 mls/BB1/with derivo/
- Data_Sup_Figure_5c/pump flow rate 0 mls/BB1/with derivo/23_BB1/
- Data_Sup_Figure_5c/pump flow rate 0 mls/BB1/with derivo/23_BB1/1_aneurysm_array.txt
- Data_Sup_Figure_5c/pump flow rate 0 mls/BB1/with derivo/23_BB1/2_vessel_array.txt
- Data_Sup_Figure_5c/pump flow rate 0 mls/BB1/with derivo/23_BB1/3_agar_left_array.txt
- Data_Sup_Figure_5c/pump flow rate 0 mls/BB1/with derivo/23_BB1/4_agar_right_array.txt
- Data_Sup_Figure_5c/pump flow rate 0 mls/BB1/without device/
- Data_Sup_Figure_5c/pump flow rate 0 mls/BB1/without device/22_BB1/
- Data_Sup_Figure_5c/pump flow rate 0 mls/BB1/without device/22_BB1/1_aneurysm_array.txt
- Data_Sup_Figure_5c/pump flow rate 0 mls/BB1/without device/22_BB1/2_vessel_array.txt
- Data_Sup_Figure_5c/pump flow rate 0 mls/BB1/without device/22_BB1/3_agar_left_array.txt
- Data_Sup_Figure_5c/pump flow rate 0 mls/BB1/without device/22_BB1/4_agar_right_array.txt
- Data_Sup_Figure_5c/pump flow rate 0 mls/BB2/
- Data_Sup_Figure_5c/pump flow rate 0 mls/BB2/with derivo/
- Data_Sup_Figure_5c/pump flow rate 0 mls/BB2/with derivo/24_BB2/
- Data_Sup_Figure_5c/pump flow rate 0 mls/BB2/with derivo/24_BB2/1_aneurysm_array.txt
- Data_Sup_Figure_5c/pump flow rate 0 mls/BB2/with derivo/24_BB2/2_vessel_array.txt
- Data_Sup_Figure_5c/pump flow rate 0 mls/BB2/with derivo/24_BB2/3_agar_left_array.txt
- Data_Sup_Figure_5c/pump flow rate 0 mls/BB2/with derivo/24_BB2/4_agar_right_array.txt
- Data_Sup_Figure_5c/pump flow rate 0 mls/BB2/without device/
- Data_Sup_Figure_5c/pump flow rate 0 mls/BB2/without device/23_BB2/
- Data_Sup_Figure_5c/pump flow rate 0 mls/BB2/without device/23_BB2/1_aneurysm_array.txt
- Data_Sup_Figure_5c/pump flow rate 0 mls/BB2/without device/23_BB2/2_vessel_array.txt
- Data_Sup_Figure_5c/pump flow rate 0 mls/BB2/without device/23_BB2/3_agar_left_array.txt
- Data_Sup_Figure_5c/pump flow rate 0 mls/BB2/without device/23_BB2/4_agar_right_array.txt
- Data_Sup_Figure_5c/pump flow rate 0 mls/BB3/
- Data_Sup_Figure_5c/pump flow rate 0 mls/BB3/with derivo/
- Data_Sup_Figure_5c/pump flow rate 0 mls/BB3/with derivo/25_BB3/
- Data_Sup_Figure_5c/pump flow rate 0 mls/BB3/with derivo/25_BB3/1_aneurysm_array.txt
- Data_Sup_Figure_5c/pump flow rate 0 mls/BB3/with derivo/25_BB3/2_vessel_array.txt
- Data_Sup_Figure_5c/pump flow rate 0 mls/BB3/with derivo/25_BB3/3_agar_left_array.txt
- Data_Sup_Figure_5c/pump flow rate 0 mls/BB3/with derivo/25_BB3/4_agar_right_array.txt
- Data_Sup_Figure_5c/pump flow rate 0 mls/BB3/without device/
- Data_Sup_Figure_5c/pump flow rate 0 mls/BB3/without device/24_BB3/
- Data_Sup_Figure_5c/pump flow rate 0 mls/BB3/without device/24_BB3/1_aneurysm_array.txt
- Data_Sup_Figure_5c/pump flow rate 0 mls/BB3/without device/24_BB3/2_vessel_array.txt
- Data_Sup_Figure_5c/pump flow rate 0 mls/BB3/without device/24_BB3/3_agar_left_array.txt
- Data_Sup_Figure_5c/pump flow rate 0 mls/BB3/without device/24_BB3/4_agar_right_array.txt
- Data_Sup_Figure_5c/pump flow rate 0 mls/BB4/
- Data_Sup_Figure_5c/pump flow rate 0 mls/BB4/with derivo/
- Data_Sup_Figure_5c/pump flow rate 0 mls/BB4/with derivo/26_BB4/
- Data_Sup_Figure_5c/pump flow rate 0 mls/BB4/with derivo/26_BB4/1_aneurysm_array.txt
- Data_Sup_Figure_5c/pump flow rate 0 mls/BB4/with derivo/26_BB4/2_vessel_array.txt
- Data_Sup_Figure_5c/pump flow rate 0 mls/BB4/with derivo/26_BB4/3_agar_left_array.txt
- Data_Sup_Figure_5c/pump flow rate 0 mls/BB4/with derivo/26_BB4/4_agar_right_array.txt
- Data_Sup_Figure_5c/pump flow rate 0 mls/BB4/without device/
- Data_Sup_Figure_5c/pump flow rate 0 mls/BB4/without device/25_BB4/
- Data_Sup_Figure_5c/pump flow rate 0 mls/BB4/without device/25_BB4/1_aneurysm_array.txt
- Data_Sup_Figure_5c/pump flow rate 0 mls/BB4/without device/25_BB4/2_vessel_array.txt
- Data_Sup_Figure_5c/pump flow rate 0 mls/BB4/without device/25_BB4/3_agar_left_array.txt
- Data_Sup_Figure_5c/pump flow rate 0 mls/BB4/without device/25_BB4/4_agar_right_array.txt
- Data_Sup_Figure_5c/README.txt
