# Supplementary material for: Evaluating flow modulating treatment response in intracranial aneurysms using black-blood MRI in vitro
Source: Commun Med (Lond). 2026 Mar 27;6:170. doi: 10.1038/s43856-026-01413-z (PMC13031954; doi:10.1038/s43856-026-01413-z)
Supplement: Supplementary file 14 — Supplementary Data 11 [file 43856_2026_1413_MOESM14_ESM.zip › Data_Sup_Figure_5c/pump flow rate 0 mls/BB1/with derivo/23_BB1/1_aneurysm_array.txt]

308
249
391
367
331
483
432
351
276
470
408
344
438
378
312
386
316
309
309
313
291
247
485
496
457
392
355
318
246
611
576
523
496
456
383
301
625
597
577
539
483
414
315
600
574
550
523
468
389
286
538
533
526
479
423
344
529
520
472
426
361
504
463
415
344
453
399
194
238
258
284
297
264
448
453
465
483
451
393
359
322
582
589
611
588
531
491
452
377
290
622
652
646
612
582
544
492
428
338
644
651
635
615
589
562
514
435
323
633
616
593
588
581
538
479
402
266
586
557
563
567
531
493
444
313
538
543
548
520
496
453
326
526
524
512
491
438
311
498
496
473
403
472
437
349
138
236
325
381
409
443
458
413
361
343
310
440
535
577
583
602
623
587
528
504
473
388
274
665
663
647
652
675
666
623
590
563
509
427
335
675
638
637
657
666
648
618
590
566
531
465
355
641
629
639
648
639
621
602
590
565
523
449
312
627
629
634
622
607
605
595
559
528
496
378
603
617
606
583
584
581
546
526
508
404
595
589
563
555
556
542
530
503
402
559
542
535
534
533
527
491
389
512
516
513
513
508
468
361
485
489
483
473
425
311
455
445
426
362
395
371
293
161
224
285
341
373
377
355
331
299
122
245
373
469
523
553
581
586
546
508
493
447
356
271
430
562
640
668
669
682
695
665
623
611
591
519
409
292
574
669
689
686
683
683
693
689
660
637
629
603
539
453
343
696
690
669
664
662
660
663
648
627
612
608
587
548
474
336
702
695
672
660
650
644
637
623
612
599
581
568
538
424
710
675
649
642
636
628
624
616
597
562
553
549
468
304
633
613
613
623
619
608
599
586
556
545
543
476
332
572
581
600
605
587
574
568
555
545
530
463
338
552
567
574
568
556
549
546
537
513
444
324
517
527
539
537
530
522
518
498
424
458
484
506
504
489
492
473
388
421
461
467
457
459
427
321
398
420
422
415
358
375
382
356
214
273
300
313
313
295
169
275
361
427
486
516
517
504
491
454
382
297
114
218
375
508
593
633
650
664
660
635
623
611
556
472
381
243
390
545
653
707
718
706
705
707
689
668
664
647
603
529
424
288
502
623
683
693
698
700
694
692
684
666
649
651
644
603
539
453
319
638
672
660
667
688
685
671
660
646
631
628
628
603
583
555
446
672
684
687
691
687
663
648
638
633
628
611
587
583
577
506
346
698
710
679
666
655
642
633
636
630
606
580
571
569
521
399
667
641
628
629
629
625
619
610
595
576
566
563
526
426
591
595
594
600
607
601
586
582
572
557
549
515
425
558
559
562
579
584
577
572
561
544
523
487
402
505
522
539
553
558
553
540
528
508
461
366
463
480
502
522
522
509
513
502
436
317
404
436
475
487
478
490
479
389
378
429
449
446
450
420
318
381
413
417
401
344
384
382
338
238
271
174
258
335
406
460
484
482
450
385
315
123
258
393
485
548
597
627
629
622
614
577
498
416
326
187
343
504
614
673
695
695
693
686
675
678
668
616
560
506
394
200
362
528
654
717
744
738
714
701
698
688
677
672
651
633
605
528
393
341
484
581
649
686
699
703
699
695
692
685
665
653
648
643
616
582
533
419
514
556
606
631
635
652
676
678
675
664
650
640
640
632
601
588
590
528
359
541
627
657
652
657
666
671
663
646
637
642
643
627
603
589
584
547
434
629
679
702
690
667
666
662
641
632
638
632
622
608
590
572
544
475
332
606
676
689
657
653
649
639
629
620
615
609
599
585
574
556
495
354
583
617
624
623
614
608
611
607
598
597
589
571
565
553
489
358
544
573
581
561
560
580
590
590
592
580
556
536
519
464
344
530
514
507
526
550
562
569
570
567
546
517
484
428
440
448
488
508
516
533
539
536
537
521
467
382
372
414
434
454
495
507
501
518
518
444
327
314
353
408
462
476
468
483
475
394
291
362
422
444
447
444
409
326
305
372
422
431
402
341
328
396
392
331
187
255
333
397
429
429
383
303
160
290
393
466
536
597
627
621
584
518
440
355
107
216
366
500
589
636
664
687
694
690
679
648
591
529
447
309
139
285
474
615
683
716
726
711
702
696
690
692
679
643
623
599
494
313
129
277
479
656
745
764
766
750
722
714
707
696
686
670
647
639
638
587
478
331
234
441
583
642
671
697
710
703
694
695
704
696
674
665
652
637
614
600
582
505
336
543
564
536
553
588
609
618
624
640
661
659
650
649
653
638
605
597
607
573
446
486
515
582
612
607
605
609
626
633
631
626
638
648
643
627
606
589
564
503
367
552
669
698
692
673
656
658
659
641
634
634
633
634
635
612
577
558
528
413
619
670
716
715
684
681
676
654
641
628
617
618
619
602
581
571
532
421
555
636
668
657
650
639
629
623
614
608
612
606
585
577
569
523
419
555
587
601
596
578
577
589
594
597
607
600
576
553
538
505
420
554
557
542
529
544
568
572
577
588
592
570
535
509
481
406
520
478
480
518
541
542
550
558
560
560
540
497
449
367
413
412
455
477
493
523
529
521
543
547
490
404
341
360
392
443
495
502
494
517
521
461
360
297
335
399
454
472
481
489
469
411
313
355
408
453
474
462
416
349
323
382
444
452
412
356
355
402
382
203
286
320
320
314
280
239
322
398
484
547
569
565
526
437
334
148
283
429
532
586
633
677
701
696
666
613
544
462
345
201
334
476
589
662
689
691
697
708
705
691
672
648
616
546
400
105
200
386
583
688
715
732
740
724
711
705
698
690
674
655
660
647
555
395
193
361
576
743
803
793
778
762
745
741
734
714
701
682
654
646
645
609
541
428
151
319
534
659
691
702
718
717
693
683
697
702
696
686
681
667
641
619
612
610
566
421
234
469
629
607
527
515
553
574
571
565
584
620
626
626
648
663
648
625
619
617
593
510
352
595
612
514
482
514
539
550
556
555
563
590
595
597
620
645
651
648
635
600
578
549
447
500
456
561
661
676
666
662
654
651
645
635
629
629
627
636
646
627
588
574
563
479
319
423
586
693
728
744
738
716
703
687
672
662
643
621
622
624
606
589
581
553
473
331
507
558
627
699
712
684
669
657
650
645
628
612
617
614
596
585
573
536
474
355
461
527
608
638
631
615
605
603
606
603
605
614
610
592
573
549
528
484
376
539
560
581
593
581
567
574
589
589
591
600
603
588
560
535
521
477
370
565
550
555
541
530
551
573
574
573
574
574
577
559
530
501
447
337
543
506
472
468
499
520
536
556
548
539
562
567
524
469
406
479
415
406
428
447
481
524
527
520
547
549
506
442
365
401
374
381
400
436
479
502
518
530
510
473
413
366
366
386
409
443
484
515
511
474
432
368
363
382
399
438
483
498
484
450
389
373
390
437
472
460
435
406
341
375
398
377
344
184
254
344
433
473
473
461
419
328
139
254
390
484
550
614
658
671
666
637
559
450
339
171
276
424
572
654
676
687
703
718
717
701
669
621
550
444
291
175
312
458
573
652
702
715
699
690
696
696
680
670
670
668
613
483
313
167
295
484
651
719
722
733
748
742
730
720
712
695
672
662
676
664
591
479
347
153
284
459
644
776
822
805
783
777
774
770
754
735
725
702
673
658
647
617
587
517
364
119
216
410
611
710
731
739
739
714
681
675
677
678
678
682
697
689
662
637
626
625
603
494
303
160
314
542
683
651
558
520
529
535
524
517
522
552
567
586
636
666
663
649
645
627
604
555
429
216
450
649
660
547
465
450
464
495
520
519
519
535
543
556
597
638
651
655
650
615
595
583
502
346
552
652
555
481
532
600
620
635
660
661
649
626
618
619
623
625
632
643
627
603
599
590
524
388
537
421
450
612
729
756
754
750
737
712
683
676
678
656
622
619
622
608
600
596
577
521
414
340
422
566
660
715
744
731
696
669
657
663
665
645
619
617
615
605
598
582
555
530
441
414
468
513
592
668
680
652
632
627
625
623
617
619
620
610
603
591
567
549
536
459
474
487
541
596
630
640
632
617
607
605
609
615
612
606
600
583
558
543
520
445
563
565
552
570
612
616
591
588
596
604
605
590
584
590
579
552
528
488
413
599
547
530
552
553
541
548
560
569
578
564
559
578
576
546
512
470
389
599
541
500
483
490
506
508
517
543
545
548
567
565
535
506
456
365
571
488
453
462
479
476
482
512
534
557
559
536
518
497
435
498
447
436
451
465
472
491
526
554
552
521
500
464
392
443
407
426
456
472
494
524
543
547
528
482
410
422
444
469
503
526
526
530
521
456
360
417
426
467
495
488
474
455
391
370
397
424
421
392
358
327
338
186
262
322
350
359
341
288
217
319
412
494
558
593
599
580
530
451
358
138
246
393
543
629
665
689
711
718
712
688
637
554
447
320
160
274
411
556
673
724
719
701
697
703
704
697
683
659
611
526
381
140
273
433
565
642
683
710
716
698
682
682
680
667
656
668
678
643
540
393
127
252
415
574
682
719
716
728
752
757
746
734
723
699
669
661
670
658
605
532
422
202
382
559
684
766
808
806
787
784
793
783
755
746
741
714
685
666
648
622
602
555
413
155
293
496
665
736
757
768
750
701
668
659
648
635
643
676
694
692
676
660
640
626
605
529
372
235
402
591
704
692
619
559
518
490
485
478
465
470
498
545
609
656
668
662
654
627
602
580
486
307
152
311
518
668
680
586
477
418
411
445
489
493
481
479
489
513
567
622
643
650
646
620
604
598
536
389
380
600
678
595
494
477
515
560
607
652
665
642
612
602
606
612
616
623
628
618
611
613
602
544
432
620
599
477
460
581
707
753
751
749
746
716
680
676
691
665
622
618
618
608
608
612
593
554
474
490
383
444
618
746
780
759
728
698
669
654
668
681
658
626
620
616
608
609
599
581
573
507
337
351
418
536
619
673
707
698
660
642
643
639
632
629
630
620
608
606
606
584
570
572
518
370
418
465
512
585
652
682
672
663
651
627
612
624
636
616
604
602
596
572
554
540
500
402
480
507
555
588
626
663
667
634
607
606
621
621
601
593
597
587
564
540
507
473
410
542
555
538
553
608
624
595
581
582
586
587
581
579
590
581
559
534
502
462
392
592
557
533
549
563
561
561
552
544
562
568
573
581
571
554
547
517
450
365
612
552
518
521
539
552
540
528
549
569
577
573
555
550
547
512
433
552
505
493
504
522
530
530
544
569
583
578
557
551
532
485
411
500
465
460
488
515
528
544
566
583
588
578
550
504
451
469
458
487
510
524
545
566
574
587
585
540
478
418
487
493
492
499
531
558
560
561
554
505
439
369
479
470
469
497
532
536
524
507
458
383
457
450
461
488
493
479
461
412
420
412
428
431
414
397
363
370
363
207
256
186
252
329
395
443
481
498
471
407
345
136
235
350
473
567
616
642
666
676
650
596
548
490
376
148
251
387
531
659
720
722
715
724
732
718
693
669
635
550
426
146
259
404
542
651
723
744
726
701
694
696
695
687
681
677
652
592
464
294
233
398
547
642
683
694
700
707
700
691
685
678
665
656
662
674
652
572
435
296
184
363
542
648
695
714
720
727
750
767
758
744
729
703
675
663
661
647
602
538
428
275
129
277
490
646
707
742
788
807
795
790
801
784
756
752
751
718
684
668
649
627
592
536
416
257
208
382
575
699
742
764
780
751
691
665
657
622
599
631
672
681
682
682
672
652
617
585
532
427
160
317
491
630
712
721
679
606
518
461
456
453
418
410
456
516
576
635
666
669
657
624
598
591
533
374
205
402
577
676
694
626
516
426
388
405
450
463
444
437
451
478
533
599
634
639
635
621
608
604
563
434
244
454
628
688
630
510
431
449
517
581
629
648
636
609
593
593
595
603
615
621
615
619
621
604
556
470
283
499
650
640
529
452
508
642
730
743
743
747
725
692
690
694
666
626
624
624
611
615
625
603
568
508
358
530
646
563
438
454
619
769
799
754
720
704
680
667
679
686
665
638
631
623
613
619
616
600
591
538
390
601
489
385
452
617
718
727
713
693
662
650
658
651
633
631
639
626
612
610
615
600
587
588
550
430
429
365
428
534
600
648
699
712
684
670
670
640
613
626
642
621
603
606
602
585
568
553
536
476
370
418
473
529
602
664
696
695
681
653
621
612
626
625
608
607
604
592
577
557
526
520
495
446
475
513
564
589
618
658
659
619
598
597
598
596
595
598
600
590
575
558
527
516
489
510
531
554
549
562
607
626
603
588
583
573
582
588
589
588
584
576
566
545
512
465
563
577
565
559
578
597
594
587
580
572
588
599
588
581
579
582
574
548
508
444
575
560
544
543
560
568
573
572
573
588
607
603
591
591
593
575
544
503
427
553
524
506
509
526
550
562
565
582
601
609
609
607
598
573
543
494
405
542
507
494
520
556
566
565
581
599
606
613
610
590
569
542
473
536
521
540
565
566
565
583
599
599
604
604
581
554
514
428
533
534
548
558
565
580
596
597
598
605
577
521
456
506
532
557
564
571
589
596
598
602
566
481
385
541
559
545
547
572
584
573
559
521
431
534
512
515
542
548
516
479
441
456
469
483
473
435
385
177
235
295
362
422
436
399
193
294
391
471
523
557
591
606
576
519
469
409
113
233
369
492
601
666
681
680
695
705
677
629
612
591
488
143
247
396
533
639
718
748
731
714
721
730
712
679
671
676
627
522
390
237
387
532
637
698
728
735
722
704
702
706
704
690
678
680
676
638
534
369
188
352
523
632
681
696
696
697
703
702
700
697
691
679
670
667
671
655
584
451
320
198
134
276
480
637
689
696
714
729
730
742
761
757
745
729
706
683
670
657
642
593
512
404
273
191
377
585
700
712
720
772
805
794
786
797
783
759
755
749
712
680
663
649
622
570
495
398
285
138
281
481
641
716
734
752
773
750
689
671
662
619
597
640
676
665
667
676
674
658
617
567
523
463
334
193
392
571
669
718
736
713
639
533
454
444
440
394
383
441
504
550
613
661
669
660
628
595
590
567
443
250
470
623
691
711
667
564
461
393
375
402
421
405
401
421
447
496
571
622
634
637
625
608
601
584
488
312
135
299
505
642
695
665
539
424
421
485
536
575
605
610
600
581
566
561
575
604
619
620
626
626
601
565
508
372
150
336
535
654
664
574
448
435
564
685
716
722
735
730
708
698
686
649
618
621
625
620
626
633
605
572
529
407
346
563
668
614
487
441
557
723
777
742
718
712
699
687
689
682
663
644
639
630
622
624
626
606
585
549
442
564
657
557
429
468
643
756
741
701
685
668
658
668
653
624
629
642
632
620
618
619
608
598
586
557
483
351
609
490
393
468
625
696
697
714
721
684
669
677
645
607
620
636
624
613
610
605
598
586
569
560
532
406
437
366
438
554
622
674
730
745
707
676
662
635
617
627
625
614
615
607
594
590
580
556
558
557
428
372
427
504
566
627
668
688
686
660
624
606
609
613
608
606
609
609
593
588
582
555
551
553
433
438
491
533
574
595
622
658
651
610
593
603
601
603
602
601
601
596
591
580
556
548
533
440
501
523
548
569
601
647
658
624
604
604
603
613
613
598
591
603
603
584
558
550
530
443
524
526
543
569
610
634
624
607
601
598
614
627
610
597
613
625
594
564
565
524
426
540
532
536
551
573
592
600
597
592
611
629
620
610
619
630
608
587
572
512
403
551
538
532
545
584
615
611
604
616
629
625
619
621
620
618
608
572
494
547
552
566
594
622
620
618
625
629
623
621
622
618
617
606
553
471
557
577
585
605
622
627
631
631
627
628
639
634
610
580
519
440
559
574
598
630
636
633
637
642
645
657
645
600
540
467
572
610
641
633
623
644
659
650
639
618
566
483
388
615
632
621
623
649
658
630
595
562
504
402
579
592
611
625
614
584
541
488
409
515
543
527
501
483
442
371
375
353
330
202
295
390
471
536
582
579
535
475
151
286
412
510
580
622
647
667
672
653
619
580
511
385
88
189
348
500
606
674
700
695
690
701
710
690
657
652
648
568
426
103
220
377
533
641
698
733
738
722
713
723
735
718
680
667
684
663
589
488
349
185
351
520
632
685
708
723
731
727
719
718
731
730
707
689
684
683
660
589
457
331
143
288
474
617
675
689
699
706
708
710
708
705
708
710
701
692
684
679
661
598
489
381
275
211
391
574
682
698
697
721
736
733
731
744
743
737
723
707
694
681
667
649
597
510
415
318
202
128
280
486
648
715
712
718
762
796
783
774
785
779
767
760
740
704
678
664
651
627
569
493
422
341
232
176
369
570
685
723
731
741
763
753
706
687
678
643
625
663
683
664
666
674
670
659
626
577
541
503
396
107
239
462
631
698
727
742
723
666
574
489
467
456
407
393
451
511
553
614
664
670
661
641
601
591
592
504
313
142
301
521
655
705
729
700
614
512
419
362
368
386
373
369
393
425
475
556
621
644
646
638
613
597
599
546
378
170
350
542
652
704
698
588
466
430
446
464
497
541
563
563
545
518
513
537
586
621
633
640
634
605
584
551
427
183
384
562
653
684
622
471
405
497
611
655
676
706
714
708
686
650
607
583
601
623
628
637
643
614
578
554
464
182
394
584
676
653
535
423
471
633
728
730
723
721
710
700
691
673
647
627
628
630
628
631
633
611
583
559
500
371
170
375
588
688
615
470
443
587
722
732
703
694
676
663
665
646
622
628
636
628
624
627
623
615
604
585
565
531
439
344
571
665
555
423
477
655
740
714
710
719
686
669
673
638
601
619
634
627
623
622
610
608
605
585
572
564
476
546
624
495
391
477
643
711
714
747
761
716
681
674
645
621
630
632
625
624
616
597
606
611
584
575
582
491
594
472
385
460
589
657
691
726
734
700
662
638
625
624
629
625
620
620
614
597
602
605
578
570
581
494
483
399
444
538
601
643
669
683
683
655
616
611
625
627
620
615
613
613
609
602
590
571
568
571
502
408
436
518
568
600
627
657
690
682
638
621
628
625
623
618
611
610
624
616
587
569
574
576
508
390
426
519
553
564
586
624
667
681
652
630
623
613
626
639
618
607
631
645
605
578
595
584
506
398
504
568
574
573
595
619
634
638
633
617
609
633
649
631
613
635
654
624
596
606
589
503
391
563
598
585
593
603
609
631
645
638
633
645
655
640
631
637
646
635
620
614
587
501
392
562
570
591
612
624
637
647
646
649
656
655
646
639
637
636
637
634
620
583
504
395
546
568
608
640
639
643
652
655
659
657
650
644
643
644
645
641
620
569
484
563
588
628
640
648
665
667
659
659
660
656
657
660
656
637
594
527
426
590
618
627
649
678
672
656
662
674
666
652
647
641
606
534
446
622
628
650
670
666
663
672
676
660
637
620
600
543
440
615
641
652
657
668
674
663
650
632
596
536
445
563
595
628
645
632
614
608
588
523
421
444
502
518
498
484
477
432
391
465
508
533
500
209
324
433
544
625
670
688
675
638
591
512
118
248
400
521
596
643
678
695
699
697
697
687
656
583
473
161
296
456
590
669
699
694
685
690
697
703
699
681
673
670
620
519
394
161
333
503
626
686
714
728
726
717
720
731
743
732
691
667
679
672
630
568
454
130
275
472
625
684
692
701
721
735
737
734
735
750
751
722
694
689
684
663
631
561
455
221
394
562
663
684
686
700
714
721
718
709
703
708
717
713
707
704
692
669
624
563
497
397
140
310
494
625
682
690
700
727
736
729
723
721
720
720
714
704
697
693
683
666
622
553
493
428
306
184
378
570
673
707
713
726
753
774
763
755
767
768
763
755
725
695
681
672
660
639
594
546
503
434
300
93
240
454
624
699
725
736
738
752
756
726
706
696
674
664
683
690
674
674
675
665
660
643
612
588
555
456
133
305
523
657
702
731
745
729
690
630
555
515
495
448
431
480
539
583
636
672
671
660
651
623
601
606
551
376
182
364
564
667
704
731
720
660
570
460
379
363
370
353
344
372
418
479
560
628
652
656
649
622
597
603
583
441
213
406
576
661
709
717
639
534
458
400
381
417
468
492
494
479
458
460
503
572
628
645
648
641
615
599
583
481
220
428
585
661
707
671
527
425
447
506
553
604
650
669
667
640
591
541
524
565
618
638
643
647
627
594
577
516
363
218
437
601
679
687
591
433
404
529
650
698
716
717
704
694
680
659
622
585
589
617
634
635
635
617
592
574
546
448
206
419
606
698
656
506
403
484
638
710
719
713
685
662
653
640
630
639
623
601
614
632
627
614
609
591
575
563
501
184
377
587
692
608
445
432
596
716
713
708
716
689
671
658
627
611
635
634
612
619
628
618
613
613
595
576
575
525
140
325
553
658
554
419
473
659
741
714
725
749
723
701
686
651
622
635
635
631
628
619
608
616
625
597
578
585
539
390
269
512
622
525
418
491
653
723
717
733
744
710
679
666
651
641
640
635
631
628
618
605
610
617
596
580
590
546
409
447
587
521
429
481
609
685
708
723
719
687
653
636
645
648
645
634
628
627
626
618
607
601
592
588
593
551
432
529
424
465
587
659
683
698
704
696
673
647
649
655
640
628
629
631
633
636
624
602
595
600
597
555
465
414
449
582
645
649
654
676
690
686
660
648
642
628
632
644
634
622
644
654
619
599
611
608
562
480
429
560
654
652
636
652
667
665
656
649
636
630
647
661
643
624
650
668
635
606
618
620
572
487
381
495
632
666
647
659
667
661
660
663
652
654
668
670
655
648
657
667
642
615
624
630
584
488
375
556
625
632
655
673
669
666
663
653
660
671
671
663
659
653
647
636
631
639
638
591
490
584
612
632
662
683
675
660
654
664
672
672
669
659
649
645
647
652
653
637
581
473
634
623
643
682
682
670
679
680
672
672
674
664
655
661
671
664
642
612
542
404
634
640
659
658
667
693
695
672
668
669
663
652
653
665
651
611
560
459
646
653
645
657
678
679
669
663
658
653
642
634
637
621
559
465
643
662
674
672
663
662
660
653
650
654
639
612
562
459
622
662
672
674
675
670
662
664
659
620
539
430
514
575
621
627
613
608
604
560
470
323
392
407
387
381
425
539
597
612
620
593
521
229
361
478
569
656
715
730
728
722
703
665
590
470
104
215
363
510
610
653
673
696
706
700
697
711
714
688
628
551
431
122
263
410
537
632
691
706
690
683
688
690
692
699
692
676
676
657
595
483
106
253
457
607
669
687
712
729
729
724
729
735
743
736
698
668
679
679
654
620
536
383
207
381
573
686
698
687
697
723
740
744
742
743
749
747
716
690
696
687
658
655
644
566
431
161
320
489
615
673
682
690
708
718
725
723
711
701
703
707
704
703
714
704
671
645
639
620
526
353
219
407
567
643
671
688
715
732
732
722
718
712
707
706
702
696
696
700
697
682
648
614
597
560
428
241
118
266
468
620
677
698
720
736
745
751
745
742
750
752
752
744
713
688
682
681
674
653
626
614
603
534
375
138
320
526
650
697
727
744
740
743
754
738
722
712
703
697
701
701
684
685
682
666
660
655
648
637
606
510
323
178
384
577
664
691
728
749
734
717
684
625
576
549
511
494
529
583
628
662
680
670
660
657
644
618
612
580
433
234
439
607
673
694
721
727
701
629
522
431
396
385
359
348
382
445
516
585
639
661
660
651
630
602
600
599
495
266
466
613
676
710
720
682
608
501
383
334
364
403
413
414
415
419
442
498
576
637
651
645
640
622
608
599
523
344
266
478
613
675
721
709
599
482
420
404
441
517
573
590
589
564
520
481
483
547
620
644
641
643
638
611
596
552
424
261
481
623
682
711
649
487
391
439
541
624
674
689
681
671
653
621
578
540
553
610
639
636
634
628
607
593
579
503
251
468
626
698
683
553
396
397
539
662
716
719
690
663
652
639
642
641
597
566
599
635
630
615
616
606
591
583
538
388
230
426
603
700
649
476
380
491
649
707
717
717
692
670
653
630
628
647
622
589
608
631
625
619
620
609
585
577
555
424
182
365
561
674
611
445
425
596
719
708
701
725
720
706
690
649
628
636
630
619
623
622
620
624
632
611
586
586
571
457
134
307
517
636
573
448
480
652
742
714
707
727
712
694
685
669
643
637
636
635
631
621
613
621
626
612
594
597
588
488
243
459
597
553
453
497
651
733
729
730
727
687
656
660
674
664
646
640
642
641
637
625
615
614
615
608
604
591
514
374
387
574
550
448
499
648
722
729
733
724
687
660
660
678
674
651
640
647
649
649
647
630
617
621
621
604
578
536
422
540
553
441
493
658
728
710
701
701
690
674
664
664
659
643
643
654
650
643
656
657
635
625
630
608
585
556
463
541
464
480
637
737
711
676
681
685
682
670
660
652
648
658
664
653
641
664
679
652
626
626
619
601
567
466
514
464
567
708
718
681
687
695
689
684
678
661
665
677
675
665
664
674
679
653
628
632
641
623
568
450
478
506
632
688
683
694
700
690
688
679
660
666
679
682
678
677
670
657
641
637
647
654
632
565
435
512
586
651
675
683
695
694
686
670
660
667
676
682
683
675
664
657
652
650
655
653
629
560
417
587
655
681
669
679
696
689
677
688
693
678
678
682
678
672
684
685
665
642
638
614
520
618
673
667
660
677
669
675
707
716
690
674
678
678
676
679
677
650
625
618
566
413
596
651
661
660
654
665
688
694
680
666
662
660
655
648
648
643
618
565
446
574
647
675
681
686
675
657
653
651
646
643
650
649
646
630
562
426
547
640
689
705
701
683
674
676
677
674
672
662
619
534
397
453
540
601
657
691
688
677
680
672
630
559
447
252
330
420
497
508
486
479
471
465
555
627
658
659
664
654
599
512
212
357
509
617
672
714
742
737
731
737
734
697
639
549
78
183
327
469
589
666
686
686
696
699
690
689
704
707
695
663
617
519
65
185
365
508
588
641
692
710
696
692
692
687
683
692
684
675
685
687
649
554
388
153
344
554
665
677
679
711
739
739
737
736
735
733
728
694
671
688
694
670
651
585
440
134
290
480
638
701
694
691
710
725
735
741
741
738
734
727
694
682
707
704
659
656
679
624
486
228
412
559
640
672
688
707
720
713
716
720
714
703
697
693
690
691
717
715
669
649
673
684
607
429
140
297
482
605
648
671
707
734
739
726
722
721
714
705
701
698
694
693
703
703
682
658
651
662
643
520
307
166
343
530
641
678
702
732
743
737
734
732
736
739
738
737
732
705
684
683
686
681
668
648
653
657
597
435
196
397
581
667
697
727
744
735
731
740
733
726
723
718
715
714
700
683
684
685
673
666
658
662
656
629
542
364
234
456
622
674
689
724
746
737
728
714
677
633
606
579
569
591
629
654
669
678
673
661
654
655
630
610
590
475
120
290
504
643
681
690
711
729
727
684
600
519
462
422
391
389
434
505
569
615
652
668
662
647
639
613
600
600
530
342
130
318
525
643
687
710
717
707
664
563
431
362
355
351
344
352
381
422
472
531
601
651
656
640
634
628
616
604
551
404
124
317
525
638
684
726
723
656
549
433
352
364
427
471
482
482
471
456
455
487
565
637
648
636
637
643
627
610
575
468
117
308
526
642
679
712
689
559
425
384
426
509
583
619
625
617
586
550
521
505
545
614
639
631
630
636
626
609
594
531
379
117
297
515
642
685
691
606
440
364
444
570
657
684
673
663
655
635
615
595
547
541
593
633
628
617
622
622
605
593
562
435
275
473
617
695
675
523
368
400
562
675
714
711
688
674
666
648
637
627
578
557
596
628
628
619
623
624
603
585
570
474
223
413
575
682
652
474
372
499
670
707
696
704
702
694
680
658
638
625
596
587
606
625
625
631
636
629
607
593
587
511
168
356
533
646
612
461
427
596
734
711
680
697
700
685
677
663
642
626
620
618
620
619
622
630
635
630
614
606
604
545
388
129
293
483
604
571
455
475
641
743
719
705
714
692
661
668
677
658
639
640
643
639
636
632
627
626
630
623
613
614
569
431
212
412
579
555
453
504
664
734
719
727
734
694
666
676
690
673
648
650
660
658
656
655
640
628
634
628
608
599
585
482
127
333
555
563
454
520
690
743
712
714
721
695
683
680
679
667
653
651
659
657
656
664
663
651
645
634
607
589
596
529
229
475
560
479
510
678
758
715
685
689
692
694
689
678
667
662
660
658
653
652
670
683
670
651
638
614
601
605
535
329
519
517
487
610
736
723
679
684
693
703
712
695
670
670
679
672
669
673
683
682
670
658
648
637
627
606
512
422
528
492
543
668
707
696
698
695
691
703
694
668
673
685
685
685
683
680
662
654
651
664
656
638
601
497
445
503
543
622
681
702
701
694
685
683
679
672
672
679
682
685
682
677
671
663
656
664
652
633
601
497
426
535
615
673
694
685
692
694
687
684
696
694
673
669
679
684
690
711
705
671
644
637
634
590
453
401
536
641
680
669
667
684
679
691
718
718
689
673
682
692
700
711
699
652
624
636
621
508
346
532
644
667
663
662
666
680
699
700
691
685
683
683
678
666
656
642
633
616
530
340
358
539
639
673
684
685
687
678
660
657
667
665
657
651
653
660
658
614
504
344
493
619
685
707
712
708
688
673
684
689
677
668
677
663
597
468
250
410
532
597
645
700
728
715
707
714
699
661
615
525
373
241
317
398
492
562
570
551
547
533
474
466
583
637
663
682
689
693
693
654
568
468
324
473
614
705
728
734
744
735
730
745
747
714
675
620
520
132
280
439
551
632
686
696
689
694
692
685
685
693
695
699
698
668
584
434
96
251
446
578
621
645
687
709
703
702
699
691
685
684
681
678
696
701
677
607
461
75
208
420
606
677
676
686
724
747
743
742
739
733
727
721
695
679
701
706
679
664
617
481
171
364
555
666
691
689
708
731
728
725
731
734
728
720
711
682
676
714
721
669
651
675
634
512
115
282
481
607
654
675
700
729
730
710
703
717
716
705
694
686
676
680
715
723
673
642
668
684
629
474
168
358
532
620
655
690
725
745
742
727
723
732
729
711
706
702
695
694
705
701
678
659
658
670
658
563
355
207
408
570
650
690
718
736
738
733
728
726
737
736
733
730
726
704
686
685
689
684
673
657
653
653
608
468
91
245
456
619
688
714
730
734
727
724
721
717
723
729
726
727
721
697
674
674
687
689
673
661
658
644
619
554
397
125
291
506
652
696
707
726
736
733
727
721
700
676
652
639
639
650
665
664
665
678
677
663
659
663
637
607
593
501
144
340
543
659
692
703
718
728
734
711
671
615
547
483
451
464
516
579
620
641
658
671
662
649
647
631
606
600
550
385
145
361
559
653
693
716
715
712
695
628
534
462
401
342
320
343
400
473
541
591
635
666
661
644
636
635
621
609
568
444
142
357
560
651
688
721
720
684
607
491
389
360
368
374
379
386
396
425
475
535
606
654
654
638
636
644
640
620
590
502
347
139
346
560
657
676
704
706
624
492
385
351
399
464
508
529
523
487
461
468
503
574
631
639
630
634
644
640
620
605
555
420
144
336
549
652
671
686
656
522
395
379
450
543
596
615
628
628
590
541
511
503
544
606
630
626
626
631
630
617
601
581
481
133
311
510
626
678
686
585
412
362
472
598
666
681
671
670
675
656
615
565
518
536
599
629
627
627
633
637
622
596
583
517
358
258
455
591
679
676
514
355
418
606
694
695
691
689
682
675
670
650
600
544
547
595
623
630
632
638
644
630
601
586
547
410
191
402
558
654
636
470
374
523
709
721
675
676
684
665
651
656
654
626
590
581
594
615
633
636
639
643
631
607
601
572
449
145
337
513
617
584
448
426
599
735
709
678
697
692
661
654
661
652
640
636
627
615
627
644
641
633
631
624
614
616
594
483
249
447
592
561
446
479
641
714
689
705
733
709
681
679
683
659
651
659
659
650
654
662
652
636
630
623
614
611
603
519
156
367
573
566
459
523
676
710
681
711
738
710
696
696
685
664
655
658
660
658
660
666
668
657
649
637
613
593
600
555
383
270
509
567
479
522
677
727
688
687
702
696
704
709
689
668
664
662
657
656
658
667
679
677
665
647
619
598
606
568
400
162
380
532
503
491
619
721
704
679
683
686
708
727
705
672
674
679
673
671
674
681
682
679
677
663
639
625
615
555
387
217
440
519
488
553
671
705
700
696
683
686
711
701
674
678
695
691
687
687
686
668
661
668
678
663
636
610
538
369
298
462
513
554
632
687
710
707
692
679
686
686
677
678
681
682
683
682
681
678
671
670
684
665
626
604
542
301
456
557
630
675
693
692
701
699
695
696
700
682
662
660
671
679
689
715
713
690
671
648
624
604
516
273
443
576
656
673
665
681
697
698
706
716
696
672
672
684
692
701
720
711
671
643
647
635
554
393
222
418
589
667
668
661
669
678
692
699
690
688
700
703
694
686
679
668
646
638
638
575
401
216
445
611
675
683
681
681
684
675
662
664
685
689
672
661
660
667
665
633
550
244
424
563
653
696
705
711
711
697
681
692
700
686
673
687
683
628
512
308
464
574
633
681
728
745
729
724
729
710
678
651
576
423
290
377
462
541
592
602
598
590
569
517
437
534
645
677
682
705
724
721
714
689
620
531
435
561
673
741
744
737
750
750
737
748
753
731
712
677
588
218
391
545
619
660
690
690
683
694
696
684
686
691
694
711
720
689
620
502
152
328
513
622
649
661
689
699
701
705
708
696
692
690
688
689
698
690
676
645
536
103
264
478
623
667
675
709
743
744
740
740
740
735
730
728
712
695
703
694
672
674
649
525
74
200
416
599
674
675
688
727
748
729
714
720
725
722
715
711
693
684
714
723
681
657
670
634
533
132
324
525
636
667
686
709
732
732
707
696
708
712
704
694
689
681
684
714
724
683
650
659
662
625
504
197
411
569
628
666
710
733
736
736
728
724
734
734
717
711
708
703
702
707
698
677
659
660
655
641
571
384
79
247
462
599
656
699
730
732
727
733
729
725
736
735
729
726
721
706
693
689
688
683
680
667
642
627
597
486
123
297
499
640
706
735
734
721
718
721
712
703
715
725
723
723
718
692
671
672
689
694
681
669
654
628
608
564
425
166
343
532
659
715
735
735
731
725
722
714
705
695
685
677
679
684
681
666
665
679
683
666
663
669
642
610
599
519
324
182
381
559
654
700
726
732
729
720
711
712
688
626
557
530
547
593
637
655
660
669
673
662
658
667
648
617
605
562
407
170
391
571
649
697
727
722
709
692
665
635
584
488
394
365
396
464
545
607
641
658
666
664
654
648
642
632
617
581
470
159
387
577
655
693
722
708
685
644
569
487
426
370
330
330
347
379
445
529
598
640
658
655
651
645
648
644
629
600
531
387
159
379
584
666
681
699
702
664
573
450
358
344
365
389
416
418
395
400
459
540
609
641
637
640
646
651
647
630
613
575
458
169
370
575
660
665
681
685
606
470
369
353
413
475
505
532
540
500
444
440
493
579
629
628
630
642
645
639
624
606
591
514
350
161
347
542
635
663
686
640
489
377
392
479
565
611
619
628
641
619
550
484
476
552
624
635
630
637
641
644
633
606
584
544
415
124
293
495
607
668
682
559
380
369
517
631
664
673
676
670
670
674
639
555
498
535
604
632
633
638
640
649
646
608
578
565
466
221
443
582
657
648
492
351
451
653
714
678
671
678
660
642
661
668
616
555
544
576
620
639
642
638
645
638
605
588
583
503
155
375
545
630
601
454
387
540
711
714
669
678
683
658
638
651
661
650
620
588
580
623
657
651
637
630
620
608
609
600
523
105
281
483
610
574
449
449
600
693
678
682
714
706
682
672
666
656
656
658
636
617
639
666
660
645
632
620
619
616
604
538
379
181
401
588
570
462
512
648
675
658
701
737
713
697
690
677
662
659
664
655
645
648
658
666
659
649
641
630
609
592
556
410
108
310
539
573
477
522
662
694
667
700
719
695
696
702
685
669
669
665
661
660
657
662
674
675
665
654
640
612
600
573
435
208
436
549
494
494
623
706
696
700
704
684
699
718
697
676
682
683
678
675
676
681
685
685
677
664
650
634
617
574
434
271
467
510
486
566
675
712
718
709
681
682
706
696
679
690
701
694
690
688
687
679
670
667
677
676
645
614
563
418
323
473
518
563
641
697
723
720
696
682
689
693
685
684
686
686
684
682
680
677
670
673
698
686
630
598
560
402
327
480
579
646
681
697
705
718
715
709
710
705
678
660
668
677
677
678
697
702
701
704
673
617
594
542
311
487
617
671
666
667
698
716
713
720
711
679
665
684
695
689
687
703
705
686
672
662
633
565
429
279
486
629
669
659
662
674
682
695
688
671
683
709
714
692
678
674
670
651
646
649
591
431
92
278
499
641
681
676
670
670
672
666
659
666
687
692
677
666
665
669
665
640
571
416
289
475
600
662
691
703
710
712
698
683
687
696
690
683
692
689
639
542
205
347
493
595
667
719
752
750
736
733
733
713
691
671
600
458
326
435
528
583
608
627
634
625
592
542
477
566
667
697
700
727
749
739
725
711
667
598
525
627
708
755
743
735
758
765
746
748
754
750
743
712
629
488
322
496
626
672
687
695
679
670
692
700
684
683
690
699
719
720
687
636
558
237
415
567
651
673
682
693
687
684
703
710
700
696
698
701
702
686
661
657
664
596
417
135
321
518
625
657
680
725
749
736
728
737
741
739
737
738
734
717
696
669
654
677
676
572
414
88
226
443
616
673
670
686
730
750
727
710
713
719
720
719
718
713
703
711
707
681
670
676
643
558
418
154
356
549
650
680
695
705
718
721
704
694
699
703
700
696
694
690
690
710
719
697
675
666
651
624
527
73
236
461
599
638
679
723
729
720
725
724
721
731
731
716
711
708
705
704
705
699
683
680
671
647
628
577
410
108
298
513
624
660
704
733
724
719
733
730
726
735
735
722
719
716
708
700
692
685
684
688
678
640
612
597
506
312
158
344
533
646
706
742
735
713
719
732
715
700
709
717
715
712
708
692
683
681
689
691
684
678
656
624
611
582
447
201
387
547
646
711
745
740
722
724
721
712
702
701
699
696
693
692
685
677
679
683
679
666
671
675
648
621
611
537
340
214
416
565
639
697
740
744
727
705
700
716
716
677
629
612
616
641
665
675
675
674
671
660
668
679
658
626
615
573
426
201
418
576
642
698
741
730
700
676
675
689
663
580
499
472
490
542
606
647
664
663
663
666
668
660
647
639
623
591
497
341
185
415
587
657
704
732
708
676
663
635
590
524
436
375
370
390
433
511
592
637
647
649
656
665
658
650
651
637
604
551
427
183
411
598
670
693
704
696
681
644
548
437
372
338
325
344
361
368
412
504
592
634
638
636
653
658
655
657
637
614
589
494
192
403
595
664
668
682
697
662
563
422
328
334
371
382
403
422
403
385
433
531
618
645
630
640
652
653
647
633
610
594
537
385
181
379
570
644
655
682
674
567
432
357
368
441
504
520
528
544
525
464
428
478
593
656
641
633
642
646
645
644
613
584
560
451
148
330
531
624
661
683
606
439
355
418
518
586
622
636
634
635
631
580
489
464
548
632
644
635
638
639
644
650
616
579
575
502
260
483
606
657
659
534
372
388
554
657
663
664
675
664
649
663
651
573
507
521
582
632
650
642
636
639
637
610
587
587
532
185
415
575
641
619
483
377
475
658
712
676
668
679
663
645
660
672
640
584
542
559
627
665
657
644
637
622
610
607
599
549
406
125
321
517
621
587
462
430
559
684
695
678
688
689
677
665
668
676
674
644
593
582
630
668
665
654
648
629
622
617
598
554
417
217
434
596
572
467
499
626
675
665
695
717
696
681
676
672
675
675
662
639
626
636
651
658
661
655
650
650
627
595
563
432
129
342
557
577
475
520
659
687
666
707
725
694
686
687
678
674
671
663
661
658
651
653
665
670
660
656
658
636
605
578
451
244
477
565
492
501
636
705
698
719
726
691
691
705
690
676
676
677
676
677
676
679
691
690
670
654
663
649
623
588
461
322
492
504
492
587
689
720
736
725
685
683
700
690
679
687
694
690
688
689
690
691
683
663
662
677
657
618
582
452
153
345
473
520
581
661
711
734
727
699
688
691
693
688
688
688
689
687
682
678
677
671
668
692
694
640
601
575
429
345
498
599
662
693
706
721
733
728
715
716
710
680
668
684
692
680
668
678
686
696
712
686
622
594
553
346
526
649
684
669
674
714
724
724
723
716
680
673
704
712
692
675
682
690
684
684
669
632
569
448
138
331
535
649
660
649
660
674
681
691
685
677
692
718
718
696
677
668
662
650
649
653
596
448
130
328
522
640
672
668
661
662
659
656
658
669
677
678
672
664
666
667
663
647
579
429
312
496
620
671
691
704
708
701
690
677
674
675
676
684
693
686
647
562
229
381
517
616
697
750
760
745
736
735
726
709
697
679
608
481
223
353
480
578
613
621
650
668
648
609
566
501
362
387
373
579
670
707
715
733
749
745
735
721
693
646
559
579
669
737
768
747
734
756
766
751
748
750
752
755
728
655
542
417
570
670
703
713
709
678
663
688
700
687
683
686
700
717
707
677
648
594
462
327
495
606
663
683
696
699
682
675
698
710
698
693
697
707
706
675
639
644
667
626
471
186
382
550
627
656
686
726
745
731
725
730
738
738
735
736
742
733
698
655
639
668
684
605
449
114
255
460
616
672
675
689
724
742
727
711
711
716
719
718
718
719
716
713
697
681
678
677
650
583
440
182
379
557
657
696
706
701
704
712
705
695
696
698
697
693
690
690
693
707
710
705
696
677
649
629
550
96
273
494
620
656
694
724
718
710
717
717
716
727
727
710
704
701
701
701
701
701
699
699
683
645
628
588
441
139
341
550
644
669
707
731
717
717
731
728
724
733
729
714
709
707
704
698
692
688
690
692
683
645
616
610
532
339
183
385
560
645
693
733
734
715
723
737
722
707
707
705
704
700
696
691
690
690
688
685
682
677
655
629
625
601
463
214
420
564
633
691
735
736
723
728
727
716
706
702
702
702
695
687
683
687
695
689
673
661
669
667
646
630
624
551
361
226
441
578
635
691
736
741
723
706
698
705
708
698
684
670
657
660
673
681
690
686
672
664
670
672
653
630
624
592
458
224
447
590
644
700
745
735
703
679
674
689
682
646
608
584
582
608
648
663
668
666
668
672
674
663
649
643
631
605
527
382
219
448
600
659
709
740
713
683
680
672
649
601
533
483
474
490
529
591
637
648
641
644
661
671
664
656
663
645
609
573
473
215
444
609
666
698
714
698
691
687
629
536
460
398
355
361
393
426
490
576
632
636
630
641
659
661
658
670
650
613
596
526
350
206
431
605
661
673
690
696
687
635
514
389
343
330
311
318
348
363
398
492
592
643
644
633
645
653
651
654
648
613
594
555
413
190
403
587
650
660
686
690
627
513
395
332
353
390
397
400
417
417
401
429
521
632
670
645
637
644
643
645
653
624
589
573
475
157
354
555
639
662
688
653
521
394
364
410
473
519
539
542
543
534
485
429
459
579
661
655
638
640
638
639
656
633
597
588
519
116
291
513
628
664
674
593
435
361
439
549
600
618
635
636
624
619
579
491
457
523
613
651
651
644
637
638
641
631
605
596
543
224
454
601
651
639
531
400
416
564
664
669
660
673
673
656
659
649
590
525
511
567
646
668
653
650
651
631
620
613
595
558
432
155
368
546
628
601
486
422
512
658
708
687
678
684
682
671
679
691
666
605
550
567
636
667
659
663
667
641
628
621
600
568
448
262
464
600
578
476
479
603
692
695
691
697
690
680
672
681
695
681
638
604
608
634
647
653
666
667
657
656
635
609
580
450
160
374
569
580
477
511
652
699
674
697
718
697
684
680
679
676
660
639
640
653
649
652
664
670
658
654
666
650
621
593
461
277
507
575
489
506
645
704
685
711
730
705
701
700
687
668
655
651
662
675
675
678
696
696
664
646
662
655
627
599
474
168
368
509
500
503
608
690
703
723
723
689
686
695
685
673
673
678
682
686
689
691
703
698
666
651
669
652
615
595
475
192
367
472
525
600
671
704
723
719
693
686
687
689
689
688
687
692
691
684
678
682
680
671
677
681
640
606
589
446
193
365
515
615
674
698
709
724
734
723
706
709
709
684
677
689
694
678
669
680
685
688
692
672
629
607
561
185
378
552
665
695
679
685
720
727
714
718
720
694
689
707
713
696
688
686
682
674
668
659
635
582
455
168
371
564
660
659
650
662
674
677
692
696
700
708
720
717
702
690
677
662
644
645
647
595
458
166
364
533
637
674
672
661
659
654
654
666
679
677
673
669
667
666
665
665
651
580
430
320
506
642
693
699
705
700
686
681
675
667
659
665
678
688
684
654
574
411
245
414
549
641
714
757
757
741
738
733
716
705
702
681
611
497
250
376
506
602
636
645
680
693
666
631
591
518
402
309
345
406
429
408
373
580
662
709
721
724
731
745
748
723
691
659
585
594
683
750
774
752
736
746
756
756
755
743
737
746
729
674
587
472
603
680
711
724
719
686
664
683
698
692
684
682
690
702
692
674
662
618
497
412
556
628
665
682
693
700
688
678
693
707
696
683
685
701
701
671
642
646
661
632
509
266
451
580
631
660
689
715
734
734
730
730
732
729
721
716
730
736
709
668
645
656
668
619
481
160
308
486
620
676
688
693
715
733
728
718
712
715
717
710
703
704
719
718
703
686
676
666
645
598
466
211
396
558
660
708
711
697
702
713
707
699
699
702
698
692
684
681
692
702
707
709
703
676
642
631
571
376
109
290
499
625
676
708
718
705
708
721
719
716
728
727
709
702
699
698
696
694
699
706
705
685
647
629
602
473
154
356
558
654
681
709
722
715
720
727
726
726
730
725
709
703
702
703
699
688
689
695
692
682
649
626
620
552
360
192
400
575
648
683
717
726
722
727
729
724
717
709
702
700
697
693
691
692
689
688
686
681
670
651
635
636
609
471
212
432
583
637
679
716
726
725
728
727
722
714
707
706
705
701
688
687
692
697
689
678
665
663
652
639
636
631
562
387
227
459
600
645
685
720
728
722
720
710
700
693
700
708
700
676
671
679
683
688
689
681
672
665
655
641
633
634
609
496
306
241
475
612
654
697
737
732
718
704
690
676
668
673
677
657
636
648
670
668
665
669
677
678
671
659
650
649
642
621
560
424
249
483
618
657
699
735
721
704
701
688
666
643
616
591
582
589
620
653
663
650
641
655
670
674
663
661
673
655
617
591
511
244
475
615
654
689
718
704
697
701
670
612
564
506
451
452
492
533
584
640
652
633
631
650
667
656
656
678
661
615
600
554
389
220
449
606
652
679
704
691
683
669
598
496
431
378
328
330
371
409
474
573
640
648
640
643
649
644
640
660
663
622
596
570
443
187
412
589
649
671
698
695
656
590
489
390
345
330
315
318
339
360
402
482
577
647
666
647
642
642
637
645
663
639
600
587
498
152
365
561
645
670
696
683
599
479
391
362
375
395
412
421
422
421
408
411
484
606
672
656
639
645
642
641
661
649
615
605
533
120
310
529
643
671
684
646
523
393
366
430
492
521
541
549
538
519
472
412
434
546
643
665
649
645
644
643
648
651
628
605
545
385
250
482
623
661
655
582
451
384
452
563
616
628
640
644
622
604
565
499
468
509
599
665
666
648
656
661
646
640
630
595
553
435
185
407
571
635
619
522
425
457
592
679
687
682
691
689
665
659
648
600
541
521
576
652
670
653
666
676
648
637
624
598
572
461
122
303
492
606
593
489
451
558
687
715
697
698
704
694
674
676
677
639
587
568
599
641
657
658
666
666
652
650
634
617
597
465
194
402
579
585
476
484
626
709
688
686
710
712
698
682
674
660
624
598
611
638
652
654
666
669
656
645
655
646
628
605
467
305
527
576
481
497
641
699
671
690
725
721
713
699
674
648
623
617
638
666
673
675
693
697
667
647
656
643
622
603
480
191
399
522
497
508
618
681
674
695
714
698
694
690
670
657
658
661
672
684
688
686
699
702
675
654
659
636
606
598
482
227
397
486
539
613
670
685
701
701
685
683
679
678
679
683
685
690
692
683
676
686
691
676
668
661
632
610
593
445
228
396
538
629
678
698
707
715
721
715
691
690
701
686
677
679
680
677
674
689
695
685
669
648
633
624
559
223
415
574
673
704
694
693
718
722
702
704
718
706
693
694
695
695
696
700
691
671
644
640
641
594
448
201
404
581
670
673
663
672
678
678
691
710
717
719
717
713
711
705
689
667
648
641
641
596
464
195
389
545
650
691
684
666
662
657
661
680
690
685
680
676
674
669
671
673
655
581
434
330
521
666
712
706
701
691
676
677
676
670
661
663
674
686
687
661
579
416
258
440
578
659
716
747
749
742
740
729
712
706
706
682
615
504
278
402
518
609
655
681
710
708
679
653
613
528
406
344
398
456
467
440
405
637
697
717
710
718
747
760
721
676
651
596
578
671
734
761
754
741
742
750
768
772
744
723
731
727
686
618
497
481
606
678
708
720
720
698
677
681
702
705
697
685
680
690
688
681
677
639
531
472
592
642
672
684
687
700
702
692
692
704
700
682
678
690
694
677
662
662
658
631
536
353
527
616
642
673
692
705
727
743
737
730
727
722
709
699
711
728
722
701
672
652
648
624
510
223
379
530
631
682
704
702
706
726
731
722
714
712
712
706
687
686
707
723
716
701
678
654
637
609
489
253
420
564
668
720
716
694
704
721
713
701
704
706
701
696
684
678
684
693
700
707
703
672
642
634
590
414
121
296
489
622
690
717
704
692
712
731
727
722
731
729
714
703
701
704
698
684
689
698
699
680
654
635
611
502
149
344
542
654
692
704
706
710
722
727
728
730
730
722
709
699
698
708
703
684
686
693
684
675
659
638
624
563
380
182
386
570
656
683
703
717
726
722
714
717
727
714
701
702
699
693
690
689
683
685
688
680
667
654
644
644
612
479
203
424
593
657
683
702
714
721
720
715
721
723
715
709
714
709
699
689
685
684
684
683
678
664
646
641
646
636
570
415
225
464
621
667
687
710
714
717
727
726
707
693
706
718
710
687
684
687
679
680
681
684
681
667
647
642
645
646
624
529
345
256
500
636
667
691
721
723
725
732
720
680
662
681
700
680
655
665
680
673
666
674
688
684
671
655
652
660
655
636
585
456
276
511
633
653
684
722
725
724
725
704
673
662
660
649
642
649
669
680
672
655
657
671
678
672
665
667
676
662
625
603
534
355
268
496
620
645
680
717
709
697
699
681
658
643
602
552
555
598
625
650
669
660
647
648
661
667
657
657
675
666
628
608
573
421
232
458
606
648
682
714
692
670
672
647
596
546
477
418
424
469
506
563
633
659
647
643
654
657
640
636
655
667
635
606
583
465
189
418
589
649
684
712
693
660
641
589
499
417
357
327
332
355
392
468
558
617
645
655
651
648
644
637
649
666
645
612
600
514
150
376
567
646
677
701
692
651
575
480
397
344
324
330
340
343
359
401
458
534
620
665
654
644
652
651
648
663
653
623
617
550
347
120
327
542
650
672
682
671
604
476
374
356
385
404
421
429
418
405
396
397
462
579
659
665
646
651
653
651
653
659
643
615
550
390
267
502
638
665
662
620
516
402
376
442
514
546
556
553
525
494
458
424
448
535
631
675
664
654
658
661
651
657
646
599
549
429
201
430
589
644
642
563
444
411
498
593
639
655
662
648
611
580
547
501
484
522
602
672
678
663
666
669
648
648
632
600
572
456
131
327
511
615
619
519
430
493
632
690
686
692
699
682
649
628
601
554
532
556
611
660
677
671
667
657
641
642
631
616
598
464
217
424
586
597
485
455
580
696
696
680
699
707
688
661
638
610
573
569
601
640
658
667
676
670
653
637
643
632
623
601
464
131
325
539
578
477
484
625
700
676
680
716
717
698
669
640
615
601
607
635
661
668
673
683
689
672
653
649
630
611
594
466
210
424
536
498
508
620
681
673
689
711
700
686
666
648
645
653
660
670
684
687
682
686
690
680
667
657
626
599
589
462
257
429
507
550
620
671
684
696
698
683
680
671
669
678
683
685
688
689
685
680
688
688
680
670
655
627
613
580
419
266
437
564
642
684
702
708
707
710
707
687
683
692
687
675
673
672
672
681
697
704
688
655
634
637
631
534
269
457
598
680
709
702
695
714
718
699
698
711
706
688
683
684
690
699
708
704
678
641
631
645
592
419
240
436
595
679
687
675
678
684
684
696
716
722
718
713
714
715
711
695
676
657
644
639
598
460
221
410
566
672
708
691
668
666
666
672
689
694
694
692
686
677
670
676
677
655
584
443
181
353
546
682
714
703
696
686
675
678
680
678
674
667
670
683
689
661
574
421
275
458
594
670
713
737
745
747
741
729
718
713
706
680
618
506
309
433
535
617
676
715
735
719
693
672
624
527
403
305
383
455
509
506
470
430
597
676
711
704
710
742
759
719
671
644
602
543
640
697
732
751
751
742
751
776
785
753
724
728
729
695
631
527
590
679
711
710
710
705
685
684
702
719
714
691
678
684
693
692
688
656
564
488
600
652
691
696
684
696
710
695
689
703
707
693
679
680
685
684
682
677
662
636
554
409
582
648
660
688
698
695
719
746
741
722
720
718
710
700
704
715
722
721
695
655
637
627
531
277
445
580
652
691
711
705
701
722
733
723
709
704
704
705
695
684
692
714
721
712
684
649
635
615
499
305
464
583
673
723
716
690
702
723
719
704
703
701
697
694
691
684
680
682
689
699
701
675
648
638
594
432
137
315
498
624
693
713
691
681
710
738
738
731
730
727
712
702
703
714
706
680
676
684
684
680
664
642
614
519
145
332
531
654
696
691
688
706
719
726
734
740
729
719
710
698
694
713
712
685
679
684
673
670
667
648
625
573
402
170
359
556
663
690
693
707
728
716
694
708
728
714
697
704
700
692
689
689
679
680
687
681
666
658
656
649
614
490
289
199
403
586
672
694
701
707
716
709
696
708
724
718
711
713
713
706
693
681
673
675
684
683
667
653
657
663
643
574
434
234
457
624
681
697
708
706
704
721
725
712
705
715
718
705
693
694
697
680
670
674
685
686
668
650
656
669
660
630
545
366
266
503
643
670
684
710
712
721
742
739
700
676
690
701
679
658
669
683
679
669
676
691
686
668
658
661
670
663
639
592
469
281
518
636
648
674
713
721
727
736
717
689
677
678
669
662
670
677
680
673
668
674
683
681
672
671
671
668
657
631
606
542
376
270
497
619
643
676
718
712
699
696
683
681
684
654
614
626
664
676
668
671
662
660
668
671
670
671
667
660
659
638
619
582
445
238
459
609
654
691
718
693
665
665
670
664
633
573
525
537
577
600
629
657
657
649
657
664
661
658
653
653
661
646
623
593
481
204
430
596
656
691
713
686
660
663
658
607
524
453
424
430
447
485
558
620
636
637
651
657
656
655
651
650
662
647
618
604
521
168
398
578
647
677
695
686
674
651
584
488
399
352
350
356
355
389
467
543
589
625
650
653
652
658
658
653
657
646
621
617
558
365
129
350
556
649
666
674
676
661
580
456
370
343
341
349
354
345
354
400
461
531
605
652
653
650
658
659
654
652
651
637
621
563
396
98
286
514
639
663
665
647
583
473
380
368
413
440
441
437
414
396
400
427
489
573
641
664
657
661
662
654
650
663
651
610
559
423
213
441
594
649
663
608
485
405
426
489
546
569
563
545
513
481
455
447
482
552
625
668
677
672
666
653
645
659
645
608
568
442
136
340
522
622
646
565
439
436
545
617
633
638
633
610
579
552
513
488
515
577
634
667
682
681
670
646
633
643
633
612
582
449
232
439
591
613
514
446
526
646
675
659
661
655
629
602
581
552
537
570
622
654
663
673
682
675
652
634
639
631
616
584
443
141
345
549
587
487
473
599
695
691
680
689
676
641
608
591
589
602
628
654
667
670
674
680
682
673
658
646
631
615
579
435
227
449
555
501
500
613
695
701
703
703
678
655
630
622
638
664
675
680
684
687
684
680
672
675
675
662
631
610
570
419
287
463
526
552
621
684
708
715
699
679
677
668
665
681
689
692
691
689
687
688
684
673
673
673
656
631
618
553
298
473
586
649
686
711
717
705
702
709
698
690
689
686
676
675
672
669
681
699
701
688
659
633
639
624
493
305
497
619
680
703
698
688
704
718
704
702
703
700
685
683
683
684
691
705
709
686
644
632
647
576
375
279
467
606
676
682
672
677
685
689
701
714
715
712
711
714
711
701
690
680
665
647
643
604
448
246
430
588
681
704
682
664
668
675
681
688
693
698
698
686
671
666
676
676
651
590
461
198
383
570
677
697
691
693
687
678
678
678
680
680
669
662
679
690
656
566
428
301
471
596
673
714
731
740
743
732
723
720
714
705
682
623
509
337
467
561
633
689
730
741
724
705
684
626
523
402
343
421
500
547
534
493
445
652
697
695
700
724
737
714
682
655
605
598
657
705
749
758
747
752
774
782
759
735
732
729
696
628
526
557
677
713
703
701
708
693
683
705
727
721
693
679
685
698
700
691
662
579
578
655
712
715
686
688
705
692
680
700
717
700
680
674
682
685
690
683
668
642
556
410
592
665
677
698
701
691
711
740
732
713
715
723
718
713
708
707
712
718
699
657
636
627
535
484
615
670
697
712
705
699
717
729
717
702
694
696
708
713
701
687
696
711
713
688
652
637
615
491
356
518
613
675
717
719
695
698
719
720
704
697
693
688
692
703
695
676
676
684
698
700
679
656
638
585
428
361
539
640
687
703
693
686
705
729
743
736
726
718
708
693
702
718
711
684
673
673
675
678
670
645
611
527
162
352
546
663
694
681
680
704
713
714
736
747
727
714
711
696
689
714
720
691
676
674
666
666
669
649
625
582
422
177
356
550
670
700
687
700
729
713
683
703
726
709
692
702
701
688
692
694
679
677
687
682
666
663
663
653
619
503
306
203
386
570
678
707
709
706
712
700
684
696
719
715
707
709
710
705
695
680
674
676
683
681
666
663
675
679
648
579
443
235
438
609
682
705
714
706
695
708
718
714
712
720
719
705
698
698
698
685
679
677
682
680
666
659
677
689
668
628
547
373
261
487
632
666
682
711
708
708
732
741
720
700
704
703
686
670
673
685
686
682
683
688
682
667
660
672
678
664
635
590
473
268
507
630
647
676
713
718
722
732
726
708
699
689
678
676
679
676
673
675
676
682
691
681
673
679
675
655
646
633
605
544
389
258
492
619
648
688
726
717
707
703
692
695
698
673
646
660
691
690
669
664
666
675
685
675
676
692
678
644
645
643
626
586
463
241
464
616
666
697
720
700
677
676
685
692
675
632
604
619
648
658
662
661
654
662
673
669
667
683
673
645
650
659
639
598
491
222
447
611
667
691
708
689
668
678
696
676
616
561
544
549
554
582
631
655
645
643
656
664
662
672
667
655
663
658
630
604
517
322
192
423
595
652
673
688
684
687
692
663
590
507
460
454
455
447
479
557
617
626
626
643
653
658
666
664
656
660
643
618
612
552
366
144
375
569
645
662
677
683
694
665
567
458
397
373
372
378
375
398
475
558
604
625
640
648
654
664
663
654
653
642
624
619
569
393
110
305
522
632
659
672
667
639
566
462
386
379
380
372
376
375
383
433
509
572
614
639
647
653
666
665
650
649
660
646
620
568
409
226
448
593
646
674
645
544
454
424
430
461
468
451
443
438
433
446
486
544
602
639
650
659
674
668
647
645
664
649
612
567
419
146
357
532
621
661
614
482
422
478
537
560
552
528
513
506
498
485
498
556
621
653
657
666
681
674
646
640
655
640
610
565
422
255
459
596
630
561
469
483
576
625
618
599
574
548
537
537
531
548
604
658
671
664
671
684
680
659
640
643
638
613
563
410
154
366
564
606
514
476
563
662
683
663
643
612
577
555
562
586
621
657
679
679
674
676
683
682
676
657
647
639
626
558
388
244
477
580
513
491
597
701
723
704
674
643
619
603
612
649
682
693
690
689
690
690
680
663
669
674
660
640
625
547
126
317
493
539
547
615
699
736
727
691
668
675
673
675
688
697
697
695
691
691
694
686
664
667
676
655
632
617
518
144
325
502
603
652
688
716
724
703
697
717
714
699
696
684
679
681
678
667
679
696
696
690
667
634
631
604
449
140
335
531
637
676
688
687
684
697
715
714
709
706
692
685
691
690
677
680
699
709
689
650
633
637
549
313
496
616
664
666
661
673
687
695
710
712
711
708
715
717
702
690
687
682
663
644
642
602
430
271
455
602
675
686
672
666
676
684
689
691
693
701
697
677
662
664
671
665
640
589
470
216
412
584
667
683
688
696
692
684
683
680
679
676
662
661
679
688
650
557
426
332
486
599
677
722
734
737
734
721
717
719
713
706
689
633
515
216
363
495
591
652
696
729
736
721
710
688
627
527
407
294
379
452
528
566
548
507
452
618
666
673
685
701
704
698
690
658
598
546
619
686
744
754
744
752
767
766
750
738
732
724
694
622
504
656
708
699
699
706
692
682
706
724
709
683
675
683
699
703
687
649
564
532
641
715
722
688
681
692
679
671
697
715
695
673
671
681
684
686
674
662
638
543
558
654
681
697
694
685
700
725
716
702
714
724
720
717
715
708
702
703
686
653
637
620
521
492
625
675
692
703
702
700
712
723
708
697
698
697
709
722
712
687
688
702
707
683
651
637
607
475
383
561
636
663
701
726
709
700
712
714
699
691
690
682
689
705
697
676
675
686
697
698
678
655
632
571
415
408
584
653
668
690
710
711
698
708
733
732
718
711
699
689
696
710
707
691
680
673
674
676
667
640
607
527
203
399
577
668
680
675
691
715
702
696
731
747
720
706
705
694
689
709
719
696
676
674
669
666
663
641
623
589
436
211
388
562
672
702
689
695
728
714
684
705
727
705
687
697
698
687
692
695
682
676
687
684
667
660
657
649
621
517
321
218
391
566
674
714
716
703
708
704
692
699
713
708
701
706
703
698
689
684
682
680
681
676
663
666
679
675
642
582
451
226
418
591
674
704
721
707
692
703
716
713
711
715
715
708
700
695
692
690
692
690
679
669
660
664
685
690
662
622
546
377
238
461
614
659
682
713
709
702
719
734
728
715
711
707
700
685
678
684
690
690
692
689
677
663
660
675
682
663
631
591
477
281
244
490
618
647
682
718
716
716
724
725
722
715
704
693
689
689
678
672
678
678
684
693
685
672
678
676
657
648
634
606
544
392
242
486
615
653
698
731
721
715
713
703
704
705
684
665
676
692
687
670
666
668
680
691
680
678
701
687
641
640
649
628
584
470
236
464
617
671
698
716
711
704
697
698
702
683
654
645
658
675
678
672
663
664
679
688
672
671
699
687
643
649
669
643
598
499
228
451
618
674
683
697
700
690
692
705
702
664
631
629
631
632
642
661
662
654
658
668
667
667
682
673
658
670
673
638
600
513
322
208
428
602
657
670
689
694
696
704
698
660
608
578
571
569
560
575
620
649
643
637
648
658
664
668
666
662
674
658
623
605
534
353
151
378
570
640
660
685
695
706
706
649
566
510
479
469
480
485
501
561
626
645
634
637
646
658
666
664
660
662
646
620
611
554
373
108
304
517
620
653
679
681
673
646
569
476
436
414
400
422
445
463
523
605
644
642
636
637
644
665
667
654
651
649
634
616
564
385
229
451
589
635
669
665
602
538
493
457
451
438
416
429
456
475
518
584
630
646
643
632
640
666
669
652
652
663
641
614
560
387
159
377
546
615
656
647
545
465
477
514
528
506
475
472
492
511
536
579
630
663
665
646
649
672
674
657
653
664
643
608
551
384
285
483
601
638
605
514
474
525
585
592
562
528
511
520
544
570
603
649
683
680
663
665
682
683
667
653
650
643
616
543
176
389
580
626
553
493
527
607
647
634
604
576
555
551
578
618
650
679
693
686
678
681
686
683
673
656
646
642
630
532
258
500
606
537
491
570
675
706
678
640
621
617
615
634
670
690
696
694
692
691
692
680
664
669
668
646
635
626
516
133
341
522
560
548
605
697
739
721
675
661
683
689
687
695
698
694
692
690
688
689
682
661
672
676
641
617
602
482
160
352
529
619
653
684
717
729
704
696
719
722
703
696
682
674
683
680
666
674
690
694
693
670
627
610
576
413
153
366
562
650
670
676
683
684
696
715
716
710
704
688
682
696
694
673
675
700
705
682
646
625
618
522
345
523
627
657
649
655
677
694
702
713
713
708
705
718
714
692
686
690
678
650
630
631
589
411
299
483
611
661
673
674
675
682
687
691
695
697
696
687
666
660
663
663
651
625
578
461
234
432
590
665
683
693
697
689
683
685
681
672
661
652
660
679
684
646
549
415
164
362
512
613
685
726
731
728
724
711
704
705
704
706
695
638
518
248
386
515
613
664
696
721
725
717
706
683
628
533
410
323
406
475
547
577
556
514
452
617
637
664
683
674
668
669
639
573
573
663
726
737
732
752
763
747
731
726
721
711
685
614
604
680
688
698
706
690
683
707
713
689
669
670
683
695
699
675
625
530
605
694
713
687
678
683
669
666
693
701
676
660
673
683
684
675
659
650
630
523
506
626
671
684
685
681
698
713
703
699
714
725
713
711
719
712
701
692
671
649
644
613
496
472
614
666
679
690
696
704
719
717
702
695
706
709
709
718
715
695
690
701
704
683
651
635
597
459
373
571
645
647
681
728
731
712
711
709
694
691
697
690
687
698
695
677
679
697
704
699
676
649
627
565
405
425
603
651
646
682
735
737
698
690
718
722
710
709
700
691
696
701
699
696
694
684
683
680
662
636
607
527
442
597
660
669
682
711
731
700
685
720
737
714
706
704
698
696
707
711
698
684
680
680
678
660
633
622
592
447
250
439
587
670
702
695
696
724
717
696
712
725
706
692
702
700
693
695
696
684
679
688
695
674
658
646
634
619
530
339
231
417
583
674
714
717
699
702
713
712
714
714
709
705
705
701
693
688
686
686
685
685
681
667
663
664
653
626
586
462
213
416
592
672
699
720
706
693
709
724
719
710
710
711
710
700
689
685
688
700
697
684
669
662
664
673
671
648
619
552
386
217
448
608
656
683
712
711
706
719
730
725
715
710
707
703
693
684
683
693
697
695
693
680
667
661
674
683
662
630
597
487
280
231
479
611
648
689
724
718
718
724
722
723
724
717
701
695
692
684
682
687
678
677
691
689
677
675
679
671
661
641
614
549
383
227
476
608
654
702
730
723
723
722
709
709
714
701
685
682
690
686
679
674
673
677
690
687
681
694
685
652
653
656
627
582
464
221
447
608
669
694
711
719
722
715
706
701
685
667
664
675
679
680
674
671
676
693
693
676
675
697
681
643
658
671
638
592
502
217
428
606
671
677
696
715
714
706
706
699
669
655
667
669
667
666
665
664
669
683
682
671
673
685
669
656
679
679
638
593
507
200
407
591
657
666
692
712
707
702
703
686
658
643
648
648
638
635
645
654
652
655
660
665
670
670
662
668
690
674
628
595
511
330
147
355
558
639
662
693
706
707
708
685
639
607
586
575
590
598
598
617
647
653
647
648
655
659
663
664
665
676
656
624
600
523
342
280
504
616
650
678
687
686
686
646
576
542
518
502
534
566
571
602
655
670
657
649
643
644
662
668
662
661
652
626
606
543
352
210
440
589
630
658
670
645
618
589
545
526
507
489
515
551
566
603
659
677
668
657
639
638
661
669
661
662
656
631
610
547
159
382
554
613
647
664
607
542
543
568
576
550
522
527
550
576
616
661
678
681
675
655
648
666
672
665
665
660
637
608
535
301
498
604
642
636
571
508
530
594
615
591
564
553
564
595
634
663
682
691
684
670
669
677
675
669
663
654
639
611
515
194
399
584
641
592
531
521
568
617
622
611
604
598
600
628
661
677
688
694
686
681
682
682
676
673
661
638
634
616
499
261
504
626
576
517
555
636
668
649
629
638
654
661
672
692
695
695
695
691
688
687
675
662
673
669
633
619
605
476
133
351
548
592
566
599
680
722
706
670
671
703
710
702
701
697
690
691
688
683
679
670
663
682
681
627
597
576
440
175
374
556
634
653
678
715
732
709
700
722
723
701
692
683
675
681
681
666
669
683
693
698
674
619
588
545
171
395
581
654
667
675
688
692
702
718
718
706
697
687
682
696
695
676
678
698
700
675
639
614
591
490
174
365
534
632
657
648
658
688
705
710
712
708
705
704
718
713
692
691
692
667
634
615
608
555
309
496
615
654
669
686
686
681
684
688
695
699
695
677
664
664
662
653
641
613
551
425
243
440
593
672
693
694
686
676
677
685
681
663
647
645
663
675
676
643
545
392
174
383
537
627
685
720
723
721
719
706
693
691
695
703
690
629
511
274
400
524
621
668
696
718
722
714
700
671
620
528
398
337
417
487
559
588
566
519
447
628
654
641
626
621
591
622
695
712
715
744
760
736
714
711
708
690
660
587
622
661
691
707
692
686
707
707
671
662
678
691
691
684
654
594
484
551
654
692
685
680
684
671
664
686
686
657
653
676
685
678
663
648
639
618
501
588
652
671
676
681
695
704
698
695
715
719
705
703
713
709
699
684
661
649
652
607
464
581
650
668
674
688
706
723
718
703
704
719
719
713
710
709
697
693
702
702
680
653
632
583
436
538
633
636
663
713
729
718
717
711
697
699
708
700
693
692
690
679
683
703
709
698
672
643
625
560
402
585
636
630
677
740
746
704
690
710
713
708
709
701
695
700
697
692
694
697
690
689
686
661
636
609
518
457
595
642
659
691
725
736
704
687
712
721
710
705
701
702
704
706
703
698
688
682
689
692
668
632
619
588
449
275
475
602
663
696
701
697
718
721
709
718
721
710
701
702
703
703
701
696
688
683
691
700
686
664
639
620
610
536
353
252
452
605
674
705
709
690
695
717
725
721
717
713
710
708
705
699
691
685
685
686
688
688
675
664
650
627
611
590
469
218
435
610
671
689
709
703
695
713
727
720
708
707
709
710
704
693
684
685
691
692
687
679
673
665
660
649
634
614
556
389
213
453
613
657
678
710
713
711
721
724
719
710
704
703
703
696
687
686
690
692
690
689
686
677
663
668
677
658
628
600
491
273
223
472
608
651
690
719
716
720
724
716
716
723
717
701
694
689
688
691
693
680
671
686
694
681
672
676
681
670
639
615
546
364
214
458
596
651
699
721
717
726
725
705
706
719
715
696
684
686
688
687
687
679
675
683
689
684
680
674
663
663
654
621
570
443
198
417
586
660
690
706
716
727
721
703
695
687
682
682
682
683
683
676
679
694
697
686
680
681
684
665
646
664
664
622
578
489
195
390
577
657
673
699
724
723
712
709
690
662
662
682
687
682
672
666
669
689
696
683
674
678
680
659
652
680
669
622
582
500
182
369
565
650
664
696
719
711
702
702
681
658
661
679
683
672
661
658
660
666
671
672
671
673
674
663
670
691
669
624
585
488
135
322
541
644
663
686
705
699
696
689
664
653
648
642
655
662
650
649
654
657
660
665
666
665
667
668
670
684
664
627
589
494
248
490
625
655
667
681
686
691
675
639
631
619
602
630
655
644
644
665
666
665
668
659
654
666
670
668
669
656
627
601
515
182
421
589
633
650
672
671
666
653
631
628
613
596
619
645
640
651
679
676
669
670
664
656
665
669
666
665
650
624
605
526
139
353
542
613
645
675
655
616
621
648
660
638
616
618
629
640
667
689
684
678
679
675
668
666
664
665
667
648
622
600
512
280
479
596
640
656
624
573
583
642
671
656
640
627
627
648
679
693
687
686
685
681
678
672
659
665
668
646
621
591
478
190
381
565
638
624
583
558
578
622
642
651
661
659
656
674
693
690
690
690
680
676
683
676
660
671
671
638
613
583
450
246
482
626
615
563
570
619
650
645
649
673
693
697
702
705
700
699
697
686
679
678
666
658
678
675
630
600
570
426
120
337
551
623
596
604
664
705
702
680
687
714
719
708
707
707
702
696
688
678
672
660
661
687
682
624
587
548
174
379
568
641
651
672
712
734
715
704
719
716
694
692
693
687
683
679
673
668
676
689
698
675
621
581
516
178
401
576
646
664
679
695
696
705
719
717
699
692
689
687
696
696
685
684
694
687
666
638
607
564
450
189
364
520
626
662
655
661
690
709
710
707
703
700
703
720
716
700
695
683
652
624
606
578
498
294
488
615
654
673
688
683
671
676
682
691
697
694
679
670
667
653
639
632
598
507
364
242
436
592
675
693
681
668
663
671
683
678
655
643
646
662
664
660
634
531
176
384
541
624
672
705
711
714
715
700
686
683
687
690
668
604
492
276
399
519
615
664
691
715
720
713
697
657
597
505
228
336
415
485
557
587
570
520
434
565
653
681
690
719
739
723
703
704
697
660
610
549
622
679
711
702
694
708
704
672
669
697
707
688
665
629
557
603
667
681
688
694
682
673
683
679
655
656
684
686
673
656
642
632
600
466
536
630
664
677
682
693
701
699
697
709
715
707
703
705
699
688
676
659
655
660
592
525
632
664
665
678
703
722
720
710
712
724
725
717
709
705
699
695
701
698
679
656
631
561
475
608
641
658
685
705
717
726
719
707
712
717
707
695
694
691
686
688
702
710
694
665
643
629
549
548
626
637
674
721
729
709
708
711
709
709
713
700
694
701
699
689
689
691
688
689
687
666
648
612
502
439
582
630
659
698
727
731
712
702
712
710
707
706
701
702
711
707
701
697
685
672
686
699
678
644
622
582
445
476
602
651
687
706
704
717
728
720
717
714
709
706
704
708
711
707
700
697
688
684
691
693
676
647
619
609
540
356
263
471
617
668
691
701
688
696
719
725
716
715
713
710
709
709
708
700
692
688
688
688
690
682
672
654
625
610
591
463
239
462
627
671
677
700
701
698
711
721
715
710
709
710
709
708
701
692
685
684
685
688
690
683
669
661
645
631
610
544
373
229
467
625
663
676
706
714
713
718
718
714
708
705
705
705
700
694
692
688
683
680
686
693
686
667
666
672
653
620
588
476
226
463
605
654
687
711
713
722
722
710
710
713
711
704
695
691
692
695
696
684
672
682
697
687
669
671
678
662
628
605
530
336
211
429
580
652
698
711
710
725
724
702
698
709
717
703
687
689
690
689
693
693
680
680
694
687
673
668
663
660
641
610
552
407
183
383
562
656
694
707
710
724
722
700
690
690
698
700
692
689
686
678
686
702
696
679
681
686
676
656
649
660
648
610
563
456
167
352
546
647
677
706
723
720
717
714
688
664
676
701
699
687
679
676
684
700
697
679
677
684
678
656
654
673
651
605
573
476
149
330
538
640
666
699
718
707
706
712
682
655
668
693
694
678
671
674
680
682
684
678
674
680
678
665
671
681
654
611
580
473
289
525
650
666
681
696
692
693
692
672
668
671
669
671
670
666
667
671
673
677
679
673
671
674
673
674
682
661
630
587
475
226
479
638
659
656
675
684
686
676
667
681
675
649
659
679
670
660
664
667
673
681
675
666
673
674
671
674
659
636
599
489
160
394
582
637
644
676
688
681
677
678
694
683
658
667
684
674
664
667
666
669
683
680
674
673
671
666
664
641
622
601
499
115
304
506
609
648
684
688
668
669
697
715
700
678
675
676
674
679
682
675
678
688
690
684
670
656
661
661
634
612
588
480
230
429
578
639
665
666
641
644
682
704
699
693
683
674
678
690
689
684
690
690
688
690
671
647
659
670
640
605
567
437
162
338
528
623
640
632
620
626
653
670
683
700
697
691
693
696
688
693
695
678
675
688
673
651
674
684
640
599
551
402
219
438
601
638
613
611
641
666
670
678
697
703
704
707
709
710
712
704
681
673
680
663
654
679
681
633
592
539
378
104
301
523
632
629
623
664
705
714
699
694
704
706
705
710
727
725
704
687
679
673
659
658
679
670
624
593
527
152
350
548
636
649
667
707
732
720
706
710
708
689
690
709
705
686
681
678
675
673
682
687
669
629
590
492
159
370
544
626
658
680
693
694
703
718
717
697
687
691
693
695
701
696
692
687
673
662
645
610
539
402
180
335
487
610
664
660
660
683
703
707
704
699
699
705
723
724
711
695
669
636
620
603
541
425
259
461
605
656
671
680
671
664
671
680
689
695
696
688
675
662
639
622
616
566
441
223
421
576
661
679
666
657
659
669
677
672
655
646
648
653
647
638
604
488
163
357
512
598
650
690
704
707
709
695
684
686
683
670
638
573
459
246
369
490
591
646
678
703
708
706
693
641
566
473
311
391
465
531
560
550
503
409
590
634
645
667
690
693
686
688
668
607
531
574
658
708
708
696
703
702
680
684
715
719
681
639
593
503
539
636
673
693
707
698
683
682
678
660
669
688
685
671
659
641
616
555
586
650
678
682
681
692
699
697
696
704
702
700
696
684
677
668
654
654
648
550
598
658
660
667
692
708
707
713
713
715
716
714
709
704
696
692
691
684
669
657
623
522
566
647
663
660
674
708
731
722
713
715
716
703
697
696
698
695
690
695
702
683
657
647
630
519
501
616
653
674
689
697
712
726
719
705
709
712
696
688
697
696
689
684
684
683
683
675
669
660
609
473
401
561
623
657
696
715
716
714
719
716
704
703
707
698
697
705
699
692
692
678
660
675
693
681
655
629
574
432
449
589
636
671
705
710
716
723
718
713
707
706
705
703
705
709
704
700
708
690
667
676
693
686
657
628
613
534
467
612
655
673
694
696
705
719
714
701
706
709
705
703
707
707
701
696
696
694
684
683
683
682
664
636
620
583
434
258
476
629
666
671
696
701
705
715
713
703
708
712
708
705
706
703
695
686
684
687
689
689
682
674
668
654
634
603
512
329
247
472
624
661
672
701
712
710
713
713
711
709
711
711
708
704
697
693
688
684
682
687
693
684
665
666
668
648
612
562
436
231
444
595
653
682
704
711
716
719
710
707
704
707
711
705
699
693
691
694
691
682
685
698
687
666
666
670
652
614
584
495
299
209
399
564
655
697
703
701
720
726
705
691
697
707
709
700
697
692
687
692
696
687
684
698
687
669
665
660
645
626
599
523
353
179
357
542
653
698
705
702
720
727
706
687
688
706
710
698
695
691
685
689
697
689
678
685
686
672
661
653
649
635
608
546
402
150
329
523
637
683
711
717
713
724
725
693
675
698
718
706
691
688
688
693
695
685
676
680
685
676
662
660
659
632
605
566
440
119
300
512
625
664
700
712
698
711
727
693
665
683
706
698
680
680
692
699
690
685
682
679
681
677
667
672
670
636
605
578
455
259
499
638
661
674
690
688
692
701
686
680
680
677
672
670
672
684
689
687
687
685
677
675
674
672
677
678
654
626
586
455
204
451
628
655
648
672
685
682
679
684
701
691
658
655
673
674
672
675
678
685
687
679
674
675
677
677
676
660
637
590
458
143
357
557
630
638
675
695
682
674
690
715
702
668
665
683
683
671
667
667
677
688
685
682
678
673
671
660
638
622
588
457
252
461
596
645
680
700
688
680
698
716
708
689
684
687
687
681
672
671
684
691
689
688
674
655
658
654
622
607
576
440
178
374
554
633
664
687
684
673
684
694
698
699
695
692
693
689
677
684
696
690
684
690
675
646
659
669
632
600
555
402
291
491
603
643
663
669
667
674
679
687
699
698
699
701
697
684
696
701
680
673
690
676
658
676
687
647
600
534
367
190
387
560
642
650
649
670
691
692
691
689
688
693
703
708
712
722
709
681
677
686
674
657
672
667
629
595
519
250
464
614
650
641
667
708
722
708
690
685
688
692
707
730
731
705
684
681
682
664
654
657
638
614
599
507
287
494
614
644
659
693
722
720
706
703
699
685
687
707
705
681
676
686
683
675
670
666
649
629
592
460
304
488
596
646
672
685
687
697
712
713
696
683
686
688
688
695
698
692
679
666
660
649
606
508
286
443
585
656
660
657
674
692
703
703
697
695
698
715
721
707
684
655
628
617
589
494
347
222
423
579
643
662
670
669
666
671
674
679
684
692
685
665
646
626
607
581
501
355
193
382
535
627
661
667
666
663
661
665
664
658
649
639
634
629
606
537
400
302
452
551
621
677
694
696
699
691
689
692
675
643
606
531
402
193
309
431
541
608
647
675
681
685
677
617
526
437
256
339
418
476
498
494
456
365
602
622
637
640
637
605
526
521
626
689
696
687
694
698
685
688
712
706
662
606
538
592
659
695
716
710
691
688
684
673
677
689
686
679
665
631
576
513
618
673
681
674
683
701
694
686
688
691
691
685
673
673
668
650
640
612
482
537
637
657
665
682
686
688
706
709
703
703
704
701
697
694
690
679
665
656
651
602
467
503
635
669
651
657
700
727
717
713
715
711
704
700
699
702
702
694
687
686
670
654
650
614
468
443
589
661
677
672
679
712
740
728
704
710
711
696
692
694
693
689
684
680
684
681
664
665
663
594
429
529
614
652
689
704
704
712
727
724
706
704
707
697
695
695
691
685
689
678
663
673
683
672
659
631
559
405
573
629
657
700
715
714
715
712
712
711
708
705
701
702
702
697
697
714
692
658
666
690
683
657
637
614
514
444
603
652
669
695
705
713
718
707
695
706
710
702
696
701
701
697
695
708
695
672
670
682
686
669
640
625
565
392
468
621
667
676
699
706
710
719
713
699
708
717
707
697
697
699
694
691
694
695
689
679
673
675
676
656
634
595
470
461
615
662
675
701
709
706
711
721
718
715
718
718
708
702
698
691
691
694
695
695
688
673
664
667
667
649
612
534
382
226
425
588
653
675
700
709
710
712
721
718
703
703
716
715
704
694
687
691
699
698
700
702
679
660
667
669
650
615
565
448
208
383
559
655
689
697
700
716
727
718
702
691
698
713
711
703
693
686
689
700
697
697
700
681
666
674
667
640
619
590
483
352
535
652
697
705
700
719
734
718
693
690
711
716
705
699
695
687
687
690
686
684
690
679
673
675
666
640
627
611
522
337
320
510
625
684
715
715
712
731
730
698
691
715
725
704
692
694
699
696
686
681
684
689
681
672
673
669
647
626
614
556
390
279
486
605
659
707
716
699
712
730
708
690
702
712
698
684
688
699
702
691
685
691
691
680
670
669
676
666
630
608
570
420
230
459
606
651
681
701
691
692
709
707
698
693
682
677
678
683
690
697
695
694
693
684
675
668
668
681
677
646
617
569
418
177
402
590
643
651
677
690
685
688
703
714
693
663
659
677
684
685
688
695
697
692
681
675
672
673
684
678
652
625
564
408
121
309
518
617
633
664
689
683
681
696
713
698
667
663
683
691
687
683
687
693
691
683
678
676
674
677
662
635
618
564
404
210
420
582
633
661
692
696
680
681
696
696
685
683
692
699
689
678
682
695
692
684
681
673
662
665
649
619
611
566
393
142
332
532
623
650
685
698
679
670
676
683
690
693
701
707
694
675
685
701
689
674
680
674
659
666
661
629
608
555
374
253
453
584
639
670
687
682
680
680
682
685
687
700
710
698
684
700
707
684
672
684
685
674
680
677
644
609
530
343
163
329
509
627
664
664
678
700
705
695
681
671
685
701
703
704
715
707
683
679
690
683
671
663
644
621
599
504
189
381
567
649
649
662
700
718
710
689
673
678
686
692
709
711
691
681
689
691
674
656
636
606
599
591
475
207
416
573
630
648
676
706
715
708
701
697
685
683
690
686
671
673
689
689
673
660
645
626
612
566
411
227
422
557
627
660
678
687
698
705
707
699
690
683
679
679
689
690
686
672
659
654
640
579
457
232
398
548
634
658
662
675
685
695
700
694
688
686
701
705
685
669
653
633
612
558
436
276
192
375
528
610
649
672
679
680
673
665
663
666
676
668
642
627
623
597
532
414
262
314
463
572
638
676
688
671
650
651
656
656
644
624
616
609
559
439
282
230
373
485
579
651
674
676
686
690
692
689
657
611
563
470
315
230
341
458
541
596
632
641
646
638
572
477
393
261
343
397
414
409
379
567
642
654
653
672
681
672
670
676
660
615
550
524
622
683
717
711
692
691
690
679
680
686
683
680
658
596
505
556
648
674
671
682
700
695
678
675
675
675
672
666
674
669
640
611
551
578
637
663
674
667
669
697
706
690
688
689
686
683
683
678
665
647
644
637
556
586
657
651
656
690
711
703
708
714
706
704
703
702
700
700
687
674
667
658
652
641
568
526
639
677
667
670
710
739
725
704
705
702
699
698
697
694
690
683
678
684
673
656
655
646
549
473
585
639
679
695
695
708
727
729
712
704
699
694
694
693
688
686
690
681
674
680
674
657
650
619
521
548
627
650
687
707
709
702
707
719
721
712
701
698
698
695
692
695
709
686
657
669
689
671
646
633
598
473
405
591
660
676
696
703
708
710
700
700
714
715
702
695
698
697
694
695
708
689
658
661
687
686
658
631
618
539
350
437
604
672
690
703
703
702
716
719
708
711
719
709
695
696
699
694
694
700
697
682
669
672
679
667
644
626
584
436
434
598
659
678
704
706
693
706
735
732
719
719
719
708
700
699
693
694
701
707
704
686
667
662
667
658
645
615
512
329
411
585
648
662
693
707
696
704
736
742
714
705
716
716
705
696
691
695
706
711
712
701
667
653
668
671
655
625
547
392
380
563
650
669
687
698
711
718
730
727
706
698
712
713
709
699
692
696
702
702
706
700
668
661
683
676
646
620
573
431
351
530
641
683
693
697
715
730
724
707
703
712
713
703
702
702
701
697
691
685
692
690
669
666
689
675
634
618
601
481
317
496
612
675
707
709
710
724
723
704
708
723
716
699
695
701
702
700
685
681
694
695
674
666
681
674
639
622
614
523
322
269
461
582
651
707
721
703
706
718
711
706
712
704
698
695
694
697
697
688
691
706
704
678
661
666
677
659
627
605
536
355
211
418
566
638
688
714
699
689
703
712
711
698
688
694
702
697
693
692
695
703
704
693
676
658
663
681
671
632
599
526
355
151
347
540
628
657
681
691
687
696
707
709
693
678
687
702
702
694
692
702
707
696
681
675
667
671
683
669
633
602
517
341
257
472
604
630
649
679
692
692
697
698
689
680
683
696
703
697
694
700
702
695
683
676
671
673
678
654
628
605
523
339
171
380
565
622
636
673
700
688
678
680
687
688
692
701
706
699
686
686
699
693
683
676
671
670
667
643
616
609
543
344
292
503
605
636
670
694
681
669
673
683
687
693
706
716
701
681
685
699
690
670
668
671
671
668
646
620
612
542
336
214
402
551
626
663
675
674
682
690
688
679
679
702
716
702
687
700
706
686
666
674
684
686
676
655
633
611
515
264
437
590
654
660
669
695
707
699
678
664
683
700
694
692
702
699
683
678
687
687
682
658
626
613
593
473
284
493
618
645
657
683
700
702
689
676
681
686
684
683
683
679
680
691
689
674
656
626
592
585
558
419
134
327
509
601
638
666
689
701
702
699
697
695
688
678
668
665
676
687
682
665
646
627
605
575
500
338
346
498
596
649
677
689
695
693
693
702
702
687
673
675
681
675
669
663
652
635
602
516
378
338
489
593
650
674
682
676
678
689
695
680
674
683
683
658
651
654
639
591
502
362
212
305
445
555
627
670
689
687
670
652
646
646
654
647
621
615
619
579
474
328
184
225
367
494
592
663
692
671
641
641
648
647
633
608
590
567
485
331
175
280
394
502
593
632
646
667
677
675
661
615
552
485
371
231
349
449
522
570
584
582
564
496
403
321
249
306
320
312
589
620
638
631
623
614
586
556
647
694
692
681
688
690
680
681
680
670
661
623
533
601
658
674
686
698
698
687
673
668
667
667
666
677
668
625
569
492
594
654
672
664
663
691
703
687
682
679
674
669
668
668
655
641
636
607
488
506
618
646
654
679
695
693
705
712
698
697
710
705
692
686
672
653
651
653
648
609
488
434
590
667
667
666
701
730
723
711
706
694
694
709
712
701
695
683
673
678
673
655
643
606
478
534
623
670
683
689
708
728
730
719
706
694
689
693
696
695
695
695
689
685
682
664
647
635
589
460
504
623
654
676
692
704
701
705
719
725
713
699
693
692
692
694
699
703
687
668
678
686
659
636
622
569
566
670
688
690
694
699
699
698
706
720
716
703
694
695
696
697
696
696
677
656
670
695
680
637
618
603
507
391
579
673
701
709
698
687
702
722
719
717
717
707
698
700
704
699
692
692
687
678
676
688
685
652
620
614
570
412
403
576
651
681
712
710
679
694
742
745
719
714
709
703
705
705
694
691
699
707
704
692
675
670
659
638
634
614
491
398
580
640
652
693
711
688
693
742
757
722
703
708
707
707
702
698
700
708
708
712
700
666
655
666
661
651
628
526
338
376
568
642
646
676
705
707
704
727
744
725
704
707
707
708
708
709
711
708
696
697
692
663
658
682
674
646
620
546
375
338
525
630
662
675
694
710
716
714
716
722
717
705
699
704
710
714
713
702
685
686
687
662
663
689
675
631
611
573
422
301
478
601
665
693
701
710
714
709
707
715
717
703
697
701
705
708
705
694
689
698
697
674
664
687
675
635
618
596
466
257
439
569
649
700
717
705
699
702
709
713
702
691
701
709
701
692
692
689
695
710
706
678
661
669
676
653
622
591
477
198
385
539
630
687
713
703
691
699
707
708
692
685
706
724
710
689
686
695
704
704
694
678
660
665
676
655
618
575
465
303
497
615
659
679
691
694
698
700
696
685
685
705
722
711
696
688
700
706
694
682
677
672
674
673
649
616
575
460
209
424
587
632
640
671
700
704
689
678
679
694
703
706
708
699
691
698
701
696
685
682
675
674
667
639
616
590
475
131
328
534
614
625
661
699
700
682
671
684
698
703
706
705
700
689
684
692
694
686
678
672
673
662
633
613
599
498
239
449
577
624
658
683
684
683
689
695
696
698
706
712
701
686
684
692
690
672
664
668
673
661
632
611
595
495
329
493
600
652
659
665
689
711
708
688
678
699
711
702
696
698
699
686
666
662
676
685
663
636
620
590
465
187
349
530
629
651
660
682
705
706
688
675
691
703
692
688
694
693
687
681
678
682
681
651
624
612
564
414
195
401
564
631
655
671
680
686
691
689
696
699
687
675
673
674
684
692
683
666
653
629
604
578
504
341
245
427
556
629
665
673
676
687
692
695
705
705
685
667
666
678
676
667
652
634
615
589
528
409
267
419
550
637
676
685
683
669
669
694
715
696
671
674
672
652
647
656
641
603
543
432
282
258
400
532
629
678
684
665
654
671
689
677
661
667
664
639
639
655
629
546
427
282
211
344
482
586
649
678
681
664
649
639
633
636
633
616
608
597
535
408
255
127
267
397
513
609
663
658
638
638
636
625
612
586
546
487
382
235
284
394
501
568
603
632
636
620
593
538
456
364
247
239
347
429
483
498
485
453
387
302
567
635
645
648
664
666
661
666
657
628
603
548
522
614
661
681
686
693
697
682
667
671
673
665
668
653
593
504
525
620
661
668
667
683
694
688
680
675
669
663
658
660
654
638
611
543
549
619
645
668
681
684
699
704
688
685
703
701
681
669
654
637
641
647
627
543
523
638
657
658
685
713
714
714
708
688
684
709
714
701
692
677
659
659
662
649
620
542
468
600
660
668
679
707
722
720
716
708
691
682
688
695
701
703
697
688
679
669
652
640
615
536
436
596
656
662
674
698
705
701
707
714
708
695
687
679
682
699
704
697
687
677
676
670
648
628
601
519
517
659
688
677
681
696
695
691
702
713
709
698
689
686
693
701
697
686
669
663
680
694
664
622
611
583
464
338
537
655
693
703
695
679
686
712
720
712
710
701
693
701
706
698
685
679
676
674
691
703
678
629
603
604
546
364
542
630
672
715
713
669
679
733
741
713
700
702
699
707
708
687
679
686
692
697
700
692
675
641
613
614
597
458
368
555
625
645
694
716
684
681
730
745
715
698
701
703
708
707
697
695
694
692
694
696
677
661
650
631
630
612
492
345
547
631
636
665
708
707
691
708
734
727
706
699
700
707
713
716
717
706
680
676
686
670
660
666
653
632
606
506
301
500
618
646
657
689
710
703
698
713
727
715
696
695
705
712
718
721
709
680
674
681
672
667
679
661
627
602
531
360
260
444
589
655
673
688
707
706
700
709
721
709
690
693
707
707
703
708
705
690
690
695
678
670
680
666
633
612
559
398
221
401
554
644
682
696
700
700
700
708
712
691
678
702
721
705
689
693
697
693
696
696
682
667
670
667
643
615
563
408
343
513
620
670
689
694
695
697
705
704
684
677
706
726
712
690
685
691
692
689
685
678
668
667
663
637
602
546
400
256
449
588
643
662
682
696
694
687
682
681
687
706
718
712
698
686
691
694
687
680
681
680
673
656
622
598
547
402
163
357
543
618
636
666
700
698
672
660
675
697
705
703
702
697
687
687
691
691
686
685
682
672
649
620
608
565
417
255
468
586
621
653
692
695
677
664
678
700
707
703
700
696
686
679
683
691
687
680
672
667
646
621
607
566
426
172
361
518
598
640
666
675
686
694
696
699
700
703
701
696
687
680
679
683
674
664
666
662
646
620
596
546
411
240
404
542
621
642
652
682
710
712
693
684
698
700
693
693
692
689
683
669
662
666
665
642
620
596
529
376
255
440
577
633
647
660
685
698
693
689
698
697
686
688
694
691
689
684
674
667
659
637
620
591
495
323
303
483
596
647
654
652
664
680
692
703
701
689
682
679
677
684
687
667
647
639
627
608
550
418
245
331
486
601
653
651
646
657
671
681
699
708
692
671
667
664
655
643
636
622
603
564
465
305
320
473
594
647
658
654
639
638
672
706
691
663
658
650
625
629
645
622
559
472
338
188
291
441
569
642
661
643
627
647
675
666
643
649
643
627
630
637
586
474
339
199
239
386
512
595
637
648
644
642
636
620
614
619
606
582
536
451
324
192
288
406
514
589
612
616
619
601
575
562
532
463
366
262
158
271
384
472
526
554
544
511
475
416
324
222
245
321
367
374
353
316
588
609
611
610
619
604
537
621
657
663
677
697
686
667
673
675
653
639
611
531
568
638
672
673
671
681
689
681
671
672
669
660
662
657
626
559
460
575
635
664
677
673
682
687
674
669
684
687
672
660
648
640
641
630
576
443
588
641
654
679
694
694
706
709
685
676
697
704
690
679
662
649
648
648
633
580
461
562
645
656
668
696
707
704
711
713
700
688
691
694
697
695
685
676
666
646
640
634
587
464
544
641
653
663
692
705
699
697
702
704
700
692
675
678
699
703
694
687
677
657
649
642
624
573
452
446
617
665
657
672
698
698
691
698
704
701
696
686
676
685
703
700
686
677
672
677
675
642
614
608
557
486
618
665
683
692
685
685
704
715
708
700
694
690
694
703
695
684
679
675
679
698
699
657
610
605
596
499
312
495
602
657
706
710
674
677
718
721
701
697
699
700
709
706
680
669
677
681
687
701
699
665
621
598
603
558
401
312
505
605
645
692
713
688
682
711
719
699
695
702
706
715
709
690
684
685
676
676
692
685
660
631
606
606
579
437
282
494
613
637
658
703
713
694
695
708
711
706
701
702
706
710
710
709
697
667
665
689
685
661
644
624
614
579
457
236
446
599
640
646
682
713
704
693
706
720
709
695
690
698
703
706
712
705
674
669
692
688
666
656
642
619
584
479
387
564
644
654
675
704
709
704
710
717
704
685
692
708
700
692
702
707
690
684
697
691
672
662
649
627
598
512
330
337
519
626
657
669
690
705
709
713
711
688
679
703
721
705
687
692
699
690
686
687
684
672
663
652
632
601
519
340
278
462
587
638
657
678
695
702
709
707
687
680
703
719
710
700
693
689
685
680
677
680
674
666
650
622
587
508
340
200
379
531
608
639
667
688
690
688
693
693
692
697
701
708
707
694
688
686
685
681
682
684
670
641
608
585
510
342
275
459
575
623
657
682
680
668
669
685
701
697
695
702
702
691
684
687
693
689
684
681
666
633
606
596
522
347
175
365
521
595
638
668
676
668
666
680
699
707
704
700
697
689
680
682
691
689
680
669
652
631
615
593
510
339
255
421
538
606
642
657
669
678
686
693
704
704
697
693
691
680
673
679
680
673
662
645
627
613
572
473
298
450
563
614
631
651
677
690
688
692
699
694
690
693
688
680
678
675
668
659
640
619
605
556
437
178
339
494
588
619
628
652
678
687
691
699
690
677
688
694
687
686
683
667
648
631
613
597
534
390
222
383
528
604
623
625
645
665
681
692
688
679
682
683
679
677
671
647
628
620
609
577
478
307
238
396
533
605
617
617
633
650
664
679
690
685
669
659
650
633
624
623
613
581
515
378
231
377
509
580
605
616
617
619
649
684
677
651
643
632
610
617
631
591
504
393
251
192
332
465
558
606
609
602
621
652
650
628
628
629
612
607
588
505
378
247
282
411
509
564
584
592
607
610
590
578
581
564
514
434
333
226
301
402
474
513
538
548
520
482
464
429
342
232
151
264
348
404
424
401
358
323
270
187
545
606
615
636
669
663
641
646
641
603
567
493
594
656
666
651
661
684
679
663
668
673
660
651
634
573
515
617
664
674
661
658
665
665
656
662
670
666
661
654
648
631
584
492
516
614
656
678
677
669
683
696
681
669
682
682
668
660
652
645
642
625
591
512
499
611
647
662
681
686
685
700
712
706
698
692
684
677
671
663
663
652
626
622
612
532
462
594
637
657
680
691
692
696
699
702
708
703
682
677
690
687
681
680
664
636
632
636
604
513
548
622
633
664
695
696
693
700
701
696
696
689
674
679
699
698
689
679
669
660
648
626
609
588
495
421
569
628
651
678
690
689
698
704
703
698
693
687
686
693
692
687
683
676
673
680
672
630
602
609
567
419
435
570
639
680
689
679
685
703
701
695
699
700
698
705
702
678
669
676
676
676
685
681
643
609
602
589
493
430
575
643
678
689
683
689
701
696
687
698
708
709
710
705
687
679
677
669
670
688
680
646
615
599
592
527
359
408
576
638
654
682
702
700
697
695
695
705
707
702
700
700
699
698
685
663
671
696
686
649
623
612
598
536
385
358
552
629
638
673
706
705
699
700
706
708
702
689
689
691
690
696
691
672
678
704
692
653
632
624
603
544
413
302
502
612
638
665
697
703
704
705
708
704
694
696
705
694
678
684
696
690
685
702
696
662
639
630
609
557
440
252
439
571
623
649
678
695
703
707
705
692
690
708
722
705
687
686
697
694
684
682
684
668
645
633
613
562
447
368
511
591
630
660
682
693
705
707
695
692
705
710
709
705
697
690
687
683
673
673
670
659
639
610
557
442
282
437
549
610
647
668
677
691
702
704
697
694
691
706
715
701
685
689
693
683
673
670
661
635
602
557
444
191
351
495
584
634
656
664
673
686
699
703
695
692
701
705
696
687
694
704
694
677
665
648
623
596
560
449
253
414
528
600
641
655
661
670
684
699
704
703
698
695
692
684
687
695
692
679
658
632
615
598
548
423
298
435
540
607
637
647
658
670
687
701
704
694
692
690
680
672
678
684
677
655
624
607
591
518
378
194
328
465
560
604
620
640
661
676
689
696
688
686
686
679
668
672
678
672
651
618
593
569
485
334
234
377
500
563
588
622
658
672
676
683
673
665
676
679
671
672
672
655
632
607
577
538
437
276
273
416
513
563
603
637
651
660
666
657
651
665
672
664
658
649
626
610
599
565
495
361
295
420
506
559
589
611
634
649
655
661
667
661
650
638
624
612
607
586
526
421
267
272
381
465
522
566
596
617
638
659
660
646
639
626
606
602
590
524
420
299
219
326
431
511
549
563
585
613
622
611
608
599
573
546
492
387
266
293
395
454
475
491
520
538
526
510
498
464
397
305
209
287
330
362
396
413
387
351
327
289
209
560
600
600
578
573
556
516
608
637
625
635
667
668
651
651
653
630
599
555
572
644
666
655
647
655
662
658
656
662
667
667
653
628
582
498
564
648
677
668
654
667
678
672
663
665
662
657
658
652
645
627
580
514
553
632
662
670
669
674
687
694
695
693
686
669
658
650
648
654
644
611
589
555
522
608
654
671
673
685
699
697
695
704
707
688
674
671
667
663
667
654
627
624
618
550
467
572
613
655
682
683
692
706
701
695
699
698
682
681
690
687
679
666
650
638
637
623
588
527
346
515
601
631
658
683
688
689
693
699
702
700
688
686
695
696
688
680
667
650
650
648
619
599
584
496
364
532
629
660
662
672
689
689
684
693
706
704
692
700
706
693
679
677
669
661
663
657
628
607
603
549
399
349
534
638
665
659
671
691
700
688
690
706
709
701
703
704
699
685
676
669
673
676
663
632
614
605
570
449
312
517
624
647
656
675
695
706
700
693
707
712
698
690
696
702
694
676
669
684
699
669
627
615
613
575
468
257
471
593
631
659
681
690
700
699
698
709
711
694
685
689
687
681
676
671
688
706
675
627
618
618
572
472
403
546
614
660
681
684
686
691
696
703
709
702
707
699
674
667
683
688
687
696
677
640
622
614
574
480
330
477
579
640
670
673
675
683
689
694
698
711
723
709
681
673
690
697
686
676
673
656
632
617
582
489
257
402
530
609
651
664
671
687
696
694
698
709
711
709
702
689
689
695
688
671
661
656
647
630
591
497
340
326
469
571
626
648
665
687
697
698
699
697
691
699
709
695
682
694
701
678
653
648
647
631
586
497
349
245
391
515
594
632
654
674
688
694
698
697
691
693
696
687
682
694
704
687
655
639
630
612
567
483
289
424
538
609
642
661
672
677
688
698
693
685
685
686
683
686
693
686
666
638
616
597
552
455
184
307
446
558
618
638
647
657
678
692
691
681
683
684
673
667
675
680
673
643
606
581
538
423
207
341
477
566
600
622
647
666
675
680
678
677
675
658
654
665
672
666
641
599
558
507
387
244
376
483
547
603
648
659
657
659
658
656
655
652
646
654
654
638
619
587
530
452
326
280
387
478
567
625
637
637
643
635
635
651
651
643
639
631
608
593
569
498
382
238
284
376
473
544
584
617
641
642
644
656
655
640
629
615
595
570
525
435
300
244
327
416
494
558
603
623
633
637
636
627
608
583
555
502
414
309
192
288
385
451
490
522
545
560
565
560
533
489
438
359
253
266
314
334
358
392
417
420
406
376
325
258
183
207
236
251
238
215
193
571
573
583
615
627
614
602
586
547
573
627
645
645
647
654
657
653
651
655
648
609
550
475
599
654
658
657
665
667
658
655
653
650
656
660
646
618
571
493
457
583
650
663
662
668
670
667
667
669
665
650
644
644
646
645
621
574
521
424
543
634
665
661
674
689
680
669
684
695
683
665
654
649
651
652
635
617
605
564
503
583
642
666
666
680
693
686
681
693
695
685
679
675
668
661
648
629
627
634
608
529
439
564
617
642
666
674
672
676
684
695
693
682
683
696
694
678
664
647
627
629
635
615
573
507
467
604
645
640
658
678
674
668
685
699
694
679
686
706
703
681
662
654
647
644
638
621
598
563
462
465
607
644
631
646
677
689
684
689
699
695
683
683
699
707
687
664
661
674
668
645
621
609
587
507
428
571
621
631
643
672
700
700
692
698
706
689
679
691
705
690
663
664
688
690
648
612
610
597
518
370
361
510
595
640
649
659
684
689
686
705
714
695
684
695
692
673
662
663
683
692
649
601
605
595
513
371
284
438
559
642
659
651
657
667
680
702
707
698
707
710
681
661
667
673
673
675
651
618
609
592
511
376
359
508
615
652
645
642
657
675
689
693
702
716
712
683
664
679
686
670
656
654
642
624
596
525
384
287
448
567
627
643
649
664
675
682
694
704
706
701
691
678
678
686
676
653
642
641
633
607
541
402
370
503
588
628
650
668
672
676
691
700
688
685
690
679
669
682
685
655
627
623
628
606
532
400
276
415
532
601
638
662
667
665
680
693
681
673
677
673
669
679
683
659
627
616
615
585
498
369
305
450
556
616
649
658
654
668
684
675
661
668
674
671
669
671
661
643
623
601
562
467
325
188
337
479
576
621
636
644
661
672
667
659
670
671
657
650
660
660
653
625
584
535
443
296
216
368
497
567
604
633
652
654
658
661
667
657
632
636
653
656
645
617
567
500
409
244
378
484
565
621
637
633
640
648
650
642
624
624
640
635
615
593
545
457
347
257
374
491
573
599
610
624
631
636
642
633
620
619
607
579
552
504
401
265
247
357
453
518
572
613
625
628
639
636
614
595
577
540
487
417
312
199
291
387
473
538
567
572
579
585
568
537
503
453
371
276
245
318
376
415
434
446
462
452
411
360
302
221
201
228
255
271
279
273
241
189
540
599
617
610
611
620
618
606
596
570
501
588
625
649
664
656
643
639
635
633
641
635
595
537
492
608
648
652
654
653
650
651
651
646
639
637
640
629
604
560
494
442
581
652
660
663
663
647
646
665
676
666
650
643
642
645
632
603
574
539
410
526
615
653
658
665
665
653
661
678
678
673
668
658
650
649
636
613
605
599
541
494
587
624
646
662
660
656
663
677
678
666
669
682
678
658
646
636
619
615
611
575
496
358
535
612
620
640
663
660
656
667
677
670
661
668
687
688
664
643
643
640
631
616
591
544
464
359
524
597
606
627
656
671
669
671
671
671
668
666
679
690
670
645
650
665
654
627
601
569
508
394
318
468
558
599
618
646
674
681
675
678
687
680
671
680
690
672
646
653
678
674
633
598
576
524
415
383
511
600
622
631
657
667
669
687
698
685
683
693
687
662
645
650
669
671
628
586
574
532
416
301
461
586
625
620
635
649
672
691
686
676
693
707
684
659
652
651
650
653
632
602
584
539
422
240
402
543
603
614
623
646
669
679
670
668
689
702
681
660
662
659
641
635
636
626
601
546
437
341
476
563
605
626
645
659
671
677
678
677
681
676
667
662
662
647
629
626
625
603
550
445
262
392
507
581
617
637
646
658
681
688
669
661
668
664
658
663
656
629
610
608
597
545
433
295
437
533
590
625
636
638
666
682
663
650
660
661
658
661
654
628
607
605
592
526
394
197
344
463
543
602
625
628
647
668
656
644
659
667
658
651
644
627
618
610
579
498
352
231
365
479
560
598
616
638
650
645
646
662
661
639
632
638
630
619
595
544
456
322
246
387
486
547
591
624
633
638
649
658
640
613
619
637
627
601
566
499
403
264
380
472
546
588
606
623
641
646
627
602
608
621
603
566
527
455
347
259
368
458
516
557
592
613
622
619
601
587
580
555
513
464
390
278
233
321
401
473
531
560
572
577
567
540
513
483
433
362
280
170
255
338
408
449
456
460
463
441
403
365
313
243
286
292
294
305
295
256
480
543
587
612
612
604
596
584
578
574
540
522
594
611
614
623
636
645
637
622
616
614
596
558
508
486
605
642
639
623
616
636
660
659
647
637
629
622
615
582
529
432
552
622
648
652
637
627
646
663
654
650
648
641
634
636
618
578
544
502
379
510
577
616
646
655
646
644
656
658
644
643
656
652
640
637
629
606
576
538
472
405
525
573
609
642
650
647
647
649
651
649
649
657
656
642
634
633
626
599
561
510
434
385
495
554
599
632
645
649
646
640
649
661
657
653
657
646
635
640
644
623
587
543
474
326
444
536
591
621
642
650
649
650
664
670
668
661
661
647
638
645
659
644
603
557
492
394
383
516
582
607
631
644
653
667
672
666
672
678
665
647
634
640
655
648
606
555
500
412
323
477
557
587
616
640
664
677
660
645
667
687
672
648
638
632
635
636
612
568
518
435
273
413
505
557
596
637
667
671
647
630
651
678
672
654
646
631
619
620
617
588
534
448
336
442
525
577
619
648
662
658
645
642
656
664
656
650
639
620
613
608
584
535
446
254
378
483
545
588
619
648
667
664
641
639
656
656
650
645
629
607
592
575
532
437
308
419
489
554
596
622
651
664
643
636
652
656
651
646
630
601
587
579
533
422
326
417
512
572
595
624
648
640
636
655
660
646
634
620
596
585
575
517
392
226
336
447
519
556
594
623
627
631
651
650
624
613
609
588
566
534
460
339
250
355
434
498
557
592
608
623
635
622
597
597
598
568
526
471
384
249
332
417
491
542
576
599
605
589
569
570
565
526
472
408
316
229
308
387
455
507
538
549
541
523
511
493
450
394
328
256
330
392
433
450
447
434
413
382
342
289
250
293
305
300
296
278
486
518
532
554
587
605
585
559
552
537
498
568
582
575
588
623
641
623
607
601
583
557
527
444
541
598
619
610
611
638
646
624
617
622
610
596
589
553
488
478
547
604
634
632
628
642
645
625
620
631
627
618
611
586
538
480
385
475
543
599
628
634
628
634
645
645
635
633
633
629
621
603
569
524
458
352
456
536
587
613
627
625
622
639
657
652
636
632
632
630
621
600
561
505
432
305
428
523
575
604
624
629
630
642
659
661
645
631
629
634
636
625
589
535
464
385
493
557
594
616
636
650
648
646
657
655
637
625
625
629
628
600
545
474
378
325
441
518
570
609
647
661
641
625
642
656
648
629
618
615
616
600
556
486
400
370
458
529
590
639
654
632
610
624
651
652
635
621
611
602
595
564
500
416
295
399
481
550
606
636
632
616
617
637
650
640
628
614
598
585
556
498
417
345
425
498
564
610
630
625
613
625
643
641
632
620
596
568
538
493
414
274
349
443
526
574
606
617
609
614
635
637
626
618
593
554
528
497
413
266
384
479
526
564
595
600
604
625
628
612
602
581
542
515
482
392
306
399
456
511
557
573
582
603
606
588
575
556
517
478
425
331
296
369
443
500
528
547
564
566
552
539
514
468
415
343
272
354
421
462
488
501
500
490
479
450
398
339
243
312
361
395
407
400
389
383
356
305
275
288
277
267
430
473
497
528
560
560
535
520
511
403
484
534
552
572
599
594
566
561
563
537
506
424
508
563
578
587
612
615
588
582
593
582
561
529
469
429
507
563
587
594
611
625
616
609
611
607
596
570
512
453
421
494
548
587
600
607
621
630
629
621
611
608
598
562
515
467
397
476
535
579
604
611
616
627
635
625
607
601
603
591
558
503
353
448
514
557
597
619
618
620
625
620
602
590
584
582
563
506
431
294
398
469
524
583
620
619
610
611
616
605
584
567
566
555
510
439
327
404
481
552
595
600
594
598
611
608
585
565
563
550
517
452
258
339
426
503
553
572
577
586
608
610
588
572
562
541
508
448
279
367
451
508
539
553
565
588
600
586
571
556
522
479
428
306
400
461
499
523
535
553
574
571
557
543
507
456
414
342
401
446
485
501
514
537
543
531
520
491
439
394
319
380
434
458
470
491
503
496
482
452
402
349
302
360
392
409
432
447
445
423
382
334
301
328
347
358
356
335
432
462
489
526
528
497
492
502
479
370
443
483
508
543
555
532
529
542
532
501
351
434
493
525
548
557
550
555
564
551
526
492
324
413
479
522
544
551
555
565
566
546
521
500
474
376
438
494
535
552
556
556
549
533
505
478
463
321
383
454
514
545
549
539
532
522
492
461
449
423
328
405
467
506
524
524
526
518
483
459
451
425
276
350
403
448
484
509
524
514
477
457
449
417
294
345
392
435
468
494
495
470
452
433
392
344
382
407
435
454
451
435
413
370
332
353
371
397
410
401
383
316
336
353
351
419
435
421
427
444
413
437
437
444
450
426
394
434
444
434
425
408
360
411
426
408
394
391
356
387
386
383
