# Supplementary material for: Evaluating flow modulating treatment response in intracranial aneurysms using black-blood MRI in vitro
Source: Commun Med (Lond). 2026 Mar 27;6:170. doi: 10.1038/s43856-026-01413-z (PMC13031954; doi:10.1038/s43856-026-01413-z)
Supplement: Supplementary file 14 — Supplementary Data 11 [file 43856_2026_1413_MOESM14_ESM.zip › Data_Sup_Figure_5c/pump flow rate 0 mls/BB1/with derivo/23_BB1/2_vessel_array.txt]

4
21
43
89
182
290
335
73
192
345
499
621
72
200
407
574
678
166
372
566
657
676
492
624
643
630
1
4
38
42
62
124
216
310
348
329
268
180
69
87
217
379
534
632
655
628
581
471
303
149
84
223
427
593
691
723
710
706
707
657
540
379
179
190
401
582
658
677
663
644
659
679
672
654
560
338
113
120
296
516
630
643
650
655
652
660
657
649
657
625
461
234
163
367
551
625
645
674
697
703
699
678
657
640
618
528
328
198
405
559
678
696
694
697
693
679
673
655
625
556
373
202
425
682
665
671
677
665
664
661
639
564
378
681
686
697
690
664
648
629
553
372
688
698
705
669
626
607
536
348
644
665
651
627
611
512
299
658
670
652
590
426
688
620
465
256
403
235
3
18
53
51
70
153
248
326
356
340
275
174
62
105
244
419
565
635
647
631
583
461
291
143
98
249
453
614
703
718
700
704
704
649
535
375
174
204
419
595
666
683
663
642
660
682
673
657
560
338
115
131
311
522
629
647
660
663
657
667
666
655
658
624
461
234
187
388
555
619
647
678
695
702
703
685
663
640
616
526
320
229
435
570
631
672
683
680
691
691
677
672
654
624
549
354
235
454
595
654
681
670
655
672
679
658
654
659
638
550
352
209
439
587
640
669
687
687
693
696
672
650
649
629
532
343
167
380
556
617
653
702
712
697
694
684
654
635
612
512
317
300
515
623
649
675
676
651
645
650
645
640
612
486
270
190
436
605
658
671
672
657
648
655
671
659
576
391
259
467
613
685
716
715
701
694
682
611
438
224
218
411
537
600
626
619
584
513
387
213
144
241
288
334
338
296
209
10
32
63
59
77
176
277
343
364
344
275
172
62
128
276
456
592
640
640
623
576
453
287
137
118
281
485
639
713
713
690
693
691
641
531
364
165
224
434
604
671
686
664
643
658
676
672
658
553
330
149
328
524
622
648
672
676
667
673
668
658
662
623
454
226
209
411
559
614
650
691
705
706
703
684
663
643
620
519
301
261
466
587
638
675
683
677
685
682
669
667
656
627
544
336
269
488
617
666
685
664
650
668
669
649
651
659
638
544
339
241
472
606
647
672
686
686
694
690
662
647
653
628
520
327
185
410
571
615
655
706
712
698
691
668
646
644
616
495
295
319
526
623
655
681
676
658
652
642
638
649
614
465
250
196
444
616
671
672
668
671
668
656
662
655
562
368
269
487
627
679
706
724
715
691
666
590
409
197
240
410
523
588
628
615
569
487
359
184
134
224
282
328
326
278
191
21
46
69
58
89
201
305
365
374
344
274
178
69
147
310
491
616
651
640
616
569
457
293
135
138
310
516
658
716
709
683
682
681
641
532
349
151
250
457
616
672
681
661
641
650
668
673
655
533
308
171
361
541
622
647
677
682
671
671
663
656
662
612
428
201
232
445
579
618
657
703
717
710
700
674
656
647
621
498
269
286
494
608
651
686
694
686
684
674
660
664
661
627
529
315
296
512
633
680
696
670
653
663
660
650
661
662
634
533
328
266
500
625
656
674
683
680
686
684
670
656
654
618
506
316
201
445
596
620
648
694
699
689
691
669
648
644
613
477
276
122
345
548
625
650
673
663
657
661
639
629
651
613
449
232
208
446
617
676
671
660
674
683
657
648
646
557
355
266
488
632
675
695
725
725
688
645
561
382
179
248
410
514
579
622
607
554
458
324
160
128
209
280
319
312
254
171
17
40
65
74
57
108
232
338
395
392
347
275
185
76
157
342
521
636
667
653
617
567
464
299
130
149
332
542
670
711
705
684
681
680
644
526
324
130
140
281
484
629
668
669
651
633
641
664
673
642
501
275
196
407
574
634
648
676
678
664
660
654
650
655
585
390
169
254
485
609
634
663
707
717
705
688
661
648
647
611
462
234
304
516
624
662
692
696
689
684
669
658
664
664
619
499
287
317
518
629
680
700
676
659
659
658
663
675
662
621
508
302
288
513
626
652
674
687
683
679
683
686
671
645
596
483
295
223
476
616
621
640
687
692
679
688
675
649
634
597
453
250
135
378
573
628
644
665
654
650
660
636
620
647
605
425
227
450
612
674
672
653
667
684
655
636
637
547
333
256
476
633
677
687
715
724
685
626
530
353
238
407
513
574
608
591
533
427
287
125
206
278
307
289
222
145
25
62
88
86
59
129
260
366
423
412
353
275
187
77
57
168
368
543
646
681
668
626
570
463
294
121
158
351
560
670
700
701
690
689
687
643
509
303
117
155
310
511
640
663
658
641
624
638
668
672
621
474
254
217
442
606
650
655
675
669
649
648
650
647
642
562
365
271
516
637
651
669
702
705
691
678
654
643
643
596
431
214
316
531
633
663
683
683
677
680
670
659
661
661
606
467
259
337
522
615
662
688
675
660
660
661
672
675
654
606
480
271
313
519
612
633
671
699
694
676
679
693
670
629
580
461
262
247
496
622
617
640
697
699
671
677
672
644
623
581
429
154
407
593
633
643
667
655
641
648
631
618
645
594
393
248
460
612
672
677
650
656
674
652
634
632
527
299
250
465
630
682
684
701
714
679
611
499
323
227
402
515
569
590
572
511
396
255
119
205
274
296
268
195
117
36
82
114
107
69
58
152
284
393
448
433
364
274
182
74
194
396
559
656
692
683
636
573
451
279
106
185
382
577
667
694
702
698
698
695
635
487
286
113
166
336
536
649
661
657
646
629
645
677
671
602
458
254
234
458
622
664
668
682
668
643
648
656
649
631
545
355
286
523
645
664
678
698
693
685
680
657
640
636
580
410
330
537
631
659
673
668
667
680
675
660
651
652
596
441
356
531
604
644
672
670
666
664
662
665
658
643
604
462
335
527
600
619
668
713
709
675
669
680
654
619
581
450
263
507
622
617
647
711
710
665
660
664
639
618
574
408
169
422
608
641
647
675
660
633
638
634
631
646
574
356
263
477
621
675
681
657
652
667
656
641
624
492
256
100
260
472
631
690
688
696
704
669
593
469
288
229
403
514
565
581
558
489
364
226
113
201
265
287
255
179
44
102
139
132
83
85
176
305
416
471
453
379
273
169
111
242
428
577
668
702
690
646
575
437
256
99
227
428
593
661
693
709
704
703
697
623
460
271
179
366
562
651
649
653
656
643
654
680
661
585
443
255
248
462
623
667
670
681
673
653
657
658
645
620
533
348
300
516
635
666
686
697
691
687
687
659
634
626
566
394
346
537
622
653
672
667
669
682
678
654
637
641
590
423
373
546
604
636
670
671
674
671
660
650
636
636
610
450
351
543
606
618
668
715
713
677
658
662
635
616
591
442
270
516
628
622
648
706
704
658
651
659
639
617
568
390
176
427
613
646
642
667
655
629
636
645
648
643
544
319
269
491
628
671
677
662
657
667
659
644
606
448
216
104
281
490
632
689
694
698
694
650
566
436
257
247
404
508
557
574
546
464
330
194
113
192
249
270
243
168
56
125
161
154
96
115
209
339
444
491
471
400
280
159
149
296
468
603
687
712
692
654
580
426
235
95
116
276
482
613
661
697
718
704
700
694
611
439
255
189
401
595
654
634
646
664
657
656
671
650
574
424
238
264
475
629
668
667
676
677
671
666
651
636
615
520
325
146
321
515
624
668
696
698
692
697
693
655
626
620
556
374
156
368
542
615
655
685
677
674
682
676
650
629
634
584
405
162
390
564
617
646
680
679
679
672
656
643
627
635
608
430
138
365
567
628
635
673
706
708
679
662
656
628
617
590
419
281
532
642
632
644
685
687
660
659
664
642
615
550
364
186
434
616
644
631
648
647
633
641
654
658
631
505
286
275
498
628
662
671
668
667
667
658
644
582
404
187
109
301
503
630
684
700
702
684
627
536
404
227
111
264
404
500
548
564
531
435
298
169
111
181
232
250
227
152
29
80
146
174
167
111
141
247
375
467
500
482
421
294
154
174
343
509
627
698
707
686
659
589
418
224
119
313
525
630
662
695
709
690
688
686
602
426
239
199
436
621
654
625
638
661
656
647
654
642
572
404
202
127
284
500
641
667
662
667
677
681
663
634
628
621
505
285
162
352
532
624
670
701
698
690
696
688
647
620
620
547
346
177
398
555
613
660
695
680
668
669
666
648
629
627
569
380
172
412
578
626
658
689
678
669
664
657
649
633
631
585
394
141
384
584
642
648
677
692
694
685
676
661
629
614
565
378
305
549
646
636
640
666
678
672
671
662
637
607
523
333
207
447
614
639
626
637
647
645
645
649
655
613
468
258
105
286
499
623
655
669
678
676
661
649
638
558
363
114
306
501
620
681
703
701
668
607
512
378
197
115
263
396
490
541
552
510
406
269
145
104
174
223
235
203
127
50
111
169
183
170
115
162
284
405
483
501
480
427
301
154
185
377
544
642
692
689
672
657
591
413
214
122
342
554
648
669
686
685
668
674
676
597
421
231
221
472
635
654
632
641
651
644
634
640
642
579
395
172
128
320
538
651
663
665
673
679
681
656
623
629
633
495
249
179
397
566
634
669
699
694
686
691
679
643
624
622
534
318
202
438
581
624
664
692
668
650
651
658
657
640
619
541
351
191
442
594
633
665
690
665
651
652
662
664
647
624
547
352
163
412
594
638
651
683
685
684
692
690
666
632
612
533
334
126
343
560
635
634
648
668
682
691
680
650
627
604
500
300
236
460
610
640
636
646
660
662
645
635
647
599
439
231
120
298
502
623
658
677
692
685
658
644
635
535
326
119
305
492
612
681
706
699
658
597
499
351
166
108
246
380
483
539
540
490
385
247
94
169
221
224
180
101
69
138
191
199
167
111
68
177
314
427
500
506
479
415
297
148
199
405
571
651
681
672
659
651
580
406
198
143
373
574
660
679
677
661
652
670
670
587
413
222
263
506
637
649
648
651
639
630
629
636
640
576
387
147
364
571
649
650
670
685
681
675
654
624
635
633
481
231
205
439
599
644
661
686
686
682
685
675
650
633
615
507
292
226
475
612
642
665
676
649
635
643
659
669
650
604
504
322
212
470
611
642
671
686
655
637
648
667
677
655
614
509
312
193
439
597
629
651
692
689
681
694
693
658
629
612
509
296
159
374
560
621
634
663
677
684
698
677
628
614
606
483
269
259
470
610
651
653
653
662
668
642
620
636
586
410
130
311
514
637
670
681
693
687
658
642
626
504
285
131
311
491
610
681
705
692
648
589
484
317
107
236
369
478
533
523
466
363
226
85
164
214
210
157
79
159
218
221
173
106
75
192
333
447
522
529
487
403
287
145
77
224
429
588
661
682
679
665
650
569
398
185
181
409
590
667
686
675
657
658
681
670
576
395
206
105
310
537
635
642
657
659
638
634
642
642
629
555
368
180
404
593
642
637
669
692
683
676
659
634
636
613
455
224
232
467
620
650
652
673
682
684
685
676
661
641
600
475
273
241
496
634
661
667
664
641
639
648
666
681
659
592
472
292
233
490
628
658
679
686
656
641
655
677
682
656
607
485
280
216
460
605
634
657
699
695
683
695
691
648
624
614
497
267
182
394
566
621
639
671
677
673
691
669
611
606
608
470
240
267
477
620
663
661
645
644
662
644
617
626
570
378
131
324
533
654
679
675
679
683
666
646
608
462
240
144
333
505
616
679
698
681
640
578
455
272
120
246
371
477
520
499
436
338
204
86
155
198
188
135
91
182
248
248
188
110
93
215
357
475
555
558
499
397
280
147
104
260
456
605
674
701
703
684
652
563
394
177
222
444
601
667
685
679
670
680
695
671
561
368
178
143
350
560
634
635
653
660
647
652
658
648
612
517
333
215
429
603
641
635
666
688
685
678
663
638
627
581
422
253
479
625
654
652
668
680
686
685
672
661
643
588
448
252
258
505
642
669
667
659
646
650
655
666
682
665
592
450
262
254
504
638
669
681
683
664
656
665
678
681
658
605
468
249
238
476
617
646
664
695
695
684
695
686
642
620
608
477
193
403
581
635
643
664
663
658
681
664
608
600
595
442
266
492
634
668
656
629
624
655
654
626
618
544
342
127
339
553
665
681
667
664
679
675
649
581
415
201
160
357
522
621
672
685
666
628
555
414
223
139
261
376
469
500
469
400
304
173
86
143
174
161
111
41
109
212
278
268
202
122
115
245
389
508
586
579
511
402
282
152
126
294
483
619
685
718
720
695
650
558
391
176
253
468
608
661
677
682
688
696
696
665
552
348
158
176
373
566
635
633
643
654
661
667
660
645
601
485
300
244
439
599
647
649
670
686
689
684
659
632
618
556
393
276
485
621
658
662
673
684
688
684
662
648
638
583
431
287
516
639
662
662
658
657
658
655
655
668
664
599
439
290
520
638
664
673
675
669
667
665
669
672
656
604
447
269
492
625
653
660
682
689
682
691
679
640
614
592
445
196
414
600
649
637
646
651
650
676
667
613
594
569
406
94
272
516
647
659
644
626
620
655
665
637
609
516
310
130
361
566
661
676
669
664
677
679
647
557
380
176
373
528
621
669
675
651
611
530
375
185
145
264
373
457
480
444
371
273
143
80
134
158
142
98
61
136
247
306
280
208
133
144
287
431
544
607
586
514
410
285
151
149
331
517
639
695
724
720
689
640
546
380
175
109
277
487
617
657
665
677
692
689
675
649
544
341
151
202
387
564
633
634
635
650
670
667
643
634
602
469
273
272
447
590
649
664
678
689
696
689
653
626
614
539
362
310
499
615
655
671
685
691
693
687
658
634
626
572
410
331
539
633
646
653
659
665
662
653
641
648
651
596
422
338
543
633
650
660
668
674
668
660
654
659
650
596
421
304
510
626
649
654
671
684
680
682
669
638
611
569
405
209
433
615
652
628
637
649
650
671
664
616
588
539
365
95
297
546
651
644
638
637
632
655
662
637
599
491
280
151
392
576
651
673
682
676
675
668
633
536
361
192
378
527
618
666
668
634
585
497
340
160
140
255
365
442
461
424
350
240
111
69
125
150
133
168
277
324
287
209
134
50
331
473
574
619
585
513
412
277
135
57
369
555
662
700
719
708
677
629
526
353
167
69
305
509
628
655
654
667
680
668
649
630
532
336
147
407
567
632
634
630
648
670
654
622
629
609
460
252
113
467
591
648
672
686
692
699
689
651
628
615
520
326
158
348
523
618
651
678
696
698
695
693
664
628
609
547
376
181
379
567
633
636
647
662
670
664
657
642
633
628
574
396
187
382
568
631
642
655
666
677
671
656
643
646
639
579
396
174
333
529
623
643
653
673
685
679
672
657
632
608
549
373
163
456
622
646
624
640
651
649
661
653
614
583
514
334
143
335
569
649
634
638
646
641
649
650
630
587
465
254
100
420
585
647
672
691
686
671
649
613
515
344
151
381
529
615
662
663
620
560
462
309
148
252
363
429
442
406
327
210
85
118
140
122
74
204
300
338
295
210
123
45
204
375
513
597
628
589
515
407
258
113
55
407
593
681
704
714
700
674
629
505
315
148
75
344
541
645
656
645
658
668
658
644
621
506
314
139
447
587
636
630
627
645
663
644
620
633
603
438
225
93
329
504
608
650
673
688
691
692
684
655
636
612
490
286
127
382
550
628
654
683
699
692
684
695
677
634
595
512
334
157
412
586
635
637
653
664
663
660
665
651
630
610
542
361
166
409
583
629
641
662
670
679
679
663
646
638
626
554
368
157
355
548
623
640
659
679
690
684
671
647
624
600
530
347
149
483
627
642
629
647
655
645
648
641
611
579
491
304
131
374
585
651
639
643
647
638
640
641
627
574
434
224
438
594
654
674
690
689
668
637
596
488
311
132
391
538
613
650
655
612
538
423
271
132
264
367
417
418
382
297
177
60
115
119
98
52
144
241
319
347
308
216
113
33
231
420
546
610
635
597
514
397
241
100
222
442
626
692
702
711
700
678
635
496
284
124
73
388
575
662
655
637
653
668
667
665
625
476
280
124
286
495
618
643
627
623
645
658
643
634
641
581
403
200
75
359
548
637
660
676
685
683
680
673
657
641
600
459
252
102
404
575
644
666
692
698
675
665
686
679
640
592
485
297
132
430
593
636
649
669
666
651
651
668
661
636
605
517
329
150
424
587
626
647
671
672
677
684
679
654
634
612
526
338
148
379
564
624
641
662
681
695
692
676
644
613
587
509
323
137
289
510
632
641
633
651
657
642
641
633
610
574
467
275
117
402
592
656
650
646
641
632
635
641
635
565
399
192
444
602
665
674
680
688
671
638
586
455
262
108
215
401
546
607
634
649
610
522
389
225
106
275
370
402
393
358
272
148
32
107
92
71
186
282
340
357
321
226
108
28
269
467
578
621
642
602
510
387
235
100
255
482
656
699
699
711
703
679
638
497
275
109
427
603
673
653
634
656
672
678
686
631
454
248
110
325
536
641
648
626
624
649
660
650
649
644
554
372
186
393
586
658
669
678
681
679
673
668
654
636
587
441
234
86
432
599
657
673
697
691
661
651
672
669
640
597
478
275
111
450
599
634
654
679
662
636
641
665
660
640
611
501
297
138
442
587
622
650
677
671
670
686
688
657
631
601
503
312
137
403
573
624
641
661
676
693
700
683
640
602
572
483
295
126
318
531
637
638
630
646
657
647
640
628
612
567
444
249
419
596
659
655
645
641
637
637
649
647
559
360
156
241
449
610
672
673
677
692
679
643
584
425
215
88
216
408
548
598
623
642
610
510
361
178
72
273
362
384
374
335
257
117
14
97
68
50
224
320
358
366
331
235
115
31
314
510
604
631
647
604
506
381
238
109
291
518
675
701
697
708
701
670
627
497
283
107
455
617
675
651
635
656
670
673
684
631
445
232
101
360
556
642
647
632
629
655
662
648
649
641
536
356
180
431
607
658
667
680
679
680
678
667
647
626
576
432
226
468
620
655
667
691
679
656
654
667
652
633
599
473
254
481
608
629
648
673
653
626
637
661
652
638
612
484
267
466
587
617
652
679
666
661
680
683
651
627
593
475
276
425
575
621
641
660
668
684
695
678
635
596
561
457
266
338
543
635
634
625
637
653
648
635
621
611
562
420
220
432
601
657
650
641
642
645
638
649
649
548
328
129
248
462
617
671
670
679
696
676
638
570
401
176
68
227
411
542
589
617
631
595
491
336
146
49
261
347
370
355
312
237
100
2
256
347
378
379
336
240
129
36
356
538
623
646
657
610
510
381
241
113
333
547
681
703
699
707
696
659
608
488
290
109
277
480
623
669
652
637
652
656
651
661
620
445
228
89
389
565
631
646
643
638
655
654
634
635
633
530
344
169
465
612
643
663
681
679
686
689
667
639
617
568
422
213
505
631
646
655
676
667
658
670
673
643
620
591
455
232
516
622
628
639
657
641
625
643
658
641
628
601
456
231
491
593
620
654
681
663
656
671
672
645
626
583
443
236
447
578
618
645
667
668
676
681
665
631
602
556
430
229
355
550
629
627
620
629
646
644
630
618
612
553
393
190
451
609
653
638
630
642
651
640
641
634
521
296
101
265
484
625
665
666
685
700
668
616
542
374
156
247
419
534
586
618
617
564
456
307
136
48
142
246
332
361
336
283
207
86
156
281
366
397
393
334
240
133
43
198
387
555
638
666
667
616
513
377
229
108
380
569
674
701
704
703
690
652
588
464
282
110
310
514
627
658
653
639
639
637
631
636
603
440
220
75
416
573
621
647
658
645
646
639
615
621
626
524
326
145
487
604
628
666
691
683
690
689
662
634
614
555
391
184
528
631
638
651
667
660
665
681
676
639
610
569
419
200
543
633
633
637
645
633
630
648
654
634
619
581
417
197
520
605
627
660
680
663
655
663
660
641
629
573
408
197
474
586
615
648
674
671
670
666
653
634
615
554
394
191
379
559
622
620
617
624
637
638
631
624
613
534
356
155
250
474
617
649
630
622
639
656
651
639
608
481
258
81
289
507
633
659
662
683
698
662
592
499
337
142
268
429
530
584
613
597
527
411
273
134
143
233
318
347
313
246
171
69
181
307
389
414
404
330
231
124
235
416
573
654
683
670
617
509
365
206
101
432
589
668
703
709
696
685
651
571
434
263
109
354
555
635
651
657
642
627
625
627
626
585
422
207
445
586
620
654
673
652
640
626
604
617
622
510
299
119
292
501
595
625
678
706
691
690
683
651
632
615
534
347
149
335
538
622
642
663
673
665
673
680
667
637
609
548
378
165
360
560
638
648
649
646
636
636
648
648
631
619
565
383
173
361
548
621
642
670
680
665
659
661
650
640
634
565
378
170
297
505
601
617
649
675
674
671
665
647
636
624
547
356
159
411
573
617
616
622
627
637
642
640
634
612
511
313
125
279
496
623
647
633
628
642
666
670
645
580
434
222
69
311
524
639
661
666
684
698
665
579
454
292
128
283
436
529
580
603
579
501
373
233
120
151
227
300
327
292
216
136
50
211
343
413
422
403
326
219
111
276
456
599
669
684
661
609
497
345
184
93
266
487
617
674
708
709
686
680
652
559
408
237
102
401
596
646
650
663
645
620
622
636
629
565
388
189
258
482
603
623
657
681
656
636
620
605
622
613
479
265
104
327
519
594
627
687
713
694
689
672
639
630
614
508
304
125
370
544
615
649
678
681
671
676
669
649
634
615
532
340
141
395
569
637
661
665
653
644
644
645
636
629
625
557
357
155
400
572
631
653
678
681
669
667
667
644
633
634
557
350
152
335
539
613
620
650
677
676
677
670
642
626
621
532
319
132
444
589
615
614
629
636
644
646
641
630
603
482
275
100
302
515
627
643
639
643
652
669
678
644
550
388
192
331
533
634
661
673
684
693
665
566
409
245
110
291
438
525
570
585
559
482
343
194
91
161
228
281
299
267
194
110
34
238
374
426
415
393
323
211
99
315
497
622
672
669
646
601
486
324
176
91
305
528
641
683
710
703
678
678
653
550
389
213
93
441
618
651
649
667
650
620
626
648
634
542
349
166
302
517
615
622
655
681
659
635
620
613
629
597
439
234
101
370
546
601
632
687
708
691
686
664
632
629
608
482
274
113
403
561
617
655
684
681
674
675
662
636
632
618
522
315
127
424
575
630
665
674
661
652
651
645
628
625
630
551
335
144
428
583
627
655
685
688
675
676
674
639
621
628
546
325
135
370
560
616
624
658
683
679
684
675
631
607
609
513
288
114
252
470
600
618
619
640
649
652
642
624
613
585
457
247
86
317
529
632
643
646
660
662
660
662
627
523
349
168
351
536
625
658
681
686
678
646
544
368
199
93
296
439
521
561
567
539
459
318
159
62
172
236
268
276
243
176
87
262
390
425
403
385
321
204
86
355
526
632
665
651
633
596
475
307
171
94
340
554
654
684
704
695
675
676
650
538
369
186
81
470
623
649
647
665
653
626
631
654
632
512
303
135
349
544
619
623
653
676
661
640
623
620
630
573
396
203
415
580
616
639
686
699
686
684
662
630
626
597
456
248
105
435
586
629
660
683
677
669
670
658
629
626
611
505
291
116
442
580
626
661
675
666
655
651
647
625
616
621
532
308
126
438
578
618
652
690
697
683
679
677
636
609
612
525
295
110
390
566
614
627
666
692
684
682
672
621
591
595
490
257
92
273
492
611
626
627
646
655
652
629
603
596
567
431
218
340
548
643
645
651
672
670
645
633
601
498
314
144
374
545
620
654
687
687
657
615
510
332
160
82
300
438
517
554
550
513
423
289
130
43
178
241
260
260
216
154
70
281
392
420
405
391
322
193
75
216
392
540
630
656
646
632
592
462
293
166
379
570
654
677
695
692
678
675
641
523
344
156
291
492
622
644
641
656
656
637
637
655
623
478
259
103
392
561
618
629
654
670
663
651
630
625
626
549
357
173
455
608
631
653
691
694
682
683
664
633
621
582
429
220
466
615
646
666
682
675
662
660
658
631
617
594
479
265
456
590
631
658
671
668
653
644
648
627
605
598
501
276
442
573
614
648
689
704
687
673
676
640
604
592
495
264
403
570
615
628
667
696
684
673
662
622
593
585
462
226
297
514
621
630
630
645
654
646
622
600
598
555
398
187
367
567
654
650
652
676
676
643
620
587
476
278
112
187
393
558
628
660
694
692
647
591
481
301
129
160
308
441
517
551
539
487
387
259
108
172
235
252
247
193
133
58
185
304
395
426
424
408
319
178
67
266
428
555
632
663
659
639
580
442
280
152
430
594
656
671
692
699
685
670
625
503
311
130
342
521
630
645
634
645
661
650
642
650
608
442
225
86
428
572
620
638
654
660
667
665
638
626
618
526
327
145
487
621
640
664
693
690
679
683
668
636
616
567
400
190
496
637
660
669
680
671
654
650
658
635
610
574
444
230
480
609
647
658
664
666
647
632
647
634
598
572
460
244
456
585
628
650
683
701
685
664
672
647
605
572
456
234
422
586
627
630
659
688
680
663
653
628
603
572
426
197
327
542
632
627
623
637
648
639
620
608
604
537
358
152
396
577
653
651
654
676
681
653
625
579
443
238
81
199
402
564
640
669
699
698
650
578
453
269
99
167
313
443
516
544
526
463
357
235
88
158
218
238
229
168
109
42
215
333
412
438
441
417
313
170
66
307
467
581
649
680
677
642
566
425
269
138
284
481
623
667
674
698
710
690
661
610
481
283
110
389
555
645
651
630
638
666
662
646
645
593
416
203
84
461
581
623
645
651
650
669
676
645
628
616
513
307
131
287
512
622
639
664
686
681
677
685
670
637
617
558
376
162
298
525
649
664
665
670
665
648
644
658
639
610
561
409
196
305
508
630
660
657
655
658
640
625
648
639
600
552
418
213
284
479
604
646
658
673
691
681
659
667
649
606
551
416
206
443
603
640
632
646
675
676
656
642
629
605
551
387
175
357
565
635
617
609
629
644
636
619
611
601
507
314
128
213
421
577
639
644
652
676
683
665
633
560
401
195
209
404
561
643
675
699
700
656
567
422
231
74
172
317
440
511
537
515
443
334
207
67
146
206
219
208
146
85
35
242
370
442
453
443
408
301
168
71
346
506
614
674
694
681
636
552
413
259
122
334
530
650
681
685
703
711
689
655
598
462
261
98
438
589
658
659
632
635
666
666
645
640
584
399
192
300
495
592
627
652
648
643
671
679
642
627
618
504
289
118
332
536
620
637
661
676
673
682
685
661
633
621
551
350
136
338
550
653
660
654
656
658
650
644
653
638
615
552
372
163
333
531
640
662
653
646
650
642
627
646
640
605
538
379
182
311
498
611
651
664
668
679
679
661
660
643
603
530
374
178
245
461
608
643
636
641
666
675
657
632
618
596
520
346
156
379
578
636
609
601
625
644
632
612
605
582
467
272
112
238
446
582
627
634
653
675
679
663
623
526
353
160
229
414
557
634
672
695
692
647
541
379
186
60
181
317
437
502
527
501
423
303
169
47
143
196
206
189
126
66
263
399
468
465
434
388
288
168
389
537
637
691
696
669
622
543
406
244
107
389
574
665
687
692
699
697
680
651
590
443
244
92
278
485
617
661
659
636
632
657
658
640
636
576
387
183
343
525
601
629
655
647
641
670
670
627
621
621
495
269
100
375
554
618
634
658
666
673
691
681
644
623
626
543
320
114
370
566
649
653
645
644
659
661
646
642
633
620
544
340
139
354
546
635
649
644
639
647
647
635
640
636
609
528
346
159
326
512
602
636
661
668
671
679
670
651
632
598
510
334
152
261
471
597
629
638
643
659
674
659
624
605
587
491
306
134
390
579
634
611
603
627
643
627
604
599
565
432
236
101
252
467
596
627
631
659
675
667
647
603
492
312
133
256
436
556
624
669
689
673
619
498
329
146
54
191
319
430
497
515
485
392
261
121
33
144
191
200
175
115
48
180
286
415
483
476
429
374
276
162
274
442
562
644
695
690
656
611
538
393
221
89
450
616
669
682
690
688
679
671
651
582
419
221
86
317
530
640
655
650
636
627
642
645
637
633
563
366
167
379
551
609
629
653
647
643
668
653
611
615
616
476
242
413
572
621
639
659
665
680
700
674
625
614
623
523
286
99
404
584
649
651
643
641
666
675
650
632
628
620
528
312
125
380
567
635
640
641
639
649
657
644
636
632
609
514
319
143
342
533
603
625
657
667
666
682
674
644
620
594
491
299
129
280
488
595
620
640
651
653
669
656
618
601
587
467
264
106
400
581
637
623
617
632
639
620
601
604
563
408
200
263
484
617
641
645
671
676
655
633
590
471
282
109
280
460
567
629
676
687
651
580
452
283
122
198
325
427
491
500
458
353
212
83
25
140
185
190
162
99
29
222
315
423
487
482
433
365
269
148
331
491
581
645
691
686
648
605
530
377
190
255
503
647
665
670
681
678
667
666
654
574
393
196
351
563
651
644
638
630
622
631
634
637
634
546
334
140
410
568
615
628
649
645
646
661
637
600
614
601
440
209
444
587
627
647
663
664
683
699
661
612
610
608
489
252
440
603
653
656
647
644
669
678
649
629
629
610
503
287
120
413
594
645
642
643
640
651
663
648
632
627
603
495
292
138
367
566
623
628
658
667
666
681
674
630
608
589
472
272
111
299
518
612
624
643
655
650
660
648
608
598
589
444
224
195
416
589
641
633
632
636
630
612
603
617
567
381
164
272
491
627
656
664
685
677
647
629
587
457
252
83
295
475
579
642
688
685
631
550
418
247
106
205
331
429
489
484
425
309
169
58
68
135
177
175
136
78
13
258
351
432
483
482
435
361
260
133
363
526
601
649
687
688
649
603
518
358
161
290
534
660
663
664
675
677
670
666
652
563
370
169
384
581
650
636
633
627
622
630
629
637
637
527
296
109
439
580
617
631
651
648
647
654
624
599
618
582
396
175
475
602
636
658
670
666
681
686
647
612
613
588
449
225
479
624
664
667
653
646
665
668
643
631
631
594
473
264
451
620
661
654
650
644
651
660
644
627
623
592
471
269
401
600
651
644
663
672
670
682
667
616
599
581
451
243
324
550
639
637
649
662
653
655
638
597
595
580
414
190
215
438
601
643
638
643
637
620
604
606
618
551
346
128
285
495
625
661
676
690
671
643
631
582
427
211
62
301
480
587
651
692
676
614
530
394
219
95
211
336
434
487
469
389
269
140
51
68
133
171
156
106
47
5
279
383
444
480
479
433
350
249
115
371
544
623
659
688
694
656
597
499
332
142
319
544
660
672
671
679
685
681
663
638
543
353
145
418
588
640
640
645
637
633
637
629
633
635
509
265
82
469
586
612
639
666
661
653
649
618
604
626
568
359
149
497
610
641
666
679
674
678
670
637
619
619
571
415
207
505
635
670
673
658
650
658
652
631
630
627
576
444
244
480
630
665
662
657
650
654
652
632
618
615
579
445
245
429
610
658
658
673
681
677
683
657
603
590
571
426
218
346
565
648
644
655
669
659
654
632
590
589
559
378
167
237
461
610
640
637
646
634
615
604
607
605
514
296
100
303
503
621
659
676
683
663
641
629
558
380
159
306
482
589
650
684
661
599
511
370
183
77
216
339
436
481
451
356
242
121
47
72
137
171
141
80
14
287
394
442
476
478
430
339
236
100
373
554
638
661
687
701
662
589
476
306
130
345
551
661
686
685
686
695
692
660
618
518
334
131
453
593
632
651
668
653
644
644
630
628
625
493
247
291
495
588
605
647
686
678
659
645
617
611
631
557
337
134
306
514
611
639
668
687
689
680
660
631
625
621
560
396
196
304
520
636
667
672
663
661
661
645
623
626
619
563
419
227
279
499
623
654
662
663
662
660
648
624
610
608
567
422
221
448
599
641
657
684
692
683
680
650
602
591
561
398
193
367
566
639
641
660
674
660
652
634
595
589
537
345
150
258
482
616
635
635
643
630
616
613
610
586
468
248
90
326
517
622
656
673
676
662
643
617
518
324
123
139
313
485
589
646
672
649
583
484
332
146
48
91
214
340
433
468
429
329
218
104
32
76
143
162
126
60
2
289
386
426
472
483
428
327
220
89
190
386
564
638
651
681
704
664
579
454
282
119
378
568
667
694
691
688
697
694
659
603
490
307
119
264
487
603
630
659
681
660
642
640
631
627
606
464
231
318
515
590
600
649
694
684
655
636
615
614
622
536
322
121
336
527
610
633
664
691
696
680
654
628
623
613
547
378
179
330
532
634
658
664
663
670
667
646
624
623
610
550
395
203
305
514
613
637
656
665
669
665
649
625
610
604
554
393
192
250
465
584
619
653
688
695
680
673
646
606
595
544
364
167
388
563
625
637
663
672
651
644
635
605
590
512
311
133
276
499
620
632
634
640
627
620
622
611
566
426
213
348
531
626
658
674
678
670
646
594
471
275
101
150
321
488
593
646
669
641
566
445
285
105
87
211
345
431
451
402
305
194
85
15
78
143
147
104
48
3
294
377
412
465
485
423
315
202
209
404
570
629
639
673
699
657
570
443
268
111
404
584
669
690
686
684
688
684
661
609
474
277
108
282
504
612
631
656
675
652
630
628
637
640
590
423
208
333
524
594
603
645
684
673
642
623
613
615
605
501
298
108
357
535
613
634
660
685
692
674
647
628
617
600
528
352
154
356
547
635
654
658
659
668
667
652
634
623
606
537
365
166
335
533
611
629
650
661
665
664
655
635
616
604
536
356
163
278
485
583
610
652
687
686
671
666
644
609
594
518
325
145
190
407
570
623
637
665
665
640
633
628
606
586
483
276
114
292
513
623
631
633
637
623
621
625
608
549
394
188
363
539
629
663
679
684
678
647
570
426
238
91
164
329
492
599
652
667
633
547
404
235
77
90
212
352
434
433
371
276
166
60
75
137
126
76
33
7
298
379
409
453
469
408
300
183
222
416
568
625
638
666
679
635
556
434
259
104
420
595
667
683
683
681
672
664
663
625
467
246
94
297
514
620
637
649
661
643
620
616
644
661
578
373
172
348
533
603
617
647
670
663
638
617
614
619
588
457
259
379
546
620
648
668
680
686
670
646
626
609
587
501
313
117
389
562
637
659
661
656
660
661
655
643
623
601
518
322
127
371
550
614
630
648
653
651
658
663
645
619
599
508
306
126
307
508
594
616
653
680
674
669
666
638
604
582
481
279
125
209
432
587
630
641
660
656
636
626
614
598
572
446
232
315
530
626
630
630
630
619
617
620
602
532
361
160
180
380
545
631
663
677
679
677
643
551
392
208
76
182
346
503
607
654
656
618
525
372
189
62
106
223
358
433
413
338
242
138
38
68
126
107
50
12
295
386
415
435
439
387
284
165
229
414
557
629
652
664
654
608
540
420
246
95
426
596
662
679
688
684
662
646
655
627
454
217
319
521
622
641
644
650
645
627
614
645
671
564
330
134
381
546
608
631
650
661
664
654
625
615
623
578
416
214
410
557
623
662
681
683
686
675
650
624
603
579
475
270
420
569
637
667
672
661
654
654
656
644
615
594
493
277
401
558
615
635
653
651
641
652
666
645
612
587
475
260
336
528
604
624
656
674
670
677
672
629
593
567
439
230
236
463
603
635
643
655
655
647
627
600
591
557
404
195
349
549
632
632
629
624
614
608
613
597
515
326
125
202
398
559
642
668
671
664
661
636
542
368
179
203
375
525
617
652
640
597
507
351
160
53
132
242
362
428
401
311
219
111
31
61
118
97
35
6
284
381
414
413
409
362
267
146
237
411
544
633
668
665
635
592
516
391
213
218
436
599
662
685
701
694
666
642
637
591
416
184
352
536
628
648
646
648
655
647
625
636
652
532
291
98
431
565
609
636
650
655
672
676
638
613
619
566
379
174
454
572
621
666
686
686
690
687
656
622
599
571
443
230
451
576
635
673
685
671
653
651
654
638
603
579
462
240
426
566
616
643
667
658
639
649
663
636
600
570
438
218
368
550
612
633
663
674
672
690
675
618
585
553
398
186
276
500
618
640
644
649
659
661
630
593
591
541
357
153
182
391
572
641
635
628
624
614
602
607
593
490
281
96
231
427
583
657
674
669
653
645
624
525
341
151
224
409
551
624
649
629
581
486
324
137
46
160
266
366
421
395
298
198
94
21
64
111
94
33
14
265
357
394
396
389
340
244
130
248
410
532
625
668
661
633
588
495
345
176
229
449
607
668
692
709
699
679
657
623
533
357
153
381
555
638
658
652
647
656
658
638
627
615
488
260
473
580
607
633
645
646
669
680
639
608
610
545
342
140
492
584
615
656
681
681
690
690
655
618
596
558
403
193
477
584
631
670
689
678
654
648
652
630
594
561
423
206
448
579
621
649
678
668
641
646
652
624
592
555
402
184
399
570
619
641
671
678
674
692
668
610
586
540
357
147
318
532
628
643
644
649
665
671
630
593
596
519
305
114
218
424
589
646
637
629
633
624
604
606
585
450
233
256
455
606
668
680
679
662
641
607
495
303
127
246
439
572
628
649
631
574
459
286
118
48
182
288
364
413
392
296
178
74
18
39
70
102
91
38
12
248
324
362
381
372
309
209
252
410
522
603
649
651
633
583
467
297
137
240
463
621
678
695
707
697
689
676
615
480
298
132
396
571
654
671
658
646
646
652
645
626
580
440
230
259
487
588
611
634
642
639
652
659
626
604
599
513
301
111
294
505
589
611
647
673
676
680
677
644
613
596
535
351
153
292
495
593
629
662
683
679
655
647
643
624
595
543
377
167
256
473
597
627
648
676
669
640
641
642
618
593
540
364
154
194
430
587
625
643
673
676
674
685
656
610
592
522
315
114
350
547
628
641
643
648
671
676
631
600
596
479
252
83
239
442
593
643
633
630
647
642
615
610
567
401
184
280
477
618
669
684
692
682
649
590
456
256
107
105
276
464
585
630
651
638
571
428
248
105
81
204
306
365
401
390
294
158
50
55
80
93
88
34
3
233
294
332
360
344
265
166
248
408
515
580
622
634
615
554
427
256
110
249
471
632
685
692
699
691
689
679
605
440
255
399
586
676
682
662
647
638
637
643
631
558
392
199
255
477
596
628
642
644
637
636
628
606
604
589
472
254
298
499
590
618
652
674
673
668
657
627
607
595
507
297
307
503
602
634
659
677
673
651
642
633
621
599
525
330
282
498
613
635
645
662
660
639
637
633
616
598
522
324
226
459
598
629
640
662
667
672
677
647
612
591
489
275
373
552
622
637
638
642
671
675
632
606
583
429
203
254
453
592
638
628
628
652
650
622
612
541
351
148
306
501
628
669
681
693
688
650
576
427
222
90
141
311
490
597
632
648
636
562
405
222
97
103
225
330
376
397
386
290
144
35
65
89
98
88
36
4
275
311
332
303
219
133
242
401
509
565
600
612
583
509
381
222
257
474
637
689
689
695
691
680
663
582
408
218
398
601
694
689
662
655
647
634
639
631
534
343
162
246
469
608
648
653
648
644
634
615
596
605
574
422
208
298
493
595
633
668
684
677
663
643
612
602
587
472
248
324
510
609
648
672
680
668
649
641
627
615
597
505
286
311
517
626
650
649
649
648
642
642
631
617
597
496
285
265
484
608
637
640
649
658
677
680
647
616
579
446
238
200
403
562
621
632
631
638
668
669
631
610
560
381
175
284
475
600
638
625
622
641
640
622
610
520
317
127
152
349
536
644
668
672
678
673
641
570
417
209
184
360
522
614
638
646
629
552
393
220
95
130
250
358
403
415
389
286
142
37
79
113
123
104
40
259
296
305
263
185
235
385
494
550
583
585
549
462
339
183
258
469
632
684
682
693
694
671
637
546
369
180
402
608
700
684
654
661
665
643
634
622
500
291
123
253
480
622
658
656
647
647
645
618
597
605
552
370
169
314
504
603
643
681
694
675
660
640
607
596
573
432
212
345
520
613
661
690
684
660
646
644
625
607
586
475
254
336
527
633
667
662
644
638
648
650
631
614
586
463
252
294
503
620
649
647
642
655
682
682
648
616
558
404
208
233
440
580
626
632
631
640
664
659
629
610
536
346
159
332
511
614
640
627
618
626
624
617
607
504
296
120
192
397
577
663
671
662
663
656
630
566
415
204
226
413
560
629
646
653
629
543
393
229
95
161
288
392
441
450
404
287
150
48
32
105
150
162
125
47
237
281
282
235
167
225
360
470
534
566
563
525
434
301
147
249
454
615
673
676
691
695
670
619
508
324
144
407
604
691
675
649
665
677
653
633
606
463
245
281
503
628
654
650
643
645
648
624
604
607
529
326
141
347
531
608
641
684
695
668
653
644
614
598
556
393
183
375
538
616
664
701
687
651
645
651
630
605
572
441
226
360
540
635
675
675
646
634
650
657
635
614
571
433
227
316
520
628
659
659
651
661
685
680
645
615
547
382
190
260
472
599
632
638
644
654
664
649
626
610
525
333
153
191
377
548
629
640
630
623
623
620
619
606
494
288
121
229
441
614
675
667
658
667
660
632
562
404
197
264
467
595
638
653
670
641
544
393
231
93
87
205
337
423
473
485
423
289
159
58
60
133
181
187
140
54
256
253
207
332
441
513
545
539
502
406
259
110
235
434
593
661
675
685
690
665
603
467
275
406
588
674
670
652
661
672
650
628
585
426
206
312
518
621
641
647
643
633
632
618
607
607
511
292
380
553
606
630
681
691
655
643
644
623
605
544
361
161
406
558
612
653
697
683
642
645
661
640
608
559
408
202
389
557
631
666
674
648
633
650
660
636
612
561
412
208
340
537
630
658
668
667
670
679
666
637
613
547
380
185
282
496
612
636
645
660
668
662
637
621
611
530
340
155
209
409
577
637
634
630
632
632
625
625
608
490
287
258
478
635
670
653
656
682
678
642
559
389
184
106
294
507
619
641
657
686
656
551
393
223
88
103
252
385
447
485
497
434
297
167
66
101
163
197
195
145
63
311
420
495
524
510
466
361
211
225
419
578
656
679
686
683
656
578
425
229
401
576
663
675
665
659
661
645
625
561
391
173
325
517
612
632
649
647
621
612
609
612
606
496
269
392
559
600
623
679
688
644
636
645
632
615
541
342
423
574
609
638
686
678
641
651
673
647
613
553
387
185
417
578
625
648
666
649
636
655
663
637
611
560
405
196
371
551
623
649
673
676
672
671
657
631
614
557
396
190
302
507
613
638
652
670
673
657
630
619
615
546
364
166
224
431
596
643
628
626
638
642
633
629
612
494
290
292
509
644
659
641
658
693
689
651
562
384
175
137
324
533
633
643
657
691
666
563
402
218
78
122
289
425
473
492
500
443
317
181
73
62
137
186
201
195
148
82
294
403
475
496
473
409
298
157
222
414
565
650
678
686
676
642
538
378
188
400
573
658
677
675
662
663
652
622
530
353
137
320
511
609
630
648
645
613
603
613
620
599
472
247
385
552
598
621
677
684
639
631
644
635
616
534
332
425
581
609
632
681
677
647
659
676
647
612
553
383
176
438
593
623
638
663
651
639
660
667
638
610
565
408
194
402
564
617
644
674
674
664
664
659
634
617
570
414
205
334
520
613
641
656
668
665
654
633
622
618
560
386
184
254
463
617
651
629
623
639
645
634
628
614
502
299
132
169
347
550
654
654
639
659
690
684
649
570
393
173
186
369
556
645
653
661
688
667
579
423
229
80
149
319
459
507
515
516
467
352
205
83
86
172
219
227
217
170
112
34
273
380
441
454
430
352
239
220
403
548
637
668
677
670
623
498
332
161
406
578
653
671
676
671
679
673
621
502
317
311
511
618
633
640
639
615
613
631
632
585
442
225
375
546
604
624
669
677
642
633
645
635
609
521
326
421
579
613
637
684
683
654
662
670
638
607
554
389
446
599
628
645
671
655
641
664
673
639
611
571
416
200
421
572
620
650
678
665
653
664
670
645
623
577
428
216
368
537
615
644
659
661
655
657
645
629
620
567
400
200
303
501
632
656
635
630
640
647
634
623
613
511
313
137
220
407
587
664
659
646
657
677
671
643
578
413
190
243
421
579
655
665
668
684
668
597
450
254
94
90
186
350
490
543
555
552
510
396
235
100
110
207
268
282
270
214
146
54
31
37
26
244
347
392
399
380
309
195
211
375
519
618
649
655
654
601
459
292
406
574
644
664
675
679
696
688
615
474
293
305
516
629
636
632
637
631
635
652
642
575
423
213
374
546
610
627
660
673
652
638
644
634
601
507
320
427
576
613
641
689
689
664
661
661
630
603
552
392
184
450
603
636
657
682
661
643
663
674
642
617
577
422
205
432
586
632
660
679
659
646
667
680
655
631
586
435
221
400
561
621
645
662
659
659
665
659
637
622
573
416
216
356
541
636
650
644
644
650
650
638
624
610
527
344
162
264
458
610
665
663
652
652
660
659
641
587
438
229
139
292
470
603
661
668
666
677
670
611
476
291
125
116
238
399
521
573
589
593
555
440
270
122
53
145
249
315
345
337
279
189
75
35
58
70
65
36
214
316
347
345
336
275
194
337
491
604
630
624
624
571
422
259
398
558
637
668
680
681
698
683
600
454
287
306
520
638
645
634
645
649
651
660
645
572
418
216
387
552
617
629
654
673
665
645
642
636
601
498
315
223
443
579
611
639
685
692
671
660
653
629
603
548
389
186
228
462
609
640
660
684
664
647
661
669
643
621
580
427
213
218
445
601
647
666
675
658
649
666
676
654
634
592
444
227
213
431
583
626
640
659
666
668
670
661
638
620
581
441
241
190
402
565
623
629
645
658
660
653
641
626
608
546
389
204
299
486
607
647
656
650
640
641
648
641
595
470
283
125
149
326
505
621
660
660
653
664
667
620
500
329
160
141
294
451
554
590
608
621
592
476
306
153
87
196
296
354
390
394
344
229
106
58
82
96
105
77
27
190
292
318
306
293
235
301
467
593
613
592
583
528
383
224
373
534
633
678
685
677
684
663
579
438
280
297
512
638
656
644
652
662
658
660
648
581
424
222
397
557
621
632
648
671
673
651
642
644
613
502
313
238
461
587
609
632
676
692
679
664
651
633
611
548
389
194
243
478
616
641
655
679
670
656
659
662
640
623
581
436
226
242
466
615
656
663
667
660
655
659
660
643
630
598
463
251
245
463
599
629
631
653
673
679
668
654
632
617
586
475
276
221
439
581
610
610
638
667
669
654
640
628
611
564
437
262
150
331
510
602
629
642
643
631
626
635
640
607
508
339
177
170
362
534
631
656
648
639
649
657
625
536
382
205
176
349
505
591
612
623
642
620
516
350
202
94
124
254
353
400
428
445
399
276
142
64
35
93
115
131
142
117
56
290
279
250
275
438
564
588
563
542
476
344
193
343
510
626
680
681
671
670
643
563
426
266
274
489
631
668
654
653
664
662
661
654
594
432
227
390
554
627
639
641
657
666
651
641
652
631
518
322
238
464
591
612
627
662
683
680
664
648
632
616
559
403
213
259
487
617
640
650
674
676
665
660
657
635
617
587
460
250
272
482
619
657
661
663
665
661
650
646
634
624
602
490
288
280
488
605
631
632
650
677
685
664
646
634
617
586
502
318
251
466
593
611
608
637
672
682
662
644
633
615
574
476
304
168
369
540
614
627
635
642
637
627
628
636
620
544
392
216
211
413
567
643
659
648
640
645
649
626
573
448
261
81
222
398
546
629
645
648
663
645
555
413
262
120
55
156
303
416
461
477
489
448
324
185
94
64
136
165
176
177
149
83
23
242
384
496
536
528
498
423
309
301
472
598
654
664
667
663
633
554
420
250
234
448
609
670
659
651
667
673
672
665
606
440
231
359
534
626
644
633
635
652
649
641
652
644
542
348
223
445
584
618
627
649
666
673
662
641
624
619
580
437
241
265
479
608
638
648
671
681
676
664
655
628
611
597
498
291
295
488
611
653
661
667
671
665
649
643
633
621
605
522
333
308
498
601
635
645
656
679
689
665
647
644
623
587
521
360
269
481
599
628
631
648
678
700
679
654
642
622
581
499
338
184
397
573
644
646
642
649
657
645
628
628
629
579
443
257
257
471
607
663
670
659
654
655
644
630
606
518
328
138
116
277
441
580
661
680
678
684
663
593
486
340
172
85
188
343
473
526
537
536
493
384
249
134
15
90
176
225
234
223
181
118
47
192
307
400
463
479
445
368
279
245
414
543
610
641
667
659
620
544
414
241
187
393
571
657
662
659
681
690
681
664
605
446
243
312
503
618
647
630
626
644
649
635
637
641
567
383
189
199
414
569
620
625
637
655
666
658
634
611
614
601
483
279
258
465
599
632
640
667
688
685
673
658
625
607
604
534
340
301
487
602
645
659
671
677
672
652
646
639
622
602
547
381
178
316
497
593
640
661
665
677
689
666
649
651
630
589
534
397
205
276
478
593
643
660
663
681
709
691
661
646
625
583
521
378
195
189
406
586
662
667
652
653
671
662
632
617
622
601
493
309
147
88
282
501
633
680
679
662
659
661
644
628
624
569
406
202
142
319
479
609
681
697
695
695
674
625
551
422
242
94
114
227
385
514
573
587
576
533
454
333
195
88
37
118
217
280
300
280
236
165
101
17
23
31
27
10
228
308
385
416
383
316
252
181
339
474
559
617
657
644
597
529
408
239
143
331
522
633
664
679
707
710
684
652
596
455
265
265
466
604
648
640
639
654
657
633
623
632
589
426
218
171
379
550
617
622
638
659
666
657
635
608
614
616
528
324
238
450
592
622
629
667
698
695
681
668
639
613
607
562
394
188
290
485
600
638
653
671
683
678
658
651
648
629
602
566
434
224
307
492
590
643
673
671
672
682
661
642
650
637
596
557
445
249
274
465
581
647
679
673
678
703
688
657
644
626
592
549
434
248
188
398
573
657
672
658
651
668
666
637
613
611
607
544
386
214
94
284
500
636
685
677
652
651
657
646
627
628
600
479
288
137
154
336
506
634
687
691
692
694
679
653
601
496
324
162
134
270
432
543
596
618
612
575
521
427
280
134
63
158
261
328
362
352
308
247
176
75
42
56
72
82
58
35
163
233
304
337
313
267
262
402
502
578
620
607
561
506
398
241
264
463
595
651
686
719
714
678
641
591
465
290
212
418
580
642
648
655
668
664
637
621
629
602
467
255
335
523
607
620
642
667
666
653
642
623
621
624
562
373
207
425
576
607
615
666
705
696
677
677
661
628
608
580
450
240
264
476
597
625
640
669
685
677
656
648
657
638
606
582
493
291
289
482
588
640
672
671
665
672
652
630
644
644
611
584
507
316
261
449
570
642
677
673
671
688
677
651
644
633
607
577
500
326
188
386
556
640
661
653
645
659
663
649
626
611
604
573
465
299
108
285
489
624
672
661
638
638
650
648
635
627
611
531
381
222
160
334
520
648
680
669
675
683
677
664
633
552
413
248
120
141
304
475
567
606
635
638
611
576
507
374
221
109
90
208
311
373
419
428
390
336
264
154
61
36
70
96
127
145
121
86
60
198
329
435
515
559
560
530
484
386
243
196
396
541
617
669
707
704
675
645
599
478
314
155
354
541
625
645
664
674
665
649
643
644
612
500
297
275
475
589
621
648
673
660
643
650
652
638
629
586
428
206
168
375
543
591
610
667
705
683
664
677
682
645
612
595
504
303
223
443
575
609
632
671
686
671
648
647
665
655
618
599
546
375
176
257
456
578
632
666
675
667
665
644
624
644
660
634
610
564
408
205
237
431
566
637
668
672
672
679
672
655
655
655
625
598
554
421
227
184
379
554
634
645
642
647
660
671
668
652
630
605
580
523
393
226
119
288
487
619
656
641
631
639
653
657
648
633
612
561
462
320
176
166
329
525
650
666
651
665
673
666
660
646
595
497
352
200
139
323
501
588
618
648
657
636
610
564
469
329
195
109
250
359
419
472
494
467
417
351
245
140
52
101
138
179
209
190
149
117
64
252
358
437
488
511
503
460
369
238
314
467
563
631
675
681
669
654
606
490
332
274
477
591
632
662
668
656
659
673
666
623
529
349
204
404
556
620
650
669
647
626
647
671
654
635
608
485
267
304
483
574
616
664
690
665
645
669
686
655
616
609
547
373
187
176
379
528
594
633
675
683
665
645
649
669
668
628
607
577
454
258
212
411
552
618
660
682
676
663
644
631
653
678
653
619
594
494
304
205
403
563
632
655
672
678
678
670
661
669
674
643
605
585
501
319
165
364
557
637
631
630
653
674
681
680
673
650
610
577
558
478
304
110
277
487
623
643
622
628
652
664
661
653
638
611
577
525
417
243
160
324
527
641
649
643
662
665
653
649
645
624
561
456
300
148
142
328
510
604
633
661
666
651
631
606
547
444
293
155
26
115
268
398
469
519
545
534
494
438
344
229
116
67
132
179
224
266
259
226
183
117
55
14
3
27
19
19
279
361
419
466
475
430
345
224
378
500
591
640
660
664
655
603
496
355
196
394
537
615
662
668
651
663
691
680
632
553
406
218
322
506
609
649
665
644
617
639
673
661
639
628
540
351
176
231
410
557
627
658
669
654
640
657
675
653
616
614
577
448
270
304
474
584
642
673
676
664
655
658
669
669
632
602
583
515
354
186
165
353
516
606
656
690
685
663
650
645
659
685
663
616
598
548
398
218
168
365
547
622
646
674
684
670
663
660
668
681
656
609
598
555
400
219
135
330
544
634
624
626
660
677
683
676
670
658
621
580
578
538
381
192
242
473
626
638
611
631
667
673
660
649
636
611
585
567
496
321
140
137
320
529
634
642
646
667
664
646
639
640
634
601
529
397
213
152
332
511
614
653
671
674
665
653
637
608
528
389
223
37
120
277
431
515
557
583
585
562
515
434
312
177
66
75
156
215
269
316
325
299
254
168
92
31
12
5
27
55
55
53
42
206
285
349
413
440
398
320
281
429
545
604
638
655
645
590
498
379
246
295
461
585
663
674
655
666
695
682
639
577
465
298
241
434
576
639
665
652
622
633
664
660
642
644
592
447
264
167
334
520
623
641
644
649
645
650
660
646
618
614
598
521
373
202
231
414
569
641
655
659
664
670
670
666
664
636
598
581
552
447
264
288
467
587
647
682
682
660
656
654
657
677
668
620
595
573
470
288
311
503
595
631
671
680
654
646
648
654
673
667
625
609
582
463
284
280
500
606
613
626
657
668
666
660
655
656
635
599
594
574
452
261
200
439
608
630
608
635
670
670
653
644
637
617
596
592
552
402
210
111
309
525
629
639
648
668
661
644
639
640
634
617
574
473
288
116
164
341
514
622
669
682
680
678
675
666
644
578
458
294
139
51
129
288
457
553
592
613
622
611
576
504
385
235
100
82
177
255
313
357
372
357
316
225
131
49
6
15
54
82
87
82
62
10
216
358
401
372
306
192
353
486
565
613
645
633
580
507
410
282
209
373
539
650
680
666
675
694
678
643
601
519
374
170
348
519
618
665
665
637
635
657
655
640
647
630
531
359
264
463
594
619
627
647
653
649
648
640
621
612
610
573
467
285
180
352
536
624
632
640
666
684
676
664
662
642
606
584
575
514
353
175
223
413
560
633
665
671
663
664
660
655
668
671
637
606
587
521
370
210
251
441
561
621
667
673
642
637
641
642
659
671
646
623
597
514
368
220
232
443
566
605
633
657
654
651
652
651
656
652
624
606
588
514
357
197
176
397
571
618
613
642
664
662
650
647
643
629
608
604
583
477
297
140
98
295
510
619
638
653
669
657
644
643
641
632
622
601
529
366
182
166
347
517
628
680
693
686
682
683
678
656
604
510
363
188
62
143
301
473
577
619
638
644
638
614
553
444
287
140
54
19
89
197
287
353
389
397
391
358
275
168
76
5
31
73
100
104
97
78
29
12
279
418
516
583
630
627
587
534
455
328
289
475
615
668
670
683
698
681
652
624
563
447
290
260
444
584
656
667
646
644
658
652
637
646
650
589
443
260
193
384
543
601
622
645
653
647
645
639
628
618
617
602
526
372
205
282
477
591
611
629
669
689
676
664
666
659
626
598
589
553
436
264
167
346
522
616
647
662
673
679
669
656
668
679
658
626
602
556
457
301
193
377
529
619
666
670
650
651
653
647
655
669
660
638
607
557
465
318
193
387
532
603
644
660
651
655
665
662
661
662
643
616
593
558
462
291
161
358
532
604
621
646
659
656
656
657
653
644
625
615
598
535
391
216
93
271
479
601
635
654
666
651
636
643
644
636
631
628
572
436
255
119
150
333
508
623
679
699
691
681
679
678
661
625
555
425
247
114
144
302
472
581
637
660
661
652
636
587
491
345
190
79
24
89
202
306
380
416
421
415
388
317
209
107
31
7
42
88
112
114
109
97
54
7
221
356
471
550
609
624
602
569
504
386
263
220
402
563
642
663
688
707
692
666
645
599
509
368
187
367
537
637
660
649
653
663
652
637
646
657
619
508
352
210
297
478
586
626
642
644
642
642
640
634
628
621
606
555
452
306
205
395
546
603
630
667
682
670
666
675
672
646
613
593
569
503
363
207
266
461
592
635
654
680
691
674
664
678
681
665
643
617
581
528
398
221
312
491
614
659
660
661
675
673
659
658
661
658
646
617
584
547
419
219
332
503
603
645
651
656
673
685
673
665
660
652
626
595
576
540
391
196
313
496
593
622
640
654
659
663
664
661
652
641
628
605
564
468
300
131
229
435
576
629
652
662
647
632
639
644
641
642
646
601
487
328
177
124
292
476
606
672
699
695
680
675
678
666
642
590
478
310
168
84
121
277
451
569
639
673
676
664
648
607
525
398
242
116
80
190
303
386
435
449
443
412
341
240
137
60
11
48
93
121
132
129
111
67
16
298
427
514
577
614
613
590
539
448
340
169
326
500
609
649
683
712
703
678
663
633
567
452
304
291
475
608
648
648
657
666
651
641
656
665
636
561
447
308
214
406
561
628
637
635
636
635
634
638
641
628
605
575
522
409
256
300
490
594
629
655
669
662
663
676
675
655
628
602
583
554
459
295
185
375
550
620
637
670
689
675
671
681
676
659
653
636
605
576
485
308
240
431
587
637
634
656
685
678
662
658
652
651
654
632
600
587
505
312
272
464
592
630
626
645
683
693
674
663
660
659
640
603
579
571
476
288
258
461
585
618
624
641
662
671
664
660
656
653
639
612
574
515
384
213
182
384
549
625
650
658
650
637
638
646
647
647
653
622
533
398
249
110
93
236
430
584
664
699
701
686
680
683
676
658
619
525
375
232
124
84
235
418
550
634
679
690
681
660
622
556
449
299
168
72
63
169
282
377
443
475
473
427
352
264
172
88
11
46
92
127
154
158
124
69
11
18
36
28
29
235
376
471
537
594
611
591
551
493
416
314
250
427
569
631
672
707
705
680
672
659
614
527
398
247
215
400
565
636
649
658
664
651
645
664
674
648
604
529
396
235
146
329
514
615
631
630
631
627
627
636
647
637
611
595
573
490
331
215
423
570
617
636
654
656
658
665
665
652
639
617
601
585
530
389
220
283
491
595
614
646
675
671
668
674
662
649
659
655
626
600
548
404
235
167
350
533
604
604
636
677
672
652
650
647
645
660
647
610
594
556
408
222
206
404
560
603
595
625
677
686
662
653
658
661
650
612
577
571
535
383
200
195
411
566
611
602
619
660
675
659
652
656
652
637
615
583
545
462
310
134
134
329
519
620
642
645
652
650
640
647
646
639
638
634
576
474
328
179
68
184
380
557
654
691
705
694
684
684
679
661
633
565
451
301
173
68
54
189
376
524
619
673
695
686
659
626
582
494
355
221
103
45
143
252
355
434
485
484
427
354
289
207
116
45
9
36
80
127
168
175
131
68
15
16
33
21
15
15
304
414
495
572
606
587
556
528
479
389
271
171
344
513
606
657
696
697
675
677
679
645
582
482
340
204
315
506
619
649
658
660
648
645
670
679
657
630
588
474
315
253
444
582
627
631
630
624
623
636
652
646
622
610
601
545
412
255
150
354
523
596
620
643
655
655
656
657
654
649
635
617
604
576
484
319
207
424
562
597
629
665
670
662
661
656
652
666
669
640
614
585
501
344
267
463
573
595
630
669
665
645
643
646
650
663
658
619
597
578
498
332
146
323
499
577
585
618
672
684
657
646
660
663
650
622
584
573
567
474
297
139
337
521
597
590
603
656
681
659
648
657
646
629
622
605
576
530
408
221
94
267
475
605
631
629
652
661
644
641
644
631
629
647
624
546
416
259
105
142
326
521
633
676
698
698
683
677
677
665
645
608
525
385
229
107
44
145
325
487
594
655
685
674
646
622
603
532
414
278
157
49
30
110
216
322
405
465
470
414
354
315
238
143
60
4
18
57
109
161
167
125
71
37
4
13
22
11
13
13
225
351
453
550
599
589
573
565
530
455
355
250
260
441
567
637
682
687
672
686
697
663
614
555
440
306
232
433
589
648
658
657
645
643
669
680
659
639
622
542
411
180
359
530
620
638
632
626
623
634
650
650
633
617
611
579
495
351
286
457
562
611
637
648
650
650
658
662
656
645
624
611
603
561
424
155
354
516
588
623
656
663
656
652
658
665
670
667
647
624
609
571
449
193
384
541
610
642
668
666
642
638
655
664
664
658
633
605
590
550
436
232
414
548
599
630
674
689
659
644
662
664
648
632
604
583
577
536
396
244
444
573
594
601
654
686
660
642
652
642
626
631
629
603
570
485
311
199
409
572
620
620
650
664
641
634
642
632
632
658
659
596
488
335
176
110
265
467
602
656
685
693
677
671
676
671
655
639
581
460
297
156
42
103
258
434
557
627
663
657
631
616
606
554
459
338
211
85
22
18
76
175
276
362
425
436
393
352
324
258
166
87
27
9
3
30
82
127
134
100
70
55
16
12
12
10
18
25
287
408
520
584
597
606
609
574
512
443
351
190
360
510
608
665
679
676
704
714
670
632
614
541
419
163
353
540
635
657
657
648
644
668
681
658
639
640
601
505
272
462
605
645
634
629
633
637
644
649
639
621
612
603
561
216
373
518
605
633
639
645
654
663
664
655
644
627
613
619
609
270
450
573
625
645
655
652
654
670
681
669
656
645
634
625
609
136
297
492
619
657
665
667
651
641
666
682
669
656
648
619
595
572
149
320
505
613
646
675
693
668
644
663
673
657
646
630
595
576
560
159
348
529
599
612
651
683
660
637
648
649
638
648
645
616
583
529
131
324
516
606
623
648
662
640
633
646
644
645
667
669
623
537
407
88
199
394
556
634
673
688
680
681
690
684
670
658
612
512
367
216
63
187
366
503
588
638
647
635
624
605
562
490
388
264
145
57
10
48
131
224
309
379
398
372
342
318
264
188
118
47
7
9
47
89
86
64
55
56
20
13
24
43
46
359
475
554
595
631
643
608
565
528
453
274
434
560
638
668
681
713
720
672
646
660
623
264
457
591
643
660
657
649
665
677
654
636
649
638
185
373
557
633
634
637
645
640
639
645
645
624
611
614
275
452
585
624
626
640
660
670
661
648
639
627
615
624
182
358
531
616
631
641
654
663
680
686
660
646
647
645
637
210
414
592
653
656
668
665
651
669
689
674
663
661
639
602
237
439
594
644
661
687
677
649
659
679
674
665
649
608
573
262
463
587
620
641
666
657
636
644
656
655
656
645
617
589
237
440
578
627
647
654
641
642
655
655
655
665
660
634
577
134
309
494
603
657
679
687
702
709
695
681
667
625
550
440
38
128
290
431
538
604
636
645
637
605
566
512
424
308
202
32
93
164
251
328
357
351
331
304
263
209
137
62
18
11
12
21
55
46
30
38
42
19
10
15
166
232
287
332
364
377
358
321
177
302
416
514
584
633
649
627
607
599
194
350
498
605
661
686
710
709
669
658
688
178
350
516
615
665
672
659
661
669
652
636
648
116
274
472
596
630
647
656
646
636
647
652
631
609
182
369
542
609
618
636
662
672
657
646
644
632
618
101
255
460
590
622
637
656
669
679
675
652
647
655
653
138
315
518
622
641
668
683
667
664
677
675
674
674
655
176
353
532
613
634
668
686
663
656
673
681
676
655
617
193
376
538
608
621
637
651
646
647
656
657
651
633
615
163
348
522
613
641
641
643
658
665
658
653
654
647
643
89
227
408
552
634
666
687
715
721
700
685
671
632
582
90
211
347
476
562
608
638
642
612
579
536
449
346
109
193
274
310
321
321
300
269
227
150
125
202
272
325
364
388
397
132
236
350
474
572
624
637
636
640
128
264
427
560
646
685
698
690
670
672
108
245
422
570
655
679
661
653
661
655
641
187
372
534
614
645
652
643
640
658
665
637
118
282
470
582
613
622
645
664
659
655
659
642
167
369
535
608
635
652
661
667
659
651
659
662
217
417
564
618
659
689
676
651
650
663
681
681
256
439
562
600
639
681
677
653
655
670
673
652
277
457
574
600
608
638
658
653
648
645
636
619
253
434
574
632
633
640
666
669
652
644
643
640
158
311
478
604
651
672
706
716
696
686
678
643
139
267
415
515
564
606
627
614
595
559
475
66
149
226
263
286
305
301
283
245
167
86
176
263
320
364
403
173
285
432
559
614
630
647
79
194
353
503
620
680
687
678
676
166
340
514
627
668
658
648
658
659
129
283
466
588
630
632
632
645
669
672
207
385
541
604
607
618
649
666
671
670
109
272
452
577
625
637
645
659
654
654
667
134
312
486
582
636
675
677
650
631
650
677
163
336
502
569
607
662
681
655
640
655
182
358
524
587
593
624
659
656
642
638
628
171
330
507
619
635
636
661
666
650
645
644
111
218
393
563
636
654
687
701
690
691
688
86
200
357
464
518
569
603
607
604
575
117
181
224
256
287
294
291
263
142
242
311
369
121
218
376
528
602
632
143
280
428
569
658
678
678
117
267
443
572
634
648
647
658
210
392
541
599
607
621
650
673
140
286
469
579
589
592
634
673
680
174
341
509
599
618
629
654
661
204
384
521
601
650
670
656
636
233
423
530
578
634
671
660
642
651
253
446
564
587
609
643
650
642
641
227
416
584
636
634
647
654
651
657
145
301
496
605
637
666
682
685
700
59
148
287
401
474
536
578
593
604
80
135
185
231
261
281
287
106
203
291
164
306
467
574
105
211
345
498
618
666
202
356
495
589
639
653
149
306
472
559
590
622
191
376
533
578
587
629
95
228
417
560
608
623
652
117
273
439
561
629
659
662
656
143
323
468
551
610
652
660
656
160
345
508
581
602
625
638
646
145
316
514
618
635
637
640
650
102
216
402
551
620
654
666
681
109
206
324
431
509
555
582
89
150
206
245
267
126
237
389
147
262
418
561
131
259
408
544
205
374
507
583
108
267
457
562
593
134
317
503
597
618
639
169
344
512
610
640
653
206
371
509
589
627
647
223
403
538
595
612
624
212
402
557
625
634
630
142
291
467
586
636
649
73
130
244
375
472
528
49
116
176
227
172
328
113
269
443
167
358
521
590
224
422
563
606
102
249
442
576
616
109
261
438
559
600
123
273
452
566
597
126
273
456
582
624
92
192
365
521
598
78
181
309
412
31
83
140
110
179
364
92
248
437
139
308
487
161
337
502
158
335
494
159
336
494
163
331
495
122
262
416
48
134
233
86
224
86
224
