# Supplementary material for: Evaluating flow modulating treatment response in intracranial aneurysms using black-blood MRI in vitro
Source: Commun Med (Lond). 2026 Mar 27;6:170. doi: 10.1038/s43856-026-01413-z (PMC13031954; doi:10.1038/s43856-026-01413-z)
Supplement: Supplementary file 14 — Supplementary Data 11 [file 43856_2026_1413_MOESM14_ESM.zip › Data_Sup_Figure_5c/pump flow rate 0 mls/BB1/with derivo/23_BB1/3_agar_left_array.txt]

184
171
184
204
207
194
185
192
201
201
191
186
191
204
209
210
205
200
196
198
202
206
203
198
198
206
214
217
215
210
206
204
201
199
200
206
217
227
226
211
190
179
186
201
209
204
197
181
152
102
194
186
195
212
213
197
184
185
192
191
189
189
199
209
208
202
200
199
195
188
185
189
200
200
201
205
212
217
216
211
204
199
196
191
188
192
204
216
222
209
186
179
194
214
220
211
197
187
171
136
200
194
199
208
208
199
188
184
187
188
190
199
205
208
197
190
189
196
196
187
177
179
188
198
200
202
209
217
220
214
202
198
198
201
201
199
203
211
221
217
206
200
209
221
220
208
203
201
196
172
195
184
186
193
203
207
208
205
201
197
197
198
199
196
190
187
186
193
196
196
189
185
188
191
193
194
200
211
213
206
195
196
209
221
223
216
214
221
232
234
223
213
210
216
218
214
212
215
212
192
188
173
172
179
197
217
233
236
226
210
197
193
193
195
194
193
190
192
200
204
205
202
199
201
198
195
197
202
200
193
186
195
211
223
225
219
220
230
241
236
220
205
200
209
218
220
217
210
201
186
200
186
176
178
191
211
231
238
229
212
196
191
192
200
200
198
196
199
208
209
207
209
216
223
222
213
205
203
200
196
192
200
211
213
209
205
210
223
232
228
214
203
201
211
221
224
216
200
183
175
212
202
193
187
187
190
200
207
210
203
196
193
195
199
200
197
198
206
212
208
203
206
219
233
236
228
216
213
213
213
212
212
213
206
199
192
194
205
213
216
213
211
214
217
222
224
218
204
193
190
190
195
198
197
188
182
181
186
193
196
197
197
198
199
199
200
199
204
207
207
202
202
206
215
217
213
209
209
212
216
216
213
215
212
203
194
193
200
210
213
210
213
216
217
213
212
215
217
217
216
165
183
197
201
198
191
190
190
193
196
198
199
195
191
194
198
200
205
206
207
206
200
191
186
183
184
187
196
204
207
206
206
213
217
211
204
204
209
215
214
207
205
208
212
213
212
211
214
218
223
175
191
203
203
198
199
200
201
200
199
198
195
183
174
176
187
197
208
213
212
204
196
186
179
171
170
179
194
208
211
206
201
203
210
212
211
213
215
220
218
211
206
206
212
218
216
208
199
202
214
201
207
204
192
184
189
197
198
201
202
202
194
180
165
164
171
188
205
215
210
200
192
188
188
183
180
187
201
215
217
207
193
187
191
207
215
215
214
211
217
223
221
217
218
223
220
206
190
191
210
206
203
195
184
179
182
189
194
202
208
206
196
183
173
168
168
174
187
200
203
199
193
191
191
195
195
197
201
206
205
197
181
171
177
199
219
220
211
204
214
224
227
219
217
218
215
206
199
203
218
188
190
192
192
193
192
191
193
200
205
202
194
189
185
183
177
172
175
187
194
199
196
192
192
195
199
197
195
192
190
189
183
178
180
194
206
210
209
207
212
216
218
216
211
205
205
207
220
229
229
178
185
194
203
207
205
197
193
193
196
195
194
195
195
195
192
189
187
189
196
201
201
197
193
192
194
196
194
189
186
189
196
204
201
192
188
195
207
212
211
210
212
215
213
206
203
209
228
236
224
188
188
190
194
198
201
197
194
193
196
199
201
203
200
201
204
207
204
201
202
211
213
208
194
188
190
197
201
192
185
189
207
223
219
201
185
189
204
214
214
212
220
223
222
214
207
207
214
215
204
200
192
186
182
183
189
197
203
205
203
206
206
204
199
199
201
206
206
204
205
213
218
211
196
188
192
201
201
189
183
192
212
224
218
202
191
194
205
211
218
223
222
222
220
219
215
208
199
195
196
197
193
187
182
179
188
197
206
208
204
197
193
192
190
189
186
188
191
192
196
203
207
202
195
192
198
202
195
183
182
200
215
214
200
191
198
207
209
212
221
225
219
205
201
208
218
213
206
201
205
184
189
187
183
183
184
188
190
186
186
183
184
184
184
177
175
178
180
180
181
189
197
200
195
194
199
201
192
179
181
200
212
204
189
188
206
219
219
213
220
223
216
197
185
195
217
230
228
218
211
182
187
186
183
185
184
179
172
166
173
184
196
198
193
184
181
181
183
180
178
186
196
201
196
193
196
200
192
180
180
194
206
201
192
193
209
222
218
209
210
217
219
209
194
195
212
231
235
223
206
191
192
186
184
188
192
188
180
177
190
206
220
220
212
205
198
193
190
189
191
193
200
199
194
191
191
193
189
181
180
191
200
204
203
203
210
217
214
198
196
208
223
228
215
205
208
217
221
214
206
197
200
196
192
196
198
198
196
200
211
219
226
226
224
219
209
194
187
192
201
206
205
198
195
195
193
188
185
185
195
203
206
205
204
206
211
214
209
198
196
207
222
227
220
206
199
198
203
206
211
195
195
197
202
202
198
194
196
205
212
213
209
207
214
218
210
195
183
189
200
207
209
205
205
202
199
191
191
200
207
213
210
202
203
208
214
215
209
204
209
216
221
214
204
197
196
194
195
202
212
180
178
192
204
208
196
183
184
195
204
202
194
185
189
199
205
198
188
188
196
206
209
208
208
211
209
206
203
200
200
201
199
199
200
211
217
215
210
210
218
226
222
211
200
196
201
201
202
202
208
178
174
186
200
205
195
181
174
180
189
194
187
179
176
187
199
203
200
194
194
205
211
213
211
212
217
218
208
192
185
189
195
200
195
196
202
208
209
208
212
220
222
217
209
206
210
211
205
199
199
201
198
195
198
200
196
188
178
166
167
180
194
196
187
183
192
204
205
201
197
206
216
220
215
213
216
217
208
191
191
203
215
204
183
168
180
201
210
207
201
202
212
214
209
206
209
211
205
193
184
221
223
207
194
193
202
204
184
154
146
172
207
223
207
188
182
192
201
201
200
206
217
223
218
211
207
206
201
198
204
219
228
214
184
165
176
203
219
213
198
193
199
199
197
197
207
214
210
194
182
217
220
201
188
195
211
218
196
161
153
183
219
232
215
188
181
189
196
199
201
207
215
216
211
202
196
196
197
199
202
211
219
216
203
191
193
213
226
219
200
192
192
194
193
195
207
215
213
203
194
199
196
186
187
199
215
219
204
190
191
207
219
213
200
194
196
200
198
198
201
208
212
209
204
198
193
193
194
200
200
199
206
213
213
208
206
213
218
208
191
184
190
195
198
203
209
213
211
206
204
193
186
187
196
207
209
206
202
207
215
218
206
192
189
199
211
209
200
194
200
207
210
208
203
195
190
193
199
204
203
200
203
209
210
209
209
210
205
194
183
182
190
199
207
208
210
210
209
205
205
195
193
202
210
211
204
193
191
196
201
198
194
192
198
207
210
203
196
188
188
195
202
207
201
192
187
193
205
207
201
199
203
209
212
213
217
216
204
190
186
194
201
199
201
208
216
219
213
208
207
198
204
206
206
204
201
200
194
186
178
177
186
199
209
210
208
201
198
193
189
185
192
203
203
196
194
202
211
208
198
194
201
209
216
222
227
220
206
195
198
208
208
195
187
198
218
230
228
220
217
192
196
192
187
190
204
217
218
207
188
177
179
192
207
211
210
207
206
204
193
185
189
202
207
206
204
206
209
204
198
195
202
208
212
212
213
209
203
198
202
208
205
189
179
190
213
229
231
225
222
192
191
183
181
187
200
218
228
225
209
189
178
181
195
208
208
203
199
201
197
197
198
204
207
208
205
202
201
199
201
204
204
201
195
188
184
188
197
207
207
204
193
184
182
192
209
222
227
218
211
196
196
194
194
190
190
194
201
206
205
196
186
184
189
194
194
187
181
186
196
203
205
204
203
205
201
194
189
192
202
208
203
195
183
176
175
183
200
216
218
205
189
185
186
194
204
209
210
206
199
206
210
210
204
191
175
165
163
172
184
194
199
197
191
186
185
187
188
193
198
202
200
200
199
202
202
192
185
187
195
200
198
194
191
191
193
197
207
219
224
216
201
192
187
187
192
198
202
204
202
207
208
208
201
186
168
157
158
168
182
196
204
203
198
193
194
201
212
217
214
205
195
196
202
209
207
197
189
186
185
186
191
197
205
213
215
212
210
210
218
221
216
201
187
183
189
198
206
212
215
197
196
194
193
187
178
177
186
199
202
199
197
197
199
202
202
211
223
231
226
207
196
196
205
210
209
201
193
189
183
181
188
200
211
219
217
209
201
196
200
214
221
213
197
187
193
205
213
215
215
180
181
191
199
201
201
206
216
223
218
199
182
180
190
201
204
207
213
219
216
206
198
196
199
202
202
201
199
192
184
184
195
208
215
213
206
199
193
188
191
205
218
217
211
201
200
206
208
207
202
174
181
194
206
213
216
221
224
220
208
191
178
176
184
194
204
206
207
203
197
190
191
192
191
190
194
198
199
196
192
195
205
214
214
208
199
197
193
196
197
202
208
212
211
204
198
195
196
199
200
190
194
200
207
209
214
219
220
210
196
183
178
185
191
201
209
220
220
205
188
180
183
189
190
190
193
196
199
200
203
211
217
217
212
204
200
201
203
205
205
202
203
204
205
203
196
194
199
208
211
210
211
208
204
199
199
207
214
208
194
182
181
190
198
206
216
226
227
213
197
191
192
199
204
205
204
202
199
200
206
219
223
219
210
204
202
207
212
213
210
203
202
207
212
209
207
213
220
223
218
223
222
215
205
193
189
195
206
205
194
185
185
192
198
201
206
211
215
214
213
213
209
203
203
205
208
211
205
199
201
212
217
215
210
204
202
205
210
209
203
200
206
219
227
228
226
231
231
218
204
227
223
211
198
190
191
197
200
198
192
188
190
195
196
192
190
194
204
216
224
220
208
187
171
174
192
208
211
202
195
193
200
207
209
205
201
200
199
196
192
195
205
220
229
231
229
225
217
197
182
224
216
200
190
191
197
201
199
193
189
189
193
197
194
189
187
192
201
213
216
210
193
171
154
155
176
199
211
206
195
184
185
193
202
204
203
200
194
187
186
192
204
213
217
218
214
208
200
187
181
212
204
196
190
196
202
204
200
193
189
189
190
190
193
194
199
198
197
197
198
194
190
186
179
178
184
196
209
210
203
191
184
185
193
199
203
203
197
188
185
192
205
212
211
206
202
201
202
199
202
196
191
196
201
204
205
203
200
202
199
193
185
183
192
206
214
210
196
185
183
191
198
204
206
205
199
202
211
215
209
197
186
183
184
190
200
204
201
193
186
192
208
216
214
207
199
198
204
211
219
190
189
197
206
211
208
201
199
204
206
200
193
194
199
211
215
210
198
191
190
195
201
203
199
197
199
205
214
217
210
196
189
188
190
191
196
202
204
197
191
192
207
218
220
210
197
193
199
209
218
199
198
199
203
208
207
200
196
199
201
205
207
211
215
207
199
196
199
205
207
206
198
189
181
179
188
202
211
213
202
194
193
202
207
207
204
205
208
207
199
193
200
211
217
211
199
194
196
206
213
209
207
202
202
204
206
202
196
195
195
198
204
210
212
199
185
182
191
205
209
205
196
189
185
185
188
196
204
209
211
209
208
214
219
222
219
217
217
213
206
197
201
208
213
208
201
202
208
216
220
209
209
205
203
207
210
206
201
197
192
185
182
183
187
187
186
186
192
197
200
198
196
198
202
203
199
194
202
218
232
232
223
216
219
224
223
222
218
209
203
199
205
211
210
204
202
209
222
230
225
182
182
199
216
211
190
180
191
206
206
189
177
181
193
207
208
205
198
192
190
194
200
203
201
205
210
216
213
206
206
206
202
194
190
188
197
207
215
216
204
186
175
181
192
199
192
176
156
135
102
193
185
192
208
207
194
183
186
193
193
187
184
195
212
219
217
206
195
183
175
176
183
189
192
196
206
215
215
209
199
189
188
191
193
194
197
204
211
209
193
169
163
182
207
218
206
189
176
158
120
198
188
189
197
201
197
190
186
189
188
188
194
202
211
212
210
205
198
190
177
169
167
169
171
180
197
216
227
224
209
192
189
197
211
217
212
205
206
205
196
187
184
197
211
217
207
200
197
186
152
191
187
192
198
202
198
195
194
193
189
188
190
193
195
197
200
205
209
206
201
190
177
170
166
172
186
204
221
229
222
207
199
205
218
226
222
215
208
208
210
210
212
218
221
214
205
205
209
206
185
185
186
194
200
200
198
200
206
205
196
182
175
179
187
194
194
199
208
216
218
211
202
198
194
189
184
184
199
214
224
218
209
205
208
216
220
222
222
220
213
212
215
223
228
221
205
198
200
204
196
191
192
195
196
192
192
201
212
213
199
178
170
178
193
201
197
193
198
203
206
206
209
218
223
212
196
183
189
208
224
224
213
202
197
200
207
217
224
222
213
205
205
219
230
224
211
201
200
203
197
194
196
197
194
187
190
200
213
215
204
189
182
189
200
205
201
196
190
185
182
186
195
208
216
217
209
201
205
216
226
228
219
211
203
197
195
200
210
216
212
206
207
218
226
224
217
216
216
220
213
178
191
201
205
201
199
202
209
214
212
206
201
199
203
208
205
198
188
178
178
184
191
193
195
197
203
208
212
217
216
215
215
218
216
205
191
189
199
209
211
205
205
209
211
208
208
217
226
234
230
163
184
204
215
212
205
202
205
209
213
214
209
202
199
200
201
199
194
193
198
205
203
194
183
178
183
194
203
205
199
196
200
213
218
210
197
194
204
210
210
202
200
202
204
199
195
201
212
224
229
172
187
201
206
202
198
199
200
200
205
208
206
198
188
184
187
194
204
213
219
217
212
204
190
178
174
182
197
206
199
188
185
196
211
214
209
208
211
212
213
211
208
206
207
204
197
191
194
206
218
195
196
196
187
186
189
191
190
191
193
198
198
194
186
180
177
184
202
216
221
216
208
206
206
198
190
193
205
214
209
190
178
184
203
219
223
213
207
209
215
222
222
218
217
214
209
194
190
198
212
205
202
195
189
188
191
191
189
188
189
191
192
194
195
191
178
176
188
205
213
211
205
204
209
212
212
211
217
221
215
196
184
187
202
220
223
212
200
201
211
220
224
220
217
218
212
204
202
208
212
198
196
197
203
208
207
200
194
191
189
185
185
192
198
197
185
178
184
198
206
207
200
198
202
206
209
212
217
219
214
206
200
201
205
209
209
205
203
204
206
209
213
214
215
212
211
214
223
232
227
188
190
195
208
213
206
197
194
194
192
190
188
189
196
198
194
192
195
200
203
200
197
193
186
182
186
196
208
214
211
206
210
212
209
201
197
206
213
214
208
204
209
214
216
213
212
217
232
239
233
186
188
191
194
193
183
178
181
190
198
203
201
198
196
197
201
206
204
198
195
196
197
194
183
170
170
179
195
200
200
204
213
216
213
204
203
210
218
217
212
213
217
220
219
215
215
215
216
217
217
191
192
189
184
176
167
165
170
185
203
214
214
206
198
195
197
198
195
193
193
198
201
198
188
178
172
175
182
186
197
204
215
218
214
212
212
212
212
212
217
222
219
213
207
213
218
213
200
194
202
193
196
198
190
185
181
178
177
185
197
204
207
204
199
195
189
185
184
190
196
201
204
201
194
192
189
184
181
186
198
218
226
218
211
208
211
208
203
207
216
222
215
199
195
208
221
220
209
202
206
191
197
201
206
207
205
198
189
186
187
188
191
197
200
197
190
185
185
191
198
203
203
201
195
196
204
207
203
202
209
221
226
215
198
194
199
202
201
205
215
218
212
195
192
206
224
232
229
220
213
190
195
200
204
208
207
202
194
192
191
188
188
192
198
200
203
201
199
197
195
194
195
192
191
196
211
225
226
214
207
207
210
204
194
186
189
198
201
204
212
217
218
211
203
205
216
230
235
226
211
192
195
189
184
186
191
194
196
201
209
206
201
194
196
205
217
214
207
199
194
193
192
191
190
195
203
216
216
204
196
194
201
202
195
188
189
197
200
199
203
215
228
229
215
197
198
209
219
214
205
193
195
181
170
171
181
191
194
202
210
212
205
196
202
213
223
216
202
195
192
195
199
204
204
198
190
183
185
192
199
206
210
209
200
193
192
198
199
192
192
206
226
230
210
188
182
193
203
201
200
186
188
180
172
177
186
192
193
194
196
197
196
195
204
217
224
211
191
183
188
197
212
219
218
201
177
162
170
194
214
222
219
212
202
198
198
200
200
193
193
205
219
218
204
187
185
192
196
196
197
184
182
184
189
198
201
200
196
194
195
194
187
185
194
206
212
205
190
181
186
195
210
217
217
203
187
181
189
203
211
209
202
201
200
201
205
209
207
207
208
216
221
215
205
197
195
197
196
196
203
187
186
191
199
208
206
203
199
200
200
202
195
188
185
190
198
203
199
192
189
192
197
202
207
208
211
212
209
203
196
189
187
191
193
199
205
211
214
214
217
221
224
224
217
211
205
200
202
204
206
206
201
195
196
200
204
204
197
191
194
202
215
212
195
184
189
203
210
205
195
188
187
197
210
223
228
222
207
194
191
201
206
203
194
194
203
210
213
209
203
204
213
221
221
218
212
212
213
212
205
218
215
199
188
193
205
205
188
168
170
198
229
235
211
182
176
191
206
210
199
188
186
198
214
229
228
210
193
186
200
218
234
225
208
193
195
206
212
205
192
191
195
206
212
213
216
223
221
212
201
214
214
202
191
196
209
208
186
164
166
195
225
230
207
179
168
178
195
202
200
192
190
198
213
221
216
202
189
187
198
215
232
232
216
197
189
201
211
209
196
191
193
195
199
205
214
221
217
205
200
201
200
199
200
206
209
204
195
188
192
199
204
201
196
191
187
188
194
198
201
201
198
199
204
206
204
200
195
191
196
201
214
217
211
196
192
199
212
214
204
197
196
195
196
197
202
206
206
205
203
194
192
199
209
209
201
194
199
208
211
199
185
182
194
210
215
207
200
198
204
210
211
209
204
198
195
196
202
205
201
199
201
204
204
199
197
204
210
205
200
195
199
205
207
205
200
204
206
211
215
194
196
204
211
206
196
188
192
198
198
189
185
193
203
215
215
210
208
206
207
212
220
220
210
194
189
193
208
214
211
203
200
203
209
212
213
211
202
191
186
192
202
211
218
217
213
212
213
218
217
190
199
206
210
204
198
195
192
185
179
181
197
207
206
200
196
202
214
216
210
207
212
219
214
197
186
189
202
212
208
199
199
206
218
227
227
214
195
179
182
191
201
205
209
214
216
212
210
211
218
189
198
202
201
201
203
210
208
200
191
190
201
207
202
191
187
200
216
221
212
200
201
212
216
207
194
188
191
197
197
197
199
204
215
224
226
215
194
180
181
188
193
189
188
196
208
209
199
197
209
194
198
199
197
194
198
208
221
225
216
200
193
195
199
200
199
200
206
214
213
207
207
212
217
214
205
192
187
186
194
199
201
199
201
210
218
217
205
195
185
185
180
178
181
192
205
207
198
193
198
197
198
200
197
189
183
194
211
226
222
204
187
186
198
207
205
195
190
198
211
220
219
213
210
209
205
197
188
188
195
204
203
197
193
200
210
216
217
211
202
191
187
188
195
204
211
214
207
196
191
194
200
203
198
187
175
180
191
205
207
198
188
189
196
199
197
189
186
194
209
216
209
200
197
200
204
199
194
192
197
200
200
199
200
201
205
210
214
221
221
216
212
214
217
217
216
215
211
201
194
184
194
204
205
193
181
179
183
190
192
194
190
192
197
199
197
198
201
206
209
202
192
188
195
204
204
199
194
193
193
192
196
205
212
209
200
198
202
211
219
226
231
233
226
219
211
207
204
204
204
182
189
202
204
201
194
191
195
201
198
191
186
190
199
206
205
207
211
215
211
197
187
193
207
215
210
200
195
195
194
193
198
208
213
207
197
191
192
194
197
206
220
224
221
211
204
205
205
204
204
194
190
194
200
203
206
209
215
217
209
193
181
184
196
204
204
200
204
209
208
197
193
199
209
213
207
202
203
205
203
201
205
211
209
202
194
194
194
188
184
188
197
203
204
201
204
206
206
202
202
205
194
188
193
203
213
220
221
216
207
191
182
184
192
196
195
193
196
200
198
193
193
196
200
200
198
199
208
214
214
213
213
211
204
196
191
194
198
194
190
188
191
194
199
201
204
208
209
205
200
207
199
193
195
203
211
215
212
204
196
189
186
189
194
197
200
205
207
201
189
183
186
194
199
200
195
194
198
207
215
222
220
213
200
190
189
194
200
200
198
195
199
207
211
209
205
207
211
212
208
207
206
208
210
210
204
199
197
202
198
195
192
192
198
205
212
216
212
201
194
189
191
199
209
214
206
194
182
186
207
227
231
215
196
185
187
200
210
212
207
205
208
221
226
222
210
207
209
208
206
211
212
218
221
214
203
191
193
201
207
205
196
193
197
206
211
207
201
200
204
207
207
205
208
214
211
196
178
177
199
224
230
213
193
183
190
205
218
219
214
211
215
225
230
227
219
212
203
194
194
220
213
210
209
211
205
199
195
200
206
205
199
195
197
203
202
196
194
200
210
217
210
198
192
196
203
202
194
191
197
210
212
201
192
187
194
204
210
211
212
213
220
227
229
228
224
216
200
181
181
216
208
196
195
199
205
204
198
196
200
204
201
199
199
204
204
200
200
202
210
215
210
192
179
177
188
201
209
211
203
193
188
189
194
202
202
202
195
194
200
210
220
225
223
221
220
215
199
181
180
195
194
192
190
195
199
196
191
193
202
211
209
202
201
209
217
214
203
200
204
213
214
206
192
181
183
198
213
219
206
186
177
184
200
212
211
203
193
186
190
204
215
217
215
212
211
207
198
189
192
181
185
192
198
199
196
188
189
199
215
221
209
198
199
212
225
222
204
192
195
208
218
221
210
196
188
197
211
218
207
188
181
189
202
210
207
200
195
190
191
195
203
211
210
204
199
196
194
197
209
187
185
193
202
207
202
192
191
201
211
212
204
192
191
200
210
212
204
196
192
195
207
213
210
201
195
200
211
215
207
193
191
200
208
207
199
196
196
200
196
196
199
207
212
208
196
194
199
213
225
204
196
196
204
212
210
199
191
188
188
189
193
195
192
184
181
188
201
207
201
192
192
199
205
206
200
201
207
212
207
199
201
213
219
217
206
200
205
210
206
200
201
207
212
211
204
206
216
231
235
213
206
199
202
208
208
195
179
171
171
179
191
204
201
187
172
176
193
207
204
191
186
198
211
212
204
196
199
207
210
209
209
215
220
219
213
212
215
215
209
202
204
209
213
209
205
211
225
235
234
215
205
192
190
196
201
193
180
177
181
188
197
204
203
198
189
187
190
194
196
191
193
205
217
217
205
193
194
206
214
213
207
204
204
207
210
213
215
209
201
199
207
214
214
204
194
198
212
220
222
177
185
202
212
202
185
177
191
212
222
219
214
213
212
208
203
197
193
189
190
193
198
201
201
198
195
189
186
193
202
210
213
213
214
217
213
206
205
209
217
218
213
212
217
216
198
164
134
108
83
185
182
188
194
195
191
188
198
210
219
218
214
216
223
225
218
206
193
187
193
202
207
203
196
191
194
198
200
200
199
201
209
217
223
219
213
208
212
214
212
201
197
205
218
223
205
187
169
146
109
190
180
176
184
194
198
200
200
204
206
209
205
203
209
218
224
217
203
193
193
199
203
195
185
186
198
214
220
217
208
204
209
219
227
226
216
205
203
202
200
197
197
203
213
215
213
208
197
179
141
189
181
184
194
199
198
194
190
192
195
197
192
190
191
202
214
221
214
204
196
194
195
193
187
189
200
214
225
232
229
220
211
207
211
213
211
203
193
188
191
202
211
214
211
205
204
209
208
200
175
182
190
205
213
200
186
175
178
183
187
186
186
188
190
195
202
208
210
208
204
199
199
203
205
204
199
200
211
230
245
236
211
187
181
192
202
204
196
188
190
199
213
218
212
200
190
195
209
213
201
176
194
210
211
193
176
172
180
189
189
184
184
192
201
202
195
192
195
201
205
206
205
208
212
208
198
189
199
224
241
236
208
181
174
187
203
208
206
199
192
195
202
212
213
200
189
195
212
223
209
172
188
199
195
185
178
185
200
205
199
190
188
196
204
206
197
187
185
187
195
203
203
202
198
197
196
198
202
212
222
220
207
198
198
200
203
205
208
210
204
198
202
210
215
210
205
211
224
228
213
172
185
192
193
189
189
199
208
211
208
203
199
198
203
207
205
195
186
182
191
202
205
197
188
186
194
205
208
206
200
199
204
214
218
210
201
199
207
213
210
203
204
211
216
213
210
218
225
227
216
177
186
193
195
197
198
201
205
207
210
210
207
202
205
208
211
205
196
191
196
205
210
206
198
190
192
200
205
203
192
188
195
209
215
207
198
199
208
216
213
207
208
215
218
214
208
210
214
221
222
185
187
191
193
193
195
198
198
200
206
209
208
204
204
205
204
202
204
207
207
208
208
211
209
199
193
194
200
205
198
190
190
197
202
204
202
202
211
215
214
213
214
218
219
217
210
208
211
221
230
189
187
188
187
191
194
193
189
185
189
195
200
204
206
201
192
190
201
211
214
208
203
207
213
212
204
197
201
208
205
196
191
195
204
209
207
202
202
207
212
215
213
214
218
221
218
211
211
220
228
194
189
188
193
201
202
192
180
172
174
181
193
201
207
200
182
175
187
205
214
206
197
199
210
219
216
211
207
211
209
203
200
202
211
216
209
200
195
198
205
207
209
212
217
222
219
213
207
212
214
201
193
191
201
211
208
196
185
180
177
180
186
198
205
197
179
174
184
201
207
202
192
191
201
212
214
214
212
214
215
212
210
208
212
215
216
211
206
202
203
206
212
216
219
221
218
215
211
212
211
204
194
192
198
202
197
195
196
202
200
192
187
189
194
195
191
192
195
198
196
190
183
186
192
196
200
207
216
223
224
218
213
207
203
211
220
229
227
216
207
210
218
223
220
218
219
220
220
215
213
200
193
192
191
188
180
181
193
207
213
207
191
183
183
194
203
208
205
195
186
178
181
186
190
191
193
200
215
224
225
220
212
204
201
206
220
231
229
218
212
213
215
209
205
212
222
225
218
211
212
193
194
193
188
184
174
169
170
186
202
206
194
182
180
195
209
212
202
193
186
180
184
192
199
199
194
193
202
213
221
218
210
203
201
207
215
215
212
209
211
214
207
193
189
203
220
223
212
203
208
193
197
198
198
199
192
177
166
171
186
197
192
185
187
198
207
205
198
194
194
194
195
200
202
201
197
191
197
209
217
215
209
205
204
208
207
198
193
199
208
213
205
196
194
207
218
218
210
206
210
193
196
201
209
217
216
205
191
189
193
192
190
193
202
208
208
203
198
198
199
200
201
204
203
200
200
204
213
218
217
212
208
209
212
209
202
190
185
190
201
207
210
210
217
223
221
216
213
216
214
194
195
199
209
218
220
218
215
216
210
198
188
191
203
210
210
204
202
202
204
205
206
206
202
199
205
222
234
230
216
206
206
211
213
208
199
190
188
194
201
206
211
222
226
226
218
211
210
215
215
197
194
193
195
199
204
204
208
214
212
201
186
179
188
201
210
208
206
207
209
210
212
210
204
199
204
220
230
226
213
204
206
208
205
200
198
199
202
202
205
210
218
221
215
205
200
203
206
210
211
201
196
183
177
181
189
191
190
189
192
192
185
177
182
196
211
211
207
205
209
211
213
215
213
203
199
196
201
208
209
207
211
213
209
202
201
208
210
206
206
213
223
220
203
187
189
202
211
210
206
203
199
182
170
175
191
198
190
178
176
184
186
187
193
204
212
210
201
198
198
202
208
215
214
205
190
182
187
200
205
208
215
223
222
213
205
207
208
204
202
210
222
220
206
191
194
210
216
211
204
205
201
187
177
185
202
213
207
195
188
187
192
197
202
207
208
203
194
191
194
199
204
206
204
196
188
189
198
205
203
198
203
215
222
214
205
198
199
202
203
205
213
216
208
202
200
208
213
212
206
205
200
189
186
196
205
216
219
214
206
201
199
200
200
200
199
196
193
195
196
198
200
196
193
191
189
197
207
208
199
189
187
198
208
212
203
196
197
202
203
201
201
205
210
208
200
198
205
214
215
203
193
187
185
194
205
213
215
213
209
205
205
202
194
188
192
197
201
201
197
191
188
189
195
197
196
192
195
202
204
198
195
201
208
212
204
195
196
202
202
195
193
201
211
209
200
197
204
218
220
198
191
185
184
193
204
205
199
193
198
203
208
203
190
183
187
198
204
201
189
177
173
184
202
211
203
189
186
195
206
214
218
221
223
214
200
191
193
199
199
197
199
208
212
208
199
199
208
219
222
194
192
191
196
201
204
197
187
182
188
199
204
201
193
187
186
194
196
194
187
174
171
183
203
212
210
200
194
197
204
213
225
231
226
211
189
182
190
199
205
209
213
212
209
204
199
199
206
216
222
195
196
201
208
208
200
191
186
186
187
185
189
197
207
208
205
195
193
192
191
189
189
194
204
209
212
210
206
201
197
199
210
217
213
200
189
187
197
206
214
219
219
213
203
194
191
197
204
213
221
196
197
204
208
201
187
180
184
188
186
175
176
195
217
227
217
202
196
197
202
206
208
210
209
206
207
205
205
199
194
191
194
196
198
199
200
205
211
211
212
216
214
209
199
192
191
199
205
210
215
195
198
204
201
186
170
170
181
187
183
179
184
201
214
216
210
201
201
202
208
214
218
218
214
206
200
197
197
199
199
195
189
188
196
203
213
215
210
204
199
198
202
203
202
200
202
203
204
206
205
197
202
208
204
188
173
172
180
185
186
191
201
207
199
189
186
194
208
212
210
207
210
214
214
206
196
189
190
197
202
199
195
193
198
207
211
204
195
188
189
196
200
200
200
201
200
195
192
194
199
202
215
222
220
205
192
189
192
192
195
203
213
211
196
179
180
195
214
219
212
205
203
210
213
207
197
188
189
196
202
203
199
197
202
208
210
200
189
185
190
197
200
198
193
188
185
181
180
189
202
205
218
229
228
215
202
200
205
210
210
207
208
208
204
199
196
199
210
216
214
210
207
210
212
210
205
201
199
199
201
202
202
201
204
210
219
212
200
192
192
197
200
198
190
181
179
182
189
200
212
196
205
213
215
205
195
196
209
219
216
203
197
203
211
214
207
196
193
200
213
217
214
208
204
206
207
208
207
202
199
201
203
203
206
212
219
221
213
205
197
198
199
202
201
196
195
200
208
213
214
181
185
192
196
191
182
186
197
211
209
197
191
197
208
213
203
188
179
188
199
209
206
197
192
193
199
202
205
203
199
199
200
203
204
203
202
205
210
214
209
205
209
217
224
223
215
211
210
211
212
179
180
189
193
193
186
186
189
193
190
186
185
193
203
206
199
188
182
189
196
195
190
189
195
201
201
201
204
205
201
196
198
205
204
195
184
187
202
211
209
206
215
230
240
235
219
203
198
200
211
194
195
199
199
197
196
195
191
186
180
177
182
192
203
206
204
198
197
198
198
191
186
194
210
220
216
209
207
211
212
207
202
206
202
195
186
194
206
208
196
192
200
218
229
224
212
201
196
201
211
220
213
201
193
193
198
202
199
192
186
183
186
197
205
207
202
196
194
198
200
196
195
205
219
222
214
210
214
224
227
221
212
206
200
196
199
211
217
209
191
181
185
195
204
210
213
216
212
209
211
228
215
194
180
182
190
199
201
196
197
196
199
203
204
201
192
182
185
195
202
203
205
207
210
206
199
198
208
225
231
227
217
206
197
195
199
209
214
207
196
188
188
193
200
209
223
233
231
219
210
217
204
188
181
186
192
193
191
192
198
204
206
204
201
197
191
185
187
194
201
204
205
204
206
203
193
189
192
205
217
222
217
207
198
195
196
197
199
198
199
204
208
215
219
220
223
227
227
217
207
201
194
192
198
206
203
190
179
187
201
212
211
202
198
199
200
199
195
194
200
203
203
201
204
207
200
189
179
182
199
213
218
211
200
195
196
196
198
201
203
210
219
228
228
222
209
203
202
199
199
201
195
198
210
218
211
191
176
188
209
221
213
200
196
203
212
209
199
192
193
198
201
200
206
211
207
193
177
174
190
211
216
209
199
195
197
202
206
210
210
212
215
218
218
212
203
192
185
180
190
206
198
198
205
214
210
195
185
190
208
219
213
201
198
206
215
214
202
191
191
195
199
201
208
213
209
197
182
184
201
210
209
199
193
194
199
203
206
208
212
216
217
217
214
211
211
206
196
186
192
200
198
197
200
204
203
197
186
188
196
207
210
204
202
208
213
211
205
199
198
199
201
200
200
199
197
194
195
202
207
206
198
190
191
196
202
201
200
202
210
219
227
224
216
212
220
225
219
206
199
185
193
197
197
196
196
188
183
185
194
206
210
208
207
209
211
207
203
205
211
216
211
202
190
183
184
193
209
217
216
202
192
191
200
210
212
208
205
206
211
218
224
219
212
208
212
221
221
210
199
183
190
195
195
194
191
186
183
187
197
206
209
208
208
209
210
206
201
202
211
220
221
213
196
183
183
195
213
221
215
201
195
203
213
220
213
207
208
211
214
214
211
207
203
202
201
199
199
196
195
194
190
192
196
198
197
195
193
195
198
202
201
200
201
205
207
206
202
202
203
209
217
219
214
202
194
200
210
213
208
201
200
212
220
218
203
194
197
209
214
210
202
199
201
200
193
188
188
196
201
208
199
195
200
205
202
198
195
193
190
185
185
189
190
191
193
201
211
211
202
196
200
213
222
218
207
200
198
199
198
195
200
209
214
206
190
181
189
204
213
210
204
202
203
203
198
199
207
216
218
210
203
199
203
205
200
190
183
181
182
178
178
186
191
190
190
200
212
215
204
189
186
201
218
219
208
193
186
187
189
188
189
196
196
192
183
181
190
202
209
208
208
208
208
206
204
212
224
229
222
209
201
193
192
195
192
181
175
178
186
191
194
196
202
202
202
201
201
201
198
191
192
203
216
216
203
185
178
184
189
187
186
184
183
182
184
190
198
200
201
204
208
214
213
207
205
210
215
214
210
181
188
200
201
192
183
184
197
210
219
223
227
227
220
206
194
186
186
184
185
188
191
195
197
195
187
182
185
198
210
212
204
199
211
226
233
225
209
207
216
223
224
218
220
222
210
178
135
97
62
184
187
189
188
189
190
194
204
214
220
223
216
212
210
209
206
200
194
196
207
217
220
212
202
197
198
200
203
211
217
219
216
212
212
215
219
216
212
213
217
214
213
215
220
223
214
198
175
147
107
190
183
177
180
191
198
202
203
208
216
215
203
191
191
204
216
214
203
198
209
223
228
218
205
200
206
214
215
212
212
216
219
220
215
209
203
202
199
203
206
204
203
203
204
209
211
208
197
175
137
190
182
181
188
197
200
198
192
196
205
213
207
193
190
201
215
218
204
193
193
200
210
212
208
209
209
212
210
209
212
218
218
213
206
200
197
195
191
194
198
204
202
194
185
189
199
209
205
190
162
184
186
193
202
201
196
190
186
192
200
210
213
212
206
203
206
207
204
198
194
191
197
204
208
210
208
203
203
212
223
224
210
193
185
189
199
202
199
198
201
206
204
197
185
182
193
205
210
204
184
179
190
199
203
194
186
188
194
200
201
203
210
217
215
202
193
190
197
209
214
210
203
202
201
206
204
198
200
212
226
226
208
188
185
193
205
209
208
206
203
204
204
203
198
193
193
203
213
212
194
183
189
190
184
181
183
195
207
207
202
197
198
203
203
194
182
179
190
209
226
229
218
204
198
200
204
200
199
200
206
208
206
204
209
211
210
205
205
203
200
196
201
209
213
206
198
203
212
208
191
193
188
177
169
176
187
201
205
200
193
188
188
190
190
192
192
190
193
201
214
222
219
209
200
200
204
206
203
193
189
189
200
213
224
222
214
203
202
200
196
194
201
213
218
211
203
204
210
207
198
197
188
174
167
176
192
200
198
192
190
189
190
191
196
204
212
212
208
200
195
196
200
203
203
204
205
205
205
200
192
190
194
204
211
215
213
211
207
205
199
202
211
221
221
215
209
207
209
211
215
197
188
177
173
181
192
198
199
196
197
197
197
200
206
216
222
221
217
206
193
182
181
188
199
203
200
199
203
205
207
203
198
198
198
200
207
211
213
212
209
209
215
221
223
221
216
214
211
213
225
191
187
183
189
194
198
194
194
194
197
198
198
200
206
211
209
205
206
206
199
185
176
182
192
199
197
193
195
203
210
214
210
201
197
193
195
201
209
211
210
205
204
209
218
225
225
219
211
212
221
187
183
186
203
213
207
191
182
182
188
193
196
198
200
197
188
183
188
200
200
194
185
183
192
203
201
192
188
193
204
213
211
204
198
194
191
196
200
203
199
193
193
200
216
224
224
219
210
208
211
190
179
183
199
210
204
191
181
181
186
190
194
198
200
196
185
182
185
190
195
192
189
194
205
215
211
199
191
189
200
205
205
199
198
202
207
204
201
192
188
194
205
215
221
219
215
211
205
202
206
196
182
181
186
194
194
194
195
200
200
196
194
198
201
205
203
201
197
193
189
189
190
199
216
225
223
213
206
203
202
203
201
198
201
212
220
220
206
190
191
209
226
228
221
215
211
209
202
198
198
203
193
190
188
190
193
198
206
214
215
206
193
189
198
213
222
219
208
200
192
189
190
198
212
221
226
226
225
222
214
204
200
201
205
214
221
218
209
201
209
224
229
220
210
211
222
224
210
199
197
201
202
197
197
200
202
199
199
205
211
206
191
178
187
208
223
223
211
204
199
194
194
198
207
213
219
223
227
228
216
201
194
199
205
212
210
208
210
218
227
230
215
199
195
209
228
234
222
208
202
197
197
195
197
204
206
197
188
190
200
201
190
178
183
200
212
213
205
202
203
200
201
202
209
207
204
205
214
219
206
186
179
190
204
209
209
205
210
220
225
221
207
201
206
216
222
225
222
218
214
191
188
186
189
195
200
197
191
195
201
200
191
187
188
195
198
197
198
198
195
198
204
213
213
204
194
197
205
205
191
175
177
192
208
216
212
206
202
201
198
195
199
214
228
226
212
199
202
214
219
191
184
184
189
194
197
197
202
207
206
198
192
192
197
195
190
185
188
191
196
199
213
221
218
203
195
199
206
203
191
183
189
204
212
215
213
206
198
186
180
180
196
216
229
226
205
184
185
202
216
197
186
187
197
203
202
198
194
196
195
192
191
194
199
196
189
184
187
195
205
215
224
228
219
203
197
201
211
214
208
202
204
209
212
213
213
214
207
199
195
194
202
208
210
209
203
193
191
203
216
203
193
190
198
209
213
202
188
177
176
187
193
195
198
195
192
187
190
201
212
218
221
218
213
205
199
204
212
216
215
208
210
215
216
214
214
218
220
219
219
218
218
209
199
199
204
211
214
216
218
205
200
191
191
203
212
208
190
176
176
187
195
198
198
195
196
195
199
205
211
210
202
197
199
202
201
208
213
213
209
204
212
227
234
224
215
214
218
222
221
219
221
217
209
207
212
221
225
222
214
203
203
197
192
193
200
203
197
190
187
191
198
200
203
201
198
194
195
201
210
210
201
193
190
194
201
210
216
211
203
196
208
227
234
223
205
198
206
210
207
201
203
213
218
216
213
216
217
213
206
198
201
200
196
194
194
196
195
195
190
186
188
194
200
203
195
188
185
193
205
212
213
206
199
192
189
197
208
210
205
196
199
211
218
211
195
187
195
208
205
191
186
194
209
212
204
200
200
202
203
193
193
199
199
198
194
192
190
193
189
182
176
180
190
199
198
192
183
183
192
203
210
211
207
193
177
175
193
207
211
198
188
197
213
211
197
186
194
210
215
200
185
191
200
200
188
186
194
207
215
190
187
191
198
199
193
188
187
195
195
189
175
169
179
197
209
203
189
181
180
184
190
197
201
193
176
168
182
201
209
199
192
200
218
218
199
186
194
210
220
213
202
200
200
194
183
184
203
223
231
189
189
194
199
198
189
181
184
195
202
196
183
177
189
201
210
206
196
188
184
182
180
187
192
193
187
185
190
197
199
195
197
211
219
216
200
188
194
203
213
213
213
212
204
190
181
187
207
230
238
191
194
200
204
196
184
176
180
187
191
190
191
199
208
209
207
199
199
199
199
194
192
192
193
196
200
202
202
195
186
187
195
208
213
211
204
199
196
195
200
212
217
214
201
188
184
193
209
224
229
193
198
206
207
196
182
177
179
178
174
176
190
212
220
211
199
194
196
202
204
204
200
197
198
204
209
210
202
190
184
185
192
196
200
206
215
215
206
199
201
213
219
211
197
187
190
201
209
210
214
195
201
208
205
192
179
178
183
181
174
178
191
209
212
205
194
194
194
194
194
192
188
189
195
206
212
211
198
189
191
197
198
196
194
201
213
217
214
210
213
216
215
203
193
192
205
214
211
205
205
199
209
212
203
186
176
180
187
192
192
194
202
208
204
199
196
194
193
187
183
181
181
184
194
206
208
202
191
191
199
210
208
199
192
188
193
199
207
213
219
218
210
201
196
199
211
217
213
207
207
211
218
215
202
187
179
183
193
197
200
206
213
211
207
199
196
194
193
186
184
188
192
197
201
205
204
198
193
197
206
215
214
205
193
182
176
181
197
211
218
218
211
208
203
200
200
205
211
216
212
209
217
216
210
199
193
191
193
196
197
203
211
212
209
202
196
194
194
193
194
197
203
210
212
208
207
208
209
210
212
214
213
208
202
192
186
189
197
208
213
218
221
221
210
196
184
189
205
218
218
197
201
210
212
211
201
194
192
193
192
194
198
206
207
203
196
192
192
194
194
197
203
210
213
208
208
213
218
217
212
209
208
207
204
203
201
201
203
208
211
217
221
222
214
198
183
183
198
215
221
187
184
191
203
205
199
189
188
190
191
188
188
195
202
204
200
193
190
188
188
190
194
202
203
199
193
198
206
210
205
201
202
206
205
199
193
195
203
210
211
207
207
212
215
209
197
188
191
204
220
194
183
183
191
197
197
192
188
188
187
185
186
191
199
204
203
198
192
189
186
184
185
192
195
193
188
189
197
202
201
194
198
204
204
193
180
187
203
217
212
199
199
209
220
219
208
195
190
202
219
206
196
187
183
190
198
201
194
187
182
183
188
194
200
205
205
201
200
197
191
184
183
187
194
201
200
199
202
204
201
197
199
205
204
195
189
198
217
224
215
203
204
214
222
218
209
201
199
204
215
211
204
192
182
184
191
197
196
188
184
189
198
203
206
208
205
199
193
194
195
194
192
194
200
204
206
205
205
210
210
208
206
206
205
207
209
217
227
226
217
210
211
215
215
213
211
211
206
203
207
205
203
192
183
183
186
187
187
189
198
206
210
207
206
206
201
188
183
188
198
203
204
203
201
200
197
193
195
206
213
214
213
209
207
211
217
220
220
214
212
209
210
209
206
209
214
216
210
203
201
203
193
188
188
195
196
187
182
188
203
216
215
208
202
199
193
187
183
191
203
208
209
203
199
195
190
184
184
194
206
216
215
213
211
215
217
211
205
201
199
206
209
209
207
207
210
210
209
206
206
206
194
187
190
207
210
198
183
185
201
217
215
205
197
196
196
196
197
199
205
208
202
195
191
190
189
188
190
195
203
208
211
212
218
219
215
205
198
197
200
204
209
210
208
203
199
199
203
207
210
213
201
191
192
203
211
202
185
184
198
213
213
203
196
200
209
212
207
199
198
196
194
192
192
193
195
197
198
200
206
207
206
208
216
219
212
200
195
197
202
206
210
211
208
203
201
200
203
206
211
209
206
200
197
199
202
194
184
184
196
209
212
203
197
200
212
215
208
198
191
189
192
199
207
211
204
191
190
200
209
209
204
199
206
210
203
196
193
197
202
209
215
217
214
212
211
215
217
214
214
201
206
207
202
197
194
192
184
186
193
205
210
202
196
194
196
200
202
199
194
191
192
201
213
216
202
187
182
194
210
212
201
193
197
204
205
204
201
200
202
210
218
223
218
216
221
229
235
229
217
196
202
204
201
196
197
198
193
189
188
193
200
201
195
184
178
180
191
201
206
200
194
191
197
202
197
191
193
205
216
208
196
192
201
211
220
223
219
214
210
210
214
215
213
210
214
226
237
231
212
200
201
198
193
193
199
205
202
191
183
185
194
201
199
189
180
179
189
201
209
213
205
195
189
191
197
205
212
217
210
197
192
196
211
223
228
226
224
222
217
212
206
204
205
206
209
214
217
213
201
208
202
194
190
191
194
201
199
194
186
187
195
202
205
206
200
195
195
200
206
215
218
211
206
203
207
210
210
205
194
186
188
200
213
218
210
200
200
210
215
213
204
199
203
206
205
201
197
198
198
214
203
198
197
193
190
190
196
198
199
195
195
200
207
212
213
208
206
202
203
208
214
217
219
217
212
202
191
182
182
186
193
202
206
198
183
170
176
196
210
213
208
202
204
205
203
201
200
204
209
208
202
201
202
197
190
187
195
205
209
202
194
197
208
214
214
209
208
205
203
203
201
203
208
209
202
191
180
178
184
191
198
202
203
193
180
171
179
194
206
211
209
205
205
206
207
211
213
213
211
198
197
195
196
197
195
193
196
202
204
196
192
197
207
214
214
206
199
199
203
205
201
199
198
196
193
187
184
188
194
195
201
204
206
202
198
194
197
200
203
204
207
208
209
215
223
226
222
212
204
196
200
200
192
185
185
191
197
195
190
188
192
195
196
192
190
187
186
185
184
184
185
187
194
202
206
206
206
211
214
205
187
173
181
202
228
234
221
207
202
205
209
205
203
208
209
196
155
104
59
198
201
193
184
183
188
196
199
195
189
186
180
177
179
187
197
202
199
197
197
196
195
194
197
206
212
217
215
218
218
213
197
179
179
195
214
221
210
201
196
196
203
204
204
207
210
203
184
151
106
201
201
190
180
184
195
204
203
199
200
197
183
172
173
189
207
213
204
198
201
208
210
207
204
207
213
213
208
203
204
206
205
199
192
193
199
199
195
192
194
196
197
195
193
195
198
195
185
165
129
198
198
190
184
189
198
199
195
200
209
216
208
196
192
202
212
212
201
197
197
202
207
207
206
206
206
202
195
187
190
200
210
213
209
203
198
196
196
201
204
206
196
185
178
181
191
192
182
167
143
188
190
188
191
193
194
191
189
194
204
217
222
221
214
209
209
206
207
208
208
201
196
194
197
201
200
194
188
188
193
206
212
214
210
207
209
213
217
222
220
212
203
191
186
191
197
200
193
183
166
187
190
189
193
192
193
193
194
196
200
207
217
222
216
202
195
195
207
218
222
212
200
193
195
199
199
198
191
191
202
210
211
208
203
203
209
217
224
225
220
213
209
211
213
213
208
203
200
192
186
201
195
187
185
193
202
208
207
202
199
202
202
202
194
185
178
183
196
209
219
219
213
204
202
202
205
202
195
193
197
202
205
205
204
200
202
204
205
206
205
203
210
221
227
218
206
197
196
196
194
212
199
182
179
194
212
219
212
199
192
190
188
184
178
178
182
188
193
198
203
210
211
209
206
208
209
207
201
196
195
197
199
202
208
211
209
202
193
189
188
198
211
221
223
210
196
191
197
199
204
211
195
177
172
188
209
214
203
190
184
183
183
180
182
190
201
210
209
201
195
190
192
198
203
207
207
206
205
207
208
204
199
198
207
221
228
220
205
190
189
201
215
220
215
204
196
199
201
204
213
203
191
176
171
177
192
198
198
195
193
189
186
185
192
205
218
224
221
209
192
177
175
183
193
202
202
201
205
211
218
216
206
199
203
215
228
226
213
200
196
203
215
218
215
210
209
209
205
202
208
198
187
184
184
186
187
190
196
207
210
204
195
191
197
209
216
215
209
198
191
181
178
180
187
196
199
197
203
210
219
221
214
202
199
203
210
213
212
207
202
201
208
214
219
223
224
219
208
200
196
190
184
187
201
205
197
189
193
205
212
208
197
195
201
211
214
205
194
188
189
192
192
193
195
201
205
201
201
205
213
221
217
207
200
200
199
203
206
204
199
196
203
213
222
226
226
221
211
203
200
180
175
182
199
209
202
190
182
190
198
200
198
199
204
214
218
216
203
192
191
199
207
210
215
220
219
209
197
192
203
211
211
206
204
203
203
200
195
185
183
192
207
219
223
219
211
209
206
207
214
180
175
177
185
195
199
191
182
181
185
192
199
205
213
220
224
224
214
204
199
203
210
219
228
234
229
212
194
185
187
194
200
204
210
216
212
200
182
171
177
199
219
228
222
208
196
194
197
207
215
196
190
185
187
191
200
198
193
188
189
196
202
208
215
221
221
213
202
202
204
207
206
206
215
222
222
212
200
190
183
181
190
204
216
221
214
201
191
189
200
215
223
221
214
210
207
205
205
207
213
205
203
197
196
202
210
209
203
199
202
205
205
206
213
217
206
192
186
195
206
213
210
201
198
198
201
207
210
207
192
179
182
202
216
220
216
211
215
226
232
229
219
209
210
218
223
225
221
218
214
199
196
193
196
203
210
208
202
203
209
211
204
200
200
201
197
189
190
200
210
217
215
209
200
192
188
197
212
215
200
183
182
193
206
213
216
226
237
243
237
222
213
211
218
225
227
228
226
226
222
189
187
183
185
188
191
193
196
202
208
208
203
197
191
187
188
194
202
206
207
207
212
213
205
194
185
189
197
197
191
186
189
195
196
201
214
230
234
222
206
196
203
217
225
222
212
203
206
216
222
187
182
182
183
182
182
186
192
196
198
202
204
202
198
187
186
192
200
200
195
192
202
213
212
199
191
187
184
180
179
188
200
200
193
195
209
223
217
196
181
179
194
210
218
215
202
188
187
201
216
192
183
188
194
197
198
194
189
188
189
199
212
219
215
202
189
186
188
190
186
190
200
214
216
206
196
191
187
185
186
194
204
204
197
196
204
212
207
196
192
192
194
197
201
207
209
199
193
200
213
194
186
191
205
216
215
204
190
180
186
201
214
220
217
207
193
190
186
186
188
191
196
201
203
201
196
196
202
205
203
202
206
210
210
204
201
201
205
211
216
214
204
193
193
205
214
212
204
208
219
192
190
196
206
214
212
201
188
185
189
202
207
205
201
195
193
192
196
200
201
194
184
178
181
190
196
204
212
214
213
208
210
219
222
208
197
197
208
221
223
214
201
193
198
209
213
209
203
204
214
182
192
203
209
203
192
181
178
183
191
193
192
189
188
192
192
192
199
207
210
204
190
180
181
189
198
208
214
215
212
211
214
222
220
208
198
203
219
225
214
195
184
192
206
216
212
204
196
191
197
179
192
210
214
201
181
167
168
179
184
183
180
184
191
199
195
187
189
199
208
211
207
203
201
199
196
198
206
213
215
210
208
211
212
207
204
211
223
226
214
189
180
192
210
217
211
205
196
190
189
187
196
213
217
202
180
167
169
181
185
180
176
181
198
211
208
192
182
184
195
206
211
214
212
200
185
183
195
210
215
204
192
198
211
218
214
211
217
223
218
203
197
202
210
211
206
203
205
204
204
200
205
213
215
200
178
168
178
194
199
190
177
177
193
214
220
204
189
183
188
195
200
204
206
194
182
176
189
205
209
194
180
188
208
221
216
210
212
218
219
213
206
209
208
204
198
201
212
221
221
204
208
211
205
188
175
170
181
199
204
195
182
176
189
206
212
206
199
197
200
198
195
197
197
195
186
183
188
197
194
185
180
187
202
212
215
213
211
209
202
197
196
201
203
198
194
200
213
224
222
201
204
202
196
184
175
175
182
189
192
190
189
192
193
190
191
196
204
211
213
211
204
200
197
196
193
190
189
185
185
185
187
191
197
207
215
216
210
195
182
184
192
199
198
194
194
202
210
215
215
189
195
202
198
193
192
193
192
186
182
188
201
207
198
183
178
191
206
215
214
209
199
194
191
194
198
200
191
185
189
196
201
198
202
209
217
216
202
185
183
197
210
210
200
194
200
210
210
209
209
181
194
206
206
208
210
211
210
200
196
201
210
211
200
186
187
196
203
203
201
192
182
174
175
191
206
213
203
196
201
213
218
215
210
209
213
208
200
197
205
222
227
218
205
205
219
227
219
208
207
185
196
204
203
200
202
209
211
210
208
209
209
206
200
196
197
197
191
184
183
184
177
169
173
192
208
215
206
197
204
217
225
220
210
198
193
198
208
217
223
223
215
210
210
222
236
241
228
211
209
195
194
187
179
178
181
190
194
194
193
197
200
201
199
199
196
190
180
173
180
190
189
186
188
198
206
208
201
196
197
209
220
219
208
187
178
191
213
229
225
210
197
200
215
225
234
234
225
214
208
200
190
181
175
175
180
183
180
175
174
182
193
200
198
191
186
185
184
186
192
195
200
202
204
204
205
204
203
199
199
207
213
215
207
191
184
196
216
227
223
210
203
211
219
223
213
205
204
204
202
198
189
187
193
199
198
192
181
175
175
182
191
197
195
190
188
194
203
205
194
190
196
209
213
207
200
202
207
211
209
207
208
213
210
205
200
200
207
215
219
221
222
225
222
216
201
185
183
192
201
202
195
196
205
212
208
194
186
185
192
197
196
194
193
193
199
207
211
205
190
182
192
211
215
204
191
190
202
210
209
205
205
212
215
212
203
197
197
204
213
217
218
220
220
218
208
192
184
191
205
207
197
190
196
202
205
197
191
195
206
210
205
198
195
199
205
209
207
195
183
179
189
202
203
193
180
183
195
200
196
194
200
213
218
209
194
191
200
209
210
206
206
212
218
221
219
210
204
206
211
205
194
184
183
191
200
201
196
198
204
210
210
205
201
203
207
204
198
190
186
186
189
188
183
181
182
188
194
190
183
185
197
214
216
206
192
197
209
217
220
213
213
217
218
216
215
214
212
209
208
187
188
188
189
194
197
198
196
197
203
208
210
207
205
208
210
200
190
186
191
201
200
187
177
182
192
198
193
186
181
186
196
210
211
207
202
206
215
220
221
223
226
225
217
211
206
204
201
196
197
179
187
195
204
206
198
187
186
197
207
212
209
201
202
208
210
202
187
186
196
208
210
199
192
195
199
197
189
183
185
191
199
203
206
211
215
214
212
211
215
219
220
214
209
204
200
194
188
185
195
189
189
194
204
210
201
188
186
198
211
215
209
198
195
201
208
204
197
195
197
200
202
201
198
196
195
192
186
187
193
199
200
201
204
213
220
217
211
204
200
199
198
198
197
197
196
194
194
198
207
205
198
189
187
200
205
204
200
202
208
212
207
200
197
200
207
211
210
202
198
193
191
190
188
185
184
187
197
205
209
207
201
200
204
211
215
212
209
205
197
192
189
191
194
194
196
201
211
219
220
213
209
192
180
187
203
216
214
205
201
202
203
201
203
204
210
216
214
208
199
192
190
187
182
175
175
188
207
223
225
211
201
198
204
209
203
201
201
203
201
197
199
204
205
203
201
206
216
224
223
209
214
203
192
189
196
208
207
202
195
195
198
199
199
200
203
205
205
204
203
202
200
197
197
193
186
187
204
222
227
217
200
196
203
207
200
195
198
202
201
202
209
219
220
213
205
205
214
221
223
201
209
208
200
193
194
194
193
194
192
194
198
196
191
184
184
188
196
202
204
204
204
210
220
220
206
189
192
208
221
216
201
195
203
209
209
205
204
202
199
195
205
218
224
216
208
207
214
219
219
197
198
202
200
195
196
199
199
198
195
197
199
197
189
179
176
182
193
199
200
196
195
206
219
228
218
203
198
205
211
206
195
193
204
215
223
221
215
207
197
193
197
207
214
213
212
214
219
219
212
198
197
195
192
192
198
210
209
202
194
193
197
199
194
183
180
185
193
197
198
198
196
197
207
217
220
219
212
204
195
185
184
192
208
219
226
222
214
204
198
196
199
202
208
213
215
220
221
216
207
205
200
195
190
189
194
203
205
200
196
194
197
201
202
197
194
189
188
191
197
203
206
201
202
208
217
219
208
192
181
179
186
197
208
216
214
204
196
196
201
206
207
206
210
214
218
214
209
210
211
209
203
200
198
193
192
192
196
200
205
205
205
206
210
211
205
194
185
186
198
212
216
206
203
207
212
205
190
177
186
201
213
215
212
211
199
188
184
192
204
213
213
210
207
210
208
205
203
209
217
206
200
199
200
197
194
195
200
208
209
209
209
211
219
220
211
195
182
183
199
215
216
206
201
203
205
195
183
184
203
222
234
231
224
214
205
194
192
196
205
211
210
206
205
209
210
211
211
212
213
195
194
194
194
196
201
210
216
209
199
195
198
209
221
224
215
199
184
186
203
217
215
202
191
191
198
201
200
202
206
213
221
229
232
229
220
211
206
201
203
204
205
204
205
214
226
229
221
211
204
199
196
192
186
182
184
188
191
189
185
183
183
181
182
188
196
198
197
197
198
200
197
191
194
206
216
220
214
208
206
206
201
193
187
191
206
216
213
202
194
202
214
212
198
196
202
199
165
107
55
197
195
185
172
172
186
196
196
188
181
178
177
171
172
185
200
206
204
200
197
192
187
186
192
206
214
212
205
198
198
203
202
196
190
196
206
212
203
190
187
194
204
201
192
190
195
201
187
148
98
198
203
187
171
174
194
209
212
201
194
187
183
177
181
195
206
211
203
199
199
197
193
192
195
205
208
204
196
194
195
201
205
203
200
199
199
196
191
188
193
200
203
201
197
195
194
193
184
164
124
198
204
194
181
181
196
210
211
206
202
198
195
193
196
203
208
205
198
201
204
203
198
195
196
203
203
200
198
195
196
199
206
208
207
202
199
194
193
198
207
210
210
208
208
206
198
189
178
168
146
192
201
196
189
187
191
193
192
191
192
198
201
203
207
205
205
203
205
211
212
205
197
192
196
201
203
201
200
198
198
201
205
207
207
203
203
209
212
215
214
214
213
215
216
213
203
191
184
182
177
194
197
196
195
191
185
181
178
181
190
199
205
205
202
199
200
207
212
214
209
201
196
193
195
199
201
203
202
200
199
202
203
200
195
192
201
214
224
223
215
212
214
220
223
218
206
195
191
197
204
201
201
199
198
201
198
193
191
194
202
207
206
198
193
193
201
210
210
200
195
198
201
200
197
198
201
205
205
203
203
204
203
193
183
181
192
207
218
218
215
214
219
224
227
220
207
198
197
200
213
206
205
201
201
210
216
211
204
201
203
204
200
189
184
190
200
205
199
191
189
197
206
206
203
200
198
200
204
209
215
215
207
195
189
192
202
210
211
211
212
216
221
226
222
212
206
203
201
201
206
205
205
199
199
206
215
212
202
193
192
192
189
183
181
187
194
198
196
192
193
196
204
208
208
206
199
196
200
213
224
221
207
196
200
213
225
222
209
201
202
215
220
218
209
205
206
209
207
204
203
201
200
196
189
190
195
196
198
195
194
191
187
184
182
186
193
197
196
193
191
191
197
207
213
212
204
199
204
213
219
213
199
194
202
219
230
221
205
193
198
211
218
218
209
208
211
216
212
206
203
196
195
194
190
183
179
187
200
212
213
204
194
189
191
196
200
197
190
181
180
187
197
205
209
211
212
212
213
214
211
203
195
193
200
214
219
215
204
195
196
209
219
222
221
219
221
221
215
209
201
193
190
192
193
192
184
189
204
220
221
208
196
194
202
214
217
208
192
179
180
191
200
201
200
205
216
223
221
215
207
205
202
203
207
214
215
214
209
203
203
210
222
230
228
224
220
219
217
213
203
190
185
186
192
195
192
189
193
201
202
199
194
195
203
216
227
229
214
199
195
200
202
199
197
207
217
220
213
206
206
208
209
209
213
215
214
210
206
200
201
206
220
228
228
220
209
208
213
218
216
189
184
181
181
188
192
188
181
173
178
189
196
197
202
206
219
229
225
214
206
202
201
201
202
208
211
202
192
188
193
199
203
206
213
215
212
204
199
196
193
196
205
217
220
210
198
196
207
224
232
195
188
181
179
186
193
189
178
167
171
189
202
208
204
202
198
198
199
201
199
201
201
201
203
203
195
184
179
180
183
186
189
201
211
214
211
205
204
203
199
193
193
204
214
209
197
194
207
228
238
200
193
188
189
194
197
193
188
181
184
196
205
213
212
201
184
169
168
179
194
204
208
206
200
190
182
179
185
191
193
190
193
202
211
213
214
216
219
218
211
202
199
208
216
214
207
204
216
228
234
195
194
195
199
201
200
196
191
192
195
198
203
210
212
201
187
175
178
189
205
217
220
213
199
187
182
186
202
210
214
213
213
211
210
209
215
227
230
223
215
214
219
221
221
215
215
213
218
222
226
188
190
194
199
199
197
194
192
194
195
198
202
207
205
198
192
196
208
216
217
216
213
205
196
188
191
199
206
210
216
226
230
216
199
196
211
228
230
215
207
217
228
227
218
211
212
212
210
211
218
186
189
193
194
192
192
192
190
190
192
200
206
209
203
196
197
207
220
219
207
197
193
194
196
197
200
202
199
193
196
215
229
214
189
183
200
222
221
204
200
209
220
215
205
206
210
212
204
203
211
189
189
193
193
192
193
192
189
186
192
205
216
215
206
197
199
208
211
203
190
179
184
193
201
205
203
200
190
179
176
195
213
209
194
188
196
206
206
196
197
202
202
195
193
206
217
214
204
199
202
192
193
196
201
200
197
192
186
188
198
213
217
209
198
196
200
210
207
194
183
179
184
191
196
195
195
194
191
183
179
188
200
207
204
197
191
188
188
195
199
199
193
187
195
209
220
212
198
191
197
192
195
202
207
206
194
182
182
189
200
206
202
190
183
188
199
210
210
202
194
187
184
181
181
186
187
192
197
200
196
194
198
205
205
198
187
184
192
201
203
197
186
185
197
210
214
202
187
185
196
187
192
202
208
202
187
177
179
188
194
192
182
175
176
186
193
201
206
208
203
192
184
179
182
188
192
197
204
211
213
211
207
204
201
198
199
204
216
218
204
189
179
183
198
209
208
199
189
186
196
184
189
201
204
194
180
175
181
191
191
182
175
178
189
194
192
189
194
205
206
195
186
187
195
199
197
199
204
213
220
216
209
203
202
207
218
232
236
224
204
186
182
192
206
210
211
208
204
198
197
188
194
204
202
189
177
177
191
202
201
193
186
192
201
209
201
191
193
203
206
196
187
191
202
202
197
194
198
211
216
206
197
198
202
217
230
233
226
210
195
195
203
215
222
224
222
221
214
203
199
200
207
209
203
189
178
180
194
211
212
204
195
195
204
210
205
198
199
205
207
199
191
194
202
205
199
194
198
208
211
199
189
188
200
215
223
219
209
197
193
201
212
224
228
226
223
222
213
203
200
208
213
210
201
186
181
185
196
203
202
195
188
189
194
199
197
195
200
205
208
204
198
204
213
217
209
198
196
203
210
204
192
185
187
200
211
216
210
199
192
193
197
205
212
217
217
214
207
201
200
211
209
200
188
182
185
191
195
190
181
179
182
189
191
190
186
191
199
206
209
208
207
211
215
217
207
196
192
200
212
216
205
192
187
196
209
215
214
203
191
184
184
193
199
206
212
214
208
202
200
202
202
194
181
180
191
204
203
192
183
186
194
199
196
190
186
192
201
207
209
210
208
207
201
198
194
192
191
200
212
219
216
208
207
208
212
212
205
193
187
191
196
201
203
206
212
217
212
203
197
187
192
193
190
192
204
214
219
215
213
216
217
210
199
189
194
199
203
205
206
206
203
194
184
184
194
202
203
203
208
212
215
218
222
219
214
205
196
188
191
203
216
218
213
211
217
221
211
195
189
176
185
191
200
201
204
207
211
214
220
225
217
203
191
186
194
199
201
198
201
202
198
189
183
190
205
218
215
205
198
196
207
218
224
218
208
203
203
202
203
202
209
213
215
218
223
223
207
192
190
180
180
185
192
197
194
188
184
184
190
198
198
190
182
182
187
192
195
195
199
200
195
189
187
197
209
218
213
202
185
183
196
209
216
208
201
209
221
223
209
191
182
190
207
220
226
219
203
192
198
193
182
179
183
192
192
187
175
167
168
178
189
193
190
186
187
192
199
207
206
197
189
188
191
196
201
204
201
193
184
184
196
207
207
199
203
213
227
228
213
193
181
185
201
217
217
209
194
191
199
200
191
181
185
195
201
197
188
185
187
192
199
203
200
195
192
198
209
215
208
195
190
193
197
197
195
193
194
195
193
195
200
209
211
211
211
211
209
211
212
210
205
202
204
213
213
201
191
190
198
205
196
191
194
201
202
198
198
205
218
220
213
204
200
195
197
204
208
206
194
190
199
211
214
205
195
195
200
203
201
202
205
216
225
227
218
206
193
195
203
216
221
216
216
221
221
212
200
193
196
206
198
193
195
199
195
188
188
205
228
237
226
207
196
193
197
200
198
190
186
194
211
222
217
205
196
201
208
205
197
196
204
223
229
224
210
203
198
198
201
206
211
214
216
221
225
222
213
203
198
200
194
194
196
196
193
184
181
194
216
229
227
212
201
197
198
196
190
184
190
206
216
212
198
190
195
207
209
198
185
187
199
214
216
204
197
203
212
210
200
193
196
203
206
211
215
218
215
206
199
186
187
197
208
208
200
189
188
196
206
211
212
205
205
207
206
197
186
184
197
217
218
200
182
182
198
213
208
193
180
183
193
199
197
192
194
207
215
210
199
193
195
203
207
207
208
209
206
202
199
180
185
202
219
217
203
193
196
204
206
201
192
189
195
206
210
202
192
187
198
211
211
201
191
195
209
215
207
193
186
187
188
188
190
197
205
211
208
203
199
199
202
208
212
216
216
212
205
201
203
187
191
202
210
205
197
191
198
207
207
199
188
184
189
199
211
213
207
199
194
196
201
202
202
205
209
210
205
202
200
194
189
186
190
201
209
210
205
203
202
202
205
212
215
219
221
219
214
210
209
198
199
197
191
188
190
194
206
211
209
201
195
194
194
202
213
222
223
210
198
192
192
199
197
192
188
192
201
209
209
203
192
188
188
192
199
203
210
210
204
201
202
208
213
214
214
214
215
216
212
202
204
194
183
182
192
209
222
219
209
199
196
203
207
211
215
218
220
217
208
203
200
194
183
172
168
178
199
215
217
208
194
188
186
183
189
199
213
214
205
198
200
207
211
204
197
194
201
208
214
199
201
196
190
189
196
212
221
215
198
185
183
196
205
211
208
203
202
205
212
214
208
194
180
172
171
181
202
221
224
212
194
187
190
194
196
205
216
216
204
194
195
205
214
205
192
184
190
203
213
192
192
195
197
192
193
198
202
199
189
181
180
189
197
202
203
195
191
196
203
211
210
206
200
197
194
197
209
224
226
212
195
191
201
205
205
207
211
213
203
191
190
202
213
212
202
193
193
201
210
182
186
194
198
192
187
188
192
194
193
189
189
191
196
202
206
207
201
197
196
203
209
217
220
218
214
211
214
218
215
204
194
196
205
203
198
196
202
206
201
192
190
198
210
214
213
211
207
200
204
180
184
193
194
193
191
194
197
201
198
200
199
198
199
202
209
210
207
199
196
198
205
212
217
218
217
218
214
208
201
198
200
204
206
201
193
188
192
196
198
199
201
204
208
212
216
217
209
200
200
185
187
193
197
197
200
202
205
206
206
204
199
197
196
195
196
195
193
193
196
200
204
201
199
204
214
216
208
197
196
206
214
214
210
206
203
194
186
187
196
208
216
217
212
210
210
209
204
202
205
190
190
193
199
205
210
210
207
204
203
204
200
197
194
194
192
186
179
181
194
209
210
202
198
203
211
207
193
189
206
225
232
221
211
211
212
206
192
187
197
211
219
219
211
207
206
204
204
206
213
192
193
196
200
206
212
212
207
199
195
198
201
201
202
202
200
192
179
178
194
213
219
210
200
205
209
201
187
188
207
229
234
222
212
212
216
212
202
198
201
210
213
211
205
204
206
210
210
211
213
194
197
198
197
198
204
212
208
196
183
184
195
204
211
211
207
199
190
186
198
216
218
208
200
202
207
208
198
193
196
207
213
215
214
214
212
211
203
201
203
206
208
203
202
203
211
215
215
210
205
189
189
192
195
193
191
192
200
209
214
215
208
192
189
199
207
210
204
204
213
219
214
202
195
200
209
213
205
198
197
204
216
222
217
205
197
195
193
187
186
195
211
208
193
184
189
193
168
114
53
188
190
187
181
182
189
197
201
201
206
212
208
198
190
194
202
204
200
199
204
210
208
197
193
197
202
201
192
186
188
202
220
231
224
207
196
191
190
188
191
197
202
197
184
181
193
202
193
152
94
187
192
183
173
179
197
210
206
193
189
193
200
200
197
199
202
200
195
198
205
208
201
191
191
196
200
199
193
193
198
211
222
225
217
203
192
187
190
197
206
210
210
205
202
205
209
210
203
181
138
191
197
185
177
185
205
221
213
191
176
174
183
189
199
200
198
194
194
200
209
208
201
194
196
202
203
202
202
206
210
212
211
207
199
193
188
185
191
200
215
223
228
229
231
227
216
206
200
197
176
198
202
195
188
192
204
212
208
193
180
176
180
186
192
195
194
194
196
201
205
203
203
206
212
215
213
209
207
210
209
209
206
200
195
192
193
195
197
200
210
222
230
233
230
220
204
194
194
203
202
200
202
203
199
192
189
191
196
200
199
197
192
190
192
199
206
212
210
204
197
196
202
208
212
211
212
213
214
211
207
208
206
202
197
195
202
210
213
209
208
214
221
221
215
207
196
193
194
202
213
193
202
206
202
192
179
177
187
203
213
212
200
191
193
207
225
234
225
206
193
194
200
201
197
195
200
208
215
212
211
211
215
212
203
199
209
223
229
224
219
219
217
214
209
206
207
205
201
203
207
190
201
205
203
193
184
179
188
200
212
210
201
192
195
208
223
225
212
197
192
199
202
201
193
188
192
198
204
210
215
222
223
214
207
204
211
221
228
228
226
221
215
208
205
210
219
221
211
198
192
196
206
209
209
203
196
190
190
194
200
202
200
198
197
199
202
197
188
184
188
198
208
211
209
206
197
193
195
205
215
220
215
210
207
207
209
208
211
217
222
222
212
202
197
206
219
222
212
198
187
196
207
217
213
205
199
192
192
192
193
198
202
203
200
194
189
185
183
182
184
192
206
218
223
219
210
201
200
202
205
202
197
195
197
203
203
198
199
204
211
216
212
202
200
207
216
219
211
203
200
189
203
214
212
199
189
191
197
201
199
197
200
203
199
194
190
190
186
182
182
188
198
206
209
211
214
211
208
200
193
185
182
185
189
201
204
204
203
203
204
211
211
212
209
210
209
210
210
212
212
188
198
203
200
190
182
190
202
212
206
195
191
191
195
192
193
194
190
187
186
189
189
185
182
190
204
210
206
196
186
183
186
191
196
204
213
216
213
206
199
204
210
213
212
207
203
204
210
214
212
197
197
199
195
188
183
189
201
206
200
190
187
186
185
186
192
199
201
196
194
193
187
176
171
180
196
203
198
191
191
191
191
193
200
206
213
214
211
210
205
203
206
208
212
209
204
207
214
219
214
203
199
195
191
189
186
188
190
188
189
190
191
188
184
182
191
206
212
206
197
192
188
186
184
187
189
190
191
198
203
200
194
191
197
205
204
205
209
215
213
202
196
203
213
217
213
211
216
224
224
196
190
190
189
189
188
187
183
180
182
190
193
192
187
183
189
204
212
205
195
191
195
203
203
196
183
178
185
200
213
209
196
190
194
198
204
207
213
217
212
197
193
203
218
219
211
206
214
225
230
189
186
189
192
191
189
187
188
186
186
189
194
195
192
187
187
193
198
197
194
196
205
215
211
199
183
178
182
197
211
214
209
202
199
201
207
212
214
208
198
193
201
215
220
211
197
195
206
218
222
191
193
200
202
199
188
185
186
190
189
190
194
197
199
192
188
185
191
198
203
207
212
213
208
203
197
194
193
196
207
219
225
218
210
208
210
211
202
191
192
203
220
224
212
199
194
197
203
207
210
195
197
203
203
197
187
182
182
183
184
188
195
207
211
202
191
186
195
206
212
210
205
199
198
201
209
212
210
204
206
217
228
223
210
205
209
211
201
190
200
221
234
220
198
190
199
210
211
203
204
195
196
197
195
192
187
184
179
175
177
187
198
209
213
208
199
195
201
208
211
205
197
191
190
196
205
215
213
205
201
210
222
216
202
199
206
215
210
202
211
227
229
208
189
189
208
217
211
198
198
195
196
196
192
190
189
186
180
176
183
195
201
199
193
195
199
205
205
205
201
201
197
194
192
193
195
202
199
193
187
194
208
209
201
198
204
212
212
205
203
212
210
199
191
198
213
216
205
190
185
198
205
204
200
196
191
186
184
188
197
205
202
186
173
181
199
213
211
203
198
201
207
204
196
189
188
190
190
179
174
180
194
202
204
202
202
201
196
190
192
197
205
204
206
211
215
210
200
187
177
202
207
207
207
202
193
185
187
196
204
207
198
180
173
183
199
214
211
203
198
201
207
204
199
191
190
193
194
186
179
177
184
197
203
204
201
193
188
183
185
196
206
216
220
219
216
210
202
195
189
202
198
197
200
201
195
191
193
198
198
194
186
184
187
190
194
197
197
196
195
192
194
198
200
201
200
200
204
202
198
191
189
193
198
203
204
201
197
194
192
197
206
216
221
218
215
212
212
213
211
199
191
185
185
189
195
202
206
202
190
180
176
186
196
194
184
179
186
195
196
186
182
189
200
205
202
200
203
209
207
201
196
192
192
198
208
215
214
204
194
196
204
213
218
215
214
214
215
216
216
194
192
186
183
185
194
204
211
207
192
179
177
189
199
194
182
178
191
207
208
193
183
191
201
205
201
196
198
201
202
199
192
190
187
192
206
217
214
202
192
197
210
215
216
216
218
217
210
200
200
190
194
195
193
192
196
205
211
209
201
192
193
194
196
192
182
182
198
211
212
202
193
196
206
210
204
196
192
196
199
198
194
191
186
192
204
208
201
191
190
202
213
214
213
214
219
217
203
189
190
191
197
196
195
194
199
205
208
204
200
198
196
196
194
190
181
180
188
197
200
198
197
208
220
223
212
197
192
197
210
215
210
201
194
195
203
204
196
191
194
203
205
203
200
210
217
217
204
195
199
204
202
196
189
190
198
206
204
195
186
184
189
193
196
193
184
179
177
182
189
195
199
210
219
221
210
196
195
209
228
234
227
213
205
203
204
203
205
205
206
202
197
194
200
209
216
220
214
210
211
213
209
194
179
175
187
199
203
194
184
179
182
191
202
204
194
183
178
181
189
198
205
210
211
208
199
195
198
211
228
230
222
215
211
207
205
204
211
214
211
202
197
202
208
209
214
221
218
210
201
204
198
188
177
173
182
195
201
201
196
193
192
197
202
203
196
193
189
190
197
204
209
211
207
198
196
198
203
209
209
201
199
205
211
210
206
205
208
210
205
200
207
217
215
205
200
206
207
195
182
188
185
186
187
190
188
191
194
199
205
208
205
198
191
191
194
201
204
201
200
202
205
210
206
201
199
203
210
209
196
181
183
196
209
211
207
207
205
202
195
198
207
217
214
199
192
197
200
194
188
183
182
191
201
204
197
188
184
189
201
209
206
196
185
184
194
204
212
209
200
194
197
204
205
203
199
204
211
210
196
180
182
195
206
208
207
208
210
204
196
192
198
204
201
197
198
203
206
210
214
189
188
192
201
206
201
192
189
190
198
201
202
202
198
197
199
202
208
206
198
188
186
191
198
203
201
202
201
202
195
190
190
192
192
193
201
209
211
205
198
194
194
190
187
196
205
213
214
214
222
194
193
189
191
196
200
201
201
206
204
203
203
205
213
213
204
197
194
195
195
186
187
190
200
208
208
202
195
192
194
199
199
195
191
195
205
210
205
199
200
206
202
190
186
197
207
215
214
213
212
194
194
191
191
194
196
199
204
209
215
211
205
204
209
211
205
196
190
189
189
192
197
206
211
215
212
208
202
198
198
203
209
209
208
212
218
214
201
196
201
212
213
203
195
199
208
214
212
208
207
195
196
194
196
196
191
184
187
201
214
220
213
203
198
196
198
198
197
195
197
206
217
223
216
209
208
214
217
209
200
202
210
218
219
218
217
219
215
207
201
203
206
203
197
200
203
203
203
200
205
197
194
199
207
200
186
173
174
192
208
218
215
203
195
189
193
197
200
199
207
217
225
219
203
195
202
218
223
210
196
193
202
209
203
196
203
221
231
218
197
183
183
189
195
198
198
198
198
200
205
191
186
199
211
207
194
185
192
203
204
202
198
196
193
192
193
194
193
195
202
212
212
200
185
185
203
221
223
210
195
191
196
194
188
184
194
217
227
214
189
173
174
186
195
200
201
205
205
204
208
181
185
200
212
208
202
204
216
217
201
184
178
182
189
191
194
194
194
193
196
198
196
188
182
190
206
221
222
211
201
196
194
192
193
198
201
206
203
198
188
186
193
205
211
218
221
222
220
217
211
182
194
204
206
197
197
206
219
215
196
179
173
178
186
191
196
206
210
205
198
195
193
192
192
195
204
213
218
214
208
201
197
201
207
209
201
192
185
190
200
212
221
227
230
230
231
230
226
217
210
190
203
207
199
186
186
194
203
202
192
181
183
188
189
191
198
212
221
218
212
208
203
200
194
191
191
195
204
206
204
203
202
204
206
200
191
186
192
203
212
222
230
233
229
222
218
214
210
209
208
195
199
198
195
187
186
193
199
199
193
188
187
193
196
196
199
203
208
211
214
215
208
197
185
180
182
184
190
193
196
201
202
201
197
190
192
202
213
217
213
213
216
219
216
208
198
194
193
198
206
196
193
193
193
195
195
200
205
205
195
187
186
195
206
208
202
193
188
191
201
205
200
189
179
178
184
190
195
197
198
198
197
198
199
200
206
218
227
224
212
199
197
202
207
204
199
195
196
197
206
193
191
194
197
196
197
204
210
208
194
185
184
194
207
214
213
198
183
179
186
195
198
193
184
183
191
205
209
211
205
197
192
199
208
208
205
209
220
221
210
194
184
188
201
209
216
218
211
204
206
185
190
199
200
194
189
193
202
205
197
187
184
192
205
218
221
209
197
188
192
201
209
206
192
187
193
206
216
218
207
201
201
207
207
197
184
184
200
214
211
197
186
186
197
213
225
227
214
202
205
179
187
200
204
197
186
185
191
201
199
191
186
191
201
213
215
211
204
199
203
210
213
207
193
188
194
205
213
214
211
214
221
219
208
188
171
172
188
202
208
202
200
201
204
212
216
215
206
194
199
178
181
190
199
201
196
192
194
200
201
196
190
190
196
199
198
193
192
194
199
206
205
200
193
191
198
206
206
207
211
223
226
218
205
191
189
190
194
198
204
210
218
220
214
209
206
205
200
194
196
179
179
182
191
201
204
202
197
196
197
200
198
191
186
186
188
188
182
180
186
198
206
208
204
205
210
207
197
193
201
211
208
194
187
195
210
213
206
198
202
212
224
224
214
206
202
204
204
199
197
183
190
194
192
198
203
203
196
191
188
199
201
192
185
184
193
199
190
179
183
201
216
221
217
214
212
203
189
182
188
198
194
181
178
190
208
215
208
199
204
211
219
213
206
201
203
209
208
205
200
193
203
209
203
198
196
196
193
184
182
189
195
193
189
191
201
209
203
195
195
208
216
218
212
208
206
199
187
183
187
199
204
200
193
192
197
202
201
201
207
213
216
207
201
198
201
210
208
207
204
182
189
201
210
208
202
204
211
218
220
214
201
191
190
202
211
209
202
201
206
216
217
209
202
198
194
195
198
199
196
196
199
211
221
218
210
201
195
190
189
194
201
202
192
184
192
198
181
132
74
196
202
207
209
205
199
195
190
191
201
212
216
206
199
200
202
196
190
193
204
216
217
207
199
199
204
208
209
205
200
199
210
220
222
214
198
194
198
202
203
201
195
191
186
192
204
210
199
164
112
200
201
195
190
192
195
188
171
161
174
198
216
211
199
195
195
193
191
198
208
215
207
193
191
198
206
212
210
208
205
210
213
220
213
202
195
194
202
214
217
211
199
193
196
208
218
216
208
190
157
199
192
180
175
186
203
203
187
169
171
187
202
199
191
190
192
194
195
201
211
212
207
196
197
202
207
205
200
203
206
211
213
209
204
200
197
197
201
210
220
222
216
210
213
219
217
208
202
201
188
198
191
185
186
194
210
220
218
205
196
190
189
187
187
187
193
193
190
194
199
206
210
217
220
218
213
206
199
200
205
211
214
211
206
204
203
199
192
198
212
227
230
221
214
210
207
197
194
198
199
189
193
197
199
196
200
212
223
224
214
197
185
185
190
196
203
204
198
194
193
200
212
224
225
218
214
210
210
204
203
210
217
223
218
214
210
203
197
196
211
226
229
219
205
202
203
199
194
195
200
180
192
199
197
185
176
184
200
211
208
196
186
185
193
206
216
221
216
204
199
200
205
206
200
199
203
207
209
202
200
208
220
227
224
215
209
213
212
207
210
215
216
208
200
201
209
211
205
195
194
184
192
198
191
179
170
172
185
199
204
197
190
188
194
204
214
217
213
207
200
200
199
192
189
191
198
199
196
188
189
203
219
227
221
208
201
204
211
213
213
211
200
193
191
200
211
219
212
202
192
194
203
207
203
193
183
183
190
198
202
203
204
202
202
203
203
202
198
196
196
196
197
199
202
206
208
201
193
185
188
197
211
219
213
199
189
188
201
214
218
212
198
186
184
197
211
216
209
202
194
195
209
222
220
206
194
190
190
191
192
200
208
213
211
205
201
201
198
197
195
192
195
202
210
215
213
209
201
194
189
192
199
206
203
194
186
188
204
217
223
214
198
191
194
206
212
209
202
198
198
183
203
220
219
204
192
189
189
186
183
189
201
209
208
201
199
202
207
204
198
193
191
191
196
202
206
207
202
195
190
192
197
196
191
188
195
208
220
217
212
203
197
197
204
213
211
200
192
194
202
180
193
210
210
196
185
188
193
193
188
186
190
193
189
183
182
191
198
202
198
194
188
182
180
185
193
194
187
182
185
193
197
191
183
186
204
222
226
213
194
185
187
195
204
209
208
198
192
195
202
190
200
213
214
202
190
189
199
204
198
191
190
190
184
174
172
180
189
192
193
193
190
187
184
186
189
190
185
186
191
197
195
188
185
191
205
215
213
205
193
188
187
191
196
204
209
211
207
206
206
195
206
221
225
212
195
190
198
203
198
193
191
193
190
181
182
192
199
198
195
196
202
205
201
190
185
187
197
208
212
203
192
186
190
197
201
200
202
206
210
207
200
197
202
212
222
222
218
212
208
189
195
209
215
207
194
189
191
198
197
192
191
191
190
188
195
210
216
209
203
204
213
217
207
191
180
184
199
216
223
212
195
188
194
200
202
201
201
207
213
212
210
212
219
223
219
215
210
205
206
187
188
196
197
192
185
186
194
201
201
195
193
188
184
183
193
209
219
217
209
207
213
213
205
197
189
190
188
195
204
208
204
200
197
200
202
203
200
197
195
199
209
220
220
213
202
198
201
200
200
195
196
199
198
189
182
184
196
205
207
202
196
193
190
185
185
192
202
208
210
205
203
202
205
209
211
202
186
173
173
188
203
208
207
203
200
195
188
183
185
192
202
205
202
192
191
197
206
204
196
204
205
203
201
192
184
184
189
195
197
199
200
205
208
203
188
180
185
197
207
203
196
197
204
208
211
204
190
175
167
175
191
206
210
206
200
193
187
187
195
202
202
191
183
185
198
211
216
204
191
203
201
199
197
194
190
185
180
177
179
186
194
204
214
210
198
181
179
191
202
205
202
199
199
195
190
189
193
194
185
180
189
199
203
203
204
205
207
209
211
215
208
194
188
194
208
219
214
199
186
195
197
196
195
196
197
194
181
174
175
183
186
188
193
197
198
192
184
189
199
207
213
208
199
185
175
178
191
202
201
195
198
200
199
200
208
217
223
219
215
216
216
208
201
198
203
209
209
199
191
194
195
196
197
200
201
196
192
185
188
193
190
181
175
185
198
202
194
190
196
209
219
215
205
193
187
190
194
198
198
197
201
204
203
206
214
221
220
209
203
209
222
224
211
196
189
198
209
211
205
197
195
196
202
203
203
198
195
196
200
202
199
189
186
192
201
208
199
191
195
207
219
217
210
205
205
208
205
196
190
188
194
202
209
215
218
213
203
190
190
204
227
236
221
200
191
201
219
226
218
200
194
192
198
203
205
201
198
197
197
197
200
203
202
200
198
195
193
193
194
197
205
209
210
208
209
210
207
199
187
182
188
199
210
212
210
198
190
182
186
203
224
236
231
217
211
212
220
229
222
201
194
190
192
201
206
208
200
191
182
180
188
201
205
197
184
180
185
195
196
194
196
206
208
205
201
200
202
199
188
186
190
197
198
194
190
191
194
195
197
205
214
221
225
221
220
214
215
217
216
199
196
193
194
202
207
209
200
188
174
170
179
194
201
195
184
179
189
201
205
203
204
209
208
202
196
195
198
194
188
189
195
198
190
178
180
193
207
210
208
207
203
198
199
206
212
211
205
202
204
192
193
196
200
204
208
206
199
190
185
185
188
194
195
193
188
190
195
202
209
210
211
213
209
202
196
194
194
191
187
193
205
206
194
188
191
202
209
207
205
204
198
182
177
188
202
207
203
198
201
188
191
197
207
208
207
202
199
201
205
208
203
196
193
191
190
190
194
196
199
202
207
209
208
203
197
192
190
188
192
203
212
216
211
208
208
204
198
194
196
203
198
185
181
190
203
211
210
209
207
194
198
204
208
206
204
201
202
210
215
213
202
194
191
192
190
187
186
190
194
195
198
203
207
204
199
193
192
198
205
210
212
215
217
215
207
198
195
198
205
206
203
199
201
207
212
219
221
222
217
205
208
204
199
198
200
203
204
207
202
195
187
185
191
193
190
184
184
188
193
195
197
202
207
206
200
193
196
205
213
211
206
203
204
199
192
194
206
221
224
213
208
212
215
209
204
208
217
223
215
211
202
191
185
188
196
202
201
195
186
178
177
183
192
195
190
185
185
190
196
198
201
206
209
204
194
191
196
207
214
208
197
192
191
187
185
197
217
233
226
212
210
220
220
199
181
187
204
212
204
203
190
182
181
189
196
202
201
193
188
182
185
191
193
193
192
194
199
201
198
197
202
210
211
199
182
180
195
210
217
207
199
195
195
191
194
204
215
216
206
200
210
222
217
194
175
184
204
212
203
192
184
183
188
194
197
201
203
205
205
202
201
199
197
194
197
204
208
203
196
192
203
213
214
198
179
180
197
213
219
215
207
204
201
198
198
203
202
192
184
194
212
221
211
196
193
206
223
227
214
185
186
188
193
194
192
195
203
213
216
210
206
204
204
205
203
201
196
190
185
187
198
213
216
208
196
194
201
211
217
216
207
194
184
184
196
204
197
183
183
197
213
216
204
198
210
225
235
232
222
185
188
190
193
193
189
189
198
208
208
202
198
202
212
217
210
196
180
173
174
183
191
203
214
221
218
208
203
204
212
215
205
183
166
173
195
208
205
193
195
205
213
206
194
196
208
220
230
231
228
185
191
194
197
197
194
193
192
195
191
186
187
194
206
215
211
199
187
181
180
181
187
195
206
214
213
207
201
202
209
214
207
189
177
188
209
223
216
204
199
207
209
205
197
196
199
209
216
223
227
186
195
199
204
203
200
197
195
191
187
185
187
191
197
200
205
208
210
205
199
195
198
201
199
201
199
202
206
206
206
208
207
205
201
206
217
225
221
209
199
200
206
207
202
199
197
197
202
210
220
187
193
199
209
205
201
198
200
202
197
193
188
189
187
190
195
206
219
221
214
209
209
206
197
189
193
204
212
209
200
196
201
208
206
203
208
216
219
210
199
196
203
209
206
201
197
196
196
199
207
183
184
197
208
206
200
202
212
215
205
192
187
187
185
183
188
196
209
215
209
205
200
197
190
188
193
207
214
208
198
193
199
209
206
198
197
202
211
210
202
197
201
204
203
199
197
200
202
203
207
178
184
196
206
204
204
213
223
219
201
185
183
187
188
184
185
194
208
208
199
192
187
186
183
185
190
202
211
207
201
197
200
209
211
203
194
188
193
200
202
202
201
200
198
195
194
200
208
214
212
185
199
203
200
194
199
215
224
212
188
181
184
193
191
184
186
202
212
210
199
196
189
186
182
182
185
195
204
203
202
200
204
212
218
210
193
179
176
187
199
208
210
208
203
196
194
198
206
212
211
193
205
204
193
183
189
205
209
198
184
181
186
192
188
181
183
193
203
208
209
208
203
193
184
184
188
193
197
198
201
204
211
217
218
209
195
183
181
188
200
213
222
220
214
205
199
200
203
205
208
195
195
194
190
184
185
191
191
187
183
183
188
191
185
173
170
175
184
192
203
208
203
191
186
192
200
200
193
188
196
207
218
221
216
207
203
203
204
201
206
213
222
222
214
208
209
212
211
205
206
196
190
191
196
198
196
197
194
194
192
194
199
199
196
186
179
178
180
183
190
195
194
190
189
199
209
207
196
188
192
204
218
222
217
209
209
217
221
215
209
210
211
209
203
203
214
222
221
208
204
205
202
204
207
208
207
209
213
211
204
201
206
210
209
205
200
198
194
188
187
189
192
191
190
199
208
210
204
194
191
198
210
220
220
213
208
210
214
213
208
201
195
193
193
200
215
227
222
206
203
207
214
216
211
204
201
209
217
219
208
200
197
203
208
210
208
205
201
199
197
199
199
193
186
187
195
205
208
202
196
199
209
218
217
204
194
191
199
208
206
197
189
189
196
205
217
222
213
203
208
205
209
208
204
194
188
190
200
209
204
192
185
191
203
208
203
195
195
200
207
208
201
192
181
180
192
202
205
204
202
207
213
216
207
193
187
191
205
212
210
201
197
202
209
215
214
209
201
199
207
195
190
189
191
191
185
178
182
190
194
190
186
191
202
206
198
191
188
195
202
202
199
193
189
189
194
202
200
198
200
203
205
199
194
191
198
211
223
225
216
208
209
215
219
217
207
202
200
196
196
194
189
183
188
189
185
177
174
180
191
198
200
199
199
196
195
192
189
184
183
191
200
209
209
206
206
206
199
191
185
183
181
177
179
191
210
226
230
226
217
212
212
216
216
213
208
206
201
194
186
194
200
197
194
189
187
181
180
183
194
202
204
199
190
187
193
200
196
184
177
189
206
221
219
211
208
207
201
193
184
182
181
181
184
194
209
219
218
212
211
210
210
209
208
210
210
210
201
193
187
196
206
211
205
198
191
189
191
191
196
201
202
196
189
187
196
204
204
193
186
194
207
213
211
203
201
203
200
198
199
206
213
212
204
199
202
205
202
197
201
207
209
205
204
208
211
207
199
195
197
183
187
195
200
201
201
203
202
197
187
181
182
186
192
198
201
198
198
195
192
192
198
206
212
204
190
182
190
201
205
191
181
187
202
212
210
206
206
203
205
206
209
212
204
198
197
201
191
153
100
198
198
203
208
208
203
192
174
161
161
176
190
198
201
203
203
197
191
192
195
199
202
204
208
207
204
204
210
217
211
197
184
187
200
208
209
209
211
214
214
209
204
202
201
202
207
209
202
183
144
212
201
193
190
193
190
176
156
150
170
200
217
207
194
192
196
196
195
199
205
209
203
194
197
206
214
217
214
209
203
197
195
197
204
208
211
214
218
223
219
209
198
191
195
205
208
204
199
195
175
211
194
180
177
185
192
187
179
184
208
231
231
206
184
182
193
198
199
201
208
212
206
197
196
205
213
214
206
196
191
194
198
207
213
220
220
217
213
211
212
206
197
191
194
206
205
194
185
184
182
194
184
181
185
194
205
210
216
220
228
227
215
194
183
186
195
196
192
191
199
210
212
213
211
211
214
213
207
200
194
193
199
210
221
227
223
212
198
194
202
209
204
196
199
208
210
199
182
178
182
170
179
193
200
201
204
211
221
220
211
195
187
189
192
197
200
195
188
186
194
206
216
222
220
215
213
213
212
206
198
194
199
209
219
219
212
198
190
188
201
212
214
207
203
210
214
209
197
189
191
166
184
197
201
195
190
193
198
196
186
178
180
189
195
198
198
198
198
197
201
204
209
210
209
209
207
205
202
195
189
192
199
206
205
199
191
189
190
194
203
211
215
208
201
199
204
210
209
203
200
185
194
202
197
189
182
184
188
190
187
187
191
194
193
188
191
198
204
206
203
201
195
193
195
201
204
197
189
179
180
189
200
206
196
184
177
186
198
204
207
209
208
203
194
188
191
200
210
214
209
201
203
207
203
193
185
189
199
202
200
196
197
195
191
185
187
197
206
209
204
197
191
189
195
202
205
202
194
183
180
189
204
209
203
189
181
188
203
212
214
208
203
199
193
194
192
195
205
211
212
194
204
211
205
194
184
189
196
199
196
190
189
192
194
193
194
199
204
209
207
205
200
197
198
201
205
206
202
194
191
191
200
210
208
200
195
199
209
214
213
208
202
200
206
212
211
205
201
207
213
181
191
201
201
190
183
182
186
186
183
183
187
194
196
195
194
198
202
208
210
211
207
203
200
200
201
201
197
193
192
199
205
204
197
195
200
211
217
209
202
200
202
210
221
232
230
216
200
195
203
177
186
196
198
192
187
186
186
184
185
189
197
199
197
193
191
195
198
199
202
206
206
205
204
203
203
194
186
184
194
210
212
198
180
180
200
221
221
205
189
190
202
211
222
231
232
219
201
192
196
178
188
205
214
209
195
189
192
195
193
196
201
201
199
192
189
191
199
197
195
198
204
209
209
207
203
199
192
192
200
211
212
198
183
184
202
218
217
203
192
196
203
203
207
214
227
221
206
196
201
180
192
220
231
219
196
189
197
202
198
191
193
200
201
193
188
193
200
199
197
202
213
213
209
200
197
200
208
211
210
207
204
199
201
203
208
212
209
203
204
208
206
199
200
207
220
220
208
200
206
183
193
211
219
206
186
181
193
202
199
192
191
196
197
190
184
188
196
201
206
214
219
212
197
185
185
198
208
213
210
203
199
199
204
209
209
204
199
198
201
207
209
208
210
211
212
208
200
198
206
192
192
192
195
189
179
181
190
199
202
199
196
196
193
185
181
183
192
201
208
213
211
198
187
184
192
200
198
193
192
196
198
201
204
201
201
198
194
193
195
198
205
212
217
212
204
201
201
203
207
200
195
190
189
189
189
191
195
199
204
205
203
201
197
194
189
188
193
200
204
200
194
189
191
199
207
205
191
176
171
180
196
207
205
200
192
191
195
199
198
195
192
198
206
208
206
210
219
221
210
199
197
198
200
205
207
207
205
206
207
204
200
201
204
208
201
195
194
200
202
195
190
195
203
206
199
191
184
175
169
173
187
204
210
201
191
192
201
211
207
192
184
187
201
209
217
223
229
224
204
193
197
201
204
210
213
211
207
205
203
197
190
192
202
209
202
194
190
197
198
194
196
205
209
198
176
166
176
189
187
181
184
196
203
198
194
200
214
222
214
196
185
193
210
219
222
222
224
218
198
190
192
197
199
205
208
208
204
199
194
191
187
184
192
197
195
188
186
189
193
194
201
212
211
198
176
170
187
205
209
199
195
196
199
198
201
213
227
227
215
204
203
211
214
214
208
212
222
223
217
188
186
187
193
198
203
203
198
190
189
191
191
190
187
189
195
193
190
186
189
195
203
208
209
206
201
200
205
214
217
211
206
200
199
201
209
223
232
226
215
213
219
220
207
190
182
198
222
239
241
185
182
185
194
201
203
200
195
191
190
194
196
196
191
196
203
205
202
196
195
199
206
207
207
208
214
216
213
210
208
204
204
202
204
208
215
221
221
211
205
209
219
219
199
180
174
193
220
240
242
187
186
191
199
205
203
199
197
194
194
195
199
200
200
202
206
211
210
206
202
204
206
206
205
205
206
207
204
194
187
187
194
202
209
211
211
207
200
193
190
195
204
207
203
196
196
204
215
223
219
193
194
199
201
203
200
196
193
190
190
194
200
203
203
202
203
205
206
206
204
205
208
210
205
196
191
192
192
186
176
181
196
212
215
206
194
192
188
187
187
190
193
199
203
209
214
211
209
207
204
197
198
200
200
201
197
191
187
187
189
195
201
204
204
204
202
202
201
197
201
209
216
214
204
191
189
195
199
191
180
186
205
224
219
199
185
186
195
200
200
198
194
191
193
205
209
208
205
204
209
200
200
202
204
203
197
187
184
188
196
202
204
201
202
206
211
209
201
197
201
212
218
213
197
186
188
203
210
202
187
193
211
225
217
200
191
198
207
208
204
201
197
190
188
195
200
203
202
206
209
200
199
205
217
214
201
188
188
200
213
217
208
196
194
203
213
216
214
207
208
211
212
204
190
182
189
201
208
200
189
189
200
209
209
205
206
208
206
198
196
198
198
197
197
201
203
204
206
207
202
197
200
210
223
223
213
202
203
213
222
220
204
188
186
193
207
216
215
214
209
204
201
199
195
190
193
198
199
195
187
181
183
191
201
205
206
204
201
199
199
197
199
203
209
209
207
206
208
210
202
196
196
201
210
220
222
219
212
214
214
209
197
183
182
188
196
205
211
209
205
196
197
201
203
203
200
197
199
200
195
185
180
183
189
192
191
196
206
218
216
206
203
210
214
207
194
191
204
213
215
204
194
186
189
207
220
224
216
207
201
195
188
185
188
191
193
195
200
204
203
198
198
201
206
206
199
193
197
208
215
210
197
188
185
181
183
198
221
235
226
206
202
216
221
205
182
180
198
215
219
209
193
180
181
194
213
221
214
202
188
183
184
192
196
194
192
192
198
202
204
203
203
204
204
198
190
188
195
209
222
224
215
204
196
192
196
211
224
224
206
193
201
218
223
205
183
184
199
207
205
198
190
186
188
193
201
209
212
202
187
178
183
196
201
195
191
192
196
200
202
205
210
211
204
194
186
189
197
205
211
215
216
214
211
208
212
217
214
199
184
188
204
219
217
206
199
203
210
207
194
184
185
191
195
193
190
193
201
202
197
189
190
196
201
198
192
191
190
190
195
200
209
210
203
193
188
193
203
206
208
209
208
204
200
203
212
217
205
187
181
197
213
219
211
208
211
217
218
210
201
178
183
193
198
196
187
182
190
199
202
200
197
200
201
201
199
196
188
181
182
188
195
199
198
197
196
197
204
209
214
211
198
185
175
184
203
217
214
200
196
205
216
216
209
206
209
217
222
223
220
183
190
198
202
201
196
190
188
189
191
196
198
201
202
203
203
201
196
188
182
182
185
190
196
201
200
197
201
207
215
211
195
176
168
183
205
219
217
206
199
202
207
212
210
205
206
212
222
231
231
188
197
201
204
205
208
209
203
193
186
186
194
199
203
201
202
205
208
204
200
193
189
195
202
208
203
199
200
206
210
205
195
188
192
203
212
212
202
191
186
197
208
220
223
216
208
211
216
219
216
186
195
200
205
207
212
220
219
206
192
186
190
197
198
196
195
202
212
220
219
212
205
208
209
208
202
202
204
204
200
197
199
210
219
220
210
193
179
177
184
201
224
236
234
225
216
214
210
201
192
182
189
201
210
212
212
213
213
207
196
190
190
195
195
190
187
195
212
225
225
219
212
211
206
198
193
198
204
202
196
194
203
219
227
215
196
180
177
190
205
218
226
226
220
216
214
214
208
197
192
189
194
204
212
212
207
205
202
198
196
196
200
200
196
190
188
200
213
216
212
210
209
208
201
188
184
191
197
198
194
195
201
214
216
202
189
180
193
211
221
220
209
201
196
194
195
197
201
203
205
205
205
203
197
193
200
207
206
199
196
201
210
209
199
191
196
206
208
202
196
200
207
207
199
186
181
186
197
201
201
198
198
202
206
201
192
189
197
208
209
203
195
190
188
185
180
180
188
201
210
208
207
193
176
172
190
209
218
208
200
202
209
207
195
187
189
192
190
184
186
197
206
205
199
194
192
193
197
204
209
208
208
206
207
205
204
200
197
190
186
190
195
203
204
200
196
194
198
204
208
195
193
183
170
170
186
204
213
209
202
202
204
199
187
173
170
173
177
181
192
202
206
203
199
200
204
200
196
199
210
219
222
218
209
205
209
212
203
189
183
190
205
212
212
213
218
223
221
211
206
186
185
186
187
190
194
200
202
200
200
204
209
203
189
173
168
180
194
203
207
206
205
202
201
205
209
202
192
189
199
214
224
219
209
202
207
211
208
198
193
199
207
208
201
200
212
226
225
211
201
194
194
200
206
209
206
204
200
198
199
205
213
213
199
186
184
200
219
223
214
206
203
202
203
207
209
204
195
188
191
204
213
215
205
198
197
200
201
198
198
204
209
206
193
186
193
206
206
199
199
209
211
211
209
204
203
204
201
202
203
207
211
210
203
197
198
206
217
218
211
202
199
200
202
206
209
206
200
194
196
201
207
207
200
195
193
190
194
195
200
204
210
212
207
201
194
194
193
196
203
214
210
203
195
192
190
194
198
203
207
204
200
201
205
206
201
198
199
205
207
201
196
195
198
204
207
203
200
196
197
201
199
195
193
194
197
200
205
207
204
202
207
218
225
218
205
194
194
202
210
210
200
188
187
187
186
181
184
196
203
200
197
201
208
209
202
195
197
204
207
204
197
193
194
198
202
200
199
196
195
192
188
184
189
195
207
220
231
231
216
201
195
211
223
223
211
202
200
204
209
207
201
195
195
196
191
183
182
186
194
196
197
202
209
209
204
201
205
207
204
201
197
196
191
188
194
205
209
203
193
185
185
189
197
203
212
227
238
239
222
202
193
199
214
224
221
211
202
202
199
205
206
209
208
204
198
193
189
191
196
195
196
201
205
202
200
202
207
206
198
191
195
195
191
189
197
216
225
218
202
193
198
208
213
211
213
218
223
221
213
201
193
197
211
223
225
217
201
193
197
200
206
210
207
207
204
204
205
205
203
202
199
200
199
197
196
200
203
198
188
182
186
193
193
191
205
219
228
221
208
205
212
222
219
214
210
212
206
198
194
193
193
201
210
221
222
210
198
194
199
193
188
181
182
186
193
200
196
185
174
178
192
204
207
201
192
192
193
191
185
179
183
198
209
206
190
182
186
198
205
198
189
189
197
201
196
194
197
203
207
209
211
215
212
208
202
202
193
165
121
179
173
176
182
198
207
202
190
171
162
171
186
198
203
203
203
197
194
194
193
191
191
199
207
205
189
179
186
203
213
206
194
190
197
205
206
205
206
210
213
214
212
213
210
206
201
200
204
193
166
184
175
174
181
194
202
201
190
182
188
200
205
196
191
194
199
200
198
199
202
205
202
203
207
205
197
187
188
198
205
204
199
200
204
209
211
210
211
212
214
214
211
207
206
204
199
196
199
203
196
199
187
181
186
194
203
203
204
214
225
232
222
201
186
189
198
201
198
200
205
206
204
198
198
203
205
203
202
198
193
189
192
201
212
218
218
212
206
201
201
202
200
200
205
208
205
194
187
188
191
195
190
191
198
204
207
210
217
224
231
227
213
200
195
198
201
197
192
193
201
208
205
199
196
201
208
219
223
214
194
178
176
193
216
226
222
210
198
190
188
189
192
196
205
216
215
203
186
178
182
177
187
198
206
207
205
207
211
213
209
202
195
196
201
209
206
196
190
192
203
212
214
208
201
202
207
219
228
223
205
180
171
184
206
216
212
200
191
188
190
191
192
197
202
212
216
210
203
196
191
174
188
200
204
200
193
190
194
193
193
195
197
199
198
200
202
199
198
199
206
214
215
213
209
203
202
202
208
211
206
193
184
185
189
190
189
190
197
202
201
204
206
202
198
197
199
208
215
219
212
188
196
202
201
194
185
183
184
184
190
197
207
204
195
186
190
195
202
202
202
203
203
203
202
202
195
192
195
202
207
208
201
190
179
173
178
196
210
214
211
210
215
216
202
186
179
189
210
222
221
200
201
203
200
193
184
185
191
193
191
192
196
195
188
180
178
184
193
197
197
199
199
198
195
190
189
191
196
201
207
209
206
197
190
186
194
208
218
216
207
208
215
220
212
197
185
184
198
211
220
191
192
199
198
190
183
187
199
203
194
181
174
177
182
181
176
176
180
190
200
211
215
208
198
190
186
190
196
198
197
194
196
199
205
208
212
215
209
201
196
203
215
222
223
220
211
202
203
211
222
183
185
188
186
185
183
187
197
200
196
185
176
176
181
186
184
179
179
189
203
222
228
221
208
196
188
188
188
188
188
189
194
198
203
206
210
207
196
186
188
204
218
224
224
228
229
226
219
219
223
183
180
178
181
187
191
190
189
191
196
200
197
193
191
194
195
193
191
193
200
213
217
218
210
202
199
191
186
184
191
198
203
198
188
186
196
203
198
186
188
207
224
224
219
221
230
233
223
216
216
183
177
177
184
193
196
190
188
188
192
199
202
202
199
196
197
200
199
196
196
197
198
199
203
205
206
206
198
193
197
208
215
206
189
184
199
214
214
202
196
208
220
218
209
210
221
224
214
204
208
181
178
187
195
194
187
188
195
200
195
189
190
197
199
190
184
187
195
197
196
196
195
193
191
197
206
214
211
203
199
208
216
213
202
198
208
219
219
206
196
200
206
206
202
204
211
210
203
201
209
189
189
194
195
190
182
186
200
211
203
192
190
196
197
185
172
171
181
195
200
201
195
189
185
189
200
211
210
204
200
204
213
209
202
202
206
213
211
199
192
193
200
205
207
207
208
202
199
202
217
200
194
191
191
189
188
188
193
198
200
200
199
199
199
194
183
174
177
187
197
198
192
185
182
187
197
207
208
202
202
204
211
209
205
201
199
201
199
199
199
202
207
213
214
210
205
203
204
211
219
196
191
184
189
200
206
197
185
179
188
198
200
199
203
208
207
198
188
186
187
187
183
183
187
194
203
207
209
205
201
201
209
217
216
208
200
199
204
214
216
215
213
216
216
213
208
211
220
226
221
182
182
183
195
211
218
211
197
192
195
196
190
190
198
211
218
213
200
195
188
182
182
190
199
200
197
197
205
206
201
198
208
222
224
211
199
197
210
219
215
206
201
207
214
215
213
217
230
236
224
179
186
194
202
208
212
213
216
218
214
201
189
184
190
198
203
202
200
200
192
184
186
200
209
203
191
185
194
203
201
195
203
216
218
206
195
195
208
214
202
185
182
197
213
218
215
218
231
239
230
192
201
203
201
194
195
203
213
217
212
201
198
193
191
189
183
184
192
199
195
188
189
201
209
208
197
190
194
202
202
196
198
204
207
201
196
200
211
213
199
182
181
199
212
218
217
217
227
235
232
198
202
200
196
191
191
194
196
194
195
199
202
201
192
186
181
186
193
199
199
193
190
194
203
206
205
203
206
209
207
198
193
194
196
197
199
208
221
222
211
201
199
204
211
211
209
210
218
225
228
191
190
192
195
198
198
196
192
189
190
194
197
194
187
188
194
203
207
209
206
201
197
192
195
202
206
207
208
210
208
198
189
183
187
193
203
213
223
223
215
211
205
204
200
197
199
204
211
215
220
184
187
193
197
199
199
199
201
199
195
193
188
183
185
195
208
217
218
213
211
212
210
202
199
199
198
197
195
194
191
192
191
190
194
201
209
212
212
206
201
197
194
191
186
186
195
204
207
210
212
187
195
198
195
190
190
197
204
204
200
195
191
188
192
200
212
217
213
206
207
210
214
211
205
201
198
192
187
179
174
184
198
212
217
214
209
202
196
189
185
185
188
188
184
188
197
208
210
210
208
193
198
200
193
183
179
185
194
200
201
202
202
202
200
202
208
208
202
196
198
207
212
208
201
197
198
200
198
187
176
186
208
230
230
216
199
189
188
186
187
196
205
208
203
202
203
207
206
207
207
197
198
202
199
192
184
182
186
195
204
210
211
207
203
201
204
203
198
197
201
208
208
198
187
184
191
205
213
205
192
192
207
221
214
199
187
187
193
195
199
208
221
230
228
220
209
203
201
201
204
201
197
202
207
208
199
191
192
199
208
212
209
203
200
200
203
205
206
206
210
210
206
194
180
174
183
202
214
212
201
195
197
197
192
186
188
196
202
200
199
204
217
227
230
222
210
195
192
192
194
202
193
196
205
213
213
207
202
201
201
202
198
195
195
197
206
211
212
207
204
199
201
198
192
184
189
202
215
213
203
188
184
185
190
195
202
204
205
204
202
198
200
206
212
209
200
188
187
189
192
202
191
184
191
208
216
213
204
199
197
199
194
189
189
197
212
218
211
198
185
185
195
203
207
206
207
212
215
212
204
190
184
188
197
204
204
205
209
213
212
198
191
196
204
204
194
186
189
194
196
207
193
179
181
197
212
211
205
199
204
206
197
191
193
204
217
219
207
191
181
185
197
207
216
221
225
221
216
212
209
201
193
192
197
202
203
206
212
217
212
196
191
204
216
215
203
193
194
200
207
209
198
188
185
194
201
203
201
198
197
195
193
194
200
207
215
209
196
191
191
198
205
208
212
219
227
225
215
204
200
197
194
192
197
201
206
211
216
216
206
193
193
205
219
216
207
201
202
205
209
198
196
195
195
194
190
192
192
186
178
174
181
196
201
201
198
193
194
197
201
204
206
201
195
198
212
221
212
197
181
178
187
199
211
216
219
220
216
208
200
195
198
204
204
203
200
203
202
198
203
184
187
197
203
200
193
190
191
187
179
175
182
196
199
194
188
191
196
198
199
200
197
189
177
174
187
204
210
199
182
175
189
208
220
225
223
218
212
205
202
205
205
202
197
195
200
205
201
193
193
182
184
197
210
211
205
199
197
198
199
201
204
203
197
189
190
198
199
196
192
192
194
186
177
172
177
192
206
207
200
192
192
204
210
210
205
204
208
212
212
208
207
203
200
203
208
213
208
201
199
193
193
200
206
209
210
208
203
201
205
213
220
217
202
195
195
201
199
192
191
195
197
197
198
201
199
198
202
206
208
198
191
188
193
190
190
192
201
212
213
206
204
205
209
210
209
214
219
220
214
201
199
197
196
197
206
210
204
196
194
203
218
218
213
204
198
196
196
201
205
206
204
206
217
229
225
212
200
201
204
200
190
187
195
199
195
187
188
191
195
199
208
219
225
215
207
211
221
227
212
198
197
191
187
193
203
207
200
189
186
193
206
214
213
206
196
188
195
212
223
217
206
202
215
226
224
211
196
194
196
197
198
203
215
219
208
187
172
170
183
200
220
233
233
223
210
211
214
208
194
195
193
196
200
206
205
198
187
184
189
197
205
209
207
198
187
183
196
217
229
221
208
203
203
204
200
195
188
189
191
196
204
215
223
222
211
193
180
183
196
211
224
228
228
227
227
220
208
193
186
200
200
204
210
213
210
198
183
183
194
207
213
206
197
191
187
191
198
207
213
216
216
211
204
192
188
188
194
197
197
196
202
207
211
208
206
203
207
215
221
219
214
209
212
223
227
221
204
192
193
213
209
204
202
203
206
201
192
190
197
208
212
203
193
193
199
203
199
191
192
207
220
224
212
198
194
200
215
223
217
206
197
195
200
202
207
215
222
226
221
212
201
198
203
214
214
207
200
199
204
216
211
197
184
183
196
208
212
207
206
207
207
200
195
195
205
207
195
182
183
199
220
226
216
207
202
207
219
232
229
216
202
198
200
206
212
216
218
208
199
193
197
202
211
214
213
208
205
208
209
208
208
196
182
177
190
206
216
214
210
205
203
198
192
192
197
198
195
190
194
206
219
219
214
205
199
198
200
208
214
214
209
203
202
203
209
212
209
192
181
185
198
209
213
215
219
223
220
214
209
195
198
195
189
188
190
199
206
205
202
202
202
199
190
182
184
194
203
209
213
216
218
218
212
203
196
189
181
180
186
199
204
203
195
193
199
208
203
193
184
187
198
204
202
204
213
221
217
212
209
188
187
191
195
197
196
196
191
188
190
195
202
202
194
183
185
200
214
220
217
216
216
216
214
207
201
193
182
177
181
192
196
193
185
184
193
198
200
196
196
198
203
204
199
195
197
201
202
203
205
189
186
187
193
201
203
197
189
184
190
199
205
204
200
196
199
205
211
210
206
206
211
215
215
213
210
203
193
194
200
205
197
186
180
183
188
190
190
195
202
207
214
217
213
207
197
194
196
200
201
196
188
183
188
198
202
198
190
192
202
208
207
203
201
201
203
200
199
201
202
205
208
209
211
212
207
202
197
204
214
212
195
180
178
187
195
193
192
196
203
208
215
225
229
221
205
195
202
211
209
200
192
185
187
197
202
199
195
200
206
206
202
199
202
203
202
197
198
207
213
212
207
202
196
197
196
197
198
209
210
202
188
179
185
196
201
203
207
209
207
200
203
214
226
225
215
208
212
220
223
203
199
194
197
205
205
204
201
202
199
192
189
195
204
207
204
203
211
224
226
215
201
188
177
177
188
205
217
217
208
196
193
197
203
204
202
203
210
215
210
198
191
199
217
229
229
219
215
216
223
203
204
207
210
212
211
208
206
204
194
183
181
195
206
210
204
206
219
227
221
203
190
182
176
176
193
216
230
222
206
197
202
215
220
213
203
200
207
214
212
200
191
195
211
228
232
223
210
210
216
203
206
209
208
210
211
210
209
207
201
193
191
199
206
202
196
199
211
215
203
186
181
186
191
194
204
220
228
216
198
191
200
214
218
211
207
205
208
211
210
203
198
199
209
220
218
207
203
208
217
204
193
181
177
183
193
203
205
200
196
202
213
220
219
209
197
192
193
192
191
189
187
188
189
192
194
196
194
195
196
198
202
208
213
210
202
197
197
202
202
199
200
207
215
218
214
207
198
180
150
174
171
172
178
192
203
212
217
218
213
209
205
206
209
209
206
200
195
195
197
199
193
192
193
192
188
184
190
203
213
219
214
208
205
204
201
199
205
206
204
199
199
203
211
213
211
209
205
200
179
165
168
177
187
199
209
214
219
220
214
205
194
193
199
208
212
206
201
200
202
204
204
205
208
203
187
178
187
206
224
225
217
206
200
196
194
196
201
208
209
206
201
199
203
204
204
201
201
204
198
182
184
189
196
204
213
215
216
210
199
190
187
193
201
210
209
202
201
204
205
203
201
204
208
202
186
180
191
209
216
211
204
204
205
203
198
196
199
203
208
208
207
208
209
210
207
204
200
199
200
196
196
196
201
208
213
214
212
204
191
183
185
200
213
215
206
194
193
200
206
205
199
194
193
188
182
187
203
215
210
189
182
190
211
215
210
202
200
200
199
198
202
209
215
219
216
208
202
198
196
194
195
197
199
201
202
204
208
211
207
201
198
202
211
216
209
196
192
198
208
209
201
190
182
179
182
192
211
221
211
187
175
188
206
214
210
201
201
201
197
194
193
200
210
213
214
211
210
205
197
186
188
190
191
188
184
187
196
211
223
225
216
202
197
201
210
208
201
200
205
211
204
196
189
188
186
193
210
223
223
208
196
193
199
201
196
197
204
205
201
196
198
201
202
199
201
209
218
222
213
185
185
188
190
185
177
174
181
194
212
223
221
204
192
194
203
209
203
197
197
202
204
199
196
190
187
192
205
220
229
225
214
198
191
187
191
200
212
208
200
199
205
212
207
196
192
201
215
224
222
188
186
188
191
189
180
176
181
185
190
198
204
204
198
192
189
189
186
183
186
197
205
203
196
188
185
190
202
215
223
217
208
197
193
196
207
217
217
202
190
196
212
224
221
206
196
194
202
211
216
187
184
188
191
190
183
184
193
195
191
183
184
191
195
191
184
174
173
178
186
198
206
206
197
188
183
190
200
208
205
196
194
196
204
215
227
227
211
193
186
199
216
225
221
210
203
198
197
203
211
189
186
185
188
189
187
192
201
205
202
193
182
178
182
188
189
183
181
185
194
202
207
208
200
194
189
192
197
197
194
187
188
197
209
220
223
214
196
189
194
209
219
215
204
197
199
205
207
211
217
193
186
181
179
190
195
198
196
198
203
202
193
181
181
187
194
196
194
195
197
202
203
201
200
201
198
197
196
193
194
195
198
203
206
205
202
199
191
189
195
212
217
205
185
182
193
209
217
223
224
196
184
173
177
192
199
199
191
190
193
195
192
188
186
186
187
188
192
193
196
198
196
192
196
202
204
203
199
195
197
206
216
216
204
196
198
203
203
194
190
200
209
203
189
184
194
206
213
215
221
196
183
175
178
192
199
202
200
199
193
187
187
191
194
190
177
174
183
192
195
193
190
189
193
199
204
205
200
195
198
211
224
220
204
193
203
216
218
198
183
186
201
210
205
201
203
201
201
206
216
198
193
189
189
194
200
207
216
217
207
193
192
198
200
196
185
183
190
197
196
191
186
187
192
198
200
202
197
193
198
209
218
210
195
189
200
213
212
199
186
190
203
214
217
212
209
203
201
204
215
198
197
193
191
197
205
210
211
210
209
204
202
201
203
207
206
206
205
202
195
187
184
188
192
194
196
197
198
199
200
201
201
199
195
194
198
201
201
200
202
206
211
216
212
210
207
206
204
203
205
189
192
186
189
199
208
203
193
190
197
202
201
195
198
211
220
217
203
193
186
185
186
192
195
192
194
199
211
212
203
194
197
204
211
210
205
200
198
201
207
215
216
211
204
198
198
201
205
204
196
180
181
182
190
196
200
196
189
189
196
196
189
181
187
203
213
208
192
185
184
188
194
200
198
194
196
206
219
218
204
194
199
216
224
220
209
200
197
197
200
205
206
203
194
186
186
198
212
220
214
189
190
194
194
190
190
193
201
206
204
196
188
185
188
193
195
190
188
189
189
193
195
199
199
198
199
205
209
206
196
193
202
216
222
214
201
196
192
194
189
185
189
194
192
186
186
201
222
239
239
206
213
212
201
190
185
191
201
206
202
199
203
207
204
190
182
181
189
196
199
196
191
192
196
198
200
199
196
193
190
190
198
209
214
208
198
193
195
194
188
182
182
190
198
201
203
207
217
225
228
212
219
215
204
194
190
191
192
191
196
202
215
217
205
189
180
183
193
200
202
199
188
183
184
188
191
194
194
197
195
189
187
193
201
204
200
196
200
202
198
193
190
197
208
217
217
209
197
190
194
202
205
204
199
197
195
191
190
188
193
201
204
201
191
187
191
196
200
201
206
205
196
186
180
185
189
192
202
209
207
193
181
180
191
202
204
203
206
209
210
210
205
203
206
211
212
203
187
175
181
190
195
195
192
188
190
197
202
198
193
188
184
181
186
195
207
207
203
201
208
215
211
199
190
191
194
199
202
207
205
197
189
185
192
204
210
208
208
209
214
217
216
205
195
192
197
202
199
193
197
189
196
200
192
180
184
201
212
204
185
173
171
177
187
199
210
208
203
201
209
216
215
204
202
207
209
205
196
191
190
194
195
199
203
207
209
206
205
206
213
220
222
208
190
182
191
205
212
212
208
185
198
204
196
187
188
201
207
195
179
173
179
188
193
192
196
196
199
205
212
212
201
194
199
211
214
204
193
184
182
190
198
204
206
203
198
197
200
204
211
221
229
223
207
196
198
206
211
205
200
186
194
201
203
200
198
200
199
191
184
190
202
207
200
188
180
181
196
209
215
209
197
185
188
197
199
197
197
196
194
194
197
201
196
190
186
188
196
202
207
216
227
232
226
218
209
205
201
196
194
190
186
188
192
196
199
201
201
196
190
202
213
221
208
192
179
180
192
206
210
209
201
193
187
184
184
187
200
211
216
209
204
199
194
186
185
188
195
199
201
206
212
222
226
221
209
198
195
195
201
196
183
173
173
181
192
202
204
198
190
194
205
215
211
199
191
191
193
193
191
195
200
202
199
189
185
189
205
220
225
217
212
208
206
202
197
192
195
201
205
207
206
206
207
203
195
186
188
195
205
203
189
173
167
176
186
194
194
190
187
189
193
197
201
204
210
210
196
177
168
175
195
206
212
207
203
203
208
215
217
213
211
215
219
216
204
192
190
201
213
212
205
201
201
199
192
185
186
191
200
206
201
189
184
185
184
181
182
189
198
199
192
184
191
209
227
222
197
170
161
174
195
208
217
222
224
221
211
201
201
199
199
204
212
212
200
185
185
198
212
212
204
202
208
213
212
206
200
197
203
204
203
202
199
193
183
175
176
189
202
202
193
187
194
211
226
220
197
176
174
188
199
204
208
217
229
229
216
198
188
183
185
188
196
201
199
187
185
197
209
211
204
200
206
214
219
224
222
220
223
196
195
201
201
193
182
177
179
186
191
192
193
195
201
207
209
206
199
191
189
192
197
195
195
201
216
227
220
205
188
179
178
184
198
204
202
196
195
201
211
213
206
196
191
195
205
221
227
229
229
194
189
195
200
198
194
193
194
195
191
190
196
200
200
196
196
204
204
198
190
190
193
192
190
190
199
212
217
209
195
184
187
201
216
216
206
197
197
212
220
218
207
193
183
188
201
214
216
210
206
199
195
199
207
212
213
213
212
205
199
201
207
208
201
195
199
207
206
196
187
189
195
199
197
194
193
199
206
205
197
190
201
218
227
214
191
181
195
219
228
217
201
191
192
201
211
214
203
191
185
204
202
205
209
213
218
219
211
202
197
203
212
215
211
206
205
207
202
193
192
198
202
202
204
207
205
199
194
193
194
194
201
215
218
198
169
163
189
218
228
213
196
193
203
211
213
212
208
204
199
206
198
193
193
198
206
206
197
185
183
195
210
213
213
209
207
202
198
201
207
209
197
188
195
212
216
202
186
180
189
196
197
198
198
187
172
168
186
210
216
206
200
202
209
206
201
206
217
228
230
204
188
176
175
185
193
190
179
176
184
196
207
208
206
204
199
194
197
212
221
207
181
167
180
206
211
195
173
172
187
199
197
191
192
197
197
193
194
195
200
206
211
216
212
204
194
199
213
226
233
205
193
180
181
192
195
189
178
180
196
207
209
206
202
197
189
183
191
211
219
206
181
170
180
197
199
187
169
171
190
207
206
200
200
208
219
217
204
190
194
208
220
225
219
213
209
208
206
205
210
206
204
199
199
205
208
200
190
189
198
208
211
205
199
194
186
181
186
201
212
209
201
192
190
192
195
194
190
192
197
208
207
205
201
211
222
222
211
200
199
210
217
216
214
222
227
224
208
196
197
206
208
205
206
210
211
207
193
187
189
193
197
194
194
193
192
193
193
194
205
210
215
208
196
191
198
211
223
224
215
203
196
194
199
204
214
215
213
211
211
212
204
198
200
213
228
228
221
209
205
207
210
206
204
207
207
204
194
186
183
183
184
184
189
197
206
208
201
192
195
205
213
212
201
194
202
218
234
236
220
200
190
191
199
202
201
204
209
213
217
215
207
198
195
205
218
227
225
220
214
214
218
212
207
205
200
196
192
188
187
184
184
185
190
202
211
211
199
188
185
194
208
213
211
205
204
207
214
212
204
196
194
200
204
201
195
195
200
206
212
215
215
207
203
206
218
224
221
217
218
220
219
211
205
198
195
195
194
192
189
185
186
190
199
205
208
202
192
185
183
190
203
212
216
215
212
206
193
182
181
189
202
211
208
203
196
198
199
202
204
207
208
207
209
215
221
223
218
217
222
210
206
198
193
193
194
198
196
193
189
186
188
195
203
205
206
199
192
187
187
195
206
213
215
218
218
207
192
177
180
193
204
208
206
202
202
202
201
201
198
195
191
194
205
217
221
220
217
218
220
192
184
184
188
197
202
200
195
190
192
192
194
197
201
204
205
202
193
188
192
203
213
214
211
208
208
202
194
192
201
208
204
197
198
201
204
202
199
200
199
193
187
194
206
217
217
214
216
215
206
179
176
179
186
199
203
198
190
188
197
203
203
197
195
198
201
199
191
191
198
210
214
213
204
200
194
190
191
200
214
212
198
184
188
200
204
200
196
200
204
205
204
210
217
218
212
211
216
217
204
185
184
183
187
196
200
196
188
189
197
202
198
194
190
190
190
189
188
196
207
211
207
201
197
196
194
193
193
201
206
204
190
183
192
203
203
197
194
198
209
213
218
222
222
215
212
213
220
219
214
198
196
192
193
196
199
197
192
191
193
188
184
185
194
198
195
192
197
208
215
209
198
192
193
199
206
207
205
203
202
200
198
202
209
211
200
185
184
195
207
211
211
211
212
211
214
220
222
220
217
198
196
199
201
202
201
199
195
193
190
178
174
186
198
205
202
200
209
219
218
207
196
193
195
200
206
211
209
204
197
196
200
213
220
212
197
181
182
197
211
208
199
194
198
208
214
216
216
218
218
190
196
199
206
208
205
199
196
195
192
184
183
194
199
199
193
196
210
220
218
204
198
204
205
199
192
193
193
189
184
184
198
210
215
208
198
189
196
214
223
216
200
193
198
206
203
199
204
217
225
201
193
181
176
181
189
197
205
210
208
206
205
210
214
215
208
201
196
194
198
203
198
187
175
181
195
207
204
193
185
188
195
204
211
213
213
210
207
203
202
204
210
220
229
233
227
218
205
197
182
192
190
187
185
183
182
193
214
235
240
226
206
201
208
216
216
205
197
194
198
202
195
182
172
180
197
215
219
214
210
204
199
191
188
188
198
206
210
208
202
194
191
202
219
230
228
218
203
191
178
182
188
191
193
192
187
196
214
231
230
211
194
192
207
216
218
211
202
200
200
198
193
191
193
196
196
204
216
229
234
223
204
188
180
178
184
197
209
215
208
196
183
184
195
208
212
208
197
185
177
184
188
191
193
194
197
201
204
201
188
175
178
196
209
212
204
201
204
210
206
198
194
203
212
206
185
176
193
221
235
224
208
199
197
195
193
199
208
216
214
204
196
192
195
201
205
206
203
201
199
193
193
189
186
191
199
202
200
185
166
161
177
199
211
206
187
180
194
209
211
203
196
202
208
195
170
160
179
209
220
210
201
202
209
210
202
201
204
211
210
205
204
206
207
206
206
209
213
218
218
193
192
188
187
189
194
198
198
196
190
189
193
200
204
201
186
178
186
200
209
205
193
188
187
183
171
170
187
208
217
205
197
204
211
211
200
196
201
206
205
201
201
206
210
210
210
211
217
222
218
186
187
188
191
190
189
189
197
211
223
224
210
197
192
199
203
199
194
197
201
200
191
183
181
185
189
192
205
216
217
209
204
207
211
206
197
195
202
204
199
194
195
201
206
206
209
213
218
220
215
182
181
188
193
192
186
183
191
204
221
225
211
196
190
200
214
218
208
198
196
195
190
185
187
194
200
204
210
216
216
213
209
208
207
203
197
200
204
199
190
190
195
202
205
202
204
212
218
221
216
185
180
185
191
191
184
180
183
192
198
201
202
199
197
201
208
213
210
199
196
192
190
189
192
195
201
206
210
211
210
206
205
201
202
201
207
213
209
198
185
189
202
211
209
204
204
208
211
210
209
190
185
186
188
187
181
179
186
191
192
195
199
202
200
197
197
200
202
197
190
187
187
189
193
197
204
209
211
208
201
199
197
199
202
211
219
223
212
200
195
199
209
212
207
202
197
194
190
187
187
197
193
192
190
189
186
186
191
196
201
202
199
197
196
195
197
199
201
196
187
177
175
183
195
203
208
210
209
205
197
196
196
201
207
214
217
216
211
208
210
212
212
203
194
190
187
186
181
178
183
202
204
200
199
198
195
194
194
198
202
201
196
190
189
193
197
199
200
196
189
181
178
186
199
206
207
205
202
201
199
197
199
205
208
208
206
204
204
207
210
213
208
199
186
182
185
188
191
196
204
203
203
200
202
207
206
201
196
195
194
192
189
187
189
192
190
188
187
189
192
194
194
199
205
205
200
193
196
200
202
204
207
209
208
205
203
205
205
198
193
196
201
198
190
184
184
190
199
210
219
201
199
197
202
211
213
208
200
194
190
186
186
191
198
195
186
177
178
185
193
198
204
207
209
204
194
188
192
199
204
210
210
209
203
201
207
213
211
197
183
187
200
206
203
198
193
196
200
210
215
197
196
194
198
210
216
213
205
198
193
192
193
200
205
206
203
199
194
196
194
192
197
205
209
205
195
189
189
194
200
202
204
198
194
195
201
209
209
199
195
197
206
213
214
210
208
207
207
206
204
191
195
192
191
200
213
215
208
201
205
207
205
203
203
212
220
225
219
210
196
188
190
204
208
204
193
190
191
193
190
186
185
189
193
195
198
200
201
198
200
205
206
208
207
209
215
216
208
198
191
189
196
191
187
188
199
207
208
207
212
214
205
195
193
202
213
218
212
207
200
197
201
208
206
195
190
194
204
202
190
174
177
189
202
207
206
203
199
196
193
194
194
191
190
195
204
208
202
190
180
192
197
194
187
182
184
191
199
205
207
202
192
183
184
192
197
196
191
194
200
210
217
213
202
191
191
201
215
210
191
176
179
194
205
208
208
206
203
198
191
190
189
185
181
182
189
198
200
197
193
200
200
202
197
188
183
186
192
197
193
187
184
185
188
190
190
186
184
187
198
211
216
207
197
191
194
202
207
204
193
188
192
196
197
200
204
205
204
200
199
199
199
193
185
183
187
196
206
212
216
202
203
204
201
199
196
194
192
187
183
182
190
200
203
200
194
191
191
190
195
200
202
196
191
190
194
195
193
192
196
198
196
197
196
199
202
202
200
200
202
209
208
203
197
193
196
201
204
209
217
204
203
201
201
204
203
199
190
184
183
192
202
207
205
201
198
198
195
195
195
198
193
188
183
185
185
185
190
198
204
202
195
196
207
217
214
203
195
191
197
203
206
202
199
200
203
200
190
185
192
203
201
197
194
195
195
192
188
186
190
197
200
200
197
199
203
202
194
191
196
202
196
185
177
178
182
191
201
212
216
204
194
198
214
229
223
207
195
194
197
203
204
201
198
201
204
198
183
173
176
198
199
197
189
182
182
188
193
193
189
187
186
188
193
200
207
202
192
189
199
209
203
186
179
184
193
202
211
217
216
204
196
197
210
218
213
205
199
204
212
217
216
208
199
196
199
201
196
189
186
188
197
201
194
184
185
197
204
195
178
169
173
181
190
200
204
201
197
200
209
211
198
182
183
197
209
208
204
207
205
202
194
188
193
195
197
200
206
220
232
235
230
216
201
193
196
204
209
207
199
179
195
208
208
201
201
211
207
189
168
166
176
186
188
190
189
193
205
218
222
209
186
173
186
207
213
205
197
196
203
200
194
188
187
189
190
199
211
226
233
232
222
212
199
197
199
204
206
200
192
182
191
203
209
210
211
211
199
180
168
176
195
204
196
188
181
186
202
220
223
208
185
176
191
208
206
197
195
204
210
204
198
192
196
200
201
205
211
217
214
206
199
196
199
203
205
203
195
188
190
186
185
187
189
191
196
201
199
184
178
188
210
223
214
199
186
184
192
204
208
205
195
193
201
205
197
187
192
213
224
220
212
210
211
211
207
204
202
202
200
195
191
194
200
204
205
200
198
199
207
189
183
175
167
166
177
193
203
201
192
195
209
221
220
206
195
187
186
188
191
196
200
205
211
205
189
178
187
209
225
228
223
219
216
209
198
189
189
197
204
208
207
206
204
200
193
190
202
215
224
194
190
187
173
166
173
189
205
209
205
197
194
198
203
203
200
193
188
183
184
191
198
203
207
201
186
175
175
193
210
218
219
216
214
204
186
172
175
196
216
226
223
214
206
197
187
185
196
215
224
199
204
204
199
190
183
184
191
203
209
202
188
181
186
198
205
203
194
183
184
191
196
195
193
191
188
181
177
181
191
199
206
208
209
204
188
173
173
194
217
228
222
210
202
198
197
197
201
209
219
197
201
209
213
206
192
180
180
196
206
200
189
179
183
196
205
205
197
188
186
191
195
191
183
185
192
197
193
192
193
196
197
198
203
202
192
179
179
195
214
219
212
201
196
199
208
218
222
221
223
190
189
196
204
202
192
186
187
197
202
200
194
193
194
197
203
206
201
193
188
192
195
193
191
193
198
203
210
213
214
209
197
192
195
200
193
185
186
196
212
215
208
199
192
194
206
227
238
237
228
193
184
186
190
192
192
196
202
204
203
199
200
201
199
199
203
207
206
197
189
192
199
209
213
212
207
204
210
218
220
214
205
201
202
201
192
187
190
205
212
212
204
197
192
193
204
220
230
227
212
202
195
191
190
191
193
198
206
204
198
196
200
205
204
202
205
209
206
197
190
195
204
215
219
215
207
200
200
207
210
213
214
220
222
210
186
176
188
206
213
205
195
192
196
201
206
210
207
200
191
205
199
200
199
197
194
196
195
190
187
189
196
201
202
203
207
209
203
194
193
200
201
196
194
196
198
196
192
190
195
204
214
224
224
202
173
162
183
206
214
201
185
187
199
207
208
203
198
193
198
200
196
194
194
198
198
195
186
180
182
186
192
190
193
199
205
210
206
201
202
199
186
172
171
182
192
192
184
183
191
196
199
199
196
184
171
172
191
211
217
202
186
187
196
204
201
202
206
214
225
202
187
177
181
196
202
200
190
187
192
195
192
187
186
195
203
208
209
209
206
196
179
168
174
191
198
190
176
177
190
198
193
178
171
178
193
201
208
210
211
206
201
198
194
191
192
203
214
227
240
210
194
180
177
193
205
209
202
199
200
200
198
194
195
196
196
194
195
202
203
195
186
183
193
206
206
191
174
177
197
211
206
188
180
193
213
219
207
191
192
207
219
215
200
192
194
203
211
217
224
211
206
196
189
193
205
210
205
199
193
192
197
203
208
200
188
180
185
197
205
204
197
192
195
202
204
196
185
184
197
214
215
207
201
207
216
210
190
174
178
200
215
213
201
196
202
208
210
207
207
202
207
204
199
201
205
207
203
189
180
178
186
202
207
200
189
186
192
203
209
206
198
188
183
189
198
204
203
195
193
195
197
198
201
201
199
193
186
184
192
203
203
194
188
197
212
222
221
211
203
194
195
201
205
210
209
203
192
183
178
176
183
192
199
200
198
200
204
207
204
202
195
186
179
182
196
209
213
204
191
179
178
188
193
192
186
183
189
207
221
223
206
183
175
189
212
226
227
215
207
197
192
196
205
214
211
200
189
184
184
184
185
190
198
207
210
206
200
192
185
183
183
188
192
196
204
214
216
207
193
186
190
200
207
202
191
184
190
211
232
238
220
196
180
189
212
225
224
213
206
210
202
197
203
212
209
201
190
187
189
188
187
192
204
213
214
204
190
177
171
170
178
188
203
216
223
223
215
203
196
203
217
229
231
219
205
192
192
202
217
224
220
206
201
207
216
220
217
214
215
216
211
205
201
201
203
202
199
196
192
189
188
193
202
211
211
203
190
179
175
175
180
189
201
217
230
227
210
194
198
211
228
236
234
223
212
201
196
198
198
194
191
197
210
220
219
218
216
218
222
205
204
201
195
192
195
200
200
197
194
191
190
191
193
197
205
204
198
191
190
195
197
196
196
201
209
207
195
191
199
209
216
217
216
213
209
205
203
203
197
182
174
184
203
215
215
213
215
216
216
191
191
188
184
181
182
186
189
190
194
198
195
191
186
188
194
200
196
192
195
202
208
202
198
197
193
187
183
185
195
201
201
200
205
210
208
204
203
205
204
195
193
199
208
210
207
209
213
210
201
186
187
182
178
178
180
179
176
179
189
196
195
191
191
193
193
191
187
189
197
201
202
202
208
209
205
192
180
182
193
199
202
206
212
215
206
197
193
198
206
215
220
222
212
201
199
207
212
203
189
195
195
191
188
193
195
189
180
177
183
187
186
189
196
202
199
191
187
192
198
197
194
199
213
228
227
209
191
186
196
210
217
222
227
222
203
185
178
188
206
217
220
211
198
184
188
203
212
204
191
193
196
199
203
209
208
199
190
186
187
184
182
188
198
204
203
195
196
203
207
203
200
200
212
223
219
207
193
190
201
211
218
223
226
218
200
181
175
190
208
208
200
187
178
178
186
198
210
212
203
177
182
193
205
209
205
199
193
192
191
188
188
194
200
197
192
191
200
211
213
209
206
207
211
201
190
182
181
189
197
200
203
209
212
209
199
185
184
201
212
207
192
181
186
193
193
193
202
213
215
187
185
180
181
182
186
190
195
199
197
193
190
197
204
210
208
203
198
199
203
206
204
197
189
196
206
212
204
193
187
189
188
188
191
202
213
215
208
201
202
209
221
227
226
220
209
200
194
195
196
192
188
185
183
180
173
177
194
207
208
196
187
187
201
209
213
207
199
196
198
204
199
186
177
188
208
224
221
209
197
192
184
177
176
183
196
208
208
203
201
201
203
208
217
221
213
202
189
186
185
192
189
189
187
180
176
179
193
209
214
203
193
192
200
207
208
203
199
198
199
195
190
184
184
190
201
210
216
219
215
205
192
182
181
185
194
205
210
214
206
194
185
186
197
208
212
206
193
181
179
189
186
182
178
177
179
186
193
203
203
200
200
201
199
194
187
188
198
207
204
194
186
192
204
201
190
184
195
212
219
211
201
196
197
201
201
204
210
211
207
196
187
186
194
203
208
207
203
197
196
189
186
176
171
173
180
187
190
188
185
185
194
200
196
184
170
175
195
211
211
199
193
200
212
208
188
174
183
205
213
205
200
200
206
207
200
199
201
206
206
202
198
199
201
202
205
209
215
223
227
189
188
186
186
187
190
188
187
183
178
181
189
195
195
186
175
176
190
204
209
202
195
201
210
210
196
187
191
205
208
201
197
203
210
208
198
193
197
204
205
203
202
201
202
203
207
211
218
228
233
184
190
201
210
211
205
196
188
184
186
189
189
191
194
198
198
195
194
198
200
198
193
196
205
210
207
203
206
208
204
198
199
206
214
209
200
198
203
206
202
197
196
198
200
204
209
214
217
218
217
181
188
203
215
215
207
198
194
194
196
194
188
184
189
200
216
219
212
204
197
191
182
184
196
207
211
208
207
205
201
198
200
205
211
208
205
210
214
209
198
191
192
197
200
202
208
214
216
214
211
186
186
192
196
196
193
191
194
198
198
193
185
180
186
197
214
226
224
210
199
186
179
180
190
204
212
211
203
197
196
198
202
204
200
198
204
213
215
209
197
191
195
198
201
201
205
209
211
211
207
192
188
188
188
186
182
182
186
191
196
195
192
192
191
195
199
208
212
206
196
183
177
181
192
207
216
214
203
193
194
203
209
206
200
195
197
205
210
210
206
200
201
201
203
202
204
201
194
191
188
197
200
200
197
190
183
180
183
187
194
198
204
206
205
197
195
196
199
194
186
177
175
186
201
212
217
212
202
195
196
205
210
209
203
195
196
201
207
211
213
212
211
211
211
212
207
197
180
169
171
199
211
216
212
202
190
190
191
195
198
197
201
206
209
206
200
197
199
194
186
175
177
192
207
212
203
195
194
199
201
199
197
199
201
199
200
204
208
211
212
215
221
222
221
218
208
195
181
175
182
199
211
216
213
205
198
199
200
203
201
192
188
194
201
204
199
198
200
197
191
188
191
200
209
202
188
180
192
204
204
194
184
188
199
206
211
214
215
210
206
207
215
219
216
208
198
193
192
197
200
196
199
202
204
206
202
197
194
195
194
188
185
189
198
203
199
193
191
192
195
198
202
205
210
201
191
183
194
203
203
192
181
186
197
206
210
213
213
209
205
203
205
204
200
197
193
196
202
205
203
192
190
190
196
205
205
196
180
175
181
189
193
196
200
205
205
201
192
191
193
196
200
208
213
214
206
200
200
203
198
189
184
188
196
200
202
204
207
210
209
209
206
201
198
200
206
211
212
209
200
189
190
188
189
197
204
198
184
175
185
197
203
201
199
203
209
210
203
199
196
194
201
209
215
216
209
205
206
206
198
191
190
196
201
201
199
199
203
209
209
206
199
199
203
213
221
223
216
206
198
192
197
194
187
186
193
200
201
198
201
206
204
198
193
195
199
207
211
213
210
206
208
211
212
204
198
203
212
212
202
193
195
204
210
206
205
209
212
209
199
190
188
194
204
216
223
219
207
197
196
201
210
208
195
182
182
195
206
206
204
199
196
192
188
187
190
197
206
211
215
214
213
210
201
192
190
200
214
213
203
195
197
205
204
204
206
220
227
221
201
188
184
192
204
214
216
207
195
188
195
199
203
206
202
191
186
191
194
194
192
186
187
185
183
186
191
197
201
202
201
209
211
206
198
191
193
199
205
205
203
200
198
194
189
191
203
218
226
224
215
207
204
203
205
210
209
201
193
190
199
186
182
186
196
201
199
194
189
183
181
182
182
181
180
187
197
205
203
194
191
198
203
205
202
201
195
193
192
198
207
206
196
184
182
190
201
206
207
209
214
222
222
214
204
200
200
200
198
199
209
182
173
175
188
202
207
201
189
182
181
185
183
178
179
190
206
214
206
197
194
199
202
200
199
199
194
188
189
200
214
211
197
188
195
211
215
207
194
189
198
213
220
210
200
195
199
204
204
203
207
192
187
185
190
198
197
196
190
186
187
189
187
185
188
199
208
209
202
198
200
205
202
194
186
189
192
193
197
208
214
210
200
200
213
227
224
210
196
189
192
197
202
200
197
198
204
210
208
202
196
198
197
198
195
192
186
188
189
191
192
192
190
192
197
204
205
201
193
192
199
205
197
183
181
185
193
199
200
205
210
206
201
204
212
215
210
203
198
200
201
199
197
198
201
204
206
211
210
204
195
189
194
200
197
191
186
188
194
198
197
195
194
192
196
200
200
195
192
196
201
196
184
175
180
190
196
199
200
202
206
203
197
196
196
192
187
187
196
210
215
209
201
200
205
207
202
202
204
206
205
188
191
195
198
197
195
197
198
200
199
197
194
188
189
192
199
199
204
209
205
194
177
172
184
198
200
198
200
209
213
204
194
189
194
191
186
185
196
211
217
210
200
198
206
207
201
194
193
199
207
187
189
191
194
197
198
197
193
187
187
189
192
188
188
195
203
205
205
207
205
194
179
177
189
204
205
199
200
212
217
207
197
196
208
209
206
201
203
210
209
200
190
188
198
204
201
192
185
188
200
187
188
190
189
189
190
191
187
179
175
178
189
194
198
206
207
203
192
188
192
194
189
189
201
215
209
196
194
203
212
210
204
205
212
215
211
205
204
204
202
195
191
192
197
200
198
194
193
198
204
187
188
190
187
181
184
193
202
196
185
181
189
202
210
211
206
191
183
182
189
196
196
201
211
218
206
186
176
187
204
211
207
205
201
199
193
191
195
199
203
204
209
210
208
199
193
196
208
219
220
188
190
194
193
186
190
204
217
218
205
190
188
198
207
207
195
185
186
196
205
207
200
200
205
205
192
176
169
181
195
204
204
200
197
191
185
182
188
196
204
211
217
217
211
196
187
193
211
228
231
195
191
194
200
202
203
204
207
212
206
192
186
193
203
201
192
187
194
207
216
213
202
191
185
183
183
181
181
185
191
196
199
199
204
202
197
193
194
200
206
208
209
208
202
194
186
189
201
215
223
193
189
194
206
212
207
200
194
197
196
191
187
191
197
194
189
189
194
205
210
209
198
188
177
177
185
194
196
197
195
194
196
199
204
207
205
201
203
206
206
203
199
198
199
195
191
193
196
202
208
185
183
192
205
210
205
197
194
195
195
193
194
195
195
191
190
191
194
195
196
197
195
191
190
191
194
197
200
203
205
204
198
194
193
197
197
198
202
207
204
201
200
202
206
202
200
204
208
209
206
177
181
190
197
199
192
194
196
198
195
194
197
200
197
197
193
195
196
197
199
201
200
199
200
204
201
197
196
200
207
208
202
196
198
199
196
196
199
200
200
197
203
209
209
204
200
207
217
220
210
183
184
189
188
183
177
181
191
193
193
192
194
197
195
195
194
198
200
202
209
213
207
196
192
194
197
197
196
201
207
208
205
209
216
213
203
193
192
192
191
193
199
205
205
198
194
198
208
214
210
189
190
192
188
179
171
172
182
189
191
194
193
186
181
181
191
200
205
206
210
214
206
188
177
179
190
199
205
209
210
207
207
213
220
215
202
190
189
190
190
190
193
198
199
196
190
189
196
202
204
196
196
195
193
190
184
184
190
193
198
199
193
184
173
176
190
207
212
206
203
206
207
197
187
182
191
203
211
214
210
204
197
194
194
195
192
193
200
203
204
199
193
193
193
193
193
196
198
199
200
206
200
193
195
201
207
209
206
202
201
199
193
187
185
188
200
210
210
200
194
202
215
218
210
201
201
204
208
209
209
201
188
174
170
180
196
206
208
207
206
205
197
190
187
190
198
210
212
209
202
209
200
190
191
200
214
220
214
204
193
188
189
198
203
204
199
196
192
184
184
196
214
222
219
212
205
203
203
204
208
210
200
187
183
194
209
209
196
188
188
196
198
192
186
188
199
214
218
210
203
202
200
194
192
194
202
210
209
197
182
176
185
202
211
204
189
181
178
179
183
192
199
204
205
205
205
201
195
196
206
216
217
209
206
208
206
194
179
171
177
190
197
194
189
192
200
206
206
205
202
194
200
203
199
191
190
199
205
197
184
177
187
203
209
197
185
183
192
198
198
193
188
186
192
200
204
201
188
186
192
206
213
211
205
200
190
181
178
186
196
203
200
195
197
202
204
201
196
194
197
189
191
196
196
193
192
199
204
205
197
191
197
205
206
200
192
197
209
218
213
201
188
184
189
196
199
197
189
184
187
191
195
197
196
191
185
184
190
207
221
224
209
195
189
198
205
208
202
197
193
185
175
176
188
198
204
202
202
205
206
205
201
203
204
203
201
203
210
214
209
201
188
184
184
191
196
200
199
194
189
190
193
198
202
203
204
199
194
202
216
225
215
196
179
186
205
216
216
205
194
185
172
174
188
206
212
203
197
196
203
207
202
198
198
200
202
202
204
202
197
189
179
175
180
191
204
212
213
205
200
201
206
212
219
223
220
209
195
190
196
206
210
203
196
197
204
214
215
212
205
187
188
191
198
206
207
200
193
192
198
200
198
190
184
185
193
201
204
200
190
182
175
173
179
195
208
219
213
204
201
206
210
214
216
215
213
207
201
194
189
190
198
208
216
213
202
201
205
214
219
197
200
202
198
191
189
191
194
195
195
196
195
188
178
178
191
203
208
201
194
192
191
191
192
198
205
206
199
194
196
203
207
204
200
195
196
201
206
205
198
189
190
204
214
212
199
195
202
213
220
198
198
193
184
177
177
184
191
193
192
193
192
191
189
189
195
204
205
200
196
200
208
212
209
206
202
196
187
185
191
200
206
206
202
196
192
195
201
203
199
192
195
204
210
204
197
198
201
201
202
194
191
186
180
180
183
186
188
187
187
188
192
198
206
208
207
200
194
192
198
205
211
216
218
218
212
201
189
187
195
205
216
222
221
212
199
192
191
191
194
196
202
210
207
198
195
200
199
186
177
192
194
192
197
205
208
202
191
185
186
187
188
197
208
216
211
198
188
191
203
207
207
207
217
224
223
208
193
191
204
218
223
224
222
214
202
192
191
194
200
203
205
204
196
183
182
191
198
186
174
187
195
201
213
222
223
215
203
197
196
194
192
198
207
211
205
195
190
196
207
209
203
201
207
216
215
204
194
198
212
220
217
207
205
205
201
194
192
199
206
205
201
192
188
177
178
188
200
204
196
181
188
198
205
210
211
210
206
207
205
203
203
205
209
204
197
193
195
203
208
204
198
198
203
205
201
197
196
202
214
213
201
192
194
202
203
195
188
191
198
199
196
194
192
192
193
197
208
215
214
187
188
193
196
198
196
194
194
192
188
188
192
197
201
195
193
195
198
201
200
201
200
203
213
224
228
218
207
201
202
207
203
192
190
198
210
213
206
205
206
209
209
205
198
192
186
181
180
188
193
185
180
183
192
196
194
191
186
176
166
163
171
184
192
191
193
200
201
199
198
202
208
212
215
221
222
213
199
190
194
205
207
203
200
201
205
206
201
199
203
207
206
203
196
192
187
186
190
197
205
186
180
182
190
195
190
185
177
171
169
174
184
192
194
189
190
195
198
200
199
204
205
204
202
201
200
192
185
184
192
203
209
209
206
204
204
202
196
196
198
201
203
203
199
200
202
204
206
203
202
189
186
183
186
186
185
181
178
182
192
201
208
204
199
189
186
188
196
203
204
200
190
184
184
187
187
183
179
182
190
196
199
201
204
203
200
196
192
192
195
197
200
201
207
211
211
207
204
199
196
188
185
182
179
179
180
183
183
188
195
204
205
203
198
195
191
194
202
209
208
195
183
178
186
194
195
193
190
190
190
188
188
194
202
205
199
192
190
192
197
200
201
200
206
209
207
203
201
201
209
178
181
183
186
187
189
187
183
179
176
180
185
193
198
200
200
201
205
209
205
197
192
197
207
212
211
206
204
200
194
186
186
195
205
207
202
197
199
202
204
204
201
199
199
201
204
204
205
211
219
175
180
189
200
205
204
197
185
170
161
162
173
187
196
201
202
201
202
200
197
195
201
212
222
220
210
205
203
202
196
190
190
197
206
209
208
208
210
210
204
201
199
197
197
200
206
211
214
213
215
179
182
190
200
206
206
200
193
179
172
167
173
182
192
200
205
204
199
193
187
186
191
201
212
211
203
193
191
192
194
192
192
196
201
206
211
218
220
212
199
195
194
195
196
199
206
213
213
211
209
186
184
185
188
194
197
199
196
194
188
182
177
179
188
199
206
206
199
189
184
181
181
186
194
204
203
192
183
182
188
194
197
197
197
197
203
211
215
209
200
193
193
193
196
199
205
207
210
210
210
186
186
187
187
191
193
193
192
191
190
184
182
184
191
199
201
197
191
188
185
184
183
186
192
205
205
196
183
177
188
203
213
211
200
195
193
199
202
206
205
201
198
196
199
204
207
208
208
205
205
182
188
196
198
199
195
189
184
181
178
180
184
196
203
202
197
192
189
189
190
192
195
202
205
209
206
196
190
189
198
209
217
214
204
198
195
196
198
202
204
209
210
210
212
215
217
216
205
196
191
182
193
203
207
201
194
192
191
188
181
178
184
198
204
203
199
197
201
202
197
193
195
207
215
210
197
192
198
204
206
202
201
202
203
204
207
207
205
201
200
209
222
228
222
216
214
212
198
187
184
187
195
202
201
193
190
196
208
211
200
187
184
192
200
201
199
202
212
215
205
194
192
199
206
199
190
190
201
209
204
190
181
186
199
206
210
212
212
203
199
208
221
226
219
208
201
198
195
189
187
191
191
191
190
191
190
197
209
215
208
197
187
189
195
199
199
200
205
210
206
199
192
189
194
197
196
197
200
201
194
184
176
183
197
204
206
208
211
212
211
208
207
207
204
198
194
197
200
201
198
190
187
186
190
194
193
192
189
192
197
198
194
192
195
201
202
197
192
195
202
201
195
192
196
207
211
209
203
199
194
189
185
190
199
201
200
200
206
214
216
210
201
198
198
201
202
208
212
209
202
189
187
187
192
196
195
187
176
176
186
196
199
196
194
199
199
195
188
192
201
201
196
195
205
214
218
213
209
209
206
205
202
204
204
201
198
197
206
213
215
209
201
199
204
210
213
215
215
210
204
195
196
196
192
192
192
193
187
185
188
197
200
198
192
191
191
196
201
207
205
200
195
196
204
208
208
210
216
220
218
216
218
219
213
204
199
203
208
212
206
201
201
206
212
213
212
209
206
206
208
205
212
210
200
191
190
197
201
197
193
195
198
198
192
189
190
200
211
214
206
196
192
194
195
195
196
204
212
217
214
214
221
227
219
205
200
206
216
215
205
196
197
204
212
213
209
200
192
197
208
207
210
209
203
194
193
196
199
194
192
193
196
195
191
188
194
205
209
204
193
190
193
196
197
195
194
199
204
205
203
204
212
219
213
202
198
205
213
212
203
198
199
203
207
210
205
193
185
192
206
187
187
189
192
195
196
193
191
189
193
197
194
186
178
184
197
204
202
191
184
189
196
203
205
203
196
193
193
198
203
204
200
196
198
198
198
195
192
191
195
200
205
205
201
196
194
190
189
196
207
176
174
179
186
192
194
193
189
187
192
196
190
178
171
180
197
208
203
195
192
197
200
202
203
205
200
191
189
197
205
204
193
184
187
197
201
195
185
181
188
201
208
207
198
193
197
201
204
208
207
181
184
188
195
197
196
193
190
188
190
189
186
181
181
190
201
207
204
201
201
204
200
196
194
200
200
194
190
194
202
203
195
187
189
194
200
199
196
194
197
200
206
206
204
205
212
218
221
213
201
192
192
197
202
204
198
193
189
189
190
189
189
194
200
202
200
199
197
198
200
199
196
195
192
194
194
192
190
192
198
201
200
196
192
190
192
196
201
207
203
199
199
205
212
213
213
214
216
215
208
197
192
191
198
202
196
187
185
193
202
202
199
201
207
205
199
190
187
188
189
189
193
197
200
196
191
188
192
195
199
199
199
199
198
191
186
186
193
202
200
196
197
207
218
216
202
196
201
215
222
199
190
184
185
191
188
183
185
198
211
211
200
194
196
201
199
190
185
186
189
191
192
198
201
198
192
189
196
203
202
196
197
202
209
203
192
183
185
195
199
200
203
208
217
215
200
189
194
213
227
195
188
184
180
180
181
181
185
195
203
201
190
175
179
194
202
199
186
185
190
194
191
188
191
198
198
196
195
199
196
193
193
200
208
204
193
184
187
198
207
207
205
207
211
209
200
193
194
206
217
187
188
191
188
185
184
185
188
187
188
188
179
172
175
192
203
199
185
182
188
195
191
181
187
200
204
196
185
184
187
192
194
196
198
195
186
185
194
204
212
211
209
207
207
204
198
196
198
204
205
187
186
195
198
198
199
200
199
191
180
176
179
185
191
200
199
190
183
183
192
197
192
187
197
210
210
198
184
183
190
197
198
196
193
191
185
188
196
201
201
206
211
213
209
202
197
202
211
213
205
190
181
187
195
203
211
213
207
193
179
171
180
195
208
206
196
186
184
195
205
206
200
198
207
214
214
207
199
199
201
199
198
198
199
198
198
201
200
195
189
190
205
214
210
201
198
207
221
221
214
194
174
171
185
202
212
210
201
189
174
167
180
200
216
210
196
185
188
202
212
212
209
205
204
207
213
220
219
211
200
193
191
196
203
204
207
212
209
199
186
181
190
199
203
199
197
204
214
218
217
192
178
174
186
199
203
200
194
187
177
175
183
197
208
202
192
185
188
195
202
208
207
204
199
201
210
222
222
209
195
185
184
189
192
194
199
206
211
209
196
182
181
191
201
200
197
193
196
203
209
185
190
195
202
203
199
195
193
191
190
192
196
200
200
194
189
184
183
186
190
196
196
194
192
196
204
209
207
193
187
182
182
185
187
184
185
193
206
209
200
191
187
198
209
208
199
191
190
198
205
183
195
210
213
207
196
190
191
194
194
198
201
204
200
196
189
186
184
189
194
199
191
179
176
186
198
204
196
189
185
181
183
189
196
197
194
195
198
200
198
196
201
212
218
213
202
197
202
209
212
184
190
203
208
202
192
187
188
189
192
194
198
198
196
193
190
192
195
202
212
215
197
172
164
176
194
204
203
198
191
184
185
194
209
216
211
202
194
193
193
200
211
219
215
203
194
198
212
221
221
187
188
193
196
192
186
184
187
192
195
196
196
187
177
176
186
199
206
213
217
217
205
186
174
176
191
203
215
214
206
198
192
196
208
214
212
207
198
193
191
202
215
220
207
189
180
188
205
219
218
200
195
194
193
188
184
186
193
199
203
203
198
187
175
172
186
205
218
213
208
213
219
215
199
186
189
203
217
222
218
208
198
193
193
197
202
206
204
201
198
203
214
216
203
188
179
185
196
204
202
206
202
194
195
192
193
195
197
197
198
198
200
200
194
189
194
206
210
201
194
206
222
227
210
188
187
202
214
219
214
207
198
191
188
196
202
206
204
202
199
200
202
200
198
192
193
197
202
200
191
195
191
191
196
201
202
200
199
194
188
187
194
203
208
201
196
195
191
181
180
193
209
212
200
187
186
201
211
213
209
202
196
196
201
210
211
205
195
191
191
187
181
179
186
195
205
212
211
204
195
179
180
193
201
203
198
198
201
195
186
178
185
194
199
192
186
183
181
177
175
182
190
193
192
191
195
200
206
206
207
206
202
204
211
215
210
197
191
195
197
189
179
177
188
200
205
205
200
198
196
179
189
204
204
193
182
185
200
204
196
187
185
190
186
180
179
188
194
193
186
182
187
191
200
206
205
201
194
199
208
217
216
210
206
202
191
188
196
213
220
212
199
198
210
214
205
188
180
183
192
191
201
208
200
182
173
182
199
206
204
195
192
192
187
181
183
197
208
213
206
198
196
200
207
211
205
192
185
190
206
217
217
207
198
191
188
192
200
215
225
222
215
211
212
213
204
190
185
189
193
194
199
196
188
178
178
184
194
202
203
200
197
194
189
187
189
197
208
216
217
212
203
199
194
194
191
185
184
189
195
204
205
197
195
199
207
206
202
195
199
207
208
205
200
199
205
209
209
210
206
187
186
185
187
190
193
189
190
193
200
206
202
193
188
186
188
195
203
210
210
207
199
188
182
182
187
194
198
196
195
192
189
187
195
211
223
221
206
185
176
184
198
207
207
203
205
211
218
218
212
180
181
185
194
200
199
193
189
190
197
206
204
192
181
178
187
196
200
199
197
198
195
192
188
191
198
206
211
206
198
190
182
180
187
199
214
219
211
197
183
185
199
221
227
215
201
197
202
212
216
181
181
187
197
204
203
196
192
192
195
201
203
197
188
184
190
200
201
197
194
201
212
215
210
204
204
206
209
204
199
196
189
182
183
187
195
205
213
207
196
193
203
222
227
212
195
187
197
210
220
191
186
192
202
209
208
205
201
197
193
194
198
203
203
201
202
203
202
195
198
215
231
233
220
204
201
201
203
201
199
199
201
199
196
193
193
201
206
204
196
192
196
207
210
202
197
199
203
206
211
195
194
196
206
212
211
206
201
197
194
190
191
198
206
210
206
200
193
193
203
222
234
230
216
201
198
201
203
202
199
199
203
208
208
207
201
203
206
200
192
186
189
199
204
204
206
210
205
192
187
196
196
197
199
204
202
196
192
193
191
187
186
190
204
210
206
191
182
189
206
223
226
217
210
202
203
201
200
199
199
199
195
194
196
199
203
210
213
209
199
194
196
206
211
206
204
204
198
185
176
196
198
194
189
190
190
191
190
192
192
190
188
191
203
209
203
190
183
191
206
216
215
209
209
207
206
201
197
198
204
202
191
177
175
187
200
208
210
209
207
205
210
216
214
204
196
196
199
200
196
196
197
197
192
189
188
195
201
202
200
199
201
206
208
208
203
198
197
200
203
202
200
202
207
210
209
202
199
203
210
205
192
179
178
190
200
198
191
186
192
201
212
212
205
197
196
208
218
225
224
200
203
205
206
200
197
199
199
196
190
189
197
204
202
191
187
189
194
196
193
188
189
198
212
223
223
212
199
200
208
215
217
210
205
205
202
204
210
218
224
215
203
192
193
201
205
201
195
193
189
189
190
191
195
197
199
201
196
181
166
167
180
189
189
184
187
199
202
196
185
188
203
222
235
235
223
202
187
183
198
216
223
220
212
206
205
203
207
214
218
216
210
204
200
200
198
199
201
208
210
184
186
188
195
199
199
193
181
166
160
168
185
193
191
184
189
198
200
198
197
205
211
218
218
214
207
191
177
175
188
206
218
215
209
201
197
197
198
199
205
209
214
211
205
200
199
203
209
212
210
188
195
200
204
203
198
187
175
166
174
190
202
204
200
195
194
195
197
200
210
214
206
190
181
187
194
193
185
178
185
199
206
203
199
196
193
190
187
188
195
203
207
205
203
200
200
203
203
198
197
190
198
203
204
199
193
185
178
180
186
197
204
204
205
208
204
201
199
201
206
203
190
172
170
183
199
204
199
189
187
192
196
198
196
196
195
193
190
192
197
201
200
197
197
198
197
191
188
188
196
177
186
190
191
190
188
190
190
186
183
181
185
192
199
209
212
209
202
198
192
188
184
184
190
199
206
206
204
197
190
189
190
192
193
194
198
204
205
204
205
203
199
194
194
196
195
192
191
199
212
171
171
173
177
183
190
196
194
185
174
167
172
185
196
201
202
200
197
191
186
186
193
203
210
206
201
198
198
197
191
188
186
186
189
192
199
206
210
207
201
202
201
198
195
198
204
206
208
212
216
178
171
167
171
183
194
198
196
187
178
176
183
193
199
201
196
190
182
180
184
192
201
209
210
204
195
185
184
185
187
186
182
182
186
193
201
205
203
197
196
200
201
201
196
198
204
211
213
212
209
191
179
171
174
186
196
201
196
190
188
192
195
201
204
204
200
189
179
177
185
197
201
202
198
196
189
180
175
176
183
185
183
184
194
202
207
202
195
192
195
200
198
195
192
196
202
206
210
209
208
190
183
182
185
195
199
201
193
188
186
189
190
195
201
204
202
193
184
180
188
196
199
196
190
186
184
180
178
182
189
194
194
194
200
209
211
204
194
193
196
201
195
190
189
195
204
212
218
218
212
175
177
185
193
200
200
196
187
179
171
170
174
184
193
201
199
194
190
191
191
194
197
198
193
189
186
190
195
201
202
199
197
196
201
207
212
210
202
194
194
198
200
195
190
194
209
226
230
222
208
167
174
187
199
200
198
194
188
182
172
167
171
184
194
197
195
194
198
203
201
194
193
198
201
203
201
205
214
217
208
199
195
196
201
205
210
214
206
193
188
197
208
207
194
191
204
221
222
208
195
176
180
188
195
197
195
196
203
204
196
184
183
189
194
193
190
193
205
213
209
197
189
189
198
204
209
212
214
208
199
192
193
199
203
204
205
207
203
194
187
197
210
211
198
188
192
202
202
198
195
188
191
192
196
197
196
202
217
224
218
202
193
190
193
195
194
194
203
210
210
201
188
178
181
194
201
204
198
193
191
191
195
203
206
204
201
199
199
197
196
197
203
206
204
197
191
192
197
200
202
197
195
195
198
197
196
201
212
219
218
209
197
192
194
200
199
194
188
194
203
201
189
178
178
189
195
192
188
190
193
197
197
199
203
204
202
201
202
202
200
196
194
199
202
204
198
199
204
206
203
194
189
194
197
196
192
191
196
202
206
203
197
194
194
199
197
185
179
183
194
197
189
181
186
198
199
193
190
194
201
202
198
194
196
199
200
199
202
201
201
199
198
198
194
193
196
204
210
209
201
193
189
190
191
191
190
190
192
193
194
197
198
195
193
193
190
186
184
190
193
191
185
185
196
206
207
202
196
196
200
204
207
204
197
193
193
193
193
197
201
206
208
201
190
179
183
197
209
209
202
202
197
192
189
190
194
201
197
192
190
192
196
198
194
193
191
192
194
193
189
186
185
190
199
204
205
203
202
197
196
202
213
219
209
194
184
183
188
192
198
205
208
204
191
182
184
193
204
207
206
207
205
196
190
192
202
208
202
192
186
189
196
201
200
197
198
199
195
189
183
186
195
201
202
197
196
200
206
199
195
200
215
228
223
205
192
187
189
188
186
188
195
199
195
191
187
189
193
200
209
197
201
197
192
191
200
205
202
192
190
196
202
202
201
199
200
199
190
180
177
186
200
205
204
200
196
196
199
199
196
202
212
224
226
216
204
197
190
182
174
174
183
191
193
189
185
185
188
197
206
182
191
196
192
187
190
195
196
194
193
197
200
198
193
195
199
200
192
182
180
185
190
196
200
204
203
198
193
192
193
199
201
206
208
205
202
198
193
185
181
181
187
192
192
187
184
187
193
199
200
178
184
193
193
186
185
191
193
193
191
188
187
188
189
195
201
203
201
193
185
184
183
184
195
204
209
202
193
188
190
193
194
189
186
184
189
196
198
201
200
199
201
204
203
199
198
200
205
206
199
190
184
187
193
196
194
190
186
185
182
181
186
194
200
202
198
200
199
197
188
185
185
194
196
199
200
200
196
192
191
195
191
185
180
178
184
194
203
208
207
204
208
216
219
213
202
200
203
210
209
204
188
182
193
203
199
188
177
177
182
185
193
207
214
206
192
183
183
187
189
190
203
211
210
198
191
194
198
202
198
197
198
200
196
191
193
201
205
204
200
197
205
216
222
213
199
190
196
211
219
207
193
186
191
197
193
182
174
178
186
194
201
207
210
201
184
171
170
182
191
202
207
215
210
198
193
195
199
198
194
196
207
217
213
204
200
200
202
202
197
196
202
210
214
209
199
194
204
220
223
200
197
194
190
185
180
179
179
187
196
200
197
193
191
188
181
174
174
184
201
206
205
196
191
193
198
200
196
187
185
193
207
216
212
201
190
188
196
203
208
207
205
205
205
206
201
204
215
224
221
196
197
198
192
186
183
185
187
192
197
200
195
185
179
182
186
187
188
195
204
208
198
181
175
185
197
203
196
190
188
194
205
205
198
190
179
178
192
202
208
209
208
206
206
203
201
205
213
219
214
197
194
194
194
197
198
196
191
187
188
189
193
191
188
191
192
194
194
197
204
204
194
183
183
191
199
206
204
203
203
205
204
204
198
194
189
188
192
194
195
199
209
212
210
204
201
205
211
208
203
197
187
183
192
201
204
201
189
176
171
173
185
196
202
200
195
190
187
189
193
194
195
196
198
205
207
208
210
209
207
205
203
205
206
206
204
206
202
193
185
190
204
210
209
203
206
214
216
209
202
191
177
174
184
196
203
198
187
171
160
159
175
190
205
204
195
186
180
180
183
192
200
206
207
207
206
209
211
206
199
194
193
194
196
199
204
210
208
201
193
191
197
199
201
202
210
221
226
221
212
182
179
178
185
191
192
193
189
180
173
173
182
193
201
200
197
191
185
179
181
192
201
205
200
198
202
209
210
203
195
190
188
186
185
183
188
198
208
210
201
190
185
188
195
201
208
216
219
221
219
186
194
201
200
195
190
190
191
194
197
204
206
205
200
197
198
198
192
186
185
191
195
192
187
189
199
209
210
204
196
190
188
190
189
183
182
187
199
206
199
188
179
187
199
205
202
198
199
206
212
197
203
210
210
204
196
191
190
193
202
213
219
213
203
196
196
197
195
189
187
190
189
183
182
189
199
208
211
205
196
188
187
194
199
197
189
186
191
198
196
189
189
199
208
209
200
195
192
199
209
202
200
206
211
211
205
194
189
188
193
202
210
210
202
197
194
194
191
192
190
192
189
184
184
189
198
207
209
204
193
182
183
193
203
201
193
191
194
195
194
198
205
213
211
206
200
199
203
209
212
199
193
197
205
209
205
197
189
188
192
195
199
201
197
192
193
194
198
196
195
196
196
196
193
190
191
198
205
203
196
190
186
190
190
188
191
196
200
196
191
197
207
218
211
201
194
199
210
220
219
195
191
193
196
195
192
188
188
189
193
195
199
201
196
189
191
199
207
202
196
195
198
200
192
181
183
191
201
204
203
203
200
195
189
185
190
199
202
194
188
193
206
216
212
201
190
189
200
211
214
190
189
193
194
189
182
177
180
187
190
195
199
203
198
189
189
199
210
208
199
195
195
191
184
174
180
191
199
200
201
203
205
204
199
197
202
202
196
191
188
194
202
210
212
203
191
184
187
200
210
178
179
193
204
202
189
179
183
187
190
189
193
199
198
188
187
198
209
213
209
202
193
186
178
178
186
195
197
195
192
194
195
201
210
219
214
203
194
194
200
200
197
197
203
203
196
191
195
202
211
168
174
195
213
213
199
187
189
196
197
191
187
189
186
184
186
197
209
214
211
203
196
189
188
191
196
198
195
195
193
190
186
193
209
219
212
200
200
212
218
209
197
195
201
203
198
194
199
207
210
176
185
203
212
204
191
185
193
201
200
193
188
185
181
180
186
198
206
203
199
199
199
201
201
204
201
196
193
198
204
202
198
195
203
206
199
197
205
223
228
215
202
205
215
213
201
190
192
198
200
192
205
211
204
188
180
184
191
194
193
190
188
184
179
178
185
194
197
194
191
198
205
208
206
202
195
189
188
199
209
216
213
206
198
194
190
195
207
218
221
210
206
208
217
216
206
195
192
196
200
201
215
211
198
185
183
186
189
186
186
187
189
186
179
178
185
189
192
193
197
206
209
206
199
192
187
185
187
195
205
214
215
205
196
195
198
203
207
205
202
199
200
202
209
212
210
207
205
207
210
202
211
206
197
189
190
190
190
191
193
197
195
191
188
187
189
192
191
192
199
208
209
206
198
196
194
193
194
196
200
201
199
194
193
200
208
211
208
199
190
188
195
203
210
213
210
208
205
206
206
200
197
194
195
195
196
193
191
192
198
203
205
201
200
198
198
195
191
189
191
201
211
210
208
207
207
208
209
206
201
195
188
186
192
201
210
213
210
201
192
192
200
217
224
217
205
196
194
196
198
193
185
187
200
212
211
202
194
187
190
197
204
208
205
202
199
197
192
185
186
204
220
226
220
211
209
212
214
211
203
197
190
189
194
203
207
212
211
204
198
199
206
219
221
211
200
195
195
199
206
193
186
197
220
234
229
213
201
192
192
194
198
201
199
197
198
199
197
193
198
219
235
234
215
199
197
205
211
210
201
194
191
196
204
207
210
214
215
207
201
199
202
203
200
198
201
208
210
206
211
195
197
207
226
231
220
206
201
203
207
201
191
185
184
189
196
200
199
202
210
226
236
227
205
187
187
200
206
200
189
184
189
195
203
209
212
218
219
210
202
197
197
194
195
199
211
218
215
204
199
198
197
196
197
192
182
178
187
201
208
201
187
177
182
192
200
200
196
198
208
219
223
216
202
193
193
200
199
193
183
178
178
182
189
199
209
217
218
211
201
198
202
208
214
216
218
217
208
194
186
197
190
180
166
159
157
163
175
186
190
187
183
183
192
202
205
202
196
197
201
204
207
209
208
204
202
201
200
198
192
186
181
179
180
188
199
205
205
201
197
199
208
218
220
219
216
214
207
199
195
196
190
183
177
173
174
178
181
180
177
180
185
190
196
203
206
206
205
200
198
197
201
204
207
206
203
203
202
203
203
202
195
191
189
193
198
193
186
183
187
197
204
203
197
197
202
213
214
214
213
204
205
201
192
184
187
195
205
206
201
201
203
204
201
196
191
189
190
188
186
187
188
190
191
194
196
194
191
191
200
211
219
219
212
201
187
184
193
210
217
212
199
192
199
216
224
221
207
198
192
193
193
188
176
168
177
193
207
206
198
194
196
195
195
196
201
204
196
182
172
176
189
200
205
205
199
189
184
187
199
209
211
207
199
191
187
194
209
219
220
211
201
200
209
217
212
201
188
191
199
183
189
186
179
173
181
192
200
200
194
193
193
192
192
195
201
204
196
184
182
190
198
200
200
200
199
194
190
191
198
203
201
193
187
183
188
198
210
218
216
213
210
207
205
202
200
197
194
198
205
187
200
204
202
197
195
192
190
190
195
200
204
202
198
197
198
194
188
189
200
213
212
197
190
193
201
203
200
199
200
206
203
197
191
193
197
205
208
208
209
211
211
204
195
192
197
203
208
205
202
194
209
218
216
206
197
189
187
190
197
204
207
204
200
199
195
189
187
190
204
213
211
197
191
194
201
202
198
196
198
205
209
203
198
196
203
206
207
205
204
203
199
192
187
190
195
201
202
203
205
194
203
209
205
194
187
186
190
197
197
196
193
193
196
198
198
196
190
190
190
194
196
196
196
197
198
196
190
187
193
201
206
200
188
185
195
205
210
205
199
192
188
186
188
193
196
193
193
203
215
190
189
189
185
183
183
190
196
196
193
187
186
190
196
199
199
199
193
191
188
188
191
191
196
198
198
197
193
188
188
194
196
190
181
177
187
201
205
204
197
191
189
190
190
196
200
199
201
209
219
190
184
177
180
183
188
193
194
192
190
193
200
205
205
202
196
193
191
194
200
205
204
199
196
198
202
199
195
189
187
189
188
190
192
191
195
194
191
191
196
201
199
192
188
193
203
210
212
212
210
200
187
179
182
189
193
194
189
185
190
203
216
215
208
201
194
190
191
198
212
222
220
208
196
190
189
193
193
191
190
189
186
190
203
213
208
191
178
179
192
203
201
190
182
189
201
212
219
215
207
203
195
186
185
191
196
196
188
182
186
197
205
202
196
194
196
197
199
201
209
216
216
204
188
173
170
179
193
200
201
190
183
187
200
215
216
202
186
180
188
194
195
190
185
190
203
214
223
222
210
192
191
186
186
192
197
197
190
184
182
184
184
186
188
194
198
200
201
200
197
196
195
190
181
171
168
181
199
210
204
190
180
178
187
202
213
214
205
191
184
187
193
194
189
191
206
217
223
221
212
177
179
185
191
197
197
193
187
184
184
183
183
189
197
201
197
192
190
195
195
188
182
184
186
190
194
200
204
204
196
189
188
188
188
195
207
217
217
202
191
192
199
199
189
189
202
217
219
209
201
171
174
186
197
201
195
186
183
188
193
197
195
200
203
202
193
186
185
194
199
197
188
187
191
202
211
209
200
192
190
193
202
206
203
198
201
207
211
202
198
198
207
202
188
187
198
210
210
199
197
183
186
192
201
203
193
183
183
195
205
206
201
197
197
195
192
190
189
194
199
201
197
188
188
193
198
197
194
192
193
201
207
209
208
205
202
201
200
197
195
196
201
200
196
196
198
203
204
200
201
199
198
203
207
205
196
189
193
199
203
201
196
194
194
196
197
192
187
184
191
196
192
185
179
179
180
181
189
199
204
203
198
199
201
207
210
205
198
192
187
188
192
199
204
204
200
198
200
203
204
201
198
201
205
199
195
194
199
200
197
193
192
193
198
201
198
189
181
180
186
189
186
181
181
184
181
178
179
188
199
197
193
189
194
206
210
205
195
189
189
195
199
201
200
193
191
194
203
205
202
192
188
186
190
191
191
195
200
199
192
191
192
194
199
199
195
187
182
184
189
190
186
187
194
202
197
182
171
172
184
196
198
196
195
195
196
194
188
187
198
209
213
204
188
176
179
196
210
209
198
185
179
173
173
180
190
194
194
191
188
190
192
191
191
194
193
189
187
187
191
194
197
198
202
205
201
190
178
173
183
198
209
205
193
184
184
186
188
189
197
208
211
204
188
179
187
205
217
209
197
189
188
178
174
182
194
199
193
186
181
184
190
189
190
194
200
199
191
185
186
194
202
205
200
196
194
196
198
195
198
207
217
214
199
190
191
201
203
195
186
183
191
196
197
198
203
209
211
207
198
196
199
193
188
190
202
210
204
188
180
182
190
198
201
204
209
206
193
183
181
189
199
201
198
193
193
200
204
205
207
214
224
226
217
210
211
222
222
202
180
168
176
190
198
201
201
201
201
202
202
190
196
196
191
188
197
209
212
199
184
183
188
197
200
202
202
202
195
185
180
182
186
190
195
201
204
206
202
197
197
205
217
223
223
216
214
220
221
208
192
181
182
190
195
194
189
190
196
201
202
184
187
189
184
178
185
198
210
205
191
184
183
184
186
188
194
200
198
190
182
178
178
182
192
201
211
211
203
191
186
189
194
200
203
202
199
203
208
208
206
201
199
200
196
191
187
188
194
198
200
192
183
175
176
178
183
191
196
197
189
183
184
185
188
190
191
197
203
195
185
180
182
188
193
196
202
208
207
201
189
185
183
186
186
189
196
200
204
203
203
202
204
205
201
199
194
191
193
195
195
200
186
176
179
188
190
187
182
180
179
184
195
202
203
193
188
191
197
196
188
185
192
198
196
193
192
202
209
206
197
195
197
200
196
193
199
208
210
202
195
190
194
201
201
199
198
197
196
194
195
198
193
190
192
194
194
187
181
176
178
189
205
215
210
192
175
175
187
194
193
191
195
198
197
194
195
204
208
198
194
202
221
228
216
201
199
209
212
207
196
189
190
193
195
199
200
204
206
208
203
197
205
208
202
193
189
187
185
185
187
198
211
216
206
186
172
173
185
195
199
198
198
194
191
194
203
212
208
196
193
205
227
234
218
201
198
202
210
207
201
195
194
194
198
202
203
207
215
219
216
202
211
211
199
189
184
187
189
191
197
203
210
211
201
191
186
187
193
197
202
204
201
193
184
185
199
214
218
212
205
205
211
211
205
200
200
203
202
198
195
194
198
205
208
208
206
206
212
215
214
209
210
201
191
187
185
187
189
192
197
202
202
200
198
196
199
201
199
195
194
198
198
193
183
183
188
205
214
216
212
205
197
194
196
200
205
205
201
191
184
185
197
208
213
213
209
204
200
197
201
205
204
196
188
188
188
188
187
187
189
190
187
187
191
194
198
196
188
181
179
182
191
192
191
187
184
186
192
200
204
204
197
193
193
198
204
207
203
195
190
193
201
206
207
207
209
206
200
194
196
194
200
197
193
192
191
190
187
185
182
180
180
186
188
190
193
188
179
173
171
178
188
193
195
188
182
174
174
183
196
205
203
195
190
193
200
206
208
209
209
210
208
201
199
204
209
213
212
209
207
180
194
200
199
196
194
194
190
186
185
188
193
194
193
193
194
192
185
182
181
187
191
191
190
188
185
179
180
188
200
209
206
198
195
196
201
205
207
212
213
210
203
196
196
201
206
211
214
213
211
173
184
197
200
200
197
194
192
190
194
203
210
210
199
196
201
207
207
200
193
192
192
191
189
189
191
195
201
207
209
209
206
207
210
210
204
202
202
202
198
191
187
191
197
202
200
197
197
199
201
185
184
187
193
198
197
193
191
190
197
208
216
212
200
193
198
208
212
201
189
183
188
197
201
200
196
198
204
207
203
199
202
210
214
210
201
196
196
197
190
185
185
194
201
204
199
190
183
185
192
203
191
189
192
197
196
192
188
187
192
200
208
209
199
191
192
198
202
189
176
172
186
207
217
210
196
190
193
194
190
187
192
199
202
195
189
193
200
200
192
186
189
199
206
205
200
195
189
187
194
205
199
196
197
197
194
187
186
187
191
197
204
209
206
196
191
190
191
183
176
175
188
206
214
206
193
189
193
195
192
189
191
193
190
185
187
198
207
202
189
185
187
198
206
208
209
207
200
198
204
193
193
197
200
196
189
183
184
188
192
196
202
208
210
201
191
189
190
189
187
185
187
192
195
192
188
193
197
201
200
199
196
191
187
185
190
200
202
195
185
179
185
197
208
216
217
208
199
195
203
178
185
195
202
196
185
182
185
190
194
195
198
203
204
196
188
189
197
206
205
195
182
177
178
184
194
198
199
197
197
199
197
193
193
194
196
194
191
189
187
190
194
202
215
219
211
194
183
186
201
177
182
196
208
205
192
185
188
195
196
191
190
193
196
190
187
193
212
229
230
214
194
182
184
194
202
198
190
186
188
191
190
192
198
206
204
193
185
190
203
209
215
217
218
209
192
181
182
196
211
184
183
197
212
213
199
190
193
200
199
191
188
191
197
193
192
201
219
234
238
226
207
197
198
204
205
197
186
181
184
185
183
188
202
216
212
198
191
199
209
218
223
227
220
202
182
180
196
209
214
187
186
194
204
206
201
197
198
202
201
198
197
199
200
203
205
205
208
210
213
214
209
206
202
202
199
192
189
188
191
187
182
191
206
216
208
198
198
204
207
206
211
219
219
207
189
191
203
211
207
189
186
191
197
204
210
209
202
197
197
200
202
201
199
201
206
201
193
184
189
202
209
204
195
190
188
190
194
198
200
198
197
202
206
207
201
198
204
209
204
193
193
202
214
216
208
205
202
200
198
188
190
193
197
206
217
215
202
192
191
199
203
199
195
195
194
192
188
186
194
206
208
201
191
188
190
194
197
200
204
209
211
208
205
200
198
201
209
214
209
192
184
188
203
216
219
210
196
189
196
191
196
198
198
202
204
202
198
194
197
202
202
198
194
190
189
189
191
195
203
207
205
199
197
200
203
202
200
200
203
208
210
206
204
202
203
202
208
212
211
200
189
186
199
210
213
201
188
183
187
201
200
200
197
191
187
187
191
194
196
201
202
201
199
196
193
192
191
192
193
194
195
201
206
213
212
208
204
202
202
200
200
202
207
207
207
202
200
203
209
203
199
197
198
204
203
198
189
183
185
206
202
199
198
196
191
188
187
184
186
191
197
199
201
198
195
194
191
182
178
185
196
206
212
213
212
209
206
203
201
196
198
203
210
214
209
201
201
202
207
209
205
200
196
194
198
200
197
193
194
208
202
204
210
210
204
191
186
182
182
186
191
192
189
190
194
199
196
189
185
194
206
209
207
202
202
204
203
200
197
196
200
204
212
214
210
209
204
203
206
209
204
195
184
183
196
206
208
204
204
203
202
206
213
211
200
189
187
193
200
197
190
180
175
181
196
208
213
209
206
204
207
204
198
195
197
201
199
191
187
191
198
204
205
206
208
209
206
202
202
205
203
194
183
182
195
206
208
204
201
189
190
194
197
193
184
179
188
205
216
209
190
177
172
185
201
212
219
218
209
200
195
193
191
194
199
203
200
190
182
185
194
201
200
200
202
204
201
198
199
201
204
201
197
196
202
210
207
197
191
179
176
180
181
182
181
184
192
202
205
200
189
181
184
194
204
212
216
209
199
187
183
189
191
193
201
209
211
203
193
190
195
202
202
199
199
200
197
194
197
199
201
201
200
207
215
216
208
197
191
180
178
183
188
194
198
195
191
185
181
181
184
184
186
193
203
208
207
202
193
186
188
191
190
192
200
212
221
219
212
206
205
206
206
205
202
202
201
198
198
196
191
183
185
198
214
220
209
199
194
192
191
188
185
185
192
198
207
210
209
210
207
202
198
199
203
204
198
189
189
192
196
192
190
193
197
197
192
188
194
201
209
210
206
198
189
185
187
194
200
202
200
197
199
208
213
214
207
200
198
179
178
173
165
162
174
193
209
215
212
205
196
190
192
203
211
208
195
181
182
190
194
191
187
183
184
184
187
190
198
200
199
197
193
190
189
189
201
208
208
199
189
190
198
205
204
196
184
186
199
174
177
175
166
163
171
189
205
213
213
203
190
186
191
204
210
200
185
175
180
193
196
190
183
179
180
183
190
201
203
203
196
190
189
190
195
204
213
220
216
207
198
194
197
198
200
197
193
196
207
184
191
191
187
184
186
191
201
213
216
212
203
195
197
201
200
191
179
176
187
205
208
200
192
190
191
194
200
206
209
208
204
199
199
202
208
216
218
219
214
214
212
206
199
199
205
215
216
211
205
193
199
203
201
196
190
189
193
207
217
217
210
201
197
196
195
188
181
181
195
211
219
216
208
200
196
193
194
195
199
206
211
207
202
203
207
213
214
210
210
210
210
206
202
204
211
217
218
212
201
195
201
205
200
190
180
180
189
201
211
211
205
200
194
195
196
196
193
194
198
207
215
215
208
199
193
189
184
181
187
198
207
201
192
187
193
202
208
206
200
193
190
192
200
206
209
204
198
199
201
193
199
204
199
185
176
178
186
193
196
197
202
201
198
199
197
199
201
201
202
205
202
196
192
192
194
193
188
183
187
194
203
200
191
184
186
195
205
206
201
189
180
181
190
202
205
200
196
198
203
194
196
201
199
191
183
181
184
184
185
196
207
212
208
198
194
195
202
206
210
208
200
191
190
194
203
203
197
193
195
202
210
212
207
198
190
188
193
200
202
200
190
183
185
193
204
209
211
209
205
198
198
199
198
194
190
185
183
181
186
199
213
212
199
189
188
193
203
211
215
217
213
203
198
197
202
203
202
199
202
207
214
218
218
211
198
188
183
187
196
203
201
196
190
194
202
212
217
212
206
203
202
196
188
189
193
192
187
184
188
200
204
195
181
178
189
203
212
214
215
215
216
210
199
187
185
193
202
207
205
206
207
208
207
205
201
197
190
181
181
191
201
210
210
207
204
203
205
209
207
203
202
192
185
189
196
199
194
190
189
195
191
187
183
189
197
204
207
207
204
200
199
199
190
179
173
181
196
204
200
196
199
199
195
194
201
209
206
191
178
180
200
215
220
215
206
195
192
197
206
196
193
189
186
190
197
195
191
188
192
194
191
196
206
214
208
194
186
191
195
193
185
188
190
187
184
181
183
187
190
197
202
203
197
194
202
213
216
204
192
193
203
211
210
211
211
208
201
198
201
180
179
180
186
191
187
175
169
178
191
201
201
205
216
222
209
189
175
180
193
198
197
197
200
199
195
186
180
181
189
202
212
214
205
198
199
206
212
212
211
209
205
198
191
200
214
227
223
208
200
174
172
176
186
190
178
159
152
164
188
201
203
197
198
202
200
195
186
183
191
203
211
211
203
197
193
189
191
194
201
206
208
207
200
197
198
201
204
206
208
207
201
192
188
196
212
227
226
212
201
186
184
187
196
194
183
169
160
164
174
188
192
191
184
186
195
204
202
191
187
194
203
207
199
191
186
189
202
210
208
203
197
194
195
199
201
200
194
192
192
196
199
199
200
203
204
206
204
203
203
200
197
199
201
198
194
191
185
175
169
172
182
189
189
190
198
206
207
199
189
185
186
190
195
192
188
186
192
201
205
204
199
199
201
205
205
197
187
182
185
195
208
214
213
205
194
185
186
196
205
200
198
196
194
193
192
193
193
186
176
175
181
190
194
198
199
205
206
204
201
193
187
187
195
203
194
183
173
180
199
216
220
215
208
205
202
193
187
184
191
206
215
220
213
203
191
188
195
201
206
191
192
188
183
177
174
176
181
188
192
193
188
181
183
191
200
206
206
204
204
203
197
193
193
199
196
185
173
177
199
220
226
212
194
189
198
204
200
194
193
198
204
204
203
203
202
208
211
209
198
190
193
188
182
177
173
171
176
187
201
204
192
177
172
183
200
209
207
201
200
199
197
191
187
186
191
190
191
195
209
221
220
198
177
177
198
220
224
208
191
182
185
192
201
210
219
221
219
209
194
197
196
191
188
188
192
193
194
192
195
196
190
179
175
184
201
210
206
197
191
191
190
188
184
183
189
196
201
207
212
220
217
199
180
180
199
227
234
218
195
181
183
192
203
215
223
224
217
210
204
196
194
191
187
190
202
214
217
205
192
185
184
183
182
185
192
198
198
197
194
192
189
186
185
187
194
201
206
205
207
209
212
206
198
192
199
214
223
220
208
201
199
203
205
210
211
211
212
211
213
195
189
184
180
182
193
210
222
214
198
185
180
179
176
175
181
189
197
200
201
201
194
189
187
189
197
205
207
204
196
192
193
197
201
201
198
202
205
212
215
215
211
206
199
196
200
202
202
203
204
195
187
177
171
171
182
194
207
209
199
194
188
182
177
176
185
198
205
203
200
198
197
193
189
187
194
202
207
204
193
183
181
188
197
202
200
201
202
204
207
209
205
194
185
189
200
204
203
194
188
194
188
178
171
171
182
192
198
197
196
198
199
197
188
187
198
215
218
204
188
181
187
191
189
186
190
199
206
202
194
192
196
202
205
202
199
201
200
201
199
197
192
184
177
186
202
211
205
193
184
184
187
187
180
176
185
197
200
197
194
200
209
209
196
189
197
214
219
203
182
172
180
190
191
189
193
201
205
200
195
203
220
226
215
200
192
194
197
195
192
193
189
185
185
194
204
209
205
196
197
186
195
198
190
180
186
197
201
198
196
202
214
217
205
192
195
203
207
193
179
175
188
196
192
191
198
210
213
203
194
202
217
224
214
201
197
197
197
193
191
193
198
200
202
204
205
203
203
204
211
199
207
204
192
183
183
188
196
199
200
202
209
213
209
203
200
202
195
183
178
184
198
202
193
187
196
210
215
205
193
189
193
194
197
203
214
218
209
195
187
190
199
208
215
215
209
202
198
201
211
204
209
201
191
184
181
183
193
200
203
201
192
192
198
204
207
203
191
180
178
185
197
198
190
184
187
197
200
197
191
187
181
180
186
201
215
220
211
197
188
188
195
203
214
219
213
202
192
189
197
198
208
199
189
184
182
185
193
202
205
199
182
176
184
194
202
199
188
180
178
183
189
190
189
188
186
179
178
183
192
198
196
190
188
194
202
207
206
199
195
192
192
196
207
215
212
197
180
178
186
197
206
200
190
185
186
190
195
201
202
200
191
187
189
194
195
190
181
179
181
183
186
189
193
195
189
175
169
181
203
216
210
201
193
197
201
205
202
202
205
205
200
199
205
209
202
188
177
179
190
189
198
199
193
191
193
198
195
190
191
197
204
206
203
198
193
184
181
184
191
195
195
193
197
200
194
181
176
190
208
219
212
201
201
210
213
208
203
201
205
208
210
211
210
206
198
187
182
188
197
173
178
184
191
199
204
203
195
184
180
187
199
209
205
198
193
192
194
198
198
199
196
197
200
202
196
187
185
192
198
204
202
203
209
213
214
208
202
199
197
203
210
215
213
206
199
190
188
191
196
174
171
176
186
196
200
202
196
187
180
183
190
196
194
193
197
203
209
202
189
180
185
198
205
205
195
187
184
183
182
185
197
208
211
208
204
205
204
200
194
192
201
213
214
207
200
195
191
190
193
193
189
186
183
185
188
193
195
190
187
186
189
193
190
189
195
206
213
199
175
162
177
202
217
210
195
185
184
181
176
180
194
209
210
203
200
206
211
206
195
189
192
201
205
204
202
196
192
188
191
203
205
201
192
183
181
187
189
192
192
194
196
201
197
190
192
197
203
197
183
174
186
205
220
214
198
194
194
194
191
190
194
202
204
203
206
213
217
209
197
190
189
190
195
202
208
205
196
186
191
192
203
205
196
188
185
185
189
191
195
198
202
204
205
196
189
187
193
200
200
198
197
203
206
204
199
199
203
208
207
201
196
192
195
199
204
205
205
200
199
196
190
185
193
207
221
218
199
186
190
182
190
197
197
194
193
194
196
199
199
197
197
201
206
201
191
187
193
206
216
213
201
192
189
190
195
199
201
207
208
204
194
184
183
187
190
190
188
191
198
202
200
199
205
216
223
215
197
187
191
186
185
189
195
197
199
199
203
204
199
190
188
196
207
206
196
191
197
214
224
219
204
191
186
192
199
199
198
197
199
196
186
180
182
191
196
190
186
188
197
210
214
218
219
216
207
199
196
196
196
193
186
187
193
197
198
201
206
208
200
191
188
199
211
211
202
194
200
211
219
218
206
198
196
201
203
201
196
193
191
186
184
186
197
208
210
201
192
190
194
205
221
231
222
204
186
187
199
207
200
193
183
183
190
196
200
203
207
210
207
201
199
203
212
214
210
200
196
197
201
205
205
201
200
200
201
200
198
194
188
182
185
195
210
218
213
201
194
190
187
195
210
221
215
198
186
191
204
204
199
187
176
180
191
204
214
214
208
207
209
212
211
207
209
211
211
203
192
186
194
201
202
197
193
193
196
199
200
197
191
187
192
201
212
212
202
196
196
192
187
184
191
202
207
208
206
207
206
197
198
181
178
182
197
211
219
214
203
197
202
208
210
206
203
205
204
197
193
193
205
209
201
188
184
188
198
201
201
198
195
193
195
199
202
199
196
196
201
205
199
186
181
187
203
217
222
214
200
192
198
183
183
192
199
200
195
188
186
189
197
200
199
195
191
189
188
190
197
209
216
210
195
184
187
198
206
203
198
195
193
190
190
193
200
202
201
201
202
207
210
197
186
182
193
209
215
208
195
190
196
186
196
201
197
181
167
166
175
186
190
193
194
190
184
176
177
186
199
209
207
197
184
185
197
207
209
200
191
189
190
186
184
191
204
212
209
199
198
204
213
211
198
183
180
191
201
202
196
193
194
197
203
200
189
174
167
171
179
184
184
187
196
197
189
180
181
190
198
196
186
178
182
192
206
208
204
194
190
191
192
190
191
198
208
214
207
196
192
199
210
211
201
185
177
180
192
202
204
200
197
209
207
197
187
180
183
185
182
178
172
182
194
204
203
196
193
195
197
188
179
179
184
195
204
206
203
197
195
196
202
205
205
207
207
205
199
195
192
193
197
201
197
188
179
177
187
200
206
204
202
208
203
195
190
190
189
186
181
174
173
181
191
200
203
201
200
198
200
197
194
184
183
188
195
204
208
205
201
200
205
210
213
207
199
194
193
193
192
190
191
191
193
191
184
181
185
195
200
202
200
189
190
194
199
203
195
187
183
185
191
192
188
186
189
193
196
199
208
211
205
187
177
177
186
200
208
211
207
200
196
202
205
204
194
188
191
194
193
191
192
195
197
194
190
188
191
195
197
197
196
171
177
193
205
210
208
200
200
204
208
203
192
182
180
184
189
196
205
209
199
187
176
178
183
189
200
209
213
205
195
194
202
205
201
195
195
196
200
200
203
205
203
197
194
198
204
206
202
197
193
177
185
196
205
207
210
207
207
202
202
202
200
194
189
186
188
194
197
197
191
186
187
188
185
185
192
208
218
218
208
202
203
207
208
205
204
208
211
211
210
208
203
197
196
203
213
216
208
200
196
177
178
182
186
196
199
197
190
185
192
198
198
187
185
196
213
223
216
202
197
196
199
205
207
214
220
214
201
190
189
193
198
196
195
199
208
211
211
210
213
217
217
209
202
199
202
207
208
205
203
163
165
173
181
188
194
197
198
198
198
194
183
175
180
196
204
203
195
195
204
213
216
210
206
202
196
192
190
191
192
193
192
196
204
209
209
207
202
205
209
210
202
194
188
193
202
213
214
212
211
168
168
174
180
184
186
191
197
204
204
195
185
178
188
198
200
189
180
188
203
216
217
207
196
189
181
181
187
195
201
200
199
201
207
211
212
207
203
201
202
201
198
191
189
195
204
211
213
211
209
182
176
175
178
184
187
191
199
207
208
203
193
189
195
203
203
192
183
184
194
205
206
202
195
192
189
192
192
198
203
210
212
211
209
206
208
212
209
207
203
203
204
203
200
201
207
212
210
203
201
184
177
175
180
185
187
191
196
204
208
204
197
191
196
204
210
202
191
183
187
199
206
204
199
198
198
199
199
197
196
202
209
210
203
199
196
202
208
210
210
211
211
210
209
210
213
213
207
195
187
177
178
180
183
183
182
186
191
197
203
202
199
193
193
197
205
205
195
186
188
197
207
209
198
189
186
191
196
197
193
188
191
196
196
190
186
189
199
209
214
209
204
203
208
214
216
209
199
187
182
178
188
196
191
184
176
178
182
186
188
198
204
203
195
191
191
196
195
192
192
195
204
200
191
180
175
181
191
197
197
194
189
191
191
188
182
184
194
207
213
207
197
193
202
210
212
205
198
189
185
188
198
207
201
188
178
179
183
185
186
195
208
213
200
187
181
187
194
194
191
191
192
194
194
191
187
185
189
195
203
208
211
209
202
192
184
184
193
205
208
207
202
199
202
204
205
206
204
201
197
187
195
205
203
192
185
189
195
194
192
196
205
205
193
182
182
191
199
198
192
190
192
199
205
210
208
202
194
193
200
216
230
228
212
195
187
192
196
200
199
205
212
218
214
207
202
202
202
204
206
184
190
196
197
194
193
197
199
200
197
199
198
189
179
177
186
200
207
202
195
192
200
207
209
213
211
207
202
195
198
209
224
225
208
193
191
200
205
195
188
196
214
234
235
222
204
191
185
190
205
187
190
190
188
192
198
202
197
194
194
200
194
186
181
185
195
202
202
200
196
193
196
200
203
202
199
197
201
199
200
207
215
215
206
194
198
204
206
194
182
188
210
234
241
231
212
191
177
179
198
202
196
184
182
191
203
200
188
183
184
189
190
194
201
213
209
194
184
183
187
186
184
190
197
199
190
185
189
199
206
211
217
216
209
203
200
201
199
193
191
195
207
218
223
222
215
207
198
195
203
198
189
176
175
187
194
189
176
176
181
185
186
194
213
226
218
193
175
173
186
190
194
197
201
200
192
186
188
197
208
216
219
216
208
199
197
196
196
197
201
205
205
201
198
202
212
223
226
221
212
181
172
166
170
177
180
174
172
175
181
187
187
189
196
207
209
200
188
183
190
202
212
214
210
202
194
191
192
195
201
208
211
206
194
186
190
194
198
201
203
205
202
194
188
190
203
219
229
225
212
173
170
169
172
175
177
175
175
176
180
188
190
183
176
180
194
207
209
199
193
199
208
215
211
204
198
198
197
196
195
199
203
201
190
183
187
194
198
197
193
195
197
197
196
195
197
201
206
208
206
187
185
185
185
184
182
185
184
177
175
179
186
184
174
174
189
209
219
210
197
188
191
199
207
209
205
202
201
199
197
203
212
210
200
192
190
192
190
187
185
191
198
206
210
207
196
186
184
194
206
204
204
200
195
187
185
186
184
179
172
172
182
184
187
191
199
210
215
211
200
188
184
189
201
211
211
204
196
198
208
219
222
218
207
197
194
190
185
183
186
193
201
209
214
210
196
185
185
199
213
210
213
207
199
188
178
174
179
186
187
188
183
181
187
196
203
209
210
207
203
197
188
187
191
202
207
202
195
197
209
219
218
204
194
194
196
199
193
191
191
194
197
198
203
205
201
196
200
210
212
203
207
204
196
184
177
174
181
198
212
211
194
177
172
183
198
206
205
202
200
198
193
189
187
188
194
195
193
195
203
208
202
185
175
182
195
204
202
197
196
195
190
191
194
202
207
212
213
212
208
196
195
191
188
186
185
189
196
210
221
216
197
177
168
175
189
200
200
198
193
191
190
189
186
184
186
189
194
198
202
205
198
183
172
174
184
197
200
199
202
200
197
193
195
206
216
219
216
213
209
194
188
183
183
188
192
202
208
211
210
204
193
182
176
178
186
193
197
198
195
192
190
189
186
185
188
192
200
207
211
208
200
186
177
176
180
185
190
201
207
214
210
203
204
212
219
219
214
211
214
193
188
184
185
187
191
199
202
200
197
193
190
188
187
188
192
197
197
200
205
205
199
190
185
185
189
200
208
214
212
206
195
190
185
186
182
184
192
205
216
222
217
205
199
205
214
217
213
209
211
193
192
191
186
182
188
192
196
194
193
192
192
192
190
197
206
210
207
202
204
206
202
194
187
184
189
198
206
209
204
194
191
189
194
197
194
192
196
208
221
226
218
202
188
192
209
220
217
207
203
187
195
193
181
176
184
194
196
194
194
198
202
196
190
197
215
227
219
200
191
195
199
196
189
183
185
192
198
200
196
193
195
200
205
203
196
192
194
202
213
221
213
197
183
186
206
220
219
204
196
181
189
184
173
167
182
199
207
201
197
205
211
203
190
194
214
230
222
199
180
183
196
199
191
182
183
194
201
202
199
200
205
210
212
203
194
185
182
190
199
206
206
196
189
194
204
214
208
199
196
184
187
180
169
167
180
196
205
201
201
207
214
208
196
195
211
223
217
195
178
182
196
200
191
181
184
197
209
205
198
197
197
201
202
199
196
188
182
183
190
202
202
200
199
202
205
203
197
196
201
194
192
184
179
176
181
185
192
199
202
204
203
201
199
200
209
212
204
190
178
184
198
199
190
182
187
197
200
192
183
181
182
186
190
200
205
205
199
194
196
203
201
199
200
205
205
202
195
196
208
194
195
195
195
193
185
178
183
196
203
199
188
182
188
200
207
206
194
186
187
192
198
195
191
187
191
192
184
175
173
182
189
191
193
199
204
207
207
204
206
205
200
195
200
206
206
197
191
195
204
188
193
197
199
196
188
183
187
197
204
199
184
175
185
197
203
199
188
185
188
193
193
191
190
196
197
190
179
176
185
196
206
207
209
206
201
195
197
202
204
200
191
195
205
212
203
187
177
183
193
188
189
187
186
185
187
188
192
199
205
206
199
195
197
200
199
191
182
182
189
194
190
189
192
200
198
189
181
190
200
208
207
204
209
211
202
194
190
191
192
190
188
197
210
215
201
181
169
178
188
191
183
178
175
181
187
192
195
197
199
201
203
205
206
201
193
180
174
183
192
198
196
196
199
203
197
186
182
192
204
205
194
186
190
199
201
195
191
190
191
192
198
207
214
212
200
186
181
187
199
192
183
180
182
190
192
196
196
192
183
180
184
191
199
200
191
179
176
188
197
200
199
199
201
202
196
187
183
185
193
197
192
182
177
180
189
196
200
200
198
203
211
217
215
209
200
198
202
208
215
195
193
190
189
192
197
202
201
193
181
170
172
182
196
202
204
202
197
193
191
186
189
195
201
200
197
191
187
183
181
186
194
196
189
181
186
197
209
207
201
202
210
217
215
208
204
207
213
214
217
198
204
200
188
184
191
202
206
197
189
179
182
189
196
204
213
218
214
198
179
169
178
193
203
202
199
203
202
193
181
182
197
209
210
202
198
203
210
209
200
196
200
208
208
206
204
206
205
203
206
194
207
203
190
181
182
193
200
195
191
190
193
195
194
192
197
207
212
202
186
177
184
202
212
209
205
203
204
201
193
192
198
209
214
211
206
204
204
203
204
203
203
198
195
198
203
203
200
194
197
190
202
199
189
182
185
189
192
193
192
193
193
191
187
184
188
194
204
210
209
203
201
205
212
207
197
190
191
196
203
204
200
199
199
197
194
191
192
199
209
215
209
197
188
190
203
208
205
198
200
188
194
191
187
188
193
195
194
193
192
191
189
189
193
199
197
197
202
212
222
223
214
203
195
192
186
184
187
195
204
205
198
188
182
181
182
185
187
195
206
214
214
205
198
199
207
216
217
213
212
192
188
183
184
192
200
206
205
199
194
188
189
197
208
217
214
203
198
205
215
221
215
201
187
183
189
200
203
204
200
194
188
180
179
184
191
197
196
198
200
205
211
216
214
213
213
215
219
216
209
192
188
183
185
192
198
204
207
204
197
190
192
201
215
217
211
199
192
191
196
205
207
200
189
188
198
212
218
207
194
183
181
183
190
198
207
211
209
202
198
198
207
213
214
211
208
211
211
206
192
193
193
195
194
192
187
190
198
205
205
199
195
195
198
199
197
193
189
184
184
188
193
195
196
197
201
205
207
197
185
181
185
193
199
199
198
202
206
203
196
195
197
198
196
196
200
208
208
197
186
197
199
204
202
195
185
184
192
202
207
202
194
188
190
192
194
191
190
188
187
188
189
191
197
197
198
195
194
192
186
184
189
197
198
187
179
185
194
195
190
188
189
192
192
193
202
212
210
199
196
201
202
206
202
195
185
182
187
196
202
197
189
186
191
198
199
192
190
192
200
199
191
188
191
198
200
198
193
192
187
184
186
188
189
181
177
183
190
192
186
184
188
197
203
205
208
210
210
208
214
202
204
206
199
189
176
173
178
186
189
186
185
186
194
199
197
193
195
202
209
204
192
186
190
201
205
201
195
190
187
181
180
182
190
199
199
196
198
198
193
194
196
198
204
207
207
208
207
208
214
198
204
206
197
180
167
167
175
183
182
183
186
191
189
186
185
193
207
216
214
202
192
189
196
202
201
195
192
190
188
179
176
181
199
210
212
203
200
202
204
205
199
194
191
195
201
206
207
206
203
194
200
199
188
176
173
181
185
184
177
183
195
204
197
181
180
195
213
219
211
201
196
201
203
198
191
188
190
195
196
186
179
184
197
207
205
199
196
199
199
198
197
192
188
189
197
205
208
206
201
198
201
194
186
185
196
206
199
183
173
183
204
221
217
198
189
194
203
208
204
199
198
201
201
196
190
191
201
208
209
202
191
189
193
196
195
195
194
191
185
182
187
196
200
197
198
202
205
205
201
200
199
196
194
201
210
210
196
177
170
177
198
216
224
214
197
187
188
194
201
196
190
190
195
201
203
207
211
213
216
211
203
194
189
189
192
195
196
191
180
176
186
199
210
207
201
199
200
202
200
191
193
198
208
211
207
195
182
179
178
179
183
190
204
205
197
185
187
196
202
194
188
189
198
207
210
210
210
207
206
205
202
197
191
187
191
196
199
197
189
185
192
201
209
207
204
200
200
201
199
183
189
204
212
207
195
184
180
186
192
189
182
180
186
190
187
185
188
197
197
193
193
198
201
204
200
199
198
193
192
191
196
200
195
191
190
193
196
197
199
201
204
205
209
205
202
198
199
202
202
187
199
206
205
197
190
189
193
198
199
199
197
197
195
190
187
186
188
190
187
188
196
205
203
193
185
186
189
190
182
182
187
196
198
197
194
189
188
192
200
209
219
220
215
204
196
196
199
205
204
186
186
188
190
195
194
181
166
161
172
186
190
186
186
196
205
210
205
199
196
198
200
200
204
206
210
206
199
191
190
194
196
193
194
201
210
215
213
213
215
213
207
199
194
196
199
200
206
207
206
180
181
188
198
205
202
196
191
187
191
192
189
180
181
185
187
189
191
200
209
216
217
213
207
201
194
189
190
190
189
187
189
192
199
208
211
203
192
191
203
212
214
206
198
199
207
218
226
224
214
183
179
186
196
201
199
197
199
200
201
198
190
186
184
184
183
184
192
207
219
220
215
210
205
199
191
183
185
187
192
196
196
196
200
207
209
200
189
181
185
200
208
207
202
202
210
218
218
213
207
187
178
175
183
189
195
194
193
194
194
192
188
188
192
196
198
200
203
207
206
202
195
192
196
203
204
196
190
188
192
203
209
208
205
200
201
203
202
194
189
192
194
195
194
199
204
208
203
198
197
187
179
174
176
186
194
195
194
190
184
180
178
179
191
203
214
213
204
194
192
190
188
188
191
198
201
205
203
199
194
197
203
208
208
197
192
195
205
210
207
198
190
186
188
194
203
206
201
196
194
185
183
179
181
186
192
197
196
188
185
182
182
181
188
199
210
208
197
186
184
192
200
198
190
183
185
195
210
216
204
187
181
191
199
198
186
182
194
212
221
211
198
190
193
200
207
209
204
198
193
187
194
195
189
187
187
192
192
188
188
197
203
198
189
185
189
195
194
188
185
191
200
202
193
178
169
181
206
223
217
193
178
179
190
192
186
181
191
209
216
213
209
206
209
207
206
205
206
202
196
193
198
203
197
187
181
186
193
194
192
196
205
205
189
179
176
186
193
190
182
180
190
199
202
193
182
183
197
212
216
206
198
194
192
190
189
192
199
206
206
209
214
218
214
204
199
202
207
211
207
187
194
205
202
189
179
188
201
205
198
192
193
193
187
178
181
191
196
189
178
176
185
196
205
209
205
201
198
196
200
208
214
210
195
188
190
204
209
204
197
204
217
224
215
200
195
202
208
214
216
169
182
200
202
192
184
190
202
210
207
199
192
184
178
179
185
195
196
193
185
184
190
196
202
209
211
209
202
194
191
197
205
203
193
185
189
203
210
203
194
202
216
225
218
205
203
204
203
200
207
166
177
188
196
196
197
194
192
198
206
210
202
189
180
180
186
191
193
191
189
188
191
193
198
202
201
202
204
204
200
196
194
192
190
187
190
197
200
198
196
203
215
223
223
220
214
208
197
188
196
183
178
180
190
204
209
199
184
183
193
205
206
196
193
194
192
188
184
187
189
184
181
187
197
201
199
198
204
214
213
206
196
196
197
199
196
195
192
193
197
203
212
220
222
220
214
207
200
195
200
198
190
183
188
200
208
201
189
181
183
187
188
192
201
208
202
190
179
182
187
186
185
190
199
203
201
200
203
212
215
211
207
201
197
198
195
196
193
191
191
202
208
213
210
201
190
190
200
210
214
196
194
190
186
187
192
199
204
201
193
183
178
180
191
202
203
196
189
188
195
200
200
200
202
203
205
204
202
198
199
206
210
204
192
183
190
199
200
193
186
192
202
206
198
184
173
178
197
212
213
184
190
189
183
175
179
196
210
214
206
197
187
180
177
185
195
199
199
198
198
203
206
205
202
205
208
207
196
184
183
199
211
207
190
179
188
203
207
199
186
186
193
197
195
193
188
190
198
208
211
182
186
186
182
177
182
194
204
204
201
200
195
186
179
178
189
196
199
197
194
194
194
197
203
210
214
211
196
186
185
197
208
204
190
182
190
203
208
204
193
186
187
192
199
208
212
208
205
207
210
193
190
188
192
191
194
195
191
185
182
182
189
193
195
196
197
192
188
183
183
184
183
190
203
216
222
217
208
202
196
195
194
190
187
186
191
194
198
201
199
197
193
195
201
210
212
209
208
212
214
205
194
189
196
201
203
197
189
180
173
173
181
193
206
210
202
190
180
178
181
184
186
191
202
211
216
216
211
206
197
185
178
179
183
190
190
184
183
194
204
210
205
197
197
199
200
200
208
213
215
201
192
185
186
192
201
200
197
193
187
182
182
188
200
203
197
189
182
180
184
190
193
199
201
200
198
200
201
199
191
181
177
180
192
198
192
179
170
182
201
213
209
199
193
193
196
201
205
208
209
187
181
173
173
181
191
201
203
204
203
194
185
181
185
189
189
187
187
189
188
192
197
204
204
198
187
187
192
197
197
192
190
192
199
202
192
177
166
175
191
207
208
198
195
199
206
205
203
200
199
178
176
171
174
180
187
191
194
197
200
195
186
180
183
190
196
196
192
190
189
191
195
203
203
199
191
190
197
208
214
211
203
194
194
195
189
179
172
180
191
203
200
195
196
208
215
211
203
198
198
179
179
185
190
192
189
183
177
179
185
189
189
186
193
204
211
205
193
186
187
191
193
193
197
199
202
201
206
215
221
215
203
190
183
180
181
182
187
199
204
207
201
195
197
206
217
216
207
200
201
184
192
200
203
199
192
186
177
176
181
189
193
193
197
205
211
204
189
183
188
197
196
192
192
197
203
204
203
206
207
201
196
190
187
184
183
186
195
205
216
219
214
204
196
198
211
217
216
208
207
190
201
204
197
190
191
194
191
184
185
194
201
197
190
191
196
193
186
183
192
206
206
196
191
192
194
196
194
196
194
194
193
198
203
199
192
188
191
200
211
220
221
212
199
192
201
213
215
209
204
193
198
194
184
180
190
196
193
185
187
199
208
200
187
182
190
193
190
189
195
205
208
200
188
182
183
191
198
203
199
198
197
203
209
205
196
191
188
191
200
210
211
204
196
193
195
203
202
199
197
194
187
180
177
181
189
192
188
183
188
199
205
197
186
183
194
204
204
197
196
201
204
197
183
174
179
191
203
209
209
203
196
194
195
196
196
190
187
192
201
206
198
190
187
193
201
202
197
191
194
195
182
175
184
192
191
184
177
180
188
195
194
190
186
189
198
206
207
199
196
199
197
193
186
182
186
193
196
200
202
202
197
188
187
189
188
187
189
201
213
215
198
182
179
192
202
202
195
195
200
189
183
188
199
204
193
178
171
178
188
191
186
184
186
195
200
202
197
193
196
200
202
200
196
198
201
197
191
188
191
200
205
205
201
196
188
185
190
205
218
217
201
189
184
191
192
192
192
206
218
179
183
198
208
206
192
176
171
179
191
193
188
186
191
197
198
196
188
186
191
199
203
203
203
206
208
202
195
190
191
197
206
219
224
213
198
185
189
202
208
202
193
193
200
202
190
182
188
209
225
173
180
193
201
202
190
181
183
193
203
203
196
191
193
195
196
190
184
183
189
191
193
194
195
199
200
202
202
201
194
188
192
204
221
219
201
189
190
195
194
188
183
192
209
214
202
191
193
207
212
181
180
187
194
192
187
182
188
200
205
203
193
187
188
192
191
186
184
187
189
186
184
185
189
190
191
193
198
201
198
189
182
184
192
196
195
193
198
199
194
184
182
190
202
211
210
207
206
208
202
199
196
195
192
189
185
184
190
197
197
190
180
177
184
191
195
192
189
191
194
194
190
189
192
194
193
191
194
199
201
201
193
180
171
171
183
197
209
212
204
194
188
190
194
198
200
207
212
213
211
213
212
202
191
187
187
193
195
194
192
187
181
181
191
202
210
207
200
192
193
199
203
204
200
196
196
197
196
198
199
204
202
195
183
177
183
199
212
214
206
198
195
196
196
194
196
202
212
218
222
209
209
200
187
185
193
202
203
197
193
191
194
193
198
204
213
214
203
190
185
192
204
209
205
196
197
201
206
202
195
196
202
209
207
198
191
193
203
206
207
204
201
203
206
206
204
203
204
209
218
196
199
193
186
185
192
199
204
200
198
201
200
195
192
192
198
202
198
187
180
183
194
202
204
200
198
198
200
197
194
195
201
211
213
201
189
184
191
202
210
212
209
206
206
208
209
205
204
200
204
191
193
191
188
185
189
192
195
197
200
200
197
189
184
187
193
196
196
195
190
186
188
193
200
205
196
187
181
182
190
197
202
203
199
190
180
181
189
201
211
216
214
208
197
194
198
205
209
209
207
194
198
192
189
188
192
193
194
195
196
195
191
186
191
200
206
206
201
200
202
202
198
193
194
199
196
187
178
179
187
195
199
194
186
181
182
190
196
198
200
207
213
209
198
186
187
202
215
222
220
193
196
193
191
193
198
201
198
193
192
192
193
196
203
213
213
207
195
190
198
210
212
202
190
188
197
204
202
193
187
190
194
189
183
181
190
201
204
198
195
198
208
215
211
200
197
204
214
219
217
188
195
197
195
196
199
199
197
191
190
192
196
201
205
205
201
194
184
179
184
199
207
201
189
184
193
210
215
202
186
183
189
191
185
184
190
201
207
206
201
201
203
209
211
213
216
217
212
203
199
190
204
213
208
196
186
182
186
189
192
193
195
194
193
191
188
188
187
183
181
185
194
198
194
188
189
194
197
191
183
180
189
194
190
179
177
191
209
217
213
203
196
192
193
203
218
224
215
199
192
200
213
219
209
191
172
168
179
188
193
189
184
180
182
183
185
189
192
193
190
187
189
197
201
198
189
182
183
182
181
180
190
197
192
175
169
183
205
213
207
196
193
189
185
187
197
210
212
206
194
209
211
208
199
185
172
175
188
198
194
184
172
173
184
191
192
189
189
191
192
194
195
199
202
201
193
189
188
188
186
185
192
198
197
185
179
190
199
197
188
187
197
207
200
186
181
190
203
207
198
214
210
203
194
188
187
195
202
204
193
179
172
182
196
205
199
190
184
185
190
194
194
197
200
201
197
196
198
198
197
194
194
198
202
201
201
201
200
190
183
189
205
216
211
195
184
189
200
205
199
215
208
203
196
192
195
201
203
196
182
176
183
194
203
202
197
193
194
196
194
193
193
194
194
193
193
196
201
204
203
197
192
193
201
208
211
209
202
195
189
193
204
212
211
201
199
204
209
207
201
204
204
202
196
195
197
202
199
184
175
177
193
205
204
191
186
196
211
220
216
208
202
198
193
186
183
191
202
209
208
193
180
180
189
198
203
203
202
197
186
187
196
208
213
210
209
208
210
207
203
189
195
196
198
201
209
211
201
185
177
186
201
211
205
189
184
194
214
230
229
218
206
195
189
179
178
185
201
211
205
190
178
180
187
192
193
196
199
198
187
184
195
214
227
221
210
204
205
205
202
180
187
196
205
216
222
218
204
194
191
190
197
202
204
200
194
195
203
216
220
211
198
191
189
186
184
187
196
204
203
197
191
193
196
197
193
193
196
198
190
187
196
216
230
225
211
202
200
202
200
182
190
204
214
218
213
203
194
195
197
191
182
181
194
205
206
198
199
203
205
198
197
200
209
210
202
195
193
194
202
206
206
205
205
201
196
192
194
195
191
190
197
209
222
222
212
204
203
206
209
193
199
210
214
205
190
179
179
186
191
184
172
171
187
203
207
200
197
197
196
194
202
218
226
223
210
197
192
191
192
194
198
202
202
200
194
188
185
187
189
194
201
208
213
209
203
202
206
213
215
196
205
209
204
190
181
179
183
187
189
187
184
188
196
198
197
199
196
192
186
191
201
219
219
210
199
195
192
187
177
172
177
189
198
199
191
181
174
177
187
200
215
219
211
197
184
185
199
212
214
201
199
195
192
191
186
178
169
173
187
201
207
206
201
195
185
176
177
186
196
202
199
194
188
180
178
183
190
195
197
198
198
203
204
205
201
197
197
202
202
187
173
175
191
205
204
196
195
205
210
203
200
198
197
197
200
197
193
193
197
202
206
205
199
192
182
179
189
201
206
203
198
194
190
184
180
183
189
193
190
190
191
192
192
194
198
194
183
181
184
190
195
201
206
209
209
205
205
207
207
200
197
195
195
196
200
201
200
200
200
202
204
204
197
188
185
194
206
214
208
196
188
191
197
201
198
194
190
189
191
195
195
191
184
188
198
197
186
175
178
197
213
221
217
215
214
216
211
204
201
197
194
191
190
193
193
192
189
188
188
192
198
201
195
193
194
203
210
213
204
189
181
185
198
209
211
203
191
187
190
199
203
202
198
198
204
205
202
192
187
195
204
209
207
212
215
219
214
205
201
197
196
193
191
193
194
195
190
184
180
181
185
189
193
198
204
205
205
200
197
191
187
187
195
203
205
200
195
191
190
192
194
203
213
213
206
203
206
208
204
197
188
187
191
201
211
217
215
208
204
207
207
199
194
195
202
205
201
190
186
182
184
187
190
199
207
206
201
195
194
198
198
197
199
199
195
197
204
209
201
186
177
189
208
214
203
194
201
212
214
201
189
187
192
199
205
208
213
212
206
209
207
200
195
195
200
202
200
195
193
194
194
191
189
193
199
203
202
197
194
194
199
204
204
200
197
198
212
220
212
192
177
179
192
201
201
197
202
210
212
204
202
205
206
203
200
204
211
215
208
199
196
198
194
188
185
188
194
195
194
193
194
193
187
187
190
198
202
198
187
186
189
200
205
202
201
201
211
217
209
195
186
182
187
194
203
210
213
208
202
200
206
210
205
197
197
206
222
226
218
187
194
199
196
184
173
176
191
196
193
182
180
182
183
185
189
195
196
191
185
185
190
196
197
198
198
202
209
208
199
192
188
186
187
193
206
217
217
204
197
199
206
204
189
183
197
220
236
236
225
179
193
205
202
184
169
172
188
199
198
189
179
177
180
185
191
194
193
192
192
197
198
196
192
190
193
199
208
210
202
188
179
179
184
191
198
205
204
201
200
205
207
198
182
182
201
222
230
221
212
174
189
200
201
194
185
182
184
196
204
209
201
189
183
184
188
191
192
196
200
202
200
195
192
190
192
197
207
214
209
192
175
172
182
190
191
192
195
201
211
214
211
201
195
199
211
218
212
200
196
172
178
187
199
205
205
193
182
185
203
219
220
204
187
180
180
186
191
200
205
201
193
193
195
200
198
197
205
212
210
195
180
179
189
192
191
190
197
205
212
214
213
213
213
211
209
205
197
192
192
176
182
191
201
208
206
195
183
187
201
210
209
197
186
180
178
184
190
200
205
199
189
191
196
201
199
200
204
205
204
199
193
192
190
190
194
197
202
204
202
205
211
214
213
202
189
182
183
191
195
187
202
214
208
198
190
191
197
204
204
195
185
179
179
184
186
189
192
199
204
202
198
192
191
192
199
204
204
201
198
203
204
200
189
184
190
202
202
193
188
192
206
210
202
188
175
169
177
188
196
191
211
218
205
186
181
194
209
216
206
191
181
176
181
190
194
194
193
196
202
205
201
191
186
189
201
207
204
198
197
202
207
201
188
185
196
205
201
190
185
188
197
199
196
196
193
188
186
189
196
186
196
200
195
188
190
199
208
209
202
197
193
189
194
198
201
193
186
188
198
202
194
187
186
196
207
209
203
198
194
197
194
188
184
187
199
206
205
198
194
195
194
194
200
209
216
214
204
200
197
181
176
180
191
202
208
203
196
189
188
192
198
201
206
207
199
185
173
175
187
192
189
188
196
207
211
208
203
200
193
182
174
173
177
185
194
201
206
208
210
207
204
199
203
211
217
217
214
208
200
185
168
167
188
207
215
205
191
177
176
181
190
201
212
209
197
179
168
171
177
184
187
194
206
212
207
204
202
202
194
179
171
176
186
190
192
187
192
203
213
215
211
204
200
199
201
209
210
210
199
190
174
167
177
195
208
205
192
177
169
169
179
195
207
205
192
178
172
174
179
184
191
202
209
207
197
195
202
206
198
187
187
198
213
212
197
182
175
185
198
210
212
206
202
198
199
202
204
203
195
190
178
169
171
183
198
203
192
178
170
167
172
184
196
198
192
186
187
191
189
190
196
207
210
202
189
190
200
210
211
204
203
213
225
225
209
189
175
175
186
198
205
206
207
209
205
203
196
189
184
178
178
174
177
187
197
195
185
177
174
173
175
180
186
194
198
195
194
193
192
194
199
206
208
202
193
193
200
214
219
214
206
204
207
209
205
196
188
187
190
196
198
200
207
213
214
205
193
184
181
175
179
185
193
199
198
192
183
178
184
188
186
181
181
192
201
197
188
184
189
195
200
202
205
210
206
202
202
206
210
206
199
190
184
185
188
191
197
202
204
199
197
195
198
206
210
205
195
187
187
180
188
195
198
200
196
193
186
184
188
196
195
185
178
180
184
180
171
175
187
201
203
197
201
211
214
205
196
192
195
197
197
193
189
183
181
187
194
202
203
200
200
197
194
196
199
201
196
194
198
194
201
202
199
195
194
193
189
187
189
196
200
190
178
169
163
160
164
176
194
206
203
196
198
206
209
199
191
185
186
194
201
206
204
197
188
187
190
190
192
198
202
203
198
191
191
191
195
197
206
201
202
199
199
196
195
191
184
180
183
193
197
193
182
171
163
164
175
189
201
204
199
195
195
200
200
196
192
193
195
199
202
205
204
202
193
190
191
191
191
195
200
201
196
193
192
191
194
198
205
197
190
189
197
207
205
192
179
173
179
187
192
190
183
178
178
184
192
198
198
194
189
185
187
191
190
192
192
202
207
208
201
192
189
190
190
189
193
200
205
204
198
190
192
199
203
204
199
198
197
191
180
179
193
209
207
193
179
175
178
184
187
188
184
183
187
194
201
197
193
193
189
186
187
190
189
189
190
203
214
214
201
189
184
184
182
182
191
203
214
210
195
187
191
203
211
207
201
200
200
185
178
183
195
202
198
187
180
178
180
184
190
193
193
191
191
196
196
190
190
197
204
207
206
203
198
193
195
202
209
208
201
197
197
194
185
182
190
202
206
200
190
187
193
201
199
192
196
210
217
183
187
199
207
201
189
180
180
181
182
184
190
196
198
195
192
193
192
189
191
199
213
221
218
209
202
203
208
206
199
192
193
204
212
206
191
187
194
202
199
187
183
190
199
199
189
183
191
215
227
181
194
216
223
210
190
179
182
189
190
186
183
184
190
192
189
191
194
194
191
192
198
206
204
199
201
208
217
210
191
177
182
202
215
210
196
193
200
209
204
189
183
190
202
205
199
191
195
205
206
181
197
217
223
211
191
181
185
195
198
192
180
178
179
182
187
194
202
199
191
182
178
182
188
193
200
209
216
209
193
180
183
197
207
205
198
197
208
215
210
197
185
186
195
204
204
201
195
189
178
189
201
207
207
199
189
182
184
191
198
199
191
181
175
179
189
202
206
201
192
183
179
185
191
197
200
202
203
199
195
195
193
197
201
202
201
205
209
214
208
197
187
184
185
193
195
195
193
186
175
203
207
199
190
189
190
189
189
188
195
203
198
186
175
177
192
205
203
198
193
194
202
203
201
198
194
189
186
188
194
198
201
200
202
202
201
200
202
205
206
200
190
188
190
191
191
192
194
195
199
212
203
191
185
188
195
197
194
191
197
205
201
188
175
178
193
198
195
188
191
202
211
212
201
190
184
182
181
185
191
196
200
204
205
200
191
186
191
203
209
206
201
199
204
207
206
201
199
204
215
206
196
187
185
189
196
200
202
203
208
208
200
189
182
188
194
194
183
181
186
196
200
198
192
190
186
187
191
193
195
197
201
207
208
197
184
179
188
206
215
211
206
204
210
217
216
209
204
203
210
199
191
187
187
189
193
197
204
211
212
207
197
190
194
202
204
195
186
183
186
187
185
184
189
197
200
198
194
193
194
196
200
205
203
197
189
191
203
213
212
207
205
206
205
206
205
205
206
203
197
195
196
193
191
189
192
197
205
209
208
202
195
191
197
207
209
199
188
184
187
191
187
187
192
202
210
203
190
182
183
190
197
199
198
196
200
207
210
204
197
196
204
208
201
190
187
193
203
201
193
192
202
203
195
189
191
197
198
197
197
197
196
194
194
199
199
190
181
177
186
196
201
197
194
197
205
205
192
182
182
192
200
200
193
191
197
204
199
191
184
189
205
213
208
195
187
189
190
189
193
189
204
210
202
192
191
191
191
187
187
194
198
200
199
194
188
181
174
173
183
196
205
198
189
187
194
196
196
190
190
199
207
200
189
179
179
187
190
190
191
199
206
209
208
207
203
199
192
190
201
189
205
212
206
197
191
187
186
182
183
190
198
206
205
199
192
186
185
189
190
194
194
194
190
186
183
187
189
188
187
194
202
201
190
175
171
183
200
212
213
209
206
203
200
204
209
212
212
214
218
191
201
203
199
194
189
188
188
183
182
185
192
199
202
199
196
196
201
208
204
197
196
200
201
196
187
181
185
187
182
181
190
202
202
188
181
192
213
222
218
208
206
205
200
196
195
204
217
224
216
194
189
186
186
189
190
191
195
192
187
182
181
184
188
190
191
192
200
207
206
202
204
209
210
201
191
188
192
194
184
176
190
207
216
206
198
202
211
211
201
196
206
218
212
196
183
188
204
208
193
199
188
181
184
192
202
208
209
204
193
184
179
183
187
187
187
186
185
190
193
195
200
204
203
197
190
191
197
200
194
192
198
210
219
218
212
210
205
192
183
190
208
223
218
200
186
190
201
201
185
207
197
191
192
199
206
213
212
206
193
187
185
194
198
192
187
182
181
180
181
184
189
193
192
190
189
193
199
206
208
204
203
203
206
210
212
211
202
188
181
191
209
222
218
205
201
206
210
207
198
204
199
195
197
201
205
203
198
192
189
190
194
204
200
191
184
186
192
193
190
188
189
193
193
191
191
196
204
212
212
205
198
195
195
196
202
204
203
196
188
196
209
221
220
209
203
205
209
208
206
189
189
194
200
201
197
188
181
183
190
196
200
197
190
182
182
191
208
214
211
201
194
193
193
191
189
192
200
204
203
196
194
196
198
197
192
195
200
206
204
203
208
218
220
211
200
195
196
201
204
180
186
193
203
207
201
189
181
187
199
202
198
185
179
182
190
200
212
219
216
206
197
193
194
192
186
180
182
190
194
198
201
210
215
206
195
188
194
205
211
209
207
212
215
210
201
193
189
191
200
184
191
203
210
212
205
194
191
198
204
198
184
171
178
195
207
213
215
214
210
202
198
203
208
207
195
181
178
187
201
210
214
218
217
210
199
188
190
198
209
210
204
200
203
207
206
201
193
193
203
193
200
207
213
210
205
198
197
201
203
193
177
172
182
199
211
216
215
208
202
198
202
214
222
221
210
199
194
197
201
204
204
204
206
207
200
193
189
195
204
206
202
200
200
202
204
203
203
206
212
195
197
202
203
201
201
200
201
200
199
191
185
184
188
192
196
203
208
204
197
196
203
213
215
212
210
213
212
202
192
183
182
188
198
200
197
193
190
194
200
203
202
200
197
192
189
194
204
213
216
191
191
188
187
189
188
187
190
194
205
213
217
216
211
202
187
178
186
200
208
204
197
194
192
184
180
180
189
196
197
196
198
205
211
210
201
195
200
212
212
192
171
176
201
222
217
200
193
196
202
199
195
191
188
194
201
205
202
195
194
197
205
212
209
203
196
196
204
209
203
191
187
190
194
199
198
199
199
193
188
188
194
194
192
193
196
199
201
200
193
185
179
186
200
210
210
201
195
194
193
197
197
196
191
195
201
205
199
189
184
187
200
208
207
201
197
200
209
207
196
181
178
188
201
212
217
213
205
196
192
196
198
190
181
184
194
204
200
189
186
195
204
206
202
201
205
209
211
203
200
193
197
200
198
195
192
189
185
182
180
190
202
208
203
196
189
192
198
201
197
187
183
190
201
212
214
206
197
196
197
200
200
196
194
197
205
205
201
192
191
199
212
213
207
206
213
219
216
207
202
188
194
199
197
194
191
187
185
184
188
198
207
208
199
192
186
188
192
197
200
198
194
192
199
208
204
194
188
188
190
192
191
199
213
216
209
203
201
202
201
201
204
211
216
215
216
217
213
206
201
191
192
191
191
193
196
197
196
195
194
198
201
199
196
195
194
193
194
197
199
198
194
193
200
210
206
196
188
189
188
184
181
192
209
215
206
198
203
209
209
202
202
208
214
214
208
205
206
207
202
196
189
186
186
190
193
197
199
197
195
194
190
188
194
200
203
202
197
196
193
191
188
192
202
212
214
208
199
193
187
184
183
187
195
200
203
202
208
210
210
202
201
203
202
200
201
203
210
212
208
192
185
183
184
186
186
186
192
195
193
189
183
186
194
201
202
199
194
193
187
185
186
192
198
205
210
209
203
195
185
182
184
188
189
193
204
215
218
210
202
201
200
197
189
192
202
216
226
223
214
189
183
184
186
183
177
176
184
190
189
183
178
184
194
201
201
196
191
187
186
189
192
195
192
189
193
199
203
197
186
181
183
189
197
203
213
218
216
206
200
200
198
192
185
189
206
225
232
224
211
192
195
195
188
179
172
173
181
185
184
178
176
185
195
202
202
196
190
187
190
198
201
197
191
187
187
194
205
210
203
189
183
188
201
211
212
207
203
202
204
203
199
192
187
190
203
215
217
210
201
202
207
203
192
184
182
183
184
183
183
184
187
189
193
199
200
197
192
192
198
203
202
197
196
196
197
200
207
219
216
201
187
189
201
208
201
195
197
202
209
205
198
193
193
194
199
202
201
199
196
197
203
202
198
195
195
192
185
184
191
203
204
194
187
183
185
188
194
204
211
210
201
194
197
202
203
203
205
206
206
201
194
198
201
195
189
187
198
208
210
202
195
194
198
202
204
204
203
199
194
178
188
201
203
206
198
188
182
188
206
216
211
193
176
170
173
182
194
208
216
210
200
192
190
190
190
192
193
193
193
194
201
203
198
189
181
185
199
207
210
204
199
196
197
205
211
213
208
198
190
168
185
203
208
200
186
178
181
194
206
208
196
181
170
171
178
187
194
206
209
206
198
192
182
173
173
182
192
198
197
197
201
200
195
189
188
186
188
195
203
209
207
197
193
202
211
210
197
186
185
175
196
210
205
189
179
178
185
193
193
189
181
175
180
187
193
193
195
198
201
202
195
189
179
171
177
190
207
215
214
204
194
190
191
196
199
190
179
179
196
209
207
196
194
201
207
199
179
170
179
181
197
204
197
187
186
186
187
186
183
184
188
191
194
202
201
196
194
196
201
200
190
181
180
187
196
202
212
219
217
202
184
177
184
194
202
194
182
181
192
204
206
201
199
204
204
191
177
170
178
180
183
187
191
195
196
189
186
183
189
200
206
205
201
199
198
194
193
199
204
198
188
183
190
202
206
201
202
206
206
199
184
177
178
184
195
198
197
198
196
201
206
205
203
202
199
195
190
187
185
180
173
179
191
199
198
189
182
183
196
207
207
201
193
187
188
189
192
199
201
193
187
192
204
210
202
192
190
198
204
202
197
195
192
189
193
200
206
207
198
196
202
204
201
195
193
198
205
205
195
190
183
185
193
198
198
189
181
181
189
194
191
186
184
182
183
186
191
196
192
187
190
200
210
207
197
191
198
208
216
215
214
216
214
208
201
202
205
201
194
192
198
204
200
194
195
199
205
205
196
204
200
195
193
198
200
193
183
176
177
181
183
184
185
188
187
187
191
194
190
187
191
199
203
197
191
195
208
221
222
214
215
217
218
214
207
203
202
199
190
191
199
208
210
206
199
198
196
193
185
205
204
196
192
200
206
200
187
175
177
184
189
192
192
191
192
193
192
195
196
194
194
193
192
194
193
198
209
214
211
203
198
198
199
198
198
201
201
201
197
199
206
212
214
209
200
197
193
187
180
195
197
188
186
194
203
201
192
185
190
200
199
191
186
186
190
193
190
195
202
207
201
192
191
196
200
200
198
195
193
190
186
185
184
184
186
191
199
204
205
206
205
202
199
197
196
195
193
189
186
192
191
186
183
186
193
196
195
195
198
204
199
186
173
172
175
180
183
192
202
211
206
196
195
202
206
198
187
180
182
189
195
196
192
187
184
188
196
202
203
201
197
193
187
187
190
190
191
193
200
194
192
191
191
189
191
191
192
194
196
196
194
186
175
171
171
175
183
191
199
203
202
199
204
211
208
197
187
179
183
195
205
210
205
195
188
187
190
190
191
190
194
192
191
191
191
189
189
196
208
195
193
197
203
205
195
187
183
185
187
188
188
189
189
187
183
186
192
195
192
186
187
197
209
217
209
196
187
186
190
196
202
202
199
190
187
188
190
189
189
191
196
200
203
205
203
199
194
200
208
189
183
191
206
210
199
187
183
185
187
186
188
191
192
193
192
195
199
200
189
176
173
184
200
209
202
193
186
191
199
198
193
189
186
186
187
188
192
195
199
201
201
203
206
212
211
207
205
206
208
182
177
185
200
202
196
192
195
198
196
191
191
192
186
184
184
193
200
197
190
180
176
179
187
194
191
185
183
191
203
203
196
189
188
191
190
190
195
198
200
197
196
201
205
207
203
201
204
211
212
183
185
192
194
190
190
196
207
207
198
194
197
198
192
184
183
191
200
198
193
195
196
196
196
191
185
181
183
192
200
199
198
198
198
196
192
192
198
198
188
182
183
192
202
203
194
190
196
209
214
195
201
209
201
189
186
193
206
204
191
184
192
201
199
191
185
193
202
203
199
198
209
212
208
194
185
185
194
195
190
187
190
198
202
194
187
194
202
200
187
175
179
190
200
202
196
189
190
196
204
202
212
218
211
196
187
190
196
191
178
168
176
192
199
191
185
192
204
207
201
194
200
207
204
195
188
196
205
197
184
176
186
200
206
195
189
194
206
213
206
192
189
195
202
207
201
192
182
178
183
196
205
212
207
195
190
190
192
187
178
170
176
185
189
183
181
191
206
206
194
186
186
193
199
195
198
202
207
197
182
175
185
203
216
209
196
194
204
215
219
212
203
198
200
201
199
191
180
172
171
187
196
196
194
193
193
193
191
187
187
191
195
190
178
172
179
195
204
200
188
183
182
189
198
202
202
201
197
188
181
180
188
204
220
220
205
192
192
202
211
212
205
198
195
193
192
188
182
178
173
199
199
193
188
190
196
197
192
190
193
202
201
187
168
164
181
196
198
190
184
185
190
193
198
198
197
187
180
178
181
185
193
200
215
215
202
186
181
188
198
201
197
197
198
199
198
196
193
190
187
214
206
193
186
190
196
197
192
192
196
199
191
177
167
172
186
194
191
188
191
195
192
189
187
188
186
183
179
181
189
191
194
199
202
200
190
181
181
190
197
198
196
197
203
208
207
205
199
196
199
213
196
186
186
190
193
193
196
197
196
187
180
179
188
198
200
193
186
192
202
204
194
182
177
184
188
193
197
201
204
202
201
202
203
198
187
187
192
203
206
201
198
198
204
209
208
203
200
196
200
194
181
178
183
189
195
199
204
205
195
182
179
183
201
210
206
196
190
197
206
206
196
185
183
191
198
203
206
209
206
202
201
207
212
210
204
205
213
216
212
204
200
203
204
204
200
199
199
195
192
182
181
184
185
187
193
202
209
204
193
183
180
184
192
200
198
195
191
195
202
206
202
198
196
198
200
200
196
194
194
198
201
209
216
217
216
219
219
213
204
197
203
208
205
200
198
199
196
185
180
187
198
199
190
182
182
193
199
198
193
192
190
187
184
186
189
188
187
190
198
205
206
204
200
199
200
194
188
184
193
200
210
210
209
210
211
212
205
195
187
191
201
210
208
201
198
194
184
172
173
196
208
208
193
180
178
185
189
191
191
193
196
197
196
194
191
184
180
186
199
204
203
195
190
194
196
192
186
184
194
210
214
207
197
191
193
195
193
188
188
195
202
206
203
197
192
188
185
182
193
197
204
202
193
189
191
193
192
188
186
190
198
208
214
211
199
186
184
194
203
202
192
183
186
190
191
188
185
189
194
201
205
201
193
186
185
191
198
202
202
203
203
203
197
191
188
191
203
217
225
194
193
189
190
196
201
201
194
185
183
188
199
208
211
207
197
192
198
209
210
200
191
191
194
194
189
187
192
195
190
183
189
197
201
199
195
201
211
219
215
205
202
206
206
201
196
200
214
235
237
192
186
182
187
195
198
191
184
181
184
191
195
194
188
186
183
190
204
214
210
201
199
202
205
200
191
190
198
200
188
175
178
196
213
215
208
207
210
211
205
200
202
210
217
217
211
208
215
222
215
193
186
181
187
193
191
184
178
182
189
198
195
186
176
173
177
186
198
207
207
204
203
207
208
201
191
189
192
195
190
182
186
200
213
220
214
209
200
191
188
195
204
213
215
213
213
213
214
210
201
193
185
182
188
193
193
187
186
192
204
206
202
195
187
181
181
184
188
193
195
196
198
200
204
202
195
191
190
194
199
203
203
205
210
212
210
204
190
180
182
198
213
217
209
200
202
211
213
210
201
190
187
184
190
194
192
188
188
199
208
214
210
207
200
192
184
185
186
185
181
183
190
201
209
209
207
201
199
203
210
215
215
212
208
206
202
198
191
187
191
204
217
219
208
196
195
199
206
208
206
193
188
188
191
193
188
177
175
189
207
216
211
205
197
189
187
191
193
190
186
186
194
205
213
216
210
208
206
207
209
211
212
213
213
207
201
198
201
206
208
207
205
202
198
193
193
196
195
198
204
202
198
194
194
193
181
165
161
173
195
206
204
191
184
187
189
195
202
202
202
203
201
206
210
213
209
200
195
199
203
206
209
210
212
208
201
196
202
211
217
209
193
181
179
189
198
199
188
179
191
204
201
196
195
193
185
174
169
175
186
193
192
186
185
191
196
202
207
208
212
210
206
207
205
205
199
190
184
191
203
212
210
205
202
201
198
193
193
205
220
220
202
181
177
189
206
205
187
170
178
192
194
194
194
197
200
199
196
192
191
190
191
189
191
193
198
204
209
209
209
207
205
205
202
201
197
188
184
191
203
212
210
199
195
195
196
193
192
205
219
224
214
196
190
197
208
207
195
183
185
181
183
185
191
202
209
215
212
206
202
200
199
198
194
192
194
201
208
208
204
203
203
204
202
199
196
197
196
196
200
202
200
195
194
195
197
196
201
208
215
214
203
195
195
200
204
204
204
207
209
181
181
182
187
193
198
197
196
196
199
197
194
195
205
212
213
212
214
217
212
200
191
194
202
202
197
191
189
187
184
182
187
195
203
204
197
195
203
220
224
211
193
191
203
217
219
208
196
191
186
181
178
180
187
196
209
209
202
194
188
181
179
185
195
204
210
211
211
209
197
186
182
192
207
218
218
213
199
186
175
177
185
190
190
191
197
206
215
219
215
203
192
186
190
201
211
213
206
197
190
182
188
189
191
196
201
202
195
186
178
171
173
180
193
197
197
195
195
196
193
187
185
195
210
221
224
218
207
196
190
189
190
186
179
182
193
206
211
207
202
199
194
185
174
177
192
207
213
211
204
183
190
197
196
194
189
185
182
181
181
182
187
192
197
194
184
178
181
193
201
201
197
197
202
210
210
207
200
198
198
198
195
192
188
185
189
195
198
200
199
198
197
192
182
179
187
198
204
204
203
169
176
186
193
193
187
182
180
182
192
203
210
209
201
188
177
174
182
197
209
210
198
190
191
202
202
195
188
190
193
196
196
198
200
195
189
187
195
202
203
200
202
209
208
203
199
195
192
191
197
162
163
170
178
184
186
185
185
189
197
209
215
210
198
187
183
184
192
199
201
198
184
177
185
197
202
195
186
183
188
193
199
203
207
199
192
191
197
206
210
207
206
212
214
213
206
200
194
194
201
177
171
170
174
181
183
185
187
193
196
197
196
194
193
193
194
193
195
193
189
182
174
175
183
193
201
200
194
185
185
192
202
206
203
198
195
197
201
208
211
213
208
201
196
197
206
209
210
211
212
194
181
176
181
185
184
184
187
195
196
192
185
186
191
197
194
189
186
185
183
183
182
182
185
189
198
201
198
184
182
188
201
207
203
196
197
204
205
207
208
211
206
195
187
193
207
215
216
212
208
194
180
175
183
190
188
185
187
191
194
191
190
193
199
200
195
184
180
180
185
189
190
191
189
187
192
195
193
183
177
183
197
206
208
204
205
207
206
205
204
204
203
204
207
212
212
210
204
197
193
192
180
173
177
182
184
185
185
183
183
186
193
204
208
206
199
192
182
179
183
190
194
194
194
195
193
189
189
187
188
189
195
204
212
217
212
205
202
202
200
197
197
207
222
222
210
196
188
189
189
206
200
185
176
176
180
186
185
178
174
179
191
203
206
204
201
194
185
182
184
190
192
191
198
202
201
197
193
197
200
201
197
204
211
214
207
200
200
200
196
186
189
202
216
211
199
189
192
198
198
221
219
203
188
185
189
191
188
183
182
188
193
195
192
189
190
187
186
190
196
200
195
191
193
202
207
207
200
197
198
200
201
207
209
198
191
190
196
198
192
182
180
187
195
199
201
205
207
208
206
207
209
204
198
199
198
194
189
190
199
204
200
192
184
182
181
182
188
199
207
205
197
187
182
185
190
197
196
194
189
192
201
210
208
195
181
181
191
197
200
197
190
186
186
200
217
230
226
211
202
179
185
192
199
202
198
190
183
190
204
209
201
188
184
185
186
187
191
198
200
196
192
188
178
168
166
177
191
198
194
191
195
205
207
203
190
181
181
195
212
219
207
191
188
202
227
235
220
200
194
170
181
190
194
191
185
179
177
182
190
197
194
189
186
189
193
193
192
187
182
182
188
191
187
173
167
174
198
215
214
199
188
191
204
212
205
187
180
191
212
225
213
197
192
201
216
213
198
184
186
182
194
196
190
178
176
175
177
175
179
188
197
198
194
192
194
195
195
189
180
178
183
189
198
195
188
187
203
219
221
205
188
184
192
203
205
193
186
188
199
208
205
199
196
198
198
190
181
179
186
189
197
196
188
178
177
179
179
178
183
199
211
209
198
188
189
196
204
204
196
186
181
185
200
209
205
195
197
205
212
207
197
186
181
186
194
197
197
193
189
191
197
200
199
194
187
186
187
189
190
184
192
196
192
186
183
183
184
191
202
211
210
200
186
182
187
196
206
212
207
194
185
188
203
211
206
191
188
195
205
208
204
196
184
179
188
202
210
202
189
184
193
201
197
189
182
189
197
204
205
182
190
199
201
197
190
186
187
199
212
210
196
182
175
180
189
194
198
199
197
192
190
197
207
208
199
192
195
202
208
208
206
201
193
186
190
203
212
209
193
187
193
200
197
187
181
190
202
209
208
195
200
202
203
201
196
191
187
195
206
206
193
183
181
187
191
192
190
188
185
187
191
198
202
200
196
199
207
215
210
204
202
203
199
193
192
201
210
207
196
190
195
202
199
190
184
191
201
205
201
211
212
201
193
195
196
193
185
182
192
201
202
197
194
195
195
194
190
188
185
185
184
186
191
196
201
206
211
210
199
189
192
199
201
197
191
192
197
200
195
196
198
202
198
191
189
196
204
203
193
215
211
192
177
181
190
194
188
182
186
199
206
203
197
195
196
195
194
195
193
190
183
180
184
195
204
206
199
192
186
183
187
196
200
197
193
191
196
201
203
201
199
196
190
188
192
200
207
206
201
206
200
186
173
176
187
194
193
189
190
196
197
193
188
192
195
195
194
194
196
196
194
184
184
191
197
196
194
184
184
186
190
195
198
196
193
193
199
205
207
205
199
191
188
188
192
198
204
208
213
194
187
183
183
187
190
191
193
194
197
195
189
187
187
192
196
197
194
191
189
195
198
198
193
192
191
193
194
191
190
192
190
190
189
188
192
195
200
203
204
202
197
195
196
201
202
198
193
199
210
186
178
184
194
199
191
184
186
194
197
193
191
192
196
200
202
201
200
192
185
179
187
199
204
202
197
194
197
199
198
194
190
185
183
186
190
192
192
191
194
200
204
203
207
212
212
201
190
190
197
179
178
190
200
198
183
179
183
195
198
196
195
195
197
195
197
202
206
200
187
177
175
187
199
205
204
198
198
200
201
197
192
188
189
191
192
193
190
189
192
201
206
207
205
201
199
198
194
195
199
181
186
199
202
190
179
182
197
207
207
200
197
194
187
179
179
193
204
206
200
189
177
176
183
195
202
198
194
196
199
201
202
201
201
200
197
195
196
195
194
196
200
200
192
178
172
180
195
209
214
190
201
210
202
187
181
193
211
215
209
200
199
196
184
174
176
190
203
210
207
199
187
176
175
182
190
191
187
184
189
197
206
213
209
199
193
195
201
198
188
183
188
193
189
176
170
177
192
204
210
201
208
211
198
185
185
199
213
211
198
188
194
201
199
188
181
190
203
209
203
196
188
185
182
179
179
181
181
178
179
186
200
210
205
193
186
193
203
200
185
177
182
193
199
197
194
193
191
188
190
203
199
194
184
179
184
196
202
194
177
169
181
198
204
193
184
191
202
205
196
184
185
192
193
187
180
179
181
179
178
182
194
206
205
194
188
192
199
199
192
189
191
198
204
214
214
207
193
185
184
200
190
180
172
175
184
194
197
187
173
167
178
191
194
188
185
191
200
198
188
182
185
196
200
191
185
183
188
187
183
182
189
203
208
204
194
190
194
199
202
202
201
199
202
207
207
204
197
196
204
197
191
180
172
174
186
195
195
189
183
184
188
190
183
180
187
196
198
190
182
184
194
200
199
193
190
192
196
196
189
184
188
201
212
210
194
185
184
195
201
204
201
197
196
196
194
193
198
204
214
204
200
191
183
181
188
196
196
193
194
194
190
185
178
182
193
200
193
183
179
186
196
197
196
194
195
199
199
199
194
188
190
197
208
206
193
181
180
186
191
193
192
195
198
198
196
197
197
199
199
207
201
193
186
185
187
190
194
193
192
185
180
184
189
198
199
194
186
185
190
195
193
185
186
194
200
202
200
200
200
199
194
196
198
198
190
184
185
184
183
184
190
195
202
203
201
197
191
184
185
196
189
186
184
188
189
191
194
189
178
170
176
190
207
213
204
190
186
194
208
208
194
181
182
193
201
203
201
203
205
203
202
199
198
195
189
190
192
192
190
189
193
197
201
198
192
187
185
184
186
181
177
180
189
194
197
201
196
185
169
167
177
193
206
208
200
195
197
207
214
210
200
193
190
191
193
195
200
204
206
204
204
210
212
205
195
195
202
203
202
200
200
203
203
196
188
188
190
193
197
174
177
188
195
198
200
202
196
184
172
172
183
189
188
189
196
203
207
205
202
204
206
206
200
192
188
189
196
202
201
199
203
214
223
217
207
202
206
210
207
204
208
210
209
204
199
201
201
195
195
181
191
199
199
194
191
194
193
188
185
189
189
185
179
185
197
203
201
195
193
201
206
209
203
197
193
193
195
196
194
197
201
209
216
216
210
207
206
204
200
200
207
213
212
208
206
207
203
194
190
194
198
200
193
186
184
187
192
194
195
194
194
191
192
195
197
193
189
190
198
204
202
195
194
198
200
195
191
189
192
197
200
201
203
205
207
206
204
199
195
196
201
205
203
196
192
192
195
192
189
198
196
190
186
184
187
192
196
197
196
196
196
199
206
207
196
185
184
197
209
205
190
182
186
196
197
190
182
186
193
199
199
197
194
200
203
203
203
202
199
193
192
191
191
189
184
184
191
197
197
201
196
189
188
192
192
192
193
196
197
198
197
197
200
197
188
186
192
206
206
195
183
179
189
194
190
182
182
191
198
196
193
192
196
200
203
204
207
209
203
193
182
183
194
203
204
198
197
203
212
202
198
196
198
196
190
181
180
188
199
204
202
193
187
182
182
188
197
205
200
190
185
190
196
197
189
182
189
200
202
192
184
187
195
202
206
204
206
207
203
194
181
181
196
219
228
217
206
206
218
198
196
197
198
195
185
173
171
182
202
212
208
195
184
178
180
187
198
207
206
202
199
201
205
204
195
187
188
197
200
195
190
189
196
202
204
200
194
194
200
200
192
187
195
209
221
218
207
205
212
190
188
188
191
194
190
179
176
188
206
219
219
208
194
186
183
188
199
208
214
212
205
206
208
210
203
192
187
188
197
202
204
202
203
202
198
188
179
180
190
203
208
202
194
195
200
205
207
205
203
189
187
186
188
193
194
190
192
203
216
223
221
213
201
192
188
195
204
206
204
201
203
207
212
212
205
197
192
192
200
207
213
214
212
207
199
190
182
182
188
201
209
208
202
198
199
204
207
205
203
200
196
189
189
193
192
189
191
205
216
220
216
209
200
195
195
205
210
204
196
195
203
209
211
209
206
206
202
203
203
204
205
204
207
208
209
206
201
197
193
192
191
189
191
199
210
214
207
200
201
212
202
190
189
190
184
177
177
188
201
208
209
204
198
197
198
203
205
203
201
204
209
208
204
203
205
210
208
203
202
201
194
189
192
201
208
213
209
206
202
195
182
169
170
188
210
219
205
186
187
206
195
187
180
180
180
174
172
171
181
193
205
206
202
199
195
194
194
200
209
218
215
202
189
190
202
203
198
195
201
204
197
185
179
184
194
197
195
196
206
210
201
181
172
185
209
219
201
175
167
189
183
177
176
179
187
190
183
174
173
187
205
216
214
202
193
192
191
198
206
211
205
197
186
188
193
192
187
190
203
212
207
191
178
179
184
185
185
191
206
218
214
199
189
194
210
217
203
180
170
179
180
179
181
192
200
204
198
187
184
191
207
217
214
203
194
195
201
201
201
199
198
197
194
193
192
187
184
190
203
212
208
194
186
187
195
196
194
198
206
206
201
195
195
206
214
212
207
200
194
184
184
187
191
196
198
199
200
199
197
185
174
176
192
209
217
211
203
196
193
189
186
190
194
197
197
195
191
188
182
179
185
191
195
195
192
191
193
197
202
201
193
187
184
190
203
209
205
194
189
176
178
182
190
196
196
190
189
191
196
183
169
165
179
198
206
200
193
192
191
188
187
193
199
203
206
203
199
191
185
183
185
187
188
187
190
193
198
202
205
202
196
188
184
192
208
214
213
206
200
177
178
183
188
188
185
180
182
187
191
179
165
163
181
197
201
194
188
192
199
200
195
195
199
204
205
203
200
197
192
191
190
187
184
183
185
194
201
205
204
199
192
186
183
189
201
212
215
212
209
181
184
187
190
190
185
181
182
191
193
184
175
177
195
204
200
192
190
198
208
208
199
194
195
200
201
197
192
191
193
196
197
198
191
183
179
187
200
207
205
196
193
189
187
189
196
202
206
206
204
179
181
187
194
197
195
189
184
187
190
195
195
198
199
197
191
188
192
203
213
211
196
184
184
194
198
196
187
184
188
199
209
209
202
186
180
185
199
209
208
202
198
197
197
197
199
198
197
194
199
178
174
178
188
194
194
187
179
180
186
198
210
207
197
186
183
189
199
206
207
199
186
176
176
184
192
195
188
185
191
202
213
215
206
196
190
193
200
207
211
209
203
196
195
199
203
202
194
192
202
183
175
175
180
183
181
175
173
178
187
197
201
198
190
182
184
193
201
203
199
187
181
177
174
175
185
194
195
195
194
203
213
215
208
201
199
197
197
201
206
209
203
193
185
193
205
209
206
204
209
194
183
179
183
184
180
173
175
186
193
194
189
187
182
181
182
188
196
199
195
187
183
181
179
182
192
203
206
197
192
195
207
213
207
201
198
197
194
194
199
204
203
196
192
200
209
211
207
205
204
194
183
183
189
195
190
184
181
189
195
195
190
190
188
183
181
184
189
194
195
190
189
187
192
195
205
210
201
187
182
186
200
207
206
200
196
195
195
195
197
197
200
209
220
223
215
204
197
195
196
184
175
176
186
193
192
186
183
183
188
194
201
204
199
192
188
188
188
190
192
192
193
195
199
206
205
197
187
178
181
189
194
201
205
202
199
196
199
202
195
191
195
211
229
228
210
193
190
198
198
189
183
177
177
179
183
184
184
182
184
195
204
208
202
193
189
192
188
186
188
195
199
199
200
203
197
187
180
181
188
192
192
197
202
203
201
199
200
200
193
185
189
204
217
213
199
191
198
204
203
210
205
190
178
176
182
187
189
190
192
196
199
196
193
189
184
180
178
183
194
200
199
194
194
195
197
197
194
193
190
190
192
197
200
200
199
199
200
195
182
179
186
198
201
200
200
205
209
206
201
219
215
200
188
187
192
192
189
190
195
198
195
191
188
185
179
171
174
186
200
200
191
183
180
189
202
210
210
201
191
185
192
203
207
202
198
197
196
193
188
187
191
195
193
196
206
219
216
204
196
204
201
196
196
197
198
189
181
182
192
199
200
197
199
196
187
179
179
187
192
187
180
178
182
187
194
203
207
203
190
185
191
207
217
214
203
195
193
195
201
206
202
195
190
196
210
223
221
208
201
186
189
192
195
195
191
181
174
175
186
199
207
208
204
200
194
191
184
181
174
174
183
195
200
191
180
180
189
198
197
190
191
203
215
219
210
200
195
204
215
219
208
197
193
199
208
217
219
215
208
186
191
191
190
184
180
177
175
174
180
194
210
213
204
196
193
195
192
181
170
172
188
208
214
201
179
171
179
193
200
199
196
198
205
209
208
202
200
203
210
211
204
198
195
199
201
205
209
211
206
194
196
192
183
174
179
185
184
175
172
186
206
211
200
191
189
194
196
194
184
182
188
199
208
206
193
184
182
189
196
201
201
197
191
190
195
200
201
199
196
194
196
198
197
196
195
194
196
199
199
192
195
192
185
177
185
196
196
187
182
184
196
198
197
193
193
195
198
199
195
190
184
186
197
206
205
197
189
189
191
193
193
189
180
176
183
190
196
195
187
186
194
199
200
196
189
187
190
194
201
177
184
191
190
190
192
197
200
203
202
196
190
186
192
201
204
198
193
191
190
189
188
191
196
201
200
197
194
194
190
185
182
181
177
175
178
186
193
193
188
186
192
200
203
196
187
187
196
206
210
171
176
188
192
197
193
193
196
206
213
206
191
184
189
198
204
198
189
182
181
185
190
197
201
198
196
198
202
202
193
186
184
189
191
185
182
186
192
192
186
184
189
199
201
196
193
196
208
215
214
187
190
189
190
191
192
188
186
191
197
201
193
188
188
194
196
195
189
181
177
179
188
196
205
207
204
202
202
198
193
188
194
203
209
204
193
189
193
192
190
184
185
189
194
196
201
210
217
215
206
210
210
198
188
183
185
186
183
180
180
187
192
192
192
195
197
195
188
181
179
181
188
194
205
213
213
205
197
190
187
188
195
209
218
216
204
197
198
202
201
195
186
182
188
197
205
212
213
210
204
208
210
197
185
183
186
191
190
188
188
188
189
191
195
199
198
194
184
180
182
190
193
192
193
200
204
204
200
195
192
190
190
195
202
207
203
200
205
211
211
202
193
188
192
200
202
199
199
203
207
191
188
184
183
185
188
191
194
198
200
198
192
191
192
198
197
189
180
177
183
191
195
190
180
178
187
200
209
211
205
194
188
182
184
191
193
197
201
204
205
203
198
198
198
203
198
190
186
190
203
181
174
177
185
189
186
183
186
195
201
201
199
195
192
193
192
188
184
180
180
184
189
189
184
180
184
196
208
212
208
200
192
185
181
185
190
192
189
188
192
201
204
200
196
197
196
187
178
180
192
181
181
190
199
194
186
180
182
184
188
194
199
197
191
184
184
191
196
192
186
183
185
189
193
197
203
205
207
207
204
203
202
197
192
191
190
190
185
180
187
200
205
199
187
183
187
188
183
184
193
187
197
211
210
198
188
184
187
187
184
188
196
197
191
182
182
192
200
203
200
196
188
184
185
200
212
216
207
200
198
200
205
207
201
194
190
191
192
192
194
201
204
197
182
171
175
188
193
196
203
194
205
213
209
197
191
195
197
192
186
185
191
195
193
187
185
191
199
204
208
203
190
175
174
187
202
210
203
194
187
193
205
211
203
192
186
191
201
203
199
195
197
196
183
171
174
189
196
198
192
194
195
195
192
194
193
198
199
195
189
184
188
194
198
193
188
190
196
201
201
195
182
174
174
182
189
191
189
183
184
188
202
210
202
191
186
190
195
193
185
184
187
192
187
183
191
200
200
188
178
190
181
179
181
190
195
196
197
194
189
185
187
193
198
194
190
191
197
196
186
176
173
181
192
193
186
181
181
184
188
192
199
204
202
195
191
190
189
180
172
174
181
188
191
198
207
208
203
195
191
191
182
177
181
187
191
194
194
192
190
188
191
192
191
189
192
198
199
190
177
174
182
194
203
197
188
184
191
199
202
200
196
200
201
200
193
190
188
182
175
175
180
187
195
205
205
205
201
207
218
200
192
185
181
183
185
189
192
192
194
193
193
191
186
191
203
205
197
182
174
183
197
206
200
191
187
194
207
216
210
201
194
199
203
199
192
190
194
196
188
181
184
190
198
199
196
192
196
207
225
200
192
189
181
179
180
186
191
193
195
192
192
189
193
203
208
204
190
175
177
194
208
208
197
188
189
198
211
213
205
193
191
196
202
200
194
194
199
197
189
184
189
196
200
199
193
189
186
193
205
188
185
182
182
183
184
189
194
195
192
189
190
195
206
210
205
194
182
178
189
203
208
203
196
195
199
200
199
195
190
190
190
192
197
196
197
199
199
194
188
186
192
198
200
195
189
186
182
182
189
181
178
186
189
194
197
200
198
192
184
187
196
209
214
210
197
185
182
191
201
206
203
199
196
199
201
197
189
185
187
189
193
193
191
188
188
193
197
194
189
190
194
197
195
188
183
183
183
186
192
182
188
199
207
210
208
204
195
181
179
190
209
215
209
199
195
193
194
196
197
197
197
198
196
196
193
191
190
189
189
189
194
198
196
184
174
177
189
200
199
198
197
198
196
191
186
189
194
201
205
185
196
208
216
216
209
200
189
178
180
196
210
208
196
191
198
206
202
186
174
178
194
202
198
188
184
190
200
203
192
186
192
199
201
187
173
173
187
196
199
199
201
206
205
200
196
202
211
214
209
183
193
203
211
211
204
199
192
188
191
198
199
192
185
189
199
204
191
172
161
174
192
199
195
187
188
200
210
208
193
183
185
197
201
196
185
183
189
192
194
198
206
214
211
202
198
205
218
219
211
180
181
189
194
197
198
199
199
200
200
199
192
186
185
188
195
191
179
171
174
183
190
192
192
196
199
203
206
201
193
187
186
194
198
198
197
194
195
194
195
199
208
214
208
194
184
190
202
207
199
180
174
180
186
186
186
188
194
200
202
201
194
190
188
189
187
184
184
190
197
195
186
185
194
200
201
194
189
190
195
198
197
195
195
196
198
197
198
202
200
200
200
200
200
192
186
181
180
181
183
188
182
184
190
187
178
178
185
199
206
206
199
193
186
185
187
193
199
206
205
196
187
187
195
199
192
181
179
189
201
206
199
193
190
192
195
197
200
204
202
195
183
179
191
206
211
197
177
170
180
192
191
195
199
194
182
178
188
200
209
210
202
193
187
188
191
196
202
204
199
193
189
190
193
194
190
182
183
196
206
207
197
185
181
186
192
196
199
200
198
190
175
170
189
216
228
213
187
181
197
191
191
196
199
198
192
188
191
199
208
209
206
198
194
192
189
188
188
192
197
198
195
193
197
200
197
193
189
196
204
204
195
186
181
184
188
193
196
199
201
196
186
180
189
205
211
201
188
188
205
187
189
191
194
195
198
197
194
193
198
205
208
207
201
193
184
182
186
195
200
201
197
198
204
209
206
198
191
191
195
199
200
196
193
190
189
188
192
196
200
201
200
197
196
196
191
186
186
192
202
195
199
196
193
193
193
197
199
200
198
202
205
207
200
193
189
197
209
212
207
200
197
200
207
207
203
197
194
191
191
193
197
199
203
203
198
192
190
191
193
195
197
201
202
203
199
198
197
196
199
203
203
199
194
193
191
195
203
209
209
202
201
199
197
195
202
218
228
221
205
197
197
198
195
189
190
196
197
194
190
189
190
193
200
206
207
205
199
191
189
189
190
194
199
207
216
219
214
204
200
198
191
187
191
192
193
193
201
208
207
201
200
198
197
198
205
215
216
204
196
198
198
193
178
175
187
200
203
197
192
191
191
188
188
196
205
208
204
194
192
195
197
193
190
194
208
220
217
205
198
187
176
173
179
188
192
191
189
187
188
194
204
210
208
200
196
194
190
187
193
202
201
190
173
175
195
211
211
200
197
196
195
188
182
185
192
200
198
192
191
202
209
201
188
183
193
210
213
200
189
186
179
175
179
186
190
189
178
170
171
185
205
219
214
202
190
182
180
184
193
200
200
190
182
188
204
211
211
205
204
203
198
188
179
183
191
195
191
185
187
195
202
198
188
186
196
211
211
200
184
195
195
193
192
192
191
190
183
177
175
188
202
214
213
202
192
189
190
195
195
194
195
193
193
196
203
205
205
204
207
209
196
181
176
183
197
201
196
188
185
185
182
179
182
195
209
214
212
203
191
187
192
196
195
192
191
193
198
201
200
192
183
182
191
200
202
192
181
182
185
189
191
191
190
191
195
199
203
199
192
188
189
192
194
197
197
197
191
181
178
184
190
189
185
186
198
206
206
197
198
183
185
191
193
189
178
171
176
187
195
193
183
180
191
202
203
191
181
184
196
202
201
196
193
193
196
201
204
207
205
200
196
196
197
196
193
191
191
189
188
187
186
188
193
201
206
206
200
198
206
181
179
181
184
179
171
162
170
186
198
196
183
180
194
211
215
203
194
197
203
205
199
195
193
192
194
195
200
204
204
201
200
201
200
195
188
184
188
192
193
192
190
198
210
218
220
215
206
204
209
184
182
181
184
188
186
182
187
197
205
197
183
182
197
214
220
213
204
200
200
192
187
189
191
194
197
193
190
189
189
195
202
208
206
197
187
183
188
194
198
199
204
210
214
219
222
223
220
213
204
201
196
191
195
202
205
201
197
192
191
186
185
189
198
204
205
203
200
200
198
191
185
182
189
194
198
197
190
182
182
190
202
208
208
199
192
193
199
202
203
204
207
206
201
202
208
216
217
209
199
204
197
194
197
203
201
193
182
175
172
178
190
199
198
194
189
188
196
199
199
196
193
190
188
189
194
197
194
189
186
190
201
205
204
201
203
207
206
205
204
204
198
191
187
191
200
202
199
196
199
193
180
179
184
186
180
174
167
166
172
182
193
199
196
187
183
191
199
203
202
201
200
196
190
182
186
195
198
193
187
188
197
201
202
202
206
207
198
193
193
194
192
185
184
195
205
204
196
193
195
180
175
178
183
184
177
169
171
179
186
190
190
189
186
182
184
193
202
205
201
193
191
190
191
190
196
206
207
195
185
185
193
198
199
197
199
197
191
183
181
186
191
196
201
208
211
205
197
194
193
181
184
190
194
194
189
183
183
188
190
190
187
182
180
181
185
193
201
203
199
188
183
186
194
205
217
220
209
194
184
185
192
197
198
193
192
191
192
191
189
188
193
202
208
210
203
198
195
197
196
184
189
196
199
199
193
188
184
185
187
189
188
189
187
185
188
194
200
199
196
193
194
199
206
212
214
210
201
192
189
190
192
198
201
196
189
186
193
202
205
199
192
192
195
193
187
187
196
207
207
184
183
187
189
188
184
183
186
189
190
194
197
198
195
189
190
195
197
194
196
202
210
215
211
205
195
188
188
194
195
193
191
195
200
198
191
188
196
205
207
199
190
186
188
187
185
190
201
211
207
187
183
179
176
174
174
181
191
201
202
201
196
195
192
189
186
185
185
190
196
203
207
208
203
196
189
189
195
200
197
192
189
192
197
197
196
197
202
198
190
183
187
193
196
196
198
207
213
207
195
199
195
185
176
171
175
180
187
192
196
194
189
188
189
186
180
173
175
188
195
194
187
183
190
197
203
208
209
203
194
189
191
196
198
196
199
203
202
193
177
174
184
195
197
198
205
219
222
209
192
200
202
195
184
182
179
176
170
172
180
188
191
190
191
188
180
172
175
190
196
188
179
178
191
205
213
212
207
198
188
185
192
202
206
203
202
201
198
193
185
183
189
195
192
193
199
216
223
218
205
189
193
195
193
193
185
176
166
167
181
197
202
204
203
199
193
186
188
194
198
194
195
200
206
205
197
193
189
185
183
182
191
205
213
212
206
201
200
202
203
202
200
197
194
194
197
205
216
221
214
181
181
187
193
193
188
183
179
177
183
198
208
211
205
198
195
195
198
197
198
203
211
217
209
194
181
174
176
181
182
187
196
207
214
211
205
200
198
202
208
209
205
199
198
198
197
196
201
208
209
187
186
187
188
188
190
193
191
181
175
183
199
205
201
192
191
194
197
196
195
199
204
203
197
190
182
178
180
182
183
190
201
209
208
204
200
194
193
194
195
196
195
197
198
198
194
188
186
191
198
195
196
193
188
186
191
199
199
182
171
171
185
195
197
192
189
190
191
191
190
187
185
186
187
191
194
194
190
184
182
188
196
203
201
195
190
186
185
186
187
188
191
194
198
200
195
188
186
187
193
185
189
192
191
188
191
195
196
191
184
182
187
191
195
195
192
190
188
187
185
182
181
183
188
192
194
195
192
189
184
183
185
189
194
192
188
184
182
183
184
186
191
198
204
204
198
196
196
200
201
168
171
182
191
191
190
192
195
199
197
194
192
191
193
196
195
193
189
188
188
186
186
188
190
191
192
192
196
198
192
185
182
186
192
193
190
187
186
184
183
184
189
198
204
207
205
206
208
211
211
174
175
185
193
197
192
189
191
194
197
195
189
184
185
189
193
194
191
189
191
194
197
201
201
198
192
188
190
194
195
190
188
191
197
198
193
190
189
191
189
186
185
189
196
207
212
211
209
209
212
195
200
201
198
195
189
187
185
188
190
189
187
183
184
189
194
194
189
188
194
204
210
210
210
205
196
186
183
187
191
191
191
196
203
203
196
190
193
201
202
194
182
182
193
209
215
207
200
196
202
202
208
205
196
189
184
184
186
189
191
192
189
187
190
195
198
192
185
186
198
210
213
206
199
198
196
194
191
192
195
194
193
197
202
201
196
194
198
208
209
197
185
185
197
208
206
193
186
187
192
187
191
190
186
184
182
182
185
191
198
200
196
194
194
198
196
187
181
184
198
208
204
190
180
182
192
197
200
200
199
198
200
199
197
195
193
195
199
202
201
196
189
190
196
195
188
182
181
185
193
183
178
182
185
191
188
183
181
184
192
200
201
198
192
190
187
185
180
182
188
193
194
187
181
182
192
199
196
191
193
199
204
201
195
190
190
192
189
187
190
195
195
189
180
179
183
184
185
188
195
189
187
190
197
200
200
193
183
177
180
190
201
200
192
184
187
191
190
183
181
187
192
194
195
199
204
201
189
179
182
194
203
200
191
188
188
187
182
179
186
196
197
188
176
178
192
199
194
188
195
196
197
200
203
206
205
203
192
178
174
183
199
205
202
196
199
201
198
189
189
195
198
195
197
205
212
208
193
182
183
190
195
196
190
189
186
187
186
186
190
197
198
194
187
193
206
211
200
184
183
197
196
195
195
200
204
202
194
183
178
186
196
205
211
210
205
200
195
192
198
202
197
189
189
195
202
204
196
192
188
190
193
194
193
187
185
186
190
193
193
195
199
199
196
196
204
212
203
186
172
190
187
185
188
197
201
195
188
187
190
190
193
197
207
210
202
191
192
195
201
198
188
182
183
186
188
189
191
194
195
193
192
191
192
189
186
187
189
188
186
190
193
194
188
184
191
204
204
192
174
185
183
186
196
205
202
192
187
192
200
199
194
191
196
198
195
191
194
195
195
189
183
185
193
196
189
184
189
199
204
198
190
188
191
192
190
189
188
182
176
175
182
184
181
180
185
193
199
197
191
186
186
193
201
205
201
191
189
194
201
202
195
190
188
189
194
197
197
193
186
182
183
190
197
202
197
195
198
207
209
199
193
191
195
196
193
192
193
187
178
175
179
187
192
192
189
189
187
193
202
188
186
189
195
195
191
188
188
191
197
201
200
192
185
188
196
199
194
182
180
184
191
193
193
194
196
198
206
210
205
199
196
201
205
200
193
193
202
199
191
182
190
202
209
207
198
188
184
189
202
187
178
180
182
186
186
186
186
189
195
201
202
193
190
191
197
199
190
180
178
193
198
196
188
183
187
196
198
197
190
187
194
202
208
201
196
197
202
201
193
192
199
210
211
206
198
190
187
189
196
183
175
178
185
189
191
190
189
191
197
203
206
198
195
195
196
196
189
183
185
197
200
197
189
185
186
188
187
182
179
179
185
192
197
197
197
200
199
197
195
196
200
199
195
189
187
189
191
192
198
183
185
189
195
201
202
201
197
197
202
208
211
208
200
196
195
194
190
188
188
194
198
197
193
190
191
192
188
182
180
181
187
190
190
188
189
191
196
196
198
197
193
188
179
177
180
188
193
197
200
191
196
205
209
206
205
202
200
197
202
215
222
216
204
196
194
193
189
186
183
187
195
197
194
192
193
195
195
188
182
183
189
195
189
178
171
177
191
200
204
197
193
186
183
183
186
191
196
200
198
194
202
208
209
207
204
201
198
195
200
212
219
214
203
196
197
194
184
172
169
180
192
196
191
188
189
197
201
194
185
183
191
197
192
176
165
170
185
195
197
195
198
198
195
194
195
201
209
208
201
192
192
195
200
204
206
203
200
196
196
199
199
195
194
196
199
194
179
168
166
178
189
193
187
184
187
199
207
205
192
188
192
197
193
182
175
175
183
184
187
193
203
208
202
193
191
203
218
222
212
181
179
184
190
199
202
201
199
196
193
190
186
184
184
190
196
193
183
173
171
179
185
187
187
187
192
200
207
208
203
199
195
195
194
189
188
186
186
189
192
200
209
214
204
190
186
195
209
217
212
171
175
183
188
190
185
184
186
188
192
191
190
186
180
181
186
193
195
189
184
183
185
189
193
197
197
195
196
199
202
203
198
193
191
188
187
187
193
201
208
212
213
211
206
197
191
189
188
191
195
175
179
191
194
188
174
170
179
188
195
200
199
193
183
179
187
202
206
205
199
195
196
197
196
196
195
192
191
190
195
198
198
195
190
184
180
183
191
200
207
209
203
200
203
208
209
196
182
179
185
183
184
193
200
194
182
182
190
198
198
200
199
193
188
187
195
205
208
205
204
204
204
200
193
191
192
197
195
191
189
195
199
195
188
178
175
181
187
190
193
193
193
193
201
210
213
202
186
188
196
183
183
190
198
198
196
198
200
199
194
188
188
191
193
194
198
197
192
190
194
196
195
191
191
195
201
205
201
193
190
194
198
195
186
177
178
187
195
196
193
190
191
196
203
204
198
189
185
192
206
184
187
191
194
195
198
202
201
191
178
173
179
190
195
197
193
187
182
181
181
179
182
187
200
207
209
208
203
197
193
192
190
190
189
188
192
201
206
208
202
195
195
200
204
200
187
178
183
192
201
193
199
201
198
192
190
196
199
191
178
172
178
189
193
191
189
192
197
193
182
177
182
195
207
209
207
207
204
199
194
189
187
190
201
204
206
202
202
201
200
195
193
196
201
199
193
186
187
194
197
198
202
205
201
194
188
193
204
206
195
183
182
189
192
189
190
203
212
206
189
185
192
198
200
194
194
201
205
201
194
192
192
197
203
205
201
193
188
189
192
196
197
196
196
196
194
198
204
206
206
188
185
191
199
198
194
194
207
213
204
192
188
192
193
190
193
202
206
199
188
190
194
194
184
178
189
202
208
202
195
195
201
203
198
194
188
188
187
188
191
196
206
207
199
189
189
197
208
216
214
182
171
177
192
200
198
195
194
193
190
189
192
195
196
192
193
193
191
186
186
190
196
193
182
179
195
211
216
204
194
193
199
201
196
188
188
197
201
197
189
194
204
208
200
186
181
190
205
213
212
191
182
187
195
198
194
186
178
175
176
185
192
197
197
193
190
190
189
186
187
189
194
194
192
192
202
213
218
212
197
190
191
190
191
191
200
211
210
197
185
182
192
202
198
188
185
193
205
209
201
198
202
207
205
197
188
185
181
184
188
189
192
194
195
192
189
190
191
194
190
189
190
192
192
193
200
208
212
210
203
198
188
181
180
188
200
208
202
190
182
182
189
192
193
192
197
204
208
206
198
190
195
197
192
187
186
189
192
185
179
180
187
194
197
201
201
202
201
203
204
199
194
199
205
209
209
205
206
203
200
196
195
196
197
201
204
205
199
187
184
190
201
206
204
202
201
200
197
196
198
188
191
193
193
191
191
189
184
178
178
187
196
202
202
201
200
195
196
200
206
208
207
204
204
206
206
207
208
209
207
203
201
204
207
208
205
203
200
196
189
185
183
188
200
208
206
197
188
195
209
184
182
183
186
191
193
188
185
186
195
202
204
201
198
197
200
198
196
195
197
200
202
203
201
202
201
202
204
204
202
197
201
207
212
210
201
190
189
191
190
189
188
192
205
214
217
207
202
202
209
187
181
178
182
191
196
194
196
198
207
207
197
187
187
193
200
205
202
195
186
182
188
196
199
199
198
200
200
192
186
187
192
204
211
208
200
189
181
180
188
200
208
212
208
210
214
218
218
212
201
197
189
181
182
189
196
196
196
196
194
187
181
183
189
194
198
199
198
190
182
179
183
192
197
197
198
203
201
194
183
177
182
191
202
205
204
199
189
182
189
203
215
212
202
194
197
207
216
211
197
199
189
182
181
184
185
186
184
179
172
169
176
193
201
200
189
185
185
186
187
191
196
200
198
194
194
200
201
194
184
178
180
187
193
201
206
206
199
191
190
195
199
198
192
191
193
197
201
203
197
185
179
179
180
180
177
175
176
175
171
172
185
199
207
201
188
181
181
188
198
204
210
212
203
194
191
194
196
190
182
180
181
186
190
196
202
203
198
191
186
186
191
194
197
204
206
200
196
195
195
177
177
181
186
186
182
181
183
186
184
184
188
196
200
198
193
191
190
191
194
196
199
202
202
198
197
198
195
185
181
184
189
191
192
192
196
196
192
186
183
186
195
201
206
209
206
200
194
191
193
184
189
194
194
194
191
192
193
191
188
186
187
189
192
194
196
197
198
192
185
178
180
186
195
202
207
208
202
191
185
191
198
202
200
194
192
190
190
191
192
197
198
200
198
192
186
187
189
191
194
194
196
197
196
193
191
190
192
191
188
184
185
190
193
195
196
197
197
189
180
174
178
188
198
203
207
205
204
199
196
196
202
210
212
201
185
178
189
202
211
206
195
186
179
175
171
175
186
197
205
192
189
187
188
185
183
184
190
194
191
188
189
196
198
198
196
194
193
187
182
184
193
205
207
203
194
194
199
203
202
198
201
209
212
199
181
175
191
210
216
202
182
174
176
179
181
187
197
206
206
182
177
179
181
180
178
184
195
205
202
193
190
195
201
202
198
194
191
191
187
187
196
207
208
203
191
188
194
203
205
200
200
200
198
191
183
188
200
206
197
182
174
179
189
197
203
212
219
215
203
178
179
181
180
178
179
184
194
202
200
191
186
187
193
199
198
193
192
192
190
185
184
193
206
208
200
189
191
196
200
200
199
197
192
185
187
197
204
199
185
173
174
185
192
200
213
230
237
225
203
177
182
183
180
179
181
184
185
186
189
187
184
183
186
187
189
188
191
197
197
188
181
190
205
211
206
195
189
191
191
191
194
195
195
193
191
197
200
196
189
183
182
187
190
196
208
223
230
223
207
177
180
183
183
184
183
184
182
185
192
198
194
188
185
186
186
184
193
205
213
210
204
202
206
207
201
198
194
193
186
183
188
196
201
198
194
192
193
194
194
190
188
188
190
194
198
202
202
204
202
178
176
182
190
194
193
190
188
196
202
207
203
196
191
189
187
188
195
207
217
221
216
207
199
192
194
196
199
194
184
181
187
200
207
202
195
191
189
191
192
190
188
189
191
192
187
178
175
183
196
183
183
191
202
204
199
196
197
198
198
197
198
196
193
190
189
191
194
199
202
203
201
194
188
186
190
195
198
191
184
188
199
208
210
203
197
190
189
189
188
187
187
188
189
190
183
175
174
184
198
191
196
203
206
201
193
192
194
190
184
182
188
192
188
178
179
185
190
191
187
184
184
185
187
188
190
192
189
183
183
192
204
213
210
205
199
193
191
192
191
190
188
189
190
193
195
193
195
200
203
192
196
202
198
189
183
184
185
185
178
180
189
192
186
174
169
178
189
191
188
183
183
186
188
191
192
192
189
186
187
190
197
202
206
206
203
199
197
196
196
198
196
195
193
197
203
208
211
209
202
186
186
187
188
184
181
184
187
188
185
185
189
192
187
180
177
182
192
200
201
195
189
185
186
188
190
192
196
196
194
189
184
185
193
200
203
202
201
197
196
197
196
196
195
197
201
204
206
203
204
185
180
181
185
183
181
184
191
194
194
191
188
186
185
188
193
195
198
204
209
206
196
186
182
183
185
189
196
201
200
190
177
171
178
188
191
190
190
191
193
194
191
192
193
195
197
191
188
194
206
191
190
187
185
181
177
181
187
193
197
194
187
181
181
190
197
203
203
205
211
213
203
189
181
180
180
176
181
193
199
194
182
174
177
183
179
174
173
182
190
191
186
187
194
204
201
188
180
187
201
191
199
194
186
179
173
172
178
187
194
196
191
186
187
196
203
203
202
205
213
216
206
191
181
178
179
176
175
181
190
195
194
192
191
189
181
175
178
186
191
189
183
188
201
211
206
194
185
186
189
186
195
193
188
183
177
172
170
177
190
198
199
197
198
200
202
199
198
204
213
214
205
190
181
179
182
180
173
171
178
191
203
203
201
195
192
193
197
200
195
189
186
190
200
204
201
199
199
193
186
191
191
192
191
192
191
184
177
174
184
197
203
201
198
197
199
197
193
194
200
209
205
194
187
188
191
186
170
159
166
186
201
204
196
191
193
200
203
201
198
193
188
188
184
187
197
205
210
204
194
197
190
187
189
196
202
198
191
184
187
198
205
201
191
190
198
201
194
186
189
197
204
200
197
200
202
191
171
159
166
185
194
193
187
186
189
190
190
188
189
192
187
179
175
184
200
210
206
198
192
200
193
183
180
187
199
204
202
197
200
208
210
204
194
193
200
205
197
187
186
192
200
200
201
205
205
197
181
174
180
188
191
188
188
187
187
185
178
176
181
184
183
183
188
200
209
208
195
183
176
202
198
190
183
187
195
196
194
199
204
211
211
205
202
198
198
198
194
190
192
194
193
193
199
202
200
190
184
190
197
198
192
187
189
193
189
185
182
181
183
185
190
197
206
209
206
200
190
183
175
198
198
197
197
196
191
183
181
192
206
211
206
202
205
203
195
187
189
195
199
197
187
185
189
192
186
178
183
194
205
200
187
183
186
190
189
190
194
195
192
192
197
204
206
198
191
191
194
195
191
187
192
194
197
195
186
176
178
193
204
205
199
197
199
201
193
188
191
199
204
198
184
179
182
183
179
177
185
196
201
191
179
177
185
190
190
193
199
200
195
191
194
198
194
187
181
186
195
199
200
181
180
183
186
186
185
187
189
195
200
198
193
189
189
190
192
193
195
201
205
198
184
174
176
183
186
187
190
195
192
184
179
184
193
195
191
193
200
202
196
192
192
196
195
192
189
191
195
196
199
179
173
172
177
185
193
197
196
194
192
193
192
185
177
177
183
191
196
199
201
196
184
172
173
186
197
198
196
192
187
184
191
201
206
201
193
193
199
200
196
194
199
205
207
204
200
201
198
197
197
183
175
175
181
189
198
198
190
185
187
194
196
187
176
173
181
191
197
197
194
192
183
177
175
186
197
198
195
190
185
187
196
204
207
200
196
193
194
195
194
197
205
210
209
203
199
201
202
201
197
189
185
185
188
192
192
187
182
181
190
203
202
193
181
180
189
199
201
195
187
184
184
182
180
182
188
196
198
198
195
194
196
195
196
199
198
195
191
190
192
196
200
199
192
188
187
197
203
204
200
192
195
196
194
190
186
186
185
190
200
206
206
198
192
193
199
203
201
193
183
183
185
186
184
184
190
198
205
207
203
198
198
196
196
195
195
191
192
192
195
194
190
180
175
176
182
192
198
200
197
191
194
194
190
187
186
191
197
202
203
205
205
201
200
197
196
194
188
184
183
186
189
189
188
189
194
199
202
197
194
196
202
207
201
193
189
189
193
198
199
196
192
185
181
184
187
191
193
191
188
190
189
187
186
188
192
199
200
202
201
200
200
201
201
198
193
183
179
183
192
199
197
192
191
194
198
195
186
179
181
194
208
212
204
192
186
188
194
196
198
198
199
199
194
190
192
193
195
190
187
195
190
185
186
192
198
199
198
194
189
186
188
193
199
203
199
193
189
196
203
206
200
193
193
197
197
191
182
178
188
202
213
212
202
192
194
197
195
190
191
197
200
200
194
193
197
204
209
204
198
197
196
192
190
193
195
190
188
182
178
177
180
185
192
202
207
207
204
202
201
201
196
192
194
195
193
188
185
192
202
211
212
202
192
191
198
199
198
194
192
198
197
193
190
196
208
218
218
212
202
192
198
201
196
192
187
182
181
179
178
180
187
187
184
188
196
208
206
199
187
187
194
196
193
187
186
186
190
193
199
202
200
195
188
186
190
195
198
200
203
202
200
200
201
205
212
216
210
203
198
188
198
205
202
193
185
183
184
181
182
189
197
193
182
176
185
202
206
195
186
189
198
199
188
179
185
195
196
191
183
188
198
200
193
182
174
179
189
197
203
204
211
212
209
204
198
195
196
200
198
189
197
204
202
197
192
193
193
189
184
188
194
194
184
179
187
205
210
205
198
200
203
198
185
182
192
206
207
192
177
185
205
214
202
180
165
170
180
188
192
198
205
214
205
191
182
183
193
207
208
190
195
199
200
199
198
202
199
191
181
176
180
185
189
192
200
209
211
206
202
198
197
193
190
192
203
212
210
196
189
194
207
212
199
180
171
178
187
192
191
190
196
202
204
194
188
190
202
210
206
189
192
197
197
196
197
200
198
190
178
171
171
182
190
198
204
206
204
195
186
180
182
191
201
205
206
206
208
203
202
197
198
197
197
191
190
194
201
202
195
187
186
193
201
204
202
200
204
207
198
189
193
198
198
194
190
192
195
191
180
172
174
181
189
191
192
194
196
190
177
174
181
196
207
210
205
205
209
209
205
196
189
194
203
209
207
201
198
198
195
189
184
189
197
200
197
195
199
201
197
188
189
200
203
197
188
190
201
205
195
184
179
184
186
180
178
187
193
192
187
187
196
208
209
205
203
207
213
212
205
197
195
204
211
213
205
192
186
190
194
192
192
192
194
191
185
183
189
202
208
187
185
196
205
201
191
192
207
213
204
187
182
186
187
179
177
185
196
201
200
201
207
210
208
202
203
210
217
212
204
200
203
207
206
197
188
185
187
192
194
193
193
196
197
192
185
184
191
205
211
193
185
194
203
202
195
191
198
202
196
187
182
187
190
187
190
196
201
202
200
197
201
208
207
200
200
206
210
203
193
190
195
199
198
187
183
188
199
201
191
183
187
199
206
204
197
195
200
207
210
195
190
197
204
200
192
187
186
189
189
187
183
187
193
197
201
203
203
199
187
182
189
202
205
197
192
194
199
199
189
184
189
197
199
191
191
199
207
201
186
180
190
210
216
206
199
197
203
206
206
189
195
205
207
200
189
188
190
197
197
190
184
186
194
199
202
203
200
196
185
176
182
190
194
192
188
191
195
195
195
197
203
205
202
198
199
203
200
190
184
190
210
222
217
203
192
191
198
202
204
196
194
189
184
186
196
202
194
175
163
170
187
196
196
193
197
209
218
218
208
196
190
199
214
223
216
202
196
197
198
199
200
200
200
201
200
200
197
193
193
197
204
207
206
198
194
193
195
195
199
192
192
186
188
197
216
219
202
176
166
182
200
202
191
176
177
190
199
201
197
195
195
198
202
205
201
199
196
195
195
196
197
202
209
210
205
202
200
201
198
195
188
188
194
197
196
192
197
206
217
191
190
186
192
205
218
217
201
187
187
200
210
204
182
165
166
179
187
189
187
193
200
203
199
192
191
196
196
193
187
186
191
199
207
210
206
202
198
200
200
196
188
184
188
193
197
198
201
209
210
194
191
189
192
196
202
199
196
195
201
204
202
192
180
170
176
187
195
193
191
195
203
206
198
191
191
198
199
193
183
180
185
195
202
207
206
201
194
190
192
200
203
199
191
189
191
196
204
201
191
189
187
182
181
182
183
185
187
194
194
193
190
192
190
190
193
200
203
201
196
197
200
203
197
191
192
201
205
197
186
181
185
192
196
201
202
202
191
182
184
196
206
210
200
190
189
196
203
199
185
180
177
176
172
171
173
177
184
188
187
183
185
195
205
206
199
194
196
199
199
200
201
202
197
191
190
196
200
199
192
186
188
190
193
195
197
195
189
183
184
191
198
202
205
203
199
200
203
204
198
177
178
180
181
179
177
179
185
187
186
183
187
197
207
206
196
186
186
191
200
208
210
209
200
192
185
185
187
190
193
195
192
189
189
191
194
192
192
191
193
196
199
202
205
210
209
208
206
209
210
187
189
193
196
192
188
185
187
188
186
184
190
196
200
199
195
190
188
192
197
204
205
204
199
194
188
183
182
186
195
201
202
195
189
190
194
194
192
192
199
209
212
210
204
200
202
205
203
204
206
197
195
195
196
194
191
193
192
188
184
184
190
197
200
199
196
195
195
191
189
186
186
188
192
193
192
191
190
191
197
203
206
206
200
196
193
191
190
193
201
213
219
214
204
191
187
191
193
195
200
198
192
185
184
185
189
191
191
189
185
184
190
199
204
202
196
194
193
187
179
174
175
181
189
191
191
195
199
198
198
199
205
214
215
202
188
181
188
197
202
204
204
207
204
196
189
186
186
188
196
192
183
179
180
182
183
187
189
190
187
185
190
199
206
202
193
187
185
184
179
176
182
190
193
192
189
191
197
199
198
197
203
213
214
199
182
178
190
203
201
187
183
189
201
207
200
192
187
191
194
185
180
182
192
195
191
187
189
192
190
187
188
194
200
201
195
193
192
192
189
186
192
201
208
205
193
187
190
194
200
201
202
205
199
188
180
186
199
208
201
183
175
181
196
204
204
202
200
199
195
174
179
189
202
206
203
199
196
195
193
188
186
187
194
200
206
207
204
198
191
186
188
201
214
213
198
186
183
192
202
204
201
195
189
184
185
194
205
209
205
194
187
188
192
198
204
211
214
209
201
171
180
187
195
199
203
203
204
202
200
196
189
185
189
200
206
206
199
196
191
186
187
197
210
209
197
187
189
196
202
200
193
191
190
190
194
197
202
204
205
201
195
190
191
197
206
212
214
211
205
181
183
184
184
185
193
201
205
208
210
204
194
186
187
191
192
187
187
191
196
195
190
192
196
196
193
195
205
209
201
190
184
189
193
194
196
191
193
195
193
188
184
183
189
196
204
203
199
197
198
185
184
183
183
188
192
196
202
210
213
209
197
190
189
190
184
177
178
192
198
197
190
189
190
192
198
200
207
207
196
186
186
191
192
190
191
189
191
191
184
177
174
179
186
193
193
189
185
187
193
184
181
189
200
204
199
193
197
204
207
204
199
197
195
192
187
185
189
195
195
188
184
188
192
198
200
200
198
192
188
190
197
196
191
186
187
191
195
196
191
185
183
184
188
190
187
188
191
197
200
182
182
195
204
204
194
189
188
192
190
190
194
199
197
192
188
193
198
199
192
185
187
192
196
197
196
193
188
181
186
193
203
198
192
186
192
198
204
206
206
202
198
192
190
193
200
206
213
212
206
189
193
195
193
186
179
179
184
182
178
181
190
196
193
184
182
190
200
201
198
194
195
195
194
191
191
192
189
188
188
191
194
191
191
196
200
205
209
210
210
210
203
194
189
194
206
217
220
215
205
194
194
188
177
169
170
179
184
184
179
180
186
192
187
183
183
191
197
200
200
199
192
187
184
187
192
194
195
195
192
187
182
181
189
198
204
208
208
208
208
208
202
194
187
188
195
206
209
207
204
193
188
179
169
165
171
181
191
190
186
184
184
181
183
184
191
195
198
199
199
195
183
174
176
187
194
196
197
199
198
191
179
173
180
189
193
192
189
190
195
200
198
191
185
180
183
185
188
195
204
191
185
180
171
170
173
181
189
193
192
189
184
177
176
184
192
198
199
199
198
192
179
172
175
185
192
193
191
197
202
198
187
179
180
185
180
171
167
170
181
188
192
192
193
191
186
179
181
191
203
191
191
186
181
177
177
180
182
189
193
194
190
183
183
187
191
196
197
197
197
190
179
175
176
182
188
183
181
186
193
196
194
193
191
188
179
173
169
170
176
182
188
197
205
206
200
193
191
193
196
194
198
193
186
185
184
181
178
180
189
197
199
196
193
191
191
192
194
195
197
192
187
181
177
177
179
180
176
173
177
187
197
203
198
189
188
188
190
187
184
182
189
201
212
214
210
209
207
202
193
200
200
192
188
190
190
187
180
180
188
200
203
197
191
190
190
193
191
192
197
204
201
190
180
177
180
179
174
170
177
191
199
197
190
183
184
191
198
199
196
192
191
199
204
206
208
211
212
206
192
201
191
183
181
187
193
195
191
190
196
204
205
193
179
178
188
194
193
190
196
206
207
196
186
187
190
189
178
180
193
205
202
188
176
174
181
185
190
194
198
195
191
187
189
195
199
200
199
198
190
196
188
178
176
182
189
193
195
199
208
213
204
187
169
169
182
194
195
190
193
197
198
195
195
201
203
197
189
194
208
213
200
184
179
182
186
183
183
184
189
187
182
181
187
195
192
187
183
185
189
195
196
191
187
187
185
185
189
201
213
214
201
184
170
171
178
186
194
193
191
187
183
187
200
210
208
197
188
196
208
210
198
185
188
193
195
193
192
188
184
182
183
192
203
204
191
177
175
186
201
193
200
201
197
190
180
175
182
201
212
210
198
186
181
178
178
182
189
195
193
185
175
180
198
205
199
186
185
193
202
200
191
184
190
194
196
199
204
200
192
185
192
205
214
208
192
180
182
196
210
185
193
195
191
183
174
176
187
202
208
204
195
189
191
191
186
185
190
197
197
192
181
176
184
189
185
181
186
192
195
187
180
183
191
193
195
198
205
202
195
189
194
205
211
205
195
192
194
197
201
181
179
178
177
177
182
192
202
204
202
197
193
190
192
194
194
194
197
204
208
201
185
171
168
177
182
188
191
193
188
178
175
183
193
196
193
193
198
199
194
189
193
196
198
199
199
206
205
199
194
185
177
173
173
183
198
208
209
199
194
192
191
187
183
187
193
202
206
209
209
203
185
168
165
178
191
196
196
195
186
180
179
188
196
198
194
193
195
195
191
190
192
197
197
196
200
205
208
205
203
191
187
180
181
191
200
203
198
191
188
192
193
187
180
180
189
199
204
206
204
196
185
175
179
189
200
203
203
200
198
196
193
191
193
198
198
197
195
191
189
192
198
203
199
195
190
194
201
209
211
194
197
193
189
189
189
188
184
182
186
192
195
190
186
184
188
195
199
195
189
185
187
190
194
196
200
202
208
213
216
212
201
192
193
199
202
200
195
190
189
194
200
202
198
189
185
190
199
206
207
192
201
200
193
185
182
184
185
186
187
188
191
193
195
195
194
196
195
193
186
185
188
196
196
194
194
199
208
214
214
211
205
200
200
202
204
200
194
189
188
192
193
194
193
189
186
192
199
205
199
188
193
194
188
184
184
189
194
191
188
186
188
195
199
198
193
192
193
195
191
188
187
188
188
192
194
197
198
196
196
200
207
209
205
204
200
199
192
185
185
188
192
196
195
193
189
193
196
197
191
186
183
183
184
186
188
190
193
190
189
188
189
196
200
199
192
185
190
198
202
195
186
182
187
195
198
192
178
172
183
201
212
210
202
197
198
199
192
183
182
188
196
201
199
197
193
191
189
184
183
194
187
184
185
189
189
188
184
186
189
190
191
192
198
199
194
186
190
201
209
204
192
187
193
205
201
187
168
168
187
210
215
207
194
193
201
205
197
187
187
190
195
192
192
200
206
203
192
182
181
205
200
195
193
193
192
184
182
185
187
188
188
189
194
199
198
196
196
201
205
203
200
198
202
204
196
184
172
177
195
211
213
201
190
190
201
207
203
196
192
190
183
180
187
205
224
225
209
188
179
204
201
197
195
196
194
191
189
186
186
186
187
188
188
189
193
197
198
194
190
192
200
202
199
193
187
184
184
189
195
201
203
199
189
184
191
200
201
197
190
185
183
188
198
208
219
219
210
193
178
195
198
197
197
198
199
198
195
187
184
185
191
191
184
179
184
197
201
194
184
186
193
197
189
179
184
195
197
192
186
191
200
202
195
184
182
190
195
194
189
187
199
212
211
201
186
188
196
200
192
191
197
200
200
200
200
201
195
187
182
184
191
193
186
178
183
198
207
203
195
189
193
190
182
178
188
201
205
194
188
193
207
213
201
187
181
184
191
193
191
198
209
218
208
186
166
171
193
209
208
195
199
203
202
200
199
199
196
189
183
185
192
195
191
189
194
206
217
217
208
201
197
195
192
191
192
199
201
197
198
206
215
215
203
189
180
180
187
192
195
197
199
200
196
191
187
192
207
213
206
201
199
200
198
197
195
196
195
193
194
196
195
195
196
196
202
210
216
217
210
201
199
201
203
198
192
187
192
199
207
209
211
208
203
193
182
179
185
191
194
186
181
181
192
205
217
220
219
207
193
194
188
188
194
194
191
190
191
195
199
200
196
193
192
192
195
202
205
205
200
192
193
200
203
197
191
185
191
200
203
198
196
200
204
204
193
184
186
190
194
185
180
181
196
212
216
211
202
197
193
185
180
187
197
198
190
187
193
202
204
198
193
189
186
183
182
188
194
202
198
192
192
198
200
197
195
195
198
200
198
193
192
199
206
210
205
198
195
198
198
195
191
194
202
207
197
183
179
186
199
184
185
197
207
202
190
190
201
209
203
189
182
186
186
182
177
180
193
202
203
200
196
201
203
203
201
199
202
199
196
193
193
199
203
205
202
199
202
206
205
197
193
197
204
206
195
182
177
185
200
190
191
200
204
198
188
191
205
213
204
189
183
189
195
190
183
183
194
202
201
194
194
203
213
211
202
196
194
194
190
190
192
198
199
193
188
189
195
202
200
193
191
194
205
211
209
203
198
195
199
191
192
196
199
195
189
193
205
212
206
193
187
192
200
200
195
193
196
198
187
177
181
198
211
211
201
192
191
188
185
185
193
200
201
192
184
184
189
191
189
188
191
198
206
210
210
210
210
203
200
189
191
196
199
201
200
204
209
212
207
196
190
193
200
203
204
201
200
196
184
174
178
193
206
209
202
197
194
189
189
195
207
214
210
201
196
197
193
187
184
190
201
210
205
196
194
196
200
202
202
191
187
179
177
182
197
204
197
182
174
178
188
192
188
185
187
194
195
197
192
185
181
188
199
205
201
192
189
193
197
197
197
198
200
200
196
192
193
193
196
201
205
206
204
199
195
193
198
204
202
191
185
177
177
187
204
210
199
182
176
185
199
199
185
172
173
184
191
188
184
179
182
184
186
185
185
187
188
190
192
189
188
194
199
201
198
192
193
197
203
203
202
200
198
196
191
188
199
211
216
193
192
188
188
193
202
206
198
188
186
197
207
205
187
171
170
183
188
188
186
192
197
194
185
176
178
185
187
186
184
182
185
189
195
200
202
201
200
203
205
205
200
194
194
194
190
191
199
208
208
196
199
200
198
195
193
191
188
189
191
199
205
204
196
184
181
187
195
199
203
209
210
203
188
178
182
193
196
190
185
184
189
194
194
196
200
205
205
203
202
203
204
202
201
197
195
196
203
199
192
188
195
199
197
192
187
183
183
186
192
194
198
202
201
197
195
195
204
211
212
212
210
205
195
188
188
197
199
194
190
193
202
202
195
189
192
197
198
196
193
195
203
209
208
206
203
204
205
203
191
179
187
191
191
189
185
182
181
183
189
190
192
194
200
200
200
200
204
208
208
207
206
204
198
190
184
187
191
193
195
199
204
204
197
186
183
188
189
191
191
191
195
200
206
211
212
214
214
208
199
183
188
193
194
192
188
183
180
183
188
190
190
192
192
197
199
200
203
205
205
206
204
203
198
189
178
173
178
190
198
203
201
192
189
185
184
185
188
193
200
202
199
198
198
204
212
216
213
206
202
188
190
195
198
196
189
183
179
179
184
188
191
190
189
188
192
199
204
206
206
205
201
198
195
190
180
172
173
186
200
203
195
184
184
188
192
191
190
196
210
222
222
210
196
194
201
206
204
195
195
188
187
191
196
195
191
186
182
180
181
185
191
193
192
191
194
198
205
208
207
203
197
189
190
191
188
184
184
191
199
199
191
184
185
194
200
201
196
196
209
223
232
225
206
193
190
196
194
188
187
186
183
184
187
190
190
191
188
184
183
185
192
200
207
205
200
197
198
201
203
200
194
190
190
190
190
191
197
196
195
188
185
186
193
200
203
204
200
194
193
199
214
223
216
205
196
194
192
184
180
189
182
181
184
190
192
190
188
185
184
183
188
194
202
205
201
194
190
192
196
196
194
191
190
191
190
192
196
197
192
185
183
187
192
197
198
199
198
192
182
180
189
203
211
208
199
189
186
177
174
190
182
183
192
200
197
189
178
175
177
180
183
184
185
190
193
193
194
193
195
192
190
189
192
195
193
189
188
192
195
196
192
189
188
188
186
188
193
195
190
185
184
190
194
196
191
183
179
176
172
182
183
190
203
208
202
191
179
176
180
186
187
183
181
187
194
202
203
200
196
190
186
184
191
196
194
188
186
192
200
203
196
189
187
186
185
190
196
201
205
203
197
190
188
187
183
180
179
183
187
180
188
199
205
205
200
193
191
190
195
197
196
193
192
197
201
202
199
197
195
190
184
180
182
185
186
190
198
205
207
200
190
188
190
194
196
197
201
203
206
205
201
197
192
189
186
182
188
199
207
192
203
205
198
194
194
194
195
198
199
201
195
193
196
200
196
186
184
187
190
187
182
180
180
180
181
190
206
215
208
192
183
186
193
198
199
199
198
195
192
190
192
193
194
194
192
193
199
208
212
195
199
194
187
185
190
193
194
195
195
194
192
191
195
193
185
175
176
183
184
179
175
181
190
192
190
189
197
203
200
189
187
191
190
190
190
191
196
191
186
180
182
188
193
195
197
201
208
208
203
183
177
173
180
187
192
192
191
190
190
189
190
194
196
193
188
185
189
195
192
180
176
185
202
209
202
190
184
182
188
194
200
196
186
179
183
191
197
199
195
192
190
191
193
196
203
207
212
207
193
177
162
166
180
190
195
192
192
190
187
185
191
198
201
199
197
198
202
206
202
194
191
195
203
207
205
196
187
179
185
195
205
196
184
179
187
196
200
203
206
204
200
194
192
197
204
212
212
203
192
183
175
174
180
186
188
192
195
194
190
187
191
198
201
201
199
200
200
203
203
205
205
199
193
193
196
199
196
189
188
191
193
189
184
189
198
200
201
200
202
204
202
195
191
194
202
208
209
203
198
191
191
184
179
178
184
192
195
193
188
188
192
195
197
195
196
194
190
189
192
197
198
196
192
190
192
192
192
191
191
187
182
181
185
193
201
202
199
196
198
201
201
195
191
192
195
204
208
206
203
190
193
186
180
178
184
193
193
187
184
189
194
193
189
186
186
189
188
185
183
185
189
191
197
203
199
189
181
182
190
192
186
183
187
193
197
195
193
192
195
199
200
197
193
189
190
198
204
206
204
189
190
188
186
190
193
195
192
187
187
190
194
192
185
181
181
186
189
188
184
181
180
187
200
213
212
199
186
185
192
196
194
191
190
192
192
188
186
187
192
197
198
199
198
189
186
188
196
204
204
193
192
191
190
195
196
197
195
193
192
192
194
193
188
182
179
183
185
187
181
177
176
185
197
209
213
209
202
196
192
193
197
199
196
191
187
184
182
183
185
190
195
200
200
193
186
186
192
200
205
202
201
194
188
190
195
197
197
197
196
195
194
193
191
182
179
180
180
178
178
175
177
184
185
191
200
207
205
198
191
193
200
205
199
188
179
179
181
180
180
184
191
201
205
200
191
188
191
199
205
207
202
192
184
183
188
192
195
194
196
195
194
189
183
179
180
182
181
178
179
184
188
186
183
182
189
193
196
199
204
214
216
211
195
180
171
172
178
182
185
187
192
200
207
202
194
188
192
200
206
198
191
185
185
189
192
191
185
184
188
195
192
183
175
174
181
186
186
186
191
196
196
191
184
186
190
191
190
198
218
231
223
203
183
173
172
175
182
191
197
198
196
198
202
201
195
187
188
196
205
187
181
183
194
203
201
191
181
177
183
188
188
177
172
173
181
186
189
190
194
196
193
188
186
193
200
194
189
196
215
223
210
185
174
176
184
190
195
199
202
201
196
192
197
201
194
184
184
193
203
182
183
190
198
200
194
186
184
187
189
189
180
173
171
176
184
192
197
195
193
187
179
179
187
201
205
197
188
191
201
204
192
179
178
185
195
201
202
199
194
188
186
191
200
203
194
184
184
196
209
184
190
195
194
187
180
184
194
205
204
191
180
172
175
179
187
193
199
197
192
183
176
180
194
205
203
193
187
188
195
193
185
182
185
192
198
200
201
193
182
176
182
195
205
206
196
188
189
195
203
184
192
196
193
185
183
191
204
214
211
201
190
184
179
181
184
188
191
191
190
191
190
196
202
204
198
192
188
192
193
189
185
185
191
194
194
194
196
190
181
178
186
199
204
202
194
193
191
187
182
184
190
195
200
199
199
202
209
209
207
203
200
194
188
187
190
193
192
191
191
196
198
196
194
191
192
191
193
195
193
184
181
184
192
195
194
193
194
191
186
187
193
199
201
197
195
194
192
181
171
195
191
193
200
204
205
204
201
198
202
203
200
195
190
194
203
206
201
193
191
193
188
182
178
179
184
192
195
198
192
184
181
182
190
195
196
196
195
192
187
188
194
200
200
196
192
192
189
187
189
195
194
192
190
192
197
196
195
194
199
202
199
194
192
197
205
207
202
193
188
186
184
182
182
184
187
189
194
202
203
200
191
184
188
193
200
202
197
193
189
191
199
204
204
198
189
181
184
197
212
194
197
192
185
184
186
193
195
194
193
192
194
194
194
194
192
193
190
189
188
187
192
201
204
200
193
189
194
204
213
213
203
194
192
196
203
205
199
194
192
198
203
209
206
196
184
179
184
201
217
193
200
199
192
188
193
198
198
191
183
179
184
191
195
187
180
181
187
191
190
191
201
214
215
207
199
194
198
201
203
204
203
201
201
203
204
205
200
195
192
196
202
204
200
190
185
187
197
205
207
194
196
197
196
196
197
197
193
185
176
175
184
192
194
185
179
183
192
197
197
194
199
203
202
199
197
199
202
196
194
196
201
202
202
202
203
204
197
185
178
181
191
200
200
194
188
194
201
204
196
192
191
192
194
194
190
185
182
183
185
189
193
193
190
184
182
185
193
200
200
194
188
187
188
193
197
199
197
194
196
202
201
195
188
188
196
202
195
179
167
170
183
198
204
204
197
193
195
193
189
193
190
191
192
192
188
181
181
189
199
202
195
190
186
184
183
183
189
197
200
195
188
186
190
194
195
192
188
192
200
206
201
189
176
178
190
198
194
186
180
183
188
194
202
207
208
199
189
179
183
195
190
190
190
196
195
193
194
201
205
202
190
183
183
185
183
182
183
191
197
197
195
196
201
201
195
187
186
191
198
202
200
190
181
179
186
193
196
195
195
196
193
193
197
207
211
202
187
174
173
194
183
178
188
200
206
203
201
202
202
196
185
181
183
185
185
184
188
191
192
192
196
201
203
201
194
191
191
193
194
197
198
198
193
186
188
191
195
195
193
189
194
201
205
204
198
193
187
178
173
185
174
174
188
202
209
204
196
193
197
197
195
192
188
186
185
189
198
196
192
187
188
193
199
197
197
196
197
195
192
193
195
196
195
193
197
201
200
194
185
187
199
215
216
201
183
179
189
195
192
183
178
184
194
203
203
197
191
191
194
199
204
203
196
185
182
189
201
205
198
188
184
188
193
195
196
198
195
193
191
191
192
190
193
200
209
209
203
194
193
198
208
217
210
196
178
179
194
210
210
192
192
195
199
200
198
195
193
193
196
201
206
208
199
188
182
189
202
209
207
200
194
195
197
195
192
186
186
189
194
195
194
193
197
204
207
200
191
192
200
204
204
199
196
193
190
192
197
206
207
202
196
193
192
195
195
195
197
200
203
206
205
201
196
192
190
194
203
209
209
207
204
203
202
195
184
177
181
187
194
196
198
201
201
197
186
175
175
187
200
202
193
183
190
201
207
203
194
189
188
197
187
181
185
192
192
188
190
199
206
210
204
195
189
191
197
202
204
206
205
200
197
198
198
195
187
179
181
188
192
195
196
198
193
183
169
166
174
189
200
201
193
192
200
212
212
198
183
179
186
186
179
185
196
199
192
183
179
189
202
207
200
192
188
189
193
196
197
199
197
190
184
183
189
193
193
189
187
189
192
192
191
189
185
180
177
182
191
198
204
203
203
206
213
215
201
185
175
180
197
181
186
200
210
206
193
185
183
188
192
190
191
191
195
192
185
179
182
190
191
185
180
180
189
196
198
193
188
188
192
191
191
189
189
192
194
196
199
204
205
206
205
207
207
207
194
182
178
184
199
187
194
203
205
198
189
189
195
201
196
187
186
198
205
199
181
169
171
181
184
183
181
189
201
208
203
194
188
186
189
192
193
197
199
201
197
193
190
196
202
205
203
196
193
193
192
191
188
189
192
195
194
193
190
187
187
195
210
216
209
196
191
196
203
200
184
175
178
184
186
183
182
191
203
212
209
199
190
185
185
190
195
198
199
197
194
187
185
190
198
199
193
186
182
186
194
200
198
193
190
202
191
184
185
192
200
210
216
218
211
202
195
192
191
189
187
188
193
196
194
188
184
189
200
208
210
207
198
186
181
181
187
191
194
194
193
192
193
193
194
193
188
182
180
184
195
202
201
198
193
172
176
176
175
176
182
187
191
191
192
190
188
188
191
202
205
198
188
185
185
184
180
177
177
180
185
189
196
199
198
194
193
197
199
197
192
189
193
195
194
189
189
196
206
213
207
204
201
204
204
179
182
179
175
173
173
179
186
190
193
194
194
195
196
201
202
200
195
191
186
183
181
181
180
182
189
194
196
196
192
187
186
191
197
200
196
191
190
191
192
191
193
201
208
205
192
186
187
195
199
185
187
186
179
175
173
179
187
190
194
196
200
203
204
201
198
199
198
196
194
191
191
192
188
189
195
198
197
192
187
182
181
184
191
197
200
198
196
197
198
200
202
207
210
204
191
182
186
196
202
185
188
189
188
185
185
188
188
188
187
192
201
208
208
202
194
194
195
196
196
196
196
194
189
190
195
200
198
192
188
186
187
186
185
189
194
200
202
203
206
208
212
215
217
214
206
199
204
212
214
183
187
191
191
195
196
191
184
180
180
187
197
202
201
195
191
189
191
193
194
195
197
195
189
189
191
195
195
192
192
196
201
195
184
176
180
192
202
206
206
206
209
211
213
215
215
217
220
222
217
190
196
194
193
197
197
191
180
175
180
189
191
191
190
191
191
189
190
191
190
191
196
197
195
190
187
187
190
192
196
201
203
200
187
177
176
185
193
199
202
200
196
195
194
201
212
219
218
212
203
198
201
197
194
196
191
186
179
179
185
192
192
189
187
189
192
196
196
190
190
190
193
197
196
193
186
182
183
191
198
200
198
194
193
191
188
185
183
190
199
201
194
185
182
191
208
215
208
194
183
191
191
191
192
192
189
184
181
182
188
194
194
190
185
183
188
193
197
198
194
191
190
189
193
193
188
179
176
184
195
197
191
189
193
202
201
190
182
186
198
209
205
194
189
192
202
207
195
179
174
176
178
186
191
192
189
187
185
185
189
194
195
191
184
182
183
191
197
201
204
199
190
186
186
190
189
180
174
180
190
191
183
178
184
200
207
202
192
187
195
208
216
211
199
192
194
199
194
181
176
175
180
187
194
196
196
196
195
194
191
191
191
191
194
198
197
196
197
200
205
207
200
191
187
188
190
186
185
188
190
183
170
165
175
196
210
216
205
190
183
194
208
212
200
187
187
197
198
189
180
188
189
191
193
196
197
198
196
194
190
187
184
183
193
205
212
205
198
191
197
200
198
192
187
188
190
191
195
196
194
183
171
165
175
194
207
209
199
184
178
184
197
199
189
183
184
194
199
191
179
195
189
183
181
184
190
189
186
183
186
186
182
177
181
191
206
208
199
191
187
184
181
177
178
183
190
192
193
196
197
196
188
182
185
190
192
190
183
180
183
190
192
190
185
182
182
188
188
184
180
194
188
180
177
181
180
176
174
177
185
191
191
182
175
179
189
199
202
200
196
188
173
163
163
176
190
191
190
192
197
200
198
196
193
193
190
185
182
186
193
197
194
190
187
183
179
180
185
188
191
191
193
193
190
184
180
176
174
177
185
196
197
193
187
182
179
185
196
205
210
202
183
164
161
170
183
191
196
199
196
190
188
188
193
196
196
195
195
195
193
194
196
195
192
184
177
178
188
204
209
191
205
209
201
193
185
180
177
177
184
192
195
195
193
191
183
178
184
199
206
203
191
181
173
172
179
190
202
205
196
184
178
183
192
196
197
199
196
193
187
191
200
202
197
189
181
183
200
216
219
192
202
199
192
189
188
185
180
177
178
183
186
189
191
192
187
185
187
192
191
186
183
184
190
188
186
189
195
200
193
186
186
191
196
195
193
193
192
189
186
190
196
202
201
197
195
200
208
214
207
188
177
171
172
180
188
189
184
180
181
184
186
186
188
190
192
195
200
201
190
178
173
182
196
205
201
193
186
182
184
194
204
209
202
196
193
192
192
191
193
192
192
190
193
199
206
208
207
200
194
177
157
153
166
183
191
192
193
195
196
194
189
186
188
193
196
200
201
203
198
189
179
182
191
205
213
207
190
176
180
193
207
208
201
196
196
195
190
189
192
193
191
186
189
196
201
199
195
190
189
176
162
164
179
194
200
201
204
209
208
202
192
191
194
200
197
193
188
188
196
198
196
191
190
196
207
206
197
187
185
190
193
193
190
195
199
196
187
181
185
194
198
196
191
191
190
188
187
190
194
186
182
184
191
201
202
200
201
202
204
202
200
200
201
201
194
185
177
177
183
193
200
202
198
195
192
189
188
190
191
190
184
183
188
195
199
196
188
183
185
193
202
206
203
196
192
191
197
200
201
195
195
193
196
200
201
198
190
186
190
199
209
211
202
193
187
185
183
183
182
186
195
203
209
204
192
179
177
184
191
192
185
184
191
197
201
201
199
198
196
196
199
205
206
202
199
200
206
209
202
197
197
196
198
201
201
197
189
184
187
195
209
212
202
189
184
187
195
196
192
187
191
200
208
212
206
194
186
183
186
186
188
191
195
197
200
204
209
211
206
199
196
196
198
196
195
198
206
208
203
196
198
199
198
202
201
197
193
191
190
191
196
201
197
190
185
187
192
196
192
187
189
196
203
208
212
212
203
190
178
181
189
200
198
193
191
194
202
207
206
201
194
188
182
179
179
184
191
197
200
202
203
201
196
192
193
197
202
201
194
187
184
185
188
189
186
185
186
184
181
181
186
195
199
203
207
212
207
197
185
185
197
208
202
188
177
175
182
190
194
194
191
185
178
170
169
172
180
190
198
202
202
198
189
185
187
194
201
202
195
184
180
181
183
188
188
186
184
182
180
181
186
194
200
204
205
203
199
196
200
209
217
216
205
186
175
170
175
183
186
189
187
186
182
180
177
175
183
195
207
193
188
189
193
194
193
192
190
188
185
183
183
185
187
188
187
185
184
184
184
186
190
193
201
206
206
195
186
187
202
216
220
211
197
188
184
184
186
189
195
198
196
193
193
193
189
187
189
197
210
180
176
187
202
212
204
192
184
178
179
184
186
190
194
192
190
186
185
187
190
193
190
189
193
201
201
192
180
178
190
202
203
193
185
186
194
196
196
198
206
213
211
205
200
198
194
190
188
193
202
183
181
190
201
204
197
188
187
188
187
188
189
193
199
205
205
200
195
192
193
193
189
186
185
191
194
192
184
179
182
187
190
186
182
188
194
196
195
194
201
207
208
203
201
199
198
195
190
190
189
190
193
195
193
185
181
188
201
205
202
193
190
193
200
207
209
207
200
196
192
195
195
192
190
191
190
191
187
185
186
188
188
190
190
191
191
190
187
184
184
188
191
193
195
196
196
198
197
192
183
188
194
196
194
186
185
194
205
209
203
195
191
191
189
189
191
193
191
189
189
198
207
211
208
201
197
189
188
189
194
194
192
192
194
193
192
191
189
185
180
181
188
192
192
186
188
195
199
193
179
184
188
196
205
205
199
198
199
198
198
194
191
186
178
176
180
183
184
181
182
193
206
213
208
201
197
192
188
189
193
193
193
192
194
195
194
194
193
192
190
192
196
198
191
184
184
191
193
190
179
186
186
194
205
207
199
190
189
194
195
195
189
182
177
181
190
194
189
182
180
184
191
196
193
190
190
189
186
185
187
190
195
194
193
192
193
195
196
197
198
202
202
201
199
195
193
194
192
189
188
190
190
191
192
188
185
186
188
196
200
198
191
185
185
193
203
204
199
190
185
185
186
185
183
179
177
175
177
186
192
199
201
196
190
188
190
193
197
200
202
204
202
201
198
200
199
196
192
193
202
191
192
187
182
180
182
188
195
198
197
197
192
189
189
194
197
197
196
192
190
190
192
196
194
185
172
169
176
188
196
203
204
198
192
190
190
193
197
201
201
204
203
199
195
193
192
193
192
197
209
195
193
187
184
188
194
198
196
190
187
186
187
190
190
184
182
184
190
191
190
192
201
207
206
198
188
185
190
191
192
194
198
201
201
198
196
197
199
200
197
199
199
198
194
186
183
184
190
197
202
198
192
190
193
198
199
196
189
187
183
185
188
190
183
177
177
181
189
190
189
194
202
208
205
200
198
204
208
199
190
188
196
202
204
201
202
206
207
200
190
186
190
198
198
194
186
184
193
199
195
197
194
194
197
196
193
189
185
188
193
194
194
189
183
180
179
188
194
196
197
198
201
202
198
193
198
209
213
207
198
197
195
195
190
190
198
208
209
200
186
179
186
200
207
205
194
192
198
202
194
194
194
197
197
195
193
192
195
199
199
197
192
187
184
184
186
189
196
202
202
200
198
195
190
189
191
198
204
208
207
199
193
185
177
177
186
196
201
199
192
191
196
203
207
205
199
196
198
199
195
190
191
191
195
200
205
208
207
203
198
188
181
179
184
187
186
184
191
199
199
195
192
191
190
188
184
188
194
203
200
196
191
187
182
178
177
179
188
196
201
206
207
206
204
198
192
188
186
188
191
187
179
179
191
204
212
209
204
200
199
190
182
180
186
189
185
179
181
191
192
188
187
190
196
192
189
187
190
195
194
192
191
197
197
191
185
181
188
194
200
205
207
209
204
196
187
185
184
186
190
187
176
176
191
205
205
194
187
192
204
205
198
198
196
190
184
181
188
196
193
187
184
191
201
205
200
194
192
191
191
189
190
193
198
202
203
198
196
197
198
199
202
207
205
199
190
187
192
201
202
188
181
186
197
201
194
181
180
193
210
216
215
209
201
190
183
181
193
201
199
190
185
190
203
213
211
199
191
189
189
186
177
178
190
208
218
214
202
195
198
201
201
201
201
197
192
191
199
212
215
190
188
192
198
196
192
189
193
207
211
208
203
202
198
191
183
182
190
197
199
192
189
193
203
209
207
197
190
187
184
177
172
176
192
211
219
208
191
189
197
203
200
194
192
193
191
189
195
206
213
193
193
194
195
194
195
201
208
215
207
193
183
181
186
192
191
191
190
190
192
193
195
198
198
197
193
192
190
188
183
176
176
186
198
207
201
187
177
184
196
203
200
192
190
192
190
188
187
193
201
196
195
194
194
195
196
195
199
204
202
193
182
177
182
192
199
202
199
194
194
193
196
199
197
194
189
188
190
191
190
187
189
189
191
186
176
173
176
187
198
204
204
201
200
199
196
191
189
191
201
191
193
197
205
204
196
185
178
184
193
200
196
192
190
194
196
195
195
196
195
194
191
189
194
195
192
192
192
194
196
196
192
187
179
172
170
173
184
194
199
204
206
209
209
203
198
193
192
201
213
186
193
202
211
210
197
182
170
171
185
195
201
206
205
199
189
179
176
185
191
194
189
186
189
196
197
196
193
193
193
194
190
184
180
179
181
184
186
191
196
202
205
206
202
194
189
187
191
202
215
193
197
205
206
200
192
185
182
183
186
188
194
204
212
204
189
171
166
173
186
196
197
194
193
197
201
199
191
185
187
193
192
191
188
192
195
191
185
186
194
202
203
194
186
180
177
180
185
192
202
204
200
197
191
187
186
189
196
200
198
190
189
194
201
201
192
184
178
181
188
199
201
199
196
197
203
198
190
183
185
193
195
191
192
194
195
189
185
186
197
203
200
188
177
179
182
185
187
190
191
204
191
181
179
184
187
194
200
205
205
199
190
184
182
185
189
189
194
195
199
202
198
191
186
189
196
195
190
187
187
191
191
190
189
191
191
187
188
193
199
202
195
187
184
190
197
197
195
194
194
166
178
184
186
181
180
184
191
197
200
195
191
191
200
216
220
211
198
193
194
189
182
177
174
178
187
197
203
204
198
192
193
197
199
195
188
185
195
200
196
179
167
175
197
215
217
211
201
202
207
179
189
194
188
179
170
172
184
199
207
202
194
193
200
208
208
205
202
202
197
189
180
181
186
193
201
202
203
199
192
188
188
195
200
201
196
191
189
189
183
178
178
187
201
209
202
189
185
191
200
187
192
193
188
180
173
175
185
196
199
198
194
196
200
200
198
195
197
197
192
184
182
191
203
212
216
212
206
198
189
183
182
189
198
207
207
198
192
190
191
193
200
204
204
199
188
180
185
197
207
183
181
178
176
179
186
191
189
187
185
188
193
199
200
198
194
192
188
184
177
175
181
192
202
211
214
211
205
198
191
186
184
184
190
196
200
198
197
198
202
207
210
209
204
200
195
197
204
215
221
183
176
169
169
181
191
195
189
179
178
186
195
198
197
194
191
190
186
180
175
175
181
184
188
191
195
197
197
198
196
196
192
185
179
176
182
191
197
201
204
207
207
202
200
201
206
213
218
219
218
196
188
178
177
185
194
194
189
182
186
192
197
198
194
191
189
185
181
177
176
179
184
186
185
187
189
193
196
200
200
202
200
191
184
178
180
186
191
195
199
202
200
193
190
196
208
216
215
207
199
209
203
192
183
187
192
194
193
195
198
200
200
198
195
191
187
180
174
172
177
182
186
188
191
194
200
202
202
201
199
200
199
202
207
207
199
186
179
182
193
201
196
187
181
189
205
212
205
192
186
208
202
190
182
182
188
194
196
198
201
204
202
198
192
186
178
173
169
170
176
182
186
186
192
199
201
199
191
190
195
197
199
208
220
224
209
186
172
173
187
194
190
183
184
191
201
204
195
182
185
194
191
186
182
181
187
192
195
197
200
203
200
195
184
177
172
170
171
175
180
185
183
181
185
190
190
182
175
178
190
196
196
196
203
208
203
190
178
175
179
186
190
190
191
193
199
198
192
186
188
184
189
190
190
188
189
191
193
196
199
200
195
185
182
182
183
180
180
182
190
194
190
183
182
186
187
179
174
178
190
195
187
177
177
186
197
200
191
179
175
182
190
194
192
190
194
200
200
195
194
188
193
193
193
191
188
189
192
198
201
200
191
182
183
192
200
199
191
186
188
191
190
185
182
186
188
187
185
188
193
195
186
177
176
186
197
202
196
184
181
186
194
193
183
182
192
203
207
200
196
198
197
190
181
178
180
187
192
198
203
201
194
184
183
191
206
209
199
189
181
182
182
181
180
186
189
190
191
193
196
198
198
196
196
197
196
193
190
190
192
193
192
189
183
185
192
201
204
201
198
202
195
181
168
167
177
184
191
194
197
198
196
190
183
183
189
198
201
198
191
186
181
178
179
184
190
191
190
190
191
194
201
205
205
203
195
191
190
192
195
193
189
187
188
188
191
197
201
202
196
199
192
180
175
175
183
187
189
188
189
192
195
193
185
175
172
180
193
206
209
203
192
181
179
182
189
192
192
189
186
185
188
190
194
195
193
192
190
188
189
190
192
193
192
187
187
192
200
203
195
188
191
190
189
191
194
191
187
186
188
192
194
193
187
180
171
173
183
197
205
206
202
193
184
180
185
192
197
196
190
180
176
181
188
192
192
191
184
179
181
189
197
200
196
188
185
192
200
204
200
190
195
196
195
196
195
191
186
185
190
195
195
190
188
189
189
187
188
188
189
192
195
194
187
183
186
195
201
198
190
180
183
190
196
198
195
190
183
180
182
187
193
195
195
195
196
194
192
195
201
192
191
189
187
189
191
189
185
187
194
199
195
187
187
196
206
206
199
188
181
180
181
183
185
189
199
205
200
188
179
182
195
207
210
206
201
194
191
188
186
184
181
183
193
204
205
194
182
184
198
179
171
173
182
188
191
188
189
197
206
204
195
184
184
196
206
202
194
186
182
180
175
171
176
190
206
209
194
174
168
181
198
208
206
202
199
196
192
187
185
188
184
184
192
200
199
184
176
182
199
166
160
170
186
198
194
187
189
202
211
207
195
187
191
197
197
188
178
175
183
186
182
178
179
190
202
199
188
175
174
183
194
196
194
195
197
191
182
175
181
190
198
200
197
191
183
174
178
190
201
181
175
182
197
203
194
185
185
192
200
198
195
197
202
203
194
184
177
178
183
187
190
194
194
192
189
187
189
191
191
190
186
188
194
198
199
192
182
176
181
191
202
207
205
192
181
178
186
195
200
203
193
189
195
196
190
183
180
185
190
194
196
201
204
201
194
190
192
191
185
184
189
196
200
194
188
187
196
202
202
190
181
184
199
209
211
206
199
195
188
189
192
199
203
202
195
194
197
198
199
210
202
192
187
186
185
184
184
187
190
195
194
197
195
192
192
197
202
199
190
183
184
190
194
193
194
198
201
197
187
179
179
187
200
208
213
214
215
212
201
190
183
185
190
200
202
202
202
198
197
208
206
197
188
185
184
185
187
191
192
193
189
185
184
184
188
193
197
196
191
187
189
189
188
187
190
196
193
184
171
170
179
191
196
194
194
197
205
211
209
200
188
178
176
182
191
195
193
189
188
206
210
205
195
187
185
187
190
192
190
183
178
179
187
189
189
191
192
193
193
192
195
195
190
185
182
184
186
181
173
174
183
193
194
186
179
180
187
200
206
201
191
177
165
166
177
184
189
184
181
199
202
203
196
189
188
192
198
198
191
180
177
185
193
197
191
189
191
195
194
193
192
195
200
195
188
186
187
186
186
183
186
191
191
188
186
187
192
195
198
194
187
175
166
167
178
189
193
190
184
182
185
190
196
193
192
195
201
202
197
187
185
190
194
193
187
186
189
195
194
186
185
192
201
207
204
199
190
187
188
187
188
189
188
190
196
199
195
191
193
196
196
189
179
178
183
191
196
196
196
174
176
189
198
196
190
191
198
202
202
200
196
195
193
189
183
180
184
187
191
188
188
193
201
208
208
201
190
182
180
186
192
192
188
188
193
190
184
182
194
211
220
211
195
187
187
189
191
192
193
183
191
199
201
193
184
185
190
200
205
205
204
204
202
197
190
185
182
183
189
197
203
203
199
199
202
200
191
181
177
185
200
206
201
191
186
181
178
180
197
218
228
219
202
195
191
190
187
181
177
198
203
204
197
185
179
181
189
193
197
199
202
206
209
209
204
195
185
183
189
202
210
208
197
190
190
192
189
186
185
191
203
212
211
201
191
185
184
187
195
205
209
204
197
195
193
192
190
185
176
192
194
195
189
183
179
184
189
191
186
184
188
194
199
202
201
196
189
184
187
196
203
201
195
188
186
186
187
189
193
197
203
205
206
203
198
194
189
190
190
191
192
192
187
184
185
191
200
202
196
182
179
182
187
186
184
185
191
191
183
174
171
175
179
181
187
190
191
186
185
187
191
196
194
196
196
193
187
186
192
201
206
203
196
194
194
193
192
192
193
195
195
189
183
180
181
190
203
212
211
183
178
182
187
187
184
185
194
198
191
175
167
163
165
172
180
190
196
195
190
191
191
195
195
200
204
200
188
180
187
201
210
204
194
186
185
187
192
199
206
208
200
187
180
182
191
203
209
210
204
187
188
191
189
183
180
184
191
197
195
186
173
167
170
179
187
194
198
201
205
206
203
197
194
190
188
184
180
179
186
201
209
204
191
180
179
186
198
207
214
209
199
182
174
182
199
214
214
202
192
188
191
190
187
185
183
185
188
192
193
190
185
181
183
188
194
198
197
202
205
208
204
198
186
176
166
165
173
183
190
198
198
197
192
185
182
190
200
207
206
201
193
180
173
183
197
208
205
194
188
189
184
182
186
190
192
188
186
189
190
192
189
186
188
192
198
199
196
191
191
192
193
193
185
175
170
174
185
188
189
189
194
198
199
196
193
194
201
204
202
197
194
191
190
188
191
189
188
187
189
194
184
182
190
196
194
190
188
192
196
196
192
189
190
194
199
199
194
186
179
182
189
194
193
191
196
200
199
188
179
182
194
203
207
203
198
202
207
209
203
198
198
201
203
199
188
182
181
189
194
198
194
194
196
196
194
192
193
198
200
197
196
192
192
195
197
197
194
190
185
185
189
195
200
204
209
209
200
188
180
185
195
203
203
199
198
207
214
214
205
198
198
201
203
199
188
183
192
200
199
195
201
203
199
196
195
198
201
200
195
190
191
198
203
199
194
194
195
198
196
190
188
193
196
197
200
202
199
196
192
193
194
196
193
190
190
195
201
201
197
195
196
199
195
189
184
187
200
207
203
187
197
199
197
199
205
209
204
195
182
178
184
198
204
200
190
184
190
196
195
187
183
185
189
186
183
187
194
201
200
194
193
194
191
187
182
179
182
185
188
195
197
198
193
188
185
193
203
206
204
187
192
190
193
201
207
207
198
188
182
183
188
196
201
196
184
175
178
187
189
184
182
187
189
182
175
176
185
194
195
192
192
196
200
194
184
177
181
189
196
200
198
196
192
194
200
204
203
202
202
198
195
193
193
199
195
188
184
185
194
196
195
194
194
191
183
174
177
185
191
189
190
195
200
198
189
181
180
187
190
190
190
194
199
198
193
187
190
199
207
204
195
185
188
198
206
206
201
201
203
200
198
199
199
193
179
171
177
192
205
202
195
189
190
191
187
183
186
194
196
194
192
198
206
212
208
194
185
186
189
187
184
184
190
199
200
198
196
199
206
201
186
176
182
195
199
196
195
201
205
192
198
204
203
192
179
178
191
210
213
201
186
183
187
194
194
195
195
197
196
192
191
194
200
207
210
207
201
194
186
181
178
179
186
199
204
200
193
191
194
190
186
181
188
195
197
194
195
205
206
190
198
207
207
198
191
197
211
223
212
190
175
175
185
195
200
203
201
195
191
191
192
194
193
192
197
204
204
198
187
178
177
182
193
203
207
202
192
186
185
188
190
194
196
198
198
202
207
209
206
195
202
208
209
204
200
201
207
208
198
185
177
179
188
197
204
204
203
199
195
194
197
197
193
189
185
189
195
196
191
182
181
187
198
206
207
201
194
188
189
191
195
200
199
199
202
207
210
211
209
197
201
207
207
203
199
195
188
185
188
193
195
197
198
197
197
196
196
200
205
206
203
200
196
191
187
183
189
193
193
189
186
188
197
205
205
199
195
194
194
195
196
198
196
196
197
202
208
210
212
192
195
199
198
199
196
188
181
179
190
202
209
209
204
198
191
185
185
192
203
209
208
200
191
188
190
191
191
189
190
190
188
187
192
196
198
196
192
194
195
196
196
193
190
187
188
194
199
207
214
196
197
201
200
196
192
187
186
187
195
199
202
203
203
200
195
186
180
184
195
211
213
202
188
184
191
197
194
187
188
193
194
188
182
182
187
190
187
188
191
196
196
189
184
183
186
190
196
205
210
201
203
206
204
196
190
188
190
197
198
192
189
188
193
200
206
201
191
186
193
211
217
205
188
183
190
196
192
190
196
207
204
192
182
182
184
185
179
181
190
198
198
193
186
185
189
191
195
203
207
197
197
196
197
193
188
187
192
199
198
195
190
183
185
198
208
207
199
193
195
209
210
198
185
182
187
189
190
196
209
217
212
202
193
191
189
181
175
180
190
199
197
195
193
194
192
188
191
200
207
178
182
187
188
188
188
190
193
194
197
200
201
200
195
192
190
195
200
201
197
188
184
190
194
198
201
202
203
200
195
191
191
195
195
188
180
180
193
211
214
201
181
175
187
203
208
202
195
200
213
184
193
196
195
191
184
181
185
197
208
211
204
198
194
190
187
190
199
203
196
184
180
184
192
198
203
203
201
198
192
190
192
197
199
197
192
189
190
193
196
199
195
194
195
201
202
200
199
205
214
202
202
198
193
189
185
182
185
192
199
202
199
195
193
190
188
186
187
187
180
172
177
187
198
203
204
202
200
196
188
185
189
196
205
209
207
197
190
185
192
201
207
202
192
185
188
194
202
210
213
206
200
186
179
180
188
192
192
188
185
189
190
191
192
192
193
191
185
177
170
172
180
191
203
204
203
201
199
197
191
185
188
195
204
207
203
197
191
190
195
200
198
191
182
181
186
197
203
204
199
201
190
178
175
178
190
194
193
188
186
189
193
195
195
194
195
197
194
187
180
178
184
188
195
199
199
199
198
199
200
197
195
194
192
194
190
190
190
189
192
191
190
187
186
193
200
202
199
197
190
197
189
181
180
184
192
194
195
195
197
201
202
201
197
195
191
191
190
190
189
189
187
184
186
190
196
199
199
201
203
205
200
195
189
190
189
188
185
184
189
195
198
199
200
205
210
209
202
194
189
202
198
190
185
187
194
198
199
203
203
203
201
199
199
194
185
174
169
169
181
188
190
185
184
190
198
203
202
200
199
196
197
196
202
205
199
188
179
181
195
206
208
203
199
200
204
208
203
197
194
212
205
191
183
184
193
200
203
204
203
203
201
197
194
191
182
169
159
156
171
187
193
192
189
192
197
200
201
199
196
192
191
194
206
211
200
185
177
185
200
206
196
187
184
189
197
200
195
194
196
207
201
189
180
181
189
194
195
195
198
203
202
196
190
186
182
176
171
169
177
187
193
191
191
195
196
194
190
193
197
198
192
189
194
197
191
182
180
188
197
193
182
178
184
193
198
196
190
188
196
192
192
188
184
182
182
181
180
183
193
202
202
194
187
183
183
181
184
186
190
190
188
185
190
197
198
192
185
187
198
201
198
188
182
184
185
187
186
187
186
184
183
184
193
202
205
201
192
188
194
186
190
192
191
186
178
172
173
182
190
197
198
192
187
184
184
186
189
190
190
189
188
186
191
197
197
190
183
181
190
199
200
196
190
188
192
197
196
191
183
182
185
193
198
202
204
203
197
190
195
192
196
197
192
187
178
177
179
186
190
193
194
191
188
188
189
194
194
190
185
185
190
198
197
195
192
186
183
182
184
190
197
202
201
196
194
200
204
203
192
185
183
189
195
199
200
200
197
194
197
198
198
193
188
185
184
187
190
191
187
188
191
192
188
184
184
192
197
194
187
187
194
202
201
194
187
185
186
185
185
186
192
197
198
193
190
192
203
205
197
187
181
186
192
195
197
198
198
195
191
193
189
183
181
186
192
197
199
194
188
186
190
192
186
176
173
180
191
194
193
192
196
201
200
192
188
187
190
191
194
192
190
188
187
185
186
186
187
191
192
190
188
189
190
192
195
199
200
195
185
184
180
179
184
191
195
198
198
197
194
192
189
188
183
173
168
172
179
185
187
192
198
200
197
189
186
188
192
196
197
195
190
186
189
190
189
182
173
173
182
191
195
192
188
188
195
201
200
193
188
186
186
188
194
196
195
194
191
194
197
197
192
185
183
182
184
184
177
173
178
190
200
201
193
184
184
188
193
195
193
190
187
189
196
199
197
188
179
176
180
186
187
187
189
195
198
195
185
183
196
192
194
196
197
196
193
188
186
188
197
200
197
190
188
198
205
200
183
171
177
192
202
200
188
179
184
189
191
185
182
183
188
192
196
198
197
193
192
190
186
182
180
186
201
211
204
184
169
176
198
185
188
188
190
193
190
186
186
189
197
201
198
193
192
200
206
197
178
173
181
193
199
191
179
176
183
188
186
177
174
182
194
196
194
186
186
193
193
193
188
183
185
197
212
216
199
175
167
181
200
175
174
180
187
192
188
181
181
188
195
196
193
192
196
201
197
185
175
177
187
192
195
189
180
177
179
183
183
178
176
184
197
199
195
187
184
186
185
184
185
190
198
205
209
202
186
173
175
190
200
180
178
184
194
196
184
172
173
184
191
188
184
192
201
204
199
189
187
191
192
192
193
193
192
186
182
185
192
192
188
185
190
199
205
203
197
190
181
179
183
190
200
203
200
191
179
175
180
189
196
196
188
189
194
193
183
176
179
189
194
187
181
186
198
204
202
199
202
199
193
188
190
195
198
192
189
196
201
202
191
181
179
192
206
214
212
202
191
188
186
187
187
190
193
192
191
186
185
186
191
205
199
190
184
182
182
185
191
199
203
195
184
180
183
192
198
199
199
190
185
185
188
192
193
188
191
197
202
197
186
178
178
185
199
208
210
204
199
197
192
185
180
182
191
201
205
200
193
187
188
211
207
192
181
178
182
184
188
194
201
198
189
179
178
183
192
196
193
186
186
187
191
190
183
177
176
181
189
190
186
182
181
184
192
192
193
192
192
195
196
192
188
185
190
200
206
205
198
191
188
210
207
194
184
183
183
182
179
182
188
193
192
191
190
191
192
194
195
196
196
196
196
189
181
170
160
165
182
192
195
186
180
180
184
186
184
185
189
195
197
196
192
187
184
187
195
203
201
192
185
198
196
192
188
188
187
187
184
184
185
187
193
201
204
200
192
193
200
208
204
195
186
185
183
176
167
172
189
204
202
186
169
167
176
187
194
196
197
198
195
195
191
186
178
179
190
203
203
193
182
182
182
187
189
188
187
191
196
199
196
191
193
201
201
196
188
189
198
207
201
183
171
175
184
188
186
190
200
204
200
184
166
161
169
182
196
202
198
191
188
196
199
194
180
178
185
198
201
195
185
173
183
191
193
187
184
187
195
202
200
197
192
188
183
177
175
178
189
195
191
182
174
178
187
195
202
201
198
193
186
184
182
180
177
178
187
191
183
175
180
197
213
211
193
182
184
191
196
196
193
182
196
206
202
192
184
184
188
194
198
196
189
183
178
174
172
174
177
182
190
195
198
197
197
196
201
202
196
185
179
186
203
210
201
189
184
182
180
175
180
197
213
214
202
190
187
189
192
193
193
189
203
210
205
195
186
184
186
187
188
186
185
184
187
189
187
182
178
181
188
201
207
206
198
192
192
195
193
187
183
191
208
218
216
202
193
190
190
188
188
192
198
202
201
198
192
188
188
189
193
190
194
198
198
190
183
181
188
190
187
183
181
187
197
203
202
196
191
183
184
187
191
192
186
184
184
187
188
188
192
196
204
204
203
200
198
196
193
192
190
189
193
196
197
195
188
177
177
188
199
186
181
183
184
181
178
182
195
203
197
186
181
185
196
198
200
204
204
193
181
174
174
179
184
188
193
191
187
186
192
202
202
196
186
184
186
189
188
191
194
197
195
194
193
188
179
170
174
192
209
185
182
184
184
180
178
185
199
206
200
187
181
181
185
186
189
197
202
200
193
186
183
187
192
202
208
204
191
183
190
204
209
199
185
179
179
185
189
197
202
205
196
189
182
180
179
176
183
194
202
188
190
195
195
189
183
187
196
200
195
186
179
179
182
182
181
183
188
198
205
207
205
200
198
200
201
196
189
186
193
204
208
200
192
185
185
193
199
204
202
198
188
178
173
177
187
195
199
195
188
186
191
199
201
198
192
189
189
191
190
184
179
180
187
190
189
183
179
188
203
210
207
199
192
184
178
176
184
191
197
201
196
196
194
194
196
202
206
204
197
188
183
179
177
183
194
204
204
194
184
186
187
191
197
199
194
189
187
189
189
187
183
184
194
205
205
197
190
188
193
194
192
186
183
177
173
174
185
193
197
195
192
192
194
195
196
199
203
203
196
196
195
196
194
196
193
195
194
194
193
188
184
186
194
197
193
189
190
195
196
191
185
187
196
206
212
208
200
191
186
182
179
182
185
193
195
192
186
183
183
187
192
195
196
194
193
195
200
203
206
206
206
204
203
197
190
185
184
192
199
191
189
191
194
193
189
187
193
198
196
189
186
186
194
201
202
200
195
193
186
181
177
182
194
209
213
206
187
175
174
182
193
197
196
195
195
197
200
203
202
201
197
198
196
189
184
183
184
192
198
192
199
200
197
190
185
185
190
192
190
187
187
194
200
198
191
189
192
194
190
181
177
182
195
207
211
204
195
187
187
191
195
197
194
192
193
196
192
186
182
179
184
187
187
183
181
185
193
200
198
191
202
204
196
188
187
187
186
184
184
188
197
205
206
197
188
181
185
192
190
180
177
184
191
196
197
195
197
201
202
201
197
195
190
187
186
185
181
174
171
176
183
189
189
186
188
197
204
208
203
196
204
200
191
189
191
192
188
182
182
191
200
205
202
192
183
177
178
183
186
183
184
189
194
190
185
185
190
199
203
201
197
195
192
187
184
182
181
184
188
191
192
188
190
198
207
212
214
208
204
203
206
202
192
191
194
193
187
184
183
185
190
187
186
187
183
178
177
181
187
190
195
199
201
195
183
175
180
187
191
194
193
191
191
191
187
186
188
196
202
201
190
184
187
199
211
212
204
198
199
201
206
207
202
191
185
182
183
186
187
181
176
175
182
189
190
188
184
187
191
196
201
201
199
193
185
179
178
183
187
188
187
184
186
189
192
191
192
195
198
190
179
174
183
195
202
195
187
186
190
194
202
212
212
198
181
173
184
198
200
192
180
177
184
191
194
196
199
198
197
199
200
199
192
186
183
186
189
190
190
190
188
183
180
185
194
201
202
198
189
181
178
181
190
197
197
191
184
187
185
191
199
211
214
199
181
176
186
201
204
199
192
191
191
192
192
197
205
208
204
199
197
194
188
181
181
187
197
198
194
191
190
184
182
186
197
208
211
200
188
184
187
195
204
208
205
201
196
189
182
197
202
207
205
194
185
181
186
189
189
190
192
195
195
193
192
196
203
205
201
198
197
195
192
184
179
182
189
193
191
186
181
183
190
198
206
209
205
198
192
189
190
197
204
208
208
206
199
187
182
201
203
202
194
189
189
191
186
181
182
185
192
197
197
196
193
194
195
193
195
196
199
198
196
186
180
180
181
185
184
178
176
184
199
213
214
206
199
196
195
192
189
190
192
195
198
196
191
186
183
196
197
198
193
192
195
196
197
193
194
197
199
201
200
197
194
193
189
186
189
196
201
199
193
183
181
186
187
186
185
182
184
189
202
210
210
203
197
197
198
195
189
185
180
184
189
192
190
188
189
188
195
199
200
199
197
197
201
203
206
205
207
203
198
197
194
192
188
184
186
197
202
197
184
178
184
195
197
196
195
199
201
199
194
193
193
194
195
197
198
198
194
185
180
180
187
196
200
200
195
186
196
207
210
205
196
193
196
196
199
200
201
199
195
197
199
198
193
185
187
197
202
194
180
175
186
196
200
201
208
213
209
196
183
180
183
186
186
188
193
199
198
192
184
183
188
199
204
203
200
195
198
205
207
201
195
190
186
187
190
194
196
196
194
197
205
203
195
186
187
196
200
193
183
182
187
192
196
201
209
211
198
185
179
182
184
181
176
180
189
194
194
192
189
188
187
188
194
202
203
189
187
186
186
188
190
191
192
191
193
199
204
197
179
163
162
178
197
200
189
181
183
193
204
207
206
202
199
196
194
192
190
193
192
191
184
177
180
195
212
217
205
192
186
188
190
184
179
187
202
191
188
183
184
189
190
186
184
186
198
207
208
201
191
181
182
190
197
196
187
178
180
189
195
197
198
199
197
193
192
192
192
193
189
188
187
188
184
192
203
215
213
203
189
188
193
198
198
203
207
207
200
187
180
182
188
187
184
187
197
203
203
198
195
197
199
197
194
189
184
180
183
187
187
182
183
187
191
189
183
184
192
196
198
196
193
191
186
187
193
203
209
202
188
184
192
203
210
210
204
217
209
197
184
181
187
191
193
194
196
194
188
185
185
190
194
194
193
188
187
189
193
190
188
181
181
186
188
187
183
184
193
202
207
203
193
186
187
189
192
195
192
187
179
181
189
200
202
197
190
204
203
201
196
189
187
188
194
197
198
193
187
185
184
185
188
192
196
198
198
197
194
192
191
193
192
189
187
186
188
191
197
202
203
199
189
187
188
189
192
188
184
182
184
190
196
199
195
193
189
188
190
198
200
195
189
185
184
189
192
192
189
191
191
189
186
185
190
192
197
197
194
189
190
196
198
193
187
185
189
194
195
192
191
192
191
191
190
188
188
192
194
199
201
203
203
202
198
199
199
190
187
188
193
194
191
188
183
180
181
182
186
189
195
197
191
184
175
172
184
194
195
189
187
190
194
193
188
185
189
190
185
180
181
190
195
191
190
190
198
205
209
206
201
200
200
201
202
199
197
194
191
187
184
189
192
191
187
183
182
182
183
187
192
198
200
192
178
169
178
191
198
193
187
185
187
190
191
194
193
187
176
171
178
186
187
185
190
204
216
215
203
188
182
185
191
195
196
195
193
193
193
187
184
185
187
190
189
191
193
194
190
187
190
195
201
199
192
184
186
191
195
193
190
189
190
193
199
201
199
190
179
174
180
185
184
181
192
210
224
212
187
170
169
183
192
195
192
189
191
188
189
188
186
183
180
180
184
188
193
195
195
194
195
193
193
192
194
192
190
187
184
185
191
198
201
199
199
197
199
195
191
191
193
193
191
187
194
203
208
200
186
178
182
193
200
201
195
191
191
187
184
186
185
183
178
174
174
178
180
183
188
194
197
192
183
180
186
191
190
184
179
182
192
198
200
195
189
186
188
189
195
202
203
200
197
196
196
190
185
185
189
196
198
199
199
201
199
196
195
184
182
185
189
188
182
177
177
176
172
174
184
193
195
188
181
180
187
190
187
184
186
194
196
194
187
185
185
183
181
183
189
198
198
193
190
194
198
192
176
172
183
200
207
202
195
193
197
198
197
180
182
188
192
190
185
185
186
185
182
179
188
194
193
187
181
183
191
191
186
185
192
201
200
191
183
183
188
192
191
189
187
185
181
174
174
186
200
200
185
173
175
189
200
202
194
191
195
197
195
177
183
191
195
189
184
186
191
194
191
187
189
192
189
181
178
184
191
190
185
186
191
199
199
191
184
184
191
201
206
202
193
183
176
172
175
184
193
200
197
188
182
186
194
198
200
200
197
196
192
181
184
191
196
190
183
181
187
193
191
185
178
176
174
174
175
182
189
189
186
187
191
197
197
192
186
184
189
197
209
208
199
189
188
189
190
186
184
192
201
203
195
189
187
192
201
204
203
197
196
184
185
189
194
192
184
179
181
184
183
178
171
168
170
175
181
183
184
184
187
190
194
197
196
189
181
176
176
188
199
202
195
189
192
198
196
187
181
187
197
204
202
193
188
188
193
196
198
199
203
188
188
188
190
190
187
185
183
182
184
183
183
181
182
184
186
184
176
176
185
199
209
207
194
181
170
165
172
181
192
195
190
187
186
186
185
185
186
190
192
192
193
198
202
200
191
185
188
198
205
196
194
188
183
184
189
193
192
187
187
192
195
193
190
189
186
180
172
172
183
200
211
209
194
174
161
163
177
185
191
194
195
194
185
175
175
183
192
193
187
181
185
201
217
215
198
180
181
193
201
198
194
187
182
183
187
192
191
189
190
191
191
190
190
188
184
181
181
185
190
199
208
209
196
176
166
173
186
192
190
192
202
206
198
185
180
186
192
195
188
183
189
203
214
214
200
182
180
187
195
184
185
186
192
192
186
181
183
189
194
191
187
186
189
191
189
193
199
204
202
199
205
206
201
189
185
192
198
196
186
187
199
210
209
199
190
189
190
193
193
195
198
200
199
194
191
184
180
182
188
175
177
188
199
200
191
179
181
192
198
195
188
188
196
201
201
199
201
203
203
201
203
205
201
196
193
198
201
194
184
182
191
201
205
200
195
189
190
193
195
197
194
190
187
187
187
185
181
178
181
185
188
190
194
196
194
191
191
198
205
202
194
191
196
204
204
197
189
187
193
201
205
202
194
187
186
191
192
189
188
189
192
193
196
197
196
190
188
190
192
190
187
188
192
198
197
193
185
180
179
200
199
188
183
187
193
193
189
192
200
203
200
194
195
200
202
197
186
183
190
199
204
197
187
179
175
177
184
193
201
201
193
188
189
194
196
191
188
186
184
185
188
195
204
208
206
202
197
194
191
204
196
183
180
185
191
187
178
176
187
197
202
200
197
197
198
198
199
198
197
197
194
192
189
182
171
169
182
202
212
203
187
179
185
190
194
194
189
187
184
187
192
198
204
204
205
206
206
204
200
194
186
181
183
189
191
187
177
174
179
190
200
207
205
198
194
197
207
211
201
187
181
185
191
189
178
175
189
207
212
195
173
167
177
188
197
201
199
195
192
191
195
196
193
192
200
206
204
196
193
187
183
184
187
191
192
188
182
178
179
186
195
203
205
199
193
194
203
209
197
179
168
175
187
190
183
184
192
202
201
186
171
166
172
186
201
208
203
193
190
192
196
195
190
188
194
201
196
189
185
189
188
189
189
190
191
189
183
181
181
183
187
189
189
189
188
190
197
203
193
179
168
169
179
185
188
190
192
190
188
184
183
179
178
186
201
209
200
184
175
182
194
198
192
188
189
195
195
194
192
188
194
195
193
192
194
193
188
185
183
182
177
171
171
175
179
185
191
198
199
192
181
177
180
187
195
199
193
185
180
186
196
196
188
185
194
200
192
176
164
167
179
188
190
186
186
188
196
204
207
188
195
200
201
198
196
196
194
195
191
184
176
169
171
177
180
183
189
196
199
198
193
191
190
191
198
198
194
188
186
189
197
196
188
181
185
191
189
179
169
166
174
183
188
189
189
188
194
202
208
189
194
200
203
197
189
186
193
202
202
193
184
183
188
191
191
191
194
189
186
186
189
196
195
193
189
189
191
190
192
193
194
187
180
177
180
186
190
190
188
185
186
193
200
201
192
182
179
188
202
189
190
195
199
193
180
177
189
202
207
203
197
198
201
202
200
199
197
184
175
171
179
191
193
189
185
184
184
186
190
194
191
183
179
177
184
188
192
198
201
201
202
207
209
203
187
162
158
175
197
185
183
191
197
192
182
177
184
197
202
203
204
203
202
198
195
194
191
185
178
174
176
184
188
189
190
187
183
182
186
194
193
189
189
190
193
195
195
198
200
199
201
205
208
199
176
154
155
173
195
181
183
192
199
198
192
189
191
194
195
193
192
194
196
196
188
181
180
182
184
185
183
183
189
195
197
191
186
185
191
196
197
197
201
205
205
202
199
196
191
189
189
199
204
198
184
174
175
183
190
187
192
199
201
199
196
195
195
194
191
186
185
192
199
201
190
179
172
179
189
192
186
184
192
200
197
189
187
196
205
205
197
195
201
207
207
204
199
195
188
184
188
196
200
199
194
196
198
198
192
195
196
199
198
194
192
192
195
195
191
186
188
198
208
208
200
186
180
186
193
193
187
184
191
198
195
189
190
202
209
205
194
187
189
194
195
196
195
192
189
190
195
199
196
192
191
195
203
205
200
192
191
190
189
188
187
188
194
194
190
186
184
195
206
207
200
191
189
192
195
193
184
181
188
198
197
193
190
192
196
195
190
185
184
186
190
191
191
190
191
197
202
200
191
184
181
186
193
196
197
187
185
187
189
186
183
184
190
192
187
177
171
177
189
195
195
190
188
193
196
191
182
177
184
195
205
200
189
183
187
191
192
187
184
187
192
194
190
188
187
192
196
196
191
188
188
187
187
185
183
191
194
196
194
185
178
173
179
187
186
179
169
170
179
189
191
189
191
192
194
189
180
177
184
196
202
199
193
189
191
195
195
191
186
188
194
198
194
186
182
183
190
196
197
198
196
196
193
189
186
202
207
204
196
181
170
166
172
182
190
190
186
180
180
184
189
191
192
193
191
184
180
183
190
196
198
195
194
196
200
202
199
194
185
185
191
197
197
190
184
186
194
200
201
198
196
198
202
203
200
205
209
203
189
179
173
174
177
182
190
196
198
189
180
180
184
191
192
192
188
184
183
188
195
197
195
191
191
195
199
201
198
194
190
186
189
195
195
192
189
193
197
200
199
195
196
200
205
206
204
200
204
202
190
186
188
192
191
186
187
193
195
189
181
183
186
187
186
184
185
187
190
191
193
192
187
183
184
187
190
191
192
191
193
198
199
196
187
182
184
191
194
196
196
195
196
197
195
195
197
188
194
203
203
203
200
196
193
190
187
189
190
189
188
191
189
184
181
181
186
191
196
194
187
177
170
171
177
184
188
190
189
189
193
203
208
202
187
176
174
181
189
191
192
194
193
187
182
179
186
186
190
206
217
214
200
188
186
189
194
192
191
193
190
188
180
180
182
188
192
196
201
201
187
171
162
167
176
187
193
197
196
191
189
194
204
207
201
191
183
182
188
189
187
184
180
175
171
172
179
189
188
198
207
203
189
176
175
181
188
196
198
195
185
172
165
171
183
191
196
197
199
200
192
178
169
170
179
188
196
202
203
193
183
181
188
203
210
206
198
193
192
191
187
182
177
173
169
168
172
196
191
189
184
180
178
175
174
175
182
187
193
191
180
170
165
173
182
186
188
186
188
191
192
184
179
176
181
188
193
195
194
188
181
175
181
189
198
200
197
194
193
193
192
192
189
183
175
168
170
204
202
191
180
176
181
185
186
181
180
181
182
182
182
181
184
185
184
181
178
182
186
187
188
184
180
182
185
187
188
184
180
180
183
185
182
180
180
186
192
193
188
185
191
195
196
190
181
173
172
201
206
202
195
192
192
197
198
193
188
184
184
187
191
195
196
195
191
182
177
182
189
194
190
184
182
187
194
195
190
182
180
185
194
195
190
180
178
185
194
194
189
184
182
186
190
190
185
179
175
189
194
202
205
203
202
199
201
196
192
190
197
203
203
199
196
195
192
184
178
181
190
196
192
188
192
199
204
202
199
195
196
198
200
197
191
188
190
195
198
200
195
187
180
177
184
189
189
183
177
186
185
192
197
199
197
195
191
186
186
194
207
212
208
197
188
187
187
183
179
181
186
189
188
190
196
201
204
203
201
198
195
192
190
189
190
192
195
197
201
204
202
194
186
182
186
192
193
187
180
199
197
193
191
191
192
189
182
176
180
192
205
209
199
193
189
188
187
183
180
181
183
181
180
183
188
190
191
191
193
186
174
166
168
177
187
190
191
195
200
201
199
195
193
192
195
198
197
191
186
192
192
191
191
189
188
188
192
191
189
186
187
184
175
167
169
183
196
196
187
177
176
185
192
196
196
196
193
193
195
198
199
200
203
206
202
188
170
169
186
199
200
193
189
188
189
185
182
186
191
193
185
179
180
188
191
188
184
183
186
189
188
184
184
185
189
195
196
192
186
182
185
188
189
191
194
197
194
188
190
194
197
194
190
193
196
194
189
186
191
198
197
190
186
186
190
192
191
193
192
194
186
174
173
182
190
189
184
186
193
195
188
183
186
196
202
203
197
192
193
195
196
189
183
182
187
194
195
188
185
188
195
196
191
186
187
190
196
194
193
194
192
189
187
190
194
199
199
201
200
190
190
188
184
182
186
186
191
196
198
196
185
175
175
186
193
195
197
199
203
203
199
190
181
178
181
188
190
186
181
185
195
205
200
190
181
183
189
196
195
192
190
188
188
191
197
200
204
205
208
182
193
201
198
186
177
177
185
196
198
193
182
172
172
176
180
185
189
195
200
198
192
187
182
183
186
186
183
180
179
183
192
200
201
191
184
184
190
197
198
195
190
188
187
189
193
198
203
210
217
182
190
197
196
186
175
172
176
183
184
182
180
180
186
188
185
182
179
179
184
188
187
184
185
191
194
190
180
176
179
183
185
185
188
189
191
193
195
195
194
192
191
188
187
186
188
195
204
212
217
187
186
184
183
182
177
178
176
171
170
172
178
187
196
201
201
190
178
173
177
187
188
185
185
192
197
192
185
182
186
188
184
176
177
186
193
195
194
194
188
191
191
190
186
185
187
194
201
207
207
185
180
178
176
178
177
180
178
174
173
173
176
183
191
200
204
199
190
184
186
191
190
185
184
188
191
191
189
188
193
192
187
180
178
183
187
187
191
196
198
198
189
182
182
185
190
194
195
195
194
183
185
185
184
179
176
178
186
190
191
184
176
177
183
189
194
195
195
194
193
191
186
184
181
182
183
186
189
192
193
189
187
186
190
189
182
178
188
205
216
207
187
171
170
181
192
197
193
189
189
189
190
191
189
180
177
180
193
200
195
183
175
180
187
189
182
180
184
192
191
184
178
175
177
177
178
184
190
194
190
185
185
194
202
199
189
181
186
200
213
208
193
176
167
172
188
202
208
204
197
194
188
183
182
181
183
190
197
197
186
173
172
185
196
194
182
173
178
187
188
181
173
173
175
177
178
184
191
194
190
183
187
198
205
203
192
185
183
186
191
196
199
194
181
174
183
201
219
220
211
187
174
166
168
179
186
194
199
195
181
171
174
190
199
193
182
177
183
189
188
183
179
179
184
185
185
186
191
195
193
190
192
200
202
196
190
187
186
181
175
181
193
203
200
190
187
198
216
224
214
173
169
167
171
178
184
190
196
198
190
186
187
196
198
190
183
182
186
191
189
186
185
187
189
187
185
185
190
196
198
199
199
198
192
186
186
191
199
192
181
171
178
193
208
207
199
196
204
212
208
172
178
186
188
183
176
179
191
201
201
195
191
193
193
187
184
186
190
191
189
186
187
190
191
188
184
183
187
193
199
202
200
195
189
186
188
195
206
207
197
181
174
184
202
210
207
200
200
199
197
181
190
200
200
189
177
175
185
195
193
185
178
178
181
183
185
191
198
199
192
187
186
188
192
190
186
182
183
189
200
202
196
189
189
190
191
194
198
206
208
202
190
188
192
198
202
203
200
198
194
183
186
192
194
190
179
175
180
184
182
176
170
173
178
181
184
192
199
200
195
187
182
185
191
192
184
177
178
189
202
200
191
185
188
190
187
182
182
194
206
209
204
194
187
179
184
194
205
211
205
182
181
182
183
183
180
182
184
185
184
183
183
184
182
182
183
185
189
195
191
185
181
186
191
188
173
165
175
193
202
198
189
184
187
188
184
178
180
190
195
197
197
194
187
175
171
184
204
219
214
197
193
184
175
175
181
190
193
190
189
188
193
190
185
183
182
184
186
185
183
183
189
198
194
180
167
165
181
198
201
195
190
188
189
187
185
187
193
195
187
180
183
195
201
195
186
185
195
207
204
207
204
191
177
174
180
191
195
193
191
189
187
186
183
181
183
188
190
188
183
182
192
201
197
182
173
180
196
203
196
193
193
195
192
186
186
196
205
201
191
182
186
200
210
212
203
191
193
192
194
187
189
187
184
181
181
182
187
191
193
192
190
185
181
181
185
192
200
199
192
184
192
197
195
185
185
195
205
203
191
192
201
203
192
179
179
190
201
204
201
199
202
202
199
196
198
196
194
191
192
164
169
180
188
190
184
176
179
188
196
199
195
192
192
191
192
192
194
198
196
196
193
192
185
182
188
197
201
197
189
194
204
207
193
177
170
179
191
200
205
209
206
198
188
179
182
188
192
190
188
168
172
180
188
193
189
184
181
187
196
198
195
194
200
204
201
190
181
184
196
202
202
192
182
176
180
185
187
189
191
197
204
201
193
186
180
182
189
196
202
198
196
195
193
185
181
181
184
184
176
183
185
182
182
191
196
196
190
187
191
194
194
191
196
201
200
190
179
180
193
202
201
192
186
183
182
179
179
185
193
197
193
185
189
190
195
194
192
193
191
188
191
197
204
201
192
184
186
185
178
191
192
184
183
190
198
200
192
185
186
189
191
189
187
186
187
188
188
190
193
194
193
192
196
200
193
180
179
186
194
193
179
170
178
188
196
195
192
191
188
188
193
199
205
204
197
194
194
194
193
188
188
186
189
194
199
196
188
181
181
186
192
195
191
185
182
185
191
195
195
188
187
192
204
205
195
181
180
188
195
187
176
171
176
184
184
186
190
191
193
193
195
195
196
200
202
202
195
193
195
191
187
186
191
196
198
192
181
178
180
186
194
200
200
194
189
187
191
194
191
188
185
191
198
197
188
181
184
188
193
190
185
185
186
187
188
190
191
191
190
191
191
191
194
201
206
206
193
185
188
200
190
182
183
191
197
192
183
180
184
190
192
190
190
196
194
193
192
194
193
188
181
182
187
190
191
190
190
190
194
195
197
193
190
196
204
208
200
188
180
179
184
188
194
201
204
199
190
184
185
199
190
178
176
187
197
200
196
193
198
198
192
183
182
186
189
191
197
206
206
190
176
174
183
198
203
198
191
188
192
196
196
183
177
185
203
210
199
179
168
170
180
183
184
186
187
187
188
189
190
193
188
180
179
186
194
198
201
203
204
199
191
185
181
180
178
183
196
211
209
193
180
181
194
207
209
198
190
187
190
194
188
174
162
168
184
193
189
178
172
175
180
180
173
172
175
184
191
197
197
191
189
190
191
190
186
186
192
200
199
194
188
188
188
185
178
181
192
198
198
189
189
198
204
208
201
195
191
190
189
191
187
179
170
169
175
184
188
186
187
188
188
183
182
185
191
196
198
203
203
187
185
193
200
196
185
176
178
187
188
188
187
191
193
192
188
186
187
185
180
184
197
205
202
193
188
187
189
188
187
186
188
190
190
187
186
188
192
197
198
195
191
194
198
202
199
195
195
200
204
177
175
188
198
200
193
181
177
182
186
187
188
191
194
194
192
189
184
179
176
183
192
193
190
188
187
189
186
182
181
182
184
191
202
204
201
197
194
197
196
190
190
197
206
205
193
181
182
191
201
174
171
179
190
198
198
195
191
189
189
188
189
190
196
198
197
191
186
184
183
183
178
177
185
194
197
192
184
180
181
181
180
187
199
206
203
196
195
195
194
189
189
196
205
203
192
183
183
190
192
186
183
182
182
186
194
199
200
195
191
189
192
197
202
201
197
190
187
190
191
185
174
172
188
204
206
194
185
186
191
185
180
180
188
196
196
192
191
192
190
189
187
193
198
198
193
191
193
196
191
200
196
190
181
176
182
192
196
194
190
192
201
209
209
200
189
182
185
191
195
192
183
182
191
201
201
196
191
192
193
189
183
180
184
188
190
189
186
185
185
186
190
190
186
181
180
187
198
202
198
200
197
189
181
175
179
188
193
191
186
187
197
206
208
198
188
180
177
186
194
197
196
189
189
192
195
195
194
192
191
190
187
185
186
188
189
187
181
176
176
185
192
195
186
176
175
185
196
200
195
193
191
187
184
182
184
186
190
189
182
179
180
187
197
200
193
182
175
181
190
196
195
186
180
184
192
196
192
188
189
192
191
188
186
187
191
190
185
180
179
189
198
200
195
188
189
195
200
194
183
194
194
194
192
187
184
183
185
187
186
178
170
171
184
195
197
192
183
183
189
191
187
183
181
188
192
192
185
182
188
194
194
190
185
187
192
200
203
200
197
199
203
205
204
203
203
206
204
197
184
200
203
201
195
186
176
174
179
183
188
186
176
171
174
184
191
195
192
191
191
187
185
184
189
193
193
188
179
178
186
194
195
193
186
187
194
205
215
215
207
201
201
204
203
201
199
199
203
201
196
196
200
200
189
179
176
176
179
183
187
190
187
178
173
176
186
193
192
191
188
188
186
186
191
193
192
188
180
177
182
188
195
196
195
193
196
201
204
202
196
195
199
203
200
191
185
189
196
198
197
183
186
191
186
182
182
189
190
190
192
196
197
192
186
184
189
190
187
182
185
186
185
181
180
182
186
188
186
183
186
190
197
201
206
206
202
195
184
177
177
188
200
203
198
191
186
185
190
192
191
174
178
191
196
198
196
196
197
198
198
198
200
201
200
197
191
186
178
179
182
186
184
179
174
171
173
181
188
197
199
201
202
204
209
211
206
193
175
166
173
188
200
202
196
190
187
187
187
187
191
175
177
192
205
211
207
204
202
198
194
193
196
199
198
190
181
175
175
178
182
187
191
192
184
175
171
178
187
199
203
204
206
204
203
202
201
193
183
177
181
191
198
195
184
175
175
180
181
185
192
183
178
184
195
205
209
207
201
191
185
184
185
189
181
172
166
166
173
177
181
187
197
201
199
188
183
182
187
192
197
201
205
202
195
187
187
193
195
192
191
192
193
185
169
162
164
172
179
185
194
192
185
179
178
187
200
206
199
189
182
181
181
179
173
170
171
173
175
176
181
185
192
195
195
191
187
186
189
190
194
197
200
197
188
182
184
190
194
195
193
191
188
182
172
170
175
183
189
193
195
203
199
187
176
181
188
196
196
190
186
181
176
174
175
184
193
193
188
182
184
188
189
185
179
179
181
187
193
197
195
193
191
188
184
182
182
181
182
186
190
190
189
186
186
188
191
197
201
200
198
202
204
197
190
185
183
190
191
191
186
177
176
178
186
197
202
201
198
191
189
191
191
188
180
175
178
186
196
199
195
185
180
180
187
186
181
175
175
182
188
192
191
192
192
192
191
194
200
202
200
192
191
189
190
189
189
193
192
188
178
176
182
192
202
200
196
194
194
190
188
189
192
198
197
193
192
194
195
193
183
175
175
183
191
192
186
180
181
182
187
190
194
196
194
188
185
186
189
192
192
188
182
176
178
185
190
195
192
187
180
183
195
206
206
197
187
186
186
184
180
181
189
200
207
206
200
193
188
180
177
175
177
182
191
195
193
192
191
190
189
192
195
199
197
191
187
189
189
190
191
201
194
181
178
184
190
195
192
188
190
198
205
205
198
192
190
189
189
186
183
181
186
189
195
195
186
176
172
176
181
180
177
175
182
191
194
192
192
190
193
197
200
200
199
200
202
203
201
196
194
180
182
190
194
190
187
187
192
193
187
177
173
178
184
185
181
182
188
190
187
181
178
179
182
186
190
190
185
183
189
196
204
204
207
210
207
193
178
172
178
187
191
192
193
197
201
201
201
201
200
185
184
184
189
191
189
188
185
186
185
177
173
175
180
183
181
180
183
188
190
191
185
179
179
184
192
196
192
187
191
198
205
205
203
204
205
203
200
194
192
185
179
179
185
192
190
189
190
196
201
179
177
180
185
190
190
186
181
184
189
189
182
174
177
184
187
185
183
186
195
199
193
187
182
188
197
202
200
196
197
202
209
206
199
190
195
202
208
207
196
185
177
178
187
192
191
188
189
200
207
167
177
184
187
187
184
178
177
185
195
195
185
175
177
185
191
189
185
186
193
196
192
188
188
190
194
198
198
195
196
200
207
207
197
184
181
185
193
200
195
189
187
189
195
200
198
195
194
202
208
172
182
187
184
175
168
170
177
190
196
192
183
176
180
188
192
188
183
181
182
184
181
183
185
187
189
190
190
189
187
189
195
200
196
185
179
183
189
195
195
192
191
191
193
196
197
196
198
203
205
191
194
188
176
166
164
174
188
194
193
187
182
180
186
194
195
188
179
175
176
178
176
173
176
184
190
191
190
188
187
188
190
190
191
189
188
191
191
193
191
191
189
185
182
182
186
195
200
204
203
199
197
185
171
166
172
187
196
196
191
187
186
189
194
196
192
184
178
178
184
183
177
171
173
187
198
200
195
191
192
192
191
189
191
194
196
194
188
182
178
181
187
184
182
182
186
194
200
203
203
185
182
180
174
169
173
185
194
195
192
187
188
189
189
185
181
178
179
191
196
193
183
174
177
191
200
199
194
191
194
195
195
192
192
193
192
188
184
180
179
182
189
194
197
199
199
195
194
193
200
176
176
183
185
177
171
175
186
195
192
184
178
181
181
176
168
169
181
197
204
197
187
178
181
189
191
189
187
189
189
188
190
192
194
190
183
180
182
192
197
197
195
195
199
200
200
195
189
184
187
186
188
192
193
183
174
178
188
195
189
172
166
174
183
180
171
170
181
196
201
195
188
182
180
178
175
180
187
191
189
185
185
192
196
189
179
174
181
194
202
204
197
190
181
181
187
194
195
191
188
201
195
190
186
184
186
191
197
193
183
169
165
179
192
193
183
176
181
192
196
191
185
179
178
176
174
181
192
198
197
190
189
194
198
192
181
174
178
188
196
200
195
183
171
167
178
196
210
211
203
202
188
173
169
178
187
195
197
191
182
173
176
187
194
193
185
179
184
191
194
188
178
174
175
184
187
187
191
197
199
201
201
202
201
196
190
184
183
186
190
193
191
188
184
182
188
199
213
220
214
192
180
166
164
173
184
191
194
190
183
179
181
187
189
189
184
181
184
191
193
189
180
175
180
186
187
184
181
184
195
203
208
209
209
206
201
197
196
193
191
184
183
191
201
205
200
200
207
214
211
183
181
176
176
178
183
187
191
190
186
182
182
186
189
188
186
184
185
188
189
188
185
181
183
184
183
179
174
176
184
196
202
205
207
206
202
199
199
197
192
180
177
188
206
212
207
197
193
198
198
181
182
186
189
189
188
190
193
194
191
185
186
192
197
196
190
188
187
188
186
185
186
187
188
186
183
180
180
184
187
187
189
192
194
194
191
188
190
192
191
184
180
189
201
206
202
194
191
188
189
172
174
181
189
191
189
192
194
196
195
195
196
199
199
197
191
189
191
191
186
180
176
181
190
191
187
185
191
199
198
189
182
184
190
190
184
178
180
189
191
190
189
189
191
188
187
191
195
197
192
170
170
177
184
186
184
183
187
193
197
200
200
199
197
194
191
190
193
195
188
175
167
175
189
193
189
186
194
205
204
190
179
183
195
200
193
186
187
194
195
191
189
189
186
180
179
189
199
206
203
182
185
186
183
174
170
174
180
188
192
193
191
189
192
194
194
193
193
196
187
174
169
177
187
188
185
187
198
206
200
187
177
179
194
204
204
203
203
203
196
189
189
193
197
194
190
193
197
201
199
195
201
197
182
169
166
172
181
187
186
183
181
183
189
195
197
197
192
187
180
171
171
179
183
178
180
190
202
205
196
183
178
178
180
187
198
208
210
204
194
190
195
202
207
204
200
198
196
195
193
188
194
192
179
168
166
172
181
187
187
183
181
182
185
190
191
192
189
184
177
170
172
175
170
169
174
189
200
201
193
190
193
187
173
165
174
192
202
199
193
195
204
204
197
189
190
198
205
205
203
173
175
178
177
172
170
173
180
186
192
191
185
182
182
185
188
185
182
182
180
174
172
171
165
164
172
182
190
190
189
193
205
200
178
160
158
174
189
195
194
197
205
202
190
176
175
188
204
212
205
171
171
178
179
179
178
179
182
188
194
196
187
179
178
185
190
185
179
180
183
185
181
173
174
176
180
180
179
179
184
190
200
200
186
175
166
172
184
195
197
196
197
199
195
182
172
174
190
198
194
174
177
180
184
185
188
192
193
195
196
192
181
173
174
182
187
185
177
178
185
189
186
184
187
195
196
188
177
178
182
186
186
183
182
179
182
181
188
196
199
195
193
196
200
194
180
175
180
184
181
180
183
188
188
191
194
202
205
203
197
189
182
175
174
174
173
173
174
178
188
191
188
185
191
204
202
190
180
180
185
185
175
166
171
178
182
181
187
194
200
198
194
194
195
191
185
180
182
185
185
187
190
191
191
193
193
199
202
200
194
191
191
189
184
177
171
169
171
179
191
198
193
185
185
191
193
185
181
184
190
188
183
177
175
173
166
166
176
189
199
200
197
192
190
191
190
188
187
188
192
193
194
191
189
191
192
190
188
189
194
196
197
196
189
185
181
173
171
177
190
199
197
188
179
178
180
182
187
189
195
198
198
194
189
178
164
160
170
182
192
193
191
190
196
204
206
201
188
185
189
203
193
187
183
187
192
189
184
189
199
203
198
188
186
189
190
186
177
178
186
190
191
188
186
186
188
189
191
199
209
214
210
198
188
184
182
180
180
182
185
188
187
190
198
214
219
208
192
180
180
204
192
179
176
186
195
197
195
198
204
205
196
184
182
187
191
192
189
194
191
186
179
182
197
208
207
192
187
196
212
218
205
182
172
182
200
203
193
184
186
192
197
195
196
199
201
195
186
178
174
195
185
176
177
186
198
199
198
198
199
197
193
188
188
185
180
183
194
206
204
188
175
178
200
217
210
191
179
184
198
205
193
172
163
179
198
203
193
186
190
202
205
197
182
175
178
182
185
184
179
187
182
181
188
192
195
194
190
187
184
183
189
193
193
183
173
177
190
204
203
193
186
189
199
206
203
192
185
184
187
191
192
185
182
181
186
186
186
187
193
198
196
187
176
174
183
193
200
198
193
185
183
189
197
197
196
191
185
181
175
175
180
190
193
186
179
177
184
189
193
198
203
203
196
192
197
202
202
192
185
185
193
203
203
193
182
180
183
188
187
183
179
178
180
187
197
211
215
211
201
187
185
190
195
198
199
196
192
188
182
176
178
183
191
191
188
184
182
180
190
201
208
200
193
190
200
210
208
197
188
183
189
196
200
195
186
185
189
191
186
177
171
176
182
189
198
208
213
209
199
188
184
179
180
189
200
206
203
196
189
185
181
185
192
195
195
189
186
187
193
198
192
185
188
202
212
211
198
188
184
177
171
171
178
183
186
190
195
198
195
186
177
177
180
185
187
195
198
194
189
188
183
174
171
180
198
208
203
193
186
185
189
193
192
192
189
188
189
196
199
196
182
174
185
203
210
201
185
176
171
165
161
160
169
179
186
192
197
200
199
190
182
178
179
182
183
183
183
183
183
192
189
180
174
179
192
199
195
184
179
184
193
195
189
180
178
184
190
196
201
200
194
186
187
191
196
193
183
173
167
164
170
180
187
191
191
191
194
193
190
188
186
184
184
184
182
181
181
187
190
197
196
187
178
179
188
194
191
182
177
182
191
194
188
182
181
185
186
185
191
202
209
204
190
183
184
193
193
182
170
173
186
199
204
201
194
188
184
178
179
186
192
196
194
186
183
188
198
203
201
197
195
187
179
178
187
193
191
185
180
184
189
195
196
195
194
188
177
172
177
193
204
204
192
184
188
193
195
187
182
184
191
197
197
192
190
186
180
178
180
190
198
200
194
185
185
199
213
213
202
194
194
189
184
181
188
194
193
189
189
192
195
198
202
200
195
187
175
172
176
184
191
192
192
193
191
189
186
183
185
193
193
190
187
187
190
190
194
195
195
194
195
192
184
182
186
199
210
205
192
185
189
191
192
189
193
197
194
189
189
193
198
199
197
193
190
183
177
176
181
187
189
190
191
194
190
182
176
176
184
192
194
192
189
189
191
196
206
208
202
194
186
183
182
182
185
189
193
191
182
176
184
191
194
194
198
200
195
186
181
184
191
195
193
189
187
183
180
179
185
191
194
191
191
190
188
183
177
174
180
187
194
198
197
192
188
191
198
202
199
193
187
186
189
185
184
180
184
183
181
174
180
188
191
193
198
201
198
190
183
183
188
192
194
194
194
191
183
182
186
192
193
188
183
184
185
187
184
181
184
190
200
207
207
196
183
177
182
190
194
195
194
194
196
193
187
187
190
189
187
176
180
187
188
189
190
196
200
199
193
185
185
190
196
198
196
191
186
186
188
188
184
179
179
181
187
191
195
196
197
200
208
211
209
195
180
172
173
182
191
192
193
192
193
191
195
197
197
192
191
179
182
187
187
188
193
200
207
203
193
184
184
189
196
198
194
190
189
190
189
187
182
180
182
186
191
196
201
201
199
200
205
206
202
191
180
175
176
179
181
185
187
186
186
187
192
198
198
196
197
184
188
189
187
193
206
217
214
200
185
180
183
190
195
198
195
193
192
190
190
189
189
193
196
196
202
206
205
202
195
192
194
199
197
191
191
193
188
183
180
180
182
181
179
181
188
197
201
201
202
193
197
191
188
199
210
218
208
190
182
182
186
192
196
203
208
205
195
190
190
192
197
200
199
201
203
208
207
199
192
190
192
195
195
198
204
207
202
193
184
182
185
181
176
179
188
200
207
209
206
201
202
192
187
195
201
205
194
186
185
185
187
190
195
207
214
209
198
190
191
195
196
192
186
186
191
195
197
197
191
191
193
192
195
199
204
207
203
196
192
189
188
189
184
184
190
200
210
212
209
200
195
188
184
183
187
189
190
189
187
184
182
186
192
198
200
198
194
191
192
194
192
185
176
173
175
180
185
189
187
184
184
186
190
192
192
192
193
191
188
185
189
193
197
195
190
193
201
212
213
189
183
178
177
177
179
185
194
197
189
183
179
185
189
188
184
185
186
188
188
191
192
189
183
178
178
177
178
176
170
166
167
175
184
189
189
188
188
184
175
172
179
192
201
197
189
188
199
213
218
188
182
179
178
179
183
191
200
203
198
191
184
187
188
187
185
186
187
187
185
189
193
199
200
196
187
178
171
169
167
166
170
176
187
192
192
190
185
179
174
172
178
191
195
192
189
191
202
214
221
199
197
193
189
188
190
194
199
207
210
206
195
187
187
191
194
196
195
194
195
192
194
201
206
206
188
171
164
170
182
190
194
193
197
199
196
189
179
175
178
186
191
193
192
190
191
193
202
212
216
171
173
186
194
194
190
188
191
193
189
182
184
194
204
202
189
177
178
184
188
190
190
187
187
188
193
194
189
182
178
181
187
192
194
191
187
184
189
196
203
202
197
195
198
201
200
200
200
202
202
175
182
189
196
193
187
184
184
188
189
187
187
191
194
191
181
177
178
188
194
192
184
178
179
186
193
195
192
189
190
193
198
201
201
201
201
201
202
207
202
197
191
191
197
197
190
185
189
202
212
174
181
191
196
194
187
179
177
182
188
192
190
187
190
189
183
177
175
182
190
189
182
177
180
187
194
194
193
195
202
207
207
202
197
196
198
202
207
204
199
192
187
188
195
197
190
183
186
198
210
169
182
189
194
191
184
175
172
180
192
195
192
185
189
192
189
180
174
173
177
181
181
185
187
193
194
192
190
194
201
207
206
199
188
183
183
190
195
195
191
188
189
191
201
207
201
192
184
186
190
181
185
185
180
175
173
176
178
185
192
190
185
180
187
192
192
187
180
177
177
178
178
182
185
190
191
193
193
193
195
197
202
197
186
178
177
183
187
188
186
188
191
195
203
207
203
196
187
179
169
199
197
184
166
160
169
184
193
195
192
187
184
181
182
184
189
189
191
191
187
183
175
170
172
180
190
196
197
194
192
194
198
200
195
188
186
187
187
187
187
189
194
195
195
197
199
198
192
181
170
200
201
188
172
165
176
191
198
198
195
194
193
189
183
180
177
181
187
198
200
190
173
161
163
177
189
196
196
194
192
193
195
198
201
200
198
193
187
183
185
191
197
196
193
193
197
198
196
190
188
181
186
189
187
185
187
193
199
200
200
198
198
194
188
177
166
165
175
195
204
197
179
168
173
188
196
196
191
193
192
191
186
186
193
198
198
191
185
180
185
195
205
209
207
203
200
197
190
185
190
163
171
187
199
198
189
188
192
195
194
189
189
190
188
179
168
165
176
193
205
201
190
186
192
202
201
197
194
195
192
187
179
178
185
190
188
184
184
186
190
198
208
218
217
211
199
189
178
174
179
166
172
188
199
197
187
178
180
184
181
175
176
183
189
189
184
183
191
199
203
200
198
199
201
203
198
197
198
198
196
188
185
186
186
185
180
182
188
189
190
192
198
206
205
199
189
184
178
177
177
184
184
187
189
190
186
178
175
174
174
175
176
185
192
194
195
196
201
200
198
193
189
193
196
197
195
194
195
198
197
197
194
192
188
184
181
183
189
191
192
188
184
184
184
184
186
185
183
184
185
197
191
182
180
186
187
182
175
170
174
177
184
188
194
194
195
194
194
195
194
187
179
176
179
190
191
187
184
185
194
196
194
189
186
185
182
179
184
190
194
189
181
175
177
186
190
189
186
189
191
199
189
181
179
185
190
185
176
168
170
178
182
185
187
189
188
185
185
190
193
188
176
167
170
181
186
180
173
174
184
191
190
186
186
189
186
179
178
186
194
195
189
185
189
199
197
191
187
192
199
190
184
180
182
188
193
189
179
169
169
172
175
182
185
187
185
182
183
187
192
190
183
171
171
176
179
178
177
179
183
185
186
187
192
194
189
179
175
178
188
193
193
197
200
201
196
191
189
193
201
179
178
176
179
190
195
194
188
179
173
177
184
190
193
189
184
180
179
181
184
186
185
187
184
181
181
186
192
194
187
182
183
192
199
198
190
181
177
178
180
183
191
197
203
203
195
191
189
188
189
170
169
173
181
191
196
195
191
188
188
192
197
198
195
189
182
177
176
177
177
181
185
190
195
191
190
195
200
200
193
185
186
195
204
201
191
187
188
188
186
183
190
196
203
205
201
194
187
184
185
170
171
178
187
193
194
189
185
191
195
198
196
195
192
189
181
176
175
181
182
182
183
188
194
193
191
193
197
200
196
188
186
194
204
203
198
199
202
204
201
196
194
200
206
210
207
199
192
188
191
175
184
194
197
190
182
178
181
189
195
192
187
186
191
191
184
175
176
185
190
186
183
183
186
186
188
189
194
197
195
187
179
181
191
198
199
202
206
210
210
206
204
204
209
213
211
202
195
191
193
183
196
205
199
185
176
177
184
189
188
181
179
184
194
195
187
175
174
184
192
188
182
180
179
178
180
185
190
194
192
185
177
173
176
183
195
202
204
201
201
198
202
204
204
202
197
198
196
194
191
190
200
202
191
176
173
179
186
188
180
172
171
181
192
196
187
175
171
180
186
186
181
179
177
175
176
179
186
190
189
188
188
181
173
173
185
199
201
189
179
180
192
198
194
186
183
190
197
199
195
190
196
195
185
175
175
181
186
184
181
178
175
176
181
186
188
180
175
179
182
182
180
179
178
176
176
177
177
177
182
189
197
192
178
170
174
189
193
183
171
174
188
198
193
182
178
183
195
203
207
183
189
191
185
179
179
182
185
187
192
193
182
173
170
182
191
193
186
181
180
180
180
181
186
189
185
178
175
173
176
187
195
195
183
173
171
175
179
182
176
178
187
199
201
193
186
185
192
203
209
174
182
189
190
186
184
187
191
198
203
201
191
176
171
181
190
195
188
185
184
183
182
184
189
198
196
188
180
178
183
188
191
190
186
180
174
173
179
184
188
185
186
189
196
196
190
188
192
198
203
171
176
188
192
191
186
190
199
206
207
203
195
189
185
185
187
185
185
187
191
193
189
184
187
195
198
191
184
185
192
194
193
190
189
185
182
178
181
189
194
192
186
184
186
186
184
184
188
192
194
177
180
186
189
189
184
185
194
202
203
203
200
197
194
188
185
182
181
186
199
206
195
181
174
180
190
189
186
186
190
195
196
195
193
186
178
175
181
191
199
199
194
191
188
185
178
175
178
185
190
190
192
189
184
181
181
180
183
189
197
202
200
194
188
186
186
183
179
183
192
203
194
178
164
166
177
183
185
185
189
195
198
199
194
182
168
165
176
190
201
200
192
191
192
191
188
182
181
183
187
200
202
192
183
180
180
180
180
186
193
198
194
183
179
186
191
190
180
177
179
186
182
175
169
169
174
177
181
187
195
201
201
193
188
182
175
174
181
192
199
196
186
184
190
201
204
202
193
188
186
197
197
189
185
184
186
186
184
185
189
188
180
175
179
190
200
198
190
180
177
173
171
176
182
185
180
174
174
190
209
216
204
184
178
184
192
194
192
194
200
200
195
192
195
203
207
208
201
192
188
185
182
183
186
193
193
191
185
181
181
181
179
182
188
192
194
193
192
192
186
178
173
177
186
193
185
175
174
188
210
215
201
181
177
186
200
200
194
191
198
208
210
207
202
200
197
192
190
190
190
181
178
181
190
198
198
194
184
178
176
182
192
196
194
185
176
178
186
194
196
190
186
183
186
187
186
181
184
188
197
198
191
185
184
185
188
187
185
187
194
200
205
205
200
194
187
183
184
186
185
190
190
192
195
196
195
192
186
182
182
186
194
198
193
181
171
172
180
188
194
197
198
192
186
181
184
191
196
193
190
188
190
193
190
183
179
177
183
189
189
187
189
191
188
184
185
189
193
190
182
206
208
201
192
186
186
192
195
195
190
186
187
190
191
187
182
178
177
179
188
196
200
195
189
188
193
199
199
197
195
194
193
191
185
177
178
185
193
195
191
182
179
182
180
179
186
196
202
197
185
208
208
193
181
181
188
198
202
197
190
185
186
189
192
194
191
181
176
177
186
193
191
187
190
202
210
209
199
195
194
194
188
178
170
171
180
191
201
202
195
185
177
178
180
181
186
194
199
195
187
198
193
184
180
188
202
205
199
188
180
181
186
190
190
187
184
181
179
182
189
193
185
181
187
203
212
210
195
184
181
181
181
178
177
180
187
197
203
204
197
188
182
181
184
190
189
185
184
182
184
191
189
185
186
197
209
208
193
176
169
176
184
184
181
177
181
184
189
190
192
197
197
189
185
188
195
198
193
181
173
177
189
199
205
204
202
202
204
203
198
193
188
192
196
200
194
183
178
177
180
196
195
188
186
194
203
203
192
177
171
174
179
179
175
178
189
197
195
190
189
197
206
204
188
177
181
193
196
188
176
180
192
212
219
214
207
200
195
193
195
197
198
198
198
200
195
193
192
192
191
198
195
185
177
179
189
197
191
185
181
185
188
189
185
190
194
199
194
182
179
189
201
203
192
180
182
191
199
197
191
188
192
200
203
201
194
187
181
183
189
194
196
194
189
187
190
197
206
206
202
191
191
185
179
180
188
193
189
186
188
195
202
204
197
195
194
189
186
180
180
185
191
194
190
183
181
185
189
195
196
196
192
190
189
188
187
182
179
181
185
185
183
178
174
174
177
187
194
195
191
182
188
190
194
197
202
202
190
184
185
196
208
210
201
193
189
187
186
184
186
189
191
191
188
182
178
176
179
190
200
203
197
193
190
187
185
183
187
189
189
183
179
176
175
176
175
174
172
174
175
183
192
195
202
209
215
217
202
184
178
187
200
204
198
193
193
194
194
190
190
195
198
196
191
184
179
177
179
187
196
199
198
197
194
188
181
179
190
196
198
192
187
188
193
191
181
173
168
171
175
194
196
197
200
206
215
218
207
191
179
179
187
191
192
193
195
197
197
194
194
196
198
197
197
197
192
187
182
182
187
188
193
196
196
187
176
175
186
199
202
194
186
188
195
195
190
183
181
183
186
195
197
195
191
192
199
206
206
197
185
178
179
184
189
192
192
193
196
198
197
195
192
190
198
203
201
194
185
178
176
180
189
196
196
187
176
174
186
197
195
183
170
173
184
193
193
193
191
189
191
191
197
193
185
181
186
196
203
201
190
182
180
186
191
194
191
191
197
202
199
192
183
180
187
198
202
197
188
180
175
179
186
194
193
185
178
182
190
194
183
167
161
169
184
193
195
194
191
190
189
190
200
197
187
181
186
195
197
190
186
185
189
191
197
200
202
202
200
201
196
189
181
177
182
190
198
200
200
193
183
182
185
189
187
184
186
194
196
191
179
168
171
181
191
195
196
195
193
191
189
196
205
205
198
194
197
196
184
174
178
189
197
201
201
206
213
211
202
194
190
186
186
185
188
193
199
202
201
195
187
185
184
184
183
183
189
196
197
193
182
182
185
189
190
192
194
195
195
192
190
201
206
203
200
202
207
199
183
171
177
189
199
201
202
207
209
202
192
185
186
188
192
191
191
194
197
193
187
184
186
187
188
185
183
183
189
195
196
192
186
185
187
188
188
188
189
192
193
191
190
198
196
193
195
197
201
202
194
188
187
189
194
197
197
196
193
187
182
181
187
191
194
190
188
185
184
181
179
179
183
186
188
185
185
185
188
193
195
192
182
174
175
182
187
189
187
187
188
191
190
188
188
191
192
187
186
190
198
201
198
190
189
191
192
186
182
182
184
186
189
192
192
186
178
177
182
183
184
185
184
182
179
178
183
185
188
191
193
191
180
168
168
178
189
192
189
189
194
203
205
188
194
197
196
184
176
176
189
201
202
194
188
185
187
186
187
190
192
194
196
196
192
186
181
182
188
194
197
194
189
183
181
181
186
189
191
190
190
187
184
180
179
185
190
191
190
192
202
212
215
197
202
207
200
191
180
173
179
192
200
195
182
175
183
194
198
197
196
199
203
201
194
189
191
195
196
193
191
192
195
200
203
202
202
201
195
188
181
181
186
195
200
197
192
189
187
187
193
200
202
177
180
186
192
193
190
188
189
190
191
191
196
201
203
199
192
184
181
184
186
189
194
196
193
191
193
196
194
187
181
178
183
188
187
182
178
184
200
212
217
212
203
200
202
202
198
191
191
195
195
181
186
190
191
185
180
181
184
188
191
192
195
201
204
199
190
188
189
194
194
189
185
185
188
190
190
191
190
187
185
184
186
188
189
189
189
194
199
203
202
200
199
200
202
200
193
189
191
199
205
181
189
194
192
187
180
178
177
184
188
193
193
196
200
196
190
184
183
188
190
184
181
179
183
187
185
182
182
186
189
190
188
186
186
192
198
202
200
197
195
195
195
197
201
202
199
193
191
194
203
181
191
195
196
193
188
183
181
187
191
191
189
187
189
191
184
175
171
174
178
181
181
183
184
185
186
184
184
186
190
192
190
184
180
184
192
196
195
193
192
193
193
197
202
210
209
202
191
186
187
186
193
192
191
190
189
187
186
188
190
189
184
179
181
182
181
178
177
179
184
182
180
181
182
185
191
195
195
190
187
190
193
190
182
177
180
186
187
187
187
190
195
200
206
211
209
202
194
188
180
192
192
183
178
180
187
188
179
177
180
185
186
181
180
177
179
187
195
202
199
185
174
169
171
180
192
201
199
190
185
189
199
201
194
185
184
187
187
185
186
190
199
202
205
205
204
200
197
190
179
189
189
183
177
181
187
182
172
165
172
185
193
191
184
179
179
187
197
208
205
188
171
163
167
179
188
193
192
190
188
189
196
199
202
199
198
195
191
190
191
198
202
201
195
194
194
196
194
187
181
180
183
189
192
196
196
187
177
174
180
190
195
195
191
189
183
180
181
190
195
188
177
174
180
188
188
183
183
190
192
188
183
185
195
204
204
196
189
188
191
197
199
198
193
189
191
191
185
180
182
166
175
189
203
207
198
189
189
192
194
195
193
192
191
192
189
181
176
180
187
190
190
190
197
200
195
186
187
193
194
187
177
175
189
197
197
187
182
178
179
186
192
197
195
193
192
191
188
186
190
160
165
178
194
199
192
184
187
193
195
192
189
185
186
190
192
194
192
189
188
191
194
198
201
200
195
191
190
193
192
189
186
185
189
191
191
185
183
176
173
176
185
196
197
194
192
192
194
197
194
165
162
168
179
185
183
176
175
180
187
191
189
184
183
183
191
198
200
194
188
186
188
189
191
193
193
191
186
183
186
190
191
188
185
187
189
192
191
186
179
178
184
192
196
195
189
186
189
193
193
176
173
174
179
183
185
179
173
178
186
191
189
187
185
186
189
190
189
187
186
185
183
180
181
185
188
183
180
178
183
185
179
171
169
178
187
190
191
190
191
190
189
191
196
198
189
178
171
177
185
180
184
187
191
192
190
183
177
178
186
192
191
187
187
189
192
188
186
186
190
190
184
176
174
179
184
182
178
181
185
182
168
154
158
171
179
177
175
182
194
200
197
196
198
199
191
178
170
177
188
182
188
192
195
194
191
186
180
179
186
191
189
186
186
188
190
190
193
196
198
193
185
178
175
178
185
189
190
192
190
183
172
166
170
178
178
170
165
173
188
199
201
198
195
194
190
189
187
190
192
186
186
185
185
188
191
187
180
177
180
184
186
186
183
182
184
186
189
193
193
189
187
183
186
188
192
200
199
195
186
185
186
193
195
195
189
183
180
180
187
198
202
197
188
184
189
193
196
191
186
189
183
175
176
183
190
186
179
173
175
180
183
183
179
176
177
176
177
178
178
182
187
191
192
191
192
197
198
189
184
189
199
207
205
198
197
199
199
196
194
199
203
200
191
189
191
194
189
184
183
189
183
179
182
189
194
189
181
177
179
183
181
180
178
177
175
173
172
172
177
185
194
195
190
185
182
183
183
182
185
194
201
201
192
185
188
198
202
205
205
204
206
206
208
206
204
196
187
186
194
182
185
191
197
198
198
194
192
192
194
190
183
182
180
180
173
168
171
182
192
195
196
193
186
180
174
171
173
181
191
196
193
187
177
174
175
181
190
200
207
208
206
208
213
214
210
199
192
195
204
180
189
200
204
200
199
199
202
204
199
189
183
185
189
184
171
162
170
191
205
204
196
190
187
180
177
171
173
181
192
193
190
182
179
177
179
182
184
189
194
194
193
195
200
203
202
198
195
197
198
188
195
201
200
196
197
200
201
194
186
179
180
186
192
187
174
161
170
190
206
205
195
190
189
190
186
177
175
180
188
190
191
189
187
189
197
203
198
187
177
172
175
184
190
194
193
190
189
189
188
194
201
198
188
190
197
200
192
182
175
178
181
185
186
186
180
175
174
188
200
201
193
189
189
191
191
186
183
182
184
188
193
191
185
188
201
213
208
186
169
165
175
186
193
195
193
190
186
186
188
193
198
195
186
188
195
199
190
181
182
192
193
187
181
184
188
189
187
188
190
192
191
189
188
190
190
189
188
185
185
188
193
190
182
185
193
202
199
183
170
174
184
193
197
200
201
199
194
191
195
181
187
192
192
192
193
194
189
187
194
201
203
193
185
187
192
196
193
189
184
184
186
188
188
186
185
184
183
183
185
190
193
194
190
187
191
189
186
179
174
176
183
188
190
196
202
205
200
195
194
165
172
186
195
195
189
182
182
187
196
201
202
199
196
196
196
196
193
190
185
184
183
187
188
190
185
181
176
177
183
191
198
204
204
199
190
184
178
177
175
176
176
183
189
194
195
192
191
190
189
165
166
180
191
192
183
171
173
182
191
197
198
195
196
197
196
196
194
193
193
194
190
185
187
190
191
183
175
172
179
187
195
202
205
199
187
177
178
181
181
180
184
192
198
197
186
174
175
181
185
181
181
181
182
181
178
171
172
179
188
194
192
187
184
186
191
195
194
194
197
200
190
181
179
185
189
184
174
168
165
172
181
192
196
190
181
177
185
194
197
193
191
192
194
186
178
172
175
182
185
195
198
190
180
174
174
176
180
182
186
190
185
178
176
182
190
195
193
192
190
187
180
174
171
174
177
176
172
166
163
168
177
187
191
187
182
185
196
209
212
205
190
180
175
176
179
186
193
194
191
192
199
194
183
174
175
179
183
183
183
181
178
175
179
191
201
201
191
186
178
174
171
172
172
173
174
174
174
177
179
179
182
185
189
189
189
191
196
208
214
207
194
183
181
184
190
196
203
207
206
177
183
187
186
185
183
181
177
177
178
180
180
182
186
195
201
198
190
179
175
177
176
180
180
177
175
178
185
194
198
193
184
181
185
189
190
187
188
196
202
203
199
200
204
205
202
194
194
202
209
178
177
182
190
195
192
183
176
174
182
191
195
195
188
185
183
183
181
179
180
187
188
190
186
181
176
181
192
201
204
191
176
172
180
187
189
185
184
188
192
192
194
201
209
209
197
186
182
189
193
192
191
192
193
194
190
183
181
183
189
196
201
196
185
174
172
176
180
180
183
188
193
193
189
181
172
173
184
194
196
190
175
169
175
181
188
189
192
192
192
188
188
192
193
188
184
181
180
181
179
203
209
204
193
182
177
182
188
194
195
196
195
190
183
179
180
183
182
180
179
180
187
192
191
184
173
169
173
183
193
198
189
180
174
175
182
193
201
203
196
188
186
187
182
178
177
181
188
189
183
203
210
202
189
178
175
181
190
195
195
195
194
191
191
190
190
186
181
175
172
177
183
189
194
199
194
186
178
183
194
204
205
193
180
173
176
190
200
201
193
184
185
192
194
189
187
191
196
198
200
199
198
192
189
189
190
190
188
186
185
192
196
198
198
195
193
187
178
172
172
177
184
188
194
202
208
205
196
190
194
202
207
204
194
182
182
189
195
196
190
185
183
195
206
209
204
196
194
195
201
196
193
187
190
199
204
200
191
183
181
184
188
191
192
193
193
189
183
179
177
181
187
189
188
191
198
205
205
198
193
195
203
207
208
202
198
195
197
195
192
189
188
194
203
210
207
193
181
179
181
199
195
189
189
196
203
201
195
190
186
184
181
181
183
190
194
199
195
190
182
185
190
190
184
180
184
195
203
200
193
190
193
202
209
209
205
198
193
192
194
195
193
191
193
199
199
191
178
171
172
201
195
189
187
189
193
196
192
192
191
192
188
184
185
191
197
202
201
194
188
190
192
191
184
176
179
189
196
198
193
187
188
190
194
197
194
185
180
182
191
194
193
188
188
194
194
187
178
173
180
194
194
194
193
195
196
187
180
181
189
195
195
193
193
195
199
201
200
194
190
192
191
188
180
173
173
178
186
194
194
192
190
188
187
186
182
177
174
180
188
193
191
188
191
197
193
183
174
175
186
195
197
201
205
207
201
190
175
170
179
188
194
192
189
193
198
203
202
196
190
189
189
185
177
168
166
170
180
192
200
202
197
192
188
185
181
178
181
187
190
192
192
197
204
204
193
175
166
172
182
209
210
204
201
201
202
203
190
183
182
189
194
190
181
182
196
208
212
201
189
186
186
185
184
178
173
174
182
194
204
204
198
193
191
187
184
182
189
193
193
192
194
206
215
212
192
174
164
172
181
219
214
201
192
194
202
209
205
193
187
189
193
187
179
177
188
203
212
204
193
187
187
193
200
202
196
189
185
190
195
193
187
184
189
189
186
184
188
193
193
187
190
201
210
205
191
176
172
179
186
210
208
199
193
194
202
209
204
195
188
187
188
187
182
178
178
184
196
202
197
190
186
192
207
216
211
196
183
179
175
172
173
181
189
190
186
185
189
194
191
182
175
181
190
192
187
182
181
187
190
195
199
197
194
194
197
197
197
193
189
188
188
188
186
183
180
180
188
197
196
189
180
180
192
203
201
191
178
170
169
169
174
184
189
189
187
190
197
201
193
179
170
177
185
190
186
184
186
191
190
189
198
198
196
191
186
184
185
187
191
193
191
186
184
184
185
187
189
193
192
184
173
171
175
182
183
179
176
174
175
179
185
185
186
184
184
189
197
200
192
182
179
187
192
191
187
184
187
191
189
191
197
199
197
191
187
182
177
180
190
198
197
188
182
185
190
189
187
188
187
184
176
173
176
181
183
180
176
177
180
187
188
185
177
171
172
178
184
189
187
184
187
191
192
190
187
186
190
191
188
195
196
196
197
199
200
198
188
180
186
196
199
193
186
186
189
186
181
183
188
191
189
187
185
190
193
185
176
176
182
187
189
184
175
170
173
178
181
181
182
182
183
182
184
185
186
188
190
188
187
197
195
194
195
199
207
211
205
191
184
188
196
199
197
196
191
183
179
183
192
197
195
190
190
197
202
197
188
184
188
193
192
186
183
183
186
188
190
188
183
179
176
178
178
184
186
188
186
185
183
196
197
198
195
191
193
198
200
194
188
186
193
199
200
196
191
188
187
189
196
198
196
192
190
197
205
211
212
208
202
197
192
189
188
188
188
189
193
195
194
188
184
184
188
192
192
190
186
182
181
197
201
204
198
186
175
172
178
186
189
189
189
191
194
195
193
193
195
198
202
203
197
189
187
190
205
221
230
224
210
200
194
193
195
194
190
187
190
194
199
201
200
198
199
199
197
192
183
179
178
198
201
204
200
191
177
164
167
179
188
188
184
181
186
195
198
194
194
200
208
206
199
187
181
185
203
217
222
215
203
199
198
200
200
197
193
188
187
190
195
201
204
200
198
195
192
184
177
174
174
190
191
187
180
178
181
185
186
186
189
192
193
188
182
183
189
196
195
189
184
183
186
188
185
183
183
187
190
189
186
187
192
193
194
194
197
206
212
213
207
200
196
196
202
204
201
201
202
202
194
192
192
185
176
173
176
181
183
184
184
188
192
193
192
185
186
190
195
196
191
184
181
182
182
181
180
182
185
187
187
186
186
186
184
186
195
204
206
201
193
189
190
191
192
194
199
202
203
201
193
191
190
183
177
178
181
184
183
184
185
187
187
190
191
186
181
179
183
189
189
185
181
180
183
182
181
182
186
187
186
182
181
179
180
187
194
202
201
197
193
190
189
186
182
190
199
202
197
190
190
190
192
191
188
189
191
191
189
190
190
186
179
177
182
183
180
174
173
179
185
187
189
188
186
184
187
192
193
189
183
182
182
182
183
187
193
197
196
194
195
197
194
187
186
194
201
201
195
190
194
192
195
195
197
201
200
193
189
188
189
185
180
177
181
184
182
179
180
181
185
186
188
185
184
184
193
203
202
188
180
181
190
192
188
185
183
187
187
187
189
193
196
194
195
198
203
203
204
208
209
190
189
188
193
203
203
191
177
172
178
183
185
188
191
189
187
187
192
194
190
183
176
174
175
184
196
206
202
187
177
182
194
198
191
182
183
187
186
184
184
189
195
198
196
196
194
197
207
216
211
185
178
175
182
197
201
186
167
158
168
182
191
194
196
194
189
188
192
193
189
179
171
171
181
189
195
197
193
187
184
185
191
194
193
192
195
197
195
189
186
188
193
194
189
186
182
183
192
197
195
186
178
175
180
187
190
179
167
162
173
183
189
191
192
195
192
184
179
177
179
178
177
181
193
196
189
181
180
186
192
188
184
185
196
204
206
199
191
186
182
184
182
182
185
185
187
181
181
181
186
186
182
180
181
181
177
176
177
183
189
190
187
183
183
190
193
187
175
173
177
184
189
190
195
193
181
169
170
183
193
189
185
185
197
204
200
186
178
172
170
172
175
178
183
189
195
196
192
190
194
183
176
173
176
177
175
178
186
196
202
199
188
178
172
177
183
185
183
182
186
190
194
187
183
180
175
170
171
179
185
188
186
188
192
191
189
180
170
166
167
171
175
178
183
188
197
206
210
207
200
177
165
164
170
176
179
181
186
194
198
196
186
176
167
165
169
177
184
186
188
194
193
185
176
173
176
178
179
178
183
184
182
179
180
188
193
197
189
181
178
184
188
190
185
185
189
196
206
208
200
174
171
173
178
181
181
180
184
192
192
188
183
177
173
172
171
175
178
182
187
193
195
191
183
179
181
184
184
186
185
182
171
164
169
188
208
214
203
191
189
192
198
201
197
192
183
179
186
197
198
173
181
189
191
187
182
181
187
194
195
191
184
183
183
187
188
188
185
185
188
194
197
197
191
187
185
187
188
194
193
184
170
158
167
186
206
208
199
190
190
191
196
198
201
196
186
177
180
192
195
179
188
196
195
187
183
185
192
202
209
204
194
187
187
190
195
198
197
197
195
194
194
194
190
189
187
189
189
190
190
187
183
175
173
180
188
190
187
187
190
194
193
189
189
189
186
187
188
189
184
191
191
188
183
182
184
187
194
202
209
206
197
189
184
186
190
196
196
196
191
187
186
185
186
187
192
194
189
179
178
186
196
195
186
181
185
190
191
190
193
198
197
187
173
172
181
191
196
189
178
201
191
178
173
178
185
185
182
184
190
191
190
185
181
182
185
188
186
182
179
181
184
185
182
183
191
196
187
174
171
185
199
200
184
179
188
199
200
195
194
200
201
190
172
168
176
186
190
189
186
199
189
179
174
181
188
186
179
176
179
184
183
183
182
186
189
192
186
180
176
184
189
190
186
179
181
184
182
176
179
187
193
186
169
167
180
194
194
189
187
192
196
192
186
181
180
181
185
191
201
188
185
181
182
188
193
194
192
193
192
188
185
185
186
187
190
193
197
192
188
188
192
194
189
180
170
169
171
180
192
196
190
175
162
164
174
179
182
184
187
189
190
190
193
194
191
185
185
195
209
186
185
185
189
193
198
201
205
207
204
195
188
188
188
187
183
188
197
203
200
192
189
191
191
186
175
167
170
183
195
200
192
180
177
177
177
178
178
186
189
188
183
182
191
199
197
191
189
195
200
190
189
185
188
194
204
205
202
199
198
193
192
191
192
188
181
177
185
198
204
197
186
182
187
191
189
183
181
184
192
194
193
192
193
192
191
191
191
190
189
184
179
179
187
198
199
195
190
187
187
194
192
184
183
193
208
210
196
183
184
192
198
196
192
187
181
177
181
193
204
203
191
183
183
189
196
199
195
192
186
189
194
195
193
195
201
207
205
194
186
184
182
180
182
191
197
198
191
186
183
194
190
182
176
192
210
214
197
179
181
194
205
200
191
184
180
179
185
192
199
203
197
189
182
183
189
199
202
195
188
187
192
190
183
186
200
213
209
193
184
187
193
189
180
182
194
203
198
187
182
187
187
183
182
193
207
208
194
179
180
195
205
203
191
183
177
180
184
187
186
187
188
190
187
182
182
184
186
185
183
186
189
186
180
184
195
204
199
188
180
186
193
193
186
183
193
199
198
185
179
176
178
184
192
197
194
186
177
171
176
184
191
194
191
185
181
181
178
175
169
168
175
187
190
188
180
175
172
171
174
181
188
190
187
184
183
186
186
177
169
173
182
194
200
200
196
191
185
178
175
173
169
179
192
197
189
171
163
166
174
180
177
178
184
187
186
182
179
174
171
171
177
185
192
192
185
175
168
169
171
178
186
192
193
185
176
170
174
173
169
168
178
193
210
213
201
186
175
173
176
178
175
176
182
189
185
175
170
174
178
180
177
174
178
183
186
183
183
188
190
188
185
184
193
196
191
181
174
169
169
174
180
190
192
186
177
174
180
186
186
182
184
189
198
202
199
189
184
181
183
190
191
184
178
177
182
185
186
186
188
190
186
180
179
179
179
183
186
196
199
195
186
183
191
196
195
188
179
169
161
160
171
185
191
185
179
182
192
202
205
201
191
184
180
181
186
191
194
190
190
192
199
193
182
174
180
187
192
192
191
189
188
184
180
182
184
185
187
193
191
187
184
183
191
195
195
192
185
172
160
156
166
182
188
184
178
178
189
201
206
204
196
189
181
177
181
189
196
199
198
188
192
189
186
185
183
188
187
186
185
186
185
184
183
187
194
193
186
180
178
181
184
190
194
194
192
193
193
185
175
161
164
177
189
190
182
176
181
190
194
194
191
192
192
191
190
187
191
198
205
188
181
179
185
191
194
192
187
186
188
189
187
185
184
189
194
193
188
181
179
183
188
194
196
193
188
189
194
197
191
174
164
172
190
203
201
190
187
189
190
184
177
181
190
199
200
195
192
196
199
190
183
180
188
192
197
196
196
195
195
194
190
185
184
184
186
193
194
193
189
187
189
194
197
192
181
178
185
195
198
185
168
169
186
204
207
199
193
194
189
179
169
165
176
188
197
196
193
191
187
189
192
195
194
192
191
194
198
200
200
197
193
185
182
179
185
194
198
195
188
185
189
195
197
192
180
171
174
185
195
190
180
176
179
185
188
191
192
193
186
175
167
164
171
178
185
187
187
185
183
188
195
201
195
188
184
183
189
196
199
199
195
192
185
186
191
194
192
184
181
181
188
196
198
196
183
173
173
181
192
196
198
191
182
175
172
179
189
193
188
180
175
180
184
186
183
183
183
189
196
188
193
194
191
187
181
179
185
189
196
197
197
194
195
194
195
192
181
174
172
178
186
195
197
194
186
183
184
187
192
194
199
196
189
178
174
180
189
195
191
185
186
192
198
200
193
187
190
197
207
191
190
189
188
187
185
183
189
193
195
194
190
191
193
195
193
190
183
178
174
177
184
189
189
186
184
187
193
194
190
187
186
187
188
185
184
184
188
190
189
187
188
193
196
200
197
190
190
193
198
196
194
190
187
185
183
184
192
203
205
197
189
184
185
188
191
191
192
190
187
184
186
189
188
186
185
187
192
191
186
178
175
177
183
188
188
185
181
180
185
187
189
188
190
191
190
186
176
174
178
199
195
193
190
187
183
182
189
202
211
206
195
188
186
189
192
194
195
195
194
193
192
192
191
191
191
188
183
178
177
178
179
178
180
183
183
181
178
181
189
192
190
186
187
190
188
175
162
160
172
196
193
196
202
201
193
182
180
189
201
203
195
190
193
198
199
196
194
189
190
192
192
191
189
192
193
188
180
176
178
185
188
186
181
179
178
178
182
191
196
195
192
193
200
203
196
176
162
167
185
198
193
196
201
204
195
183
178
184
191
191
190
188
191
197
201
198
194
186
183
183
184
183
182
185
189
187
184
182
188
192
193
190
186
183
180
182
190
196
197
193
191
201
215
220
207
187
173
179
189
212
202
195
186
181
181
182
185
187
191
190
188
183
179
182
191
197
197
190
180
176
175
178
181
185
189
187
187
191
198
199
192
189
189
190
190
189
190
192
187
183
189
203
218
222
207
189
177
180
185
216
209
195
178
170
174
184
192
194
193
191
190
184
175
173
179
191
199
195
188
179
175
179
187
196
195
191
189
195
201
197
186
185
189
194
195
188
186
183
182
183
191
200
206
204
193
183
178
177
182
203
204
198
189
186
189
195
196
193
191
190
190
187
181
176
179
184
192
196
191
183
176
180
192
203
202
193
190
193
196
190
182
181
188
194
191
185
183
185
193
198
198
196
191
187
184
183
180
181
186
191
196
198
199
203
201
196
194
192
192
192
190
188
186
186
183
182
188
192
192
183
174
174
185
197
196
189
187
188
191
188
183
183
188
191
186
180
183
194
205
206
199
194
188
185
186
188
191
192
191
189
191
196
201
201
197
189
187
193
201
200
193
185
183
184
186
184
185
190
193
185
177
175
182
188
186
179
175
179
184
185
185
185
187
186
182
178
182
193
200
201
195
191
190
190
189
191
196
197
190
185
186
192
196
194
190
186
188
196
204
202
193
182
178
183
184
180
179
187
195
199
193
185
185
185
185
178
170
171
175
181
185
186
186
185
182
180
181
183
187
186
186
185
187
185
186
189
194
196
190
183
181
184
186
189
193
197
200
199
197
194
190
186
185
188
188
178
173
183
199
208
204
189
183
187
195
194
183
176
174
179
183
185
186
188
192
190
185
182
181
182
182
178
174
175
184
189
192
193
192
187
182
181
179
184
196
208
210
199
188
184
187
192
197
197
192
184
178
184
198
205
196
183
178
188
202
210
202
191
183
181
184
186
189
194
196
194
189
186
186
188
186
179
173
176
184
191
191
192
193
194
189
184
178
181
192
204
207
198
186
183
188
194
197
195
191
191
191
192
196
195
192
186
185
192
204
213
215
206
197
192
192
194
195
193
191
186
186
189
198
200
198
193
187
188
192
192
188
183
182
197
196
191
185
185
186
192
198
198
194
191
190
188
186
185
187
194
198
200
199
198
199
197
195
195
200
210
214
208
199
193
193
196
195
189
184
182
182
188
195
200
203
201
198
193
190
186
175
168
170
193
195
195
196
192
189
186
190
198
203
202
196
187
186
186
188
191
196
202
206
209
205
198
190
184
195
207
211
200
188
181
184
186
184
181
185
189
191
189
185
186
191
195
195
190
185
178
170
167
172
197
195
182
169
167
175
183
181
177
182
190
196
189
178
177
185
195
200
194
186
181
178
175
174
177
180
183
185
188
191
195
193
190
191
198
211
217
211
198
187
185
189
193
196
201
203
209
211
208
200
189
186
175
168
174
182
185
180
175
179
188
193
194
188
180
181
185
191
192
188
182
177
173
171
172
177
184
192
196
197
195
192
187
185
187
198
208
206
195
186
186
188
187
181
185
197
207
210
203
197
188
178
170
171
182
192
190
187
184
185
187
188
189
188
182
175
175
181
186
187
183
180
180
178
175
181
190
199
198
193
188
187
187
184
184
187
193
193
193
190
192
190
181
168
169
183
192
195
190
189
192
181
171
173
184
190
191
188
187
187
181
177
178
183
183
181
181
182
185
184
184
188
191
187
186
189
198
202
195
184
182
188
192
193
187
182
184
188
192
195
198
194
186
176
176
183
189
191
189
192
195
189
181
180
185
190
188
186
184
179
174
171
177
185
192
192
190
186
182
181
184
191
194
189
187
194
202
201
187
177
179
190
198
196
189
185
184
185
188
192
196
195
192
189
189
190
194
200
205
207
188
185
182
183
193
194
189
186
183
179
178
177
184
194
197
192
185
181
178
178
181
186
188
186
187
194
203
199
185
175
179
190
195
191
186
186
188
186
184
185
190
195
194
192
187
187
193
204
214
215
184
177
174
180
193
198
194
187
186
187
184
182
188
196
194
185
174
171
173
175
178
178
182
187
190
192
196
194
188
184
183
188
189
185
186
192
192
188
183
181
186
192
195
193
185
182
183
193
203
206
187
181
177
175
179
183
184
187
186
186
182
180
183
188
189
184
175
170
172
176
180
180
186
194
194
188
183
183
187
191
188
186
184
185
189
193
190
186
181
179
184
189
196
200
198
191
182
182
187
191
198
192
181
171
164
164
171
179
185
184
181
177
174
177
183
185
179
178
178
184
190
190
189
192
190
181
171
171
184
193
193
187
183
184
188
188
182
180
180
180
182
185
193
203
209
205
196
186
182
185
199
188
177
170
164
163
170
180
190
190
185
179
175
170
175
178
178
179
184
194
200
196
188
182
178
175
172
176
185
195
193
185
179
179
183
184
181
182
182
183
184
183
182
190
198
204
204
195
187
183
192
176
171
175
176
177
176
183
190
191
186
181
179
178
177
173
174
178
189
195
199
194
186
178
174
179
183
189
195
197
192
182
172
173
182
191
195
190
186
186
189
186
181
178
182
192
201
203
197
188
185
177
178
186
186
182
177
179
181
178
174
178
185
192
189
183
183
184
190
188
187
190
190
187
184
184
188
196
199
200
193
180
172
177
193
208
210
197
185
187
190
191
189
185
183
188
196
207
211
203
181
183
188
190
186
181
180
181
181
176
171
174
185
192
196
194
193
193
186
179
181
187
195
195
188
184
186
189
193
196
192
185
177
181
196
209
210
200
191
188
187
189
189
191
192
189
192
203
212
206
181
183
186
183
182
182
185
191
195
192
185
181
181
183
187
192
195
192
184
178
179
188
195
189
185
181
179
178
179
183
190
192
187
181
183
193
197
200
195
192
186
183
186
189
190
186
184
190
195
194
185
181
177
177
181
185
187
195
204
209
201
191
182
176
178
186
190
187
182
179
182
188
189
181
178
180
184
179
170
171
183
194
192
175
168
178
194
198
196
192
188
188
187
186
185
181
179
181
187
189
188
183
178
178
185
188
185
185
193
201
201
192
183
181
183
187
189
187
183
182
185
189
188
180
179
189
198
190
171
165
173
185
181
165
164
178
192
193
185
182
186
190
187
183
182
182
183
184
188
194
188
187
183
185
188
189
184
177
180
186
189
188
186
188
194
196
200
195
189
187
188
192
191
187
188
195
201
194
183
175
172
172
166
158
167
184
192
185
176
170
174
179
181
182
186
187
187
190
193
201
187
184
183
181
184
187
190
191
192
191
190
188
190
195
197
199
202
203
198
189
185
188
193
193
191
187
186
187
191
193
189
174
162
161
174
190
194
188
181
179
176
176
177
183
189
190
187
186
193
197
187
183
179
178
180
187
192
202
207
203
193
189
191
196
199
200
200
201
196
186
181
182
189
193
191
183
178
181
193
204
203
188
176
176
184
191
191
190
192
194
190
184
179
185
191
191
185
183
184
188
191
188
181
182
186
190
192
194
198
199
193
189
191
197
201
200
196
190
188
186
182
181
186
189
191
190
188
189
192
194
196
195
193
193
190
184
180
185
191
197
198
192
185
185
193
194
192
187
186
186
194
192
182
182
187
196
192
186
181
186
193
192
194
199
201
200
191
187
187
192
195
192
189
185
187
192
197
194
188
183
186
194
200
197
188
182
180
184
189
194
199
195
186
178
186
194
200
201
198
195
193
189
179
175
185
198
201
189
178
182
194
205
207
202
194
187
185
187
195
201
203
199
193
185
180
184
189
190
184
179
184
192
194
187
180
183
191
193
190
191
199
200
188
172
172
184
200
206
202
196
194
189
181
177
184
196
200
190
179
181
196
208
211
200
184
175
176
186
194
196
190
189
190
187
181
178
179
183
183
184
188
190
183
171
168
180
196
198
191
187
193
200
196
183
176
180
191
199
199
192
193
190
187
187
188
193
191
183
176
179
184
192
194
189
181
173
173
178
182
177
170
175
185
190
188
182
178
181
185
188
191
189
181
169
166
175
190
196
190
180
183
189
196
197
194
188
187
189
190
189
194
182
182
188
193
192
184
177
176
179
180
173
174
181
184
182
174
171
170
169
166
171
183
191
190
185
180
182
188
190
190
189
189
185
176
175
179
188
192
186
179
179
186
195
200
199
193
188
186
187
195
178
175
180
190
191
186
184
185
188
182
173
174
182
190
187
176
171
175
180
177
179
183
191
193
186
180
183
189
189
188
188
190
190
184
176
175
185
194
193
186
182
178
188
200
209
205
192
184
186
195
186
178
177
185
190
190
190
190
189
186
184
187
192
192
185
176
176
186
192
187
181
184
194
197
193
185
185
186
186
182
183
186
185
177
172
174
181
186
186
187
185
186
193
199
207
206
194
182
181
195
195
191
184
185
190
193
191
185
183
184
189
192
193
190
182
178
180
189
194
188
184
189
199
205
199
190
186
182
176
175
179
183
181
173
168
171
172
171
171
179
187
194
194
193
193
193
192
184
182
195
194
189
185
186
193
196
191
184
178
179
182
186
193
190
185
186
188
190
192
185
185
192
200
202
196
190
184
179
174
172
176
186
192
189
182
175
173
172
174
179
185
189
188
185
185
188
191
194
189
195
185
177
177
188
197
206
206
197
186
180
180
186
194
200
198
196
200
200
194
188
184
188
195
195
187
179
181
183
179
174
175
188
206
213
204
190
186
190
193
190
181
175
176
183
191
194
194
195
195
192
183
176
178
191
199
210
212
207
197
185
182
187
196
201
201
203
208
211
204
193
184
185
191
192
186
180
184
189
188
178
172
184
203
215
207
193
188
194
198
189
173
161
172
191
202
203
194
186
184
184
187
191
193
194
197
198
201
199
196
188
184
186
188
188
190
194
203
208
204
197
190
190
192
191
188
189
194
197
192
182
172
177
186
192
186
178
178
183
183
173
159
157
172
191
199
193
181
172
171
185
192
200
199
193
189
187
186
186
187
186
184
183
181
181
183
188
189
191
193
197
197
195
191
187
182
184
191
195
192
186
179
178
180
179
174
176
180
188
183
171
162
164
173
181
183
176
170
169
173
187
193
196
192
185
181
181
185
187
187
184
182
181
182
183
183
184
178
177
184
194
198
197
189
176
167
169
179
191
190
185
181
178
182
179
180
185
193
197
194
186
180
179
179
178
174
173
175
185
192
188
191
191
185
177
174
179
188
196
193
186
182
181
183
183
184
183
181
179
184
192
196
196
187
174
165
167
175
184
184
177
171
173
178
182
184
188
193
199
200
197
195
192
189
184
181
184
190
197
204
187
192
192
187
174
165
168
185
201
208
198
188
182
181
180
181
183
188
189
190
192
195
197
194
186
179
172
173
173
172
168
168
169
174
180
183
184
183
186
190
196
197
195
190
184
182
185
188
192
196
186
192
193
188
178
167
166
181
202
213
208
194
183
177
178
181
184
192
193
192
194
194
198
203
203
200
189
175
168
169
175
178
176
174
177
180
180
180
182
188
191
190
186
184
181
178
173
172
177
185
187
183
184
186
183
181
180
189
204
211
205
190
183
183
186
185
185
187
188
191
192
192
194
203
211
215
204
188
177
178
185
187
183
179
178
178
180
185
191
193
188
181
181
185
185
182
173
169
175
183
190
180
177
181
184
183
185
197
205
205
193
187
187
194
197
190
184
183
186
190
189
186
187
194
207
215
209
198
191
189
190
190
188
185
182
180
183
190
196
194
184
177
180
190
201
197
188
179
180
187
198
190
182
177
172
169
175
189
197
197
188
186
192
201
199
188
181
180
185
189
188
183
182
185
195
202
201
196
191
189
186
188
189
192
192
188
186
189
191
187
181
176
180
191
202
203
197
187
183
186
198
200
194
184
171
167
172
183
190
189
186
186
192
197
194
187
180
180
185
188
186
180
179
185
191
192
190
187
188
189
187
186
187
191
195
195
190
186
186
186
187
182
179
178
186
192
192
186
181
183
193
202
201
195
188
185
186
190
190
191
189
187
186
186
191
191
189
185
186
186
182
178
177
183
188
188
186
186
191
199
196
187
182
185
193
194
188
182
183
193
200
194
181
172
175
183
189
186
180
182
190
197
199
199
199
197
195
193
193
197
196
190
184
181
189
195
199
198
194
190
182
175
174
181
188
190
187
191
199
208
202
189
180
182
188
186
178
176
181
194
204
197
185
178
182
188
192
189
182
180
194
191
194
198
198
196
189
189
193
198
199
192
184
181
186
193
195
196
196
194
188
182
180
185
192
195
192
190
195
198
194
186
182
185
188
186
178
174
181
191
196
192
187
188
193
197
195
189
181
175
189
189
192
196
195
193
188
188
193
194
191
188
185
187
188
184
178
177
186
197
203
200
192
195
198
200
194
186
179
177
177
177
181
187
195
195
190
185
183
187
186
184
183
188
192
196
193
187
179
172
183
184
190
191
191
192
195
197
197
191
183
183
187
195
197
185
172
164
177
196
209
204
192
186
190
200
204
192
177
164
160
167
177
187
195
201
198
191
186
184
186
186
179
177
181
187
191
188
181
176
184
185
187
185
187
194
203
209
204
193
185
185
188
195
197
190
180
173
182
195
200
193
176
168
175
192
204
203
189
171
163
166
176
185
191
195
194
188
185
187
191
189
180
172
173
182
192
194
192
188
192
190
186
182
185
194
207
212
209
201
195
193
187
184
186
189
192
193
193
193
186
179
174
168
172
181
193
198
192
182
179
181
185
185
186
183
184
184
184
187
190
189
182
174
172
179
189
193
193
191
194
192
188
185
186
192
202
209
208
206
201
196
188
178
174
183
195
207
202
195
184
181
184
183
180
179
180
183
182
181
181
186
186
182
175
179
183
187
188
185
185
187
185
179
173
174
182
188
191
190
188
191
192
190
188
188
192
197
201
203
202
199
194
187
182
184
192
204
205
197
191
190
189
189
182
181
182
182
178
173
170
174
173
167
166
178
191
197
190
181
179
185
187
183
176
175
180
184
188
191
191
188
176
169
176
186
194
192
186
186
198
204
201
196
192
191
191
189
188
186
183
180
178
184
188
191
190
189
195
198
197
191
186
186
192
197
195
189
180
178
182
184
186
189
194
198
195
188
186
195
181
174
169
177
190
195
193
189
188
192
197
196
195
194
193
192
192
190
190
189
189
189
190
188
186
187
191
199
202
199
196
191
188
187
188
190
190
185
179
180
186
191
187
184
188
195
198
196
197
201
182
170
166
179
193
197
191
187
189
194
194
190
189
190
191
190
194
195
195
189
185
185
186
185
183
184
193
202
203
194
187
186
188
185
182
182
181
183
183
184
192
196
192
184
179
185
193
200
202
201
190
177
166
168
181
188
186
185
184
185
183
184
185
187
187
188
197
199
195
185
177
179
183
186
184
187
193
197
193
186
183
186
190
188
183
180
180
184
189
190
195
201
198
188
179
178
187
195
197
194
191
181
168
164
169
177
183
184
179
176
173
174
182
187
185
184
189
190
185
179
178
184
191
190
188
187
190
189
183
179
181
188
192
192
188
185
187
187
191
194
200
203
202
194
187
184
188
196
196
193
182
180
171
166
168
175
180
184
186
181
177
174
180
188
185
178
173
173
173
176
180
190
195
191
184
183
186
185
182
180
182
188
191
193
193
193
190
186
185
188
197
203
203
196
192
191
195
200
201
196
178
178
177
176
177
175
181
192
198
196
185
178
182
188
186
176
165
166
170
177
182
187
190
187
182
180
183
190
189
187
187
188
188
188
188
190
185
175
172
177
190
202
204
200
195
194
197
202
204
197
184
188
189
186
178
175
185
195
202
196
186
180
183
188
187
180
176
176
181
185
185
185
188
186
183
181
182
188
191
194
193
189
183
177
179
179
175
170
169
178
193
203
206
204
200
196
196
200
203
194
192
200
197
186
175
172
185
195
195
187
179
177
180
184
186
183
181
181
185
190
190
189
187
187
188
182
180
182
191
199
198
190
180
172
171
174
179
180
184
190
196
202
205
205
203
199
194
193
195
189
193
194
189
179
171
170
177
185
189
184
177
177
179
183
183
180
175
174
179
186
190
191
188
190
188
183
180
184
195
204
201
190
179
173
173
178
184
193
196
196
196
194
195
200
201
199
193
186
185
186
186
181
181
182
180
175
171
175
181
182
179
181
189
195
194
185
177
177
182
183
183
182
185
188
187
182
182
189
200
207
202
189
181
178
178
179
182
186
190
194
193
190
190
193
197
199
196
191
185
186
183
176
181
191
192
183
173
169
175
176
180
188
202
211
209
198
196
197
194
182
170
167
179
187
187
183
185
191
199
204
199
190
184
182
179
177
171
171
179
190
194
192
190
191
196
201
203
202
197
190
184
179
184
192
195
189
181
177
173
172
175
186
200
205
199
194
198
205
196
180
168
166
179
184
185
183
187
190
192
195
193
191
188
182
180
177
172
172
180
191
194
190
189
192
197
201
204
207
206
200
183
178
178
182
189
191
188
187
181
176
175
178
183
180
175
177
186
191
184
174
171
178
185
180
180
185
196
195
188
184
186
190
189
181
179
180
186
190
191
190
185
183
189
195
200
193
189
192
202
203
178
176
176
183
190
191
187
183
182
185
182
178
171
166
166
173
181
183
179
177
184
192
190
179
177
189
204
200
185
175
178
185
182
173
171
179
189
192
190
181
178
180
194
205
203
189
173
175
190
201
176
178
183
194
200
192
180
171
175
184
186
182
174
173
180
187
191
188
188
191
196
198
191
182
181
194
208
203
186
169
168
174
173
170
168
174
180
182
180
177
176
182
194
205
205
193
181
180
187
198
177
181
187
196
199
191
181
171
174
181
186
188
188
192
196
197
193
192
194
197
198
197
193
189
190
197
204
198
187
174
170
167
169
172
176
181
179
178
180
182
182
182
186
194
203
204
201
197
195
195
179
181
183
183
184
185
188
189
189
188
187
191
199
206
202
195
189
187
190
195
194
192
193
193
195
194
190
187
188
190
187
179
173
177
187
192
190
188
191
193
190
183
180
184
193
200
200
196
193
189
180
182
182
179
177
181
189
198
204
195
186
187
195
206
205
194
185
182
181
185
187
189
191
192
192
191
183
182
190
200
202
196
185
184
192
195
195
193
192
193
189
188
185
186
189
188
185
184
185
185
185
191
194
190
184
178
179
190
196
187
173
170
181
197
206
203
192
183
177
181
184
190
193
192
190
192
191
189
190
192
197
199
197
195
190
188
187
186
184
184
189
191
195
194
192
186
184
185
188
192
191
193
195
193
185
176
171
173
178
178
171
169
179
197
205
206
195
185
180
183
187
192
192
188
185
187
191
190
184
180
183
194
201
198
188
178
176
176
182
185
191
195
196
191
189
192
194
198
199
199
193
191
183
178
174
175
173
174
176
181
184
186
194
199
199
193
187
187
190
191
188
188
188
184
177
174
174
177
176
178
183
194
197
192
184
178
177
181
186
190
195
195
191
186
187
192
197
200
202
200
194
192
183
174
170
176
182
185
185
190
195
202
203
197
185
176
179
192
202
200
188
181
183
183
178
174
171
175
183
191
198
198
192
182
176
179
184
189
189
189
188
189
188
190
192
191
195
198
202
202
199
199
192
182
177
182
189
191
192
195
197
198
193
184
176
172
181
194
204
199
186
179
182
188
188
183
181
184
193
201
205
198
188
177
174
179
189
193
192
188
181
180
184
188
190
188
191
198
205
204
202
194
187
184
184
188
191
191
196
199
196
187
180
178
182
183
183
186
190
189
184
180
184
193
195
189
186
188
193
195
193
191
188
184
178
179
187
197
204
203
192
180
174
171
176
185
191
197
202
203
202
184
174
177
186
190
190
192
196
200
193
182
179
187
195
195
186
179
179
182
179
178
183
192
195
189
183
186
192
190
183
186
187
186
181
179
183
196
207
211
202
185
173
168
175
186
190
185
184
189
199
182
173
174
182
186
188
191
191
191
186
182
185
199
207
199
185
179
181
183
179
177
182
193
196
189
182
186
194
195
190
185
185
183
179
177
180
186
188
186
187
185
187
187
192
193
188
177
171
178
190
185
180
178
181
185
186
181
177
174
175
182
192
203
205
194
179
178
187
192
186
181
184
193
197
192
183
186
193
196
196
193
188
182
178
178
181
178
168
161
167
182
192
195
196
193
189
183
179
175
191
190
183
181
183
187
188
182
173
168
171
181
193
204
204
191
180
182
191
196
191
185
186
192
193
187
179
179
185
189
193
195
193
191
185
183
182
178
169
168
174
183
189
185
183
185
189
194
192
185
200
194
186
182
187
196
199
193
185
177
174
180
191
203
203
194
188
193
202
201
190
182
183
188
186
176
169
171
179
183
188
192
194
195
193
188
180
181
190
197
200
198
189
181
179
179
186
190
191
190
202
198
192
188
192
196
195
193
188
181
176
179
189
200
201
196
196
202
209
203
192
179
180
183
181
176
175
180
186
186
179
179
185
192
193
185
179
183
197
209
208
197
188
190
193
191
185
177
176
183
195
199
201
199
195
187
182
177
175
174
172
177
185
194
195
193
194
201
207
204
195
183
180
181
181
185
191
197
196
187
174
170
176
186
188
181
176
182
190
194
187
180
183
194
206
203
188
171
165
170
191
197
200
194
186
180
178
173
170
167
170
176
182
187
188
185
185
188
192
197
199
192
185
180
179
185
192
196
194
187
177
172
178
186
189
184
182
183
183
179
171
168
174
184
192
195
187
175
168
168
193
197
192
183
174
174
183
187
184
176
173
179
183
185
183
180
176
174
178
191
200
199
191
181
178
176
176
180
182
184
182
182
181
187
189
190
188
186
184
180
177
178
176
175
178
180
185
185
180
178
196
198
194
181
167
170
181
193
196
190
187
186
187
186
183
179
175
171
177
186
199
201
197
189
180
176
174
174
180
185
186
182
182
186
189
189
188
185
183
186
191
193
189
180
179
181
187
190
191
191
192
197
196
187
173
167
172
184
192
193
191
190
188
185
181
180
183
184
184
185
189
196
196
190
183
180
177
178
179
181
181
181
179
181
184
186
184
181
181
188
196
198
194
186
182
182
187
191
195
192
185
190
192
189
181
172
172
180
188
192
189
185
179
176
179
183
193
195
189
182
184
190
192
189
185
184
183
181
179
180
180
179
176
176
180
182
182
180
182
188
192
191
186
183
180
179
185
190
192
186
182
180
181
182
182
181
185
191
196
192
180
170
169
174
180
184
192
197
195
193
193
191
190
190
190
191
190
189
186
188
187
184
181
179
180
180
182
183
188
190
187
181
177
177
178
180
186
189
186
183
188
180
179
181
181
181
188
201
205
194
177
167
174
184
187
183
182
188
198
205
204
194
190
190
193
196
194
193
193
193
190
188
187
187
186
180
181
184
191
192
187
180
175
176
182
190
192
190
186
185
196
190
189
185
182
176
179
190
197
192
180
179
190
202
198
184
172
178
196
208
207
194
187
188
193
195
194
192
188
186
183
187
191
195
192
183
180
184
192
193
191
183
175
175
183
192
193
189
184
185
195
198
197
195
189
180
177
182
187
186
182
185
196
206
201
187
176
174
183
193
195
187
183
187
191
192
189
184
180
178
178
185
189
191
191
188
185
185
188
192
192
184
174
169
177
190
191
186
182
185
189
197
198
196
194
191
188
186
187
185
184
185
186
191
195
195
189
182
180
180
183
182
183
186
189
188
184
181
182
186
187
185
181
181
188
194
192
185
181
182
188
183
173
166
173
185
189
183
180
183
193
193
191
189
192
191
191
190
190
192
193
188
180
177
185
196
200
196
187
185
183
183
184
186
189
190
186
184
190
197
196
186
177
178
188
196
192
182
175
178
183
181
176
173
179
185
188
180
178
179
199
192
187
185
187
189
190
189
188
193
195
192
183
179
180
187
196
199
197
192
187
181
180
184
192
197
194
190
190
194
192
188
182
184
191
197
193
186
180
179
183
183
182
185
191
192
188
176
169
174
197
191
189
187
191
193
191
187
184
183
186
190
192
188
182
179
181
187
194
193
188
181
179
183
192
199
201
193
184
181
182
185
186
189
193
195
195
193
190
190
187
186
186
192
197
198
191
175
167
171
189
192
194
195
194
195
195
190
184
181
182
189
193
194
187
178
173
176
185
191
190
184
179
180
186
195
201
197
182
173
171
175
183
185
185
187
191
193
193
194
193
191
189
191
195
199
194
185
172
173
189
196
199
198
196
196
195
194
194
194
196
194
193
190
188
183
181
182
188
193
192
186
180
176
176
186
197
201
189
176
170
172
173
173
176
181
186
188
187
189
192
193
189
185
185
189
193
190
185
178
198
202
202
200
197
194
193
194
198
207
209
202
193
185
182
187
190
194
197
194
190
185
180
177
177
184
193
199
196
185
180
178
174
173
175
181
189
189
185
184
186
188
185
180
174
176
184
192
193
191
201
202
202
201
196
192
189
190
194
198
201
202
196
189
184
186
191
199
201
192
182
177
180
182
183
185
188
189
188
184
183
185
180
175
175
183
193
196
191
182
181
184
184
178
173
174
184
196
203
199
193
197
198
194
187
183
183
184
183
182
184
191
198
200
192
186
189
197
197
189
178
175
183
187
187
185
185
183
183
182
181
183
181
178
176
184
192
194
188
181
183
185
186
181
179
184
194
204
205
202
186
180
172
173
180
191
194
195
195
196
196
194
194
198
201
198
188
179
178
184
187
191
196
201
199
191
186
185
192
195
193
188
188
191
190
185
176
173
178
183
184
182
180
186
195
193
179
162
164
185
181
172
168
180
191
191
190
194
204
209
199
186
180
187
199
202
198
191
187
186
192
203
211
211
201
190
186
188
192
192
188
187
188
192
189
183
178
176
180
182
184
183
185
193
205
205
192
177
179
196
181
173
174
184
190
186
179
184
196
202
193
181
178
186
194
201
207
205
198
189
189
194
201
198
190
185
188
192
195
190
185
183
182
182
180
182
186
189
186
182
179
184
190
195
202
204
201
199
200
203
185
179
176
182
184
183
180
181
182
183
184
188
190
190
189
190
198
203
198
186
180
181
184
186
185
186
187
190
191
189
187
184
178
174
172
180
189
194
191
185
182
188
192
190
186
185
195
202
203
197
186
182
176
173
177
180
183
179
176
175
180
189
194
191
183
177
183
190
191
181
175
177
184
191
189
186
182
182
184
187
188
186
180
177
178
183
189
191
191
190
191
192
193
185
177
178
187
197
197
190
180
181
177
172
174
175
176
176
178
180
181
187
192
190
182
172
171
179
182
179
178
184
194
198
193
185
180
179
181
183
186
187
188
190
193
194
190
185
184
186
190
194
195
192
186
187
191
195
196
190
177
182
183
182
175
166
163
173
182
187
185
185
188
189
184
176
173
178
183
183
181
188
193
193
188
184
183
184
185
185
187
188
189
191
197
197
187
176
171
176
187
197
199
198
197
197
200
203
199
192
178
187
194
191
179
168
171
183
192
192
186
184
187
188
185
180
181
185
189
189
188
186
186
182
180
183
185
190
190
191
192
189
185
183
183
184
180
172
170
180
194
204
201
194
192
193
199
204
204
192
183
194
198
191
180
178
188
199
197
188
183
183
187
188
185
182
182
184
187
188
190
189
185
182
179
182
184
187
190
193
194
191
184
178
173
172
170
176
182
193
204
208
202
188
179
179
187
198
201
193
184
196
196
184
177
178
188
195
191
184
180
181
187
192
190
185
178
173
171
173
179
184
188
188
185
181
179
183
189
193
193
190
189
186
179
171
171
182
191
199
201
203
201
195
186
179
180
189
196
195
181
187
189
187
181
178
174
179
183
186
183
183
191
198
199
190
177
170
166
168
170
176
188
190
186
179
173
179
189
193
192
188
190
188
182
171
167
175
188
196
197
197
200
203
200
189
181
180
184
188
180
179
184
191
192
183
172
172
181
189
192
192
195
198
197
188
184
184
184
179
171
172
181
186
185
180
176
182
190
195
193
189
189
185
176
163
156
164
181
193
197
195
196
199
198
193
185
179
180
179
183
176
181
192
196
191
181
179
184
189
193
195
194
190
182
181
190
201
204
195
183
173
175
178
181
187
194
197
198
195
193
190
189
185
176
165
159
166
180
191
196
191
188
189
197
195
192
189
186
184
187
181
182
190
197
194
191
186
185
186
185
187
186
180
172
177
193
206
205
197
189
185
177
173
178
198
216
214
200
190
189
190
192
188
185
181
178
178
180
182
180
177
184
192
199
200
195
194
200
198
186
188
191
194
199
195
189
184
181
182
184
184
182
179
180
186
195
199
194
190
192
192
186
176
179
199
217
215
198
182
179
185
189
191
189
186
184
180
181
174
168
172
186
202
208
198
188
189
196
199
182
189
193
198
201
194
181
169
169
178
185
188
187
188
194
197
194
189
185
188
192
194
191
183
180
188
197
197
189
175
172
177
187
192
190
182
177
179
182
182
177
176
186
200
202
192
183
183
188
191
180
181
185
187
190
187
176
166
168
177
187
192
197
201
202
195
186
180
183
191
194
195
193
190
187
181
177
176
176
174
173
178
187
196
193
183
176
179
192
200
195
186
181
186
190
187
186
188
190
190
179
179
177
175
174
176
178
179
180
181
185
191
199
202
198
185
174
173
181
191
194
191
190
191
187
182
172
169
173
180
186
193
198
199
196
188
180
184
194
202
198
187
181
183
185
185
186
190
190
190
179
183
185
179
172
172
181
192
193
185
179
181
190
197
194
183
172
172
178
188
191
189
186
186
189
188
183
175
175
187
200
205
202
198
195
191
189
187
186
184
181
184
189
192
190
183
183
185
188
192
180
192
197
193
183
173
177
190
195
184
171
167
178
189
192
185
179
178
181
185
187
188
184
181
186
191
192
189
184
187
193
198
198
196
192
192
192
188
178
166
168
182
197
198
191
181
181
185
190
194
183
190
193
193
183
172
174
182
187
183
172
168
177
187
190
185
180
180
183
183
186
185
182
179
180
185
189
188
185
183
182
184
187
189
189
188
189
187
181
171
171
180
191
195
189
184
183
186
189
191
189
183
179
177
171
171
177
185
190
188
182
177
182
186
186
179
176
180
185
187
186
181
177
177
176
174
176
180
185
186
182
179
181
184
187
185
184
186
189
187
181
177
181
190
195
193
187
182
178
179
192
190
182
171
165
171
184
196
200
197
188
182
179
181
178
173
175
183
195
197
189
178
174
174
177
176
178
183
188
194
193
187
183
184
185
183
181
182
190
192
183
171
174
189
204
201
191
179
177
180
192
199
193
180
170
176
187
198
201
198
193
183
176
173
171
174
180
192
202
204
191
179
174
179
182
185
185
184
190
194
194
190
186
185
183
180
176
178
189
193
185
175
172
182
197
199
192
188
189
190
191
196
192
186
181
180
184
186
191
197
195
191
181
177
180
185
188
192
197
195
189
183
183
188
191
188
185
183
183
182
181
180
183
184
183
178
173
180
193
205
201
187
172
170
175
185
189
190
191
190
191
185
182
181
181
181
181
182
188
194
193
189
183
185
191
195
192
189
187
185
184
185
190
195
197
190
187
184
185
181
176
177
181
185
183
178
179
188
198
210
210
198
183
169
168
171
173
175
178
181
189
182
174
172
177
179
180
184
190
192
188
181
179
187
195
195
189
185
188
190
188
186
190
194
198
194
192
195
197
190
182
180
185
187
185
184
187
195
197
199
199
196
189
186
180
173
166
160
166
176
188
183
174
170
171
174
179
182
188
188
186
182
183
190
195
191
183
181
189
197
195
188
186
190
193
194
194
195
194
187
182
184
189
189
188
191
196
198
194
188
187
189
190
192
190
186
179
175
178
181
189
187
181
177
179
182
181
179
178
182
187
189
188
192
194
186
177
175
185
196
193
188
183
184
185
185
186
184
181
175
179
183
186
185
180
186
193
196
193
191
190
190
189
186
184
184
187
190
193
187
199
199
193
189
191
195
189
178
173
175
183
184
188
190
190
183
175
174
177
180
181
182
186
181
179
175
177
180
180
178
180
184
181
175
173
176
181
185
192
197
200
200
193
186
179
175
176
180
189
189
202
203
201
199
199
196
186
174
169
170
172
176
181
187
188
186
186
185
181
176
175
179
185
183
177
174
180
190
191
187
185
184
180
177
172
174
179
185
193
199
201
201
200
196
184
171
162
164
176
189
199
202
199
195
191
184
176
168
167
168
170
175
181
189
192
193
195
196
191
180
177
177
180
181
177
181
189
198
194
185
177
180
187
191
189
185
187
192
198
197
194
192
197
197
193
179
170
171
175
183
189
191
187
180
174
175
177
178
176
170
173
181
189
194
194
192
191
190
190
184
183
179
176
178
181
187
189
184
178
172
172
180
190
199
201
195
191
189
188
185
183
184
191
195
194
191
190
186
182
177
190
190
180
168
163
173
189
196
191
182
180
188
193
193
188
181
175
174
177
183
188
184
179
180
192
196
188
175
168
173
181
190
192
198
197
192
182
173
167
167
175
182
187
186
189
193
198
192
182
175
195
195
185
171
165
174
190
201
195
188
186
191
193
190
181
176
169
166
173
181
190
189
186
187
195
200
192
183
181
187
195
194
191
188
188
185
175
162
155
160
175
184
185
182
183
188
191
186
177
176
198
198
193
184
176
179
187
191
187
183
185
190
192
187
183
183
184
182
178
179
185
187
185
183
184
192
194
195
195
195
195
191
185
181
183
182
174
165
162
171
183
187
185
180
180
184
186
183
178
178
194
193
193
192
192
187
186
180
175
171
174
184
189
189
189
196
201
197
186
176
176
183
183
173
169
173
182
189
190
187
183
180
177
177
182
183
180
176
178
187
193
193
184
180
179
183
190
192
189
181
188
188
191
194
194
191
186
180
176
171
170
174
181
186
191
196
200
199
190
183
182
184
183
177
169
167
170
177
182
184
182
181
180
182
187
187
184
183
188
193
196
193
185
180
180
185
194
201
194
183
192
190
190
194
193
189
185
185
185
181
172
171
177
184
186
185
186
189
193
197
197
192
186
182
180
173
172
176
180
184
185
186
188
191
191
187
183
183
188
190
193
191
187
183
183
186
194
197
190
183
198
192
191
194
193
187
183
185
189
189
180
174
179
186
189
183
180
182
195
202
200
192
185
183
186
185
184
184
185
185
184
187
192
195
193
184
179
180
184
189
192
193
189
185
185
189
191
188
183
183
198
192
191
193
193
189
185
185
187
186
179
178
183
189
189
185
185
187
193
195
190
181
180
183
187
189
191
189
188
186
184
186
189
189
187
184
180
179
178
184
192
196
192
187
189
192
189
183
181
186
190
185
186
188
190
190
188
187
184
180
178
180
183
184
185
186
188
187
186
182
181
180
182
188
191
193
192
189
186
186
187
185
181
179
182
189
189
181
175
180
191
198
194
189
190
192
187
181
181
188
191
185
182
182
185
189
190
189
186
184
187
189
185
181
181
185
188
185
180
181
186
190
193
196
198
198
194
187
182
184
185
183
177
176
186
198
197
186
177
177
186
195
193
189
186
184
183
178
180
188
199
190
182
181
185
190
193
192
188
188
194
199
194
185
179
179
185
186
186
188
194
195
195
191
195
199
199
191
181
181
182
184
181
182
188
198
199
193
184
179
184
187
189
188
182
180
179
176
179
188
198
191
183
182
191
198
200
195
187
187
193
200
198
188
176
175
186
197
198
193
190
185
183
181
188
196
201
197
187
182
187
193
193
188
184
186
191
195
194
190
186
186
187
189
189
185
179
177
180
191
193
190
184
183
189
197
195
189
183
186
193
200
196
185
174
173
187
201
205
195
184
177
180
180
182
190
197
201
193
190
192
196
197
189
179
178
186
195
199
195
192
192
193
195
194
191
187
181
183
191
194
191
186
185
187
187
181
177
181
192
199
201
196
186
179
179
186
197
203
194
187
185
188
190
187
189
196
202
197
191
188
190
188
184
179
181
188
192
193
192
194
198
201
199
194
187
182
181
183
189
200
199
199
196
190
183
176
174
181
194
204
203
198
195
190
187
185
186
191
194
196
196
195
192
194
199
205
204
197
188
182
180
180
184
187
191
190
188
182
183
190
198
202
200
191
178
172
171
178
188
202
200
202
204
198
190
178
176
182
187
191
196
200
204
200
189
181
177
185
191
195
194
193
192
195
201
206
203
196
188
184
183
184
187
191
193
191
183
178
180
187
193
199
197
191
182
176
175
182
191
197
196
198
199
195
189
184
184
184
179
177
183
195
205
199
186
175
175
181
186
188
191
193
193
194
193
191
191
194
193
191
189
190
192
194
191
186
180
178
181
187
189
187
187
191
192
194
195
195
193
184
173
169
175
179
177
171
171
179
185
183
178
175
182
191
193
187
181
178
181
185
194
200
198
190
181
178
183
188
187
184
185
193
200
195
185
178
176
183
185
181
175
178
185
191
188
176
162
167
186
181
173
173
179
179
173
170
179
195
204
194
181
175
182
191
196
194
189
180
180
186
196
203
202
191
182
179
184
188
187
182
184
191
195
191
185
183
188
190
186
178
171
175
188
200
199
186
170
173
191
180
177
179
182
179
170
168
178
193
198
191
182
179
184
192
196
195
189
181
181
190
199
200
194
186
183
184
188
189
188
187
184
181
179
178
181
193
202
201
187
175
170
177
190
204
207
201
191
186
190
181
181
181
184
181
173
170
175
179
181
184
187
192
195
192
190
190
188
184
184
189
194
192
187
185
186
187
189
191
195
193
186
177
168
168
179
191
202
200
187
177
174
178
187
189
197
200
200
190
182
185
184
184
186
186
184
178
172
171
174
182
194
201
199
192
188
186
189
188
183
181
183
191
194
196
192
186
184
188
196
197
190
181
174
175
181
188
192
192
186
180
176
176
175
175
181
190
197
192
182
188
188
189
190
190
187
177
170
172
180
185
192
198
198
191
186
186
189
191
182
176
179
192
204
208
197
183
177
182
189
193
190
185
187
191
193
192
191
189
183
179
176
177
181
182
184
185
191
194
195
183
186
190
192
190
179
169
167
176
184
187
186
186
188
185
183
183
187
189
184
179
179
187
196
201
195
187
180
179
183
187
187
185
189
196
206
206
198
186
181
178
180
186
194
197
193
188
188
194
201
173
177
182
185
181
176
170
173
183
188
187
183
181
178
176
175
176
183
188
191
191
187
184
181
183
191
192
189
184
181
183
185
184
183
188
196
199
194
183
183
188
195
198
195
196
194
191
187
191
193
173
175
181
181
179
180
183
184
187
189
188
185
183
179
176
177
179
185
188
191
194
193
185
175
174
183
192
193
186
178
181
187
193
191
185
179
175
174
178
189
198
204
201
193
187
185
188
191
190
185
179
186
184
182
182
185
190
189
185
183
183
186
189
192
190
190
190
187
183
182
187
191
188
182
177
179
185
187
183
174
175
187
203
207
192
171
162
170
181
190
195
198
198
194
188
183
185
193
196
187
181
191
192
189
189
186
185
183
181
182
181
181
185
193
198
196
188
177
172
173
182
190
192
189
183
179
178
181
180
172
172
183
198
205
193
175
167
175
186
190
187
188
194
195
190
179
177
184
192
191
181
182
188
189
189
181
176
179
185
188
185
178
173
179
186
187
178
170
170
179
191
197
195
189
185
183
187
190
190
186
181
181
185
187
184
178
175
180
187
191
188
187
190
190
186
176
170
173
180
184
181
178
182
186
182
176
172
179
187
192
188
178
172
172
177
181
184
182
187
197
203
198
186
177
179
190
201
202
200
196
192
188
184
182
180
180
178
180
186
190
189
183
182
182
182
177
174
174
175
177
189
187
185
186
182
178
178
183
186
189
187
185
180
183
183
191
200
205
205
202
200
190
174
163
170
189
206
206
200
196
196
197
195
193
190
183
179
179
184
186
181
174
174
183
190
194
193
190
188
183
198
202
196
189
187
190
189
186
186
187
189
191
195
196
197
200
204
203
197
192
188
184
173
166
169
179
191
194
190
189
188
192
199
203
200
189
180
180
185
184
175
170
174
187
199
203
204
202
197
184
197
202
195
189
191
194
190
183
181
187
195
201
202
200
200
195
186
179
176
178
183
186
186
183
176
170
168
175
178
182
180
181
191
204
204
193
183
182
188
187
177
170
174
185
190
191
192
195
191
183
193
189
183
182
186
188
183
178
177
186
198
203
200
196
191
181
172
164
167
177
184
191
195
193
184
170
161
164
174
179
178
181
191
202
202
194
186
186
190
188
179
173
175
175
174
171
174
181
185
184
191
188
181
175
173
174
175
177
179
185
190
192
187
184
182
179
173
169
172
179
184
188
191
192
187
180
170
168
174
179
185
190
194
198
196
189
184
185
187
185
177
175
181
181
177
171
171
178
185
187
189
193
191
180
171
168
176
184
189
187
185
181
180
179
178
179
179
181
182
183
181
180
181
182
184
186
186
180
175
181
186
193
196
194
190
184
182
184
182
178
174
178
188
195
191
183
182
186
189
189
185
191
193
187
180
176
181
192
195
196
190
186
184
181
178
178
180
185
187
185
183
180
172
171
180
187
191
188
184
185
187
185
186
188
188
186
187
187
184
176
173
179
193
195
189
181
182
188
189
182
182
180
181
186
183
182
186
195
200
199
196
193
191
185
179
176
177
183
187
189
192
186
178
176
180
186
186
186
186
187
183
177
176
182
188
189
191
191
188
177
171
175
184
185
181
176
179
184
184
175
185
178
175
177
180
185
192
200
202
198
193
189
188
185
182
177
175
179
188
196
200
195
187
185
185
186
183
183
186
188
182
174
172
181
186
186
187
189
190
180
168
161
168
181
183
180
178
175
174
175
188
188
181
176
175
182
194
205
205
195
182
172
171
177
181
178
173
174
184
197
201
195
184
182
185
188
188
186
187
187
182
176
176
184
186
180
178
181
189
188
173
156
161
179
194
192
180
171
171
175
187
196
194
182
174
178
190
198
196
189
177
170
168
175
181
182
178
174
182
191
194
187
177
174
179
186
188
188
186
183
178
174
177
185
186
178
168
171
187
196
186
169
165
178
192
195
186
174
171
173
181
193
196
189
180
177
176
177
175
173
176
180
181
185
190
192
189
183
182
184
184
184
179
179
180
180
183
184
185
181
172
170
176
184
187
179
169
169
185
200
202
187
177
177
187
193
190
181
174
168
178
185
192
191
185
179
172
166
165
170
177
184
187
188
192
195
192
188
185
184
184
185
188
188
185
181
183
187
190
187
178
174
178
186
189
185
178
178
187
199
204
198
187
181
185
187
186
181
176
173
183
184
187
188
185
180
177
177
180
182
182
183
180
178
181
185
187
187
189
191
190
188
187
187
189
192
195
200
197
189
182
181
187
191
192
192
189
191
195
197
197
195
191
186
186
184
180
178
179
183
188
189
185
182
182
181
183
187
193
198
195
185
176
168
173
177
180
184
190
197
196
187
181
179
186
196
205
205
190
175
172
180
190
192
190
191
197
203
204
201
196
190
189
189
187
184
176
177
183
187
189
189
184
181
184
189
187
185
189
197
201
190
178
169
174
180
179
178
181
185
187
183
177
174
179
191
201
197
179
164
163
178
187
188
184
184
193
200
203
201
195
190
188
188
186
181
179
180
186
186
188
186
181
181
191
197
192
183
179
183
190
185
178
173
177
181
181
173
161
161
168
179
182
180
177
184
197
199
187
175
175
183
185
179
175
177
181
187
189
191
192
190
191
190
183
176
171
176
189
190
188
182
176
179
188
196
192
186
179
179
181
181
180
182
183
186
183
174
158
149
160
178
190
187
178
182
194
203
197
190
187
190
187
182
177
179
182
185
186
184
184
187
189
186
175
164
165
176
191
197
187
180
172
171
175
183
190
191
189
186
183
185
190
191
190
188
189
183
170
159
162
178
189
189
182
183
189
196
191
183
182
189
195
195
191
192
193
194
192
186
184
186
188
183
169
162
167
181
192
193
185
180
172
167
166
177
190
196
193
188
187
190
196
195
190
186
187
188
179
171
168
174
181
188
191
189
185
180
173
170
175
183
193
199
202
200
196
193
190
186
186
188
190
186
176
175
179
190
190
184
183
182
175
169
168
179
192
198
193
185
186
189
192
187
181
178
178
178
178
177
174
173
173
184
195
194
184
170
167
174
182
184
187
191
196
194
186
177
175
176
184
191
194
192
191
190
189
189
181
176
184
186
182
175
175
181
193
197
189
184
183
188
186
180
178
176
176
173
176
181
183
178
173
178
189
195
191
183
184
192
195
187
181
178
183
183
175
166
163
168
177
184
186
187
191
196
193
183
174
176
188
189
187
181
181
184
190
193
189
182
182
184
184
183
181
184
186
186
184
185
189
182
174
171
179
192
195
197
195
197
194
186
176
172
175
178
174
167
168
175
182
183
180
178
185
192
191
182
176
179
190
188
187
185
185
185
185
184
180
180
182
190
193
191
188
191
196
196
188
181
179
177
175
173
175
185
191
190
186
183
180
178
176
176
180
181
179
177
183
190
195
190
182
177
180
185
191
189
187
182
191
186
186
188
189
187
182
176
176
181
193
203
202
194
189
188
191
192
181
173
169
173
177
181
184
186
183
178
175
175
177
180
180
183
189
187
185
186
189
197
198
196
190
185
180
183
191
195
193
181
193
188
187
191
194
192
182
175
176
189
201
204
199
191
188
188
186
180
175
172
173
177
179
184
189
188
184
177
177
181
184
185
186
189
191
190
188
187
188
189
189
191
190
187
184
184
190
194
191
180
198
191
188
190
193
192
186
181
186
190
193
188
183
183
190
194
190
183
181
184
185
182
181
182
185
188
187
189
187
186
186
187
189
190
190
188
187
184
180
177
178
183
188
189
191
191
190
188
185
181
199
189
185
188
190
190
189
188
190
186
180
175
174
179
187
193
195
196
198
198
189
181
177
176
179
184
190
193
192
190
186
187
188
187
185
186
186
184
178
177
181
187
190
193
197
197
190
184
183
186
194
186
184
184
183
185
188
192
189
181
176
179
183
183
181
181
188
197
201
196
185
180
177
178
182
187
192
194
192
191
186
184
181
179
181
187
188
185
179
183
193
202
201
197
197
195
188
182
182
188
189
188
189
186
183
182
188
193
190
185
184
194
197
191
181
177
179
183
186
187
189
191
189
190
194
198
200
196
185
182
182
182
178
175
178
187
192
187
182
184
197
204
203
197
192
190
185
180
180
184
191
192
193
193
189
188
193
194
191
189
194
199
201
195
188
183
180
173
176
184
201
208
205
195
197
206
209
200
185
176
179
181
180
176
177
184
190
191
181
182
187
194
194
189
183
179
177
177
180
184
194
192
192
193
195
199
197
193
189
188
192
195
192
189
186
184
184
182
181
189
202
211
204
193
189
197
209
204
192
183
183
188
187
181
177
180
188
191
187
182
181
185
188
186
179
173
169
174
183
194
194
190
183
185
193
198
193
187
184
187
191
192
188
180
176
181
188
196
195
193
193
197
197
191
185
189
199
205
198
191
191
193
193
187
181
182
187
192
189
184
181
184
188
188
181
174
170
175
188
204
194
186
180
181
184
186
180
176
181
189
195
193
189
183
179
180
187
195
196
192
188
192
195
193
190
189
194
201
197
190
189
191
193
193
190
189
187
187
186
185
187
192
197
195
189
178
171
176
188
202
191
182
179
181
184
182
175
175
181
189
193
193
192
197
194
189
183
180
183
190
194
193
194
191
192
197
200
197
187
178
178
181
190
195
198
192
186
178
176
184
193
202
207
205
194
181
168
166
176
193
188
180
181
189
191
187
183
185
188
188
184
182
191
200
202
194
179
171
175
188
200
200
194
188
188
194
199
192
184
177
177
182
187
193
196
192
182
174
175
183
192
200
204
203
194
180
166
160
172
189
185
180
182
190
194
191
189
188
188
185
179
177
182
191
195
189
180
173
177
185
195
197
195
190
186
183
185
186
189
191
190
189
187
190
193
191
184
178
178
184
189
189
188
191
192
187
179
175
179
187
181
171
[truncated: 209,993 more chars]
