# Supplementary material for: Evaluating flow modulating treatment response in intracranial aneurysms using black-blood MRI in vitro
Source: Commun Med (Lond). 2026 Mar 27;6:170. doi: 10.1038/s43856-026-01413-z (PMC13031954; doi:10.1038/s43856-026-01413-z)
Supplement: Supplementary file 14 — Supplementary Data 11 [file 43856_2026_1413_MOESM14_ESM.zip › Data_Sup_Figure_5c/pump flow rate 0 mls/BB1/with derivo/23_BB1/4_agar_right_array.txt]

217
216
206
197
197
205
211
209
210
212
208
198
188
190
200
209
212
215
225
233
239
237
233
224
211
200
196
201
209
213
215
218
226
231
218
202
194
202
215
226
227
228
227
226
223
223
220
214
203
193
220
225
213
196
189
201
219
227
228
224
214
203
198
200
207
210
211
213
214
219
224
229
231
225
214
202
199
206
214
215
213
214
221
225
213
196
189
199
214
223
227
228
226
227
226
225
221
212
202
190
223
229
219
198
187
197
220
237
235
222
213
213
217
212
204
202
207
211
211
208
208
218
229
232
226
211
200
201
209
217
214
204
199
202
204
204
204
203
211
218
225
228
226
222
221
223
223
220
216
207
211
220
217
202
186
189
206
223
218
203
199
210
218
213
199
192
202
213
213
209
207
212
220
227
225
213
200
194
203
217
218
202
185
188
204
221
217
199
191
203
223
228
218
208
207
214
225
231
231
226
193
200
208
207
197
191
195
203
204
199
196
202
207
206
200
199
204
211
212
211
211
209
209
209
209
207
201
200
208
219
221
207
193
199
217
228
214
190
183
199
219
218
205
196
200
213
226
232
233
226
190
194
208
218
215
203
195
196
206
214
213
204
201
206
215
220
216
208
205
208
212
210
207
203
205
206
206
211
221
230
227
216
211
218
224
221
201
186
194
212
224
215
202
202
213
223
224
217
209
208
209
208
215
221
221
207
196
195
208
221
223
214
205
209
222
229
222
210
205
208
213
212
211
207
208
207
205
212
224
234
232
222
216
220
220
210
193
191
207
225
231
221
212
218
230
232
221
201
188
190
220
214
214
217
216
205
195
194
200
208
214
215
214
213
212
211
210
209
211
214
219
218
213
209
207
204
202
205
219
232
230
214
202
202
210
210
202
197
206
220
231
231
226
224
223
223
217
202
186
185
209
205
210
214
207
198
194
197
199
194
195
203
214
214
202
190
191
198
207
211
214
213
208
203
201
201
200
203
211
219
216
199
184
186
201
213
213
204
202
210
226
234
231
218
208
205
207
205
197
192
194
199
210
213
207
200
204
211
210
195
185
193
213
215
204
192
191
200
206
205
203
201
203
203
202
202
202
205
211
210
201
192
186
193
204
212
216
215
213
214
221
231
230
217
203
196
200
206
208
204
196
207
213
213
206
206
210
215
209
196
189
195
208
212
207
206
214
222
225
215
200
195
200
208
208
205
205
210
213
209
198
198
204
211
207
204
207
217
223
217
214
218
224
218
206
200
200
207
210
212
215
223
213
200
199
205
209
204
194
190
193
199
203
204
205
211
222
234
237
225
205
194
199
209
214
212
211
217
221
214
201
201
213
216
206
197
201
212
214
202
194
201
215
218
214
210
210
212
209
209
230
228
204
183
185
202
207
198
186
182
187
194
201
209
212
209
210
211
217
215
204
195
197
206
213
216
219
224
224
215
202
197
203
206
203
201
205
210
201
185
180
191
207
216
216
217
218
211
199
196
228
216
193
178
181
197
207
206
198
190
187
192
204
220
228
219
199
185
187
195
201
200
201
204
208
211
215
220
218
207
196
190
192
198
206
216
222
218
202
188
187
195
204
205
203
204
206
201
195
188
211
202
191
181
182
193
205
214
216
212
204
202
208
225
233
226
208
188
183
190
201
207
209
204
199
198
204
214
213
206
196
191
192
202
217
230
232
222
209
201
202
205
205
201
196
196
197
199
198
194
197
195
190
184
182
188
199
210
220
230
229
220
213
211
215
218
211
201
197
198
204
208
209
203
193
191
200
212
217
212
202
196
198
208
219
225
221
211
203
203
208
211
214
214
211
209
210
212
214
210
197
195
190
185
183
190
197
201
209
222
231
224
208
196
194
199
202
202
199
198
198
200
199
196
191
192
199
209
212
208
201
199
206
212
218
210
200
193
197
209
217
218
222
228
231
228
222
220
220
220
206
198
190
186
194
207
209
204
199
201
209
211
205
196
192
194
200
202
199
195
194
193
197
200
201
202
200
194
189
189
193
201
209
215
214
203
189
188
204
221
227
219
216
223
229
226
218
216
216
218
204
197
193
197
211
226
226
214
197
188
191
203
213
214
210
206
208
212
208
201
195
198
207
213
218
213
202
189
180
185
195
205
207
208
203
201
196
199
211
219
214
201
196
204
212
213
214
213
218
216
195
197
200
210
223
234
231
220
204
191
191
203
216
224
224
219
222
226
226
215
202
200
211
223
230
225
210
196
193
203
212
209
203
194
193
199
201
203
202
197
191
188
191
198
204
208
212
219
220
211
196
199
202
210
218
226
227
222
213
203
195
195
202
212
220
220
221
226
226
215
200
191
200
218
229
224
210
203
206
214
220
212
202
192
188
192
199
199
192
185
186
198
210
212
205
202
209
217
218
210
200
201
201
201
204
214
222
224
217
209
198
188
187
191
200
207
209
209
206
201
192
190
196
206
214
211
204
201
206
210
213
211
203
195
187
187
196
202
203
198
199
210
220
219
205
198
200
209
214
210
200
201
198
194
195
203
212
218
214
208
204
202
193
185
183
188
194
195
191
191
192
200
204
201
197
197
202
207
208
206
204
205
204
199
192
189
198
216
223
218
210
208
211
209
201
193
196
206
212
210
193
199
200
195
193
194
193
198
199
204
215
221
215
198
182
178
186
194
192
189
192
200
203
197
191
193
204
218
220
211
203
197
199
203
204
204
209
217
224
221
213
208
206
199
193
192
203
211
211
203
192
202
202
197
194
187
181
181
187
200
216
225
223
210
191
179
184
194
200
193
186
186
190
192
192
195
205
217
218
210
201
193
199
209
216
215
209
205
207
210
213
214
212
203
194
196
210
213
200
184
199
204
201
198
198
194
188
184
187
196
203
204
207
203
195
186
185
193
200
195
185
180
184
195
201
200
197
195
192
192
194
201
207
216
220
216
207
197
197
205
216
220
218
211
205
206
210
203
185
170
202
201
195
195
201
207
205
196
193
192
195
190
191
194
197
191
184
182
187
192
195
196
196
204
209
203
193
179
172
180
196
209
215
216
213
207
200
197
201
209
218
220
217
212
211
206
198
187
177
179
196
193
188
190
202
217
219
207
193
187
191
196
200
201
198
193
183
175
181
193
206
212
209
207
207
204
193
183
180
189
201
208
207
204
200
195
195
201
211
217
218
213
205
205
204
200
190
184
186
196
191
182
176
179
200
219
224
206
182
172
186
209
222
217
205
195
188
186
189
195
203
206
206
203
202
199
195
196
197
198
196
193
191
192
192
192
196
206
216
217
208
197
191
192
195
196
194
195
197
202
199
184
175
177
197
216
221
203
180
171
187
212
225
220
207
198
198
197
192
185
183
190
198
200
198
193
195
203
207
199
182
174
180
192
200
200
202
206
211
208
198
189
189
193
197
199
200
196
194
195
206
191
180
182
197
205
205
198
195
197
202
207
207
206
204
200
199
196
183
169
170
183
199
202
197
191
196
207
211
200
180
173
180
196
210
213
209
203
199
197
195
196
198
198
199
203
202
195
185
187
200
190
188
196
200
195
191
199
213
222
212
198
187
187
191
198
198
192
180
171
175
190
201
201
196
191
195
204
211
210
198
186
182
190
204
213
210
202
196
194
198
200
198
195
198
204
204
196
186
187
184
184
195
208
205
193
188
198
218
226
216
199
186
185
189
195
199
200
196
192
194
200
197
198
197
196
195
198
205
215
212
200
186
185
192
203
208
208
206
204
199
194
187
186
188
194
198
197
199
198
183
186
203
216
213
202
193
199
208
213
214
211
202
195
194
199
209
213
210
208
205
200
195
197
201
202
196
191
194
205
207
199
191
193
199
203
205
209
218
213
197
181
176
183
188
189
189
193
200
206
193
199
209
215
215
208
205
200
198
201
211
218
214
203
195
200
212
213
210
203
198
195
194
196
204
206
198
189
188
191
191
191
197
212
219
213
204
205
212
209
194
177
175
184
195
194
187
189
197
202
195
206
211
209
204
205
205
203
197
198
205
214
213
204
192
192
199
200
195
193
195
195
193
196
202
205
200
190
183
184
188
192
201
212
219
215
203
194
195
196
194
185
180
186
195
202
195
186
185
186
192
199
204
200
192
192
200
206
200
191
189
199
207
202
189
179
176
178
183
193
201
204
200
195
200
206
205
191
177
177
189
200
201
194
193
196
195
191
188
190
193
191
185
187
195
203
199
187
174
172
190
192
195
193
190
191
202
208
200
185
180
187
201
199
187
175
171
175
185
197
210
205
198
194
200
211
208
191
174
174
189
203
199
188
179
183
188
191
193
192
192
190
189
193
200
204
202
190
180
177
196
193
194
195
193
203
214
216
199
182
176
184
195
195
187
179
182
188
193
196
195
191
187
193
202
210
206
191
179
179
188
195
198
197
193
190
188
190
194
192
189
185
191
203
214
213
205
197
194
192
196
197
194
189
194
206
218
215
194
177
174
182
191
194
190
190
191
192
192
186
182
179
185
192
204
207
201
189
183
184
185
189
196
200
203
197
188
183
185
185
181
179
188
205
219
217
205
196
196
197
194
200
195
186
184
196
207
207
194
179
175
181
189
195
196
194
189
184
182
183
181
182
188
195
201
202
197
189
183
187
192
193
195
195
199
198
193
184
179
180
181
179
180
188
199
204
197
189
187
190
196
205
201
191
184
185
192
198
198
195
191
190
190
193
195
192
186
181
179
184
187
191
191
193
192
190
190
188
184
190
200
204
198
195
199
207
206
195
184
185
191
189
182
177
178
187
193
190
188
191
205
209
206
196
186
183
186
194
203
211
212
205
195
191
186
187
189
193
191
188
186
189
193
193
187
184
183
188
194
201
208
209
203
203
206
212
209
200
192
195
199
196
189
185
184
191
199
204
206
202
205
208
203
194
184
181
182
189
194
201
207
207
200
193
187
188
195
203
202
191
183
186
195
199
191
178
175
188
201
207
206
203
202
205
206
203
195
188
189
190
190
189
193
200
205
204
203
209
212
204
199
201
197
189
183
185
189
188
178
175
183
194
199
198
195
195
198
203
200
190
182
184
195
203
197
183
177
185
199
202
194
191
197
201
202
195
184
175
176
179
183
187
192
200
202
198
194
195
197
193
191
191
191
189
193
199
199
193
177
167
172
183
194
196
194
193
192
192
194
192
184
181
186
195
198
192
186
185
188
190
188
188
194
196
197
195
189
177
175
179
190
197
196
189
186
186
184
179
177
180
182
176
181
189
199
204
204
198
191
188
190
191
192
188
183
178
178
185
193
195
184
171
167
179
194
201
197
189
184
186
193
198
199
197
193
194
192
185
186
194
206
209
201
193
190
190
185
175
171
178
175
169
172
181
191
196
199
203
211
216
213
205
197
190
180
173
172
185
194
195
184
169
163
175
194
203
201
191
185
188
194
202
205
198
190
184
182
190
201
205
204
199
197
203
204
198
184
176
181
188
179
176
175
180
184
187
195
205
220
225
216
205
199
197
190
182
178
185
191
189
184
179
181
190
197
199
194
191
189
191
192
195
202
199
189
177
180
192
204
197
184
177
186
198
200
190
182
185
194
194
192
188
186
186
189
191
196
203
214
213
202
191
191
195
196
191
184
185
187
187
186
190
201
207
202
189
181
184
192
194
189
189
191
192
190
187
189
195
194
183
171
168
173
177
177
178
186
197
199
191
205
214
218
220
220
216
211
203
208
218
213
199
182
183
194
196
190
190
202
220
228
219
205
195
190
186
183
189
202
214
222
224
224
218
211
207
215
227
229
217
205
207
218
228
227
217
205
200
201
206
207
212
213
208
203
205
213
222
228
224
210
193
184
189
201
205
203
200
208
216
217
208
197
191
191
191
191
195
205
213
213
212
213
214
209
205
206
211
213
212
207
211
217
220
218
210
201
198
200
211
209
208
204
200
189
199
220
243
243
220
198
194
202
212
215
211
208
211
214
216
214
209
205
208
211
209
204
204
214
219
214
203
200
208
215
217
214
210
209
208
210
215
215
210
208
211
213
216
215
218
207
200
201
199
191
199
218
237
232
204
186
196
216
227
222
212
210
213
217
216
212
210
215
224
226
218
204
202
213
228
227
209
199
205
220
234
233
223
213
208
211
210
203
196
199
212
228
233
227
216
204
198
204
209
205
202
206
211
211
201
197
205
216
222
218
212
210
211
211
208
206
207
214
223
224
212
194
194
209
230
230
214
200
204
221
239
242
231
217
206
203
200
194
191
199
214
230
233
219
202
213
214
216
218
214
206
202
205
211
218
223
217
214
211
214
213
208
201
197
195
196
201
207
213
211
200
192
196
215
231
229
212
199
204
219
231
230
223
214
208
205
201
202
209
219
225
225
216
202
193
227
233
230
218
212
210
212
217
222
231
233
224
214
212
215
216
210
200
194
194
197
201
203
204
204
198
200
209
225
234
227
207
197
204
217
219
211
204
208
212
215
214
215
225
235
233
221
203
195
196
229
234
226
214
204
207
213
218
220
219
218
216
215
221
224
224
218
211
207
208
207
204
201
200
204
206
208
217
230
237
227
205
192
199
213
213
204
194
202
216
223
218
214
218
223
224
218
204
197
200
222
220
216
210
203
203
208
215
212
202
194
200
213
222
224
218
214
213
216
217
214
206
201
205
213
214
214
218
227
234
225
201
185
187
203
212
211
207
212
219
221
216
205
198
201
210
216
213
206
201
215
213
212
210
207
206
210
218
213
200
189
195
211
219
213
203
198
204
214
215
210
204
204
213
220
220
216
219
225
224
212
194
184
186
197
208
216
225
229
224
215
203
196
192
196
204
214
216
213
205
209
212
208
207
209
217
222
222
215
205
199
206
214
215
207
198
198
206
212
207
200
196
203
209
211
209
210
219
223
217
200
193
195
200
203
205
216
230
233
219
198
188
189
194
202
205
211
217
217
211
213
216
207
199
206
217
219
209
197
197
204
211
213
211
208
209
214
216
211
198
187
183
192
200
202
202
205
218
222
212
200
198
206
213
209
206
211
219
217
201
184
180
189
201
207
208
209
214
215
217
227
226
210
196
199
207
205
189
179
186
200
204
203
204
211
221
223
213
202
193
184
182
186
195
200
204
208
211
212
208
205
203
206
207
207
211
215
213
203
191
188
196
205
213
211
208
209
212
213
212
229
225
208
197
197
203
202
193
187
190
196
193
191
200
213
223
213
201
196
200
205
203
199
200
202
203
204
199
196
199
202
205
201
199
205
215
222
215
203
196
207
223
226
217
206
204
208
213
213
208
216
214
206
199
198
203
207
211
211
209
201
194
193
204
212
213
201
195
200
214
223
224
217
212
205
198
193
191
191
196
203
205
203
203
211
222
226
215
204
204
218
233
232
215
200
196
207
218
219
207
210
211
206
201
200
203
207
211
213
217
213
206
206
206
206
200
196
198
205
213
215
218
222
221
212
198
191
193
199
204
205
207
209
212
220
225
222
215
203
201
209
218
219
211
200
199
206
216
217
207
211
208
202
199
199
205
203
200
198
204
212
215
212
206
199
192
192
200
204
200
196
203
218
227
222
207
200
201
208
210
206
209
210
215
216
214
210
206
204
203
204
206
207
209
206
200
195
199
205
207
212
199
185
184
196
209
209
197
187
188
202
212
215
207
196
189
193
200
204
201
199
206
220
227
224
216
207
203
199
199
205
210
211
209
202
193
191
198
208
216
213
207
205
208
207
200
191
191
201
208
215
199
183
183
196
208
208
197
186
186
197
213
218
209
195
187
194
205
214
217
216
218
219
219
217
215
209
195
184
188
203
214
215
207
195
183
181
191
206
216
214
205
205
207
204
197
193
201
211
213
216
209
201
197
199
203
198
194
190
192
203
215
220
211
195
187
197
212
222
219
214
210
210
214
217
216
205
188
181
191
208
218
216
209
201
194
189
189
193
196
196
200
208
209
201
192
198
215
226
216
212
210
206
203
201
201
199
198
197
199
202
207
210
204
194
192
202
211
212
203
193
192
201
218
226
217
202
187
189
201
213
216
215
210
208
205
201
195
189
184
188
200
218
217
201
184
188
211
227
221
200
200
199
196
199
210
218
220
214
203
195
191
188
186
190
199
208
210
201
193
189
195
208
218
222
212
201
197
200
207
210
213
213
210
204
201
200
205
204
198
198
209
222
222
205
186
179
196
215
220
198
201
200
196
196
210
225
232
224
207
197
189
182
179
186
201
213
212
202
196
202
213
218
211
200
196
199
208
209
207
208
214
217
210
196
190
197
209
219
219
216
218
222
219
207
196
190
196
207
211
198
213
216
205
193
196
207
215
211
203
202
205
204
196
191
200
212
212
204
197
201
211
213
200
184
182
195
208
210
208
209
217
222
211
196
192
198
210
219
221
220
221
220
211
204
201
205
211
209
202
196
215
223
209
194
189
189
194
194
193
204
220
225
216
202
197
202
206
198
183
181
191
200
197
184
181
188
197
199
199
202
207
209
205
204
205
207
207
207
208
208
206
203
194
193
199
215
223
211
193
196
206
210
208
200
200
200
195
191
193
202
211
218
212
202
194
192
193
189
181
182
193
201
200
191
183
184
183
184
186
190
189
189
197
205
207
205
200
198
196
190
182
180
183
191
201
213
213
201
186
201
201
201
207
214
220
218
208
199
192
200
204
202
196
191
191
187
185
189
198
211
217
212
202
195
189
185
182
180
185
191
193
194
202
207
204
196
194
196
196
190
181
181
189
203
208
206
197
190
191
206
208
209
209
217
224
221
206
191
188
198
205
202
192
190
191
189
188
197
215
228
223
208
199
199
202
198
192
192
198
206
210
213
214
210
203
195
194
199
203
202
200
201
203
206
205
201
196
197
200
206
209
209
206
206
214
211
195
176
173
190
207
208
200
195
194
194
194
197
206
206
195
187
192
204
213
207
201
197
201
207
210
213
212
207
201
199
205
208
208
208
209
210
204
195
190
195
205
212
207
207
208
202
198
205
212
210
194
178
178
190
202
200
197
196
197
198
196
195
189
181
174
180
194
208
211
205
201
197
193
189
190
196
201
202
200
202
209
210
206
200
203
205
197
183
180
193
205
211
204
211
205
200
203
217
220
212
202
199
204
205
198
187
185
190
195
198
198
195
190
185
187
195
201
201
196
195
197
197
192
181
178
186
194
199
199
201
204
202
198
197
202
204
194
184
183
194
204
202
197
205
201
201
212
223
218
209
206
217
224
217
200
187
184
190
196
201
205
202
200
202
206
204
198
191
188
193
200
203
200
194
188
187
189
193
198
199
199
194
197
202
205
202
192
185
187
201
205
201
194
187
187
196
207
210
203
200
206
214
217
211
205
198
194
196
203
211
210
206
200
203
204
196
187
187
196
201
203
203
208
209
202
190
188
191
197
200
201
200
202
204
205
197
181
175
183
202
214
213
203
177
174
182
189
192
195
201
205
202
200
202
208
202
194
193
203
213
208
198
191
195
194
187
186
198
211
208
199
192
198
202
200
191
191
199
206
205
204
205
204
199
191
182
174
170
176
194
210
217
211
184
180
182
186
192
203
210
208
201
201
207
212
202
186
180
192
203
201
195
190
191
189
186
193
209
219
208
190
178
183
190
191
190
196
207
210
207
204
205
201
192
181
177
177
180
183
188
199
208
210
195
197
199
200
200
204
208
211
214
216
218
219
208
190
179
181
189
195
197
200
199
195
189
193
205
212
204
189
179
183
189
192
193
195
200
202
201
199
198
197
191
184
184
191
197
195
192
192
198
201
188
202
212
210
202
194
198
208
213
213
213
217
217
207
192
182
183
186
196
205
208
204
191
182
186
197
203
201
195
195
201
204
199
192
189
188
189
192
192
193
192
194
200
204
200
194
188
189
193
196
181
194
206
202
196
191
198
206
203
196
198
209
221
218
202
187
182
184
190
194
202
202
189
178
175
187
201
207
206
206
209
212
205
196
188
186
188
191
196
197
196
199
204
208
200
186
185
189
193
193
184
191
194
193
196
202
211
209
195
184
191
206
217
211
197
188
189
191
190
184
183
184
186
184
186
190
198
199
201
204
205
207
206
207
204
198
191
191
197
201
198
197
201
204
201
190
187
192
196
195
191
195
193
193
197
208
214
208
192
182
189
199
204
199
190
190
198
200
193
181
171
174
184
195
202
202
197
194
192
193
191
194
204
211
212
200
188
181
187
191
192
185
188
198
205
203
195
192
198
200
189
200
204
201
195
197
199
197
192
187
188
192
194
197
195
198
200
200
194
184
177
176
185
196
202
205
204
197
189
183
185
194
202
209
207
198
187
177
179
185
185
181
179
188
201
207
197
191
196
205
189
202
209
200
190
181
183
194
198
199
196
191
193
196
198
199
199
199
195
191
189
188
190
191
192
197
201
196
186
183
191
204
206
202
199
198
197
190
186
188
192
188
181
184
194
200
195
187
187
197
201
203
201
190
178
173
180
192
203
205
202
196
194
194
195
195
198
200
196
192
190
190
191
191
188
189
189
185
183
187
203
212
205
195
190
196
200
199
195
196
197
194
194
199
203
201
194
185
183
188
205
200
191
179
174
174
182
187
192
194
196
195
195
193
193
195
201
204
201
193
185
184
191
197
193
186
180
181
185
192
202
204
201
195
189
184
185
189
193
193
192
192
201
214
217
204
192
185
186
189
196
195
187
179
183
188
187
180
170
172
182
193
197
196
197
201
205
208
202
195
186
185
192
199
197
189
181
188
194
194
188
190
196
200
192
182
174
179
187
187
185
186
193
203
205
199
191
188
190
190
186
187
186
187
195
204
201
182
160
158
174
192
198
197
197
200
201
199
199
198
190
186
190
197
197
193
188
193
198
195
187
187
193
196
192
186
185
189
194
193
189
187
182
181
186
192
197
195
188
187
190
187
185
187
198
207
206
191
174
170
180
190
193
191
189
186
188
189
195
195
188
180
185
196
205
202
192
191
195
201
202
198
193
187
186
191
201
208
210
204
196
188
183
182
190
200
202
194
179
176
194
187
184
184
189
194
193
192
194
192
190
188
188
186
186
187
185
188
193
191
183
180
186
204
215
214
200
191
193
201
204
202
197
192
189
194
203
212
212
204
193
189
192
199
205
202
193
181
174
175
193
188
188
188
187
184
180
189
203
208
200
189
185
188
195
197
195
193
191
189
189
190
196
206
212
212
205
196
195
193
194
198
199
203
202
197
202
204
203
196
187
188
194
202
200
191
181
180
185
187
191
189
191
196
199
193
187
189
200
207
200
189
186
190
197
199
198
193
189
189
192
195
196
196
196
196
196
195
192
191
188
191
196
201
201
198
201
202
199
193
190
189
191
187
180
179
184
195
200
193
209
225
234
235
229
216
204
195
204
217
221
215
208
210
218
216
205
195
197
202
201
193
191
194
201
199
193
191
196
207
210
211
209
207
206
208
218
227
225
211
195
193
202
213
216
207
197
198
210
228
204
211
220
223
216
208
203
206
214
218
212
207
203
210
215
213
206
203
203
205
199
188
182
189
200
208
209
208
210
209
203
200
204
211
219
218
216
212
207
200
194
195
202
209
210
207
198
199
215
238
198
193
199
205
204
206
212
224
228
215
199
197
204
214
215
211
206
207
213
216
211
198
190
194
207
221
225
226
225
218
207
204
210
221
223
217
214
212
215
213
210
209
210
210
212
213
215
218
224
234
193
181
190
203
207
209
218
228
228
212
197
198
209
217
216
211
208
212
219
222
218
211
208
211
220
222
221
222
222
220
216
213
217
218
210
206
217
236
245
237
225
218
217
214
213
219
230
234
226
217
203
191
200
211
214
210
210
214
213
208
203
207
211
214
214
211
211
212
214
213
210
210
215
222
222
211
201
200
209
215
217
216
211
203
193
199
219
245
254
239
223
216
217
216
213
219
230
233
220
203
225
223
217
212
207
207
208
208
207
206
210
211
210
205
200
197
197
199
199
195
195
201
208
213
207
196
189
194
204
215
211
203
192
191
192
200
215
231
234
221
209
208
216
222
220
217
220
223
217
206
241
248
230
204
194
207
219
221
212
207
210
211
209
203
194
189
186
185
186
186
188
191
197
200
198
193
195
205
216
218
206
190
186
193
208
211
211
209
212
208
204
204
213
223
222
215
209
211
216
220
235
245
227
202
194
208
224
229
216
209
208
208
210
211
211
208
200
194
192
192
193
192
193
200
205
208
212
217
225
222
206
189
187
202
219
219
209
199
206
210
208
201
200
207
213
209
206
205
214
222
221
224
215
202
197
206
211
214
211
208
208
206
209
214
222
224
217
209
207
207
204
198
197
209
222
225
221
221
225
224
210
191
188
198
212
214
211
211
218
220
212
199
191
195
205
212
212
207
208
214
213
207
200
200
200
201
197
200
205
207
206
205
209
213
217
215
210
209
212
212
210
205
205
213
221
220
215
218
223
225
214
201
192
193
198
204
212
220
225
219
209
196
193
197
208
216
218
214
208
207
206
199
191
192
200
204
203
202
204
204
204
205
210
212
209
202
198
198
201
200
202
203
206
206
202
201
204
214
222
221
216
212
209
208
201
198
203
211
215
209
200
194
195
202
208
214
215
218
220
210
205
206
197
193
201
208
212
208
205
207
211
212
212
209
207
207
206
201
193
188
188
195
201
200
195
192
199
208
211
211
210
215
225
227
220
210
205
203
204
202
200
198
201
205
206
203
207
218
228
222
219
222
214
204
204
208
206
202
204
214
227
222
209
197
203
218
224
214
199
191
191
196
199
200
199
201
201
198
197
198
203
210
218
222
226
226
220
212
205
206
210
215
216
215
208
202
205
217
228
228
218
220
214
209
208
207
202
192
197
214
230
220
199
188
201
220
227
218
209
208
210
209
201
199
203
206
203
196
192
198
207
208
205
201
208
218
222
214
208
211
222
232
233
224
214
209
211
219
225
223
202
202
203
209
217
218
207
195
193
203
214
208
199
195
203
212
208
203
206
214
219
216
206
201
203
206
203
198
198
205
210
211
202
191
191
201
210
212
207
209
220
233
234
224
213
211
218
222
220
209
200
201
206
217
228
228
212
194
188
193
201
203
202
202
203
202
195
194
199
203
205
206
212
217
216
210
204
201
200
204
208
211
207
198
194
201
210
214
206
200
204
212
215
211
204
203
211
213
206
197
213
209
210
220
230
230
211
190
182
188
199
205
204
202
201
199
199
201
202
199
195
203
221
236
235
224
212
207
204
206
208
212
210
203
201
207
218
218
208
195
189
190
194
196
198
201
201
199
196
191
221
204
196
203
217
220
206
188
181
186
199
205
204
200
198
199
206
214
211
205
205
214
229
239
236
227
218
211
208
211
214
216
211
203
200
204
211
215
212
203
193
188
193
199
204
203
201
198
196
196
223
200
184
189
198
201
193
184
184
193
203
206
203
193
188
194
205
209
209
205
207
215
219
218
214
211
206
200
198
205
212
214
210
207
204
200
198
202
210
214
209
205
207
214
215
209
201
204
205
205
221
203
194
192
195
190
181
178
185
196
207
211
205
193
185
182
192
197
194
190
192
195
196
196
196
196
188
180
182
195
205
209
208
210
213
207
196
197
205
213
213
215
220
223
215
200
195
205
212
212
210
204
201
200
195
190
181
178
184
194
208
215
213
200
187
184
189
191
187
180
178
181
186
193
200
198
186
177
184
198
208
207
207
210
212
209
202
198
203
202
203
208
219
218
201
181
177
195
212
214
200
202
202
200
202
202
197
189
184
188
201
210
212
206
202
204
207
204
194
184
184
189
197
205
210
209
201
197
200
209
212
213
210
209
206
202
200
199
198
195
190
198
209
211
198
179
172
183
201
207
202
204
206
202
200
206
208
204
193
188
194
202
205
206
214
226
231
220
204
195
199
207
212
211
209
210
210
212
210
209
213
221
224
215
202
194
195
197
195
192
192
199
209
214
211
201
188
185
191
195
207
214
212
202
194
197
206
209
202
194
198
201
204
206
213
227
234
225
205
195
200
212
216
211
202
199
201
204
200
200
208
221
224
213
200
195
198
198
195
194
198
208
218
220
221
216
207
200
195
192
206
215
213
200
190
192
201
207
203
199
202
209
211
207
206
213
220
213
199
187
192
206
214
208
196
192
193
191
189
193
202
206
201
195
193
197
203
201
198
197
199
204
206
207
206
206
210
211
208
197
201
204
205
200
196
199
205
206
199
197
203
210
213
208
205
205
206
200
191
186
196
209
213
203
193
190
194
196
195
196
194
188
176
176
185
194
198
199
203
206
197
184
179
181
187
192
201
211
209
198
201
200
202
204
205
206
208
204
198
198
202
210
209
204
201
203
201
192
190
199
215
222
214
199
191
191
202
207
207
202
193
185
181
188
194
194
194
195
201
204
194
181
176
181
187
189
195
199
201
195
206
207
211
210
207
205
205
201
198
198
203
207
203
196
198
203
201
192
196
209
221
220
206
194
194
197
204
211
213
207
198
195
203
211
209
203
196
195
197
195
195
197
203
202
198
192
194
198
200
196
208
218
218
210
200
200
202
203
200
200
202
203
193
191
198
205
201
193
195
203
206
197
188
190
198
204
206
211
213
211
207
208
213
215
209
203
202
204
198
195
197
209
219
212
194
185
193
204
208
202
211
218
215
208
201
203
206
203
201
203
200
194
183
189
200
206
201
194
194
200
198
186
182
189
199
205
202
202
208
211
213
212
212
205
196
192
199
205
204
196
198
208
212
200
183
179
195
211
216
208
214
216
212
211
217
217
208
200
202
209
207
198
186
191
202
206
199
196
203
211
211
201
193
192
196
196
193
189
194
203
211
213
208
201
189
182
187
196
200
196
196
202
204
198
189
191
203
216
213
202
215
210
208
213
221
218
210
204
209
217
219
213
208
207
209
205
201
200
208
218
221
214
202
193
191
192
191
186
185
192
201
206
205
199
189
181
181
185
188
188
191
197
203
206
206
206
209
207
197
186
205
197
197
198
205
210
213
216
217
215
218
223
223
218
211
206
204
202
201
205
210
209
197
189
189
196
201
196
191
191
198
203
202
198
194
189
185
182
179
180
189
198
209
209
208
206
207
203
187
175
191
185
182
180
182
197
212
219
211
204
206
213
213
204
200
203
206
199
191
191
198
200
192
185
190
204
207
202
192
194
200
202
200
198
198
196
190
185
180
182
191
203
206
202
195
195
203
204
194
185
190
184
178
173
176
190
207
212
208
199
199
198
191
185
188
199
202
197
190
191
198
197
192
192
202
211
204
192
183
187
198
200
196
193
192
193
192
189
188
191
199
203
204
195
186
185
195
206
207
202
193
195
193
192
192
193
196
206
211
212
204
196
186
185
190
198
202
200
199
200
201
198
197
199
206
208
199
189
182
185
191
192
191
189
189
189
190
192
197
200
200
202
203
201
190
180
184
197
209
212
191
200
211
217
213
202
195
203
213
217
211
203
199
197
199
203
204
203
200
197
195
196
194
190
188
192
195
198
198
195
191
190
192
197
198
194
191
194
198
200
199
202
210
210
192
170
167
185
204
211
188
199
209
219
216
207
198
200
200
203
210
214
214
208
200
201
203
200
192
183
184
190
191
181
172
175
191
203
211
208
199
193
193
201
206
203
196
194
197
196
194
199
208
208
186
162
161
182
202
205
187
193
195
199
199
203
200
192
185
188
208
220
219
205
192
190
196
198
191
181
181
186
191
188
181
178
184
195
206
210
203
196
194
199
202
201
195
190
190
189
189
193
200
196
184
170
173
190
201
202
186
191
192
190
192
197
197
191
188
193
207
214
207
194
184
186
195
201
200
191
181
183
192
199
200
193
192
196
203
205
201
196
197
202
202
197
190
184
186
191
192
195
196
197
196
191
188
194
201
205
184
193
199
198
195
196
197
201
204
203
203
198
193
190
186
190
199
210
211
201
189
184
192
199
201
201
205
209
205
199
194
197
206
210
205
196
188
183
188
197
202
197
195
201
205
201
190
189
198
209
183
191
199
200
195
197
206
212
209
201
193
192
196
198
197
195
200
210
211
203
193
191
193
194
194
200
206
209
202
195
197
205
208
202
195
191
188
188
191
200
202
197
193
196
202
196
186
178
185
199
185
188
188
186
189
199
212
213
202
189
184
189
200
205
201
199
199
202
200
195
189
190
193
195
192
194
195
191
188
193
204
213
202
182
172
178
188
194
194
195
195
192
192
196
199
193
177
166
168
180
187
185
179
179
187
201
209
208
195
185
184
188
193
197
199
200
202
201
196
191
186
186
191
195
194
190
183
182
183
194
204
205
196
179
169
174
184
192
195
192
190
191
197
206
204
194
176
165
167
173
186
186
184
185
195
203
205
195
187
189
196
197
193
193
197
204
207
203
199
197
194
189
191
189
187
183
182
189
195
196
190
192
196
197
190
180
179
184
193
191
189
190
199
207
204
197
187
183
185
185
185
189
187
188
195
205
204
193
184
187
200
204
198
196
198
203
202
199
201
204
206
200
192
188
184
179
182
194
202
196
185
186
195
205
200
189
184
187
193
189
186
186
189
193
196
200
204
204
199
193
196
193
187
185
190
204
210
204
189
184
187
193
194
194
195
194
190
189
196
202
204
198
196
198
198
188
181
182
191
196
191
187
187
188
190
194
199
201
195
182
173
172
175
181
190
203
210
207
195
185
206
200
188
184
189
199
204
203
196
186
178
180
185
190
190
189
187
188
194
195
193
191
195
206
211
201
185
178
184
195
197
189
183
179
186
197
209
209
198
181
170
170
175
183
195
202
204
195
185
182
206
202
199
197
195
190
188
190
199
194
185
179
182
185
189
192
195
195
197
195
191
191
192
198
202
202
196
190
192
194
194
187
182
182
189
198
208
208
199
188
182
183
185
188
193
195
196
195
193
191
203
201
197
196
193
184
177
181
191
196
192
188
182
182
187
193
202
204
200
197
194
191
184
180
185
191
197
197
195
194
189
186
183
184
188
193
198
199
197
193
193
193
193
187
182
183
195
207
209
201
220
227
232
227
220
211
204
204
208
214
218
214
208
205
212
218
225
226
216
204
196
198
207
219
225
222
215
213
211
209
207
206
211
221
224
221
211
205
202
204
205
206
207
207
208
207
206
213
222
228
214
217
221
223
216
210
203
200
202
206
211
214
215
215
214
213
213
212
212
206
200
199
206
216
222
226
229
231
227
218
206
201
210
223
234
228
212
197
191
196
203
208
206
204
206
209
211
218
223
233
201
197
201
208
213
211
211
212
212
209
209
208
213
213
211
206
205
209
212
215
212
207
205
205
211
220
228
234
231
221
212
213
223
229
224
213
207
209
211
211
211
212
215
215
214
214
214
216
220
229
195
184
192
206
212
211
213
219
222
218
209
206
203
200
198
200
205
210
213
215
216
211
206
204
206
212
218
223
221
214
215
225
235
226
201
182
191
222
240
235
223
220
225
226
221
216
215
215
216
216
204
194
201
211
213
211
212
213
212
206
201
196
195
192
194
197
204
209
214
213
213
211
209
208
205
205
209
214
214
211
213
220
229
216
186
167
184
221
248
246
230
223
227
229
220
216
218
220
218
212
217
217
211
206
203
208
213
209
197
185
184
190
195
195
192
193
200
209
214
212
209
207
206
203
199
199
205
214
217
215
210
206
208
206
194
185
193
216
236
238
227
222
226
228
221
214
217
226
227
218
225
235
217
197
190
207
220
217
199
183
184
192
200
200
194
190
189
197
204
207
206
201
201
199
197
198
204
216
224
217
205
194
198
209
214
209
204
210
224
226
219
214
219
225
220
211
208
217
226
221
219
234
217
196
192
209
224
223
211
201
201
204
205
204
201
195
186
180
185
194
198
197
197
202
207
209
212
221
222
214
198
188
201
220
224
213
198
198
211
219
216
212
213
220
220
210
201
204
214
221
205
212
205
197
200
209
211
205
207
211
215
212
206
205
205
199
187
178
181
190
196
193
194
202
213
214
214
215
216
209
197
194
207
221
219
206
192
194
204
212
215
214
216
221
224
217
207
198
203
214
195
189
188
195
202
199
188
180
186
201
209
209
206
205
205
199
191
188
193
201
202
196
194
199
203
201
201
204
212
214
212
213
212
211
209
202
200
199
200
205
214
223
228
229
227
223
215
208
208
215
190
182
183
193
203
197
186
179
182
189
192
196
205
209
212
206
202
198
197
201
206
208
207
202
194
188
188
198
210
223
229
229
221
209
202
201
203
202
200
203
214
222
227
225
219
213
213
217
222
218
196
198
199
202
204
204
202
201
203
203
201
202
206
210
214
213
210
205
198
199
208
220
219
213
200
192
189
193
199
211
221
222
221
216
213
212
208
204
206
210
213
214
214
212
208
202
205
218
229
223
210
217
215
210
206
208
207
210
218
227
230
224
211
203
205
214
216
209
200
202
211
218
218
213
207
204
198
193
192
197
203
208
212
220
225
225
218
210
211
215
213
208
205
210
210
207
205
215
226
223
213
211
207
206
208
209
204
200
208
227
241
234
210
196
200
210
214
209
201
203
208
207
200
197
204
209
211
206
202
206
212
216
216
211
209
207
206
210
213
217
209
202
202
211
218
217
210
211
213
213
197
189
188
199
214
220
208
190
188
207
225
224
206
196
202
210
207
199
192
195
200
197
191
189
199
213
222
220
218
223
231
234
221
199
181
178
190
206
214
213
208
203
206
212
218
218
215
210
205
202
191
184
187
205
228
232
214
193
187
200
214
211
201
197
204
211
203
192
183
189
194
197
199
202
210
219
225
220
212
211
218
225
216
194
176
179
201
216
216
208
202
204
209
212
211
217
218
215
206
199
202
194
199
216
232
233
216
201
198
208
214
210
199
195
202
212
209
200
190
189
197
204
213
219
223
227
226
216
202
195
198
207
208
197
192
205
224
229
216
201
193
200
208
210
212
218
226
224
212
199
212
195
198
216
230
228
210
201
201
210
212
206
194
189
199
214
222
214
200
192
196
204
214
217
218
218
216
212
203
201
202
206
206
206
210
222
232
230
217
201
194
197
205
211
216
222
226
224
212
202
210
193
196
216
228
223
206
198
202
208
205
195
185
185
199
216
226
217
199
183
183
192
199
202
201
200
196
195
198
206
208
206
203
209
219
224
222
222
224
219
210
207
210
215
218
219
214
212
207
207
203
191
198
216
225
219
202
195
200
206
205
197
191
190
199
214
220
208
190
177
178
185
189
189
191
191
183
180
188
201
204
194
190
201
213
214
208
213
225
231
224
215
215
218
214
203
197
201
208
211
198
193
200
212
221
215
199
188
189
198
209
214
214
205
201
204
205
199
194
192
194
194
188
185
192
196
190
187
193
205
206
193
181
187
197
203
201
208
219
221
210
203
208
210
206
194
190
199
208
210
199
197
200
206
209
205
192
177
170
181
204
223
230
222
211
204
201
199
197
202
205
199
189
187
197
209
212
209
210
213
211
201
191
188
192
193
196
201
205
201
192
188
192
197
199
195
195
197
202
199
202
199
199
201
203
202
193
178
167
174
193
213
223
221
219
215
210
202
196
195
197
194
189
191
202
214
220
217
214
211
209
207
205
200
196
195
197
199
197
192
189
187
189
194
200
204
202
196
193
190
204
200
196
196
197
199
198
193
188
191
198
207
207
204
206
212
213
206
197
192
194
194
193
195
203
210
210
205
200
198
202
203
202
197
196
199
202
200
198
194
196
198
201
205
211
215
210
201
197
196
205
200
193
187
190
197
204
207
206
209
213
211
200
190
192
204
211
207
202
198
202
204
199
196
201
205
205
198
198
200
207
203
190
186
191
198
203
201
200
203
205
207
210
213
219
220
217
213
209
202
205
202
197
189
190
197
206
208
205
206
211
211
202
195
197
207
210
206
196
198
208
210
204
196
197
203
209
209
208
212
217
209
195
188
191
196
194
196
202
210
209
204
204
208
210
210
213
213
209
196
204
203
202
199
194
195
200
200
199
198
202
205
203
203
206
211
209
198
191
192
206
214
209
199
197
199
208
212
212
211
204
201
201
204
201
196
192
194
201
205
199
194
196
200
198
194
196
198
196
185
201
202
205
202
195
193
197
202
203
199
201
201
202
201
207
213
207
193
188
196
207
218
217
209
198
192
196
208
212
200
183
180
194
207
206
199
196
197
199
193
190
194
201
201
191
181
180
184
186
182
202
203
204
200
196
200
208
215
213
208
202
198
197
201
209
214
206
194
193
200
212
218
217
209
198
190
194
208
217
205
184
177
189
198
197
193
193
195
193
187
190
205
211
202
186
178
182
189
190
187
205
206
202
196
194
200
208
211
209
206
202
196
193
204
220
222
207
194
193
203
213
211
204
198
196
193
195
206
218
215
206
200
200
200
195
190
190
190
187
187
197
213
215
200
184
186
201
210
206
196
207
206
200
194
193
196
192
191
192
200
202
195
193
206
221
223
206
192
191
203
212
206
194
194
196
196
192
190
195
206
215
219
216
214
206
197
190
188
186
187
199
207
208
200
194
200
212
218
212
200
208
204
198
195
193
193
190
188
194
202
204
198
196
203
212
210
199
190
191
200
211
208
200
198
202
200
190
175
174
188
202
212
216
215
209
200
192
189
185
185
187
195
207
214
214
212
210
204
195
187
208
202
198
194
192
197
205
209
208
207
206
207
205
203
199
195
193
190
191
198
210
215
210
205
200
197
193
186
184
190
197
201
206
207
204
199
195
192
185
178
178
191
210
225
226
216
205
191
176
172
207
208
201
194
188
196
210
221
215
209
206
209
210
205
195
191
193
192
194
200
209
213
207
197
191
194
199
204
208
208
208
208
206
202
199
196
197
196
189
183
186
199
212
218
214
209
208
199
182
172
203
207
202
194
184
190
199
208
206
202
198
200
204
208
208
205
199
196
197
201
205
203
196
191
189
193
199
206
210
211
214
211
204
199
192
193
197
200
199
195
198
206
211
207
198
198
204
206
197
185
202
200
202
200
195
190
189
192
198
198
192
188
192
207
217
215
207
200
197
198
197
199
196
199
199
196
194
192
192
193
196
197
197
196
195
195
198
203
206
204
201
205
211
206
194
182
184
196
202
200
204
200
204
214
214
201
188
185
194
203
198
191
190
198
207
212
209
205
198
189
188
195
203
208
205
198
192
188
186
183
178
176
186
201
209
205
197
199
204
205
200
203
211
210
190
167
162
178
197
202
211
204
208
218
221
208
191
181
186
199
207
206
198
194
193
201
207
203
196
186
185
195
205
209
205
199
195
195
193
190
179
172
179
198
208
206
197
194
195
193
190
193
203
202
186
166
165
183
198
201
208
202
203
205
208
203
191
178
177
189
206
212
204
194
190
194
199
202
197
189
190
194
203
207
205
200
196
194
195
196
192
182
177
182
188
193
194
193
190
184
180
183
191
193
186
181
189
200
205
201
192
195
195
195
197
200
195
188
187
193
202
202
195
189
187
191
197
202
204
197
190
187
196
203
205
199
193
193
197
197
197
194
190
186
185
189
192
193
192
189
187
189
192
193
196
194
195
200
205
202
184
192
195
197
197
203
209
211
208
204
200
195
189
185
181
178
189
204
213
204
189
184
191
198
198
195
196
199
201
198
196
200
206
205
200
193
192
193
197
201
204
205
204
204
202
193
185
189
200
203
187
191
191
190
194
207
221
222
211
199
195
195
198
194
181
172
182
200
211
203
188
186
192
197
194
196
203
208
204
198
198
204
206
204
200
196
194
194
198
206
209
206
203
201
198
186
177
182
197
202
189
189
187
184
191
211
223
220
199
185
184
194
202
201
191
182
187
197
199
193
188
189
195
198
196
198
200
201
200
199
204
203
192
184
188
198
207
204
200
198
198
195
191
189
186
180
174
179
192
195
186
186
184
188
200
216
224
216
198
187
183
187
189
192
194
200
203
200
195
189
188
192
195
197
194
191
187
187
191
199
205
201
186
180
188
206
218
214
201
194
190
190
188
187
183
177
175
178
190
192
182
184
187
195
207
216
216
211
204
203
200
190
180
180
192
204
206
200
195
198
199
197
192
188
184
177
176
182
192
197
197
194
194
196
200
201
202
201
198
192
191
191
195
193
186
180
179
186
193
194
183
187
189
190
195
203
207
208
205
210
208
199
187
184
189
192
188
182
192
207
213
202
189
180
179
177
180
187
192
192
187
189
200
208
202
187
178
181
187
190
191
194
197
196
188
184
187
198
205
205
191
190
186
180
182
195
206
208
204
199
196
193
194
193
192
184
170
166
181
203
212
201
187
183
188
191
190
187
187
187
185
186
192
197
194
188
179
177
180
183
188
190
191
189
189
188
193
202
206
204
198
194
187
182
185
194
205
208
203
189
185
185
192
196
195
184
172
170
182
195
200
192
183
184
195
199
195
189
186
188
190
185
182
184
190
195
193
188
183
184
188
190
190
186
191
196
202
204
201
197
202
197
194
194
194
193
198
198
198
192
187
188
191
191
189
185
187
193
195
193
191
184
180
182
188
194
196
196
197
198
195
186
179
179
185
191
195
193
192
191
194
196
194
189
192
199
204
205
198
192
205
197
191
190
191
188
186
188
193
194
192
192
190
185
182
187
198
204
202
197
192
188
181
180
183
189
193
197
204
206
198
189
180
177
177
179
184
191
192
191
191
194
195
191
187
191
200
207
202
193
203
206
212
215
216
215
222
224
224
219
213
203
194
186
189
204
218
224
214
201
198
209
224
231
227
220
219
224
227
224
219
215
217
227
232
229
218
205
199
204
213
217
217
213
212
214
216
218
212
206
206
207
209
212
216
222
221
213
203
201
203
206
208
209
207
205
209
213
212
207
208
216
225
225
218
216
220
227
229
223
214
206
207
215
226
228
219
204
196
203
215
223
218
213
210
212
216
217
213
208
210
207
204
205
211
219
220
211
198
195
199
205
210
211
207
205
205
212
214
215
215
216
216
211
205
203
208
216
221
220
218
216
213
213
213
219
220
219
211
203
205
211
217
217
214
210
207
204
204
209
211
205
201
199
202
210
214
211
200
195
197
200
200
199
199
201
205
209
211
210
209
208
207
205
201
203
206
213
214
219
223
227
227
215
206
203
212
224
226
215
203
203
209
217
215
208
197
192
200
210
209
203
203
202
204
211
216
213
200
190
187
191
198
199
200
203
205
206
203
202
203
205
206
205
207
215
221
226
224
220
218
220
226
223
212
199
200
216
229
232
219
207
207
212
213
208
200
199
204
212
199
201
203
205
210
215
218
213
199
184
182
191
205
212
212
210
210
212
214
213
213
211
210
212
214
220
229
235
232
223
212
206
212
223
222
211
203
212
231
242
231
215
205
208
211
210
210
211
213
210
195
203
204
203
207
215
218
213
202
193
192
198
207
214
220
220
218
217
220
222
219
214
210
212
213
216
221
226
228
220
204
197
209
224
225
212
200
208
230
240
230
214
206
210
213
213
211
211
211
208
196
207
204
201
203
212
215
214
211
211
209
206
204
211
220
221
209
199
200
207
210
207
202
206
210
212
213
217
218
209
199
204
222
235
221
198
182
194
217
227
223
214
214
219
222
216
210
206
208
208
197
201
200
201
206
213
214
210
209
213
213
207
204
207
210
205
188
177
179
193
199
196
193
199
206
210
210
207
208
201
198
212
232
237
222
199
182
186
198
210
217
222
225
226
224
218
214
209
210
212
191
185
193
205
220
224
214
203
198
201
204
204
204
204
201
193
183
180
188
198
200
197
196
200
206
209
207
203
202
201
207
216
221
222
218
216
210
201
194
196
213
227
230
222
215
214
215
219
221
220
187
182
196
216
232
227
214
202
196
194
191
192
196
201
201
197
194
198
202
207
207
209
209
212
211
208
204
200
201
209
216
213
202
195
203
218
226
218
204
202
210
217
217
210
205
206
213
222
226
221
191
195
208
221
227
223
212
208
205
202
191
188
193
204
210
210
207
204
203
206
211
216
215
212
209
206
202
200
202
207
211
203
189
186
196
210
219
220
217
215
209
199
197
203
207
209
208
213
218
216
203
206
211
213
214
210
209
207
208
204
202
200
203
209
214
212
206
202
200
207
210
209
204
201
204
206
206
203
200
201
202
198
198
202
207
208
207
209
220
224
210
190
185
201
218
218
208
205
207
211
210
205
199
199
204
207
204
196
197
202
211
214
211
208
208
207
200
198
196
202
204
201
196
197
205
211
210
205
202
207
215
224
229
223
212
197
190
201
218
223
210
190
187
204
219
218
204
199
201
207
209
195
189
191
205
213
206
193
190
202
215
217
207
200
202
206
202
195
191
195
200
201
202
205
211
216
214
206
204
215
234
251
249
228
201
183
186
204
219
220
210
200
201
209
213
208
202
199
205
208
200
193
189
196
207
215
213
203
203
212
217
210
198
197
204
216
210
193
183
189
204
211
212
210
213
218
218
209
202
205
220
237
235
213
193
188
203
218
221
216
211
211
214
211
208
204
203
208
210
208
200
196
198
201
207
213
215
217
219
220
214
204
195
198
214
226
216
193
179
185
204
214
210
203
205
214
221
218
202
194
197
209
213
205
197
204
222
227
221
208
207
213
219
214
209
206
211
215
212
206
200
198
206
213
214
212
209
215
220
220
209
198
191
198
215
231
223
202
182
183
196
203
199
195
197
207
214
214
206
201
200
204
209
207
207
212
221
222
215
202
201
208
216
214
208
207
209
212
209
202
199
198
210
226
228
214
205
206
213
212
204
189
184
192
213
231
233
216
193
183
186
193
193
194
198
200
198
198
202
210
212
210
206
208
212
213
215
216
217
210
203
203
205
205
200
196
197
202
204
203
188
195
210
225
230
222
207
206
209
210
203
194
188
194
209
226
232
222
206
195
197
202
203
198
198
199
191
189
196
212
216
206
198
202
208
208
205
210
219
217
205
200
202
203
199
194
194
201
206
210
190
192
198
208
217
220
214
206
204
206
208
211
210
205
208
212
215
212
210
216
223
218
205
192
194
202
201
198
199
208
209
198
191
196
200
198
197
204
214
212
200
197
202
212
211
206
206
209
211
209
200
193
194
200
211
216
214
204
195
194
204
214
222
218
209
199
193
195
206
220
226
216
194
181
190
207
214
212
206
202
197
194
193
198
200
195
193
198
204
201
195
194
199
206
212
212
210
208
203
198
202
196
197
205
209
213
207
194
185
184
192
201
210
208
202
194
186
188
198
207
209
196
179
179
194
210
216
214
206
197
190
190
194
200
199
198
199
202
205
203
200
195
189
189
196
202
203
198
194
192
201
196
197
202
207
206
198
190
187
190
195
197
194
189
186
184
186
191
200
207
200
187
177
184
201
212
213
205
202
199
194
188
187
189
196
201
205
205
207
209
207
199
188
184
191
202
204
199
197
199
203
198
190
190
193
197
196
194
193
202
210
208
195
182
179
185
192
200
205
210
207
198
187
190
205
213
212
205
205
212
211
201
189
187
193
202
204
203
207
211
212
206
199
200
207
213
215
212
210
206
209
203
192
188
189
198
204
201
201
208
215
215
204
196
194
199
205
203
201
207
208
202
193
195
204
213
212
206
210
216
221
217
207
203
203
204
202
198
202
209
208
207
208
213
217
217
217
214
208
199
205
207
206
201
197
199
205
205
204
205
209
209
203
200
205
211
212
203
196
195
198
198
197
199
204
206
204
203
201
201
202
205
210
214
209
205
202
206
206
204
197
196
202
211
211
207
201
197
193
186
200
204
209
208
201
199
202
206
205
201
201
200
201
201
204
208
207
200
196
194
195
201
209
212
204
194
192
197
197
185
173
175
191
203
201
198
203
208
208
200
190
192
199
201
198
191
186
184
185
185
202
201
201
200
198
199
204
205
202
198
198
201
206
206
206
207
200
196
197
202
208
215
223
221
205
194
192
204
208
192
171
168
182
194
194
190
189
193
192
189
195
204
207
199
188
186
191
193
192
191
204
199
190
186
186
196
202
200
195
195
199
201
208
212
215
212
204
197
198
205
213
219
220
213
204
197
199
209
216
205
191
186
194
203
202
196
187
179
175
183
202
216
211
194
183
190
209
212
205
197
200
199
191
184
182
185
190
189
190
194
197
196
194
202
214
220
211
201
196
201
207
206
203
201
203
202
199
200
203
204
201
203
207
215
219
215
201
188
178
184
201
213
207
192
184
192
210
216
210
202
189
198
198
192
183
184
186
187
190
193
191
181
175
182
199
210
209
200
194
197
204
204
201
202
206
204
195
186
185
194
200
202
204
212
217
217
210
202
193
191
195
200
203
199
192
190
194
202
204
204
191
198
202
200
192
191
192
196
195
192
186
178
176
180
186
193
195
193
195
199
204
209
211
210
208
201
194
191
189
195
198
195
196
199
202
202
203
204
202
194
189
192
200
206
201
191
189
191
196
201
202
206
204
199
193
192
197
206
203
195
190
191
198
199
195
188
186
195
199
201
202
206
209
207
201
195
197
206
210
206
198
195
197
197
193
192
199
204
204
193
183
188
197
203
199
197
200
200
197
188
205
205
203
199
193
192
195
203
202
199
197
201
213
219
212
201
194
197
202
202
197
195
195
196
193
191
197
208
212
206
199
198
202
199
194
194
204
212
207
193
183
186
196
201
200
202
208
210
199
185
206
202
200
200
199
195
190
191
197
199
198
199
211
220
219
208
197
199
203
202
194
192
195
198
197
193
193
194
197
199
200
200
201
201
201
203
209
215
208
196
184
190
204
210
208
201
202
205
198
186
212
200
196
201
205
198
185
180
190
200
201
199
201
206
205
200
195
198
203
204
202
200
205
211
210
202
192
187
189
195
198
197
196
202
207
206
201
199
198
194
190
196
211
218
211
200
193
192
189
186
220
204
199
202
203
197
186
179
186
196
201
199
196
197
196
195
196
200
205
209
211
211
212
214
216
213
204
194
192
196
197
191
189
195
201
199
190
186
187
189
189
195
206
214
212
204
197
195
190
186
213
206
204
204
202
198
191
185
185
186
189
190
193
196
204
205
205
203
204
207
211
211
209
210
212
213
208
200
196
195
194
188
182
184
187
191
194
194
191
185
183
185
194
202
210
210
209
203
198
190
196
200
202
205
207
207
204
193
185
181
181
182
186
193
204
211
209
204
204
202
201
197
198
197
199
199
197
197
195
196
194
194
193
188
188
193
203
209
204
191
181
179
183
191
200
204
207
203
204
201
188
195
196
199
207
211
207
199
191
188
188
187
189
190
190
192
193
200
202
197
190
187
189
192
190
189
190
194
196
197
200
206
208
205
201
202
204
208
207
201
192
186
185
188
192
190
190
198
205
206
200
201
195
190
194
201
202
200
192
191
195
199
199
191
178
172
178
192
200
193
187
183
188
193
193
193
196
201
198
199
202
206
207
206
205
204
204
202
203
205
204
198
193
193
190
185
185
195
208
201
209
206
195
185
184
193
201
200
193
191
195
199
198
191
182
181
188
196
200
192
189
191
193
194
195
199
204
207
201
198
194
194
190
193
202
214
216
205
198
198
201
200
196
193
187
182
183
195
207
196
204
201
193
189
192
201
202
199
194
195
194
189
184
182
190
202
211
208
203
197
198
200
198
195
193
193
195
198
198
196
192
184
182
187
204
223
228
214
197
190
190
191
190
188
182
178
181
192
203
199
191
191
190
194
199
202
200
197
193
199
197
189
178
178
189
203
208
205
203
208
209
202
193
189
189
190
189
189
192
196
196
193
192
195
201
209
210
204
197
190
188
185
183
178
172
170
178
189
202
204
192
192
191
193
194
193
189
187
189
196
196
192
188
187
189
188
179
178
193
211
217
203
186
183
192
199
197
190
190
194
199
203
200
197
193
187
183
186
193
199
197
192
184
179
173
173
179
192
205
209
193
194
190
189
184
183
185
185
186
187
187
190
194
200
197
183
162
158
178
205
217
203
185
184
197
210
211
199
190
191
194
193
191
194
191
187
178
177
189
202
210
205
196
189
184
178
182
196
205
207
189
190
190
189
187
185
185
188
188
185
183
187
195
202
204
195
179
171
178
195
205
200
191
190
201
211
214
207
196
191
188
187
185
192
198
195
187
182
189
203
213
215
208
199
191
187
191
196
201
196
182
180
185
192
194
195
194
192
191
189
189
192
196
198
199
199
199
195
192
191
192
192
192
194
201
203
205
204
200
195
191
190
193
197
197
192
187
187
192
202
210
212
210
203
193
188
189
192
191
185
186
180
183
191
199
202
199
195
192
191
192
194
196
194
192
191
196
200
196
192
189
188
192
195
197
194
191
189
194
198
198
198
199
196
188
179
179
188
198
200
197
198
201
200
191
184
185
187
186
185
184
185
198
210
215
220
224
230
229
219
210
202
198
199
206
210
212
207
200
198
206
218
226
227
221
214
211
211
213
217
219
216
208
204
207
217
225
224
221
214
215
216
216
215
217
217
218
214
208
203
195
195
199
203
214
222
224
219
207
202
202
203
206
209
207
206
204
204
203
210
215
218
219
216
213
211
210
206
202
203
210
211
205
201
212
228
239
236
220
213
215
217
219
215
214
213
213
210
206
202
214
212
206
201
209
221
221
208
195
192
198
205
206
205
203
201
201
205
211
215
217
215
212
210
205
200
195
189
190
200
209
210
203
200
212
232
245
240
221
208
201
204
209
211
209
206
204
205
207
211
219
219
209
199
202
213
218
209
195
193
201
208
208
204
200
200
203
206
209
209
208
208
210
208
205
200
193
190
196
210
220
215
202
198
212
230
238
232
220
206
197
194
200
207
210
207
202
201
207
217
213
210
204
200
203
212
217
212
203
198
205
217
219
215
209
205
206
204
201
199
201
206
210
212
213
215
215
214
220
227
225
216
203
208
222
229
229
218
219
222
215
202
196
204
213
214
206
201
204
211
201
200
203
206
214
215
216
211
204
204
211
221
227
224
220
217
215
210
205
203
208
213
217
220
225
229
231
231
230
227
217
206
203
213
227
225
212
208
217
231
227
207
192
195
208
212
209
202
199
200
195
194
204
216
220
214
204
200
204
212
216
216
215
217
224
232
229
220
214
212
215
216
218
222
224
226
222
221
219
215
205
199
204
216
216
204
192
196
216
229
224
206
190
191
201
210
210
206
198
196
199
198
204
213
214
207
197
197
208
218
215
200
196
208
228
239
232
219
214
214
213
209
206
208
212
213
209
208
208
204
201
205
217
218
205
188
183
196
216
223
216
205
199
203
209
213
213
209
204
201
203
198
201
211
214
211
209
207
210
211
204
194
192
207
226
234
223
210
207
211
210
200
197
204
212
215
212
206
204
201
203
214
221
219
211
202
204
211
214
211
212
214
215
215
211
213
216
219
218
213
201
196
203
215
229
232
229
222
212
205
197
193
196
205
211
213
209
207
209
213
210
204
205
214
226
232
227
216
207
204
207
214
215
216
221
230
236
228
214
205
212
219
219
210
202
206
216
225
226
218
200
201
212
226
239
239
233
227
220
212
203
193
189
193
196
196
199
205
210
214
211
210
208
214
224
230
228
217
210
209
211
211
205
205
216
229
236
228
218
212
213
211
203
198
199
206
214
217
216
212
200
203
212
220
226
224
221
220
218
212
200
188
183
187
194
197
197
203
210
215
211
202
195
193
201
209
216
215
213
213
211
206
199
197
202
208
212
215
223
226
215
196
184
192
206
215
211
204
200
205
200
200
200
201
203
208
207
205
200
195
189
187
192
203
208
206
199
201
210
215
209
194
180
178
186
198
207
213
214
214
210
204
204
205
205
201
196
206
221
230
215
190
181
196
216
220
208
195
194
206
204
199
193
192
199
202
202
195
190
188
191
199
206
214
214
207
200
204
210
212
205
198
192
197
204
206
202
203
204
207
211
212
215
217
214
206
199
203
216
223
216
203
199
208
216
211
203
197
203
215
210
210
203
199
200
203
201
198
201
204
208
210
208
207
203
201
201
203
208
206
203
206
215
226
223
210
196
190
191
201
211
220
224
223
218
212
205
205
213
218
219
218
218
215
208
196
191
197
212
216
211
218
213
202
198
200
208
212
214
213
210
204
200
199
200
203
203
200
199
201
204
212
219
222
215
205
194
191
193
199
208
216
220
218
212
210
214
214
217
217
218
219
218
209
198
186
183
192
207
209
208
215
212
200
189
195
213
224
219
206
197
193
199
208
219
222
213
196
191
198
208
211
206
199
199
201
206
209
207
204
201
208
210
208
203
204
211
218
219
215
213
210
214
211
201
191
187
190
198
204
204
209
210
202
189
189
205
219
218
206
195
193
203
218
234
236
221
200
192
198
209
211
201
196
200
212
220
222
218
212
209
208
209
206
201
202
209
213
211
202
197
203
213
214
208
201
194
193
196
203
198
206
209
204
192
186
189
201
210
210
203
198
201
210
222
226
219
207
199
200
208
212
208
207
211
217
218
217
216
217
218
214
209
208
207
205
208
207
202
192
187
195
205
209
202
199
198
199
200
201
195
207
207
202
194
188
190
197
204
209
206
201
199
198
200
204
209
208
203
203
208
214
213
208
209
210
210
209
210
214
217
213
210
212
210
205
202
200
200
193
186
193
202
205
200
197
200
208
206
202
202
208
203
198
196
204
207
206
204
200
200
201
204
201
197
198
199
203
204
207
214
215
207
197
196
206
212
209
205
204
203
205
211
217
212
199
192
195
199
196
194
198
209
216
212
206
207
211
211
207
205
202
200
200
207
216
222
219
209
196
193
197
204
207
205
198
197
199
202
208
214
209
197
189
195
207
215
212
203
194
191
200
213
224
216
200
191
195
201
201
199
204
212
219
216
209
207
207
206
206
200
198
202
207
209
213
214
216
210
198
187
187
195
202
201
197
193
195
201
208
205
198
192
194
204
210
212
207
202
195
193
200
213
223
218
208
202
203
204
204
204
204
207
205
203
202
201
197
193
195
199
201
203
207
203
197
194
198
200
196
191
188
190
190
188
185
187
195
205
210
204
195
193
199
209
209
203
203
205
208
204
200
201
208
212
213
208
205
206
207
207
203
197
190
189
190
192
191
190
193
211
211
203
197
193
192
192
191
191
194
198
202
201
193
188
184
186
196
207
212
206
198
195
201
208
208
201
202
211
219
212
200
196
199
208
213
209
207
208
210
209
203
195
189
188
189
191
195
198
202
213
212
203
192
192
199
204
201
195
198
209
217
212
204
198
197
197
200
204
208
204
197
195
203
211
212
205
203
209
215
207
197
194
199
208
211
211
210
211
211
206
199
195
196
194
193
195
198
201
207
205
209
207
202
200
202
206
206
204
207
214
216
211
204
202
203
205
204
204
200
193
185
186
199
210
215
209
202
200
197
191
188
191
196
199
205
213
223
221
212
200
194
194
199
202
204
202
199
197
202
200
205
211
212
204
199
197
200
203
209
211
210
204
195
189
192
198
202
204
199
188
180
183
198
207
209
207
200
195
184
180
183
188
191
190
197
211
222
221
209
200
194
196
201
207
210
208
203
198
200
203
202
202
203
201
196
191
192
197
201
206
209
205
198
187
180
184
196
205
205
199
194
196
203
206
205
206
205
202
191
186
189
196
198
193
195
200
205
202
195
199
204
205
202
201
210
213
212
210
208
210
201
194
191
193
197
200
199
197
197
202
207
209
203
193
186
191
199
206
207
206
207
209
210
206
205
205
209
208
202
193
194
200
203
203
203
203
199
186
182
193
206
206
195
191
200
212
219
218
213
208
206
198
193
193
198
204
204
198
199
202
204
202
199
197
204
210
210
207
203
204
205
208
208
208
206
205
208
210
203
195
191
192
196
204
210
214
207
192
181
185
195
196
189
185
193
205
213
210
208
199
206
208
202
197
197
196
195
197
199
201
198
193
189
196
206
212
212
205
201
201
200
202
205
207
208
205
202
202
202
196
192
189
193
201
208
213
213
204
194
191
196
201
200
195
194
197
201
205
205
188
198
204
205
200
196
191
190
189
191
192
191
191
192
194
196
199
202
203
201
199
197
199
204
208
208
205
199
193
192
194
195
200
203
202
199
199
202
205
205
206
208
211
211
203
194
194
198
203
202
186
187
193
197
197
195
193
195
193
187
184
185
194
201
198
194
194
200
202
199
195
193
199
205
207
204
201
194
187
177
178
192
206
214
206
196
191
194
202
207
208
209
210
206
198
191
192
201
203
199
193
187
189
193
197
198
198
201
201
194
187
187
199
206
204
199
197
202
204
198
194
194
204
207
206
198
197
194
187
177
176
189
206
212
207
200
200
204
208
204
199
201
206
204
197
193
196
203
203
195
208
198
193
199
204
201
196
192
199
201
198
196
201
207
204
199
196
201
206
205
200
201
207
208
205
199
194
195
195
197
199
202
205
205
205
208
210
211
205
196
188
195
206
212
208
204
207
208
201
192
216
204
198
203
205
201
197
192
196
198
196
195
199
205
203
194
190
198
206
211
208
203
203
204
203
200
194
194
197
212
220
216
205
202
204
208
204
197
186
181
183
194
207
213
214
213
213
207
197
187
207
203
203
201
201
198
201
203
203
193
182
182
195
204
204
199
194
197
205
211
210
204
196
194
199
201
197
193
195
208
217
212
204
201
204
203
194
183
175
176
183
193
204
210
213
211
210
201
189
184
196
202
206
203
197
198
205
212
206
192
178
176
190
201
212
213
205
200
201
207
210
204
196
192
194
199
200
197
196
197
198
197
197
199
202
200
195
191
188
187
187
190
199
205
210
208
200
189
186
188
194
199
203
203
202
201
203
202
199
191
187
185
190
197
208
217
212
202
193
196
203
204
198
191
191
193
197
199
200
199
197
196
198
199
200
202
204
206
205
198
188
184
187
194
201
205
199
191
194
200
199
198
196
200
203
202
193
184
184
191
197
198
196
196
205
207
202
194
189
188
193
196
196
194
192
193
195
198
202
207
210
209
207
202
200
202
203
204
201
196
186
177
176
186
198
204
205
202
204
206
208
200
193
192
195
195
184
180
183
192
198
198
197
196
198
197
193
191
188
188
189
190
193
195
200
202
201
199
196
201
210
212
207
200
195
195
191
187
186
184
183
179
181
189
200
204
204
204
202
195
207
202
194
188
184
183
182
184
195
203
205
200
193
188
193
198
197
195
196
196
195
196
193
192
197
203
209
204
196
189
190
193
197
196
196
194
190
180
177
180
183
187
192
196
200
199
196
198
199
186
204
198
192
188
188
185
182
184
199
214
221
208
191
179
184
196
202
201
198
201
201
196
190
184
188
198
208
209
199
189
179
181
187
196
201
205
201
191
180
180
185
189
195
196
195
193
194
196
197
192
201
195
190
189
191
188
181
176
188
206
219
212
194
180
182
190
194
196
200
207
206
196
182
176
183
197
206
205
200
194
192
192
194
198
201
209
210
203
193
187
186
185
186
187
190
193
195
197
197
193
202
197
193
193
192
188
180
173
175
187
198
200
197
192
190
185
182
186
199
211
211
196
183
181
193
206
204
197
191
198
208
208
198
194
196
205
206
201
195
195
191
186
184
186
191
195
197
198
194
191
198
198
200
198
193
188
181
176
176
176
181
187
196
202
200
189
180
180
194
210
217
210
199
197
203
210
204
192
190
200
210
205
188
182
190
198
195
188
189
196
199
196
191
190
191
191
189
192
192
189
189
190
195
197
192
189
184
182
181
183
184
189
197
203
208
205
197
191
194
202
211
213
213
213
213
210
203
195
193
197
196
191
184
184
191
196
191
184
186
195
198
199
201
201
192
181
178
188
197
194
180
180
185
189
191
190
186
185
186
189
192
195
198
202
207
211
210
203
196
191
191
199
209
214
213
208
201
195
192
189
189
191
196
201
198
194
191
192
194
195
196
196
202
201
191
177
173
186
198
199
178
178
184
190
191
190
184
185
188
191
193
194
198
200
200
198
195
193
188
185
181
185
192
201
206
203
194
186
181
183
189
198
212
212
199
190
190
202
209
203
195
192
197
198
191
178
172
174
186
194
191
191
197
200
202
203
204
209
214
211
206
202
207
218
226
223
209
198
200
210
223
223
217
216
223
232
227
213
199
198
205
208
204
192
191
200
212
218
220
222
222
220
216
213
216
219
219
215
216
219
205
202
197
194
196
198
200
203
203
206
208
206
208
211
215
211
202
197
202
211
216
211
208
214
225
233
223
199
182
185
202
214
214
210
213
223
231
231
224
220
220
219
219
217
216
214
215
214
215
218
219
217
207
199
202
206
205
202
201
207
212
211
208
207
204
200
195
196
202
208
213
212
211
216
223
220
206
187
179
188
204
210
210
211
221
230
233
228
221
216
212
209
210
207
205
204
212
219
226
226
215
216
210
207
209
213
213
210
210
216
223
220
212
207
203
199
198
200
207
211
215
217
219
219
215
208
197
188
191
204
211
207
194
197
212
225
223
215
211
210
208
203
200
203
205
207
217
227
231
226
207
208
207
206
208
211
212
212
216
224
231
232
221
208
200
202
209
212
213
212
213
215
215
212
211
209
205
201
206
216
219
210
194
196
210
221
217
209
206
212
212
204
204
212
223
227
226
224
219
210
206
204
206
208
210
208
203
203
207
221
233
233
221
206
199
206
215
217
213
207
207
210
210
211
212
215
215
211
212
218
219
213
204
206
212
215
207
199
201
211
215
209
206
214
224
230
224
215
202
194
208
201
207
217
218
206
194
192
203
218
227
222
206
196
198
209
218
217
211
204
204
207
209
211
211
213
209
208
211
213
212
207
204
205
206
201
192
193
199
210
214
210
203
201
205
210
211
203
196
193
202
195
207
220
221
210
196
195
206
217
218
206
196
195
206
217
219
216
213
210
205
202
204
207
208
205
200
202
207
210
204
198
193
192
194
196
199
205
209
209
211
208
202
195
196
197
203
206
203
199
200
195
205
218
220
211
206
207
210
213
207
199
197
205
217
227
228
225
222
216
208
201
199
204
208
206
204
206
209
210
205
198
192
190
197
213
228
230
219
207
203
206
213
213
208
207
209
213
213
203
209
208
215
217
216
212
210
211
211
207
202
197
197
206
218
227
229
225
221
217
210
204
203
206
209
216
218
217
214
212
209
210
209
210
217
231
242
237
220
206
205
212
224
227
224
219
217
215
211
203
215
221
219
213
209
206
208
211
212
212
206
196
191
194
205
211
215
214
211
216
215
212
205
203
206
215
221
219
216
213
217
224
229
231
228
226
222
218
219
219
220
217
216
219
222
223
216
205
199
202
212
218
212
203
195
200
204
208
213
214
206
194
185
187
192
196
197
200
206
217
221
213
202
194
198
206
214
217
216
215
218
223
229
229
222
207
198
202
218
231
225
209
195
197
209
215
208
195
190
202
203
206
196
189
190
198
202
203
204
204
200
193
191
195
197
197
196
202
212
219
217
208
201
197
201
206
212
217
220
217
211
208
209
210
210
206
201
204
214
221
215
198
188
192
201
207
203
193
195
208
199
201
194
190
194
199
199
199
204
206
204
201
203
206
204
203
205
214
221
216
203
197
204
212
210
206
206
216
221
216
203
188
186
196
209
217
214
206
202
202
203
202
203
204
206
206
203
203
207
215
201
211
210
204
201
197
197
201
212
217
215
210
209
206
200
195
202
217
222
208
191
193
210
222
213
196
191
202
215
211
195
179
179
195
215
224
214
200
193
197
205
213
215
214
209
204
201
204
212
214
208
222
221
211
202
201
206
210
212
210
209
210
211
202
188
182
192
208
219
208
193
192
203
210
202
185
178
191
205
208
198
184
186
201
213
216
208
199
197
203
206
207
206
206
209
202
194
195
205
209
208
219
217
207
199
206
215
216
202
192
194
207
215
209
197
189
194
205
216
215
203
192
189
194
199
196
192
199
209
211
203
198
199
206
207
207
206
207
210
208
202
196
199
207
214
212
199
194
200
209
204
206
204
198
195
200
211
214
205
195
197
208
219
219
214
208
203
206
212
214
204
193
186
192
206
216
220
222
222
217
209
203
204
206
206
207
208
212
210
203
194
197
209
220
228
228
218
206
203
210
197
199
197
189
182
184
196
206
213
211
212
213
214
214
211
204
197
197
197
200
200
196
197
201
212
221
229
232
226
217
207
198
200
207
210
209
208
206
200
193
194
205
218
225
227
228
224
215
205
204
201
209
200
188
180
182
191
202
212
213
211
210
207
200
190
183
183
188
189
189
194
199
202
202
203
207
216
222
220
210
199
193
197
208
213
207
198
197
196
193
197
207
216
218
212
212
215
212
205
200
215
223
212
197
190
195
202
203
204
200
198
200
201
197
188
182
188
197
196
191
193
199
200
195
195
198
208
214
212
204
195
193
199
210
208
197
189
192
199
202
201
206
213
214
207
202
204
209
208
205
211
217
212
205
200
201
205
206
203
197
194
198
200
203
201
202
208
209
202
193
193
198
199
199
199
205
208
209
211
207
204
205
210
212
205
194
191
198
206
204
203
206
211
209
204
200
204
208
208
206
193
198
203
205
198
192
195
206
215
210
202
199
202
208
210
211
211
206
198
192
194
202
211
214
211
205
203
204
212
218
216
214
212
215
210
204
204
205
204
202
204
206
211
208
203
200
204
207
203
197
195
198
203
204
194
188
191
204
214
212
204
201
204
207
202
196
194
194
193
193
196
206
216
216
205
189
182
193
213
222
218
210
209
215
220
218
210
205
199
198
201
206
210
207
200
198
201
202
199
195
212
216
210
202
196
197
203
208
202
195
193
199
207
207
200
188
187
193
199
201
203
207
215
215
197
178
170
189
212
221
211
198
199
211
221
220
213
207
203
200
200
204
208
205
196
188
189
195
201
206
215
221
211
201
199
205
213
211
198
185
187
198
208
208
204
197
197
201
205
206
204
203
210
212
205
190
181
191
208
214
204
190
191
200
209
211
212
213
213
209
203
199
198
195
189
187
190
197
205
214
204
210
208
203
197
198
200
203
198
195
198
205
207
206
204
202
202
203
203
202
197
193
197
206
213
210
202
199
201
203
196
189
188
184
185
191
203
216
220
213
206
197
191
188
190
196
204
207
205
209
199
202
205
207
199
189
184
187
201
211
216
215
206
197
191
190
193
195
202
202
199
190
184
193
206
215
213
203
194
192
195
198
191
182
176
184
200
213
213
208
206
201
196
195
200
209
216
212
205
205
199
197
201
208
206
195
187
191
204
216
220
216
208
197
184
179
183
194
203
207
204
193
184
187
199
211
215
206
197
195
203
211
206
195
190
200
211
213
204
195
198
205
205
206
209
212
213
211
207
207
202
196
197
203
206
205
203
204
205
208
208
212
210
203
192
185
190
201
204
205
201
196
197
199
201
206
206
206
202
202
205
209
205
196
196
207
220
222
203
182
179
191
204
208
207
206
203
204
208
212
207
201
196
193
199
202
205
204
203
204
205
209
211
206
201
201
207
207
201
192
189
195
206
209
207
202
201
204
207
205
199
196
190
184
183
194
213
220
203
177
164
174
194
208
209
206
202
201
203
206
209
204
199
197
197
196
194
192
197
204
212
216
213
207
201
203
206
209
202
193
189
193
200
204
204
201
201
206
209
205
199
194
190
185
183
187
199
207
204
188
178
184
200
213
221
220
212
202
193
189
201
199
199
201
200
196
192
190
194
202
210
212
210
204
199
199
204
209
208
203
196
191
189
190
197
201
202
203
195
194
197
204
211
210
205
197
193
195
202
207
210
213
218
221
223
218
212
201
193
186
186
184
190
198
202
201
200
199
200
197
191
189
193
200
201
204
206
208
206
201
196
192
191
191
196
200
200
192
177
174
183
204
222
229
222
206
192
192
205
219
231
231
226
218
206
196
192
195
195
195
187
181
185
196
202
203
201
203
202
195
184
179
185
194
203
207
207
203
197
193
197
200
205
204
200
197
195
190
178
174
182
198
213
223
219
207
197
194
205
217
225
226
222
210
196
183
180
187
196
197
206
195
194
199
203
200
193
192
196
197
192
186
189
193
199
199
198
197
194
194
198
209
213
206
198
192
194
198
198
198
199
199
200
203
207
207
199
192
192
198
204
208
209
206
198
193
192
196
198
197
207
205
204
205
207
200
195
193
190
188
184
186
192
198
198
193
193
198
198
194
195
197
199
195
191
190
195
203
207
210
210
202
198
198
206
209
202
185
173
176
184
193
199
197
197
198
207
208
204
198
192
201
209
208
202
200
203
207
197
182
171
177
191
198
198
197
199
203
202
191
181
178
180
185
190
194
196
196
196
200
206
202
201
204
208
208
197
182
170
173
185
192
194
191
188
194
201
205
203
200
184
200
209
205
192
189
200
211
209
194
182
182
192
195
197
200
205
202
195
186
178
175
176
186
195
199
195
191
191
193
196
199
202
206
209
204
193
184
186
190
197
201
199
191
187
184
184
187
192
199
195
200
204
201
192
186
189
199
206
207
205
199
196
192
196
202
200
190
182
183
185
187
187
192
197
200
196
195
198
200
198
196
197
204
206
201
192
188
194
198
201
199
196
196
195
190
181
178
185
196
208
199
198
198
200
195
190
189
197
206
208
204
196
195
201
203
196
184
178
184
194
198
197
196
200
202
197
197
202
208
206
198
194
198
201
201
191
182
185
188
190
186
185
194
204
207
199
190
191
194
200
194
194
195
199
195
189
190
198
201
198
188
187
194
205
207
198
189
185
191
196
197
196
197
203
207
204
198
196
199
203
201
197
195
195
193
182
172
171
175
178
175
178
188
204
215
211
203
195
194
186
183
188
191
194
190
186
190
205
211
204
191
182
186
194
201
197
190
186
190
194
194
194
197
203
210
211
201
192
187
190
196
199
197
192
183
176
171
172
176
179
180
183
187
196
203
206
203
198
193
186
182
183
189
193
190
182
182
198
221
231
216
191
177
179
187
188
182
180
186
190
190
187
186
193
206
212
212
201
186
181
189
198
200
194
191
188
186
185
188
191
196
195
194
193
194
198
201
197
188
200
190
184
188
193
191
181
177
191
217
236
225
199
180
176
183
184
180
179
184
188
187
181
177
182
195
209
211
200
189
186
190
196
198
202
206
208
202
193
190
192
197
202
203
203
205
206
201
193
183
202
199
191
189
192
193
190
186
193
203
210
207
198
192
189
189
187
188
189
189
189
187
185
183
186
193
196
192
187
191
197
198
194
192
201
212
214
201
188
185
188
195
201
207
211
211
207
195
183
173
191
196
193
189
191
194
199
199
194
190
188
192
197
201
198
191
191
195
199
197
195
195
199
201
200
193
182
173
178
195
207
201
186
182
192
204
201
186
177
180
187
193
198
201
200
195
189
185
182
179
189
191
190
187
189
195
200
200
195
189
188
192
198
201
194
186
186
194
199
197
193
195
203
209
205
191
178
173
181
199
205
196
183
182
191
198
194
183
177
178
180
185
194
198
188
178
175
185
197
199
196
192
189
186
186
190
195
197
196
194
193
194
195
196
192
185
185
190
196
192
184
185
194
202
200
191
185
186
190
193
191
192
193
195
198
198
202
200
193
179
171
176
189
197
190
180
178
194
209
212
196
195
194
187
181
177
180
187
197
199
195
192
193
194
193
187
184
184
188
188
184
182
186
195
202
200
196
192
189
186
187
193
202
204
197
195
204
211
208
193
179
179
189
197
196
192
186
188
195
196
208
205
200
197
195
195
191
195
201
207
205
201
202
208
214
210
202
194
200
213
221
213
199
197
211
232
240
229
212
202
203
206
209
209
211
209
200
196
200
217
234
235
222
210
209
214
215
212
211
219
221
214
199
189
186
186
187
193
201
208
211
208
206
208
211
212
207
201
200
202
202
201
201
210
224
231
224
210
199
202
209
215
218
222
225
218
206
198
202
218
231
233
227
218
215
213
215
215
218
224
224
213
199
192
192
195
194
200
208
215
213
206
205
210
217
215
209
201
196
195
199
207
216
225
229
227
220
208
207
215
217
215
216
224
230
221
205
200
210
224
228
222
213
205
202
205
217
228
230
225
213
205
203
203
206
204
204
210
218
221
213
202
202
211
219
216
209
203
201
207
213
221
226
226
225
223
222
217
216
217
213
207
205
215
221
214
203
201
211
220
219
208
199
192
192
201
221
240
237
217
198
202
206
210
211
210
206
210
218
220
215
205
202
204
208
215
218
218
220
219
220
221
219
215
213
216
220
215
205
201
201
206
207
213
212
209
202
203
207
208
205
202
203
205
209
216
227
237
228
208
196
202
206
210
211
208
205
204
206
214
218
212
203
196
200
212
226
231
224
214
209
208
207
202
202
207
209
206
197
195
204
214
216
214
211
208
207
206
201
198
200
206
219
229
232
229
225
219
210
199
194
196
198
205
211
214
208
205
203
214
220
218
206
194
194
205
219
222
214
203
198
198
200
201
201
201
204
202
205
208
211
213
214
212
211
211
208
203
199
200
208
219
228
228
224
215
206
201
198
198
188
188
194
206
213
217
215
213
213
217
225
227
217
200
191
193
204
214
214
206
200
199
201
204
207
204
200
205
213
216
210
202
196
198
207
211
210
206
202
204
214
219
217
208
198
192
191
196
202
199
193
195
203
211
214
212
214
214
216
218
223
227
223
207
194
193
203
216
219
213
204
200
203
204
203
198
199
208
214
215
204
196
192
196
204
213
217
215
208
202
203
206
209
206
200
196
199
209
209
199
211
216
218
214
205
203
206
208
207
207
212
216
214
207
205
211
218
217
215
209
206
204
202
196
187
187
196
207
212
211
206
205
209
214
215
217
220
218
211
199
192
197
213
225
229
225
218
212
205
197
222
228
222
206
194
195
199
199
197
198
200
198
194
197
211
222
219
207
202
205
212
215
206
196
186
188
198
206
209
206
207
215
226
232
227
218
212
208
209
205
200
203
216
229
239
234
218
202
191
195
216
223
214
201
192
195
199
197
198
199
200
193
186
190
202
210
204
196
194
205
219
223
219
215
213
214
211
208
206
205
206
213
220
227
222
214
205
202
207
208
209
206
207
209
215
212
203
192
189
200
211
213
209
203
202
204
201
199
201
205
204
199
193
192
195
195
196
200
202
204
207
213
225
235
238
232
223
218
214
210
204
200
200
205
208
208
207
205
203
204
206
202
198
195
192
194
196
197
199
207
203
206
206
206
204
201
196
200
211
216
212
201
199
198
197
197
203
214
216
202
188
194
215
232
228
217
216
225
229
218
201
188
188
196
206
211
212
206
200
196
198
200
198
195
197
199
203
207
210
210
196
202
205
206
204
198
195
201
214
221
214
206
205
206
200
198
208
224
223
204
183
186
203
212
202
186
194
217
229
218
198
185
189
205
215
215
207
198
194
195
197
198
199
203
210
214
211
209
209
208
197
200
202
205
206
209
205
201
201
206
213
221
224
211
193
184
194
215
225
213
194
188
197
200
192
180
180
200
214
212
199
189
196
211
219
213
203
193
193
196
195
190
190
201
215
221
213
207
207
210
202
200
201
207
216
225
216
199
180
189
212
235
234
209
183
171
182
205
224
223
204
187
187
194
201
196
192
197
207
210
206
201
202
208
211
208
204
201
201
199
195
187
190
202
218
223
216
208
208
212
200
199
200
208
217
224
213
196
182
192
212
226
220
202
184
180
189
204
221
219
199
180
176
188
204
213
211
212
214
212
207
201
200
205
207
207
209
208
207
203
202
205
209
217
224
227
222
213
209
212
196
198
199
201
205
208
206
207
207
211
211
207
201
198
195
192
194
201
205
200
189
181
184
192
201
207
214
222
224
211
195
187
193
207
214
210
203
204
205
209
216
224
228
229
227
227
223
212
205
209
201
206
201
198
196
200
205
215
225
223
211
200
196
197
195
191
195
197
199
191
188
194
200
203
199
198
203
217
220
208
187
178
190
210
220
209
196
193
202
211
220
225
228
225
222
218
215
208
203
206
215
219
210
199
195
197
203
212
221
220
212
204
199
196
189
190
197
207
208
198
194
197
203
202
196
195
196
205
214
211
200
191
193
204
213
204
195
196
203
210
214
213
213
212
208
206
207
208
206
206
212
217
211
200
194
190
193
199
207
215
216
214
205
195
192
198
209
216
209
197
194
198
201
202
200
197
193
200
212
219
216
205
195
192
195
196
202
207
210
208
206
205
205
199
197
199
208
213
207
201
194
198
199
199
194
186
185
194
205
214
218
217
210
204
202
206
211
208
196
189
194
205
213
212
204
194
189
195
210
219
217
205
194
187
189
193
200
205
205
203
205
207
206
199
197
203
217
218
208
197
193
194
196
201
199
197
195
200
204
210
212
215
214
211
206
202
200
195
188
188
198
215
226
220
201
183
178
191
209
216
208
197
194
198
203
201
199
195
195
197
202
207
211
209
207
212
219
219
212
206
207
205
204
205
208
211
214
211
202
192
189
197
208
211
206
200
196
197
198
199
205
216
226
221
198
175
170
187
208
214
205
197
202
211
215
208
201
197
199
199
199
205
209
213
213
212
216
218
217
218
211
212
209
206
206
210
215
210
196
179
171
179
197
208
209
202
201
202
205
206
205
214
221
219
201
176
168
184
205
216
211
207
207
211
210
205
203
205
209
208
204
205
208
207
205
207
210
215
216
218
202
209
208
205
199
197
200
203
199
190
181
184
195
206
210
208
202
195
196
200
206
214
217
214
202
187
178
184
197
207
211
212
210
201
192
188
191
199
206
211
213
215
207
196
190
196
207
212
212
209
199
199
206
207
201
191
187
196
205
212
209
205
206
208
209
205
195
187
187
197
211
218
213
204
201
200
196
192
189
195
206
214
211
198
189
185
189
192
197
205
215
217
206
191
188
197
205
209
206
206
193
193
203
212
211
198
188
192
206
217
220
217
212
209
207
203
196
194
197
205
213
216
207
200
201
211
210
200
191
194
208
217
212
200
201
205
212
209
197
196
199
205
205
200
203
203
203
201
201
203
187
185
197
209
212
201
191
191
198
205
208
210
210
208
206
204
206
206
204
202
200
201
203
203
208
213
207
200
196
202
213
217
211
200
201
210
223
222
206
187
180
190
205
215
217
209
196
188
190
198
187
184
189
197
201
196
189
188
191
197
201
203
208
207
206
206
208
207
196
184
183
190
203
209
207
198
191
193
201
207
211
210
203
192
183
186
198
209
204
188
176
185
205
221
223
212
194
183
185
193
199
188
187
193
198
194
188
189
196
203
206
208
208
205
203
203
205
207
198
189
183
192
201
201
192
184
186
199
210
210
205
199
196
189
178
171
178
192
197
193
190
193
202
211
217
215
205
192
186
185
203
193
195
199
204
203
199
200
206
209
209
207
205
200
197
200
209
215
212
204
198
194
189
185
180
183
195
207
213
211
204
196
196
196
192
187
187
191
200
206
208
203
198
200
208
214
212
203
193
187
198
193
196
201
206
207
211
215
212
205
199
194
194
196
199
206
211
215
210
203
198
193
186
181
182
190
198
204
203
206
206
202
200
200
204
202
201
201
207
215
214
205
198
198
201
202
201
196
194
195
195
192
195
200
203
204
206
210
206
199
192
189
192
197
202
207
207
202
194
192
195
195
190
184
182
188
191
191
191
200
207
205
200
200
203
202
198
194
203
209
210
203
198
199
202
197
188
183
187
194
196
194
196
200
199
193
190
193
197
198
197
197
199
198
200
197
195
191
186
187
193
197
196
187
181
180
186
192
193
194
196
194
194
197
201
200
187
179
181
193
201
201
198
199
202
199
190
181
183
190
194
196
200
201
194
187
181
183
189
194
197
200
200
196
190
190
194
197
194
185
183
189
195
191
183
186
195
202
198
189
182
182
186
194
200
199
188
174
170
183
197
200
197
194
196
199
202
197
195
197
190
198
204
201
190
181
180
186
189
191
196
200
198
190
184
191
204
214
206
187
172
173
185
194
200
203
207
206
198
186
181
183
189
196
200
198
191
183
179
188
201
207
201
192
190
196
205
211
211
208
190
198
204
199
187
178
180
187
192
196
199
202
196
185
183
194
210
218
210
192
174
166
176
194
211
215
207
197
194
193
193
195
197
200
201
196
189
183
187
197
207
209
204
195
188
187
195
205
212
209
196
198
202
200
192
185
183
186
192
200
205
206
196
190
191
197
200
198
196
195
188
179
177
191
206
209
196
189
193
200
199
195
194
201
208
201
189
182
185
194
201
204
200
196
190
182
176
182
192
196
193
194
198
202
202
201
198
195
196
198
197
195
195
195
199
198
190
182
185
195
199
194
186
189
196
199
191
189
195
202
196
186
184
199
214
213
197
183
179
185
192
192
191
192
191
185
175
174
181
191
179
185
194
199
201
202
203
207
208
199
187
182
184
192
200
198
190
186
186
193
195
192
188
191
196
199
194
191
193
199
193
186
186
196
209
210
197
186
184
190
195
190
182
182
187
195
193
187
187
196
175
182
192
196
196
193
200
205
207
200
187
176
177
183
194
200
197
190
186
186
185
188
191
196
202
203
198
194
193
195
196
197
196
196
196
197
196
195
197
205
209
199
186
179
182
195
202
203
198
202
189
188
191
196
195
194
190
190
197
201
199
187
179
181
192
203
198
185
175
174
181
189
198
202
204
202
199
196
193
192
192
197
198
195
190
192
196
199
201
205
209
207
197
187
181
187
196
200
198
194
206
200
193
194
196
195
190
186
192
204
210
200
188
187
196
205
198
181
168
168
179
192
201
200
197
198
198
195
187
180
178
186
190
190
189
194
199
198
189
186
192
201
204
200
192
187
187
192
189
184
205
204
193
189
190
193
197
199
204
211
212
206
198
197
201
203
198
191
178
169
175
187
198
198
194
192
194
190
179
173
174
181
183
183
188
196
198
190
180
177
186
199
205
204
198
187
182
179
180
179
190
195
191
182
181
188
200
209
209
206
205
204
204
202
196
190
191
196
190
175
166
171
186
194
191
186
183
181
182
185
187
188
184
185
192
199
195
188
185
190
198
201
203
199
191
185
179
178
179
180
188
193
190
184
185
193
205
209
202
195
192
195
199
196
184
171
174
188
194
184
169
166
176
186
186
178
175
180
188
199
199
193
190
194
201
203
197
190
190
195
199
200
199
196
189
180
183
190
194
193
201
201
199
194
194
199
205
206
201
192
187
188
188
186
176
164
165
181
197
198
184
176
178
183
183
181
183
191
199
199
192
190
191
196
200
205
205
201
193
184
181
186
192
193
190
188
193
203
207
201
204
206
200
194
191
194
196
203
205
202
193
184
182
184
183
178
178
187
198
202
197
190
190
193
195
195
197
200
200
194
186
186
188
191
193
196
201
201
192
182
179
182
188
189
192
200
202
201
196
194
221
215
212
212
214
213
205
200
201
206
205
199
193
196
203
206
206
201
197
201
206
206
199
191
192
203
216
224
223
219
213
212
216
223
232
227
211
192
187
202
223
232
221
206
203
206
206
202
204
216
224
216
212
211
214
213
206
203
205
208
209
209
203
201
203
214
220
214
199
184
184
196
208
212
208
203
203
211
222
226
221
214
213
222
229
224
209
192
191
203
219
223
218
211
207
207
208
207
211
222
222
209
201
201
205
206
203
209
212
211
206
202
205
210
214
220
223
215
200
186
185
198
211
216
212
206
205
215
231
240
233
217
214
223
230
223
209
205
211
218
219
213
207
203
202
208
218
224
219
210
215
204
199
201
202
198
200
211
218
209
191
184
199
215
222
218
210
204
200
199
202
209
213
212
213
217
226
232
232
230
223
215
217
227
227
215
207
209
223
228
220
208
198
189
186
196
218
237
228
206
204
202
205
211
211
204
203
207
210
201
188
183
199
216
223
218
208
203
204
208
213
218
218
217
217
223
231
229
215
200
199
210
223
228
216
201
198
211
222
217
207
201
200
195
189
194
212
230
230
215
196
200
206
209
214
217
213
205
201
199
196
197
203
213
219
219
218
214
208
206
211
218
217
211
208
209
215
214
202
189
192
207
221
218
205
197
204
214
218
206
198
200
213
220
217
209
206
208
212
213
192
196
195
195
208
218
216
207
199
202
211
216
215
210
210
214
219
217
213
207
209
210
209
204
200
201
205
207
204
201
201
209
214
214
207
206
210
215
214
207
204
208
222
233
231
214
197
192
198
208
193
194
189
187
197
209
213
208
202
205
220
230
226
209
193
191
203
215
218
213
209
207
209
211
212
210
209
209
208
206
205
209
213
215
213
206
201
201
207
214
217
217
217
215
209
199
193
195
204
206
198
201
201
198
197
204
211
209
202
202
216
230
228
207
185
176
191
209
217
212
206
208
214
217
216
210
210
210
210
205
201
205
214
218
210
195
188
192
206
218
219
211
201
196
194
191
197
209
215
206
208
215
216
209
206
210
215
211
200
196
206
217
218
203
191
190
198
204
205
204
205
211
215
212
200
193
199
208
211
205
200
205
216
219
210
194
191
201
215
213
203
196
195
199
203
205
209
212
211
204
214
223
221
211
209
216
221
213
199
194
199
201
197
197
202
211
211
203
198
201
209
216
212
201
191
189
197
205
209
207
203
206
213
217
213
209
209
210
210
199
191
193
203
211
217
216
210
203
196
196
215
223
221
214
213
216
215
205
198
201
205
199
189
191
200
208
208
200
196
201
208
210
208
207
209
211
208
205
205
206
205
206
208
210
213
215
212
206
195
188
192
202
212
215
212
209
205
200
197
196
216
223
222
223
220
213
199
192
197
208
214
206
196
191
193
195
199
202
202
198
192
194
206
224
231
228
216
207
203
204
205
206
204
203
203
202
203
202
196
195
203
208
210
205
201
202
207
209
207
204
211
217
219
221
217
203
190
191
201
210
208
199
198
200
198
196
202
213
212
195
177
180
203
223
226
215
208
210
211
207
204
207
213
210
205
200
202
210
215
213
212
206
202
197
196
202
210
212
209
205
201
202
202
205
202
197
194
200
207
208
198
194
205
216
217
212
212
218
217
201
183
186
202
210
204
194
197
214
221
212
205
211
226
232
222
211
212
222
227
223
211
201
196
196
198
205
208
207
205
200
196
188
187
192
200
206
205
202
198
202
209
218
227
228
223
212
206
208
211
211
205
205
209
207
200
194
201
213
218
212
209
214
226
231
226
217
213
215
217
212
203
196
191
193
197
202
202
204
206
204
198
192
189
196
209
219
207
188
179
197
222
239
235
216
202
195
196
200
213
224
224
217
210
207
208
211
210
210
210
209
209
213
213
210
208
207
209
209
207
205
203
200
198
197
197
196
200
207
211
212
202
202
201
207
214
217
201
183
176
194
213
219
207
195
189
193
201
213
226
231
225
214
209
208
212
214
211
208
206
206
204
204
203
201
198
203
207
209
209
208
213
214
212
207
199
200
202
205
209
211
203
206
208
210
211
206
199
194
199
204
196
185
179
187
200
210
219
224
226
224
213
211
213
219
214
207
200
204
208
204
195
195
203
215
217
212
206
207
209
214
219
224
222
216
209
205
202
197
199
208
204
205
205
205
205
200
200
209
221
218
197
179
179
196
212
220
222
223
220
210
205
209
223
228
215
199
194
203
212
209
199
194
210
232
241
226
206
198
204
210
217
217
217
215
212
207
202
196
198
209
207
206
202
198
199
197
200
209
221
221
211
198
193
198
202
206
210
214
213
203
200
205
212
216
210
200
194
201
212
216
211
204
211
228
238
227
208
198
201
207
210
210
208
209
208
207
206
207
207
209
208
208
200
195
194
196
196
197
202
210
214
211
199
190
187
192
202
208
206
198
196
196
198
200
200
198
192
194
203
210
211
204
202
206
213
213
207
204
202
206
210
211
208
205
203
207
212
213
207
204
204
205
198
193
195
198
195
189
186
194
205
208
201
194
190
197
206
208
203
195
194
198
200
200
201
197
191
188
191
194
197
196
193
190
193
195
197
200
202
204
208
212
210
206
205
210
217
214
205
199
199
196
194
196
201
205
198
189
183
186
194
203
205
205
207
213
216
211
204
197
197
202
209
213
210
208
202
195
191
190
191
194
196
197
193
187
185
188
194
198
202
205
203
204
207
215
219
215
208
204
195
191
193
200
207
209
201
191
183
184
189
200
206
210
214
215
217
214
207
204
203
207
212
218
220
218
212
204
203
200
200
203
205
204
198
190
185
190
196
198
197
196
198
202
210
217
219
215
211
211
196
193
197
203
208
204
201
197
192
189
189
192
198
203
207
209
205
202
202
202
204
211
213
215
210
204
198
201
204
211
210
211
209
207
202
198
198
201
206
208
210
209
209
208
205
209
210
212
211
210
197
197
202
206
206
203
202
207
207
203
193
190
195
203
207
204
194
186
185
193
204
217
216
210
193
180
178
187
198
209
212
212
212
209
206
201
199
200
204
214
225
231
225
209
197
195
202
209
210
208
197
197
205
210
209
205
202
210
216
212
203
197
201
206
209
204
194
181
177
187
205
222
221
207
190
180
180
185
190
198
204
211
212
210
209
206
199
195
197
205
221
227
218
202
190
196
203
210
208
207
195
198
208
214
211
200
195
198
207
207
204
202
204
206
208
206
203
198
193
198
208
217
216
208
203
203
198
189
185
190
200
207
208
207
212
214
212
205
198
199
202
203
197
194
199
208
213
210
206
206
191
195
207
216
213
199
187
184
189
194
198
200
202
202
206
206
210
212
209
206
206
204
204
208
216
216
205
189
183
194
206
209
205
201
204
210
214
211
206
201
196
192
192
201
212
216
210
200
195
196
190
192
203
215
216
202
188
184
188
194
197
199
201
203
205
208
209
209
205
201
198
199
201
205
207
204
195
192
196
204
208
208
204
199
195
193
193
197
204
209
210
208
205
210
215
211
198
186
186
194
192
191
200
213
216
208
199
193
196
201
203
202
204
205
206
204
204
200
196
195
195
198
201
198
190
183
189
201
214
212
199
190
193
199
195
183
177
181
195
209
218
219
211
205
204
202
195
189
190
193
197
194
200
208
211
208
208
209
209
209
207
207
207
203
198
198
199
200
198
196
195
198
199
194
184
180
191
211
226
219
197
180
181
191
194
191
185
189
197
204
208
203
195
190
193
201
206
207
205
200
200
198
200
202
204
207
213
219
215
208
204
206
209
204
196
193
197
201
203
200
196
194
194
191
190
190
195
205
217
220
210
192
180
182
190
197
200
203
206
201
191
181
177
184
196
207
209
209
206
201
198
198
200
201
204
207
212
214
206
198
197
205
210
207
199
194
195
199
201
202
198
193
188
189
189
190
186
187
192
208
215
203
187
181
188
198
200
201
203
200
191
178
176
190
207
213
204
192
191
198
196
196
200
203
204
203
203
203
197
194
197
205
210
208
203
197
191
193
195
197
196
193
190
188
188
188
184
178
176
183
191
192
187
189
193
196
192
188
192
202
203
196
192
199
210
211
198
180
178
191
195
196
200
201
196
191
187
192
200
206
209
208
205
203
200
198
196
195
191
190
190
192
196
200
197
198
198
191
176
164
165
176
186
192
195
194
190
184
189
203
214
212
202
199
203
206
200
189
185
191
199
198
197
191
185
179
183
191
205
218
221
211
198
188
190
202
210
212
204
194
189
190
196
203
208
214
214
205
188
172
169
179
190
194
192
191
191
193
196
203
213
215
207
198
198
203
208
207
204
198
203
195
190
188
188
186
186
190
198
211
217
210
194
185
190
207
219
223
220
215
205
193
188
194
205
213
211
206
200
193
191
195
196
195
191
190
193
193
194
195
200
207
205
201
200
203
205
212
213
201
195
189
186
190
198
200
197
188
184
188
197
199
196
193
201
208
209
207
213
219
215
198
185
186
194
199
195
193
199
205
200
195
192
195
201
200
198
192
183
181
185
196
204
206
200
192
187
193
204
199
177
184
186
191
199
202
201
192
183
179
183
191
198
205
208
200
191
186
193
206
207
197
187
187
191
190
184
186
195
204
197
184
181
195
211
215
204
192
184
182
187
195
200
197
191
181
174
176
188
196
170
183
191
192
188
191
198
204
199
188
180
184
195
203
202
196
189
186
190
195
194
190
188
191
193
190
185
186
194
198
193
184
183
196
211
215
208
200
196
201
206
202
190
183
181
182
182
180
183
192
182
195
202
195
186
186
197
211
208
190
176
175
185
196
201
202
198
194
189
189
185
186
189
194
198
194
188
186
190
195
197
196
196
197
204
206
205
202
206
215
220
208
188
177
178
191
200
195
188
189
204
212
210
200
191
192
200
205
198
181
167
167
181
197
212
217
207
192
183
181
184
189
198
202
200
199
187
180
179
184
194
200
199
195
193
197
201
199
198
201
205
203
190
183
183
191
196
196
193
193
218
219
210
201
198
197
198
199
192
184
179
178
187
204
219
219
205
189
178
179
185
195
201
203
199
194
189
182
177
173
179
190
190
185
182
189
194
194
184
176
178
185
191
195
191
184
179
179
188
195
208
209
201
196
193
194
195
197
202
204
204
199
198
205
210
207
199
192
186
180
182
190
198
198
193
190
195
198
191
181
176
179
181
182
179
185
191
192
187
177
175
181
191
195
191
182
174
173
181
189
192
196
197
191
188
186
191
197
204
211
210
208
203
198
195
190
195
198
195
183
173
176
183
185
179
179
193
209
213
201
187
180
182
187
190
189
189
192
200
204
200
194
191
189
190
188
187
183
180
180
188
195
198
197
193
191
192
196
200
202
202
200
198
193
185
183
192
203
205
191
179
176
180
182
174
175
189
207
216
210
195
187
189
197
202
197
191
192
204
214
213
202
190
186
186
190
196
195
189
179
193
202
206
203
200
198
196
195
197
196
194
191
188
187
184
184
190
201
210
207
198
189
187
185
180
182
192
203
206
201
190
187
190
197
201
199
194
192
194
199
199
196
187
183
183
188
195
197
194
189
190
197
198
198
197
195
195
195
196
193
190
184
179
181
184
185
190
198
206
209
203
197
194
193
194
194
198
201
202
195
185
177
180
187
192
196
195
192
190
190
191
187
182
172
174
182
189
191
193
195
225
218
215
225
233
234
224
215
211
210
206
198
196
203
214
222
219
207
197
190
194
208
219
221
213
203
201
210
216
215
215
215
219
221
223
220
213
200
188
190
203
216
215
209
207
207
208
210
218
230
215
215
219
232
238
235
226
217
212
210
208
209
208
206
211
222
228
220
199
180
181
201
220
225
213
202
200
210
223
228
223
215
211
213
214
213
211
202
194
189
194
203
207
208
206
207
208
207
210
221
212
209
210
216
221
217
213
216
217
212
210
213
216
210
202
205
219
224
214
195
191
197
205
206
201
199
200
211
225
236
233
221
209
205
209
211
211
212
211
205
200
201
204
206
205
209
217
217
210
206
212
203
200
202
201
197
199
210
215
210
202
206
217
216
201
190
196
211
213
209
204
201
201
200
201
205
208
214
220
226
226
223
218
217
215
209
209
214
220
219
212
210
210
205
202
207
219
228
218
209
205
203
202
202
202
199
196
202
202
199
196
200
216
220
212
195
187
191
199
205
205
209
212
215
215
214
216
216
212
206
207
217
227
228
218
201
200
211
220
218
212
210
212
206
199
197
207
221
222
223
205
205
204
208
214
214
205
197
192
197
202
208
214
218
214
202
190
186
188
197
206
216
222
219
211
208
213
217
212
199
195
203
218
218
206
196
202
214
223
216
201
197
202
206
206
202
198
203
214
223
213
210
204
205
213
220
209
197
196
204
217
218
211
206
200
198
192
191
194
203
211
218
215
206
199
198
205
212
211
201
197
199
209
206
199
195
204
216
226
218
203
191
194
206
215
212
203
197
205
213
215
211
203
200
201
205
200
194
194
203
215
214
207
196
188
187
191
198
205
211
214
214
209
201
200
202
205
209
202
195
197
206
215
215
205
193
193
203
218
224
216
203
199
207
215
214
208
206
209
212
208
210
208
202
198
196
195
191
186
187
196
204
204
195
185
183
190
199
206
208
208
209
212
214
214
212
210
208
200
194
198
211
224
222
204
181
176
190
217
232
230
215
205
203
206
205
205
208
213
211
204
210
213
206
205
207
211
201
188
184
193
204
205
197
190
189
196
198
202
202
202
209
215
218
215
212
210
210
207
204
204
213
222
216
195
178
179
199
221
229
222
211
202
198
194
195
197
203
207
208
209
215
214
207
208
218
224
214
202
201
208
214
207
198
195
203
207
202
199
202
205
209
208
207
204
204
207
210
211
210
212
214
213
207
197
193
200
208
211
208
206
205
203
196
191
192
196
202
205
205
213
217
211
207
209
216
216
210
209
220
229
223
207
196
198
205
208
205
204
205
206
200
193
192
196
201
203
201
203
208
212
214
209
203
200
204
206
204
195
192
201
209
211
207
201
205
213
215
209
204
213
213
210
210
211
204
198
196
206
222
231
221
207
199
195
196
200
205
210
205
199
188
186
192
199
200
195
192
192
201
209
213
209
204
200
198
199
199
197
201
212
218
218
215
218
226
230
225
210
202
210
207
208
211
207
198
189
191
202
210
209
201
202
204
203
198
199
207
210
202
189
183
191
202
204
196
191
191
198
202
207
211
215
211
202
199
202
210
217
219
218
217
213
211
215
222
225
217
204
192
207
205
203
201
198
195
196
203
207
204
191
186
199
212
217
212
205
206
209
205
197
195
200
207
202
194
194
205
212
213
209
212
220
218
211
209
216
227
230
222
212
207
204
200
196
199
202
204
198
189
204
202
199
193
192
194
200
207
210
206
199
193
200
213
222
218
207
198
203
212
218
217
210
204
199
201
210
219
219
216
212
215
219
216
210
211
217
225
223
214
209
206
206
197
186
181
189
201
205
201
203
203
198
193
194
196
199
198
200
208
212
206
200
202
209
211
204
195
203
223
236
234
221
209
208
216
225
221
212
206
208
213
210
202
197
202
208
212
211
210
211
214
211
204
190
186
196
209
220
215
205
209
208
201
198
196
196
195
198
205
210
199
190
191
201
208
205
204
212
226
235
234
227
223
222
222
220
211
200
199
203
209
208
199
195
201
207
211
210
211
212
214
215
208
201
198
205
211
216
218
209
211
210
207
200
195
194
198
204
205
196
187
186
197
210
216
215
215
216
219
219
223
230
234
225
210
201
198
198
199
201
206
211
214
215
215
215
214
209
206
201
204
207
207
201
197
196
201
203
209
209
206
207
208
203
195
192
198
209
208
196
187
193
208
219
221
216
213
211
207
207
211
224
228
217
200
194
196
203
205
205
208
218
230
233
226
216
208
205
197
193
195
198
200
196
193
191
192
198
205
206
203
200
204
204
201
195
195
200
203
198
196
197
205
209
209
206
202
204
203
204
207
210
212
210
205
205
207
209
207
206
206
215
227
230
222
206
198
197
198
200
198
198
199
196
194
196
198
205
208
206
206
199
197
202
208
204
194
185
184
190
194
191
192
193
194
197
199
199
200
201
202
200
199
205
207
208
207
207
202
200
201
203
210
213
209
202
197
199
206
211
213
211
207
204
206
207
208
209
208
215
213
199
193
198
210
208
194
180
176
181
186
186
187
192
198
202
201
200
195
192
192
192
193
200
207
207
200
195
193
196
199
200
200
199
198
198
197
202
206
214
218
217
215
212
209
208
205
203
203
212
209
198
193
196
201
200
192
183
182
186
189
190
194
204
213
217
212
202
193
185
181
182
195
207
218
215
201
191
190
197
203
204
199
191
186
188
194
197
200
202
204
205
207
209
207
201
194
193
199
200
196
195
198
200
197
190
184
186
196
204
206
201
198
205
214
218
213
203
194
189
182
181
195
216
234
231
213
194
190
200
206
204
195
188
182
184
189
192
194
193
189
191
196
204
203
200
195
196
200
195
190
193
203
208
202
190
185
190
205
214
213
203
196
196
201
203
199
198
197
196
194
189
198
213
227
229
215
202
198
202
203
199
194
193
192
195
196
195
196
197
196
198
200
200
200
200
198
198
198
195
191
194
206
212
210
203
198
200
206
208
205
199
197
195
194
193
188
190
193
198
203
202
200
200
203
206
210
209
208
203
199
194
196
202
207
208
203
199
203
209
215
216
209
205
199
199
198
196
193
197
195
200
206
211
208
208
210
211
206
198
195
199
201
200
198
196
193
192
194
199
202
204
200
193
188
191
198
205
207
202
194
191
198
208
213
210
202
199
204
211
216
215
208
202
202
201
199
193
188
201
204
205
207
201
199
200
209
210
204
196
194
200
201
201
201
205
207
206
203
200
199
195
197
199
199
192
187
185
190
192
191
188
192
202
206
204
200
199
204
205
201
195
195
200
208
212
207
201
195
204
209
211
209
204
199
198
200
200
200
200
202
201
199
198
201
209
215
219
217
211
197
191
193
205
210
200
184
175
181
190
190
188
188
194
199
199
199
204
210
206
192
181
183
200
215
216
210
205
205
205
206
211
219
221
214
204
195
193
195
203
207
208
203
201
205
206
209
213
218
215
206
194
193
200
206
204
193
191
192
190
189
192
198
202
201
197
196
205
216
217
202
189
187
204
216
214
207
204
207
198
198
206
217
221
217
207
196
192
193
202
210
215
214
207
202
197
193
198
204
211
207
201
197
195
195
195
202
208
201
189
185
196
213
220
210
195
191
198
209
216
212
206
204
209
213
211
207
205
208
193
196
202
205
202
200
200
200
198
198
204
213
220
215
204
193
185
184
190
195
199
201
203
205
198
192
189
199
207
201
186
183
198
218
222
210
195
192
195
199
202
207
208
205
206
207
208
211
213
210
193
196
197
193
188
189
199
206
205
204
208
217
221
212
195
183
182
186
194
198
196
196
201
208
209
197
189
188
194
197
193
192
197
208
208
199
196
200
205
201
196
196
198
200
201
202
203
208
210
211
195
197
197
193
194
200
208
206
201
196
201
213
217
210
197
187
186
192
201
204
203
197
199
206
212
207
194
186
187
194
201
198
195
194
195
194
197
201
204
206
202
194
192
197
201
203
200
195
200
208
196
198
199
202
206
209
209
204
196
191
193
198
204
208
207
202
194
192
197
203
204
199
197
203
209
209
200
190
186
188
193
195
194
193
196
199
199
192
196
205
211
208
199
197
202
204
200
193
193
204
197
198
201
204
204
203
203
205
205
203
195
185
185
199
211
213
200
189
188
196
201
199
197
200
204
205
201
191
182
178
183
194
197
196
198
200
198
191
193
203
216
216
204
195
195
202
202
199
198
200
201
199
199
200
197
196
202
207
216
217
205
185
175
186
206
216
208
193
189
195
200
200
194
192
194
201
202
196
184
177
184
201
211
207
198
197
199
198
197
200
207
209
201
191
190
198
201
201
195
191
205
198
190
191
197
202
204
204
204
207
204
194
184
188
206
216
211
196
192
202
208
203
189
182
185
196
202
204
197
190
191
203
211
207
197
196
200
201
196
187
190
195
198
197
198
200
198
193
191
188
205
196
188
187
197
205
206
193
185
185
193
197
198
203
211
214
206
194
192
201
209
203
193
187
186
189
194
202
207
204
200
196
196
194
193
196
201
200
189
179
181
196
206
213
212
205
198
191
192
195
201
196
189
186
188
194
197
191
184
182
189
195
204
210
213
207
199
190
192
197
200
201
199
198
195
188
184
190
201
206
198
187
181
182
190
195
198
195
188
182
189
202
214
216
212
204
198
198
199
197
197
199
196
190
180
180
189
199
199
194
188
193
200
204
204
200
197
196
197
197
195
194
197
202
201
194
185
185
191
197
194
187
185
189
194
196
193
191
190
194
199
202
200
197
194
197
200
200
197
190
199
207
206
194
180
181
195
210
209
194
184
187
196
200
199
197
196
198
198
196
191
188
188
192
198
200
195
186
181
187
192
196
199
203
203
197
191
186
191
201
206
196
185
178
184
196
200
196
189
188
206
214
212
200
188
190
204
212
203
186
174
180
196
207
206
198
191
190
189
192
190
185
182
185
193
198
195
187
179
182
193
201
205
204
202
199
193
187
188
195
199
189
180
180
191
200
197
189
188
197
213
214
209
202
195
196
203
207
200
187
178
183
197
210
211
198
187
182
185
188
187
183
182
185
188
191
192
190
188
191
196
201
200
195
193
195
197
196
191
186
183
181
185
193
204
202
192
180
185
201
208
204
203
203
202
198
198
197
197
199
196
193
195
197
197
191
188
189
194
195
192
186
186
186
183
183
191
204
212
208
199
192
189
187
185
189
197
202
200
188
176
177
183
194
203
201
193
186
187
195
196
194
200
204
205
199
191
189
195
201
204
197
188
182
179
183
194
201
204
201
197
196
196
189
178
175
192
218
230
221
199
185
183
188
189
187
189
194
199
194
184
177
182
186
193
199
202
199
193
189
191
195
201
203
203
196
190
188
193
200
201
195
187
179
180
190
205
213
212
205
203
205
202
191
177
178
194
217
225
214
194
183
185
195
195
190
183
186
195
198
193
184
180
183
190
197
201
198
191
184
194
201
202
198
193
190
188
190
194
200
202
200
192
188
190
200
210
212
208
202
205
204
199
191
183
186
194
203
202
196
187
182
186
196
201
197
192
190
195
199
197
189
182
182
185
189
187
182
183
190
188
197
194
188
182
183
186
190
195
200
203
200
194
191
192
192
193
194
193
197
196
193
189
186
186
189
192
195
196
193
185
176
175
187
200
209
205
199
196
196
195
187
181
181
183
180
176
174
180
196
210
210
215
222
227
227
223
220
220
213
206
199
200
212
227
230
221
208
199
194
192
202
218
236
240
228
217
209
207
206
206
212
215
214
213
210
210
207
203
203
209
216
217
214
213
214
220
227
235
234
211
214
220
224
225
222
220
221
218
211
207
208
211
214
219
222
220
210
199
193
196
207
215
219
220
223
221
220
217
210
207
208
208
203
197
197
204
211
209
204
204
210
215
213
209
210
215
219
220
219
211
210
211
212
210
207
212
218
219
213
214
221
223
212
198
195
202
211
212
207
208
210
204
198
199
207
212
213
213
216
219
216
204
194
187
193
203
212
212
206
203
208
215
213
206
207
210
212
210
208
202
202
199
199
199
196
197
203
208
210
215
225
225
209
187
178
189
210
218
217
211
206
201
200
200
204
201
199
200
211
221
220
208
199
196
200
205
206
204
203
205
214
223
222
215
209
210
210
208
213
194
195
196
200
200
196
188
185
188
198
213
222
220
209
195
187
193
207
213
208
200
198
201
212
216
214
206
199
197
202
205
208
210
212
212
209
204
199
199
202
207
214
221
222
217
211
211
209
214
219
203
201
200
207
214
212
199
189
187
198
214
217
213
204
196
194
194
198
199
199
197
200
210
216
218
215
211
209
206
197
190
190
201
211
214
207
203
205
209
208
204
199
198
199
202
207
209
211
215
218
218
210
207
213
222
223
211
203
204
214
218
212
202
194
192
191
186
186
191
200
209
214
214
208
203
204
206
209
206
196
189
188
201
209
209
204
204
212
221
218
204
186
178
182
194
205
213
215
213
213
217
208
206
214
219
215
204
203
210
218
215
202
191
191
191
190
184
182
189
203
216
218
210
199
194
196
199
201
197
196
198
205
215
217
209
202
203
211
221
223
212
196
190
198
210
217
216
214
213
208
205
206
207
211
209
203
194
194
202
209
207
199
192
196
200
199
192
188
193
204
208
208
201
197
199
201
202
198
195
199
208
219
224
218
205
195
194
204
217
223
221
213
215
222
229
226
214
203
201
205
203
207
208
206
205
205
202
197
199
205
209
209
203
200
202
204
204
201
202
203
199
195
195
203
209
213
209
206
204
206
213
218
218
207
193
186
193
205
215
219
221
217
218
220
220
214
201
193
193
203
208
212
206
201
203
210
214
208
202
207
219
222
212
200
201
205
211
208
204
199
198
197
202
210
215
215
212
208
205
207
210
214
210
199
189
188
199
208
211
208
207
208
203
197
194
195
197
199
199
205
209
206
197
194
199
208
212
209
206
213
222
221
209
201
201
206
208
203
199
199
204
209
209
206
205
208
207
201
196
198
206
212
211
202
197
201
205
208
203
201
203
208
202
194
191
201
212
214
208
205
203
195
192
194
200
203
202
201
207
213
214
208
205
203
208
206
203
194
194
200
210
212
206
198
194
194
195
194
195
200
207
209
208
206
206
208
207
203
198
202
212
216
212
208
215
226
230
222
207
196
200
194
195
201
205
203
198
201
207
208
203
197
201
206
210
205
197
193
196
205
210
208
202
196
193
190
190
195
204
211
208
203
196
198
201
205
205
200
198
200
208
214
215
215
220
228
227
214
197
190
203
203
206
208
205
200
202
206
210
210
202
193
197
202
205
202
197
197
206
214
213
206
200
199
197
193
190
199
211
215
207
193
185
185
191
200
205
207
202
197
199
205
209
205
202
202
204
202
195
190
204
211
214
207
198
193
199
209
216
214
205
191
185
191
200
203
201
201
212
222
220
209
199
195
196
196
199
203
205
206
201
192
185
184
190
198
206
209
210
206
204
209
211
204
195
189
191
198
201
200
200
209
212
205
193
188
198
208
216
215
203
187
181
187
198
203
200
199
207
218
218
211
202
198
201
207
211
206
198
196
196
195
194
193
195
201
204
207
210
213
212
211
214
213
209
202
204
210
215
215
196
205
210
202
192
190
199
209
214
208
199
190
190
197
203
201
195
192
197
204
208
209
206
211
215
219
217
208
197
197
200
202
200
197
199
203
205
204
204
206
208
208
212
213
214
214
214
218
221
219
197
202
207
203
195
193
199
207
208
204
201
203
209
210
208
200
192
189
190
194
196
198
204
210
212
213
210
205
202
204
207
210
204
197
199
203
208
207
201
195
197
204
208
207
202
202
207
213
214
210
199
202
207
206
200
193
195
200
206
207
208
212
218
216
209
200
193
193
195
199
197
195
194
194
195
199
202
204
205
205
207
208
204
197
192
198
209
211
203
194
195
203
206
200
189
188
194
200
201
200
200
203
207
208
205
200
198
200
205
207
207
209
209
208
207
203
197
195
201
208
211
205
194
188
190
199
209
211
208
202
201
200
200
196
191
195
204
207
204
199
198
202
202
198
191
190
195
201
202
201
201
204
205
207
208
208
207
201
198
195
195
193
194
200
206
205
200
195
197
207
214
214
206
197
197
204
217
221
217
207
200
198
197
195
194
198
203
206
204
202
202
203
202
201
201
202
203
204
207
209
204
206
203
203
206
211
208
201
194
188
187
184
188
195
205
205
200
191
188
196
202
207
205
198
196
202
214
221
222
215
207
200
196
194
197
205
209
207
206
203
204
208
209
208
205
201
196
198
204
207
206
205
202
202
202
203
202
199
195
193
191
190
189
193
203
205
202
192
187
184
188
190
188
186
188
197
204
208
209
209
207
203
198
196
194
201
208
207
203
201
201
204
208
206
201
193
187
188
194
200
203
202
201
202
203
202
199
196
198
203
206
202
194
190
194
201
204
196
189
185
184
182
176
178
189
202
205
197
190
192
203
205
198
193
191
194
197
196
196
194
195
198
203
204
202
198
194
194
195
197
200
197
198
201
206
209
202
193
190
201
211
210
199
188
187
195
201
198
192
191
190
187
185
189
201
216
216
203
192
192
200
203
195
190
189
192
192
191
189
189
192
193
199
204
207
210
209
207
204
196
199
193
191
197
208
214
208
194
186
191
202
205
199
193
188
194
200
201
201
198
197
196
198
203
213
217
216
210
204
205
202
194
186
187
195
201
199
194
191
191
192
195
200
207
211
212
209
202
192
184
200
195
192
193
199
207
206
201
194
192
195
198
200
200
200
202
206
213
214
207
199
194
197
204
206
205
203
204
206
208
202
192
184
188
200
206
201
196
194
194
195
198
203
208
208
203
195
184
177
172
202
202
199
192
187
189
199
209
210
205
198
198
202
207
209
209
212
220
220
212
200
187
182
187
196
199
193
189
192
198
199
193
188
189
193
197
197
193
194
196
200
200
204
204
201
197
190
186
183
185
203
205
203
194
188
189
198
209
210
207
205
204
204
205
205
204
211
213
214
213
204
192
181
180
194
202
199
190
184
189
195
194
191
188
191
192
193
191
195
201
204
201
197
195
201
205
203
199
199
203
203
203
199
195
198
204
207
199
192
192
201
206
206
198
197
197
203
203
203
210
212
204
194
189
197
207
206
201
192
191
193
194
194
197
200
199
196
197
201
203
204
193
188
193
204
214
212
205
203
208
202
203
198
195
199
205
203
195
180
178
192
205
207
202
197
196
194
193
199
207
213
208
200
199
200
203
203
202
203
198
193
194
203
213
215
207
200
200
202
201
196
191
189
197
207
213
209
203
202
207
199
204
202
194
188
189
193
192
184
184
193
205
208
204
201
195
190
189
197
205
206
199
196
200
202
203
194
191
193
191
191
200
215
225
217
204
195
197
203
200
195
194
200
204
203
198
194
195
200
205
196
202
203
193
186
184
190
194
195
199
205
207
206
201
196
193
187
186
195
202
202
195
195
202
211
208
196
187
182
181
182
196
214
221
209
189
184
194
205
206
202
202
204
201
193
186
186
193
200
205
196
198
197
193
191
193
196
196
198
204
209
206
200
194
194
193
186
183
190
199
202
197
196
202
215
216
208
199
191
185
183
192
202
207
201
189
186
192
202
205
206
204
199
193
188
187
189
195
199
205
198
197
197
198
197
199
198
198
200
204
203
192
185
189
199
199
189
182
188
202
205
200
195
199
204
208
209
209
207
203
198
197
199
203
204
202
199
193
188
191
202
204
199
191
186
190
197
199
201
204
198
198
200
202
201
199
198
201
205
203
189
172
169
185
202
204
192
182
188
204
210
202
192
185
185
190
194
201
206
209
209
209
206
204
207
210
203
193
181
187
202
211
203
191
185
190
198
202
201
200
198
199
201
203
201
201
201
201
202
197
184
170
170
184
200
203
192
181
185
197
204
200
190
182
178
183
189
192
193
196
201
211
216
213
209
207
204
194
186
190
204
209
202
191
185
191
196
195
191
191
200
202
200
197
199
204
204
199
189
185
185
187
189
193
200
201
192
179
171
175
186
191
191
189
186
189
193
196
192
185
188
201
215
216
208
203
203
202
198
194
198
202
196
191
193
197
194
184
181
189
210
208
201
189
191
201
206
199
186
182
188
198
203
203
204
203
194
181
172
171
176
189
199
201
195
189
191
199
200
193
190
199
207
206
199
198
203
206
201
195
193
197
197
197
201
203
198
187
182
190
218
213
204
192
185
193
201
203
198
193
191
193
197
201
206
205
202
197
190
184
184
191
202
205
200
187
184
189
197
200
199
200
201
196
192
193
200
204
199
194
194
199
204
204
203
201
202
201
198
192
216
213
207
201
192
192
198
207
209
204
195
188
187
192
198
202
201
203
201
197
193
191
196
200
199
193
187
186
183
187
193
196
199
199
195
192
191
193
194
196
197
199
200
199
196
199
203
210
208
192
202
201
205
205
199
195
199
207
209
203
195
191
190
190
189
190
194
198
200
199
193
190
188
191
196
202
201
193
183
180
182
189
199
205
203
193
182
179
190
201
205
197
188
186
192
197
202
206
207
201
191
191
195
198
194
195
201
207
204
196
189
193
198
196
190
183
183
188
192
192
190
187
187
188
190
195
201
201
197
195
193
195
199
204
202
194
181
178
190
208
214
198
183
179
189
198
198
193
196
205
191
190
193
192
190
191
196
202
200
194
189
192
196
197
190
181
177
182
189
190
187
186
189
191
191
186
187
198
208
214
211
203
200
198
198
194
192
192
199
209
212
199
186
183
193
199
198
189
188
197
199
191
192
198
198
196
192
190
194
194
194
190
189
186
183
182
181
187
193
195
193
189
193
199
194
186
182
193
207
216
212
202
197
193
192
194
198
203
203
198
193
190
189
192
194
198
199
197
191
192
197
191
190
200
206
202
194
187
188
191
194
191
184
179
179
182
189
194
201
205
207
206
202
199
194
189
190
196
203
204
198
190
189
190
190
191
195
198
195
182
174
177
187
192
193
195
200
204
202
197
193
190
189
192
199
201
199
190
185
187
190
188
184
176
177
186
195
200
200
203
209
211
204
195
188
191
195
197
196
189
183
181
185
194
196
192
191
190
189
180
174
176
185
193
193
193
195
197
196
196
193
197
188
179
182
192
200
200
194
189
191
193
188
182
181
186
192
192
190
192
200
201
195
189
182
183
186
188
187
186
183
180
183
195
203
203
196
192
191
190
189
184
189
197
201
194
186
180
184
191
191
197
190
175
172
181
199
205
205
202
203
204
205
199
192
187
183
178
178
181
186
189
186
183
178
178
177
181
186
193
191
179
178
190
206
214
207
195
191
190
189
187
193
202
205
197
184
174
178
188
187
202
214
215
207
205
207
212
215
213
208
204
202
206
214
216
212
211
212
211
200
188
190
206
220
220
214
207
204
200
195
195
197
200
202
205
211
212
215
218
222
222
218
212
211
215
224
230
226
212
209
216
219
211
202
203
213
223
223
212
207
205
209
213
214
211
203
199
201
211
214
204
192
190
197
212
220
219
212
198
186
183
188
194
198
203
213
222
227
229
224
221
218
212
208
209
216
223
224
216
223
217
210
200
198
201
213
220
218
209
205
208
213
211
204
196
189
189
195
207
218
215
202
190
191
203
211
212
211
205
203
201
197
194
196
202
211
220
221
217
213
215
218
213
205
199
202
209
214
214
210
204
196
196
201
203
200
200
198
201
206
212
213
207
200
194
193
199
201
205
207
207
204
201
201
207
205
199
198
206
216
216
206
196
198
202
206
205
199
197
201
208
218
217
209
200
198
198
205
213
195
194
196
202
210
208
195
181
178
194
207
216
214
206
201
206
214
219
216
206
196
191
197
207
217
222
213
200
193
198
203
202
197
196
203
209
204
194
187
192
203
212
214
213
211
210
208
205
204
209
198
198
201
208
217
219
210
194
186
192
204
210
208
202
202
211
224
229
223
210
198
192
199
211
225
228
218
207
196
189
182
179
184
196
211
214
205
196
193
202
208
208
202
197
203
211
217
217
210
207
205
199
200
208
218
226
224
219
209
204
200
200
198
199
203
211
216
215
211
209
210
212
213
217
218
215
208
202
195
190
185
183
190
204
216
217
212
205
206
212
212
205
193
186
191
204
217
219
214
205
206
197
194
204
214
216
216
218
224
223
212
199
197
202
213
211
201
193
194
206
218
226
222
214
206
197
192
190
193
195
201
206
208
213
216
215
213
211
211
215
211
205
199
197
201
206
211
208
208
205
202
195
192
200
208
204
200
207
224
236
231
213
203
208
215
211
196
186
191
207
216
215
208
203
201
195
192
189
194
205
215
216
212
211
210
211
210
208
209
211
213
210
209
214
221
219
210
199
197
204
206
204
197
199
205
205
204
208
220
234
235
220
208
207
210
208
200
197
205
212
209
198
194
200
206
206
203
199
202
208
211
209
205
203
202
207
210
209
211
210
209
206
206
213
224
224
212
195
193
202
209
207
203
202
207
215
218
211
207
209
213
211
205
200
201
205
206
208
208
205
199
197
203
211
217
215
209
203
201
199
202
203
202
202
201
208
215
219
213
206
202
198
198
200
207
211
208
198
193
197
206
204
204
206
211
219
218
208
197
186
185
188
192
196
202
209
210
203
193
191
197
212
222
221
217
213
210
204
199
198
201
206
207
208
209
217
220
219
209
201
199
198
197
193
192
196
199
198
194
191
204
200
202
209
214
214
208
203
197
186
179
178
188
199
210
215
209
191
177
183
204
221
223
212
204
206
209
211
209
208
207
208
209
211
218
221
218
207
198
196
200
202
201
196
194
197
199
199
197
197
201
198
201
208
214
211
206
204
204
204
200
196
198
205
213
215
205
190
182
193
211
217
210
198
199
206
211
211
212
212
207
201
196
199
207
212
207
194
186
189
200
205
203
200
199
203
203
200
200
206
197
197
203
210
211
210
208
208
210
219
223
219
212
209
209
209
205
201
204
212
212
206
197
194
200
205
201
196
199
203
198
187
180
182
192
199
202
198
195
198
203
206
205
204
205
208
205
199
196
202
195
201
209
211
206
203
204
209
212
222
225
219
212
207
204
206
206
214
220
220
210
197
194
197
201
197
189
184
187
192
189
181
177
182
192
200
204
204
209
214
210
206
205
211
214
212
204
192
185
191
192
204
213
209
199
195
200
208
212
211
206
202
204
206
207
205
204
211
214
211
202
197
198
203
201
193
189
188
192
197
190
184
181
193
207
211
206
203
208
215
212
204
203
212
220
213
201
190
188
196
186
199
206
204
195
193
200
207
206
196
191
196
202
206
205
202
198
197
198
199
196
196
200
205
206
204
202
204
206
208
203
194
189
196
208
212
204
196
197
204
205
202
203
206
208
207
205
204
208
215
183
193
203
200
193
192
200
203
195
187
189
197
205
206
200
197
195
193
195
197
197
194
192
197
206
215
218
216
213
214
212
209
198
189
191
196
200
195
191
194
206
217
217
207
197
200
211
219
217
209
187
197
204
201
190
188
197
203
204
199
199
206
207
204
199
197
197
200
205
207
203
192
181
185
198
215
219
213
206
206
212
216
204
185
175
183
200
207
200
195
210
227
229
214
198
202
215
220
209
196
190
204
211
204
190
186
198
217
229
225
215
207
204
203
203
205
200
200
205
211
211
200
184
183
192
202
209
207
200
198
201
208
203
188
178
191
209
216
206
196
201
213
219
213
208
210
213
212
202
198
189
199
208
206
195
190
200
217
233
233
219
204
198
204
209
207
198
190
194
206
213
214
203
194
191
198
210
215
211
201
198
198
200
197
198
210
217
214
202
188
189
198
205
209
209
208
202
200
203
210
180
186
199
207
207
201
198
202
210
213
207
197
197
203
209
207
195
185
185
198
214
223
217
203
191
195
211
224
224
212
202
198
198
203
212
224
221
211
195
187
189
196
202
204
200
195
190
192
203
211
182
185
195
204
207
203
199
195
194
192
193
192
196
202
207
205
200
193
190
197
209
219
214
198
185
185
197
210
214
208
203
198
196
201
213
224
221
209
197
192
197
204
205
203
197
190
190
196
205
204
196
196
196
198
200
204
204
200
192
188
186
190
195
198
203
205
205
200
193
194
199
206
205
196
184
182
184
190
194
201
205
202
196
195
203
210
212
208
203
205
208
211
209
205
201
202
208
213
208
198
200
199
196
193
201
209
211
202
189
184
191
197
196
193
196
203
204
200
193
190
195
204
205
204
200
196
189
187
190
200
205
202
196
191
191
195
197
200
205
212
214
212
210
210
210
214
222
224
210
193
200
196
187
188
201
215
212
195
181
183
197
202
198
190
190
198
203
202
197
195
201
204
211
215
216
212
202
194
190
198
203
200
194
191
192
192
191
193
202
209
210
204
206
210
214
216
216
212
201
189
202
197
187
186
195
206
205
196
189
192
202
205
200
197
200
204
207
209
208
205
204
201
206
209
215
212
201
192
190
195
201
199
198
199
201
201
198
197
199
200
197
196
201
208
209
203
195
190
187
185
200
202
196
188
183
187
196
204
209
208
205
203
203
208
215
216
215
212
208
203
198
191
192
196
202
203
194
188
191
200
211
213
210
207
207
208
206
200
195
189
189
196
205
209
204
191
183
182
185
190
194
202
201
190
181
183
195
206
211
206
201
197
200
202
208
213
214
207
197
189
187
188
191
195
200
200
196
193
196
206
213
216
211
205
202
203
204
199
191
187
193
203
213
212
203
192
186
190
195
199
197
203
198
189
185
196
202
199
191
186
190
194
189
183
187
197
207
204
196
189
190
196
201
202
203
204
203
203
203
206
209
207
202
195
189
191
194
194
193
192
196
204
212
212
204
195
191
193
196
199
208
210
198
188
189
203
206
197
180
177
187
194
189
180
183
194
205
206
202
200
201
199
198
198
200
205
206
205
205
204
204
205
200
194
185
181
188
197
201
199
194
192
196
200
200
194
186
184
187
194
211
216
206
192
189
199
203
198
191
188
193
194
189
191
201
206
206
204
204
208
207
195
185
187
199
208
208
203
199
201
200
203
200
194
182
177
185
200
208
201
191
184
188
192
192
187
181
181
183
190
206
212
207
202
198
198
199
196
195
200
201
195
187
190
203
211
204
193
194
205
205
194
185
189
205
214
212
205
197
190
188
192
197
194
182
176
184
197
205
201
194
189
191
192
189
187
188
190
190
189
201
200
201
200
199
197
196
194
198
207
208
195
178
177
192
198
193
181
186
197
202
196
192
196
207
213
211
205
196
187
181
185
196
196
190
185
187
195
200
197
195
197
197
192
189
191
198
202
199
195
202
199
197
197
196
194
193
196
202
214
211
194
177
173
185
188
184
181
188
200
204
198
192
192
195
197
196
199
199
195
192
194
197
199
200
198
200
195
195
192
194
196
197
194
190
192
197
198
196
192
204
199
199
198
195
192
193
198
205
209
203
192
184
183
185
183
182
185
199
210
209
200
194
189
184
184
186
194
199
204
201
197
198
199
203
207
202
194
188
189
195
203
201
197
193
190
188
185
183
184
199
198
199
200
198
196
194
196
197
195
194
196
201
197
187
182
183
189
198
202
202
199
199
198
191
185
185
190
195
195
190
189
191
198
204
207
202
192
185
190
201
207
206
199
196
196
193
187
184
187
194
197
197
195
196
199
202
196
187
183
193
208
214
204
188
183
187
192
191
183
180
192
209
215
205
192
185
187
187
181
177
181
192
199
204
205
202
195
192
197
204
205
198
192
196
204
203
197
194
200
194
199
195
189
189
200
209
206
190
183
189
202
208
201
192
189
198
200
192
180
177
190
209
217
205
190
184
187
190
187
188
196
207
210
207
206
207
208
206
206
205
198
185
178
183
195
200
196
193
199
197
203
203
195
193
201
211
213
204
193
185
185
189
198
201
202
201
202
198
194
191
193
201
204
197
188
185
190
197
199
202
212
218
216
210
208
213
217
214
207
200
194
184
178
178
182
185
188
189
189
197
204
208
212
208
205
206
208
206
199
189
182
186
198
205
203
199
195
196
197
195
193
194
193
193
191
191
195
195
195
195
199
208
212
210
207
206
209
211
207
196
192
192
193
195
189
185
190
194
190
193
194
204
215
214
207
198
197
200
200
198
196
197
199
204
202
198
193
191
190
192
194
195
193
190
188
191
196
198
192
183
181
187
197
201
197
193
192
201
210
206
199
195
198
199
197
193
197
203
202
190
186
192
200
201
197
194
196
198
199
197
196
196
196
197
200
201
198
193
189
191
201
210
204
188
175
179
192
207
206
191
179
178
189
197
195
184
183
197
215
220
209
192
182
184
190
194
199
202
204
191
188
189
190
190
187
190
192
197
195
193
191
190
186
185
188
192
194
192
193
194
203
213
212
195
176
170
183
202
211
205
193
187
191
198
196
190
189
196
209
216
207
189
172
170
180
192
195
195
194
195
189
190
191
190
187
187
189
193
193
194
193
192
188
183
182
184
186
193
197
200
203
208
212
211
197
180
174
181
195
202
202
198
196
196
198
199
201
197
195
193
193
190
183
175
179
188
194
194
192
194
187
186
189
193
195
192
188
188
190
196
200
201
200
197
194
190
189
195
203
206
202
196
201
214
213
195
173
162
172
188
196
199
194
192
195
201
206
198
182
173
179
192
195
187
181
186
195
196
194
191
185
182
184
191
200
201
193
187
184
191
197
199
199
198
197
194
190
192
199
203
200
193
191
202
208
193
173
159
163
177
188
192
194
192
193
198
202
198
183
175
180
192
197
192
185
188
195
198
196
191
192
185
181
185
197
205
201
187
179
181
188
193
192
187
184
183
184
185
188
193
195
193
189
191
189
183
174
171
176
182
184
188
194
201
199
193
190
191
190
188
187
193
198
197
194
191
193
195
191
193
196
188
179
179
192
207
205
193
180
182
191
200
197
188
183
182
185
184
182
185
190
192
192
189
185
179
179
184
190
190
183
183
193
203
200
188
178
179
186
191
193
196
198
200
196
193
191
189
187
188
205
216
209
197
197
205
209
210
210
210
210
202
197
196
202
211
220
228
225
210
190
181
188
199
200
199
199
202
201
193
186
183
188
196
199
201
201
202
205
209
211
209
208
209
215
220
219
211
199
205
215
216
206
197
202
213
220
218
210
206
206
206
203
202
199
199
201
213
225
220
201
184
182
190
199
204
210
212
204
189
175
177
188
202
211
216
221
224
222
217
212
212
211
210
212
215
216
212
207
220
218
211
200
201
207
214
219
214
207
203
204
208
210
211
203
191
188
198
209
216
208
200
192
192
198
204
210
211
211
204
196
195
200
205
215
220
222
220
214
208
208
212
214
213
210
209
208
211
215
219
214
205
203
210
214
210
201
197
201
204
207
209
212
213
207
198
192
192
198
204
206
205
204
203
206
205
203
201
210
217
217
212
202
203
206
208
205
199
197
198
200
206
209
210
209
206
203
206
211
206
205
207
211
217
217
208
192
186
195
205
212
209
204
205
207
207
204
202
205
205
204
203
204
213
216
213
202
195
201
214
215
206
199
200
205
203
193
187
192
203
204
203
201
206
211
213
206
200
202
195
202
208
211
215
217
215
206
193
190
196
202
204
200
201
209
214
218
216
213
210
206
201
203
212
218
214
206
202
204
206
199
189
190
201
210
206
196
189
200
211
217
209
201
207
215
219
214
202
199
199
200
200
202
205
213
218
216
205
191
187
192
198
200
204
212
219
220
216
211
210
211
210
208
208
203
198
200
204
208
202
190
181
187
200
211
208
204
200
207
217
221
215
208
208
212
215
211
206
201
209
200
189
191
200
204
206
206
209
207
203
198
198
204
210
214
213
208
204
204
207
214
218
215
205
193
185
189
199
206
202
190
182
187
197
204
207
207
204
211
217
219
212
205
202
201
202
201
204
207
214
200
186
186
197
201
197
196
209
223
224
211
202
204
210
205
194
190
195
206
213
214
214
211
203
193
187
190
200
205
201
192
187
192
200
204
206
204
204
210
213
208
197
189
193
197
198
198
206
216
210
199
187
187
197
203
202
201
209
221
223
210
204
203
203
191
178
181
200
216
218
212
207
205
204
197
195
198
203
207
202
197
196
205
213
217
209
206
205
208
207
200
189
186
194
204
208
206
208
216
199
199
197
198
204
209
209
205
201
200
199
197
200
200
199
189
184
191
204
212
211
206
204
205
201
193
193
199
205
207
204
202
204
212
218
220
219
217
210
206
202
200
197
201
208
212
211
207
206
201
199
201
206
210
209
206
206
201
194
186
185
189
196
199
202
202
203
201
198
195
198
203
209
208
201
193
192
201
207
209
206
204
205
210
214
219
219
217
212
201
196
196
200
209
206
200
195
197
199
197
211
206
208
210
207
203
198
199
199
195
193
194
197
199
205
212
211
201
187
186
195
204
209
204
203
208
211
213
215
213
208
205
203
205
211
215
214
208
202
196
196
195
196
194
189
181
180
187
202
210
213
203
199
199
198
202
202
205
208
215
216
214
208
203
208
214
210
197
182
186
199
203
200
196
206
221
226
218
208
204
206
206
204
205
208
210
209
203
196
196
200
199
194
189
186
187
187
193
205
218
199
197
192
191
196
205
210
211
212
220
226
227
219
212
210
212
208
201
193
195
200
200
194
193
204
216
213
199
189
190
201
206
205
203
204
206
205
203
202
206
206
203
203
205
213
215
210
201
197
202
195
198
197
193
195
204
211
212
212
214
218
222
220
214
211
209
208
211
208
204
200
199
201
204
202
196
188
184
187
195
201
200
198
199
205
206
202
202
207
212
208
203
205
216
231
229
214
194
182
184
197
204
206
202
196
200
206
210
209
208
209
210
211
212
209
207
206
209
208
204
200
206
216
216
203
188
183
193
207
214
207
192
187
197
209
212
204
200
202
210
206
197
200
213
224
218
201
189
186
193
197
204
206
204
197
198
203
207
205
202
199
200
200
202
204
205
204
199
199
200
205
212
217
215
206
200
201
211
221
224
212
196
188
198
211
213
205
196
196
203
203
199
199
203
205
201
200
202
208
213
193
200
204
201
194
195
201
203
195
189
188
190
189
191
196
205
206
202
201
204
210
210
205
205
214
223
223
215
212
212
212
210
206
200
203
202
202
195
194
197
206
212
211
201
195
201
214
222
218
207
190
199
203
196
188
188
198
203
198
187
183
185
187
189
198
207
209
206
204
207
208
200
193
203
219
231
221
202
188
191
205
219
218
203
190
193
202
204
195
192
203
217
218
209
201
212
229
230
210
194
189
198
201
192
178
178
198
215
220
208
195
188
190
198
205
206
203
197
197
201
201
196
193
205
216
217
206
188
175
178
193
209
214
204
193
197
209
208
195
187
192
205
213
211
214
221
223
215
201
198
185
193
196
192
181
181
196
215
228
224
212
200
197
201
205
201
190
184
187
194
201
204
203
206
209
206
204
198
187
181
186
198
209
208
208
212
210
203
192
185
191
200
209
211
213
208
199
194
198
212
182
181
190
193
193
190
194
202
212
214
209
202
199
202
201
194
189
187
191
199
210
216
212
205
198
200
210
214
205
194
190
197
207
217
221
221
209
191
182
185
195
205
208
208
200
194
186
187
199
214
184
182
188
192
192
193
196
198
198
195
195
197
201
206
204
202
201
205
207
208
211
216
214
205
192
192
200
208
206
201
199
200
205
213
220
219
209
193
186
190
198
205
205
200
197
197
198
203
208
206
194
193
192
190
190
193
198
203
196
186
183
191
201
211
215
214
216
216
211
205
206
213
215
210
196
187
186
193
201
206
206
202
197
198
205
212
212
209
205
204
203
204
203
201
201
207
216
218
208
198
195
197
197
197
197
200
202
199
189
182
184
190
199
208
215
216
215
208
198
196
199
211
217
216
208
196
190
193
200
206
207
200
193
191
193
200
206
213
222
224
219
211
206
203
203
208
214
216
205
192
197
200
198
200
208
211
205
189
180
185
198
201
198
194
198
203
204
197
192
194
202
211
215
212
212
208
201
196
196
198
198
198
195
192
189
188
192
205
223
230
222
211
208
206
206
203
203
207
201
192
202
200
198
197
205
210
207
194
188
198
211
210
200
191
192
196
198
193
191
197
203
206
207
207
209
208
201
191
185
188
196
201
203
201
195
192
195
205
216
214
203
195
198
204
203
198
195
198
199
194
202
204
200
194
191
198
205
208
211
211
212
208
200
199
201
205
200
193
188
187
192
198
203
206
208
204
195
187
185
191
203
205
205
203
199
206
213
219
211
194
185
184
193
197
193
188
187
192
196
194
198
207
206
198
188
191
202
209
211
208
203
198
196
197
203
207
207
199
188
177
177
187
203
211
207
200
193
190
194
199
203
206
202
195
197
208
220
218
198
182
181
195
206
201
189
180
185
196
202
198
201
210
207
199
196
199
202
199
195
194
201
199
194
184
187
195
211
213
201
181
174
186
200
210
205
197
194
195
196
198
200
199
194
188
186
196
204
201
189
181
191
208
222
214
197
183
189
201
206
201
210
210
200
195
197
205
206
199
191
193
204
205
193
182
184
194
212
218
209
194
187
188
196
199
198
198
198
198
196
195
197
198
194
187
183
184
191
193
192
191
195
205
216
215
205
195
195
200
202
197
208
206
195
192
196
205
206
204
202
204
207
203
193
195
203
213
214
207
201
200
200
196
193
192
197
202
206
204
198
196
197
198
191
185
182
186
197
200
201
198
194
193
199
206
207
204
200
199
198
193
195
195
194
196
198
202
200
199
201
204
203
194
187
195
211
221
213
196
192
197
202
199
195
195
201
208
210
208
203
202
199
194
185
180
182
192
203
204
201
196
194
195
200
205
204
203
204
202
199
194
191
191
197
200
200
200
196
196
195
199
200
191
182
186
200
210
204
192
190
195
196
196
198
205
206
206
201
199
199
200
195
192
185
181
181
189
200
204
203
199
201
207
211
206
202
202
205
207
201
196
199
196
198
199
198
198
200
201
202
202
200
195
189
187
190
192
191
192
196
197
195
193
200
209
210
201
189
185
185
188
190
192
193
188
185
188
199
205
209
207
203
207
210
206
204
200
198
197
195
193
205
202
199
198
196
196
200
205
204
200
199
202
203
199
191
183
186
193
200
199
194
193
202
212
212
202
190
186
184
185
183
184
187
188
188
192
197
203
206
204
199
194
197
205
207
200
188
181
179
184
200
197
198
198
197
195
195
196
196
194
199
211
217
208
192
185
190
199
202
198
191
194
208
217
214
203
192
189
189
186
180
174
175
182
190
196
196
194
192
194
190
187
190
201
208
202
189
183
184
191
189
187
190
194
196
196
195
192
187
193
206
219
221
208
192
190
203
211
207
195
188
197
213
220
211
193
183
183
187
188
185
180
178
183
191
197
196
192
190
190
192
192
192
196
199
203
200
198
199
203
186
185
188
190
194
199
203
200
194
194
200
208
209
201
194
197
206
212
209
201
197
205
215
217
201
187
180
184
189
194
195
195
194
193
195
199
200
200
200
203
203
200
192
186
187
193
199
201
202
201
188
192
196
197
198
201
207
205
200
192
188
190
197
205
206
203
197
196
200
205
210
212
210
205
196
190
193
199
203
205
203
203
202
200
199
200
206
210
213
209
202
195
190
188
190
191
190
189
190
190
193
200
204
204
204
200
198
196
193
192
189
193
203
216
219
205
190
183
189
199
208
209
204
197
192
193
199
208
213
211
203
198
195
197
197
198
201
205
208
204
192
186
191
202
209
201
188
181
183
188
199
204
204
208
204
196
187
184
188
195
199
201
208
216
219
210
199
192
190
193
196
200
202
193
185
179
183
197
208
208
195
184
181
188
195
196
194
197
199
199
190
188
192
202
207
199
186
181
185
192
205
203
201
200
199
193
188
187
192
198
201
199
197
198
203
208
211
207
200
195
195
201
204
195
177
161
164
178
196
199
188
178
178
188
198
200
198
199
197
200
199
196
193
188
185
183
185
187
189
194
206
203
197
193
193
195
195
198
198
197
197
195
190
184
183
190
198
201
201
199
200
203
205
199
187
172
166
171
179
187
187
184
186
196
205
208
205
200
196
196
197
196
190
180
173
177
188
196
197
196
200
195
194
192
194
196
199
200
198
196
196
198
196
190
182
181
183
188
193
201
206
206
203
201
204
201
188
171
166
176
191
199
201
203
204
206
204
201
195
186
184
186
190
188
185
185
189
196
197
194
191
188
191
194
196
196
197
197
197
197
198
202
207
207
201
195
188
186
192
200
205
202
197
199
212
217
197
169
156
170
196
208
211
203
196
194
199
204
198
185
175
180
190
197
194
188
189
193
193
191
187
189
193
198
200
198
193
191
195
196
199
201
204
210
212
209
200
194
193
195
197
194
191
196
206
206
189
166
156
169
188
202
202
195
188
186
191
201
200
191
183
182
190
195
191
187
191
195
197
191
195
200
205
206
202
196
191
189
190
193
196
197
199
201
204
201
201
199
195
190
187
189
193
197
200
195
185
176
173
177
183
189
191
193
189
186
187
188
192
193
190
189
188
186
185
187
194
202
200
191
205
204
203
200
197
196
191
188
185
181
187
192
196
196
193
192
199
206
204
193
187
190
198
204
204
202
198
195
191
187
186
188
191
195
196
189
185
184
188
193
195
193
188
183
181
185
192
199
199
192
203
208
209
203
199
204
210
208
202
201
210
217
211
197
189
198
209
216
217
210
201
194
200
211
215
212
205
201
203
206
210
210
208
205
203
199
197
193
191
192
196
203
208
212
213
215
215
211
204
204
195
201
203
201
202
207
209
206
201
202
205
207
203
200
198
199
202
210
215
215
206
194
196
207
215
215
210
209
213
216
214
209
206
206
208
211
211
213
212
206
201
203
208
214
220
219
214
207
202
203
203
208
203
201
207
211
210
203
202
205
206
205
204
209
210
207
204
206
212
211
201
192
195
206
215
216
212
208
210
211
210
208
205
204
208
212
217
219
215
208
203
203
211
222
227
224
215
206
202
203
216
215
206
203
210
215
213
202
203
208
213
211
207
207
207
206
204
206
204
199
195
191
198
205
212
212
208
199
196
198
205
209
206
202
203
207
210
208
203
201
201
203
209
217
223
222
215
207
201
201
208
213
209
207
209
214
213
208
205
207
214
212
206
199
195
193
195
199
201
203
205
204
203
202
202
204
200
191
187
195
211
215
208
199
201
204
204
199
195
201
205
207
207
207
210
216
214
206
197
195
191
202
210
212
207
206
207
208
204
202
204
204
202
194
188
188
191
195
201
209
217
216
208
201
197
196
194
196
201
214
222
215
204
195
198
205
205
201
198
202
211
214
210
206
206
211
211
203
196
195
192
199
209
211
205
200
195
196
197
195
198
200
200
196
192
195
200
203
203
205
210
211
209
204
197
191
192
205
220
229
223
203
188
183
190
201
206
205
201
202
212
219
220
214
212
210
204
198
197
204
214
212
206
205
205
198
188
182
187
196
202
201
197
196
198
204
211
211
205
200
196
200
205
205
198
193
196
213
224
222
204
185
177
180
189
199
205
205
204
207
212
217
215
211
208
203
198
195
201
212
227
216
202
200
204
203
190
180
186
196
202
198
192
196
202
202
200
197
197
199
198
201
204
203
200
196
203
218
224
214
194
182
185
196
203
206
205
204
204
206
210
207
197
190
187
189
194
200
206
214
213
207
199
199
202
203
192
184
187
193
194
190
192
201
204
193
178
175
189
202
210
210
206
201
196
194
202
216
222
214
202
196
202
214
220
215
205
200
201
205
206
202
193
186
184
188
196
205
213
214
191
197
199
201
198
192
189
189
192
192
192
191
201
209
205
191
176
176
192
206
210
207
203
200
195
185
186
198
211
212
205
202
204
212
215
209
201
198
200
203
202
199
202
205
205
203
203
209
217
217
194
192
200
200
191
183
184
192
199
204
206
210
212
210
202
195
191
196
205
209
202
196
199
204
202
189
182
187
201
207
201
193
190
196
200
199
196
200
206
205
200
199
205
213
215
207
202
206
217
220
205
195
192
189
186
182
187
197
206
216
222
222
214
202
199
200
205
208
207
206
200
196
197
204
212
211
203
199
202
204
198
191
187
191
196
201
203
212
213
210
202
195
196
201
204
199
196
200
213
220
211
198
184
180
185
194
201
206
208
213
217
217
209
201
201
204
207
201
195
197
201
201
197
197
209
220
221
210
204
204
209
209
206
204
207
212
215
214
211
204
197
194
194
198
201
200
198
201
206
208
203
201
189
182
186
202
214
215
208
199
197
201
203
201
205
205
204
195
189
190
198
201
197
192
194
204
209
204
199
204
219
227
223
213
209
211
211
204
196
190
189
194
203
211
217
217
212
204
202
199
200
206
197
187
188
202
214
217
208
196
187
187
190
197
203
206
205
201
195
193
197
202
205
200
190
186
189
196
202
211
219
222
214
205
200
202
200
193
184
182
187
196
208
220
227
222
215
206
203
201
205
208
202
193
191
201
210
213
212
209
201
191
188
190
199
205
206
205
198
198
202
211
219
214
198
187
191
204
215
220
216
205
197
196
197
198
192
188
190
194
198
201
210
216
220
214
208
210
214
213
209
207
204
199
199
201
205
209
215
222
217
207
193
192
200
207
205
199
195
199
207
216
219
214
206
203
209
218
223
220
211
203
198
201
201
199
195
196
202
209
210
210
211
210
209
205
208
215
219
215
207
204
204
203
199
199
202
206
210
216
215
209
198
196
202
209
204
195
190
198
208
209
204
202
209
219
219
211
207
204
205
208
212
210
205
199
197
201
203
204
207
206
205
197
199
203
212
221
214
202
198
199
202
200
195
197
200
203
199
196
196
198
197
199
205
210
207
196
192
198
203
199
193
200
212
220
207
190
178
181
194
209
217
213
203
196
196
200
196
194
194
194
191
188
193
204
215
214
203
193
196
192
192
190
192
198
201
201
189
180
183
189
197
201
206
208
204
195
193
197
199
196
202
213
220
213
193
176
168
174
188
205
216
212
201
193
193
195
196
196
194
188
183
185
194
203
205
198
194
196
198
193
188
188
191
201
204
199
185
178
181
190
197
199
198
195
191
189
193
198
200
202
208
216
216
208
198
190
183
184
189
199
209
209
201
191
185
189
196
206
206
197
189
188
194
195
190
184
188
199
208
203
196
189
189
197
200
200
192
186
187
193
198
197
188
180
183
191
198
201
200
201
203
204
203
203
206
208
202
197
197
199
204
203
199
191
185
186
196
208
213
208
201
197
194
190
184
184
193
203
207
204
198
191
185
187
197
206
206
197
193
197
203
201
190
183
191
205
211
205
197
193
196
199
198
200
203
207
206
205
204
203
201
199
198
192
188
189
194
200
203
205
202
201
198
196
194
194
195
204
196
197
199
194
185
182
195
208
213
205
194
195
205
210
208
203
207
216
216
206
196
193
201
207
207
201
198
197
201
205
205
202
197
196
198
199
202
204
203
196
192
190
193
200
202
204
201
194
192
199
186
195
205
208
200
192
194
200
205
201
195
193
201
213
220
218
214
210
208
203
200
202
205
211
211
207
204
202
201
200
197
196
195
196
198
199
206
216
220
208
193
186
190
200
202
199
192
189
185
191
187
198
209
214
211
204
196
189
190
193
198
197
198
204
211
214
206
199
197
198
203
206
202
198
203
208
212
209
204
197
194
195
194
193
188
184
193
209
223
218
200
188
189
195
193
185
180
184
187
192
201
205
205
203
203
204
200
193
187
193
201
203
199
195
198
200
198
191
190
196
204
204
197
192
197
205
209
207
201
198
195
194
193
186
175
172
183
203
217
214
199
190
189
190
185
179
179
189
197
195
209
208
202
191
188
195
201
205
201
202
206
208
203
199
195
194
193
188
191
196
201
202
200
199
203
205
204
198
193
190
191
189
184
177
172
180
195
212
212
203
193
192
194
189
180
176
182
193
199
195
209
207
203
194
188
191
200
205
209
209
213
215
212
202
195
188
191
195
198
198
195
197
201
205
204
200
195
191
187
183
181
183
181
179
182
197
215
216
205
189
189
199
204
194
180
178
191
203
204
195
200
202
202
201
200
200
200
198
201
211
223
226
218
202
189
183
195
209
211
199
189
189
199
203
197
192
190
189
184
179
178
184
189
192
197
210
219
211
194
182
190
208
215
205
188
184
200
214
212
198
198
195
194
201
205
207
202
198
202
211
224
222
213
201
191
191
200
211
209
198
189
191
201
204
197
192
193
190
184
177
181
193
201
205
209
213
212
202
191
188
197
207
213
209
203
201
208
217
214
199
196
191
190
194
201
203
200
201
207
213
212
204
200
202
206
210
210
208
200
193
191
200
208
208
200
196
199
197
191
189
193
201
202
203
207
211
208
198
191
196
201
206
209
209
211
209
208
208
206
200
192
190
193
195
194
193
195
200
207
208
201
193
197
205
216
222
217
207
194
189
190
197
203
201
195
195
196
198
200
203
204
199
190
186
194
205
204
195
187
193
201
208
208
208
204
201
197
197
200
202
189
192
198
200
193
191
194
200
203
200
197
196
199
209
215
220
216
207
199
191
186
187
193
196
193
189
189
191
199
205
206
197
186
178
182
194
199
196
189
191
203
213
214
206
196
191
192
195
197
196
189
192
199
198
194
194
202
208
202
192
190
197
208
213
214
211
209
205
201
193
186
186
195
203
204
198
191
190
193
195
196
195
193
186
183
188
196
201
201
199
201
205
207
204
200
197
197
198
197
191
192
193
197
197
196
201
210
213
202
192
186
195
208
214
212
208
205
203
201
196
187
187
196
209
215
212
205
200
195
192
189
194
195
194
191
191
195
202
210
207
195
186
189
202
209
205
198
196
196
196
191
193
197
200
199
198
198
198
196
192
187
194
200
207
210
209
208
204
199
196
191
190
195
202
212
212
208
202
198
197
198
198
197
194
191
191
194
197
204
202
189
178
184
199
209
203
191
186
193
203
191
192
198
202
200
191
180
177
184
194
198
198
198
200
207
210
212
204
197
195
197
198
195
193
194
198
196
191
189
198
208
209
198
189
187
189
193
194
193
193
190
187
192
198
200
193
184
183
189
196
195
194
197
201
200
192
179
173
181
194
202
200
198
197
205
209
207
198
192
195
203
207
200
192
187
188
189
187
187
196
205
204
194
183
182
187
194
197
197
197
198
197
199
199
195
191
189
191
193
190
202
199
198
200
200
198
190
185
187
194
198
199
200
205
206
206
198
188
188
196
208
213
206
197
191
192
195
196
196
198
196
189
183
179
180
184
192
196
198
198
197
196
198
202
204
205
204
202
200
194
206
206
202
200
197
198
196
191
189
192
195
198
203
206
206
199
190
188
190
200
205
207
202
196
194
193
196
201
205
205
197
189
183
180
179
180
180
182
184
184
185
186
194
204
213
215
209
200
196
197
207
209
203
196
191
192
190
189
189
192
197
201
201
200
196
194
194
198
202
201
199
191
187
185
187
185
188
194
202
204
200
195
191
187
181
179
178
178
180
180
180
184
192
201
206
202
194
182
179
187
205
206
199
191
189
192
191
190
190
195
200
201
193
185
184
190
198
204
204
200
193
184
180
178
180
183
188
190
193
192
192
193
194
195
192
189
191
194
193
190
187
191
193
194
190
185
179
172
169
177
205
200
194
191
192
197
201
200
199
200
202
202
193
181
177
186
196
200
198
195
193
188
184
181
186
189
190
186
181
182
185
189
195
198
197
198
200
204
202
196
192
192
193
193
191
186
184
183
183
184
199
194
194
195
200
204
208
206
202
198
200
200
198
190
180
180
186
191
191
192
195
199
195
193
193
198
193
182
177
181
191
199
200
201
200
199
198
198
199
194
187
186
191
198
204
203
199
196
195
193
191
192
199
205
206
204
202
203
200
196
192
192
194
193
188
185
187
191
192
193
195
200
200
197
196
196
187
178
176
187
199
208
208
203
199
191
189
191
194
191
184
182
189
198
207
207
201
196
193
192
190
197
209
215
210
198
190
193
201
203
198
190
191
196
200
200
200
200
197
193
189
191
196
197
195
188
180
176
177
185
197
205
205
201
195
190
187
189
190
189
187
187
190
194
196
197
195
195
193
191
200
208
213
218
209
194
180
186
201
214
210
197
190
196
203
208
210
210
204
192
184
186
193
197
195
189
187
188
184
183
186
194
199
198
195
193
194
194
191
189
189
190
190
188
185
185
190
195
197
193
214
210
209
210
204
194
183
186
198
211
209
198
186
187
190
196
203
208
203
195
187
188
196
197
195
197
201
201
193
184
184
192
201
200
198
201
207
207
200
191
185
185
187
184
181
179
186
194
197
194
209
205
200
198
201
207
210
202
194
194
205
215
213
202
194
199
206
205
196
186
189
200
214
222
222
216
211
207
210
216
222
228
227
219
211
207
208
210
209
208
208
212
215
216
211
206
205
206
208
210
194
187
192
201
206
206
201
195
194
199
203
205
201
201
201
205
208
208
204
197
190
196
206
218
222
222
216
209
208
210
217
226
228
222
214
211
212
213
209
203
197
200
204
212
211
206
204
205
206
205
199
190
192
199
207
205
198
192
193
200
203
200
198
198
203
206
210
213
208
197
187
186
198
210
220
221
216
205
197
193
201
210
216
216
214
213
216
214
210
203
200
200
204
211
212
209
205
203
198
196
215
207
196
190
198
206
209
202
200
205
210
208
200
193
193
201
211
219
214
198
182
178
187
200
208
210
206
197
186
182
190
198
202
204
207
210
213
211
206
205
204
206
209
211
213
212
210
204
196
192
213
212
201
194
197
208
213
211
210
213
218
213
203
192
188
196
210
220
215
201
188
184
190
194
195
194
193
189
187
192
200
203
199
197
199
205
207
207
206
205
205
207
210
211
213
211
209
202
195
194
191
200
206
209
205
199
198
201
207
211
216
214
206
196
192
196
202
208
209
203
203
203
205
202
196
190
186
191
199
213
218
212
205
198
198
202
204
204
203
203
206
208
210
208
203
200
198
196
195
199
183
197
210
220
211
191
175
176
190
203
208
204
202
199
198
200
200
200
202
203
208
214
217
215
205
193
192
201
215
222
220
214
208
203
202
203
203
204
201
200
205
209
210
206
200
194
190
191
196
207
206
209
212
217
212
194
175
169
182
194
197
195
192
197
204
206
207
204
203
202
202
209
213
210
206
199
207
220
227
219
205
202
210
214
211
208
206
204
202
200
203
207
211
210
207
199
194
194
198
208
226
219
213
217
216
208
191
181
185
192
192
185
186
195
208
215
213
208
201
199
201
203
204
200
197
202
220
234
231
217
200
201
213
221
219
215
209
205
205
203
202
207
211
212
208
202
197
198
198
196
213
212
215
221
221
215
200
189
190
193
191
187
192
202
215
217
210
198
194
196
201
206
202
197
194
203
218
231
229
215
204
203
212
218
217
209
204
200
203
204
205
206
209
209
205
198
196
197
198
192
198
205
217
223
217
201
189
190
196
201
201
197
200
206
211
207
196
190
193
197
201
197
196
199
201
205
207
210
212
211
202
197
196
202
204
196
187
188
196
202
203
202
204
207
204
197
195
200
207
205
195
196
205
207
197
184
181
190
201
211
210
206
201
201
198
193
191
193
203
207
199
187
190
205
218
215
201
190
192
198
192
185
183
191
195
189
183
187
198
203
200
196
197
204
206
204
201
204
210
216
197
187
183
187
187
185
187
194
203
210
211
208
201
195
193
193
195
201
209
212
205
195
196
212
226
221
203
188
191
197
194
188
187
193
198
196
195
201
211
210
200
191
191
200
207
207
205
203
205
206
199
188
186
189
196
203
202
201
196
193
195
199
201
199
197
198
200
201
206
209
211
210
207
206
211
212
206
200
202
206
210
207
205
204
206
208
211
211
211
201
192
190
196
203
207
205
202
200
200
193
203
205
206
208
208
212
212
204
193
179
175
184
196
203
203
203
200
196
196
198
207
210
206
195
190
193
205
208
210
214
221
222
214
205
205
209
216
209
194
181
181
191
205
209
205
197
196
199
201
199
201
208
211
207
207
210
210
205
195
183
174
176
185
197
204
204
203
200
197
195
196
199
199
191
183
185
197
207
206
207
215
217
209
197
195
202
208
200
184
176
183
199
208
205
196
189
192
201
210
212
196
198
196
194
198
204
205
203
204
202
195
186
183
193
202
207
206
204
199
197
195
197
199
196
189
188
193
201
199
197
202
207
206
198
194
193
197
195
193
196
205
212
213
207
196
190
193
203
211
212
198
194
191
193
198
201
200
201
208
220
219
209
199
201
206
209
206
200
198
198
203
204
203
199
195
194
197
199
197
193
196
202
207
206
200
191
191
196
204
213
217
219
219
210
202
198
201
207
208
202
204
203
204
204
199
197
196
202
212
224
229
226
218
211
208
207
202
194
192
198
206
205
197
193
196
201
205
206
203
197
193
196
205
209
205
197
194
198
204
210
208
208
206
204
202
201
204
205
204
196
206
206
207
207
204
201
200
202
206
213
222
224
219
211
206
205
201
196
194
199
203
197
189
190
199
205
206
208
207
203
196
196
204
210
206
195
190
194
201
204
199
190
185
188
193
198
197
197
198
201
205
197
196
201
209
217
212
199
186
189
203
210
209
200
201
206
209
207
206
207
203
196
193
197
202
204
198
199
204
208
206
206
213
212
203
186
175
184
201
214
206
188
175
178
190
194
189
187
195
200
207
198
194
200
212
225
217
196
172
170
185
199
201
196
194
196
202
206
209
208
205
201
197
199
200
197
195
197
204
207
207
208
209
207
194
177
172
185
210
224
214
191
177
179
190
194
192
191
194
195
209
210
207
202
205
212
208
197
180
173
183
198
203
198
189
183
188
196
202
201
198
194
196
197
198
197
201
204
207
206
202
198
195
191
185
178
184
198
214
220
208
195
186
186
192
195
197
199
201
199
205
209
209
204
196
193
199
204
203
195
193
199
208
207
193
182
186
198
203
198
187
183
190
199
203
204
207
210
207
204
198
194
191
187
185
187
195
204
209
207
200
194
193
195
195
195
194
199
202
205
193
198
208
207
197
187
195
210
220
213
201
200
207
211
204
195
194
206
211
202
190
184
194
204
211
210
207
205
201
196
193
194
196
198
195
192
194
198
200
196
190
190
192
200
202
197
190
186
190
200
193
199
211
214
202
192
197
212
225
218
199
193
201
209
212
205
201
206
211
207
200
199
202
207
212
211
207
200
192
188
188
194
201
207
202
193
193
197
200
191
180
177
187
200
206
198
185
178
179
192
197
204
211
209
198
194
197
208
213
206
194
189
196
207
212
208
200
198
200
204
205
205
202
200
202
204
205
200
197
196
194
200
204
205
200
191
191
198
204
197
183
177
185
197
197
190
181
179
185
194
200
202
200
192
185
187
194
197
195
192
188
193
200
207
209
209
204
199
198
201
205
204
199
197
200
202
206
207
208
208
205
203
201
196
187
181
185
196
202
201
195
193
195
195
188
180
179
191
200
207
203
200
192
182
177
183
189
190
185
183
189
202
208
208
204
203
204
203
208
210
212
207
199
197
200
205
207
206
203
201
198
197
191
185
177
173
181
189
198
199
200
205
206
198
188
185
191
201
205
205
203
198
195
191
187
188
189
188
187
192
202
214
216
208
198
191
193
203
214
222
221
211
200
195
195
199
202
198
190
183
182
186
188
185
181
187
195
198
195
191
197
206
209
201
192
194
204
207
198
190
195
194
196
201
202
198
192
194
200
210
216
219
216
206
194
182
185
197
213
220
215
207
201
194
187
188
194
197
188
178
177
185
196
202
204
212
217
213
204
198
198
203
204
195
191
194
209
207
196
183
190
190
195
204
207
202
193
197
206
214
215
209
205
203
194
183
186
198
204
201
196
201
209
206
195
191
200
205
195
181
180
193
208
217
220
221
216
208
205
206
209
207
201
193
188
192
200
203
196
187
196
192
198
206
205
197
192
197
207
207
202
194
197
202
198
194
198
203
201
188
183
194
210
215
207
202
207
207
197
190
192
203
210
210
209
205
195
187
191
207
216
209
198
192
191
191
193
193
195
196
201
202
207
208
199
190
190
200
209
205
198
195
201
205
203
200
203
208
202
191
182
188
198
201
197
195
197
195
191
192
202
206
201
191
187
187
183
177
180
195
205
203
194
192
193
193
191
189
190
196
196
202
209
203
191
184
191
204
208
203
198
200
210
213
208
204
206
207
202
194
191
189
187
182
179
182
188
190
190
194
200
201
192
182
182
189
193
188
182
185
188
189
189
191
192
193
192
189
187
186
186
194
201
196
186
183
194
206
205
193
192
199
210
214
214
211
210
206
201
197
194
190
189
183
182
185
194
201
200
197
196
195
193
191
195
200
204
200
193
187
184
184
186
189
191
194
197
198
196
188
186
192
194
191
188
191
198
205
201
192
189
193
201
210
217
218
214
208
203
199
195
188
187
187
194
200
208
212
210
203
198
199
203
206
206
203
201
199
199
196
189
184
185
190
193
194
197
203
207
203
194
195
194
194
194
194
197
198
198
195
190
185
187
200
216
221
215
206
201
201
198
190
182
182
194
211
214
210
202
202
209
213
214
209
202
194
193
196
201
204
199
192
191
196
195
192
189
196
204
206
201
199
198
198
196
189
180
178
187
194
193
185
182
193
212
220
210
193
189
200
207
201
181
171
184
205
211
200
187
191
210
220
214
200
189
188
194
198
203
203
202
196
195
197
195
189
182
183
191
197
202
200
198
199
198
187
173
168
180
195
198
191
184
190
206
214
204
187
178
189
206
206
185
170
177
194
201
193
183
188
200
206
198
186
183
189
198
205
205
199
196
194
194
195
194
190
186
188
190
191
203
199
198
199
201
195
186
181
187
197
203
199
193
190
198
205
202
192
184
186
194
199
188
180
178
185
190
188
186
188
190
189
184
180
184
188
196
196
194
191
190
191
193
193
194
197
202
205
202
197
202
202
200
199
202
205
205
201
195
196
200
200
193
186
184
192
199
202
197
190
187
187
186
188
188
187
184
185
186
188
189
190
189
188
186
185
182
177
175
179
189
194
196
193
195
204
211
211
204
195
203
207
203
196
197
204
208
204
193
190
194
195
189
179
176
183
195
203
203
195
186
181
183
187
195
198
195
190
186
189
192
197
202
197
187
181
178
173
173
181
192
199
197
193
195
202
205
197
185
181
202
207
198
189
188
195
200
196
190
190
194
194
187
177
177
186
195
197
194
191
185
183
183
186
197
205
207
202
197
193
195
199
200
195
186
181
181
187
190
193
195
197
195
193
193
196
192
181
171
172
197
197
190
183
189
195
198
196
194
198
202
202
193
184
186
195
200
197
186
177
181
186
188
187
192
199
201
200
198
196
195
193
189
186
184
182
184
193
202
202
197
191
192
194
195
195
190
183
177
177
192
192
190
194
198
200
201
201
202
202
203
203
200
192
188
192
200
198
187
175
178
188
194
192
185
185
187
191
196
196
195
190
185
186
186
184
185
190
199
201
193
186
189
196
202
201
196
192
188
189
193
193
198
203
205
200
198
201
201
197
192
191
195
193
186
182
189
198
194
182
179
187
196
193
182
176
180
191
196
195
191
189
190
194
197
191
187
187
191
195
191
187
189
196
203
203
197
191
191
192
192
193
198
204
202
195
189
193
199
197
189
184
189
193
190
185
189
201
202
192
182
184
192
191
180
177
184
196
198
191
187
191
196
199
200
197
193
190
187
189
191
192
193
192
193
190
188
187
191
193
192
193
196
200
199
192
185
190
202
213
202
194
186
191
191
192
197
204
204
194
183
182
184
183
179
178
189
198
195
186
185
193
200
200
199
200
203
198
189
183
185
192
196
190
182
178
179
186
195
197
196
195
195
199
198
195
186
191
203
216
212
198
183
181
188
191
193
195
191
185
184
185
186
183
180
179
186
189
187
182
187
197
201
199
197
200
210
209
194
179
173
181
190
190
182
176
179
185
195
198
210
205
201
201
203
205
204
203
205
209
210
210
203
200
202
208
210
205
198
193
199
211
215
210
200
195
199
205
214
218
215
208
198
194
198
205
211
216
216
217
217
217
213
206
198
192
195
205
212
210
199
191
196
205
208
204
201
203
213
215
210
203
200
201
207
210
209
204
195
190
198
210
216
209
198
196
200
201
200
199
202
206
207
206
206
208
209
206
201
200
203
206
208
199
189
186
192
205
213
212
200
189
190
198
205
203
200
199
199
201
199
195
196
198
203
207
208
203
195
191
196
208
213
205
195
194
198
197
188
185
193
206
215
216
213
209
207
201
197
199
199
198
198
192
186
187
197
205
208
204
215
203
189
186
196
204
205
199
192
191
195
196
195
192
193
200
209
213
207
196
194
198
200
196
190
192
197
198
193
193
199
207
211
211
210
210
207
204
203
204
202
197
195
194
195
196
203
206
205
196
221
212
199
192
199
209
212
205
199
199
205
208
202
194
191
200
216
225
216
197
183
182
189
193
192
192
197
203
208
212
212
206
202
201
204
207
209
208
208
207
202
196
198
204
206
205
204
205
203
197
210
206
205
207
210
207
203
198
201
208
212
214
210
206
205
207
216
221
212
197
184
185
197
206
204
195
192
198
210
219
215
205
203
205
204
203
203
206
207
207
204
202
202
204
199
195
194
199
202
200
196
198
206
212
212
197
185
185
195
201
201
200
205
215
217
213
206
202
202
200
199
200
212
216
208
196
189
193
202
208
208
212
217
217
211
201
199
201
203
204
205
208
205
197
189
184
186
195
203
204
204
204
206
208
201
192
182
185
196
195
185
179
189
206
219
214
202
197
202
209
214
214
213
209
204
198
195
198
200
198
204
216
230
227
215
204
198
199
199
198
198
204
207
203
199
193
194
196
201
205
208
208
209
210
209
202
196
197
203
199
189
179
181
196
210
217
214
206
205
211
220
222
212
200
196
200
207
207
200
195
201
215
228
223
211
201
199
202
202
199
198
202
210
216
216
209
200
196
195
192
204
207
214
225
230
222
207
202
204
209
206
197
188
192
205
219
223
216
208
210
216
217
211
202
200
208
214
211
199
195
200
207
211
209
203
200
198
202
204
209
209
208
212
217
217
211
203
197
189
183
199
205
217
233
235
222
204
197
201
212
215
206
193
191
199
209
213
212
208
208
206
201
196
198
207
218
218
210
200
196
197
195
196
200
203
201
196
198
203
210
215
214
210
207
206
204
205
200
194
188
198
200
211
220
219
207
194
193
200
210
210
200
190
189
192
197
198
200
205
208
203
187
182
195
215
225
218
203
198
198
199
197
197
202
204
201
192
193
198
203
205
202
202
198
198
200
202
201
194
189
193
192
199
206
204
196
192
194
200
205
203
196
191
191
192
195
195
197
203
207
205
195
194
204
216
218
205
196
198
203
204
202
204
206
201
193
187
191
200
200
195
191
194
197
199
196
197
194
192
187
195
195
207
214
211
202
194
195
196
198
199
202
201
197
194
194
196
200
204
206
208
208
207
210
211
207
201
199
202
206
206
203
203
201
196
190
190
197
202
199
192
192
198
203
199
192
189
190
190
186
205
207
218
225
222
209
200
193
191
192
195
201
208
207
201
196
198
203
207
207
207
208
206
202
200
199
206
209
208
205
201
198
196
196
195
199
203
204
202
199
198
201
208
207
196
186
185
191
197
197
200
201
207
215
219
212
201
193
190
190
192
197
206
212
212
203
201
205
208
203
196
193
194
192
190
197
206
210
205
197
197
199
198
197
196
206
213
211
204
202
206
213
212
200
184
179
184
191
198
200
187
184
185
194
207
210
201
193
191
192
193
194
202
210
214
209
204
206
207
203
194
188
189
191
187
186
192
192
188
187
192
199
205
202
199
202
205
207
202
204
210
217
209
194
180
178
183
190
190
193
190
185
186
192
201
202
198
194
193
195
196
197
204
206
205
202
201
203
205
202
198
201
202
200
190
179
179
182
183
185
189
196
204
207
203
201
199
197
198
200
208
211
207
198
192
189
190
189
189
189
202
206
207
204
196
192
194
199
203
203
203
207
208
204
197
195
197
199
203
204
204
207
209
206
199
191
193
203
209
204
192
185
194
208
214
210
201
197
198
204
204
205
204
203
206
206
201
197
196
199
211
219
217
208
196
193
197
205
210
211
212
212
208
203
198
200
203
205
205
207
205
204
200
202
202
206
211
223
232
225
203
190
193
208
218
212
201
196
201
208
208
202
200
205
212
210
202
197
203
209
208
209
206
204
204
209
209
207
206
211
216
214
205
196
199
209
212
212
210
208
203
196
188
189
198
203
207
214
223
224
212
204
204
210
210
198
186
189
204
217
215
202
199
205
209
202
190
188
202
208
202
200
198
204
214
221
216
205
199
205
215
214
203
193
195
206
211
210
207
207
202
192
182
182
189
195
194
195
200
205
208
207
209
210
203
190
184
191
207
215
209
198
195
202
206
202
194
195
203
204
194
199
202
205
212
216
210
202
195
202
212
213
208
199
197
200
202
199
198
199
197
192
187
185
190
194
199
200
197
193
191
194
203
205
202
198
201
206
210
207
198
190
193
198
203
207
212
215
214
208
190
199
205
207
204
201
198
197
198
201
205
211
213
212
205
200
197
197
197
192
193
195
198
198
200
205
208
212
205
193
182
184
193
203
203
203
204
207
205
198
191
192
193
194
196
204
213
221
220
215
194
201
207
209
200
193
194
201
204
202
199
202
213
215
209
202
200
201
200
194
194
201
212
213
210
207
208
211
205
192
182
184
192
199
199
193
189
188
189
188
192
194
196
196
194
196
202
208
209
206
213
212
212
208
198
193
198
211
218
207
196
194
203
209
204
195
193
200
202
203
204
208
217
217
212
201
198
197
195
192
189
190
196
201
198
189
179
176
178
183
189
193
198
199
200
198
199
197
193
195
215
213
205
196
189
190
201
216
221
210
197
194
201
206
200
192
189
196
200
202
205
210
218
219
211
195
186
186
191
196
197
200
204
210
208
200
189
185
187
189
192
195
200
206
210
209
203
195
194
198
194
195
190
182
180
189
199
208
206
198
193
196
205
206
204
200
199
199
200
199
199
205
212
217
211
199
187
185
193
201
204
207
212
218
217
208
199
196
198
197
198
202
206
211
213
211
207
204
206
210
182
186
186
186
187
192
195
193
185
181
183
194
204
207
207
208
210
207
203
200
200
202
202
206
208
204
197
193
194
199
201
203
207
210
207
197
189
190
193
194
198
203
207
210
209
209
210
211
208
206
191
194
197
200
201
196
195
190
186
182
181
184
191
200
204
208
207
206
207
211
212
207
200
196
198
199
200
199
197
195
195
197
199
197
191
185
186
190
193
192
194
198
202
200
201
205
210
206
194
187
200
204
208
208
206
198
195
201
205
201
187
176
180
193
199
198
195
199
205
212
213
213
206
196
187
188
199
209
208
200
194
194
196
194
191
191
196
203
206
204
200
196
195
189
189
196
201
195
183
178
201
203
208
209
204
193
189
198
211
209
194
181
184
195
196
188
188
196
202
199
195
200
206
202
190
188
204
217
213
199
190
193
199
201
197
196
197
199
205
212
213
204
191
185
185
189
192
191
183
182
199
201
205
210
204
191
184
187
197
202
196
195
203
204
194
181
184
198
203
191
181
185
198
204
202
202
208
211
199
186
187
199
206
203
194
189
184
181
192
209
213
202
189
185
187
191
192
190
190
188
196
199
202
206
202
192
187
189
191
192
194
203
211
206
190
175
179
197
204
200
191
190
197
202
206
210
209
195
178
176
191
207
210
197
186
183
183
185
191
200
200
187
178
186
196
204
198
192
189
188
191
198
202
201
196
191
193
193
191
189
192
200
208
203
190
180
181
191
201
209
212
209
204
198
200
209
207
194
178
177
191
204
202
191
185
191
199
203
202
196
185
173
175
188
205
212
203
193
188
187
189
198
201
196
189
188
191
195
193
190
191
198
202
201
199
195
195
194
199
206
212
210
204
195
192
196
204
204
197
190
190
193
193
194
196
202
207
209
203
192
181
175
181
188
197
201
197
195
194
194
196
198
196
189
183
187
190
192
195
195
198
198
198
200
204
209
209
206
202
199
196
193
194
193
191
192
198
202
202
195
190
188
193
200
205
201
199
194
191
188
187
187
188
186
183
181
188
196
202
200
204
199
188
183
184
191
196
199
200
202
202
198
195
197
207
214
214
207
202
200
195
190
191
191
197
201
201
195
189
189
191
195
196
201
201
197
192
188
189
193
197
196
191
183
177
178
186
196
201
202
210
200
187
180
184
195
202
204
204
206
205
199
194
196
208
217
211
197
193
200
209
205
193
188
198
212
212
198
184
185
193
198
195
192
193
196
197
199
200
202
201
196
191
185
186
187
189
192
198
201
204
199
189
184
187
193
197
200
201
205
206
200
194
195
205
213
208
194
188
196
212
213
194
184
187
204
211
202
191
189
194
195
188
183
187
197
205
209
205
203
199
193
191
192
195
197
195
194
197
199
194
194
192
191
190
193
192
193
198
201
206
204
197
193
197
202
207
202
192
189
194
199
192
182
178
186
193
194
194
191
192
191
186
186
191
198
204
203
200
197
195
194
195
195
193
194
197
197
196
193
186
189
195
196
198
198
198
198
197
198
201
204
197
190
188
191
203
204
195
183
179
185
190
191
188
184
184
184
185
187
189
192
196
197
199
197
199
193
188
190
196
201
198
191
187
191
198
197
189
184
195
200
200
196
196
201
207
204
197
194
193
196
193
189
187
192
199
198
189
179
178
186
197
202
201
197
190
185
182
183
189
194
200
201
200
197
196
192
187
188
196
198
193
185
185
193
201
198
185
178
214
218
206
193
190
199
203
200
192
190
192
194
190
188
191
198
200
193
181
176
179
190
197
201
199
200
197
193
194
193
192
190
190
190
194
195
194
192
191
190
191
188
182
183
189
198
202
197
189
185
213
214
202
193
191
197
198
194
190
193
199
198
193
191
196
205
207
197
182
173
177
187
194
192
188
187
189
195
202
204
196
186
177
178
187
192
192
191
190
190
188
184
184
189
191
195
195
193
191
188
193
195
193
197
201
199
196
195
198
202
204
202
201
200
198
202
206
204
190
175
175
185
191
188
180
177
181
193
202
203
196
184
176
181
189
193
192
190
189
189
188
187
191
196
193
187
187
188
190
190
184
182
188
198
200
197
194
197
201
200
199
200
205
207
196
189
193
201
199
184
177
182
190
187
178
177
187
200
202
194
188
184
183
186
193
196
195
192
188
188
188
191
195
194
191
186
184
187
190
192
185
179
182
189
193
192
190
196
199
197
191
195
203
206
193
181
184
198
201
192
182
183
187
184
178
183
195
207
201
191
185
187
190
190
192
197
200
197
191
187
188
192
192
190
185
182
184
188
194
195
181
178
178
182
188
193
192
193
194
195
194
196
200
198
190
182
184
194
201
196
186
183
183
181
178
181
191
200
198
189
191
196
197
192
188
191
198
196
188
183
183
186
189
183
175
174
180
188
197
199
179
182
182
187
195
196
191
188
190
195
200
202
198
193
190
186
185
189
190
189
185
184
184
183
180
178
180
187
188
188
194
202
202
195
186
186
191
191
184
175
174
182
189
185
177
172
177
185
192
196
208
204
202
202
204
204
206
213
225
231
224
210
202
203
211
213
210
205
203
205
213
217
215
203
195
191
195
203
214
218
210
197
186
188
199
207
205
195
192
198
205
205
199
193
191
193
198
204
206
204
202
201
205
208
209
206
208
215
224
225
219
213
211
212
212
210
208
203
196
195
208
221
223
209
192
187
191
199
204
213
213
203
194
192
198
204
201
189
186
196
208
213
210
201
193
191
198
205
209
207
199
197
199
203
203
202
203
205
204
201
197
202
210
212
212
207
204
201
199
202
214
223
222
206
190
187
191
199
204
211
215
211
204
196
193
193
189
184
188
200
208
211
206
200
197
201
210
215
215
210
204
202
198
196
197
199
201
198
190
181
181
191
202
205
203
198
199
201
205
210
215
218
210
198
188
188
199
208
211
217
217
213
205
200
196
194
191
195
201
204
200
193
191
197
201
204
212
215
214
204
216
211
205
199
200
207
207
199
190
185
187
195
201
198
193
191
198
204
206
202
200
202
203
201
196
195
200
209
217
219
215
206
200
204
209
210
207
208
211
206
193
181
183
195
201
202
201
204
203
197
221
213
205
205
213
220
218
208
201
198
198
205
210
208
202
198
201
204
201
192
184
189
203
210
205
196
193
202
211
215
208
201
202
210
215
214
209
207
209
208
201
194
192
195
197
195
195
199
201
197
211
205
198
202
210
219
222
220
217
208
197
200
211
221
221
210
201
200
200
196
187
188
199
207
204
195
190
195
200
203
205
208
211
213
206
200
197
199
204
208
210
208
202
197
194
192
196
202
205
202
202
200
200
199
200
204
214
225
228
211
190
184
198
217
222
212
199
197
203
209
206
199
193
193
195
197
194
191
191
196
207
216
217
207
191
186
188
196
201
202
202
204
203
199
197
194
195
203
207
205
201
206
208
203
195
192
202
217
222
209
190
182
186
198
205
203
199
197
204
213
220
213
202
194
194
198
195
185
180
189
203
213
211
198
187
186
192
199
199
196
193
192
196
201
203
200
195
194
199
203
202
204
208
209
210
207
201
200
200
201
202
197
188
185
190
199
204
205
205
212
221
220
213
205
205
204
195
184
176
181
192
199
198
196
197
200
201
202
201
200
199
197
197
203
207
209
205
197
194
196
198
196
198
211
226
225
210
191
188
200
209
209
198
189
190
200
205
206
206
213
219
216
208
203
207
213
207
195
184
183
189
192
193
198
208
214
211
205
202
206
215
215
211
205
207
212
219
212
199
193
190
190
198
213
227
225
211
198
198
207
214
208
201
199
201
203
203
203
207
214
217
208
194
193
200
213
215
205
198
197
199
200
201
204
205
207
206
205
204
206
212
216
212
205
202
208
217
214
203
193
188
195
210
220
216
208
202
206
212
218
216
209
203
200
201
205
201
198
200
205
208
203
197
195
198
204
205
205
207
209
211
212
212
205
194
186
188
197
203
201
197
199
206
206
203
199
201
201
199
194
196
205
220
221
208
193
193
203
215
220
216
210
203
194
190
194
198
199
199
196
198
200
204
204
202
199
198
202
207
206
202
201
204
199
185
174
176
190
203
202
196
195
207
213
210
200
194
192
195
194
209
206
210
209
202
192
194
201
208
215
214
209
204
195
190
191
196
203
208
203
198
197
201
203
204
202
204
206
205
197
187
184
191
195
194
187
186
192
201
208
208
212
217
220
214
208
204
199
197
194
211
199
193
192
198
199
199
202
203
205
204
203
204
204
202
199
201
208
216
211
203
197
195
198
199
200
205
204
200
194
188
187
194
200
204
204
201
197
198
206
212
218
218
211
206
206
207
205
199
196
203
192
184
188
200
208
207
204
200
194
193
196
201
205
202
195
199
208
214
210
204
199
201
200
196
192
194
198
198
197
196
196
200
202
206
206
204
197
193
194
201
205
203
194
191
195
201
202
199
199
201
196
195
198
206
209
209
204
196
186
183
188
193
189
182
179
190
205
208
202
196
203
212
211
199
187
188
197
205
203
197
193
193
198
201
203
202
195
190
187
191
194
193
191
191
194
195
194
197
202
202
207
209
205
201
200
201
204
197
186
181
185
189
185
177
177
191
204
204
199
196
204
216
218
205
189
189
203
215
212
199
187
190
200
209
210
201
195
194
197
199
198
198
199
206
208
201
194
197
204
200
211
211
201
191
189
195
205
205
195
184
184
190
194
198
201
201
202
200
199
199
203
208
212
206
195
190
199
210
211
199
188
191
207
222
223
212
199
200
208
211
208
208
213
221
216
202
193
195
202
199
204
203
195
188
189
196
206
210
206
198
193
194
202
212
217
210
199
195
198
202
199
197
199
203
199
189
179
185
194
195
193
194
206
220
224
214
203
202
207
210
209
212
216
216
203
188
185
192
199
200
198
196
195
197
198
201
205
210
218
217
206
195
195
204
211
208
196
192
198
202
197
185
186
195
197
188
175
171
180
190
195
199
204
208
212
211
206
202
198
197
200
207
211
203
191
182
182
191
197
203
199
198
197
202
204
198
199
206
219
225
212
196
187
194
205
204
196
192
200
205
200
189
181
186
194
197
191
184
181
185
194
204
205
204
201
203
206
201
193
191
196
200
200
199
197
197
198
199
198
207
206
201
199
201
200
193
186
191
203
211
208
197
190
194
202
202
196
191
194
206
214
209
196
189
193
202
208
201
191
185
190
201
205
200
196
196
197
193
187
191
196
200
197
197
205
216
220
213
204
213
210
205
200
198
195
190
185
183
188
196
202
203
202
201
202
202
196
189
189
203
223
230
215
199
193
199
208
207
200
188
187
191
195
195
193
188
184
178
180
191
202
203
196
193
202
218
225
218
203
217
212
205
196
192
193
194
194
194
191
196
202
210
205
199
194
196
196
194
191
197
214
226
221
205
191
190
197
207
204
194
185
182
187
193
193
185
176
171
179
192
202
202
195
192
199
207
212
204
195
203
202
198
193
192
195
198
203
203
200
202
209
212
203
188
181
188
197
199
192
191
198
211
217
208
192
184
187
196
201
197
189
188
195
200
198
192
185
184
188
195
198
201
200
202
201
202
195
189
190
187
191
192
196
201
203
201
199
198
198
201
208
209
199
186
183
190
198
198
192
183
187
198
209
209
198
185
181
186
192
194
192
197
206
211
206
200
200
202
201
198
196
200
206
213
211
201
189
184
189
187
192
196
201
205
206
202
197
194
195
196
198
198
196
195
197
200
199
190
182
181
185
194
205
210
204
194
187
188
191
190
189
192
202
209
204
198
201
205
203
199
199
203
207
211
209
201
193
187
186
198
201
203
204
206
203
203
203
203
196
185
179
180
190
199
209
208
199
189
183
183
188
197
204
206
202
198
200
204
205
197
188
187
192
196
194
190
194
201
202
199
198
199
199
195
194
197
194
187
182
201
205
208
206
202
198
202
210
213
202
183
168
171
188
201
207
204
199
197
195
193
195
200
204
198
192
195
205
216
216
207
195
188
184
182
182
183
190
197
201
198
193
190
187
185
190
192
193
190
184
201
206
211
209
203
193
191
198
207
204
191
182
186
195
198
195
194
200
204
199
192
191
197
197
188
181
188
203
210
206
198
194
190
185
181
183
186
189
192
192
191
188
184
183
185
189
192
195
192
190
199
204
207
207
202
191
182
180
188
194
200
204
208
205
195
184
187
198
204
199
188
187
194
193
190
189
191
195
189
183
184
192
194
193
191
195
197
195
191
189
189
185
183
185
187
191
193
194
193
193
193
192
192
197
199
195
186
177
172
177
193
206
213
208
193
183
184
194
201
202
195
193
195
200
203
208
206
194
176
170
182
199
206
202
199
200
206
205
201
195
190
184
183
188
195
197
194
191
192
194
188
186
187
191
199
204
199
187
174
173
183
197
204
203
196
189
186
190
198
205
209
206
206
208
216
224
219
204
186
181
189
203
209
203
198
195
201
208
208
203
193
186
190
200
204
202
193
189
189
197
190
194
193
193
197
203
202
193
186
184
190
196
199
199
198
194
193
194
199
205
208
207
208
209
214
215
211
205
201
196
193
194
196
197
192
189
191
197
202
199
192
188
195
203
206
201
191
189
191
198
198
197
191
189
189
194
196
195
191
193
199
201
198
195
191
195
199
205
205
201
194
193
202
209
205
195
190
192
196
195
190
186
188
192
194
191
187
188
190
191
189
189
192
193
192
188
187
189
191
192
201
196
185
176
180
191
197
197
196
198
205
206
200
193
191
198
208
209
203
190
184
189
202
211
206
195
185
183
188
192
189
185
185
191
199
200
195
190
187
188
187
186
184
179
179
180
185
189
190
191
203
198
184
175
181
194
208
208
202
203
209
210
205
197
200
209
212
208
193
186
186
198
209
213
213
210
203
197
195
195
195
190
185
188
199
203
206
201
196
192
191
187
182
180
185
189
188
187
189
194
204
201
192
182
184
196
205
208
203
206
212
213
208
202
203
211
211
204
191
187
197
210
211
210
207
208
211
208
206
204
199
191
184
185
194
201
206
204
200
199
198
195
192
193
198
200
194
190
190
196
198
199
194
186
184
187
192
196
200
203
209
211
208
202
197
199
204
201
195
195
201
211
209
201
192
193
198
203
205
202
194
191
187
189
195
197
201
201
201
201
202
202
203
203
202
199
197
193
189
190
184
185
186
185
182
179
185
193
201
202
200
202
203
199
192
188
194
197
197
193
191
200
203
201
191
184
185
189
193
190
188
191
196
199
199
197
199
200
199
197
197
199
199
197
193
192
192
190
186
184
186
186
187
184
182
181
189
202
204
201
193
194
195
195
192
189
192
192
189
182
181
190
198
201
196
188
183
184
186
187
188
190
195
196
195
197
200
201
197
190
186
183
183
183
185
189
189
187
185
186
209
209
201
193
189
191
196
201
201
198
193
191
190
190
192
194
194
191
185
177
176
183
192
197
197
193
188
188
190
191
191
186
182
187
193
199
200
197
189
183
177
173
175
180
186
188
188
189
191
193
216
217
209
204
202
202
196
193
192
195
197
194
189
186
189
191
193
193
189
184
180
184
187
189
188
188
188
191
194
196
193
183
179
184
195
203
202
194
184
178
178
183
189
191
188
185
186
190
195
198
200
200
200
206
210
205
194
189
189
196
199
198
194
193
191
190
191
195
196
191
188
185
186
185
185
187
190
193
195
196
196
191
188
192
200
206
204
194
184
179
185
199
208
203
189
180
182
192
196
193
185
184
189
199
203
199
193
193
198
201
201
199
203
205
200
190
190
194
196
191
187
187
188
187
185
188
193
195
194
193
197
200
196
193
193
202
205
199
188
181
184
199
209
203
189
180
185
194
197
193
181
178
182
187
192
194
196
200
202
201
196
197
202
206
198
189
187
191
192
189
187
188
190
191
188
191
195
196
191
189
195
200
195
185
179
190
200
202
192
182
180
186
192
194
190
190
196
201
199
193
181
179
179
184
192
197
201
201
198
194
192
195
200
195
188
181
184
190
196
194
191
190
191
192
189
190
192
192
190
188
193
198
193
186
178
182
192
195
191
183
177
178
183
186
188
191
196
199
197
194
187
187
184
187
195
202
202
194
187
189
196
202
201
193
185
182
187
194
199
199
194
191
190
191
190
187
186
188
193
194
196
201
201
198
191
186
186
188
188
183
182
183
187
186
185
185
189
191
190
188
207
205
201
201
205
207
207
210
214
217
214
208
206
211
213
212
205
202
201
205
207
210
206
206
210
210
207
202
203
208
211
210
210
218
224
223
209
194
189
195
199
193
189
188
196
204
208
202
194
193
202
206
207
207
210
209
208
207
204
203
205
211
215
214
210
208
207
206
206
205
207
211
212
212
209
203
194
195
206
221
228
218
206
205
215
222
216
204
200
203
209
207
202
200
202
207
210
202
195
193
199
206
209
207
203
202
204
206
200
194
193
203
213
216
212
206
204
209
212
213
207
204
204
208
209
206
201
201
214
227
228
211
191
185
194
203
206
206
209
210
212
209
207
209
213
217
218
212
205
201
201
208
209
203
196
193
198
202
199
189
184
192
203
210
204
196
192
199
212
215
209
200
196
199
205
208
209
210
215
221
214
200
184
184
192
198
200
206
211
211
206
200
200
208
212
213
212
208
207
201
204
211
208
200
196
196
198
199
194
188
186
192
199
201
195
185
186
196
207
212
210
208
206
202
201
199
201
205
209
208
204
195
194
203
210
211
206
206
208
206
203
196
197
202
204
199
196
196
196
197
209
203
193
194
203
210
212
207
198
194
195
203
209
207
198
189
190
196
201
201
203
209
215
211
202
192
189
193
198
202
200
199
205
216
221
217
207
203
203
207
206
204
200
202
202
197
193
190
192
195
206
193
182
190
206
222
229
228
218
208
204
210
218
220
211
202
197
199
200
197
196
199
204
208
206
199
194
194
197
201
204
207
209
207
204
201
199
200
205
211
215
212
206
206
204
205
201
200
201
202
197
193
193
194
200
210
227
240
238
221
202
202
210
219
216
204
197
199
204
204
197
187
188
194
207
213
210
204
202
205
210
209
202
191
183
186
195
203
210
214
214
209
205
204
203
203
203
204
207
208
196
205
209
198
187
188
205
224
227
209
195
191
199
204
204
197
194
193
201
202
198
190
189
194
208
215
212
204
201
205
210
203
194
184
184
192
199
205
206
204
204
200
197
199
200
196
193
194
199
209
203
211
205
191
184
189
193
196
193
188
190
193
197
200
199
197
193
189
189
194
198
200
202
207
210
212
202
195
193
197
200
195
190
191
199
210
211
203
193
190
192
196
197
198
198
195
190
186
189
201
204
202
192
188
197
209
205
190
179
183
194
202
205
204
203
199
194
189
187
194
201
208
210
209
211
209
203
195
192
190
189
189
189
194
206
218
219
206
191
185
194
202
205
200
200
200
201
194
189
194
195
192
192
198
213
222
216
204
197
199
206
208
206
203
201
197
194
191
193
198
204
208
205
203
202
208
208
205
197
193
195
198
200
201
202
208
215
211
203
194
196
203
206
205
203
205
208
208
203
199
190
197
208
213
213
211
211
211
213
211
207
205
200
196
192
193
196
196
196
201
205
208
203
198
198
200
203
205
205
205
205
212
214
211
202
196
202
211
215
207
198
197
207
211
211
208
208
211
213
211
193
201
209
210
200
193
196
207
210
208
203
200
196
190
188
191
198
199
200
198
199
203
205
203
198
194
196
202
206
205
201
201
207
210
202
192
189
200
213
212
205
202
211
220
220
210
203
204
209
209
201
197
192
188
183
187
197
204
204
201
200
199
197
194
195
199
201
202
203
202
200
201
204
205
202
197
197
200
201
195
186
182
190
201
205
196
188
189
200
207
210
213
219
222
218
210
205
202
198
198
211
198
183
173
176
189
202
208
209
205
202
201
201
201
202
202
205
208
209
208
206
204
205
204
202
201
200
200
199
194
184
179
187
202
212
208
197
187
187
195
204
210
210
209
207
208
207
205
201
200
212
199
188
182
185
197
210
217
214
209
205
206
203
196
190
191
201
212
212
206
204
204
207
208
206
204
205
205
204
201
195
193
197
205
213
210
202
195
191
191
191
193
192
191
194
201
206
206
209
210
200
195
194
196
203
210
216
218
213
206
205
206
200
186
175
179
197
210
209
197
192
199
208
212
207
203
204
209
211
209
203
201
202
204
203
201
200
197
198
195
190
183
181
188
194
199
200
199
206
211
188
191
196
203
209
212
211
210
205
198
196
196
194
185
181
185
198
207
202
192
186
195
202
205
199
190
191
197
203
204
200
201
201
200
198
193
190
193
197
201
199
189
186
193
203
202
194
188
192
200
188
192
196
199
199
198
199
204
202
195
186
184
190
196
202
204
202
197
194
191
193
196
197
200
195
188
180
177
182
191
194
196
198
200
203
203
196
190
191
199
202
198
196
200
207
203
191
183
186
194
195
196
196
193
189
186
189
197
199
193
183
181
191
204
211
211
198
185
183
190
196
200
199
203
205
199
183
170
169
182
192
194
191
196
208
219
216
202
191
190
193
197
198
201
203
196
187
183
185
191
203
200
196
192
186
185
187
191
195
196
193
190
191
197
204
205
197
184
181
190
199
203
202
204
209
207
194
179
177
185
195
196
191
193
203
216
219
210
197
190
190
194
197
196
191
185
183
181
183
186
216
207
197
194
194
192
187
185
191
200
206
200
189
185
193
202
202
193
189
195
207
210
206
198
196
197
196
194
193
196
200
203
199
192
189
195
202
206
201
192
191
196
197
192
186
185
183
182
181
182
232
221
205
198
200
199
187
175
177
192
204
198
185
179
189
201
204
196
189
196
211
221
214
196
185
184
194
199
200
198
198
200
201
193
186
185
191
196
194
189
192
197
199
194
192
194
197
197
192
188
231
223
204
195
195
195
189
177
176
188
197
197
189
183
189
199
201
194
186
187
203
217
218
201
186
183
190
197
199
198
195
196
195
193
191
193
195
194
189
184
191
199
202
197
196
201
210
212
206
198
204
203
194
187
188
192
194
190
190
195
201
205
201
192
188
190
195
194
186
181
186
196
202
199
192
190
191
195
198
199
196
192
189
189
193
199
202
198
190
189
194
200
202
196
192
194
202
205
201
195
182
185
189
193
196
199
195
190
192
196
204
208
205
193
181
180
188
195
193
184
176
174
179
187
193
193
194
194
198
200
199
193
189
188
191
196
197
200
199
197
195
194
194
192
188
182
179
179
180
187
191
195
200
209
214
209
194
181
184
194
204
207
201
186
178
178
188
198
200
191
180
172
172
180
194
199
199
198
199
202
198
191
187
192
194
194
197
201
205
201
196
192
194
195
191
181
171
165
170
185
214
213
210
211
213
207
193
183
189
199
207
206
198
188
183
189
196
200
199
195
190
184
182
190
201
205
203
205
209
208
197
184
182
194
203
201
196
199
207
208
203
201
203
203
197
189
182
179
180
186
212
207
202
200
200
197
193
196
202
207
207
206
200
197
196
199
201
201
199
195
190
186
193
203
208
205
199
204
213
215
200
182
181
196
209
203
193
193
201
209
211
209
206
199
195
191
196
198
197
190
187
186
189
194
198
196
194
195
198
200
203
206
207
206
201
199
198
199
199
195
189
187
195
206
208
197
188
190
202
208
202
194
189
194
202
200
194
189
193
201
203
200
196
192
189
190
197
204
204
194
180
184
194
203
203
198
191
185
186
193
201
206
208
205
199
194
192
196
199
195
188
187
195
203
200
189
182
185
192
198
200
198
190
188
191
198
203
201
194
191
188
188
189
190
187
186
192
198
201
198
195
202
207
208
203
199
189
179
181
192
200
206
202
197
194
196
195
196
195
192
188
189
194
196
190
186
187
192
194
192
188
191
190
188
191
204
215
213
203
190
186
191
197
196
187
184
187
193
198
198
201
205
204
200
198
199
198
190
186
190
197
198
197
193
196
204
203
197
190
187
186
187
191
190
186
188
195
201
198
190
181
185
193
200
201
203
208
209
202
197
197
205
208
200
188
182
182
190
195
198
193
194
193
194
198
207
208
201
192
189
192
195
195
196
201
206
205
196
189
184
184
184
188
191
192
195
198
204
206
199
187
186
194
203
201
194
189
190
195
200
204
209
209
202
192
183
182
187
190
194
190
192
193
193
199
208
212
205
196
191
192
195
196
198
200
199
200
199
197
192
185
184
190
200
203
198
197
202
207
206
196
190
192
198
198
188
182
184
192
200
200
202
203
201
197
189
184
185
189
190
190
192
190
189
190
199
203
202
196
193
193
194
194
189
186
188
198
206
209
200
189
187
195
203
203
195
188
191
198
201
198
192
192
197
199
195
191
191
196
201
196
192
194
196
196
191
187
185
187
189
188
192
187
180
182
190
195
196
193
193
197
197
193
187
183
190
203
210
205
193
184
188
199
204
201
191
185
187
191
198
198
197
197
199
202
205
205
202
201
195
190
187
187
192
197
193
185
183
186
193
189
194
192
187
189
193
194
191
190
195
207
209
201
192
190
203
209
206
192
176
176
189
201
205
201
195
194
194
198
202
203
201
199
199
202
206
209
204
197
191
187
185
186
193
200
196
186
177
184
196
197
201
199
196
195
199
198
194
193
202
213
215
205
197
198
206
207
200
185
176
181
193
202
204
203
204
204
207
207
206
202
200
197
198
201
202
203
199
196
193
191
189
191
194
198
198
189
181
183
194
198
199
197
195
196
197
197
199
204
205
208
206
203
199
196
197
197
196
195
193
193
198
201
203
202
204
204
206
203
198
193
192
196
200
202
200
198
198
199
198
199
198
195
192
193
194
194
192
189
190
182
183
186
187
188
188
194
203
211
206
197
193
196
196
192
185
186
196
203
201
197
193
196
195
194
194
193
193
191
187
187
190
198
205
205
200
198
199
201
199
196
194
192
192
191
190
193
194
193
190
171
173
183
190
189
183
188
204
214
207
191
187
192
199
193
186
186
195
204
198
188
184
188
195
195
188
185
185
187
187
189
192
199
200
196
192
196
198
200
195
187
183
189
196
196
189
183
185
191
194
180
184
192
198
191
182
187
201
212
208
195
189
192
193
190
186
187
194
197
192
184
181
186
195
197
194
190
188
191
192
193
194
195
191
188
185
188
194
196
190
183
182
191
200
197
186
177
177
188
196
193
193
196
200
200
192
190
195
202
207
202
194
186
180
178
177
180
185
189
190
186
184
185
190
196
198
196
190
188
189
192
194
195
192
192
188
188
190
188
183
183
190
201
202
193
182
179
187
193
199
200
198
195
199
203
200
193
190
196
205
206
197
184
178
177
176
177
181
186
189
190
188
186
188
191
196
193
188
185
188
193
198
197
199
200
200
198
192
185
181
186
200
209
202
189
181
186
197
201
196
200
198
198
198
200
199
196
194
198
205
204
196
187
187
191
189
186
183
184
187
189
190
191
191
192
193
189
183
183
193
202
204
197
192
193
200
204
198
189
182
186
201
209
203
190
186
195
202
201
192
193
195
194
193
194
195
198
200
203
203
198
192
188
191
198
197
192
187
186
186
188
191
193
196
195
191
186
181
183
190
199
201
189
180
178
188
199
199
192
183
183
191
200
202
199
196
198
201
198
191
189
190
187
188
189
194
201
206
205
200
194
190
187
187
189
187
188
189
189
190
189
190
193
195
194
189
185
183
183
181
183
187
188
185
180
182
189
194
192
184
180
184
192
198
201
198
197
196
195
192
197
192
186
186
190
198
204
203
198
194
193
193
190
187
182
184
188
194
197
195
192
190
189
192
192
189
188
186
186
183
181
186
194
200
196
188
185
188
192
190
185
186
191
194
195
192
194
192
188
185
208
205
197
196
201
207
206
200
192
186
188
192
198
203
205
207
208
208
203
199
196
194
194
198
204
207
206
203
199
202
204
206
210
217
219
220
212
206
203
201
200
195
195
197
203
209
208
201
191
187
203
204
198
198
203
207
205
197
187
183
188
196
202
204
205
208
211
213
213
206
198
194
196
204
213
212
203
196
203
214
217
207
198
200
211
223
227
223
214
205
196
190
188
191
201
208
208
200
189
188
202
206
206
204
201
202
205
205
200
196
196
198
203
204
204
205
207
212
216
214
199
191
195
211
225
221
205
199
208
217
216
196
182
184
201
218
225
226
220
208
197
191
191
195
200
203
204
201
197
200
202
210
212
208
200
198
201
209
213
210
206
203
202
204
202
199
201
209
217
215
201
190
192
207
219
219
207
202
204
208
201
191
183
190
201
208
210
212
211
208
206
206
207
205
201
197
197
201
204
203
202
205
206
204
198
196
196
201
204
205
205
207
206
206
196
194
198
207
215
215
209
203
201
201
201
200
200
201
198
197
196
196
199
205
207
205
197
194
195
201
210
220
222
215
203
194
193
194
196
198
199
194
188
190
195
196
196
192
191
194
203
212
217
212
201
195
198
205
211
213
216
218
213
202
194
191
192
194
193
195
199
207
212
213
209
205
199
193
193
201
212
218
216
208
203
197
192
189
191
195
194
183
178
185
193
196
199
199
197
197
203
213
220
216
207
199
199
204
207
208
211
213
213
209
206
201
198
194
192
196
201
205
205
202
200
201
201
202
203
210
212
205
199
199
202
205
201
197
198
202
190
188
189
192
191
195
204
216
216
209
203
208
214
210
203
198
199
204
206
201
196
195
200
209
218
219
211
202
198
200
201
198
193
189
191
195
196
203
212
216
214
200
193
194
202
206
205
203
206
210
190
195
201
192
185
188
204
220
222
211
203
204
208
207
202
199
196
198
199
194
185
181
188
203
217
221
213
205
204
203
201
194
188
189
192
193
194
196
203
211
215
211
204
200
201
198
195
194
199
208
199
209
202
182
175
186
201
210
209
203
201
204
211
214
211
202
193
188
186
184
181
182
191
204
211
210
205
205
207
205
201
198
195
194
198
199
198
196
191
193
205
212
212
205
194
183
175
171
178
195
213
215
201
182
178
191
200
200
196
197
200
204
207
211
210
203
193
185
181
180
181
188
200
209
211
208
206
207
208
203
198
197
199
199
200
203
206
201
191
182
188
200
203
198
190
181
171
164
168
183
215
213
202
191
191
195
198
197
195
195
195
195
194
192
192
191
192
191
190
184
182
188
200
210
214
215
212
210
206
197
195
198
203
205
203
202
207
209
202
188
185
186
190
193
193
192
188
186
187
192
205
200
199
192
192
193
195
193
191
190
191
193
189
180
175
178
186
196
198
194
187
189
195
203
213
215
209
205
198
193
194
202
214
215
214
206
205
210
212
206
195
189
190
197
204
203
205
209
213
212
193
188
188
187
189
193
194
191
182
180
187
197
199
192
187
186
189
195
199
202
202
199
199
201
203
202
197
192
193
191
192
199
210
219
218
210
203
208
213
212
204
199
202
206
206
201
199
205
213
215
192
188
183
183
187
195
198
192
182
180
191
205
212
211
207
202
197
194
199
205
213
212
207
203
201
197
193
190
193
193
188
185
192
206
215
210
203
199
203
205
204
204
205
205
198
187
183
188
197
204
202
198
188
184
184
191
198
197
194
194
203
213
214
210
204
203
204
202
202
205
211
214
209
206
205
205
202
202
201
197
187
179
184
199
211
208
199
193
196
199
200
199
197
193
188
183
182
185
193
202
204
201
194
188
184
191
202
207
207
207
215
222
216
202
192
198
208
211
207
198
199
204
206
209
213
218
216
212
204
198
192
191
195
206
211
205
198
196
200
201
198
190
185
187
191
196
197
200
201
203
194
195
192
193
199
204
208
211
210
215
221
224
216
204
195
202
213
214
206
196
194
198
202
207
211
216
212
205
196
194
199
207
213
215
209
203
199
203
209
207
195
182
178
188
201
207
205
202
201
200
189
183
186
201
210
215
211
208
210
214
220
219
213
206
206
210
212
207
202
197
199
197
196
194
199
202
200
191
185
190
198
209
214
209
199
191
192
195
202
202
191
178
177
188
202
203
194
189
191
191
196
186
188
201
210
209
200
200
205
210
206
201
198
200
206
207
201
196
196
198
200
197
189
186
193
202
202
194
188
191
198
203
203
197
187
182
180
181
186
188
188
181
179
186
193
195
190
186
188
188
200
196
197
201
198
192
188
190
194
194
188
188
193
193
194
193
194
191
192
193
193
196
195
197
209
218
217
209
202
203
206
205
196
189
186
186
184
180
179
185
188
190
189
188
193
195
198
197
196
194
195
195
196
196
189
184
183
186
189
186
185
190
195
194
191
190
193
193
189
186
190
197
206
214
220
221
216
212
211
214
215
208
199
193
192
197
198
194
192
193
197
197
197
196
194
195
200
200
195
192
197
195
193
193
194
192
189
186
188
194
199
200
198
197
197
201
202
197
189
186
192
204
212
214
209
204
199
203
210
213
213
207
201
198
197
203
208
208
201
198
198
201
200
196
193
191
191
189
185
184
215
207
195
195
200
201
193
187
190
201
205
204
196
193
197
205
206
199
192
192
195
202
204
198
192
191
195
196
199
201
202
203
199
197
199
203
208
208
201
194
194
196
195
192
191
188
186
184
184
190
225
216
201
190
193
196
194
190
194
202
205
199
189
185
193
197
199
197
194
194
196
196
189
183
183
192
195
196
192
191
196
200
198
193
192
196
200
204
201
192
192
193
193
194
194
195
195
195
199
202
211
208
193
182
180
185
192
192
198
203
203
197
188
183
184
189
192
192
192
193
193
187
180
178
184
193
196
193
186
187
197
200
200
192
185
187
196
204
203
197
196
197
198
198
196
196
199
200
200
204
194
195
191
189
190
192
192
189
192
196
201
196
190
183
184
186
189
192
192
193
192
184
174
175
184
193
196
191
189
193
200
203
201
195
188
188
196
202
204
199
198
200
206
204
194
185
181
183
188
196
201
199
201
208
214
210
193
182
184
193
201
197
191
187
189
192
195
198
202
204
197
184
173
174
187
195
197
199
201
206
205
199
194
196
199
198
197
197
195
193
196
202
208
204
191
173
167
171
180
195
217
211
205
211
217
210
192
182
188
200
205
202
197
193
196
202
204
209
214
216
208
194
183
182
191
195
196
202
216
222
209
191
183
197
210
206
195
186
186
191
195
200
203
201
191
180
179
183
193
199
211
202
195
199
202
199
191
183
190
200
210
216
216
209
204
202
204
208
214
214
207
197
190
193
199
193
187
194
210
220
208
191
187
202
216
209
191
179
182
192
197
197
198
197
194
194
198
203
207
204
188
180
181
189
197
198
190
180
175
187
205
223
229
221
209
200
197
197
200
200
196
190
194
201
205
199
186
183
194
203
202
197
199
207
213
207
195
188
190
197
200
198
195
196
195
195
197
202
207
202
182
180
185
194
202
201
193
177
169
178
199
213
214
207
202
201
197
193
190
190
189
190
195
203
209
209
198
192
192
195
201
203
203
203
202
202
205
208
208
209
207
205
203
199
193
187
185
191
197
199
192
197
202
202
201
201
197
189
185
190
199
199
188
185
194
205
206
194
187
187
190
192
196
198
199
200
202
204
203
195
192
195
200
201
198
196
205
215
219
216
214
216
215
203
189
184
185
191
194
194
197
205
207
201
196
200
207
209
209
208
202
193
181
178
190
207
208
197
185
183
190
194
194
187
175
173
184
201
206
194
179
178
193
204
200
192
191
199
204
207
212
218
216
200
183
182
193
201
195
188
192
205
204
196
190
196
209
214
212
206
200
197
190
187
193
201
203
195
183
178
181
187
193
186
169
160
167
190
206
199
178
172
184
201
202
192
185
186
192
197
202
208
203
189
178
180
192
197
191
180
192
204
203
193
187
192
203
207
204
198
194
197
197
195
195
197
197
193
185
176
177
185
192
194
187
177
177
189
204
205
194
180
181
194
201
199
193
192
194
198
200
196
190
182
178
178
182
186
188
183
195
201
198
191
186
191
198
204
202
199
193
192
193
193
194
195
198
198
193
186
184
187
193
196
198
195
194
194
198
201
198
193
190
195
201
202
201
201
204
206
201
194
188
186
186
180
180
183
191
194
196
196
193
190
190
191
194
199
204
204
199
194
192
192
195
199
201
203
201
198
197
197
193
187
188
191
194
193
189
190
194
199
203
204
201
200
199
201
204
204
201
195
196
201
201
193
185
184
195
208
195
194
194
195
195
193
191
190
196
206
209
202
192
193
198
203
204
202
198
199
200
200
191
183
179
183
188
190
188
188
194
203
208
204
199
194
194
197
197
196
193
194
198
204
206
198
186
183
192
207
193
193
194
196
199
197
193
189
191
201
208
202
193
194
199
205
202
196
193
193
193
190
187
184
187
195
201
200
197
196
199
202
204
202
196
193
195
197
195
191
189
190
193
196
195
191
187
183
189
195
188
188
189
195
202
205
202
198
195
199
199
193
192
192
196
196
195
196
196
194
184
175
177
187
203
214
217
210
202
196
195
196
200
202
200
201
202
201
199
195
191
189
188
182
181
184
190
193
192
190
181
185
190
199
209
211
208
206
206
201
191
187
191
193
190
184
188
198
205
199
182
170
175
191
204
211
208
201
193
186
187
191
200
206
209
209
207
205
202
197
192
190
189
186
184
187
194
202
202
192
176
184
201
213
211
202
199
206
212
204
191
192
202
205
196
185
187
199
208
201
190
182
187
195
197
192
188
189
191
190
190
194
200
206
206
201
198
199
202
200
197
196
200
203
200
192
191
196
203
199
174
186
204
211
200
185
187
202
215
210
196
195
203
210
206
197
191
192
195
194
195
199
202
198
194
185
184
188
197
199
196
194
197
199
191
182
182
190
199
200
197
198
205
211
205
190
183
188
201
209
183
187
193
192
184
177
185
199
213
214
206
197
193
195
198
196
191
182
177
179
190
200
201
197
193
191
192
190
193
192
192
192
191
191
183
172
173
183
192
190
185
187
195
201
194
187
183
189
201
210
196
192
184
178
180
183
190
198
207
213
211
198
184
180
188
194
191
180
173
176
185
194
197
198
197
196
193
186
183
185
183
184
185
189
188
184
181
184
188
185
182
182
186
188
188
187
190
194
198
194
206
202
191
184
184
189
194
196
200
208
209
195
183
182
191
196
194
187
182
183
187
192
196
200
201
195
186
181
182
190
191
186
181
185
193
196
195
192
192
194
192
190
190
190
191
190
193
191
185
178
207
208
204
197
192
191
195
198
200
201
197
191
186
190
196
199
195
189
185
186
187
190
195
199
197
188
182
182
189
197
198
189
183
182
187
193
196
196
201
204
204
203
203
199
195
189
185
186
184
183
199
204
204
198
192
189
193
200
202
199
195
189
189
192
194
192
189
188
187
186
186
187
190
192
187
183
182
185
189
190
188
188
189
187
183
182
187
193
200
202
203
203
203
199
193
185
183
187
195
201
196
195
194
193
189
189
194
201
202
198
195
192
191
191
190
190
190
188
186
184
184
186
189
187
185
182
183
185
185
179
176
181
190
197
192
184
181
186
190
192
191
193
194
194
187
184
186
190
195
199
206
200
194
191
196
199
203
203
199
196
193
193
193
193
194
200
206
207
204
196
189
189
191
190
190
188
199
209
214
208
197
190
187
188
192
196
198
197
193
190
192
198
204
207
207
204
201
200
199
195
205
198
186
184
190
199
203
203
201
198
199
197
197
196
204
208
208
207
203
199
195
193
193
196
201
205
206
209
212
211
200
189
184
185
189
196
201
204
199
190
185
186
192
197
200
200
200
199
198
197
203
199
195
197
200
204
205
205
207
212
214
208
201
197
205
208
209
207
203
204
206
207
211
216
215
208
199
195
201
203
198
189
187
191
196
197
204
211
209
197
187
187
192
191
187
184
191
199
207
211
201
200
203
206
213
212
205
203
210
219
224
218
204
198
197
204
209
208
204
201
204
210
216
219
213
202
193
191
196
195
193
194
198
201
200
197
199
204
205
201
198
202
207
202
190
184
191
203
208
211
198
197
203
211
215
211
201
199
203
214
220
218
209
200
194
198
204
208
205
202
203
203
203
200
196
197
199
202
199
196
197
204
208
206
198
191
189
191
193
198
205
217
221
213
202
197
200
205
205
198
197
199
205
209
204
195
190
188
193
199
207
214
213
206
198
194
197
203
207
208
206
201
193
188
189
196
205
209
203
199
200
208
209
203
196
193
193
194
193
195
202
205
207
202
199
198
200
202
199
194
198
203
208
207
195
183
180
186
188
194
198
209
214
211
203
196
197
202
209
214
211
206
200
197
197
200
202
202
200
198
199
200
198
197
195
200
199
200
199
197
191
181
176
179
188
195
199
200
201
202
198
202
206
203
193
186
188
195
195
199
201
207
211
208
201
198
201
207
212
212
209
205
206
206
206
201
194
190
192
194
194
191
189
190
195
197
194
192
196
199
192
178
169
174
189
202
206
207
206
208
188
192
194
192
192
197
204
209
211
212
215
215
211
204
197
191
195
200
203
202
198
195
198
202
202
198
191
185
186
189
191
188
191
193
195
189
182
180
188
201
206
201
193
195
199
203
203
200
200
204
184
194
193
189
191
200
210
214
218
224
226
220
210
201
195
187
183
186
191
196
194
192
192
195
195
192
190
189
190
190
191
198
203
201
194
185
182
185
193
203
213
219
214
209
202
195
186
179
182
195
198
207
208
198
191
193
197
203
209
218
219
211
198
197
194
194
190
188
194
196
192
192
200
206
200
193
194
203
206
201
198
205
216
211
198
189
192
201
206
207
209
211
210
207
201
194
183
176
179
189
213
214
209
198
190
184
182
184
192
199
203
200
190
189
192
197
205
207
204
197
187
189
201
214
216
208
204
210
209
201
196
201
213
213
201
191
193
205
212
211
204
196
194
195
199
197
196
192
194
194
210
199
188
180
181
183
181
180
180
188
200
203
196
187
184
188
200
208
206
197
183
179
186
204
220
223
216
205
195
188
186
192
202
207
204
196
193
199
208
211
201
191
188
193
198
198
200
204
209
204
201
185
171
170
181
191
192
186
182
190
207
215
209
198
188
183
184
189
196
201
197
187
183
192
209
215
206
191
184
185
187
191
198
205
205
204
202
203
207
205
196
188
190
196
197
193
191
195
205
207
196
188
182
183
190
198
198
192
191
199
210
218
216
209
198
189
178
177
190
205
217
211
199
194
199
202
195
188
189
195
199
198
199
201
205
205
204
206
206
202
191
187
191
196
194
188
181
186
195
202
199
200
200
198
195
195
196
194
194
199
210
217
213
203
195
193
191
190
197
205
219
220
211
203
201
203
203
202
201
202
200
196
195
198
197
194
190
195
202
204
200
196
193
194
192
190
191
191
193
197
202
207
209
204
195
192
194
195
195
197
207
214
209
199
193
200
210
208
202
200
206
210
209
206
209
215
213
210
205
201
198
193
193
196
196
187
182
187
201
211
210
203
196
196
200
205
206
203
198
194
204
204
205
204
201
197
197
196
196
197
206
211
208
204
204
213
216
211
203
200
203
201
201
204
210
214
210
201
196
195
198
198
200
203
204
200
197
199
205
211
207
198
195
199
208
212
209
205
198
191
205
199
197
204
207
206
199
197
199
205
207
208
206
207
213
216
209
199
199
208
213
208
196
193
200
208
204
195
191
195
199
200
201
205
207
210
209
206
205
200
193
185
187
196
207
208
203
199
192
182
205
196
195
202
207
201
193
194
201
206
206
203
201
200
202
202
198
195
198
209
215
208
195
188
198
210
213
208
203
199
200
201
200
197
197
196
194
192
194
195
191
187
187
194
199
202
203
198
193
180
201
197
199
203
200
192
186
192
201
203
201
199
196
191
186
188
193
197
200
201
202
197
194
193
205
218
226
222
214
208
206
207
203
197
185
177
174
178
188
198
203
203
199
196
198
200
205
207
201
191
189
193
199
201
197
190
190
196
203
202
199
198
196
191
185
186
195
202
198
190
184
190
199
206
211
216
221
223
218
213
211
213
213
208
194
184
180
183
192
201
209
214
214
210
206
205
208
210
203
196
180
184
192
196
197
196
199
207
215
211
204
200
200
198
195
195
199
201
196
183
177
185
201
210
208
205
206
211
212
212
210
209
214
218
216
212
206
202
200
200
204
208
215
213
209
204
201
200
197
194
186
186
186
191
197
201
204
208
215
216
208
201
201
201
199
198
197
200
198
189
179
181
188
197
199
199
201
201
202
202
199
197
201
210
219
223
218
209
201
196
199
201
203
201
198
193
189
186
189
195
201
195
187
186
190
193
197
206
212
212
205
198
195
195
194
192
192
198
199
197
190
182
179
183
189
197
199
199
197
198
196
194
191
192
195
199
199
197
197
196
198
197
192
190
191
191
188
184
192
200
211
207
194
184
180
183
189
194
200
200
195
190
188
189
193
190
189
193
197
203
204
198
188
181
185
193
197
196
194
196
199
201
196
187
179
176
180
188
194
197
200
198
196
195
197
200
199
197
197
199
209
206
200
193
190
192
191
193
192
194
194
189
189
193
199
198
195
192
197
207
213
209
199
191
190
192
191
190
193
197
200
202
200
195
190
186
186
190
193
197
201
209
213
212
207
204
205
204
198
192
201
199
200
206
212
212
205
195
192
195
196
192
191
197
207
209
202
199
204
210
212
205
198
194
194
192
184
182
189
197
197
190
190
199
209
209
200
192
190
190
199
210
217
216
206
198
201
203
198
192
200
192
194
206
219
221
207
198
198
199
198
195
197
202
209
210
204
202
204
207
203
197
193
195
194
185
174
176
191
204
198
184
180
194
210
210
199
186
180
181
186
194
199
200
194
190
190
195
199
200
203
193
191
199
208
209
203
196
198
199
199
200
204
209
211
211
203
198
198
198
201
199
197
197
194
185
176
176
195
210
208
192
184
193
201
199
187
177
175
176
178
180
185
190
193
192
187
187
198
205
215
202
192
193
197
197
195
193
189
191
198
203
209
211
212
212
203
191
188
192
201
202
200
201
202
199
193
191
201
211
211
208
203
201
199
192
183
179
184
189
189
188
192
196
200
193
185
181
190
201
212
202
193
190
191
196
195
192
187
189
195
200
198
200
206
214
208
192
186
190
200
202
199
202
207
212
210
203
200
201
204
211
216
213
200
189
185
192
204
211
211
207
203
203
199
193
185
181
186
192
192
191
192
192
191
197
203
203
199
197
196
191
182
182
195
212
213
200
192
195
203
202
196
190
193
201
204
204
194
186
187
200
216
217
203
189
187
201
216
224
221
215
207
198
191
192
196
195
189
183
181
188
193
193
191
198
207
212
210
204
199
194
184
179
189
200
205
198
194
196
205
208
198
186
175
175
185
194
193
181
173
185
206
216
205
192
188
198
205
207
206
203
197
187
183
192
210
212
193
177
188
196
198
192
187
189
201
207
203
197
198
201
200
194
192
195
196
195
191
193
204
214
213
198
177
167
172
187
195
191
180
182
192
201
201
198
197
199
193
187
187
190
189
183
181
192
206
207
193
179
200
207
203
192
184
183
190
195
190
187
193
200
206
203
198
198
197
189
180
178
191
211
216
210
195
183
181
188
199
202
195
186
181
187
194
201
205
204
196
188
186
188
188
185
184
185
191
193
192
190
207
207
201
193
188
185
190
194
196
195
194
197
201
202
203
201
196
183
173
173
188
201
205
204
201
199
197
197
198
199
197
189
183
183
191
197
201
203
205
204
200
194
191
189
188
184
181
187
199
206
209
202
198
195
194
191
195
202
209
210
205
197
195
202
208
205
197
188
185
192
203
207
200
189
189
194
197
195
189
186
188
191
193
193
191
189
189
193
203
209
209
203
198
196
194
187
184
189
203
212
206
199
195
194
194
191
191
199
208
212
204
194
192
202
212
208
201
198
203
215
221
214
197
185
179
181
188
189
184
180
186
194
198
196
190
186
185
188
194
199
205
205
205
203
197
191
187
189
198
205
200
196
191
185
187
189
190
191
194
198
194
188
190
199
210
208
201
200
206
214
211
202
192
185
186
192
196
196
194
192
196
200
197
189
182
186
193
196
194
192
194
199
203
203
196
190
187
188
192
196
195
192
185
185
191
199
196
191
187
187
189
186
189
195
198
197
195
196
198
195
186
176
176
187
202
214
218
213
204
199
200
201
193
186
182
192
203
207
201
194
190
191
193
195
190
186
187
192
194
192
194
192
193
199
207
212
207
198
192
191
194
196
197
193
187
185
190
199
202
193
180
170
177
194
209
217
215
208
203
199
196
193
189
190
195
202
207
207
203
196
192
189
187
187
186
187
192
200
202
195
195
201
209
216
217
215
209
206
205
202
203
209
213
206
193
186
191
199
205
199
193
193
196
198
195
191
191
197
202
202
192
185
185
193
205
205
199
196
199
199
201
196
193
191
191
192
195
200
205
201
194
203
212
211
202
198
201
207
208
202
201
208
217
218
209
200
194
190
185
189
199
212
211
196
178
170
178
196
211
211
193
179
179
189
197
194
184
184
194
200
203
202
199
198
196
193
191
196
204
211
195
201
201
191
180
181
192
202
205
197
195
198
205
211
211
210
199
184
170
175
193
209
210
197
183
177
185
195
208
205
187
175
175
185
187
180
173
179
193
198
193
192
191
193
193
190
187
192
201
212
198
198
190
179
174
180
192
198
195
193
193
193
194
198
202
208
203
190
178
177
186
197
205
205
201
195
191
190
191
188
177
172
177
186
189
180
172
180
191
196
190
180
179
184
191
191
187
184
186
193
198
199
192
185
184
190
195
197
195
193
194
193
193
195
201
205
204
199
191
187
185
191
203
212
210
198
185
182
181
182
179
175
181
193
197
190
179
182
196
206
200
185
179
184
193
193
186
173
168
170
200
204
206
203
199
196
197
198
197
194
194
194
197
203
202
201
197
197
194
191
186
188
197
203
197
187
180
183
190
193
192
189
190
194
195
190
183
186
201
214
213
201
189
188
193
191
182
173
170
175
201
207
215
212
203
195
196
198
198
195
194
197
201
203
200
194
190
190
191
189
186
186
190
190
185
180
181
189
199
201
198
196
193
188
182
180
182
188
198
206
207
202
197
190
183
181
181
184
188
196
196
203
205
202
193
191
193
197
197
195
196
200
201
198
194
193
192
190
188
186
188
190
191
188
184
180
183
188
191
192
190
192
190
185
177
176
180
183
185
184
186
191
193
188
182
178
183
189
198
204
204
199
197
197
196
197
199
205
214
217
214
209
205
201
197
194
196
194
195
195
193
194
199
197
191
187
192
205
213
208
199
193
190
192
192
189
188
190
190
190
194
199
206
204
199
193
192
197
205
207
204
199
195
192
191
196
202
208
214
217
217
211
207
205
208
208
199
191
190
192
198
201
199
196
193
194
198
206
211
203
195
192
199
201
194
187
184
188
194
192
193
199
206
205
198
191
190
196
202
203
202
197
194
196
200
202
202
199
202
209
217
214
205
202
207
210
205
189
177
182
199
212
213
207
197
191
189
192
194
189
186
192
201
204
195
186
192
201
206
199
195
197
205
204
196
187
188
196
203
204
200
193
193
198
211
213
202
194
194
207
217
215
201
191
195
205
208
193
175
171
191
212
219
211
196
186
184
188
189
186
185
193
202
201
192
184
193
210
218
209
198
194
202
203
200
195
196
201
204
203
198
194
197
207
214
212
202
197
199
207
213
208
194
181
181
193
202
195
181
174
184
197
203
199
192
192
198
204
202
197
195
200
201
197
186
182
191
206
214
209
200
194
197
203
206
208
211
209
203
195
198
207
217
219
210
201
197
198
201
203
200
198
193
186
184
187
193
195
193
189
186
184
184
187
192
199
209
217
215
207
199
199
198
194
186
184
190
198
202
198
192
189
191
193
200
203
206
206
203
196
206
224
233
222
203
188
187
191
192
195
194
197
202
203
200
196
196
199
205
206
200
191
190
193
196
198
201
208
213
209
201
195
194
196
197
196
192
190
190
187
183
180
179
183
187
193
197
204
208
203
209
220
220
211
198
194
189
187
187
194
202
208
211
211
209
206
204
207
214
217
215
210
208
204
200
191
187
191
201
207
202
195
191
197
202
204
195
186
184
186
186
182
178
182
189
197
203
209
210
205
200
203
199
200
204
208
201
192
191
201
214
214
208
201
198
197
199
200
208
215
220
216
209
200
196
191
188
189
194
197
199
195
191
194
201
202
197
190
190
194
198
197
193
196
203
209
209
207
205
201
186
193
196
205
215
216
208
196
199
213
217
209
193
184
184
182
181
184
194
206
213
208
201
192
190
191
195
196
195
193
194
197
200
199
200
199
199
201
202
205
207
207
206
209
215
217
211
202
200
201
182
193
208
218
218
210
200
195
202
212
214
199
184
180
184
188
186
186
193
201
207
207
205
199
190
183
187
196
199
194
195
205
218
215
205
197
199
210
218
219
211
207
207
212
218
219
213
209
209
209
191
196
207
212
210
205
196
192
195
203
209
200
190
188
197
207
209
206
202
200
202
207
212
208
196
186
183
191
197
196
197
206
221
222
207
194
195
206
220
222
212
204
204
211
217
217
213
210
210
210
203
192
187
188
197
203
200
192
191
200
210
209
201
195
200
209
214
210
203
199
196
197
198
202
205
204
200
197
197
197
197
196
203
205
199
193
193
200
211
215
210
201
203
210
213
205
199
199
202
200
206
188
172
174
190
203
204
201
199
205
212
212
203
195
193
195
193
191
193
200
201
193
184
190
204
217
214
205
199
199
198
194
192
190
192
196
200
203
206
200
192
189
196
207
209
201
193
192
197
199
200
189
180
182
192
198
201
204
212
215
212
204
197
193
193
188
178
176
186
202
214
207
197
192
201
210
207
201
199
202
206
203
198
194
193
196
203
206
203
191
181
181
189
202
206
206
202
201
202
203
195
196
196
196
195
193
198
206
215
216
209
199
193
192
196
197
190
187
190
203
217
219
211
202
199
199
197
195
197
202
206
203
202
200
195
192
192
197
200
199
195
194
196
201
204
207
212
211
203
197
198
206
211
208
199
195
196
204
205
204
198
195
188
189
195
206
210
205
197
199
207
212
210
204
200
197
194
194
196
201
199
198
196
197
196
190
185
189
199
206
213
213
210
203
200
201
207
204
197
191
202
209
217
215
205
196
193
193
190
188
187
188
186
185
192
205
212
207
200
199
199
199
197
196
197
196
194
196
201
205
200
191
187
193
199
202
198
195
199
205
213
215
211
205
198
193
194
195
194
190
203
207
208
208
203
194
190
185
183
183
184
186
186
185
191
198
199
198
201
206
208
199
192
190
193
194
193
195
203
208
200
187
183
195
214
222
215
204
200
204
206
207
209
206
205
201
197
198
194
188
203
198
197
199
194
191
188
189
191
189
189
191
194
193
191
192
193
194
201
213
216
208
196
189
190
193
192
193
198
203
200
193
193
205
218
221
210
202
200
204
209
209
208
206
208
207
204
201
196
187
202
198
198
199
193
191
193
199
206
205
200
198
195
191
188
188
193
197
200
207
208
203
195
187
188
192
195
197
198
197
200
204
208
212
208
200
193
192
196
206
211
214
213
208
201
199
202
203
199
190
200
204
207
205
199
194
198
207
214
208
201
194
193
190
189
189
194
198
197
192
187
188
191
190
190
194
203
207
203
199
201
210
216
215
202
191
185
189
193
199
209
215
218
213
201
196
198
203
203
199
197
204
208
206
199
195
197
206
212
204
191
185
190
193
192
188
191
196
195
184
174
177
188
196
197
197
202
208
206
202
200
202
207
213
208
203
196
193
193
195
201
209
218
218
209
202
199
204
204
201
190
191
195
196
195
193
196
204
207
195
182
181
189
194
190
182
186
197
197
187
175
175
187
197
200
194
197
202
205
203
198
191
190
200
209
212
206
198
194
197
202
209
212
211
205
201
197
194
195
196
183
180
184
187
191
193
197
204
204
194
182
181
189
194
189
181
184
195
196
190
183
184
189
194
191
189
192
199
205
206
199
191
184
187
198
202
199
193
193
199
207
206
202
196
192
192
189
182
177
182
182
181
188
194
199
201
202
205
203
194
185
185
191
197
199
193
190
191
193
193
194
199
200
195
188
185
190
201
209
212
206
199
193
190
192
193
191
190
191
195
201
202
195
189
190
194
192
186
176
176
188
193
199
204
206
207
206
205
201
195
189
188
194
205
210
204
196
190
193
198
205
208
209
206
196
190
190
200
209
210
203
200
199
201
202
200
195
193
191
195
198
200
200
197
198
204
212
207
194
177
194
197
201
204
206
208
207
204
200
196
191
189
195
204
210
205
194
191
196
203
206
206
210
214
209
197
187
187
192
196
193
187
190
203
211
211
204
199
197
198
199
201
201
201
205
211
222
222
208
188
195
192
194
200
205
205
204
204
202
198
192
189
191
197
199
196
192
190
192
195
196
199
205
212
210
197
179
172
178
187
186
179
179
191
203
208
203
199
198
198
196
192
192
197
204
209
211
210
203
197
204
196
195
200
200
199
199
206
211
206
195
190
190
194
197
198
194
187
182
185
194
202
208
210
206
197
182
179
187
196
197
188
182
182
190
195
194
193
192
193
188
186
187
194
204
202
193
186
190
197
224
216
206
198
189
188
195
207
213
210
201
192
189
193
202
208
199
186
179
189
205
217
215
209
203
201
197
196
200
207
208
203
196
191
191
190
186
186
186
189
192
191
194
201
205
200
190
177
181
193
224
216
205
192
182
185
195
208
212
207
199
191
186
189
203
210
204
189
182
193
211
219
213
203
203
202
200
199
198
201
204
206
208
205
199
191
186
185
189
198
201
198
199
201
201
199
192
185
183
185
200
198
193
191
187
192
201
210
211
202
195
190
183
185
194
206
203
193
188
195
209
209
198
190
191
196
200
196
190
187
189
198
207
207
200
194
191
196
199
203
201
196
192
189
191
196
201
197
187
182
185
187
191
194
196
199
204
207
204
197
195
193
191
188
190
196
200
197
194
197
207
205
192
183
182
195
205
203
192
184
185
195
202
203
197
195
198
200
197
192
189
190
188
183
185
194
204
204
192
183
188
188
192
196
197
198
202
200
195
191
195
200
201
196
192
195
200
199
197
198
206
211
204
195
191
196
204
203
197
192
194
199
199
194
192
196
204
203
192
180
180
190
199
200
198
202
205
204
196
190
196
191
191
194
195
194
195
191
187
187
194
200
204
199
196
197
199
197
194
195
206
217
218
211
203
199
197
197
197
199
201
199
196
190
189
196
204
205
196
185
186
196
210
216
213
204
199
199
200
202
201
194
191
194
194
191
188
187
187
188
192
197
202
201
199
196
193
186
183
187
200
209
212
208
203
199
197
199
199
200
199
196
191
189
191
196
200
204
204
200
197
199
204
209
208
201
193
194
201
206
200
197
198
196
194
189
186
189
193
195
192
192
196
201
204
197
190
184
184
190
199
205
203
200
197
194
196
199
201
198
193
189
187
190
192
195
196
198
203
206
205
201
195
192
192
192
191
194
199
202
198
200
198
195
190
187
188
194
200
199
191
187
192
202
208
203
198
196
198
201
202
204
205
201
195
190
189
192
193
192
190
190
189
189
190
193
194
194
192
199
204
204
199
191
190
191
192
194
196
196
198
200
195
187
184
186
191
195
198
197
188
185
191
201
209
206
199
198
200
200
200
203
206
204
197
190
190
191
190
191
195
198
196
189
187
192
198
197
194
192
198
205
207
205
199
192
190
191
195
196
201
200
192
187
188
193
196
193
193
195
194
193
192
196
198
196
194
194
195
192
190
194
198
201
200
198
198
198
198
198
203
204
199
188
186
194
202
204
199
194
192
198
203
207
201
189
185
187
197
201
202
197
193
194
200
205
203
197
192
194
202
205
198
190
184
186
192
198
199
195
194
192
192
194
194
200
203
203
203
203
201
197
191
188
190
195
197
197
196
195
193
190
190
191
191
187
184
187
196
201
193
194
193
198
207
213
211
201
194
195
206
212
204
190
179
186
195
204
205
203
202
201
195
188
186
188
193
201
208
207
197
183
177
187
199
200
189
183
183
192
197
192
185
183
187
192
192
188
188
190
188
192
193
193
204
213
211
202
193
192
201
213
209
195
185
188
197
198
195
198
202
206
198
187
179
179
187
198
212
212
193
177
171
186
201
201
185
176
180
193
203
202
194
189
192
197
195
187
184
186
193
197
195
192
195
203
207
198
182
176
188
205
207
199
190
191
194
190
185
187
196
201
199
190
187
186
189
195
207
208
193
178
177
189
200
194
182
182
190
200
207
207
202
197
193
192
189
185
185
189
197
202
203
197
195
201
204
196
181
173
179
193
202
201
195
192
193
190
188
185
188
193
198
202
200
194
189
190
192
192
188
184
190
197
198
187
177
183
198
208
209
204
199
196
194
188
185
182
185
195
192
201
204
203
202
202
204
200
192
184
182
191
201
203
199
193
192
196
196
188
183
187
196
203
201
191
184
182
180
181
180
185
195
203
197
182
169
174
194
209
207
194
185
190
197
196
187
180
182
189
189
195
201
206
205
203
204
203
198
193
192
195
205
208
203
198
198
202
200
191
184
184
192
198
193
183
180
181
181
181
183
188
196
198
191
179
170
172
182
195
195
185
179
184
195
201
195
182
179
182
196
196
198
200
202
202
202
200
194
190
194
201
207
206
202
200
202
204
200
192
188
188
191
189
185
182
182
185
188
190
193
194
190
185
178
178
179
179
179
179
183
183
184
183
189
193
196
190
184
183
196
196
195
195
195
199
200
198
190
187
189
196
197
195
196
198
202
200
194
192
194
196
193
188
183
183
184
187
189
192
194
193
187
176
173
178
187
187
178
174
179
186
190
185
183
186
191
192
193
193
198
199
201
203
201
198
197
200
205
209
211
211
211
213
211
205
196
194
196
202
202
201
200
203
202
194
182
183
185
189
195
201
205
204
194
188
189
195
199
201
201
199
196
193
194
195
197
197
200
207
196
200
204
203
199
195
197
200
204
209
211
210
212
216
214
206
195
189
191
200
203
202
199
199
199
195
193
194
198
194
193
199
208
211
203
192
188
191
194
198
201
205
207
204
199
197
195
192
189
190
198
200
199
195
193
192
194
193
192
194
202
206
208
210
211
207
196
181
174
180
190
197
198
197
197
197
201
204
201
195
191
195
204
211
205
194
194
198
202
199
196
198
203
206
205
201
195
192
189
186
202
197
193
192
190
192
193
190
187
190
197
201
200
196
198
207
207
191
171
166
180
198
203
199
197
197
202
204
201
196
192
195
198
199
197
192
195
208
215
209
195
181
187
198
208
209
201
195
194
194
205
201
196
193
191
193
197
199
199
200
198
196
187
180
187
207
218
207
186
175
186
199
206
202
197
196
200
204
205
205
202
200
197
194
188
185
192
208
219
214
197
179
178
192
205
210
206
198
197
202
204
208
210
206
199
196
200
205
208
205
200
193
184
180
188
204
214
210
201
191
188
193
198
202
201
198
199
207
215
215
206
199
196
194
189
186
189
197
209
208
200
190
187
194
202
205
201
196
197
203
204
211
212
205
200
198
200
200
199
201
199
197
193
193
196
200
202
201
203
198
189
187
194
204
204
197
195
205
216
218
208
197
195
197
198
194
189
188
193
200
205
206
205
203
199
197
194
197
200
202
206
210
199
190
194
199
199
191
189
195
202
203
200
202
204
204
201
196
198
203
202
200
202
203
201
194
190
195
210
217
211
199
193
197
204
204
197
190
193
202
210
214
209
204
199
193
198
205
208
201
212
208
194
189
197
204
199
188
185
195
201
197
192
198
209
212
202
191
194
205
213
211
202
195
192
195
200
202
210
215
213
200
191
192
203
210
209
201
201
203
209
211
207
202
200
199
203
209
211
205
206
204
203
206
214
213
202
189
190
197
194
182
176
190
210
214
202
189
188
201
210
206
194
185
189
202
212
215
212
210
206
201
195
194
204
212
217
211
204
199
196
194
195
201
206
209
207
208
212
214
188
195
207
216
218
213
205
197
198
201
193
179
172
185
202
211
201
187
184
191
200
202
197
192
187
191
197
204
204
201
203
203
207
209
208
212
215
210
204
195
185
182
189
203
214
215
209
206
213
217
187
192
199
205
207
209
208
206
200
201
201
192
185
185
194
207
204
190
182
186
197
206
207
199
186
177
176
186
194
200
204
210
219
220
214
208
204
203
203
197
186
184
196
213
221
217
206
202
205
206
204
198
191
189
197
206
210
207
200
199
200
202
197
192
195
205
205
197
187
193
205
215
211
198
186
180
181
192
201
207
211
210
212
212
206
197
196
199
201
198
194
196
209
222
222
209
197
191
194
197
210
199
186
185
195
205
207
203
199
198
195
196
196
194
199
204
204
196
195
201
213
213
201
190
188
198
207
213
214
212
206
200
195
195
196
195
194
196
196
193
191
194
205
215
215
206
196
194
197
202
198
191
185
190
199
203
202
201
201
198
190
181
185
194
202
204
198
194
197
207
213
208
198
192
196
206
214
216
214
207
197
193
192
195
197
199
201
199
194
187
185
190
198
203
205
204
207
208
211
213
187
189
192
197
200
200
200
205
209
204
190
178
180
193
203
207
202
193
194
201
211
212
208
202
196
194
195
198
196
195
196
197
201
206
208
209
208
204
196
188
189
198
200
199
196
199
205
209
209
204
188
194
202
207
202
199
200
206
207
204
195
186
183
189
199
205
206
195
187
187
196
208
210
203
194
184
182
184
192
196
198
201
204
208
210
211
210
205
195
190
194
202
206
199
191
187
189
192
194
192
186
196
209
212
206
198
197
197
197
197
197
194
189
185
185
195
200
196
187
179
179
189
196
195
193
188
186
193
200
202
198
194
195
202
210
210
204
195
190
188
193
200
202
198
190
182
179
185
190
192
186
193
203
207
201
197
196
194
191
190
194
196
192
185
180
186
195
198
197
188
181
183
186
192
193
191
190
196
203
205
198
187
186
201
212
212
199
187
185
190
195
199
200
198
198
196
194
194
196
204
191
192
196
195
195
195
198
202
198
192
191
195
192
185
180
185
193
201
206
204
198
193
191
190
191
187
185
189
199
204
200
194
194
208
221
216
200
187
186
192
199
201
200
197
198
201
202
201
201
208
203
200
198
195
193
195
198
202
203
200
196
194
191
186
183
187
192
199
205
208
207
201
191
183
179
182
184
190
197
202
201
202
205
211
216
212
204
192
188
192
199
204
204
197
187
185
188
195
199
205
211
210
207
201
196
195
196
199
201
199
195
191
188
187
188
186
189
190
194
196
196
193
188
180
174
179
191
197
200
198
196
199
200
198
198
200
200
195
190
189
196
206
210
201
185
175
179
191
198
201
210
211
208
202
197
194
191
191
191
185
179
178
186
192
191
184
181
183
187
185
183
184
188
188
184
186
192
198
198
195
190
188
185
182
184
191
195
195
192
193
198
209
215
211
200
191
191
199
204
202
203
200
198
196
192
188
187
188
187
174
166
172
186
192
186
176
178
187
192
187
181
185
192
195
191
185
188
192
195
194
188
183
178
180
185
192
193
192
194
201
208
213
216
214
210
206
205
203
203
199
187
184
191
198
200
196
195
196
191
180
173
177
188
192
185
178
185
194
196
189
185
193
198
197
188
184
184
189
194
196
195
191
189
192
199
200
195
192
194
199
204
206
204
203
204
204
202
194
184
181
170
175
193
208
217
216
214
212
207
195
187
187
195
196
193
192
194
196
193
188
186
196
202
200
188
183
187
196
201
198
197
200
206
208
209
207
203
198
192
188
187
188
191
190
190
192
189
182
172
168
173
184
200
206
210
212
214
215
211
199
188
187
194
203
203
196
190
189
191
190
190
195
204
208
200
194
195
199
202
199
198
202
211
214
210
206
202
198
191
183
180
181
187
186
187
187
191
189
180
173
189
199
201
194
184
184
195
204
204
196
185
182
190
200
200
190
183
184
192
195
193
196
203
211
211
205
199
198
198
197
198
200
206
209
205
201
198
196
195
192
191
187
187
185
187
196
204
206
197
187
196
200
201
192
178
173
183
196
202
196
188
184
187
190
190
188
185
188
193
197
198
199
202
205
206
204
200
195
192
194
194
196
197
199
200
198
195
195
198
202
201
192
185
185
195
209
216
215
206
194
195
199
205
203
192
181
185
196
202
199
193
190
189
186
184
188
192
191
191
194
202
204
201
198
196
197
196
194
192
193
191
188
187
190
198
201
198
196
199
203
204
194
187
188
200
213
218
213
202
192
201
205
210
208
196
186
188
197
201
200
196
193
191
187
186
191
192
190
187
194
207
214
211
202
198
193
192
193
194
194
191
185
181
188
198
203
200
195
193
195
200
198
196
198
203
212
216
211
199
188
207
206
205
200
192
188
193
200
202
197
195
193
192
190
192
191
188
182
182
193
207
216
213
209
202
196
189
186
192
195
193
188
184
187
197
203
201
193
186
185
190
195
196
199
201
206
210
208
197
188
203
200
196
193
190
190
196
202
203
197
191
192
192
191
193
191
188
182
181
188
203
208
206
202
200
200
195
190
193
197
198
193
185
184
192
201
202
196
186
181
184
190
193
192
191
192
195
197
194
191
193
193
195
197
193
192
196
201
203
198
193
193
191
188
189
192
194
188
182
182
191
196
195
191
197
206
211
205
199
198
200
197
185
181
185
197
205
201
193
187
189
193
193
189
185
185
185
188
190
193
183
182
191
198
199
196
196
200
204
204
201
197
190
185
185
192
199
197
191
185
189
195
192
193
196
207
213
206
197
194
200
200
193
183
183
194
202
201
197
198
200
206
209
205
198
193
188
189
192
198
180
172
183
196
202
200
198
200
206
209
207
199
192
186
185
190
196
200
201
199
197
195
196
199
203
204
201
197
193
192
197
201
203
196
191
192
196
198
199
199
202
207
212
215
212
205
197
193
194
197
185
176
184
196
199
197
194
196
198
201
198
196
195
192
191
190
192
199
204
205
198
193
194
197
200
198
197
199
199
199
195
196
201
203
200
194
193
196
194
193
191
194
200
204
205
201
195
192
193
196
190
192
195
196
193
189
186
187
187
187
187
191
195
199
198
193
193
197
200
198
191
189
192
197
197
193
195
202
208
204
193
189
193
198
200
196
194
193
190
187
185
186
185
186
188
193
194
193
191
193
188
197
201
196
189
187
188
190
189
186
185
188
193
198
201
199
197
197
192
184
181
190
203
209
199
190
190
194
197
196
191
190
191
191
194
197
197
193
187
185
189
191
189
187
189
194
197
197
197
197
186
197
201
199
196
196
197
199
199
195
193
193
194
197
197
196
195
193
186
179
183
200
216
218
201
189
187
189
186
187
189
198
199
198
197
201
200
196
193
193
198
202
203
202
200
197
196
195
198
201
193
198
202
202
203
204
206
205
204
203
201
197
194
192
190
189
190
190
187
185
192
204
211
205
194
187
190
192
190
187
192
201
207
209
209
206
202
196
195
197
201
203
205
208
204
194
186
187
196
203
193
195
195
198
202
202
200
197
195
197
200
196
187
184
182
185
190
192
195
196
200
201
194
183
178
183
192
198
200
199
198
200
202
207
210
205
193
183
185
194
199
198
195
195
196
190
182
182
190
200
186
185
184
188
197
202
194
184
179
186
194
196
186
176
180
190
198
203
203
205
204
193
182
175
178
187
192
194
202
206
202
194
192
199
207
203
187
172
172
185
195
194
188
187
193
196
191
183
181
188
187
183
180
190
202
207
199
182
173
180
193
201
194
181
182
192
204
209
207
208
205
193
184
184
192
199
193
189
195
203
202
196
192
198
206
203
189
176
172
183
195
198
193
191
194
199
196
185
176
177
191
188
189
194
205
213
208
191
178
180
195
208
205
191
184
188
199
204
205
203
201
193
188
193
203
203
193
186
188
197
202
198
194
197
202
200
191
186
182
186
197
203
202
196
191
189
191
189
184
180
195
198
199
200
204
210
209
201
192
189
193
202
205
198
187
181
186
192
196
194
192
188
187
191
195
193
189
187
188
195
198
198
195
195
195
194
190
190
194
196
200
204
202
195
186
182
186
195
202
199
195
197
199
200
201
204
205
204
199
192
191
193
202
201
190
178
179
189
193
189
184
182
186
187
184
184
185
188
190
190
191
191
191
191
189
187
187
189
194
197
200
195
192
189
188
188
191
199
207
212
195
194
191
194
195
198
198
197
195
192
191
195
200
200
191
185
189
197
200
191
183
182
186
187
184
184
184
184
182
183
186
189
189
188
186
186
184
181
180
184
188
185
183
186
191
199
202
201
200
201
197
193
189
187
191
196
196
189
183
184
192
200
199
195
191
196
205
207
201
193
187
187
189
188
188
186
184
178
177
181
188
191
189
184
185
186
186
180
174
173
180
185
186
185
189
198
204
202
196
187
197
193
190
189
192
197
197
189
180
178
186
192
192
188
192
200
205
201
192
190
192
192
189
188
187
188
185
180
179
183
190
193
187
181
181
188
190
188
181
181
189
195
193
184
183
188
199
201
199
191
184
186
192
195
196
197
197
195
190
191
193
197
200
205
211
208
204
200
202
205
203
199
199
203
204
195
180
170
172
182
194
201
199
193
185
188
196
203
201
198
196
199
196
193
196
203
206
202
194
194
188
196
202
201
196
194
195
197
201
202
200
199
202
207
209
201
192
189
198
206
205
201
200
202
203
195
188
187
194
198
200
199
199
198
197
196
195
194
193
194
201
202
196
192
194
202
202
194
187
190
192
199
202
197
188
189
195
201
203
198
196
200
207
211
208
201
193
192
197
204
203
198
194
197
203
207
209
213
216
214
207
198
197
200
204
198
192
186
189
196
201
195
190
191
199
207
203
192
184
187
199
200
201
192
181
185
195
201
195
188
186
194
204
206
207
210
208
204
198
197
199
198
195
195
201
209
213
214
215
215
208
198
195
198
203
198
189
186
191
198
197
184
180
189
203
211
203
192
188
189
207
204
202
190
182
185
196
200
197
190
190
194
196
196
205
221
227
217
200
192
199
206
206
203
200
199
198
197
200
207
209
201
196
194
198
197
192
190
196
200
197
186
183
190
201
203
196
191
190
195
206
201
195
190
192
196
201
199
197
201
205
204
197
192
202
220
228
219
202
194
200
208
212
211
204
198
194
195
201
208
208
201
196
193
195
195
194
197
203
207
205
198
194
198
200
198
190
183
185
193
199
192
181
182
196
206
206
197
195
203
212
211
198
189
195
204
210
206
200
195
194
195
203
207
208
200
198
205
212
214
208
198
194
193
194
193
194
198
206
215
215
210
203
200
200
201
195
190
188
189
201
192
177
172
190
206
206
197
190
195
201
197
188
187
190
196
196
194
193
193
190
186
189
194
198
198
199
202
210
213
207
198
191
191
195
197
195
198
207
217
219
214
203
197
195
195
200
205
205
196
211
203
183
177
187
200
202
199
195
193
188
177
177
192
208
214
204
194
192
195
194
187
181
181
188
196
197
198
200
204
205
198
190
190
195
199
199
197
203
210
215
210
198
189
185
188
197
211
216
211
213
204
193
191
195
200
201
202
204
202
188
174
178
204
231
236
221
204
197
201
203
195
183
179
185
196
203
201
200
202
204
201
193
192
198
202
201
195
194
197
199
197
193
190
185
186
188
199
212
216
205
200
195
194
197
200
203
205
207
207
196
185
186
202
222
232
222
204
195
199
203
200
192
187
189
198
203
203
202
205
207
204
200
198
203
207
204
195
191
184
181
182
189
195
196
191
188
190
200
207
202
201
196
189
188
193
204
207
201
200
195
195
191
188
196
208
207
195
187
190
200
204
198
189
187
190
192
196
201
210
214
209
205
204
205
209
206
198
189
182
177
176
187
203
207
202
190
189
195
196
210
210
202
189
181
188
200
204
199
192
191
195
197
191
192
197
199
192
183
187
200
206
203
189
177
177
183
192
201
208
209
206
203
202
202
199
195
192
188
187
182
182
193
208
212
205
198
192
196
194
207
207
201
196
194
191
197
198
195
189
186
191
201
204
203
204
202
199
196
195
202
205
198
184
175
179
191
200
202
196
190
191
195
202
198
192
183
182
185
186
189
191
199
208
208
203
198
195
197
202
195
196
199
207
212
207
197
192
191
185
182
184
196
205
207
205
207
209
210
206
204
202
196
187
182
188
201
210
202
186
176
184
196
208
206
195
188
186
183
185
190
199
204
203
198
196
197
196
199
208
190
193
199
209
216
210
199
188
182
181
179
178
185
195
201
203
203
204
206
206
209
207
203
194
187
188
198
204
200
189
185
193
203
211
209
206
206
200
192
183
190
200
206
200
192
188
188
193
198
205
192
195
203
209
208
207
198
186
178
180
182
188
188
193
195
194
193
190
188
192
201
208
209
202
190
184
190
197
198
196
195
200
205
204
203
205
209
206
193
180
180
189
197
196
193
189
186
186
190
195
190
194
201
206
206
203
198
193
189
192
202
210
210
203
194
189
188
184
178
175
182
197
206
206
197
191
192
198
198
196
196
197
198
195
192
192
194
194
186
179
173
177
185
194
198
198
192
188
188
193
188
192
199
204
205
204
205
205
205
205
210
219
219
206
193
190
195
198
190
177
172
184
201
208
211
206
200
199
199
197
195
195
195
195
192
185
180
181
185
183
181
179
184
192
201
204
201
194
194
202
194
198
200
203
204
204
207
204
203
202
206
210
205
194
186
189
203
210
205
192
185
189
199
209
211
208
201
200
201
201
199
197
199
203
202
195
184
184
188
193
194
191
190
191
196
199
201
200
201
210
204
203
201
200
201
201
198
190
186
192
199
201
190
178
175
185
198
206
207
204
201
199
198
198
196
196
198
201
205
206
202
197
198
200
206
207
201
196
193
194
197
199
197
192
188
186
188
194
198
206
200
198
193
192
196
198
196
182
177
185
196
197
188
178
175
179
185
189
193
197
200
198
195
189
184
185
193
200
203
200
193
189
184
183
192
203
210
208
198
194
196
203
203
194
187
181
181
187
192
195
195
187
182
184
191
197
198
193
189
189
193
192
191
190
185
178
176
179
184
186
193
192
190
189
183
184
190
194
195
193
189
183
175
172
179
193
204
208
205
203
202
205
206
201
196
192
190
192
194
196
191
185
183
187
191
193
194
195
195
192
189
189
194
196
192
185
183
185
188
189
191
193
192
190
185
185
188
189
189
190
190
189
184
180
183
188
194
199
203
205
205
203
203
206
207
207
208
207
204
202
189
191
196
201
199
192
187
188
194
194
195
195
196
195
189
189
196
200
198
196
195
201
199
192
186
185
189
190
187
186
191
199
203
203
199
196
192
194
198
197
192
190
193
202
209
210
212
209
204
200
184
191
203
209
207
197
191
194
197
198
198
198
197
194
189
190
195
201
200
192
193
197
201
198
190
188
192
192
186
183
188
202
215
217
208
199
197
198
193
184
175
177
189
200
202
201
199
196
193
190
185
193
198
193
188
188
193
203
206
198
190
188
192
196
194
187
185
189
191
189
185
186
197
203
201
198
196
193
187
181
188
204
216
211
197
193
197
199
190
176
171
180
192
197
194
189
187
185
185
182
193
194
190
176
166
170
188
204
206
195
181
176
187
198
200
191
184
185
191
191
189
186
191
198
202
201
200
195
189
191
197
208
213
207
192
190
189
188
184
182
186
193
195
194
187
186
189
191
187
187
188
192
193
184
169
167
183
198
203
192
183
182
188
196
199
198
196
192
193
196
199
197
188
182
185
195
201
199
196
194
199
208
210
207
202
196
186
178
180
190
202
203
193
182
183
190
201
203
196
190
180
190
202
204
193
183
184
189
189
188
188
194
195
192
187
194
198
197
195
196
205
204
189
176
176
188
200
202
199
195
195
195
196
203
206
201
189
179
183
197
208
203
190
179
184
199
215
218
204
188
184
189
203
211
207
198
190
183
177
176
186
198
200
192
180
182
190
195
195
194
198
197
192
187
186
189
192
196
198
196
189
182
180
186
195
199
194
190
190
197
203
200
193
187
191
207
223
226
210
189
194
187
191
201
206
203
198
188
179
175
183
196
202
196
185
180
184
192
194
192
190
189
193
198
198
193
189
189
196
199
193
183
175
178
187
197
200
195
189
187
190
194
195
195
199
205
214
218
208
195
201
187
187
191
196
197
198
195
192
186
186
194
201
200
194
189
193
194
193
190
187
188
196
198
199
193
188
186
193
201
202
194
184
181
192
202
204
196
187
183
185
190
193
195
193
192
192
197
203
203
199
194
192
191
187
184
186
192
194
191
190
193
196
193
192
192
199
197
190
181
184
194
203
200
196
194
191
188
190
197
201
196
188
189
197
207
203
197
194
197
199
196
191
187
184
178
176
183
192
201
192
191
192
193
187
180
179
188
198
201
198
195
192
187
186
191
198
196
188
180
182
193
201
203
199
197
194
189
186
188
193
194
190
189
193
196
197
199
207
217
216
203
189
179
180
182
182
183
186
192
186
180
185
195
197
189
187
195
209
215
210
199
193
190
190
192
195
196
195
191
185
183
190
199
202
201
195
192
187
187
187
188
191
191
190
188
190
196
207
215
213
199
184
178
183
191
191
186
183
185
188
181
182
194
199
199
197
202
210
212
207
198
196
198
198
197
196
202
206
203
187
177
179
189
198
197
193
195
196
189
183
184
194
199
197
191
189
191
193
193
192
186
181
179
183
189
188
184
183
187
197
191
192
191
192
194
196
198
198
196
196
195
195
198
199
199
198
201
202
197
186
181
187
193
192
189
188
195
196
188
180
185
198
204
201
195
191
188
182
177
178
182
183
181
183
186
186
188
191
196
194
195
192
186
184
187
193
192
188
186
190
194
194
194
195
196
196
191
184
180
184
195
207
208
196
188
187
188
186
180
179
188
198
200
197
194
194
191
185
182
184
187
188
188
189
191
195
197
200
203
188
193
195
194
193
196
198
196
191
190
192
195
196
194
192
192
193
188
182
178
189
207
218
214
196
189
192
192
181
176
177
188
194
196
194
193
195
194
194
195
197
198
195
196
197
197
197
196
199
202
187
195
201
204
203
200
201
202
201
199
196
194
194
194
194
194
192
192
191
191
197
204
206
197
187
188
194
200
192
184
178
184
190
197
202
200
193
189
193
198
203
202
200
200
198
195
189
189
192
196
189
192
196
196
192
187
187
192
199
200
197
190
186
188
194
195
196
194
193
192
193
191
186
180
179
183
191
198
203
200
193
187
190
198
204
200
188
180
182
194
201
201
196
194
193
190
189
189
191
196
194
192
186
186
183
179
175
177
186
194
195
187
183
188
197
203
201
195
193
193
189
182
178
182
190
191
189
189
199
207
207
202
196
197
201
198
188
179
180
189
196
196
192
192
194
197
194
192
194
200
202
196
190
190
195
192
183
175
180
189
193
191
189
194
202
208
204
199
200
202
198
187
184
194
208
207
191
181
187
202
213
211
202
193
193
195
193
190
182
182
185
192
192
192
195
199
196
193
195
199
201
197
193
199
204
203
196
189
186
191
196
198
197
199
203
206
204
201
203
206
204
196
193
198
208
206
192
180
179
194
205
208
200
190
187
193
198
194
183
173
177
188
192
189
186
186
189
195
198
197
198
192
189
193
196
198
195
192
193
195
196
200
201
201
199
197
197
198
201
201
200
196
192
190
192
192
190
187
186
190
195
194
187
180
185
195
201
196
183
171
176
188
193
184
173
172
185
200
206
200
200
187
178
179
181
184
184
186
191
194
194
197
200
199
194
185
186
193
198
195
194
190
184
180
179
185
189
191
194
194
191
186
175
173
184
195
202
196
185
178
184
191
192
185
174
176
189
204
212
210
209
194
181
177
177
179
179
182
187
192
195
196
198
195
184
178
182
191
197
195
193
190
184
181
182
187
186
187
190
196
199
191
181
178
186
196
199
192
183
183
188
191
190
187
184
188
196
206
209
207
209
207
198
187
180
181
181
181
184
190
197
200
196
186
178
178
186
191
193
192
191
190
187
187
189
189
185
178
183
194
203
203
194
187
188
193
188
183
180
181
190
194
190
185
184
189
199
207
205
197
194
204
203
197
191
186
185
183
183
186
196
199
193
186
180
183
189
189
188
189
190
187
187
189
193
193
186
179
180
192
198
200
194
189
188
189
187
184
184
190
198
199
191
181
176
186
197
206
204
195
179
181
185
189
192
197
199
196
190
192
196
197
191
188
190
195
196
196
192
193
195
198
201
204
204
196
191
190
195
200
198
196
189
186
188
200
211
208
196
185
191
203
210
203
194
192
197
201
201
197
191
194
197
198
196
194
198
206
214
215
207
198
189
188
187
185
184
184
188
194
200
202
201
202
197
187
182
184
195
203
204
200
195
194
200
205
209
198
190
191
203
207
198
187
184
191
197
200
201
210
197
200
203
200
194
192
201
214
220
216
206
200
200
200
197
188
189
194
206
214
212
203
196
194
192
187
187
194
205
212
207
199
193
195
202
204
195
185
189
205
214
206
189
179
187
200
205
199
198
206
194
200
203
203
196
197
202
208
203
196
191
198
204
208
202
200
200
206
212
215
209
198
190
190
193
196
196
195
203
211
207
197
187
189
199
202
192
183
188
203
212
203
189
185
195
206
208
201
194
188
195
197
198
198
196
198
199
195
188
184
187
197
202
202
202
203
202
197
191
192
199
201
199
196
198
199
195
188
186
197
204
200
188
188
198
209
206
192
187
193
200
202
200
197
196
198
199
197
189
179
196
190
183
184
193
200
198
189
185
193
203
209
204
199
201
204
202
189
178
183
200
211
209
201
198
199
199
190
183
186
198
201
193
190
197
207
208
201
192
192
198
200
200
197
196
194
192
189
185
177
197
187
179
179
193
205
202
188
184
195
212
218
208
197
197
201
204
200
195
197
204
210
206
196
194
200
207
205
195
188
194
197
194
192
194
198
202
202
202
202
200
192
187
189
195
198
198
194
189
187
198
195
188
188
200
210
206
196
184
187
193
196
193
189
189
196
204
214
217
212
201
194
188
182
187
198
205
206
198
191
189
189
189
190
193
195
198
200
205
207
202
191
181
182
190
198
208
211
207
199
198
199
195
194
202
207
203
200
193
187
180
176
180
188
194
198
206
217
222
214
198
183
177
177
183
191
193
193
188
183
180
181
184
188
191
192
194
194
200
203
201
192
185
183
184
190
202
212
215
208
199
191
186
189
195
199
200
202
206
203
195
188
190
200
208
211
210
213
217
215
207
196
187
180
184
189
191
188
182
178
180
184
189
192
192
191
189
189
195
202
202
202
197
191
184
182
189
199
204
201
202
192
186
188
193
197
201
204
208
210
211
206
202
202
209
213
211
209
211
215
217
209
197
184
187
197
200
196
194
196
199
199
195
195
195
193
192
190
196
203
205
203
199
192
188
184
186
192
196
193
206
204
200
197
194
197
202
204
201
200
202
205
202
199
199
204
207
204
203
208
213
207
193
187
190
201
202
201
204
213
214
205
192
190
194
200
198
195
197
203
202
195
188
191
195
193
196
197
197
195
202
209
212
207
194
191
199
204
200
189
185
191
199
200
199
196
197
196
192
190
195
194
190
187
188
194
194
194
197
203
204
194
184
185
191
197
195
195
198
199
191
183
183
189
200
200
197
197
195
194
188
200
211
209
198
190
193
204
205
195
185
188
200
207
203
199
197
195
191
181
180
186
188
187
184
185
186
188
180
174
174
182
193
199
196
189
184
187
195
194
188
187
190
200
204
199
193
185
179
184
186
193
205
211
207
199
194
198
202
201
195
195
201
207
204
201
203
206
199
188
181
189
194
189
182
180
190
194
180
165
166
187
212
219
204
187
180
187
192
192
192
197
205
209
205
197
188
178
172
180
197
199
206
211
211
204
194
185
184
188
193
193
195
196
197
198
204
205
203
200
196
201
201
191
183
184
197
205
196
182
182
200
218
218
202
185
185
190
194
191
192
199
205
202
200
196
188
184
183
190
202
203
206
208
209
205
195
181
173
178
188
196
195
191
187
188
193
195
200
204
205
209
205
194
187
187
199
206
202
195
194
199
204
196
185
182
189
199
197
191
188
190
193
194
196
197
196
193
193
199
204
204
204
205
206
204
199
192
185
187
195
205
210
203
191
186
187
192
195
197
200
206
207
200
195
195
200
201
197
192
192
195
191
175
166
171
186
199
201
194
186
184
185
191
198
200
198
191
188
194
206
206
206
208
206
203
200
201
200
198
198
207
214
212
202
193
194
197
195
189
188
196
207
211
210
205
202
198
193
190
194
195
190
175
164
168
182
198
204
200
194
189
192
195
201
200
196
189
185
187
208
209
211
210
206
201
194
190
189
193
199
206
207
201
196
196
202
206
200
189
187
196
210
219
217
211
202
199
195
195
196
197
196
188
181
182
188
199
206
206
202
199
202
204
205
204
198
192
187
187
200
206
207
206
204
202
191
178
173
184
204
210
199
184
180
187
198
204
200
197
196
204
212
216
211
204
199
198
196
193
192
192
195
197
199
201
202
207
209
208
203
200
200
205
210
209
203
195
189
188
190
189
191
193
200
204
199
185
178
191
209
211
197
180
174
178
185
189
190
192
195
198
202
203
197
194
195
196
194
190
189
189
192
194
198
205
213
217
213
206
195
189
188
194
205
207
201
191
185
186
189
185
186
191
199
206
208
202
201
206
209
204
196
191
191
189
184
180
182
186
187
188
189
191
190
190
194
195
197
195
197
197
193
186
187
196
210
216
212
202
189
179
177
184
194
196
193
186
185
188
189
191
193
195
197
197
197
200
205
207
207
200
196
203
211
208
200
189
186
190
194
193
191
189
188
189
194
197
199
200
200
199
194
187
185
191
196
202
202
198
187
178
178
186
194
193
190
188
192
198
189
196
202
202
194
184
179
183
194
202
205
202
196
199
205
209
207
199
195
197
202
204
199
192
187
188
194
197
198
199
199
197
195
197
196
196
191
192
195
194
185
179
187
198
203
197
193
198
204
207
187
193
199
194
186
181
177
181
191
197
203
200
193
187
185
189
196
197
194
189
191
197
200
197
191
188
192
194
195
192
192
196
198
201
202
198
196
197
197
190
183
180
192
204
205
201
198
201
205
203
188
187
182
178
179
181
189
194
195
193
190
188
188
186
181
180
184
188
189
184
181
183
190
199
197
191
190
190
189
188
192
197
199
194
191
193
201
206
200
190
184
188
196
201
200
200
198
200
197
190
191
182
174
174
179
188
197
200
197
189
184
182
189
196
199
194
190
188
191
191
189
187
188
192
192
190
188
186
185
186
192
198
199
192
189
192
200
198
192
188
194
202
205
199
193
193
194
194
189
187
185
182
182
184
187
191
196
198
195
189
187
191
196
202
208
207
199
194
193
199
206
203
194
182
179
183
188
186
185
187
192
198
199
201
200
200
192
182
178
187
203
214
209
198
187
185
188
191
189
187
183
183
191
195
193
192
192
191
188
187
191
200
201
197
194
195
198
195
193
197
207
210
195
183
179
185
191
191
192
195
195
197
198
201
203
197
185
175
178
194
208
214
204
191
184
186
189
194
194
190
184
182
188
192
194
194
193
190
181
179
189
200
203
194
182
183
190
194
193
192
190
190
192
190
192
193
195
199
202
205
202
196
190
188
186
185
182
184
190
199
204
202
194
187
184
189
196
200
197
193
184
172
173
188
199
205
203
194
184
180
186
197
203
196
185
181
189
200
201
190
173
167
176
188
194
193
192
198
204
206
201
195
186
182
182
185
192
196
197
197
194
190
189
188
191
194
196
197
197
193
189
173
174
188
202
210
211
204
195
187
185
193
200
197
193
190
200
211
207
190
171
166
177
186
187
184
183
188
196
198
198
194
194
197
201
202
201
197
195
196
189
185
185
190
193
191
189
193
198
200
203
197
193
192
193
196
199
200
195
187
184
189
197
196
193
195
206
212
205
189
182
185
194
195
189
180
177
181
188
195
195
195
199
208
213
207
195
188
192
199
197
186
182
183
187
187
188
193
200
205
217
215
206
195
184
180
182
186
187
187
188
193
200
200
196
196
200
203
196
189
187
196
203
205
198
190
185
184
190
196
198
195
190
192
196
193
184
183
192
202
200
185
172
168
178
189
195
195
194
196
212
203
195
193
190
184
180
183
186
191
196
202
210
211
207
198
194
194
194
193
190
193
198
200
200
197
192
192
194
197
196
186
178
175
178
182
186
190
194
201
198
186
170
166
178
190
196
190
185
185
199
184
182
190
197
197
195
191
194
196
199
201
205
208
208
200
193
190
192
195
190
187
186
190
191
190
191
193
196
191
182
179
181
184
186
190
195
195
195
194
195
192
184
178
181
187
188
183
181
185
198
184
179
184
193
197
199
198
195
196
198
197
194
192
195
196
193
185
182
184
187
190
192
191
189
184
185
187
187
180
176
183
195
203
201
200
201
198
193
191
195
199
197
191
186
186
186
188
194
198
197
191
180
176
179
186
193
194
192
193
197
197
193
187
188
192
192
182
173
174
186
199
207
202
191
186
187
188
184
177
177
187
198
201
198
195
197
197
196
195
197
199
196
192
190
189
191
195
201
203
195
193
189
181
178
181
188
191
189
189
194
197
197
194
192
194
193
188
181
183
195
207
208
197
186
188
195
199
190
180
180
186
189
186
184
184
191
194
197
198
196
194
192
192
191
190
190
192
194
195
191
195
198
191
181
181
187
192
193
191
193
193
197
200
203
204
203
202
199
197
200
203
201
191
183
185
196
205
203
193
183
180
179
182
182
183
185
189
194
196
196
195
194
192
189
186
185
186
188
188
193
196
195
188
181
180
185
193
199
199
196
192
192
196
204
210
212
207
198
188
183
187
193
196
192
186
190
198
206
203
192
184
180
183
183
182
186
187
192
193
195
195
196
192
188
186
188
194
197
198
198
195
188
182
180
181
185
192
202
207
205
196
190
196
204
208
205
195
187
176
169
174
188
207
211
199
187
186
197
207
204
197
188
181
179
179
188
195
194
193
191
192
193
192
193
196
198
203
207
211
201
197
190
191
193
192
188
191
202
208
202
195
194
200
205
201
189
181
183
182
179
178
187
205
214
206
189
181
188
202
208
206
192
177
167
176
191
201
199
190
186
188
190
191
196
199
197
195
203
210
199
198
200
203
203
199
190
191
194
194
190
188
192
201
204
197
184
179
186
197
196
193
193
196
202
200
191
185
186
193
201
204
195
179
171
179
193
200
195
185
184
190
192
189
186
186
185
188
196
200
197
192
196
198
196
189
181
181
184
187
186
187
193
198
200
196
193
191
194
200
204
201
195
192
191
193
191
188
184
185
192
195
191
187
184
189
193
190
182
176
182
192
193
185
172
170
180
191
198
197
197
185
179
180
181
175
171
174
182
189
194
194
195
196
197
195
195
194
193
195
197
197
191
188
187
191
192
188
182
183
189
190
185
184
188
192
192
184
174
172
180
190
193
186
174
172
185
196
200
199
201
189
180
176
174
173
172
178
190
197
197
196
197
197
195
192
189
187
188
193
196
194
186
183
187
191
190
183
182
191
197
192
184
181
186
191
191
183
175
172
178
186
191
189
184
183
189
197
199
195
204
205
199
189
180
178
185
193
200
200
197
195
195
193
186
182
182
181
183
190
195
192
188
186
191
192
186
180
185
200
207
203
192
185
186
187
188
185
182
180
180
183
186
187
184
186
191
197
197
190
194
206
207
199
190
187
189
196
201
199
197
197
195
189
183
179
181
183
186
188
190
189
190
193
198
195
187
182
188
199
202
199
191
186
185
185
185
185
186
185
184
182
180
181
181
184
192
199
197
187
195
198
201
205
204
203
200
197
191
198
205
204
194
183
180
187
193
194
191
194
200
206
205
201
196
195
203
215
220
214
201
191
189
192
201
209
210
204
191
185
197
212
218
208
190
179
181
191
201
204
200
198
200
202
199
197
198
205
212
213
208
202
190
182
177
179
183
184
182
181
189
194
196
190
178
174
182
191
194
197
196
195
192
194
201
210
209
197
187
191
205
212
207
195
188
188
190
198
208
220
202
200
201
198
192
189
194
203
212
214
207
202
196
191
186
181
185
191
191
190
188
187
186
182
174
170
173
177
182
187
193
196
194
195
198
200
197
192
196
206
217
211
192
182
186
199
203
203
206
214
196
196
200
201
198
193
193
193
197
202
201
200
200
200
192
186
188
196
203
203
197
188
186
186
187
188
186
181
185
194
198
197
190
187
191
200
203
202
205
211
217
209
192
183
186
202
210
209
204
196
189
190
195
201
203
201
193
189
193
195
197
199
199
198
195
188
183
186
193
201
203
198
194
193
197
204
201
189
185
192
203
201
190
185
195
213
220
211
199
197
202
205
200
193
188
195
207
210
202
185
186
184
185
188
193
192
190
189
192
195
199
200
199
198
199
191
183
175
177
192
209
213
200
187
189
201
209
194
175
175
194
204
202
194
198
212
215
202
184
183
192
200
199
194
190
192
198
203
201
188
188
187
185
184
184
186
188
187
188
192
196
202
202
200
198
197
194
190
191
199
211
217
203
180
176
189
205
194
170
161
178
198
203
200
196
197
195
187
183
187
194
196
194
194
193
194
196
200
201
199
191
199
203
204
201
200
194
188
180
178
185
197
202
198
193
194
204
218
220
216
209
205
197
179
176
185
193
192
176
165
171
181
190
191
191
191
192
188
191
195
195
195
197
198
197
195
198
201
204
201
189
200
211
218
217
207
197
190
182
179
184
195
200
193
181
182
202
225
233
219
206
195
194
186
183
185
191
195
189
175
167
167
176
186
190
194
201
203
202
195
191
193
200
201
197
194
198
203
202
195
188
190
197
206
207
200
194
191
194
197
202
205
201
189
175
174
186
205
215
212
206
197
194
186
184
187
197
203
195
182
170
173
183
191
193
195
200
207
203
194
186
190
198
197
193
189
197
203
199
189
191
188
188
195
195
193
192
194
200
207
213
211
199
187
177
176
183
187
194
202
207
202
189
182
183
191
200
204
201
194
190
191
196
198
195
191
192
195
200
200
197
196
193
192
191
193
198
203
198
192
195
192
197
201
202
199
198
198
200
203
203
200
194
188
187
187
184
183
188
199
205
197
187
185
194
203
202
198
200
208
209
200
192
191
193
193
187
190
199
207
205
197
189
188
192
196
199
198
195
194
186
190
201
211
207
199
196
200
201
198
189
188
190
192
192
189
187
186
189
194
198
195
191
199
209
214
202
192
191
199
202
194
183
183
192
196
195
197
203
206
201
191
186
189
193
193
190
185
182
187
176
185
202
210
201
190
189
199
205
198
187
183
191
197
196
190
188
188
187
186
187
195
204
208
209
204
194
186
179
181
186
190
192
196
196
197
201
206
208
202
192
191
197
200
197
191
179
171
166
170
178
189
201
201
189
180
181
194
205
206
200
194
196
199
197
195
194
192
183
175
178
197
209
207
194
184
184
188
181
174
179
197
214
217
201
191
193
205
207
200
191
194
203
209
202
192
181
174
165
165
186
198
203
199
187
180
184
193
203
209
211
207
199
196
198
200
202
196
184
176
180
195
202
197
183
180
189
199
194
184
183
199
217
217
199
186
186
199
206
200
192
190
195
198
198
194
194
192
185
183
191
198
203
200
196
192
195
201
206
210
211
207
199
191
188
195
201
204
198
192
192
194
194
191
187
191
199
202
195
185
185
194
203
199
190
185
194
203
209
202
195
188
186
185
187
192
195
196
199
202
195
199
202
202
198
200
203
207
210
207
200
197
192
188
183
183
193
205
211
207
200
195
193
193
197
202
202
194
184
178
184
191
190
183
178
187
202
212
213
206
200
194
190
187
183
181
184
188
197
203
204
203
203
202
198
193
193
197
196
189
180
181
191
193
186
179
182
195
202
198
192
193
194
195
197
199
198
191
181
182
190
192
187
172
168
181
199
208
207
203
199
198
200
197
189
182
180
185
190
193
206
205
203
199
195
191
185
182
181
180
178
185
192
197
190
183
183
189
188
185
185
193
200
200
195
191
193
194
191
193
195
193
187
178
176
183
192
198
198
195
194
197
202
205
205
200
194
189
188
186
197
201
200
197
195
193
192
188
186
195
204
208
202
191
184
186
190
191
187
184
189
197
205
206
197
191
192
194
193
192
191
192
194
195
195
197
198
199
199
195
189
187
190
203
215
215
206
193
187
186
197
201
203
200
197
202
201
201
202
214
222
218
201
189
185
188
192
190
187
186
186
190
197
202
200
196
194
193
190
187
189
196
203
206
203
203
206
209
206
195
182
170
170
185
203
209
202
191
186
188
212
215
215
211
205
201
199
199
203
212
213
204
197
200
206
205
196
185
183
182
179
179
186
194
197
196
194
192
190
190
196
202
205
197
190
193
201
208
204
191
178
164
161
170
184
187
185
183
185
192
212
216
216
213
205
195
184
183
190
198
198
193
194
209
225
224
208
187
182
184
185
186
189
192
192
191
191
193
195
197
197
194
188
183
184
190
192
191
189
186
178
173
173
178
181
178
172
175
185
195
194
204
205
203
198
193
183
181
187
193
195
190
191
200
214
219
210
195
190
187
193
196
198
194
190
186
186
192
201
204
197
180
170
178
194
199
191
182
183
189
189
189
190
194
192
182
174
178
190
198
182
189
193
192
195
195
199
199
198
195
193
190
185
182
183
191
197
194
189
185
188
192
198
197
193
185
182
189
201
208
198
180
171
184
204
211
203
193
193
197
198
192
191
194
192
187
186
190
194
197
182
184
186
191
196
206
208
205
199
193
192
187
184
178
177
179
187
187
188
183
182
188
195
199
197
187
182
187
198
206
200
187
179
183
198
210
212
209
206
202
198
191
183
180
182
188
196
198
194
187
187
180
181
191
203
208
206
196
188
189
192
194
194
193
195
193
191
189
190
192
196
200
202
202
195
184
180
185
193
198
195
187
180
182
187
201
209
208
205
199
196
191
185
181
183
190
196
198
189
179
190
179
180
189
200
205
199
189
184
188
194
198
197
197
198
198
197
195
196
204
211
214
207
198
187
177
175
178
186
191
190
185
180
182
188
196
199
200
197
196
196
196
198
198
195
192
190
190
186
183
194
190
185
185
187
193
197
193
192
192
195
198
196
190
190
194
198
198
200
202
207
208
201
195
186
181
176
178
185
191
192
186
183
187
192
193
192
193
196
198
201
202
204
206
202
191
187
187
191
195
194
190
186
182
179
186
195
201
200
197
196
196
194
188
184
186
193
198
197
193
189
189
193
195
193
190
188
188
193
198
197
193
189
189
189
193
194
197
200
202
205
202
202
198
193
188
185
186
193
203
183
179
179
183
187
195
200
203
203
199
196
195
193
187
181
180
186
194
194
184
172
173
187
197
198
194
194
198
203
201
195
191
188
192
195
199
203
206
203
200
201
197
193
190
189
186
183
182
185
192
175
173
179
191
200
208
212
211
205
198
193
193
191
186
180
177
185
195
194
182
171
173
186
195
194
189
190
197
204
197
186
182
187
195
201
203
202
200
199
196
194
191
190
192
192
189
186
183
184
189
191
194
196
199
202
209
214
213
204
193
184
186
188
187
184
187
194
199
195
187
180
181
187
192
189
187
187
191
197
196
189
186
187
194
197
194
186
183
187
191
190
185
186
190
195
196
196
197
197
195
213
216
208
196
193
198
204
203
195
185
183
190
199
199
194
195
198
200
195
191
188
193
194
193
192
190
190
192
198
205
204
197
185
182
182
180
174
172
176
180
182
181
182
186
193
199
204
204
199
194
215
206
195
191
190
192
192
188
182
182
189
200
209
208
200
193
192
191
190
193
196
201
202
197
192
191
193
198
204
212
209
198
184
175
177
182
183
179
174
176
180
184
184
185
191
195
197
194
187
186
194
183
178
185
194
197
192
185
180
181
190
199
205
201
194
188
184
182
183
191
199
204
201
194
187
187
192
199
204
204
199
194
189
185
187
194
197
190
183
182
191
198
199
196
193
190
188
187
188
191
184
175
176
186
195
198
196
188
182
184
190
194
192
187
184
186
186
183
181
186
192
197
195
188
184
184
190
198
201
195
191
192
193
196
198
199
202
197
194
195
202
210
208
203
196
192
187
189
196
200
193
189
188
187
187
189
193
192
191
193
198
198
191
183
182
189
192
186
182
182
187
192
191
190
186
188
196
201
202
196
192
194
195
195
195
194
197
198
201
202
203
201
198
194
195
193
192
194
198
198
195
200
198
189
181
182
190
195
195
196
201
201
197
191
190
193
194
191
187
187
192
194
193
187
184
187
197
207
206
203
199
198
197
195
192
190
191
196
199
198
195
192
190
190
189
188
189
189
190
188
193
200
200
190
183
185
195
200
197
192
193
196
198
196
194
197
199
198
194
191
194
200
202
192
184
181
191
204
207
202
199
200
206
206
197
188
188
194
198
193
188
191
193
192
187
180
181
186
189
189
192
197
195
190
189
198
204
202
196
190
189
190
190
190
195
202
209
206
195
184
182
193
207
213
200
185
183
190
196
194
193
198
207
208
196
185
188
197
198
191
187
190
198
197
188
183
186
194
199
200
194
193
190
190
196
204
204
200
197
196
196
193
190
190
193
202
205
201
189
174
166
178
202
221
217
197
183
181
188
188
191
195
197
191
179
175
188
200
198
188
183
187
196
198
197
197
197
199
201
204
188
187
188
193
201
204
198
195
200
205
203
197
194
193
191
188
183
183
185
178
171
172
189
205
210
200
186
183
188
192
193
195
188
176
166
172
187
198
197
187
184
187
190
193
199
201
196
191
190
193
182
185
192
200
201
195
192
194
200
202
198
194
194
195
188
178
170
174
185
191
188
185
187
192
195
194
188
187
189
192
195
198
193
184
178
178
186
193
194
194
194
192
190
188
191
192
188
185
187
191
181
187
196
201
197
187
186
192
199
198
192
191
191
190
185
178
176
179
187
197
201
200
196
193
193
193
190
187
185
184
190
198
204
202
194
186
183
187
193
197
198
198
192
186
183
181
184
189
194
198
180
185
193
198
194
186
184
191
198
199
197
194
192
190
188
187
188
187
187
193
197
199
195
195
196
197
193
186
181
180
185
195
199
200
194
187
183
185
188
187
188
189
191
187
183
183
190
196
199
198
180
182
190
194
192
187
187
193
199
198
196
193
193
198
203
202
197
185
180
186
193
193
188
186
192
197
195
185
179
180
185
188
186
185
186
189
191
190
186
178
174
180
189
191
186
185
188
194
196
195
182
187
192
195
192
190
197
206
207
196
181
180
192
205
213
209
197
184
178
181
189
191
186
184
191
195
192
186
184
184
188
188
183
182
184
188
192
193
186
176
173
177
188
192
188
183
181
187
192
190
194
196
197
195
193
194
202
211
209
195
181
180
192
203
206
201
194
186
185
185
189
190
192
194
195
193
188
186
187
188
189
187
184
184
185
184
185
187
187
181
173
174
182
190
190
185
181
186
192
188
202
206
208
208
205
199
193
189
185
187
193
193
189
185
187
195
202
207
206
209
214
209
199
186
182
192
209
219
220
215
204
197
192
195
198
198
195
192
191
195
200
204
206
206
199
191
184
183
186
192
201
201
203
202
200
198
193
190
188
189
190
192
191
190
189
192
198
199
191
185
189
192
189
176
170
183
203
213
208
202
197
196
190
186
187
192
192
188
186
192
201
204
205
204
207
203
194
189
190
196
199
194
188
184
183
185
184
187
189
191
190
192
192
193
192
190
193
189
183
172
172
178
181
180
176
184
192
194
188
186
191
198
198
190
184
187
190
190
188
194
202
202
196
192
196
200
200
195
195
200
194
189
186
183
182
181
179
183
190
196
197
192
192
195
195
192
191
193
197
193
187
184
185
191
191
193
189
184
180
184
194
203
202
193
187
189
197
201
199
197
199
199
190
182
183
191
197
200
199
201
190
191
194
198
197
190
186
189
201
206
197
190
191
197
199
195
195
203
216
218
210
199
194
193
198
202
200
190
185
189
201
208
203
195
194
202
210
209
201
195
196
196
188
181
179
189
198
204
204
201
185
188
196
200
194
187
185
200
213
208
194
182
186
195
199
197
195
201
211
219
218
209
193
182
184
200
209
201
184
182
198
208
204
195
196
203
206
198
190
191
195
195
189
182
180
188
198
206
207
205
181
184
189
189
181
176
186
202
214
207
192
184
188
194
195
193
193
193
196
201
207
207
193
176
173
190
204
197
176
168
184
203
203
196
191
191
189
181
180
191
201
205
197
189
184
186
192
199
204
205
183
189
194
193
187
187
191
202
204
199
198
200
202
196
189
187
191
194
192
187
193
200
200
186
176
180
190
188
178
172
182
191
195
191
187
187
186
184
186
191
202
208
208
203
193
185
182
188
194
195
195
199
205
206
204
202
200
200
197
199
208
216
212
196
180
177
190
197
192
185
190
198
204
198
183
180
188
196
197
191
188
189
192
191
191
194
201
204
199
190
188
198
208
209
196
184
181
186
190
188
199
202
204
203
201
199
199
198
198
201
211
213
205
187
173
175
182
188
187
184
189
197
197
191
181
183
196
208
210
200
190
191
196
200
199
201
208
212
201
180
172
182
199
203
194
186
189
194
195
190
193
194
193
187
186
189
193
195
199
203
204
200
188
177
174
176
179
175
175
182
189
191
186
182
183
190
197
203
200
194
188
190
197
201
200
193
192
193
188
179
173
180
190
198
195
195
196
196
195
195
185
181
182
186
185
187
187
191
200
205
201
189
178
177
179
183
179
175
177
185
191
187
184
189
199
205
199
189
187
189
190
190
192
196
195
190
181
176
178
182
185
187
191
193
197
196
195
187
184
192
185
177
180
190
194
186
182
186
198
206
203
190
182
181
184
184
184
185
191
199
200
197
196
206
217
217
201
188
187
195
200
193
190
191
195
195
190
186
187
191
192
192
192
192
194
190
184
180
179
185
194
187
192
196
194
183
177
180
193
202
202
193
189
186
185
183
186
190
198
201
205
207
209
211
210
204
196
191
194
201
204
199
194
193
199
205
209
209
203
196
192
193
198
198
190
182
181
185
183
179
195
202
202
197
182
172
173
181
191
196
199
195
192
189
186
184
186
191
188
186
192
204
208
200
185
176
181
192
198
201
198
196
196
197
198
201
209
214
208
197
189
191
196
197
190
184
189
198
195
183
190
199
205
195
181
173
180
195
200
203
201
199
195
190
189
191
193
190
180
173
177
189
196
190
177
172
181
194
199
196
188
188
195
198
196
193
196
203
205
195
184
180
187
193
190
191
195
200
200
191
182
191
199
198
187
183
189
203
213
213
209
201
193
188
188
193
200
200
194
185
182
188
192
197
198
195
197
193
189
183
182
186
194
200
199
195
196
201
203
195
186
179
182
186
188
189
190
197
205
204
185
189
194
196
188
182
188
200
210
209
201
193
189
185
180
182
195
205
210
203
194
193
197
205
212
213
207
190
176
172
179
188
196
198
201
204
207
206
202
196
193
190
191
191
188
183
183
194
210
216
190
187
184
183
181
182
182
188
191
187
181
181
187
187
180
172
180
192
198
195
191
193
197
199
198
200
200
189
179
177
183
191
190
188
190
200
205
204
198
194
193
196
197
196
191
188
188
198
210
214
192
185
177
176
180
184
187
188
185
180
177
184
191
192
184
175
176
182
183
180
181
187
191
187
178
179
189
192
194
192
194
192
186
180
185
188
192
190
187
186
186
189
193
198
201
200
198
199
204
202
195
189
185
182
184
188
197
200
201
199
198
197
193
188
185
186
190
192
187
181
182
187
189
185
179
181
189
197
204
203
199
194
193
192
193
192
189
188
188
187
185
183
186
194
200
198
194
189
191
193
208
207
206
199
192
190
196
202
210
216
211
200
189
186
187
192
196
196
195
192
187
187
190
195
195
195
194
193
195
195
196
198
202
202
199
194
191
190
191
191
188
185
185
188
188
184
182
184
189
193
220
216
210
202
194
189
186
188
198
206
201
189
186
191
199
197
187
182
187
190
186
186
189
196
202
199
194
189
184
183
187
195
200
198
191
189
188
190
192
194
198
196
190
186
179
174
176
183
190
195
210
203
195
192
192
189
182
178
182
190
191
186
189
200
207
199
184
175
179
184
185
186
190
195
195
191
186
186
186
187
187
186
185
185
187
189
189
184
188
196
205
205
197
189
183
180
181
184
189
192
189
189
185
187
193
196
195
189
186
189
192
191
194
200
204
200
195
189
189
189
186
185
189
193
190
185
179
182
190
197
191
179
174
184
198
204
193
181
183
195
205
204
197
193
189
187
185
185
188
188
184
195
199
200
201
207
210
208
202
198
196
196
195
194
195
198
199
200
199
193
188
186
188
195
197
190
181
180
192
200
194
178
171
185
208
213
199
182
184
195
202
201
190
186
187
186
185
186
188
186
187
205
215
212
205
207
209
211
207
206
203
198
194
190
194
196
197
195
195
193
193
193
198
206
210
201
190
188
198
205
198
180
171
183
198
204
199
191
190
193
192
186
178
175
176
179
184
186
185
182
186
196
204
207
205
202
198
195
197
202
203
199
194
192
194
195
194
187
185
190
195
202
209
213
210
198
191
195
208
210
199
180
170
173
181
188
193
195
198
193
182
172
170
174
179
182
187
186
182
177
187
183
184
189
198
202
198
192
189
192
196
196
192
190
193
194
195
194
190
191
192
195
199
199
193
183
180
189
205
208
196
178
169
170
174
180
191
199
204
196
181
170
175
187
195
194
192
189
184
181
193
188
183
184
192
204
206
204
198
191
189
187
186
187
188
194
200
204
203
196
186
180
181
181
179
173
171
178
189
194
188
175
169
177
186
192
197
204
208
201
191
183
189
200
205
201
195
194
194
194
198
200
197
191
189
196
207
213
210
201
193
187
186
186
186
189
193
201
202
195
186
180
183
186
184
181
177
183
189
189
183
177
176
186
197
205
209
208
207
203
200
200
202
202
198
196
193
197
200
201
195
200
202
197
191
191
196
204
207
204
198
194
189
185
179
178
182
187
192
191
189
194
203
206
200
193
191
198
201
197
184
177
175
185
197
209
214
209
201
199
204
211
209
200
190
185
187
192
195
191
182
192
200
200
198
198
198
197
196
196
196
196
190
184
178
176
175
181
187
190
193
199
205
208
203
196
196
203
205
197
185
175
174
177
187
197
204
202
197
196
202
210
210
201
190
184
182
182
183
182
173
184
195
198
203
209
210
202
191
183
185
188
187
188
186
187
187
186
186
189
191
190
186
187
191
194
191
189
186
185
182
178
175
175
180
187
190
195
195
196
197
200
204
200
193
189
185
182
180
179
180
192
193
194
196
204
212
207
199
185
180
181
185
188
193
196
197
190
187
183
185
185
182
179
189
193
192
182
179
184
189
190
186
183
185
189
191
191
191
191
188
188
192
195
192
190
191
187
179
177
194
194
191
189
187
190
198
205
201
192
185
186
187
185
185
190
195
192
182
177
185
197
200
195
194
193
195
194
193
198
202
202
198
195
197
198
195
190
184
181
183
185
189
189
187
187
190
191
186
184
192
187
188
191
191
189
192
197
198
191
189
191
191
183
177
181
189
193
188
186
195
204
207
198
189
189
196
203
203
202
204
202
200
196
197
197
195
188
179
177
185
192
195
190
185
183
186
190
195
197
184
183
191
199
199
197
196
198
193
189
189
194
196
187
180
184
192
201
204
202
203
200
195
187
182
185
194
202
204
202
201
199
193
190
188
191
191
187
184
187
192
196
197
192
190
187
186
189
194
197
189
190
197
201
198
197
197
197
193
190
192
196
195
190
187
190
199
203
208
207
202
192
183
180
183
189
197
204
206
205
201
199
193
190
188
189
190
189
193
196
197
192
188
191
195
195
192
188
186
184
190
196
201
198
192
192
197
198
196
194
197
196
193
187
189
194
197
200
199
197
195
191
187
187
188
191
199
207
209
207
203
201
204
203
197
192
189
194
197
197
194
187
187
189
192
194
195
193
188
183
188
196
199
195
191
196
205
206
197
191
190
191
189
186
188
189
192
190
188
186
189
195
200
197
191
187
194
203
205
198
194
202
218
221
208
193
189
196
198
192
188
188
193
193
192
191
195
199
199
195
187
194
196
195
199
212
217
209
193
180
182
186
189
186
187
190
192
192
188
185
188
199
206
202
192
182
182
190
190
184
182
197
218
223
206
191
190
199
196
187
179
187
199
203
198
193
194
198
200
199
189
192
194
197
206
216
215
201
187
180
183
189
191
190
191
195
197
196
192
187
187
192
202
201
193
182
179
182
185
183
183
192
204
203
193
188
192
198
191
177
176
187
201
206
201
197
195
190
189
192
189
189
188
196
203
204
198
191
190
194
197
196
194
193
196
199
199
197
193
190
186
186
191
198
195
186
181
186
192
193
190
189
189
188
183
185
188
186
178
175
180
189
195
196
197
198
194
187
182
185
182
177
182
189
191
188
185
191
200
205
202
197
193
194
197
198
197
196
196
196
192
190
191
195
195
189
184
187
192
191
189
186
186
188
186
183
182
177
178
182
186
189
185
188
192
195
194
188
187
189
178
179
182
186
186
186
190
202
209
207
202
196
194
192
192
192
194
197
200
202
201
200
198
199
196
191
184
183
184
183
180
183
189
195
192
183
179
185
193
195
189
182
178
184
190
194
196
195
194
194
178
184
193
196
194
195
200
205
208
204
201
198
195
191
187
186
192
196
200
202
203
201
198
196
195
192
187
184
182
180
178
182
189
193
188
186
190
202
208
199
187
177
177
184
189
195
197
197
196
194
176
186
198
205
205
202
201
202
199
196
194
194
194
193
195
194
193
190
189
189
194
194
190
185
188
192
193
191
185
182
182
186
186
185
186
192
206
211
207
192
186
184
188
188
186
187
191
194
195
195
175
183
195
205
205
202
199
200
199
189
181
181
191
202
208
206
196
186
178
180
188
189
183
176
180
190
197
193
185
182
183
188
187
185
186
195
202
198
190
184
187
192
195
190
183
177
176
184
194
198
189
187
191
197
198
196
197
200
200
191
181
180
191
202
208
204
195
187
181
184
189
194
190
185
183
183
188
188
185
183
186
188
190
189
186
184
182
181
181
183
185
190
192
191
186
176
169
176
187
197
198
200
200
197
190
183
181
185
188
191
191
187
184
183
186
192
199
198
201
206
212
206
189
173
173
189
196
196
194
199
205
204
196
196
197
199
194
192
195
201
198
190
187
196
204
202
191
182
181
183
202
203
202
202
199
197
193
187
183
180
182
188
194
197
198
199
200
195
189
188
198
205
196
180
177
194
208
212
205
202
204
201
191
184
186
192
194
193
195
199
197
192
188
195
206
207
196
185
181
181
190
189
186
187
193
198
195
189
184
178
177
179
188
197
204
203
200
194
184
182
188
197
195
190
188
197
204
207
201
197
199
203
199
188
183
187
192
192
188
189
193
193
194
194
197
201
199
193
190
191
182
178
177
180
185
188
185
186
188
187
180
173
176
191
200
203
199
198
200
197
192
189
188
188
188
189
190
187
186
188
193
204
205
196
187
184
187
188
186
181
187
193
193
189
189
193
192
192
192
198
186
187
191
195
194
187
183
187
196
197
185
174
176
189
196
198
199
209
215
210
195
183
181
180
183
184
185
184
182
184
191
199
201
195
188
186
188
189
189
190
192
192
188
185
184
188
187
188
193
203
188
191
200
203
197
187
188
200
209
203
187
177
183
194
194
192
196
205
211
206
192
183
177
174
179
191
204
201
193
191
195
196
187
183
183
187
189
189
193
199
200
192
182
178
181
188
191
195
201
206
183
186
192
194
191
188
195
214
223
212
193
184
189
194
190
184
183
189
189
187
183
185
181
181
184
200
214
213
202
195
198
195
186
179
181
186
188
188
189
199
200
192
181
176
181
188
195
202
206
205
183
184
184
184
184
191
202
219
225
218
208
200
194
190
182
179
179
178
175
172
180
189
192
190
188
196
204
205
201
199
203
202
197
189
187
189
189
184
185
190
193
192
186
183
185
188
192
195
197
194
196
191
185
181
184
197
206
213
214
215
214
209
196
185
182
185
188
181
174
172
183
194
198
196
189
188
190
193
199
204
210
211
209
201
194
191
192
192
187
186
186
193
196
193
189
186
183
184
187
190
202
195
185
178
182
197
207
208
203
200
203
201
193
186
189
197
199
188
175
175
186
197
202
199
191
187
188
191
198
201
206
208
208
201
195
192
193
195
191
184
186
197
206
204
194
186
182
181
187
192
194
191
180
174
178
191
202
206
200
197
192
189
189
189
195
199
197
185
177
178
186
193
194
195
195
190
186
186
187
187
188
188
194
196
194
189
187
187
185
183
188
198
205
205
197
190
186
184
187
197
190
182
176
173
178
189
194
196
200
203
198
190
186
187
194
193
188
184
186
187
188
183
185
193
199
196
187
179
180
180
179
181
187
192
192
188
180
176
175
182
189
195
199
197
196
193
191
187
186
193
201
186
178
179
187
188
185
184
195
210
212
199
185
183
185
189
187
190
196
197
189
182
180
191
199
198
188
184
187
192
193
188
186
189
191
190
187
182
181
184
190
193
194
190
190
192
194
196
189
186
216
200
188
185
188
186
180
175
187
204
214
205
188
181
181
184
191
199
204
201
190
182
182
187
190
188
188
191
198
205
202
191
182
182
190
198
202
198
192
190
191
192
192
187
187
193
206
213
206
187
215
205
193
188
187
185
183
181
185
192
201
198
191
183
179
180
188
198
202
198
189
185
185
185
183
178
184
190
199
203
196
184
176
180
193
203
209
206
201
195
189
189
189
192
191
195
207
215
210
194
197
196
196
193
190
186
187
192
187
183
183
188
190
185
180
178
184
191
197
194
189
189
189
191
188
180
179
183
187
190
187
182
180
188
195
196
195
198
197
192
185
180
187
194
196
195
197
199
198
194
188
190
198
199
193
186
185
186
185
185
183
185
189
186
181
180
185
189
197
196
195
195
200
203
202
194
182
176
177
183
186
191
195
201
199
191
185
187
193
191
184
178
185
196
200
194
188
187
192
195
195
192
194
193
186
176
172
175
181
186
189
191
190
187
183
182
188
195
198
199
201
208
212
212
207
198
187
179
177
182
189
195
201
205
202
195
189
188
193
194
188
186
190
197
201
198
193
195
203
204
197
190
181
177
177
177
175
178
181
185
192
194
196
194
186
184
189
193
194
192
198
210
214
206
192
186
188
188
185
185
190
195
197
197
197
196
196
195
197
198
197
194
193
196
202
201
200
201
207
206
191
181
170
171
181
191
194
191
187
184
187
192
194
193
187
186
192
194
188
180
186
198
202
192
176
176
186
193
192
191
192
192
190
189
189
192
193
195
196
200
200
198
196
198
199
197
195
197
199
197
191
183
182
186
194
199
199
195
189
186
184
184
186
186
186
189
196
200
190
180
178
182
187
183
180
182
189
193
193
193
193
191
191
190
190
188
185
185
192
200
205
203
203
201
192
185
183
187
190
189
200
192
195
198
197
195
192
191
191
191
185
179
179
183
188
189
190
193
194
191
185
181
183
190
196
197
192
189
185
186
188
189
191
194
193
188
178
177
186
200
211
215
212
203
191
179
179
186
191
189
200
189
183
186
190
192
192
193
196
197
188
178
180
190
191
182
172
176
190
199
195
187
188
194
202
200
192
185
181
180
184
187
192
198
198
194
185
180
187
202
216
217
211
201
191
186
187
193
192
187
187
170
161
166
180
191
196
197
198
199
192
188
190
195
189
173
163
171
187
196
193
188
190
194
195
192
189
188
186
183
185
189
197
199
202
203
200
196
200
210
216
212
200
193
192
195
196
193
188
182
181
172
166
171
182
192
198
197
195
197
198
201
201
198
188
175
174
182
191
193
184
180
182
187
191
189
187
186
187
186
188
191
195
200
207
209
205
200
201
208
210
202
191
188
191
195
197
194
186
178
191
199
200
196
190
189
190
193
194
197
201
204
205
201
194
188
185
191
198
196
186
176
175
186
198
200
193
183
182
186
187
189
190
197
201
202
195
189
190
196
196
196
191
189
192
196
197
197
192
181
202
220
224
212
191
181
183
193
202
204
200
197
195
196
196
191
186
184
193
196
192
187
188
199
212
211
198
188
187
190
193
187
184
188
190
187
180
180
183
186
184
185
190
196
199
198
197
197
194
190
196
208
210
203
193
186
187
197
204
204
196
185
183
187
194
191
185
181
181
186
192
192
197
208
213
208
197
196
201
205
199
187
181
182
181
178
178
182
188
188
181
179
185
196
202
198
195
193
193
193
186
186
186
191
199
204
204
202
199
193
185
181
181
187
192
192
188
184
181
177
177
178
187
196
198
195
191
196
207
208
195
183
177
181
183
183
186
191
198
195
184
175
180
189
195
194
193
191
192
193
184
181
182
191
205
217
215
208
198
186
180
180
185
195
196
193
191
189
187
178
170
166
171
180
182
181
182
190
196
195
184
172
175
185
195
194
191
193
199
197
188
180
180
186
189
190
192
194
193
188
189
189
193
195
202
208
211
211
203
194
187
187
192
196
195
191
190
192
191
186
180
178
182
185
184
180
180
186
190
189
180
175
179
189
197
198
195
194
196
194
192
188
188
188
187
189
195
200
196
186
197
205
206
199
192
189
193
196
197
196
194
194
194
192
187
185
186
190
193
194
196
198
202
199
191
186
187
192
198
196
194
189
184
183
188
193
197
195
191
191
197
201
201
192
186
189
194
201
199
189
195
203
205
200
194
189
184
179
176
184
194
200
197
191
187
186
184
187
192
202
207
205
201
194
191
190
190
192
196
197
199
194
186
180
179
188
196
195
192
194
202
211
210
199
187
183
185
189
193
191
177
185
192
198
203
206
196
180
170
172
185
194
196
196
196
194
188
182
187
198
201
191
177
175
184
193
191
180
174
179
188
191
186
182
185
191
198
201
202
202
205
210
209
200
189
183
179
179
179
186
177
179
182
192
199
206
204
196
186
180
178
180
184
189
195
200
196
188
182
180
180
179
173
175
187
196
193
180
167
169
181
190
194
197
199
199
200
202
204
204
201
197
195
194
188
185
185
181
176
178
196
193
192
190
186
188
192
203
205
193
180
173
171
175
181
193
203
201
183
165
165
180
191
195
196
200
197
191
181
180
186
193
197
201
203
202
200
201
202
199
193
187
182
180
180
183
190
192
186
182
207
206
204
194
184
175
186
202
210
199
184
182
182
178
175
184
202
208
196
178
177
192
205
203
196
193
195
194
190
187
188
192
192
192
194
194
197
197
193
191
188
185
179
174
170
175
186
194
196
192
197
199
202
199
192
188
192
201
201
190
187
191
196
192
183
184
194
206
209
205
202
203
199
193
187
185
185
185
183
186
188
191
187
185
186
190
192
191
188
186
185
184
182
178
178
178
184
187
189
190
188
183
188
195
196
195
195
197
192
188
187
190
194
191
188
188
192
198
209
213
212
202
192
185
185
185
184
183
182
186
189
191
190
189
187
190
189
188
187
187
187
184
185
189
193
193
189
184
180
180
186
181
181
185
189
191
193
195
192
190
188
186
181
182
187
193
196
196
198
201
198
192
187
187
190
192
193
193
190
187
187
190
192
192
188
184
183
187
192
191
188
185
186
191
195
199
201
194
188
182
183
182
183
182
180
188
195
197
194
191
189
186
185
186
191
197
198
195
194
192
189
185
184
187
192
195
197
195
192
186
182
184
191
192
186
180
184
195
197
191
187
187
191
192
194
198
204
207
200
191
180
185
187
183
184
193
203
203
194
188
187
193
200
203
202
199
192
190
192
195
193
191
185
181
183
186
189
192
190
184
183
186
192
193
187
187
194
201
194
182
176
186
197
199
196
196
202
202
197
190
183
187
190
192
195
203
208
203
194
187
188
195
205
211
211
202
193
188
191
198
204
200
191
181
175
174
182
189
196
195
193
193
193
192
191
196
202
199
187
175
177
189
200
201
196
194
193
191
188
188
191
187
189
195
200
201
198
194
192
192
193
192
193
200
211
214
206
194
190
197
204
204
199
189
178
175
180
193
205
206
200
192
189
191
194
195
193
186
179
180
187
197
199
195
193
191
192
190
190
190
194
182
180
187
191
189
185
187
191
196
196
188
182
191
207
219
215
202
192
193
199
201
199
196
193
184
179
186
195
195
187
181
182
190
194
189
180
173
175
178
185
191
191
189
192
194
193
194
196
195
193
179
173
178
184
184
186
190
193
194
192
190
188
193
203
210
209
201
198
198
198
198
198
200
197
185
175
174
182
181
171
167
177
187
191
183
175
175
178
179
175
175
177
185
193
196
197
194
194
192
193
186
182
181
184
187
192
194
193
192
192
195
197
197
193
190
194
199
201
201
198
196
196
195
189
178
172
175
181
180
173
171
178
185
187
183
185
191
192
184
174
171
174
181
189
194
195
192
188
186
192
194
194
194
193
192
194
193
191
190
194
199
200
193
186
182
188
194
197
196
195
193
191
185
180
179
181
185
187
186
186
187
189
187
185
190
200
202
197
192
189
187
182
178
178
186
191
189
187
187
188
190
194
196
195
192
190
187
190
191
197
200
197
191
185
182
188
192
193
190
191
190
184
176
175
182
191
191
187
189
197
203
196
187
185
192
196
191
187
193
202
204
191
175
171
177
183
184
186
190
186
181
184
190
191
185
179
183
190
197
200
199
195
190
186
184
188
192
192
186
187
186
181
179
179
183
187
186
186
189
197
198
192
183
183
181
178
171
172
187
201
203
194
180
176
177
177
177
183
190
194
195
194
187
182
180
183
193
202
210
211
205
194
183
177
180
180
175
172
180
193
192
182
174
179
189
187
177
174
186
199
201
194
197
204
205
200
191
191
195
194
188
187
193
197
195
191
192
196
197
200
202
200
196
195
194
193
193
195
200
204
203
199
194
192
189
184
173
169
178
196
204
198
190
189
197
195
187
182
191
201
203
199
202
208
212
210
204
200
196
189
180
178
182
189
191
189
190
194
196
187
190
194
200
207
208
202
193
190
188
186
184
186
193
201
201
195
186
183
191
202
208
204
198
196
199
199
196
192
193
196
200
196
197
198
205
209
207
199
192
187
184
183
183
187
194
200
204
203
197
177
185
191
199
204
204
195
189
188
185
179
170
170
181
193
196
197
197
198
201
197
192
188
187
187
187
189
191
190
189
188
191
193
189
189
190
192
194
189
185
187
190
193
191
193
198
203
204
203
200
188
189
194
198
197
191
185
186
187
186
182
177
177
180
183
184
189
196
195
187
177
171
169
169
171
175
183
185
186
184
186
185
185
183
181
180
182
183
186
188
191
192
193
194
195
196
192
189
193
202
195
192
193
195
194
191
189
189
189
186
184
192
200
196
188
180
179
181
176
166
160
164
170
174
178
184
192
194
191
190
192
186
177
172
172
178
181
185
190
195
193
192
186
190
193
194
187
183
191
203
193
191
189
191
194
196
199
201
197
189
186
195
208
207
194
181
175
173
170
166
167
174
183
189
191
199
207
207
203
201
199
190
176
171
178
187
192
189
191
194
191
180
175
179
191
197
195
196
199
203
190
187
186
188
192
197
205
209
209
202
194
191
192
191
187
183
180
182
186
190
190
188
188
192
197
204
209
209
208
205
202
194
189
187
190
192
189
184
185
186
182
174
169
176
192
202
204
201
200
200
185
182
182
182
187
195
202
202
202
201
196
186
176
174
182
193
197
198
200
205
203
196
190
192
200
204
200
199
199
203
202
198
197
196
193
188
182
177
180
185
187
188
184
187
195
201
197
190
188
194
180
174
173
177
186
197
203
197
189
184
187
185
181
182
192
207
210
202
195
195
198
193
196
199
205
206
195
187
189
196
199
197
194
187
186
183
181
182
187
197
207
210
207
202
198
196
189
183
183
192
187
179
174
176
189
202
210
204
190
181
182
189
195
199
203
206
201
194
186
185
187
191
198
203
208
204
190
184
184
188
188
185
184
185
186
187
191
194
197
203
211
217
212
202
196
193
191
188
188
195
201
196
187
185
193
205
211
207
198
192
191
193
199
201
199
193
187
185
187
188
183
181
188
196
196
190
182
183
187
190
185
181
183
185
188
191
195
196
196
199
203
206
201
191
189
194
200
201
195
192
209
200
188
187
196
204
200
191
192
199
202
195
188
188
190
188
186
188
192
189
179
171
173
181
182
179
180
186
195
198
191
186
183
184
187
188
188
188
189
191
195
194
189
184
187
196
206
207
197
188
207
191
177
180
192
201
194
182
186
195
202
194
184
181
186
189
190
193
194
187
176
166
170
180
186
187
187
191
198
200
194
186
181
181
187
190
187
182
182
188
192
190
186
186
193
206
213
209
196
187
197
179
169
175
190
200
197
190
188
189
191
189
187
185
186
186
190
194
196
189
180
173
178
192
201
201
195
186
186
189
189
184
182
186
196
200
196
188
189
191
192
189
186
189
199
207
209
201
193
185
187
176
175
185
194
200
200
197
191
185
182
184
191
192
187
180
181
188
195
196
191
187
191
198
203
200
188
174
170
179
188
193
197
203
206
202
195
190
192
196
194
190
189
193
200
197
191
185
180
182
187
185
192
200
205
200
192
188
185
184
183
186
192
192
187
179
178
182
191
196
196
197
195
195
194
186
173
164
167
183
195
205
210
211
206
194
185
184
192
198
196
191
192
196
199
196
188
182
180
179
199
198
196
200
203
199
190
181
183
186
192
192
192
189
187
185
184
185
187
189
196
200
201
194
187
176
171
169
178
191
201
208
209
207
201
191
182
182
192
198
196
192
190
194
199
198
197
190
183
180
208
200
190
188
194
199
193
190
190
194
199
195
192
188
188
195
196
195
190
188
197
207
207
194
179
175
180
187
189
192
196
200
200
199
197
192
188
188
192
199
198
192
189
193
195
195
192
188
185
183
200
191
185
185
194
203
203
197
193
193
194
192
188
186
189
198
207
206
194
188
194
205
208
193
182
180
189
193
188
184
186
190
195
192
193
192
193
193
197
200
202
198
197
196
191
183
179
181
183
185
187
183
186
196
206
210
202
192
185
181
181
180
182
185
193
199
206
203
192
180
182
189
195
191
189
190
191
185
175
173
179
187
190
189
187
186
185
188
195
202
206
208
209
204
194
182
181
188
192
189
184
182
187
201
209
207
196
186
180
179
177
176
182
193
201
200
196
191
185
178
175
178
182
189
195
195
188
176
170
174
182
186
188
190
190
186
178
178
189
202
208
207
206
203
199
195
196
198
195
183
185
182
184
192
198
202
202
199
195
190
180
179
191
207
210
195
180
178
187
191
187
179
181
190
198
196
189
180
180
184
189
188
189
195
200
196
186
181
188
200
201
191
185
191
201
206
202
194
185
176
184
180
178
181
189
197
206
210
206
199
193
190
197
205
199
181
170
175
189
195
190
182
183
191
197
195
191
189
187
186
189
191
192
198
205
208
206
200
200
197
188
174
174
185
200
202
191
178
172
175
182
182
181
183
189
193
197
199
197
198
195
196
197
194
184
170
166
176
186
186
179
177
182
191
195
198
198
198
191
185
184
190
195
197
197
201
211
213
208
195
181
174
176
187
193
191
184
180
183
180
190
192
192
191
186
181
176
175
179
185
191
192
194
189
181
172
168
173
182
183
176
176
182
190
197
199
196
194
187
183
184
191
197
195
187
185
194
202
205
195
184
183
188
192
193
192
195
199
200
190
198
197
195
190
180
173
167
171
177
181
179
180
182
185
185
177
170
173
183
190
189
184
184
190
197
196
188
182
181
183
190
197
201
197
185
177
179
190
199
200
193
192
192
199
204
207
209
211
207
198
200
193
189
187
187
180
179
183
184
182
175
170
173
182
186
180
171
174
185
198
200
192
186
191
196
194
184
177
181
188
195
199
201
198
193
184
182
188
197
203
201
194
193
200
205
208
207
206
203
203
194
186
183
191
199
200
193
186
185
184
177
173
178
185
188
183
173
174
183
195
196
191
187
191
197
198
192
189
190
191
192
188
191
197
200
196
189
187
193
199
198
194
191
191
192
194
196
197
198
199
184
182
184
194
209
209
197
188
185
186
183
183
189
196
195
187
177
175
180
182
183
185
188
193
196
196
194
196
195
192
184
181
186
196
198
193
186
182
188
192
193
188
185
182
182
186
192
195
192
186
179
180
186
192
199
199
194
189
186
187
187
189
195
197
194
189
187
184
181
179
178
183
191
194
193
189
187
188
190
190
191
191
195
197
191
183
176
179
185
188
186
181
180
182
185
187
193
192
187
180
182
190
192
190
185
183
187
188
186
184
187
189
189
188
187
188
191
191
187
184
184
189
192
192
186
180
177
177
183
191
202
212
210
200
188
181
178
181
186
188
186
184
184
185
188
192
191
188
187
187
193
199
201
193
188
185
183
181
179
180
190
193
191
187
186
188
187
186
187
192
196
194
187
181
178
179
177
177
182
196
210
217
211
199
190
189
191
190
189
191
193
195
193
190
188
186
185
186
189
199
197
195
199
202
204
204
194
183
176
181
192
200
199
196
190
184
179
177
183
194
197
190
175
172
179
186
186
185
184
193
201
204
199
193
192
194
193
191
191
194
197
197
194
191
187
183
184
184
192
201
201
190
191
202
211
208
198
187
183
185
191
195
196
191
185
180
178
183
184
183
180
175
171
175
185
192
193
189
187
189
191
191
191
189
188
186
184
185
190
194
195
194
192
189
183
184
187
191
191
193
205
194
192
195
196
191
188
189
192
189
183
182
183
178
173
178
193
200
192
174
163
169
182
189
191
193
194
190
186
186
189
191
189
187
183
179
181
186
192
194
193
191
188
183
179
181
188
194
190
182
203
200
195
192
182
176
178
188
192
189
183
182
185
180
176
182
197
208
197
177
172
184
197
201
195
190
185
182
180
183
187
189
186
184
182
184
192
196
195
194
191
189
185
179
175
177
187
192
187
179
194
191
192
194
187
180
180
187
189
188
185
189
193
191
186
185
189
191
189
186
192
201
206
203
194
186
177
173
174
178
183
185
183
181
182
192
199
198
194
189
186
183
184
182
182
183
187
188
186
183
185
175
179
190
195
192
188
186
187
189
188
188
189
189
188
184
179
175
180
189
202
203
200
195
189
183
176
172
171
176
179
183
180
181
184
189
191
189
186
183
178
179
183
190
194
193
189
186
187
188
182
172
172
180
186
187
183
185
189
191
191
187
179
179
186
189
188
183
186
193
195
189
183
183
188
185
178
172
171
177
180
181
179
178
177
183
187
188
188
183
181
182
187
192
194
193
190
188
188
189
180
176
176
176
173
174
177
185
191
193
192
189
187
188
195
202
202
201
201
200
188
175
167
175
188
192
183
175
174
180
187
185
178
171
176
188
198
199
192
183
182
189
193
191
188
187
191
191
188
185
177
179
182
178
173
174
182
190
192
189
189
193
203
211
213
205
201
200
205
204
191
176
167
177
188
196
190
179
178
189
196
190
179
174
179
194
208
204
192
179
179
188
195
194
189
189
192
192
187
184
176
180
185
186
187
191
195
195
193
187
186
193
208
217
217
205
194
189
195
202
200
191
182
183
187
189
191
187
191
199
201
194
185
178
185
196
203
200
191
181
183
189
194
194
189
189
191
193
190
189
181
182
186
192
198
201
198
194
191
190
190
189
191
199
205
203
195
186
186
195
200
201
195
190
186
187
186
192
197
202
200
194
191
190
191
194
193
193
192
194
195
196
194
188
186
187
189
193
195
193
192
183
185
195
201
199
192
187
188
191
191
186
178
181
191
200
195
186
180
185
191
194
193
193
192
188
183
185
190
193
188
184
190
197
200
194
186
186
191
193
194
193
191
189
188
188
190
193
195
194
195
184
183
192
199
194
188
184
185
189
188
184
183
182
189
194
192
186
182
184
183
182
185
192
196
188
178
175
182
182
178
178
189
200
200
189
177
173
176
179
181
185
191
195
195
193
191
190
190
191
196
187
184
187
188
188
188
188
186
185
184
186
190
192
190
187
186
186
186
186
182
180
185
191
190
180
173
175
183
183
177
178
189
196
191
180
168
166
168
174
180
188
192
192
193
193
190
187
185
186
197
190
185
183
182
185
187
187
187
187
185
191
197
195
188
182
182
188
192
190
188
187
190
190
182
175
174
180
186
186
184
186
190
187
185
178
174
175
180
190
198
198
187
178
180
189
194
187
180
179
198
191
183
180
180
183
183
184
186
190
197
201
199
191
183
178
183
193
195
190
185
183
184
186
186
184
184
182
183
188
195
194
187
182
183
189
190
187
191
202
209
202
184
169
174
191
198
190
179
177
189
182
178
178
180
181
180
181
186
195
201
202
196
188
180
179
189
199
198
185
171
165
170
182
193
198
191
182
179
188
195
191
179
173
183
194
192
182
181
191
205
202
189
179
185
196
198
189
180
178
192
188
183
179
178
185
192
196
201
207
212
208
197
183
179
180
183
179
172
171
176
178
176
179
188
194
193
185
185
196
204
200
190
186
192
194
187
179
178
179
182
186
191
194
193
189
190
199
204
197
188
188
183
180
181
181
185
188
196
205
211
206
195
187
187
186
180
174
171
177
187
188
184
189
197
204
197
187
184
192
201
203
201
203
207
203
196
188
182
177
172
173
180
188
185
179
180
189
202
199
187
191
196
199
198
193
187
185
191
199
201
195
187
188
193
192
187
181
183
189
196
193
191
197
203
206
200
192
190
190
193
193
196
201
204
203
201
201
193
184
175
173
177
181
183
183
190
200
203
202
190
201
209
211
203
193
190
189
194
201
201
194
185
182
183
186
189
190
194
195
197
193
187
188
191
195
196
194
192
188
184
179
181
187
191
192
195
198
195
188
184
182
181
181
184
191
201
209
208
203
195
202
206
203
197
191
187
189
191
197
203
206
197
183
176
178
188
195
192
188
188
187
185
182
183
187
190
190
188
186
184
180
177
177
180
186
187
190
188
187
186
184
186
188
190
193
196
198
198
198
197
195
192
192
191
192
190
187
179
179
191
207
210
198
186
184
189
188
177
170
174
185
191
190
190
188
191
186
182
185
191
190
182
176
175
181
189
190
188
186
184
184
190
196
199
193
185
179
183
190
196
193
190
188
192
197
199
189
175
169
177
194
208
208
203
195
190
185
176
173
177
187
194
198
197
197
193
190
186
190
196
193
184
180
180
187
191
192
190
186
182
181
186
196
201
196
183
176
180
191
191
191
191
193
192
195
199
199
193
185
184
184
191
197
199
196
192
191
199
205
200
189
187
191
197
200
198
198
198
197
192
185
184
186
189
189
184
183
183
186
183
178
181
189
199
200
190
183
186
197
179
184
191
196
194
193
193
194
196
195
192
186
181
182
188
194
196
201
214
222
209
188
177
183
196
202
199
198
201
200
193
185
183
188
189
183
173
169
177
187
191
188
184
187
198
202
194
186
187
197
169
172
188
198
202
196
193
186
183
182
185
186
186
184
190
196
200
202
204
203
195
182
180
191
207
213
202
192
192
195
194
185
182
181
184
184
180
179
184
195
201
200
194
191
197
203
198
188
187
193
186
183
190
198
203
205
203
196
186
177
179
187
194
195
193
195
195
193
190
184
182
180
188
200
211
213
202
193
189
188
187
184
181
183
188
197
203
202
199
198
200
199
193
190
194
203
206
198
190
188
200
198
197
195
200
205
206
203
194
186
182
185
192
196
193
191
187
188
189
188
186
187
196
201
201
198
198
196
195
190
184
181
184
187
192
200
207
208
202
196
192
192
188
185
189
199
207
206
197
189
194
193
188
190
196
199
195
190
188
187
186
185
186
189
190
188
186
189
195
199
195
193
197
198
190
185
188
196
201
197
190
188
191
193
193
189
187
186
186
186
188
188
186
184
187
195
199
197
194
190
180
176
174
185
197
200
191
182
179
184
187
184
183
186
189
189
187
190
193
195
192
188
192
196
193
188
186
190
194
197
195
195
197
199
196
189
177
169
172
183
188
188
185
184
190
195
190
181
181
190
179
171
173
188
200
202
198
190
186
186
184
182
187
194
195
190
185
184
186
186
185
184
187
194
198
198
193
185
184
189
193
197
199
202
205
200
187
176
176
185
190
188
184
186
195
196
187
176
176
188
184
180
183
195
202
204
201
200
198
192
184
184
192
201
202
193
184
180
183
185
188
186
183
185
190
194
192
183
180
184
193
200
202
203
207
205
198
189
186
187
192
190
189
191
194
193
186
179
179
186
187
185
191
200
207
206
203
203
202
199
192
189
194
202
203
194
186
180
182
185
187
187
182
179
183
189
190
185
183
189
196
202
202
203
204
201
196
189
185
187
191
192
194
193
192
192
194
193
191
184
191
189
191
198
211
218
214
206
203
203
201
196
194
197
199
195
189
182
180
181
182
183
184
182
185
190
191
190
190
193
197
201
200
201
202
198
192
182
177
178
183
190
191
191
191
195
201
200
192
181
196
192
187
189
205
216
217
210
205
204
201
195
190
188
189
194
193
188
183
183
184
186
187
189
191
193
195
194
191
189
189
191
195
197
198
196
192
184
179
179
182
185
186
186
187
191
193
189
184
178
194
191
186
186
194
202
207
207
205
201
198
190
185
186
189
196
199
197
193
190
194
194
194
191
190
191
196
195
187
183
181
185
190
190
192
192
193
193
189
184
183
187
191
190
186
181
183
186
185
186
186
190
188
191
195
197
194
194
195
196
192
186
186
190
195
205
208
205
195
190
192
196
195
188
186
188
191
188
183
183
185
188
189
185
185
186
191
194
193
190
188
189
197
196
188
182
186
198
199
193
183
190
192
194
196
194
188
187
191
194
189
185
189
202
212
214
210
200
191
184
185
189
190
186
185
184
184
177
179
188
198
198
190
186
185
186
185
188
195
200
195
188
187
189
192
194
198
200
198
189
191
199
197
194
193
190
187
189
193
194
188
183
193
209
217
209
196
189
186
185
183
182
183
188
193
191
181
173
178
191
202
200
191
187
192
192
185
181
190
199
191
174
169
183
202
205
195
182
177
179
191
201
200
196
192
189
189
193
198
197
186
181
188
200
202
190
179
177
183
185
181
177
181
192
201
199
190
181
183
189
193
190
184
186
191
193
190
185
185
183
171
160
168
192
210
204
181
165
169
183
185
193
198
198
194
188
187
189
190
189
185
182
184
187
185
179
174
175
179
177
174
177
189
200
203
200
199
200
196
188
181
179
183
183
183
187
194
196
188
171
157
160
183
201
206
193
177
175
186
198
180
181
185
189
189
187
179
173
173
177
181
183
186
187
186
184
183
179
176
171
175
186
199
201
196
189
195
202
200
187
180
182
188
186
178
177
190
202
201
185
172
174
185
193
190
185
185
193
201
201
182
176
173
178
181
178
170
164
161
166
176
183
188
191
192
188
187
188
186
185
187
191
196
191
182
177
179
182
183
182
184
193
199
195
184
178
184
200
209
209
199
189
185
180
181
186
190
195
195
194
190
177
172
174
179
174
168
164
165
171
176
181
186
190
191
187
184
186
196
206
205
194
185
179
180
179
176
173
173
180
187
197
200
197
193
187
187
193
203
215
212
197
186
181
183
190
193
188
183
184
196
184
180
183
186
179
168
166
176
186
186
182
180
186
188
184
178
180
194
208
209
195
184
179
186
192
192
189
187
190
188
188
190
195
200
197
188
184
189
200
205
197
189
186
190
195
196
191
183
182
193
188
186
190
194
185
171
169
178
191
192
184
181
183
185
184
180
181
190
194
195
192
188
189
194
198
201
201
202
199
192
188
186
191
195
193
184
180
183
190
195
193
191
191
193
199
200
196
189
183
185
190
190
192
193
188
179
175
179
183
185
183
180
180
181
185
189
190
188
185
185
188
191
194
195
195
193
190
191
193
197
197
197
193
188
184
181
184
190
192
192
191
192
196
200
200
197
191
186
185
183
192
193
190
185
187
191
188
181
175
175
176
178
176
178
184
189
190
186
182
183
189
193
194
191
186
178
172
174
186
199
210
212
205
193
188
186
190
194
196
196
194
194
199
201
198
190
179
176
186
187
197
198
193
187
188
197
198
192
182
179
177
178
179
180
182
182
179
177
182
188
194
194
192
187
182
177
175
180
190
199
206
205
202
199
198
195
192
191
193
194
192
189
191
191
191
186
177
177
190
203
201
200
201
196
192
192
193
196
195
193
191
190
187
183
177
171
172
177
184
188
192
192
192
186
181
179
186
195
199
197
189
182
183
188
191
191
188
188
190
189
182
176
177
179
180
181
181
186
194
205
195
192
198
202
196
186
182
188
195
201
202
199
188
175
165
169
181
189
189
185
186
189
192
187
182
182
187
195
199
196
186
176
171
170
172
175
179
184
186
186
182
177
176
171
171
177
183
190
192
189
177
179
190
201
198
185
179
182
188
196
199
195
181
165
161
175
196
198
191
182
184
190
192
187
183
181
181
185
190
196
195
189
178
169
167
172
178
183
185
188
191
192
186
176
172
177
184
186
184
177
170
175
188
199
198
188
182
182
188
193
194
190
181
174
173
185
194
191
185
183
189
195
195
191
187
184
181
184
190
197
201
197
186
179
179
183
185
184
184
189
196
199
194
184
182
182
186
183
179
180
176
183
195
200
197
190
187
188
193
194
192
189
187
187
190
187
180
172
173
182
197
203
201
196
191
185
186
188
191
193
189
185
182
180
181
186
185
185
185
186
188
190
193
194
193
191
189
187
187
186
183
187
195
197
196
188
185
188
193
195
192
187
187
190
192
186
173
167
172
186
196
202
201
195
186
182
183
186
188
183
177
171
171
175
180
181
183
185
184
181
179
183
189
194
192
189
189
192
197
185
184
188
191
192
187
182
180
185
191
194
194
189
186
185
189
187
182
182
188
191
191
188
189
187
181
172
169
175
185
186
182
174
172
176
188
194
195
188
181
179
180
185
189
186
182
181
185
192
195
183
185
190
189
186
179
174
177
181
188
192
194
192
187
187
187
190
195
201
203
196
185
176
179
187
186
174
167
171
186
200
199
188
182
189
206
216
207
191
179
179
187
194
191
184
178
178
182
186
188
181
187
191
190
185
179
177
180
181
182
184
185
189
190
190
187
191
200
210
208
195
182
175
186
197
201
187
170
171
186
202
202
192
186
193
208
214
204
189
180
181
189
196
194
189
185
181
182
184
187
182
188
192
191
190
187
185
185
184
183
180
183
188
191
190
186
188
194
201
199
189
182
183
195
205
207
196
181
175
180
191
195
192
188
187
190
192
191
189
186
187
188
190
191
191
187
185
185
187
190
184
188
191
193
194
194
192
189
188
187
187
187
186
186
186
185
185
187
190
190
187
181
184
193
204
207
196
185
178
179
183
189
191
191
186
182
182
189
195
195
192
185
181
182
183
185
186
188
191
190
185
187
192
195
197
196
193
190
189
191
193
190
185
181
181
184
185
185
188
189
185
178
177
191
202
205
195
186
182
182
186
187
192
196
194
192
189
196
198
194
187
182
180
180
184
187
188
190
191
191
183
185
193
200
200
196
194
193
191
189
189
187
182
180
181
183
184
187
191
191
183
175
175
189
200
201
192
187
190
190
185
185
192
200
200
193
189
187
187
186
185
191
193
193
192
191
189
187
187
189
182
184
193
201
201
196
196
196
194
188
181
179
184
187
186
182
182
186
191
189
182
176
181
190
191
189
185
188
191
186
181
181
193
201
196
180
169
169
177
190
200
207
207
202
198
193
190
185
182
186
184
186
192
198
199
195
195
196
194
187
181
183
188
193
189
181
178
181
184
186
182
184
189
190
186
181
182
187
190
186
182
184
191
195
188
173
162
168
185
204
209
207
196
190
191
195
197
194
188
182
194
191
189
188
189
193
194
193
191
188
185
187
194
193
188
179
176
179
182
182
180
181
185
189
192
189
186
184
184
185
186
184
184
186
187
187
185
189
197
206
205
193
182
180
187
197
205
202
194
183
198
193
188
185
186
191
193
194
191
188
186
187
189
190
186
181
183
187
188
181
172
168
173
184
199
203
192
180
176
182
187
183
176
181
195
207
206
196
190
190
193
193
188
187
192
197
201
197
191
185
182
180
177
177
184
195
198
194
183
179
180
183
183
181
182
190
199
205
202
196
188
185
182
187
193
194
192
191
196
206
209
201
189
181
179
181
181
180
178
177
177
179
188
192
190
187
186
188
185
180
182
183
182
182
182
185
187
185
182
183
186
186
183
183
185
188
190
191
197
199
195
185
181
188
197
203
199
193
193
197
202
201
200
198
193
186
182
180
178
171
169
176
188
193
187
176
173
178
185
186
187
192
196
191
182
177
179
185
192
196
196
190
188
188
191
189
185
183
186
190
190
186
183
189
196
202
197
192
190
188
188
190
197
204
204
193
187
187
186
179
173
177
184
189
184
178
175
180
186
191
190
199
204
196
180
172
179
193
203
208
207
205
198
191
189
187
187
188
188
189
189
190
187
188
192
194
192
189
186
183
179
179
185
194
199
192
189
192
191
188
183
180
181
181
182
181
185
189
189
192
189
196
202
197
183
176
184
192
197
201
207
209
205
192
183
185
193
200
199
197
199
198
194
190
190
191
189
186
180
180
181
181
180
184
188
191
192
192
190
186
183
182
181
180
181
184
187
191
191
190
188
193
198
196
193
189
189
188
181
179
186
198
198
189
185
193
204
207
202
197
198
200
196
194
195
201
194
184
174
179
188
192
187
182
182
187
195
193
189
184
182
183
186
190
191
188
183
180
180
182
189
193
195
193
193
195
195
189
177
170
174
182
189
189
194
200
206
205
200
197
196
193
191
195
198
205
199
188
179
183
191
196
193
188
185
188
193
196
191
187
184
185
193
201
201
192
178
169
171
180
186
192
196
194
189
190
194
196
193
187
182
182
186
192
195
197
196
195
199
201
193
184
179
185
194
198
196
195
192
189
188
189
193
192
189
184
184
189
193
193
190
189
192
198
200
193
181
173
178
187
179
187
200
198
190
186
187
194
200
200
197
192
192
192
191
188
184
185
193
197
190
178
173
180
187
191
190
193
197
193
188
187
190
191
188
179
172
176
185
192
194
190
185
188
192
195
189
186
188
195
182
188
203
210
201
190
186
188
190
192
190
193
192
190
188
186
182
183
185
185
183
178
177
185
192
194
191
186
186
188
187
187
189
190
189
183
177
176
179
187
191
188
184
184
191
196
195
192
190
193
188
193
202
208
202
195
191
193
191
185
182
183
185
188
190
190
189
184
182
180
182
184
188
195
200
202
196
185
177
175
177
185
189
191
193
195
193
189
184
182
180
180
183
185
191
195
195
189
188
186
191
194
196
195
192
189
192
199
200
196
185
181
183
186
191
192
192
192
189
189
190
196
201
201
201
202
201
193
183
172
172
182
190
197
196
198
196
193
186
180
176
179
186
188
190
189
186
187
188
186
180
182
187
190
189
187
187
192
198
198
194
189
186
188
190
190
191
195
200
202
205
206
206
202
197
197
198
196
191
182
178
185
196
202
197
189
184
181
178
179
180
186
190
192
188
179
173
178
188
193
180
181
187
196
199
194
188
186
188
192
194
193
194
194
191
188
189
192
199
204
204
202
199
197
193
190
189
191
190
187
186
187
192
197
195
189
181
173
174
180
185
189
188
188
187
180
171
170
181
195
190
190
198
207
211
204
195
187
183
184
183
186
194
201
200
191
188
187
191
192
193
190
187
184
181
183
184
184
185
188
187
184
182
185
193
199
195
185
181
180
185
187
185
186
190
189
180
172
177
193
195
199
202
206
203
194
191
188
186
182
178
181
192
203
208
200
189
182
182
183
186
186
179
169
168
178
188
194
192
190
187
182
175
175
189
202
206
196
183
177
180
184
187
189
191
191
188
187
189
196
189
190
190
192
192
191
188
189
190
191
188
188
194
203
208
201
192
185
182
183
186
186
180
167
167
182
201
209
205
194
187
182
176
176
188
201
205
193
174
164
170
184
194
193
187
185
191
200
203
196
186
179
177
182
192
201
200
197
195
194
197
197
198
201
204
199
193
189
187
187
188
186
185
180
184
193
204
208
202
192
184
181
182
187
194
200
199
188
171
163
171
185
195
193
187
186
194
203
202
192
186
179
175
181
190
203
208
205
197
193
193
195
198
198
193
187
183
183
188
190
189
185
188
191
196
194
191
190
189
187
183
181
182
188
193
196
195
187
182
177
181
188
191
194
193
197
203
203
192
181
189
191
187
183
185
191
200
202
197
190
187
190
195
194
190
185
180
182
189
192
193
189
190
191
189
186
181
180
187
188
186
183
180
179
183
187
192
194
192
184
182
184
191
197
198
203
207
204
192
178
196
201
193
185
181
183
187
191
195
197
194
192
193
192
190
188
189
192
195
197
198
195
192
183
176
177
181
189
196
200
200
191
180
174
177
185
192
193
190
182
179
184
191
194
190
192
198
202
196
184
202
205
194
184
181
178
176
181
192
201
204
196
190
191
193
197
200
201
200
198
199
197
190
180
174
180
185
190
196
204
208
199
182
176
180
186
189
187
185
187
186
187
188
186
182
182
188
194
195
191
203
205
194
184
180
174
168
172
186
199
201
190
185
188
195
199
199
199
196
196
192
189
185
185
189
191
185
179
182
196
205
198
185
182
188
189
183
177
184
196
200
193
187
186
190
190
183
184
188
194
199
199
194
188
182
173
167
171
184
192
189
183
179
185
191
192
188
187
187
187
183
179
182
192
203
201
188
177
180
188
192
190
184
186
190
185
175
171
180
190
191
187
188
199
207
201
187
181
189
200
190
192
193
191
188
183
177
176
180
185
186
181
179
186
190
191
188
184
181
179
178
178
185
193
199
199
195
193
193
188
182
181
185
188
185
180
178
178
180
176
171
176
189
205
208
199
188
187
195
204
182
187
189
187
188
189
188
183
180
183
187
188
190
188
192
200
201
194
182
173
173
182
190
189
185
186
196
206
200
186
177
179
187
189
183
179
184
194
191
181
173
177
186
192
190
187
185
189
191
194
180
186
183
180
183
187
188
183
178
182
190
196
192
189
192
201
209
202
186
176
176
185
191
186
181
182
192
197
191
181
178
185
191
190
185
184
190
201
203
197
189
183
183
179
178
180
182
181
179
180
185
186
183
179
178
178
179
180
180
187
193
193
188
187
192
200
205
198
188
183
183
184
184
183
185
187
191
188
185
185
185
188
190
192
192
190
191
193
198
204
202
194
184
181
186
188
184
174
167
169
191
189
185
183
178
173
170
178
191
200
196
185
177
180
190
196
195
189
189
187
188
183
179
180
186
192
196
196
198
196
192
187
186
193
201
196
188
181
184
196
202
197
190
191
197
198
191
177
168
170
195
192
188
185
181
174
171
179
193
202
195
182
176
179
187
191
191
190
191
192
191
186
182
183
186
192
201
206
208
202
193
185
185
191
199
197
188
181
184
192
195
194
192
194
199
199
194
187
181
181
195
195
192
187
186
180
180
180
183
185
184
181
179
181
184
186
189
192
194
194
194
192
191
190
191
196
201
201
197
193
191
188
186
187
190
196
199
197
196
194
194
194
196
197
198
197
196
190
185
188
191
194
194
191
189
192
193
188
180
173
173
178
181
181
182
183
185
188
188
192
195
197
198
195
195
197
195
190
186
185
189
188
185
184
189
200
207
206
199
196
198
202
202
200
196
196
195
190
185
186
191
196
197
192
192
195
199
198
191
178
173
174
177
183
185
185
184
180
179
184
191
198
203
201
198
194
192
189
188
187
187
180
177
180
189
200
204
198
193
194
197
201
198
193
192
193
192
187
183
185
195
194
192
192
187
185
192
195
197
190
180
176
178
185
187
185
184
181
180
183
187
198
206
208
200
190
187
189
194
193
185
174
167
171
179
187
190
191
191
195
191
185
179
178
181
182
183
181
182
184
195
185
182
185
182
178
177
180
187
190
187
186
186
187
184
182
185
191
192
191
191
200
208
210
197
183
177
180
187
188
185
177
171
170
171
175
185
191
197
196
188
177
171
173
175
177
177
178
183
185
182
172
174
184
192
189
179
172
178
186
192
191
189
184
179
179
185
194
198
199
200
204
208
202
189
181
176
177
178
181
186
190
188
182
177
179
189
194
197
193
186
182
183
185
185
184
183
182
184
186
171
170
178
195
207
206
193
182
182
189
194
192
187
182
181
181
184
184
182
188
196
201
198
191
186
186
188
187
186
186
187
193
196
192
187
185
189
190
186
184
186
189
192
193
197
199
197
192
190
191
178
181
189
198
209
208
202
194
193
195
194
190
185
183
186
189
185
174
168
170
182
189
192
193
193
194
197
199
198
190
184
184
187
191
188
182
179
182
184
188
188
189
191
196
199
200
198
193
193
194
191
192
192
194
195
195
194
189
187
189
190
191
188
186
189
190
186
179
171
171
179
187
197
200
198
195
193
196
195
191
180
174
176
180
180
177
177
184
194
198
193
187
184
188
192
190
189
191
194
196
192
194
192
189
185
186
185
180
178
179
186
193
194
188
186
187
186
186
184
185
188
195
199
199
195
187
183
187
191
192
188
183
179
179
178
181
187
195
197
197
189
182
180
182
184
186
187
191
195
195
191
193
193
191
190
189
186
181
177
180
188
193
194
186
181
178
184
189
193
199
201
200
197
190
186
182
183
187
189
193
198
197
192
186
186
193
198
198
194
187
182
180
183
185
186
185
186
190
195
194
191
193
193
192
193
190
189
186
188
188
191
190
184
177
174
175
181
189
196
199
199
196
192
191
189
188
192
189
187
189
192
198
197
194
193
195
194
191
189
186
186
185
186
190
191
187
182
181
186
190
199
197
194
190
187
188
189
190
193
197
194
187
177
174
173
175
182
188
193
192
186
185
188
192
199
201
197
189
179
177
184
193
198
199
194
185
179
181
187
195
193
189
187
190
192
188
183
177
182
188
200
201
195
188
182
184
188
191
194
197
194
187
181
179
181
183
185
187
188
186
182
181
183
191
203
208
199
187
177
177
184
193
196
195
188
182
178
181
187
193
191
186
184
186
190
190
188
186
186
188
191
196
195
186
180
182
188
193
191
186
183
183
183
185
184
187
188
190
193
191
186
181
181
191
204
209
199
189
185
187
189
189
185
181
181
183
189
189
186
182
179
181
180
182
185
191
195
192
190
189
183
188
193
187
181
183
191
195
191
181
177
180
183
187
187
189
192
197
201
200
191
183
183
191
201
201
195
189
190
188
184
179
177
179
182
187
192
194
188
183
184
187
189
188
186
189
188
186
184
185
177
183
194
198
193
189
193
197
194
186
182
183
188
191
189
190
192
199
201
197
189
185
187
189
190
188
186
188
187
182
174
176
185
195
195
187
182
183
187
193
196
197
197
194
190
187
185
182
181
177
178
184
195
202
203
198
195
197
198
195
193
192
196
194
190
187
188
188
188
187
187
187
189
187
185
182
184
189
190
185
181
185
198
204
197
179
166
170
185
194
191
186
187
189
191
188
190
192
191
181
184
188
196
201
202
199
198
198
198
197
193
192
194
193
188
181
175
175
179
183
187
191
187
184
182
185
189
192
194
196
196
196
199
199
194
179
169
172
181
182
173
167
174
185
189
187
190
199
202
193
196
196
196
193
189
195
196
198
195
189
184
184
187
190
187
181
175
177
182
190
196
196
188
181
181
185
190
191
191
193
196
193
189
191
194
191
187
181
178
173
167
170
180
188
185
176
176
185
194
194
181
184
188
193
198
198
199
193
182
174
171
176
179
181
181
185
190
198
209
212
206
195
191
191
190
186
181
179
183
194
200
202
198
191
187
190
193
194
191
187
185
184
187
184
183
180
176
171
173
181
184
194
201
201
200
200
199
193
183
177
176
179
182
182
182
182
181
188
203
212
209
198
192
193
195
193
184
178
178
184
191
198
201
200
198
192
192
193
192
189
189
189
187
182
175
173
172
172
173
183
187
195
194
186
176
175
184
194
196
190
186
183
186
188
187
186
183
186
192
198
199
197
192
190
193
190
185
180
179
180
183
188
196
203
203
195
188
188
191
191
192
191
189
189
184
180
177
173
173
182
178
182
183
172
157
156
174
193
201
195
188
187
193
194
193
193
192
191
190
188
188
189
189
186
186
184
185
182
180
181
180
182
190
199
202
194
188
187
189
189
190
190
190
192
192
186
181
175
173
182
175
180
188
186
172
166
176
189
193
188
185
186
194
194
193
195
198
198
195
190
189
188
184
184
188
191
189
184
180
181
182
184
186
191
197
197
195
192
189
187
188
190
189
187
185
183
181
182
185
192
177
188
199
200
194
189
187
186
183
178
178
183
186
185
186
192
199
201
200
200
195
186
180
183
195
205
200
189
179
181
185
188
186
185
187
192
195
193
188
185
188
191
189
185
180
179
181
185
188
194
185
192
200
200
195
193
191
188
181
176
177
180
180
182
184
190
197
199
201
202
194
182
176
183
199
212
208
195
181
179
185
190
192
190
185
186
191
192
190
188
190
192
192
188
185
182
183
185
186
186
183
192
200
198
188
186
190
191
189
184
180
182
184
184
184
187
191
194
196
196
189
179
176
184
193
200
200
194
186
181
181
191
198
198
189
183
186
195
197
194
192
191
191
190
188
189
188
187
186
181
181
190
201
199
188
182
184
190
192
187
184
186
190
188
185
183
182
183
184
185
184
183
185
186
185
183
185
190
189
182
182
190
198
198
190
185
185
190
194
194
192
189
185
185
187
191
192
191
188
184
184
189
200
202
189
182
182
188
192
189
187
188
188
188
187
183
180
175
173
176
184
193
195
190
182
176
177
181
184
182
183
192
197
197
191
184
180
179
183
188
191
187
182
178
179
185
188
188
188
190
185
186
193
195
188
183
184
192
196
195
191
187
185
187
189
189
184
176
173
178
188
197
198
194
188
182
179
174
172
172
179
190
197
200
195
188
178
175
177
183
186
186
184
182
180
177
174
178
186
190
184
182
185
187
185
184
188
200
207
205
197
190
186
188
191
192
189
182
180
182
190
196
197
194
193
194
189
181
173
169
175
188
198
205
199
191
181
178
182
181
181
185
193
197
190
173
164
172
186
192
193
187
185
186
185
185
194
206
211
210
205
199
195
191
190
189
189
187
187
187
191
193
192
192
195
200
201
194
184
176
177
184
194
200
196
190
185
186
188
185
183
188
201
207
197
175
165
175
192
196
209
201
194
190
192
194
200
205
205
201
198
201
199
196
189
187
188
191
192
191
191
190
187
186
192
197
199
194
188
180
178
176
175
179
183
189
192
193
191
188
187
190
198
201
196
186
177
180
190
196
208
202
196
193
194
196
198
199
191
185
184
192
197
198
194
190
189
190
190
190
190
187
185
183
185
188
188
187
185
184
180
173
164
166
178
189
197
197
192
188
187
187
186
186
193
196
192
185
184
190
190
192
190
187
185
186
187
185
182
179
178
186
194
198
197
191
189
185
182
179
181
185
187
180
178
182
187
191
191
188
183
177
170
168
178
191
200
199
190
180
179
182
183
185
190
195
195
188
182
184
178
180
180
178
173
172
173
176
179
182
187
191
194
196
193
188
188
188
186
182
184
188
189
178
170
177
192
208
206
194
184
178
175
175
179
191
199
199
189
177
179
187
196
193
185
180
180
184
185
181
184
178
178
175
172
173
176
180
182
185
191
196
197
195
189
185
190
198
199
197
195
194
193
180
169
174
190
208
207
194
181
174
173
176
180
187
195
195
191
186
191
202
210
204
187
176
174
183
189
183
191
185
183
178
173
177
186
190
183
176
178
189
197
195
189
184
189
194
198
197
195
196
196
191
181
172
172
183
191
188
180
173
173
177
180
183
187
191
195
198
200
203
206
203
198
195
194
194
191
181
193
193
192
183
178
180
188
190
182
172
172
182
196
195
190
183
181
184
186
188
190
193
198
194
186
171
162
167
182
188
187
180
175
177
180
182
184
188
193
194
190
186
190
197
205
211
210
200
185
172
199
201
194
185
183
185
186
183
181
180
186
193
197
193
184
176
177
180
187
191
195
192
189
182
177
173
174
182
191
196
191
182
174
176
182
187
189
186
180
175
175
179
186
188
191
195
196
187
172
165
205
202
187
182
186
188
181
175
179
192
203
203
195
185
176
173
179
190
200
204
202
192
180
171
172
181
193
200
200
199
192
181
172
174
184
193
192
181
174
172
181
189
190
185
177
177
182
182
180
177
204
193
178
178
185
185
175
168
178
192
202
196
189
183
182
185
192
200
203
206
199
188
178
178
184
191
195
194
192
193
190
182
175
178
189
194
188
179
177
186
199
205
195
183
176
177
184
194
200
198
195
187
178
179
184
181
172
165
176
185
192
188
183
184
192
199
201
199
197
194
188
181
181
187
198
198
187
179
179
187
190
186
183
189
194
192
182
176
185
197
205
201
191
183
182
186
190
198
203
203
190
187
186
184
183
181
177
178
180
186
188
188
183
184
193
200
201
196
187
186
182
179
177
184
195
198
191
184
181
181
181
185
190
197
196
189
181
182
190
196
194
191
187
185
187
187
188
189
190
188
189
196
192
185
183
190
198
199
195
192
191
190
183
179
181
191
200
197
186
182
180
179
177
175
183
196
204
204
193
181
178
186
192
196
192
187
187
193
196
190
184
184
187
189
188
189
189
187
179
174
187
196
192
182
181
193
208
209
202
197
197
193
180
169
173
189
202
198
185
174
174
178
181
182
188
199
207
204
191
183
183
191
194
190
185
188
194
202
197
184
177
179
185
190
194
197
195
189
178
168
183
195
192
182
182
190
202
204
200
198
196
188
175
169
177
196
205
196
178
166
168
179
189
196
198
198
193
187
183
188
194
197
194
191
190
192
194
195
192
185
184
184
185
191
197
200
199
191
181
171
187
192
192
188
184
185
189
192
194
193
188
179
173
176
188
196
196
186
177
172
174
180
189
195
194
187
182
182
189
194
195
191
192
197
201
195
186
179
183
193
198
195
190
191
193
191
185
184
184
182
192
194
190
185
179
178
180
184
188
185
179
176
180
188
193
192
184
180
182
185
189
189
189
186
184
182
188
196
200
194
190
185
189
198
202
196
186
181
185
195
201
196
188
183
181
179
178
180
187
190
193
193
185
175
170
170
173
179
181
177
177
182
191
198
197
190
183
180
186
190
194
193
190
185
183
190
201
207
202
191
185
181
182
186
191
197
201
197
194
192
188
184
181
176
175
179
185
188
189
187
188
187
183
178
176
179
182
181
178
175
178
183
192
196
196
191
186
183
185
190
193
194
191
187
187
194
203
203
193
184
181
176
171
172
182
200
214
212
195
185
183
185
186
183
180
188
197
200
191
181
185
183
183
188
190
192
193
188
184
179
178
180
181
187
191
191
188
185
184
186
189
192
192
191
193
195
199
197
189
183
179
173
169
171
183
197
206
201
190
186
188
194
196
193
191
194
201
201
192
181
187
183
181
185
188
192
193
194
191
185
177
174
176
182
187
190
191
189
189
188
188
191
196
200
199
197
195
193
190
187
183
180
181
183
185
187
187
187
188
191
192
193
191
191
193
196
198
197
192
188
192
186
180
179
178
182
185
187
187
186
180
179
180
186
191
194
195
194
192
190
190
195
199
201
197
192
191
192
190
189
187
190
190
190
186
185
185
189
196
197
190
181
175
179
192
199
197
190
186
186
193
190
187
185
181
178
176
178
182
185
185
184
187
190
198
199
198
193
189
191
196
199
199
191
184
183
189
192
189
185
183
186
188
188
186
188
192
196
198
193
185
175
170
177
195
209
208
193
183
184
189
193
196
195
194
188
181
177
179
185
187
186
185
188
195
197
192
185
180
185
195
197
189
182
177
183
193
196
190
177
169
172
180
185
187
186
190
192
191
187
185
182
182
192
206
216
214
201
190
189
190
194
196
197
196
192
189
183
181
184
184
186
184
185
184
185
181
177
176
182
186
186
187
184
188
193
199
200
193
178
167
171
184
194
192
186
184
189
193
192
190
188
190
197
206
209
206
200
197
195
194
194
189
186
186
188
191
186
180
178
181
188
191
187
183
179
178
178
178
180
181
185
189
193
200
201
200
200
194
185
176
180
194
200
196
186
184
195
205
206
195
186
184
189
197
196
196
195
195
194
196
193
187
183
184
190
194
189
183
178
182
189
193
190
187
184
187
184
182
182
185
189
196
199
195
195
196
200
195
191
187
192
195
196
188
178
180
194
205
205
194
181
178
183
190
194
196
196
195
194
194
190
186
184
191
197
199
199
193
189
188
189
188
188
190
192
190
184
181
181
187
196
199
191
183
183
193
202
201
192
187
187
189
186
176
169
170
180
192
197
192
182
179
183
190
194
197
195
195
193
195
189
183
183
190
196
200
201
203
203
199
192
184
185
188
190
187
181
176
179
187
196
196
186
175
179
192
202
200
191
183
182
186
185
179
171
169
175
187
195
193
183
181
185
189
189
184
184
187
191
198
193
184
181
184
188
193
198
204
209
206
197
187
184
187
190
186
179
178
181
186
194
191
184
179
184
192
198
195
190
189
192
196
197
195
187
177
178
186
194
194
187
183
186
191
190
186
185
186
188
200
198
191
183
179
184
189
194
200
205
204
196
186
184
187
191
190
186
181
185
190
193
190
186
190
194
194
190
187
189
196
202
200
198
195
191
189
184
183
185
191
191
187
187
192
200
202
197
193
191
194
195
190
183
176
181
188
193
194
192
187
184
183
182
186
192
192
189
185
188
192
193
191
189
192
195
191
185
185
190
197
199
191
182
180
185
188
186
178
178
186
193
192
187
189
195
199
195
191
191
187
189
185
178
174
178
185
190
186
181
178
181
184
186
186
190
193
190
188
189
190
193
192
190
189
187
185
182
185
187
188
185
180
177
179
185
189
190
185
182
186
195
194
187
183
181
184
184
183
186
187
183
183
179
175
178
181
181
183
183
186
192
193
190
188
191
196
197
192
187
187
190
190
188
184
181
181
181
182
179
177
180
188
195
197
194
192
192
191
192
189
187
188
187
183
178
177
181
182
178
187
184
184
183
184
183
183
183
186
193
201
204
199
192
189
194
198
199
193
185
184
188
187
184
181
182
184
184
182
180
181
188
201
209
202
189
181
181
187
186
175
170
178
188
190
184
185
189
190
183
185
187
188
187
188
189
190
190
190
197
202
201
196
191
190
192
196
193
187
185
187
191
188
180
178
183
191
192
189
191
195
198
202
199
188
176
168
173
178
174
162
159
175
189
192
185
183
186
192
190
183
189
194
190
186
184
186
188
190
190
189
192
192
191
190
190
189
185
181
187
199
206
196
181
172
179
189
195
197
197
198
195
191
185
178
173
173
177
180
174
166
169
181
189
186
177
172
179
185
188
183
193
200
204
201
199
196
197
198
199
198
194
191
189
183
175
170
170
177
189
193
186
182
183
185
182
181
176
175
180
190
199
201
196
192
194
197
196
190
185
189
191
187
178
174
174
177
178
183
201
185
196
203
204
200
198
198
198
197
198
197
194
188
182
175
171
169
174
190
201
203
197
194
194
193
191
182
171
166
171
185
197
199
198
192
192
193
191
191
197
204
200
184
164
162
173
182
181
182
194
185
188
189
183
175
176
183
191
193
193
194
192
186
180
174
173
178
186
194
202
206
202
196
193
192
191
186
176
174
178
185
189
190
190
191
190
184
183
189
198
207
201
185
170
174
187
191
183
180
185
183
181
178
170
164
165
173
182
185
184
182
183
187
185
184
186
192
193
193
193
196
196
191
187
188
190
190
188
188
187
189
186
183
188
192
192
187
186
188
193
198
196
190
190
194
197
191
182
178
185
184
182
184
186
182
179
182
185
185
181
178
183
188
190
194
195
196
194
189
185
185
185
183
185
189
196
197
195
195
193
190
186
184
192
199
200
197
193
189
186
189
194
194
196
194
190
185
182
185
196
187
188
193
199
195
192
189
188
188
187
186
186
189
190
192
192
192
187
187
185
184
178
178
185
196
204
203
197
193
190
186
185
186
190
193
195
194
190
185
184
189
193
190
183
173
173
178
186
194
201
188
191
194
196
193
189
188
188
185
186
187
189
190
188
184
184
181
183
188
192
187
179
176
186
196
202
198
191
184
181
180
183
187
188
186
184
182
182
182
184
190
192
186
174
165
167
179
192
195
195
185
192
198
197
188
185
185
185
180
176
180
188
191
187
182
180
181
185
192
194
191
186
187
189
190
189
185
183
180
175
175
184
190
190
186
183
185
187
189
189
189
190
186
181
176
178
185
192
193
184
183
191
200
199
190
184
184
184
179
172
176
186
189
186
182
182
188
192
192
189
192
197
198
193
183
177
180
184
186
181
179
186
191
191
189
192
196
196
193
190
189
189
187
183
184
183
186
187
186
181
183
188
195
198
190
183
181
185
186
186
185
186
186
184
183
188
190
190
185
182
190
200
203
195
182
175
179
188
192
190
189
191
192
192
192
195
194
190
186
187
189
187
182
177
179
183
183
181
182
183
181
177
181
185
183
181
182
188
194
197
195
188
182
184
187
190
188
183
179
181
187
194
196
192
187
179
177
181
189
193
195
194
195
196
196
191
181
178
179
186
190
186
182
180
181
181
180
181
185
189
184
177
175
176
179
182
189
194
199
199
195
191
188
187
189
189
187
181
178
181
185
187
187
190
191
185
181
178
183
190
194
196
197
202
199
190
181
179
186
190
188
186
191
198
197
186
179
183
191
193
205
190
179
174
175
185
197
204
200
195
191
194
194
190
190
189
188
183
180
182
187
188
185
185
190
194
195
190
187
187
190
190
191
196
196
191
191
193
195
192
186
188
200
211
206
187
179
184
195
195
221
199
181
169
172
183
201
205
197
186
185
191
194
192
188
187
187
182
180
182
190
190
185
180
187
197
202
197
190
188
187
186
182
182
183
186
190
191
191
189
188
192
199
202
196
185
180
185
193
194
208
193
175
165
168
181
197
202
195
185
183
191
193
192
188
185
182
177
175
179
187
189
187
184
189
195
197
192
188
189
191
189
185
182
181
177
177
177
179
183
188
188
186
181
184
186
191
189
184
183
179
181
178
169
170
179
194
197
194
194
194
195
194
191
186
182
179
175
173
173
176
184
189
195
195
192
188
186
185
190
193
199
198
191
181
176
176
180
184
186
188
183
179
174
181
193
197
190
177
168
165
179
184
182
173
177
185
192
194
197
200
198
193
186
177
175
181
188
186
178
171
179
189
195
191
186
188
193
193
192
192
196
197
190
181
177
186
195
202
201
199
196
196
193
191
188
186
182
173
164
176
185
194
186
173
167
176
186
189
189
190
192
190
182
173
175
190
203
199
186
177
181
188
186
177
175
187
201
204
193
183
180
180
178
176
177
187
199
207
212
212
216
219
212
196
178
172
175
183
184
186
190
196
187
170
164
173
185
185
177
177
183
186
182
181
189
203
206
197
183
178
187
193
188
178
172
178
192
196
189
179
174
175
177
177
176
180
188
197
205
208
208
208
205
197
185
179
184
193
198
189
191
195
186
173
168
177
183
181
176
175
183
188
188
189
198
205
197
184
175
180
189
196
194
184
174
173
180
185
184
175
173
180
189
190
186
180
181
184
187
186
183
183
186
192
192
188
182
183
186
191
190
188
185
185
184
183
179
177
179
188
195
196
192
189
189
191
188
185
183
185
189
189
185
181
179
182
186
189
185
175
172
178
190
197
197
191
185
181
177
173
173
175
179
185
186
180
169
161
165
194
189
182
183
192
198
191
178
174
180
194
199
198
191
182
177
179
190
200
203
197
188
178
173
176
183
192
200
200
194
183
174
175
182
193
197
195
188
182
177
180
187
188
183
178
178
178
175
169
169
194
187
179
182
195
205
196
181
174
179
188
195
195
191
185
182
186
196
208
210
200
188
178
175
181
185
192
196
200
199
192
184
178
180
186
193
192
187
182
183
190
196
193
180
172
175
187
194
195
191
190
183
180
184
191
198
194
183
180
180
185
189
191
190
194
196
197
196
197
195
191
184
181
185
190
189
183
180
183
189
190
186
184
185
189
190
188
185
183
186
190
189
182
171
169
175
187
194
197
193
187
185
185
185
186
189
192
190
187
187
189
190
187
186
189
195
196
192
185
186
187
185
184
186
193
194
186
178
176
178
181
186
190
191
193
190
186
186
189
192
192
189
181
174
173
175
177
178
179
180
188
192
190
184
183
188
197
199
194
192
192
192
184
174
175
183
190
190
187
187
190
188
185
186
191
198
199
189
180
179
181
187
192
194
191
187
186
190
194
195
193
192
190
186
183
182
183
180
177
172
188
192
189
182
182
191
204
206
199
196
196
193
183
173
173
183
191
189
185
184
188
188
187
190
196
202
198
188
182
186
194
199
194
187
183
186
192
198
194
187
182
185
189
190
191
194
198
198
186
171
184
186
184
181
184
195
202
200
194
192
194
194
184
177
181
188
193
188
180
178
180
187
191
200
201
195
179
169
174
192
206
206
195
185
180
186
195
198
192
183
177
178
183
185
188
194
205
209
202
180
185
188
188
186
189
192
193
184
178
175
178
184
185
184
185
185
185
182
182
185
186
189
192
195
190
181
166
163
174
192
202
202
194
187
181
183
185
191
193
194
193
187
183
176
175
178
192
206
208
196
191
196
193
188
183
182
180
175
168
162
166
177
188
193
189
182
176
178
185
193
193
190
188
181
175
172
175
183
190
193
191
192
191
188
182
179
179
185
195
204
202
194
181
170
167
169
181
194
206
204
190
194
189
178
166
164
170
175
175
171
172
179
192
200
198
193
183
180
182
184
186
186
184
175
170
177
193
204
199
189
184
183
185
184
182
181
186
191
193
194
190
183
176
170
170
175
182
188
194
193
183
182
178
174
168
168
174
180
186
186
185
183
186
195
202
201
193
181
176
176
178
182
182
176
174
183
198
202
193
182
175
176
179
181
185
192
199
197
189
182
178
177
179
179
181
185
186
185
182
178
178
172
174
178
182
183
181
182
186
190
188
183
179
181
188
193
191
183
180
182
182
182
181
181
184
187
191
190
184
178
178
180
182
185
194
199
199
194
185
183
184
187
191
191
190
188
187
185
183
181
182
177
178
182
188
191
188
184
182
184
187
186
179
178
179
182
184
185
186
188
184
180
180
184
189
190
189
186
187
189
193
194
195
194
195
192
187
182
182
188
193
196
196
192
192
192
192
190
191
191
187
190
190
186
187
190
190
187
183
184
188
190
189
184
181
183
187
188
187
186
182
178
177
182
185
189
189
193
193
197
201
202
200
196
192
188
182
180
181
189
194
190
183
182
190
199
200
193
188
186
192
198
199
194
186
183
186
186
186
188
192
192
191
188
191
193
194
190
186
181
181
178
174
171
174
183
191
195
195
190
190
189
188
187
187
185
183
181
181
185
189
186
178
178
191
204
206
193
179
173
189
193
197
192
183
176
174
178
184
188
190
189
186
186
190
195
194
192
187
187
187
182
174
169
171
181
192
196
193
183
176
175
177
180
181
183
183
183
184
186
187
187
187
191
199
206
206
195
186
178
184
185
188
189
182
175
170
170
172
179
184
189
188
186
183
183
185
187
192
195
194
185
179
177
182
189
193
196
193
186
179
180
186
188
187
183
185
190
193
190
186
184
189
195
200
203
202
199
198
195
184
184
188
195
193
187
178
174
173
176
181
190
197
193
186
180
179
184
188
191
189
185
184
186
191
193
193
193
191
190
191
196
203
203
197
189
190
198
204
194
183
174
176
187
196
199
199
198
198
197
186
186
192
200
203
198
194
191
193
189
186
188
190
194
195
193
189
184
179
179
180
184
188
190
191
190
189
191
188
185
186
196
203
202
194
185
187
193
197
194
184
179
179
185
194
198
198
194
193
193
188
187
190
197
202
201
200
204
209
204
190
177
176
186
201
205
198
184
174
171
177
187
191
188
182
181
185
190
187
178
175
182
188
188
181
173
172
178
187
193
193
194
193
195
194
194
193
190
190
191
190
187
186
187
190
194
197
200
204
203
190
177
171
184
198
202
192
181
172
172
182
190
190
184
174
173
183
191
190
184
179
180
185
185
182
176
173
176
184
190
193
192
192
193
191
186
184
186
191
191
190
188
185
184
188
192
193
191
192
195
194
190
184
184
192
197
190
181
175
180
190
195
191
182
175
178
186
191
193
190
188
189
192
194
197
195
190
187
186
185
183
179
179
183
189
191
194
194
196
196
187
185
185
188
191
194
193
190
191
200
207
203
189
183
187
195
198
189
184
187
196
197
191
183
182
186
189
187
184
186
191
196
197
197
200
205
203
196
186
180
179
179
177
180
191
202
205
200
194
193
182
179
180
186
192
193
191
189
196
207
211
204
187
178
182
194
199
192
184
185
192
196
191
185
181
185
183
179
177
183
191
198
198
194
194
197
199
194
187
184
187
192
188
184
189
197
197
191
184
190
184
176
174
181
187
190
187
185
191
200
207
199
185
177
179
186
191
188
182
182
188
195
192
186
180
180
179
180
182
186
192
195
194
190
187
188
190
190
190
192
195
197
193
186
184
184
183
183
183
187
189
180
171
172
182
186
181
175
179
186
195
196
186
179
179
185
189
187
182
182
186
193
192
186
182
183
185
187
186
187
189
192
191
191
189
188
188
191
195
196
192
188
186
186
185
183
184
189
192
192
196
184
173
172
180
186
182
175
173
181
193
197
191
182
182
188
199
198
189
185
185
191
191
186
185
191
195
190
182
179
181
185
187
187
188
189
191
195
198
195
187
180
183
189
192
190
187
189
191
190
193
186
179
177
180
185
184
178
175
182
194
199
193
186
187
197
204
200
186
177
181
191
191
188
187
192
195
188
177
174
180
185
184
182
180
183
190
196
199
195
188
185
190
197
197
192
187
183
180
183
182
186
189
186
183
182
180
178
177
182
192
199
198
194
192
197
202
193
176
168
176
192
199
192
185
187
189
189
185
183
186
187
182
179
178
179
186
195
198
200
198
195
196
196
194
191
188
184
181
180
186
193
200
199
194
191
192
194
198
205
208
204
193
191
190
188
179
165
159
163
173
178
180
181
184
187
190
187
182
181
185
190
190
184
182
186
192
191
184
178
182
184
180
172
173
183
192
195
192
195
184
189
193
193
188
183
184
190
198
209
211
202
189
182
180
182
181
181
180
185
187
186
181
182
187
190
191
183
175
179
188
196
189
180
172
174
175
174
176
185
194
192
175
163
173
190
201
197
192
195
185
185
183
181
182
182
179
182
188
198
203
198
186
172
168
174
182
186
191
196
200
194
184
179
188
195
193
182
177
184
194
194
182
169
167
168
166
165
173
190
204
198
178
163
173
193
201
194
190
195
192
185
179
179
187
190
186
181
181
187
194
195
185
172
170
177
185
187
187
191
197
197
188
182
188
196
197
189
185
191
196
189
176
169
173
177
178
177
182
193
202
199
190
183
187
196
197
189
185
191
197
189
184
185
193
198
194
188
185
188
193
193
187
182
183
188
191
185
179
181
186
192
191
192
195
199
198
198
195
194
193
187
182
185
191
192
193
190
186
184
188
193
197
197
196
194
190
184
179
182
195
189
187
187
191
193
192
190
193
197
196
192
189
188
191
193
189
184
182
182
182
184
190
195
198
196
194
198
201
197
189
185
188
194
196
193
191
187
181
175
177
182
189
188
184
181
181
182
181
181
189
189
186
183
183
185
187
190
192
194
193
191
190
189
188
184
180
182
186
188
184
183
190
195
193
186
183
188
195
193
186
182
186
189
188
185
181
178
179
180
180
181
180
176
171
170
175
181
189
191
187
189
190
187
185
184
187
188
184
182
181
188
191
189
182
179
178
182
191
191
187
187
192
194
187
175
172
179
184
183
178
177
177
179
182
183
184
184
185
188
190
190
188
184
179
173
172
180
190
196
184
188
194
194
189
185
184
183
179
174
178
187
191
188
183
182
188
191
190
186
184
187
194
193
183
173
174
179
180
178
176
175
176
178
185
195
200
196
189
186
187
190
195
195
193
184
175
172
180
191
183
186
194
196
192
185
181
181
181
184
185
186
186
184
184
190
197
198
191
182
181
184
189
189
183
177
177
181
186
188
187
187
181
180
186
200
203
194
180
174
179
184
189
193
195
190
180
174
176
183
184
187
190
192
189
186
182
185
186
189
189
184
179
176
181
188
195
198
194
187
181
178
182
188
187
181
176
179
191
203
205
197
186
182
186
190
186
181
178
177
179
179
181
187
198
201
194
186
184
183
188
187
185
185
186
189
191
190
187
188
185
182
177
176
179
187
193
198
197
192
184
179
181
188
190
185
178
178
190
205
207
196
186
183
186
183
179
179
187
189
186
180
181
191
202
203
200
194
188
184
188
180
175
177
180
185
194
191
184
177
178
183
186
186
187
190
194
196
195
193
192
188
182
182
186
189
186
187
189
194
196
189
184
185
189
189
187
185
189
190
187
185
189
196
198
189
185
184
184
184
189
177
169
165
166
173
184
186
182
175
178
186
190
190
191
190
188
182
181
188
199
197
183
171
172
184
193
192
189
187
189
189
187
192
192
189
179
173
174
181
188
191
194
189
181
170
170
173
179
183
189
183
174
164
161
168
181
188
186
186
188
191
190
188
187
186
178
168
168
182
197
197
184
172
173
183
191
189
188
191
193
195
194
194
190
179
165
157
160
175
188
192
186
174
166
167
176
181
182
182
191
198
191
178
168
174
191
199
199
198
198
193
188
185
185
183
178
172
172
179
184
187
185
187
189
189
186
184
184
189
191
197
198
193
186
173
165
166
172
181
186
182
175
169
172
182
193
197
187
175
189
203
205
192
180
181
192
202
202
198
194
189
186
184
182
182
186
189
187
179
170
173
184
196
197
192
185
183
184
185
189
194
197
192
183
175
179
187
192
194
187
183
184
186
189
192
199
200
192
182
181
195
204
195
179
175
180
191
192
186
181
183
185
183
179
182
192
201
196
179
167
170
185
192
190
188
188
192
192
185
186
191
193
191
185
180
183
192
196
196
196
197
204
206
201
192
189
195
200
203
174
186
200
194
176
164
168
181
186
183
180
183
186
183
181
190
203
202
189
174
169
178
189
186
180
181
190
197
194
185
181
180
185
188
188
185
182
182
185
192
196
200
203
202
197
189
183
189
205
216
179
185
195
190
175
164
167
178
184
188
189
194
193
188
188
201
207
197
181
168
173
186
193
188
181
179
187
195
194
182
171
171
178
187
190
189
185
183
185
190
191
188
185
187
189
186
180
183
193
207
190
192
194
188
176
172
175
178
181
188
196
198
197
191
193
200
203
193
180
173
177
185
189
189
185
183
186
190
192
182
172
169
176
187
190
191
191
193
196
192
185
181
178
182
185
183
175
171
177
187
195
200
194
186
183
186
186
182
177
177
185
192
195
192
191
189
189
189
189
189
186
184
180
184
185
183
183
189
195
193
186
182
185
187
187
187
191
198
199
193
186
186
189
190
185
180
177
174
174
177
194
200
194
187
188
197
199
191
179
175
177
185
191
189
183
178
180
189
198
202
197
187
180
182
181
182
181
187
195
200
201
198
193
186
180
182
189
195
192
184
184
192
196
191
185
186
188
190
185
180
188
189
188
185
188
197
202
196
187
180
180
185
187
184
180
178
180
186
194
198
196
193
188
185
185
183
182
184
189
194
198
198
191
185
182
183
188
190
182
175
177
188
190
185
182
185
190
189
185
182
183
182
184
186
187
191
196
196
190
187
187
189
187
181
179
180
182
184
183
188
192
195
196
193
190
185
180
178
181
182
186
186
189
187
186
186
187
186
183
180
183
188
186
180
178
180
180
178
180
187
185
185
188
187
185
185
185
187
187
189
191
193
189
184
182
183
184
180
180
183
189
193
196
195
191
186
177
175
180
182
183
184
185
186
186
184
182
183
187
191
194
193
191
185
178
174
174
180
185
189
187
187
188
186
185
183
183
183
184
189
195
202
200
195
193
190
186
180
177
181
186
188
191
194
193
187
176
172
181
191
192
186
178
176
179
184
185
188
191
192
191
193
194
190
182
176
180
190
195
187
188
183
180
183
186
188
186
182
181
187
196
204
203
198
196
191
186
184
181
184
185
185
185
191
193
191
177
173
182
199
204
192
177
170
173
185
195
197
194
187
184
186
190
187
179
178
189
202
201
184
192
187
183
184
188
193
191
184
179
181
189
196
197
192
187
185
185
189
193
196
191
185
182
184
187
188
179
173
181
196
207
201
186
172
170
182
192
197
196
192
188
186
185
180
177
180
193
206
207
192
193
196
192
189
188
191
191
187
180
177
181
187
191
189
182
181
185
193
198
195
185
181
179
179
179
178
180
181
184
190
198
198
191
176
169
170
182
193
196
202
199
192
185
179
179
184
192
203
207
197
190
196
196
189
184
183
187
189
188
185
184
186
192
193
190
189
192
192
188
179
173
174
179
178
174
177
186
193
192
186
183
184
183
178
170
169
175
181
193
199
200
193
188
187
188
186
186
188
195
196
184
186
186
182
177
175
179
189
195
194
189
184
186
191
197
196
193
185
176
171
171
179
182
181
178
180
193
200
195
183
177
178
181
185
184
181
175
175
181
187
192
191
190
190
191
183
170
169
179
193
179
176
176
175
173
172
175
180
186
192
190
182
179
181
191
193
186
178
175
179
185
186
184
183
182
183
189
191
193
190
186
184
186
192
195
189
180
173
177
183
193
194
193
190
183
171
161
161
176
195
179
178
180
179
178
177
174
172
171
178
183
183
181
181
182
183
180
180
181
186
187
183
182
183
184
182
177
178
187
195
197
191
186
186
192
190
185
180
183
193
202
204
198
189
180
172
168
171
179
189
184
191
197
193
189
188
183
173
168
173
184
191
189
183
179
180
182
185
183
180
175
171
173
181
184
183
177
176
185
193
195
188
182
179
185
190
188
187
187
194
203
205
198
187
182
184
185
183
178
174
185
195
200
198
194
190
187
183
180
185
192
196
188
179
176
183
190
189
183
175
171
170
173
178
183
187
188
185
186
190
191
186
181
179
184
189
190
187
185
188
195
201
196
189
186
189
191
184
176
172
178
184
190
191
185
182
181
183
189
193
196
192
181
175
175
185
194
193
190
184
182
181
177
177
182
187
190
187
188
192
194
193
186
182
183
187
189
187
186
186
191
196
195
191
187
185
185
185
184
183
170
172
179
187
183
175
172
176
186
190
189
187
182
176
176
184
190
194
194
193
191
185
180
179
181
185
184
184
191
203
207
203
193
184
184
186
190
192
192
189
187
185
187
187
186
183
184
190
195
195
166
169
184
199
197
185
174
176
181
183
181
182
183
188
188
186
187
187
186
187
185
182
181
182
184
183
180
182
190
200
205
202
196
189
188
188
191
195
195
187
179
173
174
180
186
189
194
195
194
195
170
175
192
209
207
189
179
182
194
192
184
176
178
188
197
197
190
186
182
178
178
181
184
188
188
186
180
181
182
183
184
186
190
190
189
187
189
192
190
185
180
180
181
184
189
194
198
193
188
189
180
183
193
204
199
188
182
190
204
203
188
169
166
181
197
203
195
186
183
183
187
189
189
188
185
183
181
180
176
171
171
178
186
188
188
187
188
186
185
186
191
196
198
195
191
189
189
189
188
188
186
187
189
189
191
189
188
190
196
196
184
170
166
177
190
194
188
183
186
194
198
196
190
184
179
180
182
181
181
179
179
183
187
191
192
192
190
189
187
185
190
195
199
197
191
182
181
186
192
197
186
187
188
188
193
195
195
189
183
182
182
181
176
175
178
184
185
182
186
194
200
198
190
181
180
183
187
189
188
186
187
190
192
193
198
199
200
197
189
182
178
180
184
190
191
188
186
188
194
199
182
182
186
191
198
200
197
188
182
188
194
195
182
171
173
184
193
190
185
187
194
196
190
184
183
188
192
191
186
183
183
189
194
195
198
202
204
199
189
180
174
172
174
181
191
198
195
187
185
191
172
170
180
192
200
200
193
186
190
202
211
204
184
170
173
190
200
195
184
180
185
192
190
185
184
187
190
187
181
177
180
187
193
194
195
198
197
195
191
186
183
179
176
182
191
198
194
183
176
181
175
167
171
187
200
200
187
182
190
203
210
201
186
175
176
188
196
192
184
182
186
191
192
185
184
185
185
182
179
182
187
191
191
188
186
184
184
186
191
192
191
183
180
184
191
194
190
184
182
185
184
172
169
180
197
199
189
178
181
190
196
191
184
178
178
180
182
182
182
187
194
199
195
188
187
190
192
188
183
185
188
190
183
177
172
173
176
182
190
193
189
181
180
185
190
191
190
190
193
195
194
182
174
178
192
199
192
180
176
181
188
191
187
181
179
180
181
181
180
187
196
200
197
190
191
198
203
195
184
180
185
186
179
171
170
179
188
191
192
193
189
186
186
186
187
186
187
188
192
196
196
190
182
181
188
193
192
183
179
184
194
198
191
184
181
187
189
183
176
176
187
197
196
191
190
196
200
193
182
178
182
186
182
179
181
190
199
200
194
193
195
197
194
188
184
183
185
182
180
185
188
189
190
186
185
186
187
186
186
189
196
199
197
190
189
191
192
185
172
166
174
188
196
193
189
186
186
184
183
183
187
190
189
188
188
190
190
189
191
194
200
200
194
189
187
189
188
184
179
181
184
190
194
192
191
190
189
185
182
187
195
200
193
193
198
206
203
188
176
175
182
191
192
189
185
184
187
186
185
183
184
183
179
172
170
174
182
186
183
177
176
175
174
174
176
182
191
193
186
176
185
187
188
188
187
182
179
183
188
197
198
195
191
196
206
211
203
186
177
178
182
181
178
175
181
186
190
187
186
187
190
188
177
167
164
170
173
173
172
173
176
174
174
178
190
201
205
197
189
180
192
186
180
177
184
190
191
191
194
200
200
195
188
185
195
200
195
182
175
180
190
187
178
171
181
191
194
186
183
191
200
193
175
162
164
171
171
168
170
180
190
188
181
180
190
203
207
199
193
193
191
187
175
174
187
202
202
198
194
198
202
199
189
182
182
188
186
176
170
177
193
195
184
178
184
192
193
184
182
191
199
193
176
167
169
176
178
176
178
189
197
199
193
188
190
196
199
193
190
192
189
187
181
183
192
201
200
193
190
195
201
200
191
184
182
184
185
177
171
174
185
192
192
188
185
187
187
184
186
189
193
191
187
184
186
187
188
187
185
185
189
195
200
200
199
194
192
186
180
178
186
189
187
188
190
191
190
187
189
193
195
195
192
191
192
192
189
186
183
181
183
187
190
190
186
181
181
189
197
196
191
189
192
195
195
189
185
183
181
176
175
181
194
202
201
193
182
175
174
174
186
190
190
188
187
187
188
190
191
191
185
186
188
192
195
193
191
193
196
193
185
185
190
194
186
176
179
194
204
201
190
182
185
189
190
187
182
181
182
182
179
181
190
201
200
189
173
169
176
186
184
187
187
185
186
187
190
194
193
186
180
179
184
189
188
187
186
191
193
191
183
183
189
194
188
177
176
188
194
194
184
175
173
177
183
190
193
191
192
192
191
191
195
201
200
189
171
167
180
197
180
176
180
185
187
187
189
191
189
186
179
179
183
186
184
182
185
188
186
177
170
172
180
187
184
177
174
175
177
178
178
177
175
177
184
197
203
200
191
186
186
189
195
201
202
191
173
167
178
195
180
178
185
190
191
188
185
184
183
185
182
182
183
184
185
185
187
190
186
179
171
170
172
176
180
177
174
171
173
178
185
191
187
180
185
195
201
195
179
169
170
179
190
198
202
197
181
172
179
191
188
191
196
195
193
191
187
182
181
183
184
182
180
179
182
183
189
194
196
192
184
178
175
180
184
181
175
175
183
197
206
202
189
178
175
181
186
184
177
173
173
177
184
192
198
198
190
184
183
188
188
194
197
196
195
193
192
187
184
183
185
182
179
177
177
184
191
196
199
197
190
182
182
188
190
187
180
181
193
208
211
198
181
171
168
170
173
178
184
186
187
183
179
182
187
191
190
185
183
184
172
177
183
186
190
191
191
186
183
185
187
187
184
181
185
190
192
194
191
189
185
182
182
185
188
189
186
188
191
198
197
187
177
173
179
180
176
175
182
188
188
185
178
178
179
180
180
177
174
176
160
165
174
180
180
178
179
183
186
189
191
191
187
183
190
191
190
183
180
184
188
186
180
176
179
185
188
188
186
186
184
179
176
184
192
195
185
175
175
182
188
187
181
178
177
177
174
172
170
175
176
182
186
181
173
171
175
181
186
190
191
189
182
182
185
187
184
178
179
190
197
193
181
171
173
182
184
183
181
183
180
177
176
184
194
199
189
179
177
183
188
189
183
180
179
179
180
180
180
179
204
208
201
186
174
174
181
189
190
188
184
183
180
181
185
188
186
182
185
192
196
191
182
176
179
182
181
177
178
180
179
178
176
181
188
190
189
187
188
185
184
180
177
175
174
178
187
193
190
184
213
213
203
187
176
178
189
194
192
186
181
181
182
188
191
190
189
190
191
188
184
181
182
185
187
183
180
177
176
179
181
185
187
189
188
185
184
186
185
179
173
170
173
178
178
180
190
199
201
195
192
198
195
190
180
179
184
191
192
186
182
183
191
193
192
187
188
188
191
185
179
180
184
188
186
183
182
184
184
182
188
192
198
198
193
185
179
174
172
173
171
174
181
186
190
191
193
199
204
208
173
181
192
193
183
177
176
182
187
187
187
191
194
193
186
181
186
187
187
184
185
190
190
186
178
178
184
192
194
192
190
191
192
188
188
187
182
176
171
176
183
188
189
194
196
196
192
193
200
208
177
182
192
193
185
178
178
180
182
184
188
192
193
189
184
182
188
185
183
182
186
191
192
188
180
179
183
191
194
193
190
182
175
173
176
183
186
186
184
190
193
194
192
191
192
193
190
187
193
201
193
195
195
188
178
179
185
187
181
179
183
188
189
188
187
190
190
184
178
172
175
181
188
190
189
185
181
183
188
188
183
177
175
173
175
179
187
194
196
193
191
190
190
189
187
184
181
183
191
199
204
208
198
181
173
178
191
192
183
176
177
183
187
188
191
193
188
181
174
171
169
173
180
188
191
186
179
176
178
176
174
178
185
187
180
178
186
197
198
188
182
183
190
192
187
180
178
180
184
189
201
209
199
180
173
182
192
194
185
178
180
182
184
183
183
183
183
184
183
183
183
183
181
182
184
183
180
179
177
174
174
182
192
192
183
180
189
198
196
183
179
188
195
198
191
187
186
181
177
177
190
194
189
182
180
185
193
192
187
184
185
185
181
174
173
180
187
192
196
197
195
193
189
183
181
182
185
189
189
182
182
186
189
187
183
184
191
197
192
184
187
197
199
195
191
191
192
186
178
177
183
181
182
185
186
187
188
188
188
188
188
183
180
173
174
182
190
196
194
192
192
195
196
191
185
180
182
186
190
190
186
186
186
185
182
185
189
190
189
189
193
197
192
183
180
184
190
189
186
183
180
181
187
189
187
185
185
186
187
188
186
183
181
182
182
185
187
186
183
181
180
186
193
196
187
176
168
176
188
193
187
182
182
182
183
183
183
185
187
189
191
189
186
179
173
172
176
184
191
194
184
184
188
191
187
181
178
179
182
185
182
183
183
186
188
187
184
177
176
177
178
181
185
189
186
174
168
177
191
197
187
173
167
173
181
185
187
188
187
188
188
190
193
190
180
168
166
178
189
195
192
186
185
187
186
181
176
178
180
184
185
184
184
184
186
188
186
183
182
183
184
181
180
180
183
182
182
189
198
200
191
173
165
169
181
192
193
189
185
183
186
193
202
200
190
176
173
180
188
189
197
188
184
185
187
187
187
188
190
191
190
190
186
184
183
186
192
193
191
186
184
181
179
181
188
191
191
188
187
191
193
186
178
178
183
193
193
185
177
181
187
193
198
197
193
187
187
188
188
181
194
191
190
188
190
194
200
202
199
195
194
194
194
187
181
183
191
197
192
180
171
171
180
190
195
191
185
177
171
176
184
190
185
180
182
188
188
182
179
185
190
191
191
192
194
193
192
192
188
179
191
194
195
193
192
194
199
199
197
192
191
194
196
191
181
179
183
190
189
175
166
168
181
192
193
189
182
180
175
173
178
181
179
180
181
182
180
178
181
190
191
189
189
191
195
192
185
186
190
192
188
192
193
192
187
184
185
187
187
185
185
187
189
190
186
180
177
179
182
181
177
177
183
189
189
188
190
193
191
189
184
180
179
182
183
180
169
163
170
183
189
188
187
190
192
184
173
176
191
208
186
189
190
185
179
176
176
179
181
180
179
178
181
188
189
183
176
173
179
187
191
189
186
185
186
188
192
198
202
202
194
186
182
185
187
180
165
155
164
180
190
190
188
184
180
172
166
173
190
208
182
187
190
188
181
178
179
179
178
178
179
178
181
183
188
184
178
175
179
187
190
189
186
186
187
186
183
187
194
198
193
184
176
178
184
184
176
173
179
192
201
201
193
184
176
172
172
176
181
187
183
190
193
194
191
187
183
177
176
177
183
185
185
182
183
183
182
180
178
176
177
181
186
190
191
188
183
185
187
190
186
178
172
174
182
188
192
195
197
199
203
203
198
191
187
187
188
183
177
172
188
193
194
194
193
188
181
177
178
185
190
190
183
178
180
185
190
184
175
171
176
184
190
193
195
195
191
187
187
192
190
184
177
176
184
192
199
200
197
191
192
196
197
197
196
194
191
184
178
179
191
195
194
194
191
187
185
186
191
193
193
188
181
175
179
189
193
186
175
173
183
193
195
194
194
194
186
181
185
197
206
198
183
175
180
190
194
191
188
186
186
189
191
191
186
182
178
179
184
190
186
186
190
192
191
189
191
199
202
194
185
177
171
172
176
187
192
187
177
175
184
191
193
191
189
185
176
171
178
199
211
204
186
176
178
187
190
189
189
188
189
189
189
188
184
177
176
179
184
190
175
176
183
191
191
189
192
200
200
189
174
163
162
169
176
184
188
186
179
176
177
181
185
188
186
184
178
179
187
195
201
196
189
183
183
188
190
190
193
192
192
190
189
188
188
189
191
187
183
180
176
174
182
190
188
180
181
189
198
191
175
163
161
170
180
185
188
188
182
180
178
181
186
188
189
189
189
191
193
190
186
186
187
188
189
188
190
193
194
191
190
187
185
184
188
193
195
192
181
172
179
177
182
187
184
175
173
181
196
196
187
174
171
180
189
192
190
188
191
193
193
192
191
189
190
190
192
193
189
183
182
183
186
187
186
186
189
193
193
189
187
187
184
180
179
182
186
187
183
179
180
180
181
186
188
185
183
185
190
193
190
185
183
183
190
190
186
186
191
201
204
197
189
183
184
188
190
189
183
183
183
186
188
187
183
182
187
192
193
189
189
190
191
188
180
176
177
184
189
193
183
185
185
187
191
198
198
192
184
183
185
188
185
182
179
180
181
180
185
192
199
196
187
180
181
187
191
191
186
184
186
190
193
190
183
180
183
187
189
188
189
192
197
193
189
183
180
183
191
198
184
188
190
189
194
200
202
195
185
178
181
183
179
172
172
177
181
179
176
179
187
194
191
185
184
189
197
200
194
186
184
188
193
194
188
182
179
179
182
181
183
185
186
189
192
191
187
183
185
192
185
186
191
193
195
197
193
189
184
181
182
183
178
172
171
178
186
187
180
177
184
192
195
193
189
191
196
200
195
186
184
188
192
193
190
183
179
178
180
182
181
177
177
184
192
196
190
184
183
184
180
179
185
194
198
195
185
184
184
184
184
185
184
180
180
180
185
188
183
182
183
188
193
192
190
190
191
186
182
181
184
187
188
187
184
182
179
179
181
184
183
178
178
185
193
194
189
184
184
182
176
173
177
189
197
195
186
182
183
185
186
187
189
189
184
178
175
177
178
179
183
185
185
186
188
190
188
179
170
172
182
189
185
178
178
180
181
181
180
183
184
184
184
187
191
190
186
184
187
189
182
179
176
182
192
194
191
185
186
187
189
190
191
190
186
180
172
170
172
176
184
186
184
181
184
190
191
183
174
175
184
189
186
179
179
184
187
184
179
180
186
193
192
186
183
183
185
187
192
196
189
186
181
183
189
192
192
191
192
194
195
193
189
187
188
185
178
172
171
177
187
190
185
177
179
183
190
189
185
186
191
196
195
190
189
191
191
184
175
175
185
192
192
183
178
180
184
188
193
195
187
188
189
189
191
191
193
197
203
203
197
191
186
188
193
192
187
178
176
183
192
193
185
175
171
175
182
186
187
190
193
196
197
196
194
190
183
173
167
169
174
179
180
181
184
186
184
181
181
184
184
185
187
188
192
193
191
184
175
176
187
196
196
199
202
203
200
194
191
194
199
203
202
192
185
178
174
176
180
183
182
180
179
180
176
171
169
172
175
177
176
179
186
190
180
169
172
179
183
176
195
188
183
184
189
190
187
184
182
182
181
187
196
211
221
216
200
181
177
183
191
190
185
177
177
181
183
186
189
189
186
181
178
178
181
186
187
185
180
173
170
171
186
195
195
185
180
181
184
179
202
193
179
173
179
190
198
201
198
195
190
186
192
202
217
216
199
177
167
174
187
188
176
170
176
183
189
188
190
195
194
184
171
168
177
194
200
196
187
180
177
182
191
199
200
198
193
189
188
183
192
190
179
169
174
192
206
209
207
201
198
196
191
194
201
204
194
174
162
167
182
186
182
174
177
183
184
182
187
196
200
190
175
168
177
188
196
195
190
188
190
193
198
200
199
198
195
191
190
191
176
187
187
183
186
192
196
195
191
191
195
197
199
199
196
189
181
170
164
166
175
182
181
177
175
174
178
179
186
192
195
193
190
185
185
185
184
185
188
190
195
196
201
202
199
190
183
182
188
193
175
188
194
196
194
191
186
183
179
179
184
193
201
203
198
187
179
178
178
178
179
180
181
178
173
172
178
185
190
191
187
186
191
194
195
186
179
176
181
187
188
190
198
205
204
191
175
169
179
192
186
190
194
195
191
189
186
183
181
178
178
182
192
201
199
192
187
189
195
193
187
184
187
187
182
178
183
192
197
194
186
179
182
187
192
188
182
177
181
187
189
187
195
205
208
197
176
165
172
188
186
184
184
186
188
189
190
192
191
186
178
176
181
190
194
193
192
195
198
193
186
183
188
193
190
185
184
190
194
196
194
189
185
185
187
191
191
189
190
191
190
188
191
203
208
201
184
173
174
184
175
173
179
185
189
190
191
194
196
191
181
174
174
184
188
188
187
188
191
187
181
178
180
186
185
182
182
184
188
193
199
202
198
191
185
190
197
197
192
189
186
185
187
194
202
201
189
183
184
186
173
173
182
188
191
190
190
192
193
189
182
176
174
182
185
182
180
182
186
189
186
181
176
173
176
180
186
188
188
190
196
202
201
191
185
189
198
198
190
183
178
179
183
189
196
197
190
186
188
193
183
186
189
191
190
191
190
187
184
182
182
181
181
183
183
179
176
178
184
195
200
196
185
177
177
183
191
192
190
192
195
198
190
182
181
186
194
194
187
183
186
187
187
186
188
186
183
183
187
193
184
192
191
189
190
191
189
181
176
180
186
191
191
188
187
183
179
177
180
189
198
198
195
189
189
190
191
190
193
197
200
196
184
179
180
184
185
183
182
186
190
193
189
181
178
175
178
180
184
188
180
185
187
189
192
191
187
183
183
190
195
193
192
191
194
192
186
179
175
175
177
183
193
197
196
192
186
186
190
198
202
196
187
184
187
186
180
176
176
183
185
183
176
173
174
179
181
182
183
185
176
183
187
189
190
190
187
188
195
198
197
188
183
187
193
195
192
187
181
176
173
175
184
195
196
191
184
181
185
193
195
189
184
185
192
196
192
185
183
181
177
169
166
173
185
194
194
189
183
184
181
189
190
188
184
185
188
193
196
197
190
181
177
179
184
189
191
194
195
192
187
183
181
186
189
189
183
177
180
184
184
178
173
177
187
200
204
204
199
192
180
169
167
179
193
200
196
189
183
181
195
194
189
181
177
180
188
191
191
190
187
182
179
178
176
180
184
189
193
196
195
188
180
179
181
183
181
177
180
184
182
177
171
172
182
192
199
203
205
199
189
180
178
180
183
182
184
184
182
179
199
192
184
178
175
176
184
190
192
191
191
190
187
185
182
180
180
178
181
184
186
183
180
177
177
179
180
182
184
188
186
181
180
183
185
182
180
183
188
189
186
181
178
177
175
171
174
183
187
183
194
190
185
183
180
178
182
189
196
199
195
191
192
192
191
186
180
177
177
178
180
182
183
182
176
176
181
191
195
194
189
184
187
191
192
185
174
169
168
174
173
174
174
177
180
180
181
185
190
188
188
188
188
191
188
187
184
185
191
192
190
188
189
192
190
185
182
182
188
188
188
189
190
187
179
177
181
190
197
197
194
188
185
184
189
190
183
173
167
169
173
174
176
180
188
192
190
184
184
187
182
183
188
189
189
190
190
186
182
176
176
178
184
184
181
180
184
192
198
198
193
190
189
190
189
184
180
181
189
196
199
193
182
175
179
188
192
187
177
177
183
185
184
183
190
195
192
186
181
185
180
180
179
175
178
190
201
197
181
166
166
175
180
180
180
181
184
190
193
192
185
179
180
188
194
191
182
176
178
187
193
196
190
184
180
184
188
190
185
181
184
187
187
187
187
186
187
187
192
198
182
180
176
166
170
188
203
203
187
175
171
176
182
185
188
189
186
180
177
177
176
174
176
183
191
192
187
178
173
172
173
180
191
195
191
182
182
189
187
180
173
178
186
188
185
178
177
183
192
198
186
183
176
169
173
186
195
196
188
184
185
187
185
187
193
197
192
179
170
170
178
183
183
183
185
188
190
189
179
165
157
165
184
195
192
185
184
191
191
181
175
179
189
190
184
177
175
178
180
187
191
184
178
177
179
181
185
184
186
189
194
189
183
181
187
198
202
194
182
178
182
191
192
184
179
180
188
194
189
176
165
167
176
185
184
182
186
191
191
189
192
196
197
192
186
185
186
182
176
175
186
182
182
183
181
182
183
185
187
190
191
183
178
175
182
194
203
204
195
186
182
187
192
189
183
179
180
187
190
187
180
180
180
182
181
182
187
191
191
192
199
204
197
184
179
184
191
190
181
175
180
184
189
188
185
184
188
193
194
190
183
176
173
175
181
187
194
196
193
186
181
183
188
191
186
179
177
182
189
190
185
182
182
183
182
182
186
190
190
187
189
190
186
178
172
173
179
186
186
185
178
183
188
190
186
183
184
191
191
185
174
166
166
172
179
182
184
186
187
187
184
182
181
183
183
178
179
188
196
194
186
179
179
182
183
184
186
188
189
186
180
181
188
189
183
174
169
176
187
193
182
179
183
187
184
178
175
178
183
182
175
168
166
168
175
181
185
185
185
186
187
185
180
176
174
175
183
194
200
197
186
177
178
182
188
188
181
181
182
184
188
192
199
202
198
186
175
177
187
195
185
182
182
185
183
178
175
177
184
186
187
183
181
177
178
181
186
186
181
178
182
186
186
180
176
176
182
186
186
182
181
178
182
191
199
196
183
169
169
183
195
197
197
196
198
194
188
186
188
190
187
187
185
186
183
179
181
185
188
188
189
190
192
187
180
179
182
184
180
174
171
180
189
191
188
181
177
173
167
169
175
178
182
191
200
201
189
170
168
182
194
192
185
185
189
191
189
190
189
184
190
189
190
187
182
179
181
187
185
181
180
185
192
189
179
170
173
182
186
181
174
175
185
196
196
191
181
172
169
171
176
177
177
181
189
197
192
182
179
182
186
184
182
185
189
187
183
184
189
185
194
195
193
190
182
178
179
181
182
178
176
181
187
187
179
171
173
183
193
193
186
177
180
187
194
193
188
182
182
185
184
181
179
182
186
186
182
177
177
180
180
178
179
186
191
189
184
186
192
196
195
197
201
197
187
181
182
186
187
185
181
182
183
185
183
180
179
184
193
198
193
185
179
182
186
191
191
190
189
188
191
188
186
185
185
180
170
163
167
177
180
178
178
184
190
193
192
194
197
198
185
194
200
201
195
191
191
194
196
193
186
181
179
181
183
181
180
181
188
193
195
190
185
182
183
189
193
194
189
187
184
187
188
188
185
179
170
167
172
179
182
179
177
178
188
195
197
196
193
190
180
185
190
195
193
189
187
191
196
194
187
178
176
177
180
181
178
176
176
182
188
193
191
186
184
189
197
202
199
191
185
185
187
189
188
183
179
180
183
184
182
180
178
181
189
197
199
193
183
184
188
182
181
183
184
180
178
181
189
191
185
179
177
179
182
184
182
175
168
172
186
197
198
191
186
189
195
202
203
201
196
188
185
185
186
188
185
186
187
186
180
180
181
186
192
194
190
182
178
187
198
191
186
185
184
184
182
184
188
185
181
179
179
181
187
191
190
177
165
170
186
201
203
193
186
184
181
180
185
199
202
191
175
169
175
182
185
185
187
187
185
182
183
187
189
183
178
173
176
188
199
195
189
186
187
195
202
203
198
185
177
177
178
179
181
189
192
185
171
172
187
197
198
189
184
181
173
168
174
187
198
190
172
163
168
177
180
182
187
194
197
194
192
190
189
186
180
176
174
179
190
189
186
182
185
196
206
211
201
188
178
174
170
167
170
181
190
188
180
177
181
188
187
185
183
184
186
185
185
187
190
189
184
179
178
177
178
182
190
198
201
200
198
197
197
195
190
184
174
170
186
183
179
178
180
185
194
200
199
190
182
175
170
168
170
177
188
190
187
181
177
181
185
187
186
189
196
201
199
192
187
189
196
197
190
184
185
190
193
193
189
187
187
187
188
190
192
185
175
166
179
179
181
184
186
186
184
186
189
190
187
184
182
182
185
186
189
189
187
183
181
183
187
190
191
192
194
196
194
190
186
189
193
193
186
182
186
194
197
189
181
175
175
175
175
179
181
182
180
174
175
176
181
190
197
195
187
183
184
188
189
190
192
192
192
190
189
186
181
181
181
183
184
185
188
191
192
188
185
181
181
183
183
179
170
167
177
189
193
189
187
187
185
179
175
178
181
183
186
187
175
179
181
188
195
200
196
190
186
186
189
193
196
193
192
189
185
179
175
175
180
183
182
181
184
190
193
190
183
177
176
179
182
177
168
164
167
174
181
187
196
198
197
188
185
185
186
187
189
193
185
188
186
183
186
193
200
197
188
182
182
188
194
190
187
183
182
179
176
175
180
186
189
187
186
189
194
196
190
183
179
184
189
187
182
173
167
165
169
180
191
197
195
188
186
186
188
190
193
195
194
197
194
187
183
184
190
191
186
174
171
178
185
187
180
178
181
187
186
183
186
192
197
195
189
188
192
196
195
189
184
187
189
191
188
183
175
168
171
180
188
189
186
184
185
186
187
190
196
197
183
190
193
193
186
182
182
186
186
175
169
174
182
187
181
177
180
188
189
185
183
184
188
187
186
186
188
189
186
185
186
188
188
186
184
188
187
184
182
185
189
188
187
185
187
185
185
188
194
194
174
180
189
193
186
180
180
186
189
185
179
183
188
190
185
181
180
182
180
175
170
166
169
172
176
181
182
177
172
176
183
189
189
185
186
190
193
188
184
186
191
195
196
194
190
187
186
186
188
186
177
180
184
186
183
179
181
185
191
190
188
188
190
192
191
187
183
180
175
168
164
163
166
169
175
179
178
173
169
173
181
188
189
187
186
188
190
185
181
183
193
201
202
196
189
186
188
190
191
189
185
184
181
183
181
179
182
185
191
190
185
183
183
189
194
193
187
180
178
180
179
176
175
175
178
180
179
176
175
177
182
187
186
183
182
184
184
182
178
178
187
194
193
187
188
188
191
192
194
192
178
177
181
187
189
188
187
191
195
194
184
176
176
187
196
196
188
180
184
192
197
190
179
175
178
183
185
183
182
182
184
185
182
179
179
184
187
184
179
172
171
173
177
185
192
194
188
182
181
183
184
180
182
187
194
197
196
186
180
180
183
191
197
200
196
188
183
182
188
198
205
207
204
195
184
177
177
182
187
186
181
180
184
189
186
176
166
164
171
179
185
190
198
198
183
164
163
176
188
190
193
182
181
185
192
195
193
185
180
178
181
186
196
202
202
193
184
181
188
198
198
194
190
187
183
180
182
187
191
189
181
180
182
188
192
192
191
189
188
180
175
184
198
200
186
163
155
167
185
190
199
193
185
183
185
191
197
196
192
188
186
185
189
195
202
201
196
187
185
187
184
177
173
173
176
180
184
188
192
194
188
180
172
172
181
196
209
209
200
183
175
179
193
200
190
176
167
171
177
179
194
195
192
185
183
189
198
202
198
194
192
188
190
195
198
200
194
184
178
175
174
170
166
168
171
176
178
184
192
197
194
184
172
169
175
186
197
201
196
187
181
186
195
200
193
182
176
175
180
180
183
191
195
193
187
185
190
193
192
188
184
186
192
196
195
187
177
171
168
170
172
173
172
169
171
174
177
185
192
194
190
184
181
184
183
183
179
181
185
189
191
192
195
198
191
181
175
178
189
195
183
186
189
189
185
182
180
185
184
179
175
179
189
195
191
178
166
165
170
174
179
182
180
176
173
177
183
190
191
185
175
173
179
189
196
188
176
169
177
189
194
190
188
186
187
181
174
177
191
202
187
182
180
180
182
183
183
185
183
178
176
176
184
191
188
179
174
177
182
183
185
185
185
183
181
180
183
186
184
183
180
175
178
184
192
189
177
168
175
187
192
185
181
181
187
187
184
180
184
190
188
183
182
184
188
190
188
187
186
187
183
183
183
189
191
190
187
189
191
192
190
188
188
188
183
179
176
176
181
191
200
199
190
182
176
176
175
175
177
185
188
183
180
184
193
200
198
191
183
177
187
187
191
195
193
190
189
190
194
194
188
182
180
185
192
193
189
186
189
193
194
192
189
186
182
179
181
183
190
199
211
214
204
186
168
166
174
181
187
188
188
183
181
185
195
203
203
201
192
177
187
191
195
195
190
188
189
194
198
194
183
173
172
181
189
189
183
179
184
192
199
196
190
181
178
186
199
205
200
195
193
196
195
188
178
178
184
190
192
191
190
186
182
181
190
197
201
201
193
182
188
192
189
186
185
187
188
188
186
183
179
177
177
182
186
183
177
171
176
189
201
204
193
180
180
196
212
212
197
178
170
173
179
186
195
199
197
190
183
187
193
190
182
178
183
190
192
190
186
183
190
192
186
180
182
187
185
179
174
176
181
187
191
192
193
185
174
167
170
182
195
201
195
188
187
195
200
195
182
174
173
177
181
189
202
205
197
182
174
179
191
192
185
180
180
186
188
187
184
183
193
196
187
184
185
187
183
177
175
180
183
187
192
201
205
198
183
173
171
175
183
189
194
193
190
187
181
178
177
184
193
200
199
195
195
195
187
177
174
178
182
182
181
179
183
185
187
188
191
190
194
198
193
190
189
188
185
185
187
189
184
177
181
195
205
201
191
186
184
182
179
181
189
193
190
182
174
174
179
191
203
207
203
193
187
184
185
183
184
181
174
167
166
175
185
188
188
190
195
196
191
194
189
187
189
191
195
200
199
194
185
177
177
184
188
187
190
193
194
190
185
181
183
185
187
185
182
180
185
193
195
193
186
180
179
182
185
189
192
187
177
166
164
174
184
190
189
188
189
191
179
183
179
178
179
185
194
199
199
198
195
191
186
177
170
169
174
183
187
188
185
182
179
179
181
185
189
191
193
195
191
183
170
170
173
179
180
184
189
193
191
182
176
178
182
187
186
184
183
180
170
171
174
175
175
176
179
187
194
199
201
199
189
177
168
164
166
171
175
178
179
180
178
176
177
181
188
193
198
200
190
177
168
172
179
177
171
170
182
194
198
191
183
182
182
181
182
183
185
180
178
180
181
181
177
174
173
178
190
198
199
188
184
181
181
181
179
175
175
172
174
179
180
180
179
179
186
194
199
196
184
171
171
182
191
188
176
170
178
185
185
181
180
181
180
178
177
184
189
187
192
196
193
188
183
180
175
181
188
193
190
179
178
181
191
195
196
193
188
183
177
180
186
189
188
186
186
189
190
186
180
173
175
184
192
196
189
182
176
172
171
168
171
175
180
179
179
179
182
186
196
199
193
185
178
180
185
186
185
185
185
181
176
179
187
191
199
203
203
198
186
180
182
188
193
191
186
180
179
181
186
189
187
187
190
197
197
187
176
170
170
172
174
176
182
184
183
180
177
181
178
183
180
172
169
178
187
190
185
181
180
182
181
180
180
183
190
199
206
206
193
179
172
177
186
191
185
177
177
184
197
203
202
196
191
191
190
185
182
181
182
183
181
182
183
184
185
183
184
187
158
163
168
170
171
180
190
193
187
181
180
182
184
185
188
187
188
185
190
195
194
185
177
178
184
189
187
185
184
188
195
197
201
201
193
182
178
180
186
185
183
182
184
185
182
176
175
179
188
194
164
160
165
173
182
191
194
194
188
185
184
185
187
196
204
202
190
175
167
173
187
196
198
194
191
189
189
192
194
190
183
181
186
195
190
178
169
172
182
181
177
178
184
189
183
175
172
176
185
195
183
177
174
176
182
187
188
185
186
189
190
188
188
194
202
203
191
174
160
162
179
195
205
203
191
185
183
190
193
189
181
176
179
186
185
178
171
171
173
175
179
186
195
194
189
184
183
181
180
184
193
194
187
180
177
179
180
183
186
189
190
185
185
187
189
189
186
178
172
171
178
187
195
195
189
181
180
184
185
184
179
178
181
184
182
179
176
175
174
176
187
198
199
193
185
186
191
189
183
176
188
198
194
186
181
180
185
190
189
187
181
179
179
183
183
182
181
182
185
186
185
183
183
187
189
188
184
181
178
173
173
179
183
186
183
179
177
181
184
184
188
191
193
186
177
178
185
191
187
181
178
184
188
188
185
184
188
193
193
187
178
177
179
181
181
181
181
184
191
194
192
183
178
180
187
189
189
186
182
175
173
179
186
188
182
174
175
183
191
190
184
182
184
187
185
184
183
187
190
190
173
172
178
184
183
179
180
186
191
189
186
183
183
181
180
180
182
184
187
189
188
186
180
175
176
178
183
187
187
184
179
181
188
192
186
178
175
182
191
196
191
185
184
191
197
195
191
189
192
195
171
169
177
182
179
169
167
175
184
189
188
188
187
183
180
179
182
183
181
180
184
187
184
174
166
166
174
184
187
185
182
181
184
193
193
191
183
182
189
199
200
191
183
186
194
195
192
192
199
203
177
179
183
184
176
168
167
173
181
182
180
181
185
185
181
179
179
182
180
180
184
189
187
179
170
169
175
183
184
184
180
178
179
186
194
196
190
182
185
195
196
188
179
177
180
183
186
190
198
200
188
187
189
185
176
169
172
181
183
179
172
174
181
186
183
180
180
183
188
188
187
187
187
185
181
180
183
184
183
182
179
177
176
181
187
192
189
183
182
182
183
180
177
177
178
178
179
183
187
186
194
193
193
186
177
174
182
190
195
188
182
182
185
184
182
183
188
192
195
193
190
185
183
185
186
188
186
183
180
181
182
182
182
183
186
187
185
182
181
178
177
176
178
185
187
187
186
184
184
181
193
192
195
194
184
184
188
193
198
198
196
191
185
181
180
184
192
196
196
194
190
185
181
179
180
186
186
183
177
177
182
188
191
189
186
184
183
182
183
183
179
176
178
185
195
201
199
194
188
182
180
187
194
197
194
190
188
191
199
199
195
185
178
176
179
183
191
193
193
192
193
193
187
178
172
179
187
186
177
173
180
188
193
191
184
181
179
181
182
182
179
174
170
175
191
201
201
195
190
189
174
176
185
194
195
189
184
189
199
197
187
174
172
176
180
182
181
183
183
185
191
195
192
182
174
178
190
195
189
181
180
183
190
191
186
181
176
174
175
175
175
172
170
172
181
189
191
187
184
190
180
172
174
181
185
182
182
189
199
195
182
173
175
181
185
182
179
176
174
175
188
197
196
186
177
179
187
195
195
190
185
183
186
189
189
184
178
174
174
174
175
175
175
176
180
181
181
178
179
187
185
176
172
177
182
183
183
186
189
184
176
176
180
183
185
184
186
179
173
173
187
197
196
184
177
177
180
182
184
190
190
186
179
178
185
186
181
180
182
184
184
182
181
181
183
184
181
179
177
184
185
181
177
178
181
186
187
184
178
175
179
186
188
183
180
185
190
187
179
179
190
198
190
175
170
175
182
181
178
183
191
188
178
170
172
175
178
182
187
195
196
191
185
185
187
187
187
181
177
180
183
186
183
179
181
186
189
186
181
182
192
201
197
185
180
184
189
190
183
184
190
196
187
173
169
180
193
192
185
182
186
188
183
177
170
166
168
176
187
194
196
191
189
189
188
188
185
180
175
176
185
192
188
182
181
187
189
187
185
188
195
201
199
189
184
185
187
187
184
182
185
189
187
185
183
186
191
195
192
188
188
189
193
189
180
173
173
179
186
186
185
185
187
190
187
181
177
176
176
177
189
193
193
195
195
193
189
183
184
186
186
187
188
188
188
187
186
185
180
177
175
183
190
195
194
189
184
186
189
190
186
188
191
190
187
182
186
191
190
182
176
178
186
189
186
181
180
179
181
186
184
185
191
199
204
197
185
180
183
185
181
179
180
184
186
189
189
185
178
171
171
176
183
189
191
189
187
185
184
182
181
181
181
180
179
182
188
195
191
182
179
182
187
185
187
192
194
191
186
190
181
180
182
189
196
195
187
185
186
187
187
187
187
186
187
189
192
189
182
172
171
174
180
182
185
188
189
188
182
178
174
174
176
177
178
183
188
186
182
182
187
190
187
184
188
199
203
196
188
188
184
184
181
180
181
185
187
192
190
188
188
193
197
195
190
189
192
195
191
182
175
178
183
185
185
185
186
186
182
178
175
175
176
180
186
193
190
182
177
181
190
193
188
183
186
194
195
191
188
186
185
187
183
177
170
174
183
191
192
185
178
181
188
193
187
186
189
195
197
188
182
181
186
187
184
182
183
183
183
182
183
180
177
179
187
194
192
181
177
184
192
193
188
182
181
183
184
187
191
194
181
182
186
184
177
173
179
190
194
185
174
172
179
185
185
185
187
191
193
187
183
179
179
178
177
180
183
184
184
185
186
184
179
177
182
190
194
191
188
187
192
193
188
182
178
179
181
190
195
197
175
181
189
191
181
175
179
190
195
192
183
181
184
188
187
186
187
189
188
184
181
176
170
168
170
178
183
187
186
186
185
184
180
179
182
188
194
195
192
190
193
193
191
185
180
182
187
192
192
188
180
187
191
188
180
176
181
188
193
191
187
190
192
189
188
187
189
189
188
183
179
176
175
177
178
179
179
179
181
182
182
181
181
181
182
186
188
189
192
192
194
197
194
187
184
188
191
191
186
178
186
189
187
183
176
178
182
184
182
179
180
182
187
187
187
186
188
190
189
187
182
180
184
192
193
186
178
174
176
178
180
176
173
172
174
178
185
189
191
193
194
196
192
187
189
192
192
186
181
176
178
178
179
181
179
180
181
183
181
175
172
176
182
186
188
186
183
182
187
190
189
185
184
190
196
196
189
182
177
179
180
177
169
161
162
177
192
200
199
192
188
186
183
186
193
196
191
183
180
180
192
185
185
185
187
187
185
185
186
184
182
183
186
188
183
175
172
176
182
190
194
201
204
195
182
177
184
195
195
187
178
177
182
186
186
185
182
180
183
185
187
189
192
190
179
169
169
177
187
190
180
178
182
185
190
189
187
185
183
183
184
185
188
184
179
173
176
186
194
195
192
192
198
199
190
182
182
185
186
180
173
175
180
185
185
185
190
195
195
190
186
187
192
192
178
163
160
170
185
192
176
178
189
196
198
196
196
193
187
186
186
188
187
183
180
181
188
197
201
197
182
174
177
185
185
182
178
177
181
182
181
181
181
177
174
178
188
195
194
181
174
174
182
185
178
165
162
167
176
181
180
183
194
201
200
196
194
194
190
188
187
187
184
183
182
183
187
192
197
194
184
172
167
170
174
175
174
177
182
185
185
182
174
170
169
172
179
185
183
173
168
173
181
187
181
172
167
170
174
175
187
186
191
193
186
178
179
188
194
190
183
179
181
184
184
178
174
174
181
191
192
186
175
169
170
174
179
184
188
185
177
171
171
175
180
180
175
175
177
179
181
186
190
192
184
176
173
176
184
185
187
182
181
177
174
168
172
186
195
191
178
169
172
177
177
174
166
166
174
180
189
188
183
175
173
178
186
189
189
180
170
163
171
185
194
190
178
168
175
186
192
188
181
175
173
176
179
189
199
198
186
179
173
171
174
178
181
190
194
191
181
172
172
174
175
174
173
175
177
178
179
181
180
176
174
178
182
181
178
179
176
172
173
184
192
188
176
166
172
185
189
181
166
159
167
178
190
199
201
197
189
187
182
182
188
191
193
191
191
191
189
186
183
184
184
182
182
185
187
185
183
181
178
175
173
171
168
166
170
179
188
185
177
170
168
169
169
170
176
184
185
175
169
171
179
189
194
197
195
186
200
201
198
195
194
191
190
188
189
192
192
186
182
184
190
191
187
184
187
188
187
184
181
180
179
175
173
171
171
175
184
186
178
167
157
158
169
175
184
186
185
181
183
187
193
193
193
190
185
176
205
210
205
195
187
183
182
185
188
190
184
175
172
181
190
192
185
179
177
181
186
186
185
186
189
194
196
190
177
168
167
173
178
179
176
174
174
175
179
185
188
186
184
184
189
191
192
190
183
173
201
204
197
189
183
182
184
185
185
182
179
175
176
183
187
187
181
174
173
175
179
183
183
183
189
200
204
193
173
156
153
162
176
189
199
196
179
165
163
177
189
186
175
169
179
191
195
190
183
175
195
195
188
184
185
187
186
182
178
177
179
180
184
188
187
182
175
170
171
174
180
182
180
177
181
190
191
179
161
154
158
168
177
186
196
195
181
165
162
177
190
187
176
171
181
191
194
190
184
178
191
193
187
184
185
186
184
178
177
179
178
177
180
188
189
180
171
166
172
180
184
184
181
177
177
180
178
169
159
161
175
186
185
182
181
181
179
178
181
189
194
193
189
188
189
187
182
182
185
183
190
191
187
185
184
183
179
177
178
180
177
170
173
185
189
181
171
168
174
183
188
188
185
180
177
181
181
176
169
170
181
193
194
184
176
172
179
186
190
195
194
192
192
191
185
175
169
172
183
187
185
185
181
182
182
183
180
181
184
183
178
174
178
184
186
179
171
171
177
183
186
187
186
182
180
184
190
191
185
184
186
190
189
184
181
180
179
178
178
183
186
189
185
179
176
172
170
173
181
187
177
179
177
179
180
182
182
186
186
183
180
184
186
186
179
172
169
173
178
180
183
183
181
180
179
183
191
195
194
192
187
182
174
176
183
187
178
166
165
173
185
187
181
177
178
183
185
186
185
185
165
170
174
175
176
176
177
184
183
183
181
183
184
179
175
170
169
174
178
178
180
180
178
177
177
180
184
188
191
192
186
173
165
171
186
190
180
168
170
180
189
184
181
181
184
185
188
190
191
188
163
171
175
174
173
173
171
174
179
182
179
176
174
174
176
177
178
181
182
182
181
180
179
180
182
182
183
183
182
183
177
168
167
180
190
192
185
180
184
189
185
180
180
184
185
182
179
185
195
195
181
190
186
178
173
172
173
175
178
184
186
178
171
173
181
189
191
190
187
186
183
182
183
187
189
190
188
185
180
176
171
170
175
184
188
186
184
185
187
182
175
172
178
183
182
173
170
179
190
193
201
210
202
184
170
171
175
179
187
196
198
191
179
177
185
193
194
191
188
189
186
183
180
179
184
189
188
185
180
178
179
180
181
181
180
181
182
182
180
179
174
175
178
178
178
173
171
173
179
181
194
209
207
187
168
159
164
177
189
199
201
195
184
181
185
190
189
186
185
187
185
181
172
167
171
177
179
179
179
186
190
192
186
181
179
179
178
177
180
185
188
183
177
177
178
174
172
171
172
175
173
188
197
191
174
161
162
176
186
189
188
184
184
187
191
191
186
179
178
179
182
181
180
178
177
175
172
172
181
193
198
192
186
184
183
178
172
172
181
192
191
182
180
181
180
176
173
174
176
182
167
173
184
190
186
180
177
179
183
180
177
176
184
194
200
194
183
173
169
172
180
190
198
202
198
187
174
174
184
196
197
190
184
185
185
178
169
169
176
180
178
178
184
191
190
182
178
179
188
190
181
183
184
184
186
188
185
183
182
178
176
178
187
197
201
192
178
164
162
168
179
192
205
209
203
189
180
180
189
197
195
188
183
185
185
179
171
169
170
168
171
179
193
203
199
188
185
188
191
192
194
200
192
181
177
178
182
182
180
176
176
180
188
194
192
181
169
163
165
171
180
188
192
192
190
189
186
187
189
188
183
183
182
185
184
180
174
173
173
172
177
186
197
199
194
189
191
193
194
188
190
198
194
185
177
176
179
181
180
175
174
176
183
187
185
176
168
167
173
182
184
182
178
179
186
191
192
187
180
170
166
173
181
187
185
179
173
176
184
188
189
189
189
185
184
188
193
195
195
191
182
184
188
187
184
181
182
185
184
179
175
178
180
183
181
177
175
178
184
188
186
180
177
180
189
192
189
179
171
162
162
171
185
194
189
179
171
178
191
197
191
182
176
177
183
192
196
194
191
188
176
175
180
186
185
181
184
189
195
192
187
182
183
182
180
179
179
181
185
186
185
184
182
184
186
186
182
177
173
172
172
179
189
195
192
184
181
187
196
198
189
177
173
182
192
197
196
192
186
186
171
172
179
185
185
180
180
186
195
194
188
183
180
179
179
181
182
183
182
180
182
184
184
180
175
176
179
185
188
187
184
181
182
184
186
192
196
199
201
198
188
181
179
186
194
191
186
182
185
190
171
175
185
189
186
180
178
181
188
186
181
176
177
179
181
183
184
182
179
178
183
187
185
176
168
172
183
194
197
192
185
179
176
175
182
189
195
197
196
192
186
183
181
185
187
181
177
178
185
193
175
183
189
191
189
184
184
186
188
185
180
179
182
184
189
190
188
182
178
179
185
190
188
179
169
174
183
193
196
191
184
179
177
181
181
182
181
181
179
181
180
177
178
180
180
179
178
183
185
185
179
182
186
188
186
187
190
191
191
189
190
190
189
188
188
190
189
182
177
178
184
189
189
182
175
174
182
191
194
189
184
184
187
187
184
181
175
174
173
175
174
173
176
177
179
182
185
187
185
181
178
173
174
177
179
185
189
191
192
192
195
193
185
181
181
187
190
185
178
176
180
187
187
180
172
173
183
190
192
187
184
187
190
186
184
183
184
188
186
186
184
181
179
178
180
184
187
186
185
182
170
167
171
177
183
182
181
182
187
192
189
184
177
176
179
186
190
188
180
175
179
186
188
180
172
174
184
188
184
178
180
183
183
178
179
185
194
199
197
196
196
191
183
178
179
183
183
181
180
184
172
168
173
186
191
187
181
183
192
195
187
182
179
185
188
190
190
188
181
176
179
187
191
187
179
178
183
184
176
171
171
174
176
175
179
186
191
192
188
185
187
189
185
180
176
177
179
179
180
184
184
179
182
188
193
190
188
194
204
203
190
184
187
194
195
192
189
187
180
174
178
187
193
191
185
183
183
181
175
171
170
174
177
183
186
189
190
184
175
170
172
179
184
181
179
181
184
185
182
183
188
182
182
187
189
185
184
186
193
190
184
181
184
187
186
186
189
187
180
174
179
187
189
183
182
184
187
185
179
177
180
183
188
190
191
193
191
186
180
173
171
176
182
183
184
187
192
191
186
184
181
181
182
185
184
177
170
168
172
175
177
181
183
179
179
184
189
188
181
179
186
189
185
173
173
186
196
194
182
179
184
188
190
188
187
189
189
188
185
186
184
181
182
183
184
188
190
189
183
182
178
184
187
185
180
175
168
166
170
179
187
195
195
190
187
186
187
185
182
185
192
195
186
176
176
187
198
194
184
181
185
188
185
182
176
176
176
178
182
188
189
187
184
183
182
180
181
180
178
177
192
199
193
184
177
175
175
176
180
185
191
198
200
202
199
190
181
176
177
185
191
194
193
190
190
189
190
191
191
191
190
188
184
180
177
176
175
175
179
180
183
189
194
194
187
179
174
174
175
179
206
206
193
184
180
178
177
179
182
186
184
184
187
194
197
189
180
172
174
179
186
190
194
198
194
188
184
187
195
201
198
191
188
187
186
185
186
185
182
178
180
189
201
203
196
189
184
178
180
187
202
194
187
186
187
183
178
178
182
185
181
174
172
178
185
187
185
183
178
178
182
184
188
188
188
185
184
187
193
197
196
191
190
189
190
193
195
194
186
179
179
185
190
193
196
202
201
191
183
187
186
184
182
187
190
186
179
181
185
186
183
177
175
177
180
187
192
195
193
185
181
183
183
180
181
183
186
189
191
191
187
186
185
187
191
197
201
197
190
183
183
180
176
180
193
206
207
193
182
180
183
184
182
181
182
182
182
187
189
188
182
180
184
186
184
186
193
200
200
189
181
181
183
183
182
180
182
186
188
188
185
180
176
179
190
203
204
198
190
187
187
182
177
181
192
201
195
182
173
175
184
185
182
178
175
175
181
191
195
190
179
174
178
184
186
186
188
190
189
185
178
178
182
185
182
179
174
176
180
186
186
181
174
175
187
199
201
190
186
187
190
190
186
184
189
189
182
173
171
178
182
181
181
181
178
176
180
191
198
194
181
170
171
181
187
186
182
178
178
179
180
178
181
182
183
180
178
178
180
187
188
184
176
174
180
188
190
186
181
184
189
191
188
183
178
180
180
178
181
186
183
180
183
185
184
182
184
193
197
195
186
181
180
184
186
186
181
176
177
184
189
188
183
181
184
187
189
190
191
190
187
183
179
178
180
184
187
186
185
184
185
184
180
174
173
178
186
190
188
188
188
188
188
186
183
186
193
195
192
187
188
192
194
186
183
181
180
184
188
192
194
195
191
189
187
187
188
190
193
191
184
179
179
182
184
184
186
187
190
189
186
181
176
174
175
182
189
190
184
177
189
193
190
182
177
186
197
196
187
176
178
189
192
186
174
171
178
185
188
189
188
190
192
191
186
180
177
180
184
186
182
178
179
181
182
184
187
190
192
191
189
185
181
176
179
186
188
183
174
172
187
189
186
177
173
181
193
192
180
169
172
184
193
187
177
173
175
182
183
182
181
180
182
183
182
181
180
182
181
181
183
182
179
172
171
178
187
193
191
189
188
186
181
178
182
188
188
182
179
178
196
195
187
180
172
167
170
178
187
187
180
177
180
181
176
170
169
173
175
176
178
184
189
182
171
174
186
197
193
180
171
171
175
179
184
189
193
191
183
181
183
187
188
181
178
175
174
174
176
177
181
184
185
182
175
172
176
182
185
185
183
182
183
177
170
167
169
175
178
175
175
184
200
200
188
179
178
182
179
169
167
172
179
183
183
186
193
197
198
193
189
186
185
183
179
176
176
176
178
179
168
177
186
189
188
185
189
189
186
185
188
190
185
177
170
167
171
178
181
183
182
186
199
206
197
182
168
164
164
169
175
183
187
185
176
173
178
184
185
181
176
174
175
175
177
175
178
181
182
181
167
171
183
193
194
190
187
185
186
187
194
191
184
177
172
169
171
176
185
196
200
196
193
191
187
179
171
165
166
170
177
183
185
178
172
169
173
175
173
167
165
170
176
179
178
175
177
181
184
182
172
174
182
190
187
177
174
179
187
190
190
184
181
181
179
174
172
175
188
205
211
202
187
179
178
180
181
177
174
171
170
171
175
176
178
178
179
179
176
172
174
182
187
186
180
176
176
181
186
183
176
180
184
188
180
169
164
176
189
191
184
179
181
185
185
181
175
177
184
192
195
191
182
174
175
180
186
183
176
172
170
172
177
185
189
186
180
177
176
178
182
187
186
183
179
176
182
191
195
190
180
186
188
187
182
175
173
183
190
190
185
185
185
187
188
187
184
184
180
179
177
172
173
172
173
176
179
178
176
175
178
178
183
188
191
186
177
170
174
182
184
179
173
170
173
175
183
192
198
197
187
189
187
185
186
188
189
186
187
188
190
191
188
186
187
188
188
187
186
182
175
167
163
167
170
173
177
176
174
177
178
178
176
179
183
185
181
180
182
183
176
166
164
171
176
177
174
177
187
192
198
195
188
182
185
188
189
185
184
187
189
189
183
182
184
186
186
186
188
186
177
166
164
169
179
186
186
180
171
167
166
170
174
177
182
187
189
191
189
181
173
167
175
185
189
178
167
163
172
181
200
198
192
187
184
182
182
182
185
187
186
181
176
178
182
183
185
184
183
178
171
165
170
182
191
196
192
179
161
154
160
172
184
188
192
191
187
183
180
175
177
178
183
189
190
183
170
166
171
176
190
195
195
193
187
182
182
182
184
184
182
179
181
184
183
181
182
182
180
173
165
166
173
183
189
188
179
164
152
153
166
181
192
197
197
191
176
165
165
175
186
184
179
177
181
184
183
181
182
183
186
190
192
191
188
185
184
184
186
183
180
179
184
186
182
176
176
178
178
177
174
171
174
175
176
176
168
155
147
153
170
184
186
185
184
181
173
165
171
186
193
187
174
171
180
185
186
184
187
188
186
187
188
186
186
184
184
185
187
185
180
175
173
175
171
165
163
169
177
186
187
182
176
173
175
181
180
166
151
153
167
180
179
170
167
170
174
182
189
197
197
190
182
182
184
182
179
179
184
185
186
183
180
182
184
183
178
178
182
185
180
173
169
169
168
163
159
164
175
186
192
190
185
179
185
197
199
186
166
158
168
181
185
177
170
173
183
189
191
191
192
191
191
189
185
177
168
168
174
176
182
178
176
181
185
183
176
171
174
177
179
177
178
181
178
173
166
167
176
183
188
191
190
187
187
195
200
193
181
173
179
188
192
184
182
186
186
180
172
171
179
188
190
184
178
172
168
166
170
175
181
179
177
181
183
183
179
176
174
173
172
175
184
189
189
184
179
177
176
179
182
186
186
182
179
181
185
186
185
182
186
187
186
183
187
192
186
169
159
163
177
186
183
178
175
174
171
170
174
179
178
178
177
179
178
180
183
186
181
171
163
166
177
186
189
184
181
179
178
177
178
181
180
178
176
176
176
176
176
178
183
181
177
178
186
191
185
175
171
176
183
184
181
180
180
179
179
180
180
185
169
174
173
171
173
180
185
187
179
169
164
163
170
175
176
175
174
177
180
182
181
178
177
178
182
184
182
176
173
174
178
179
178
182
186
184
182
183
190
192
188
183
183
187
187
183
179
183
188
186
170
179
175
170
172
180
184
179
172
171
174
175
172
170
172
173
175
179
185
188
189
181
178
177
185
188
188
184
181
180
180
179
179
181
178
172
171
178
189
192
187
184
187
193
190
180
176
182
185
181
184
196
189
177
173
176
179
173
171
177
186
187
181
177
179
182
182
182
184
187
189
187
180
175
176
179
183
187
191
192
187
180
174
169
169
166
166
171
179
186
187
185
187
186
182
175
171
174
178
177
195
206
203
187
171
165
166
172
180
186
189
188
184
184
188
192
190
181
173
174
181
185
183
176
170
170
173
179
186
192
190
179
167
164
168
174
171
170
177
183
186
183
179
177
176
173
168
168
171
175
188
198
202
193
177
163
162
173
182
184
177
174
176
180
189
191
188
180
170
164
167
177
183
186
182
177
172
169
174
183
187
178
166
166
176
184
182
176
176
180
180
178
176
178
179
178
175
175
175
178
175
182
190
195
190
178
169
173
177
176
169
165
170
177
182
184
183
180
177
170
167
173
182
193
198
189
176
168
169
182
185
178
168
168
178
185
184
182
181
177
174
175
181
191
190
184
183
185
186
181
173
181
187
191
191
188
179
176
176
173
171
171
175
180
183
181
179
179
181
180
177
174
179
187
191
189
181
178
180
187
187
178
170
170
177
181
183
187
189
182
173
177
189
200
196
187
184
188
191
186
177
183
185
182
179
179
177
178
179
176
174
175
183
190
190
184
181
180
181
181
179
175
173
175
180
187
190
191
193
193
186
177
172
173
176
179
182
189
195
192
184
180
189
196
194
187
185
189
195
195
179
180
180
176
174
168
171
177
180
177
174
175
182
187
190
187
185
182
182
180
177
172
170
173
180
189
193
197
196
190
180
175
178
187
189
182
180
185
195
197
189
181
181
183
187
189
190
194
197
199
180
177
181
186
182
172
171
174
179
176
174
175
178
182
185
186
185
182
183
180
178
175
179
186
191
191
188
187
186
182
178
179
189
205
204
190
178
180
191
196
189
173
166
167
179
190
195
195
192
190
182
182
190
196
193
184
180
181
180
179
177
177
179
179
181
183
183
181
181
180
182
185
192
198
197
189
180
177
182
184
182
183
192
203
200
189
181
181
190
191
183
172
164
167
174
183
187
186
180
175
179
182
189
196
198
191
185
183
182
181
180
178
177
176
179
183
184
181
177
177
183
188
193
194
188
183
178
179
184
188
185
182
181
181
180
183
187
191
192
188
178
175
177
179
182
179
175
170
168
171
167
176
185
194
200
197
187
181
179
181
182
179
175
174
178
186
187
182
175
174
181
187
186
181
175
175
180
185
189
190
187
181
174
171
173
178
187
192
192
187
182
181
188
194
193
186
178
171
172
175
164
172
183
195
202
200
189
178
171
177
182
184
179
178
181
187
187
179
171
173
180
187
185
177
169
170
178
186
191
190
186
183
182
181
181
180
183
185
186
184
180
182
184
191
194
194
191
186
182
181
169
171
176
184
192
197
191
179
171
173
179
184
183
183
187
186
182
172
167
170
178
186
186
178
169
165
175
188
194
192
185
183
185
187
187
184
181
183
183
181
180
177
177
178
180
186
192
193
191
186
175
170
165
171
178
185
187
179
173
173
178
182
185
185
186
185
180
170
166
167
174
182
187
182
173
170
180
196
201
195
185
178
178
181
184
187
188
188
186
185
185
185
179
174
169
171
178
185
187
186
177
167
163
170
177
180
178
177
177
179
183
185
187
187
186
184
181
175
170
168
172
181
187
189
183
183
191
199
198
191
185
177
172
174
180
190
198
196
189
189
195
197
191
180
170
169
172
178
182
183
180
171
170
177
182
180
176
176
183
191
195
196
194
194
188
186
184
181
176
172
173
181
188
190
188
189
191
191
184
178
177
176
175
173
177
189
198
196
188
183
187
193
193
185
178
175
179
183
184
183
189
184
181
183
186
184
179
180
189
198
200
198
195
194
189
188
186
184
179
174
175
181
186
186
184
184
184
182
175
172
174
180
180
177
176
185
194
195
185
172
170
177
186
184
184
184
190
194
189
183
196
192
187
185
187
183
178
183
190
192
187
182
180
182
186
187
189
186
179
173
174
182
184
182
179
182
185
183
174
171
176
185
188
184
181
184
190
191
183
172
167
172
182
185
188
189
192
194
189
184
187
189
191
191
188
179
176
180
186
184
171
165
169
176
184
186
189
188
184
179
181
184
186
183
183
189
195
188
177
175
180
187
190
190
191
191
188
184
180
178
178
178
182
186
188
190
191
190
186
183
182
189
192
192
187
176
172
178
184
181
169
164
172
186
189
187
181
182
185
188
192
190
187
187
190
194
195
190
181
181
184
188
188
190
194
195
187
178
176
179
184
183
185
188
189
189
189
188
185
182
194
193
189
185
179
172
171
176
182
182
176
175
182
194
199
188
175
170
179
190
194
190
184
185
189
190
191
190
191
194
195
191
186
187
192
195
187
178
175
179
184
189
193
193
193
191
189
185
181
176
206
197
184
175
173
174
174
175
180
184
183
179
183
193
199
190
173
165
170
180
187
186
181
179
182
183
183
190
200
206
202
194
188
186
186
186
183
178
177
179
184
191
195
195
193
192
189
180
173
170
198
191
183
180
183
181
177
176
181
186
185
181
180
186
192
188
177
169
169
177
188
189
185
183
179
181
182
188
193
197
198
193
191
187
182
176
174
176
178
181
186
189
189
186
189
192
187
178
170
171
184
184
185
189
192
188
181
180
184
185
182
180
184
186
189
187
183
183
180
184
190
197
193
187
183
183
186
188
191
191
188
188
186
184
179
176
174
177
184
188
188
182
177
178
187
193
189
179
173
179
185
187
187
188
187
184
183
186
188
186
180
179
184
189
189
187
189
190
190
188
191
196
193
189
184
182
184
188
191
192
188
182
180
180
182
181
184
187
192
193
188
178
174
181
193
196
189
177
176
181
194
191
186
182
179
179
181
188
194
190
183
177
180
185
187
186
184
183
183
183
183
186
189
189
185
180
176
178
185
192
192
187
183
183
187
191
190
189
189
190
188
182
185
189
194
194
182
172
171
179
193
189
184
182
181
181
182
189
195
195
186
176
173
178
185
184
178
174
173
176
177
179
183
187
187
182
174
174
182
193
199
196
188
186
188
189
186
177
177
181
187
190
194
193
191
187
180
175
172
177
184
181
181
184
188
191
190
191
193
191
184
175
170
175
181
181
177
174
175
180
179
177
179
184
188
189
185
184
188
196
198
194
188
185
181
180
172
170
172
180
187
190
193
191
187
186
187
187
184
184
182
181
181
185
189
198
201
198
189
181
178
177
177
177
176
178
176
177
178
181
182
180
178
179
183
185
186
189
190
190
186
182
184
185
180
175
172
174
183
185
183
184
182
182
182
185
188
189
186
186
184
190
188
182
182
194
206
205
188
172
172
178
183
181
175
173
176
177
176
177
180
179
179
175
170
170
177
183
182
178
173
175
182
186
185
180
181
184
187
186
181
179
178
177
179
184
185
183
182
184
191
195
189
178
174
185
200
201
184
170
171
183
191
187
179
174
176
175
173
172
173
178
177
170
162
164
175
183
182
175
171
178
184
186
184
183
182
183
181
180
181
180
180
177
179
183
184
181
181
182
181
182
183
181
179
175
172
175
181
183
178
176
182
188
187
180
177
179
183
182
178
178
174
170
165
173
187
195
185
171
165
169
175
178
183
189
186
173
160
162
175
186
189
184
179
177
176
172
169
175
191
191
188
181
173
170
176
177
180
176
173
176
180
181
178
173
170
170
171
172
174
178
186
184
176
176
180
185
182
174
171
173
178
182
184
187
188
181
175
178
182
185
184
181
180
181
183
176
172
173
187
193
190
181
170
169
176
177
178
181
187
189
185
176
168
164
159
157
156
163
177
191
201
200
189
176
166
166
171
175
181
185
189
187
184
180
176
175
177
182
186
185
183
181
181
183
186
187
185
179
172
176
181
182
180
177
177
175
175
182
195
196
185
173
167
163
159
155
159
174
190
196
198
195
188
179
170
164
168
174
182
190
191
187
182
177
176
177
175
177
180
184
185
183
180
180
185
188
190
188
159
164
172
185
191
189
179
173
175
182
189
187
185
179
177
174
171
172
179
191
196
193
183
183
187
190
185
177
167
167
175
186
191
187
180
178
184
187
181
175
175
184
188
186
181
178
180
187
190
186
160
168
181
192
196
190
178
174
178
181
182
185
189
194
193
187
183
185
190
193
190
182
178
181
187
191
187
177
169
165
171
185
191
188
179
175
179
180
178
172
175
183
190
188
183
178
178
182
184
185
174
185
195
195
188
179
172
174
179
181
184
191
198
202
198
189
184
184
187
184
179
176
178
184
185
181
175
172
171
175
181
188
192
192
186
180
174
172
173
174
174
181
184
188
183
177
173
177
182
187
185
193
192
186
178
172
170
173
175
181
186
192
196
194
189
182
180
181
183
183
178
174
175
176
176
173
175
177
182
187
189
190
193
193
196
192
185
179
178
173
170
167
172
182
183
175
166
168
180
191
188
188
181
176
174
176
177
176
178
181
186
188
183
179
175
173
177
184
188
187
178
171
168
171
177
184
189
190
188
185
180
181
183
189
195
196
196
191
184
172
162
160
171
184
186
177
165
164
178
188
185
182
179
180
179
182
185
187
187
185
184
183
179
175
171
171
178
187
190
186
175
170
171
180
188
193
192
187
177
173
176
178
180
183
185
190
193
191
183
171
164
168
183
196
194
181
169
166
176
186
179
183
190
190
183
180
183
190
192
187
182
183
185
185
179
175
180
186
188
182
174
173
182
188
191
186
176
169
166
172
184
189
189
185
183
184
186
184
182
177
178
184
191
197
192
180
171
169
179
188
181
190
196
196
186
174
174
182
187
184
179
181
186
191
186
178
180
184
186
181
179
182
184
185
183
176
166
159
160
172
188
196
193
188
184
184
185
184
185
187
187
184
183
182
181
177
171
173
182
190
189
191
191
189
185
177
174
177
182
182
178
179
182
185
183
179
179
183
186
187
187
184
181
176
180
185
180
168
159
164
178
191
190
183
179
180
185
186
188
184
179
171
167
170
174
176
174
177
186
189
187
180
178
181
186
186
183
179
178
183
183
182
180
181
179
179
179
184
189
194
190
185
177
178
187
199
199
185
169
164
177
190
189
180
175
179
185
185
179
172
165
162
165
171
180
184
184
184
186
186
180
171
170
177
188
192
186
179
179
183
187
188
186
182
180
181
183
186
190
190
188
185
184
185
188
194
196
191
180
177
185
192
191
181
174
178
186
184
173
162
161
165
173
178
183
186
185
183
184
183
178
174
176
180
184
186
184
181
181
183
184
184
184
184
184
185
186
186
183
179
182
187
189
183
177
177
180
184
182
181
186
193
191
181
175
178
185
184
178
173
173
175
178
179
177
177
176
174
176
181
180
186
186
183
181
183
186
191
192
182
175
172
175
179
183
184
182
178
171
168
174
181
184
179
173
173
177
178
177
176
180
187
189
182
178
179
186
191
193
189
185
182
179
179
177
176
175
173
174
181
181
189
187
182
182
190
196
199
191
181
174
173
175
177
178
173
172
171
169
168
169
171
175
177
178
183
183
181
178
177
179
183
186
185
184
180
182
189
196
196
191
183
180
182
183
183
183
180
177
176
173
181
179
177
182
191
194
185
174
169
173
179
182
179
174
167
169
176
183
181
176
168
168
175
181
182
182
183
186
188
185
181
182
183
185
178
172
172
181
189
188
183
182
185
190
191
188
183
178
172
169
176
174
172
177
183
181
171
159
161
172
182
185
182
176
173
176
185
192
191
185
178
175
177
177
174
172
178
189
197
191
180
172
174
179
178
168
164
167
177
184
183
181
184
186
187
184
181
179
175
176
177
175
173
173
177
178
174
171
170
174
179
182
183
181
183
185
188
188
187
186
188
188
184
180
175
172
175
183
191
191
181
168
164
173
182
179
171
168
172
179
179
178
176
177
178
177
177
180
187
179
175
176
179
181
181
181
181
179
178
174
172
173
177
181
188
189
187
180
177
179
187
188
187
186
186
187
181
177
182
187
183
171
165
173
183
185
180
174
172
172
174
175
177
176
176
177
180
181
186
171
170
177
190
194
191
182
178
175
174
171
171
169
169
173
180
187
186
180
175
176
178
180
182
185
191
192
185
174
177
182
182
173
168
171
179
184
185
183
178
171
171
175
179
180
180
179
179
176
174
166
169
177
191
197
193
181
176
175
176
178
174
171
171
173
178
185
187
186
180
176
175
173
174
177
184
185
182
176
179
181
179
171
167
170
176
184
192
197
189
181
174
179
184
185
181
178
178
178
172
170
170
176
182
185
183
177
178
187
193
191
184
179
180
183
187
192
194
190
181
176
172
172
173
174
177
178
180
184
187
186
177
169
167
173
180
187
196
202
196
185
178
184
191
190
183
177
179
186
187
174
170
169
175
175
170
170
179
193
199
195
187
184
187
193
199
200
197
189
179
172
171
173
179
181
183
183
189
195
197
192
183
180
183
187
188
185
187
192
189
183
180
184
189
190
183
181
188
196
200
178
172
179
184
181
171
167
169
178
186
188
188
187
186
190
195
197
191
182
176
173
173
181
188
191
190
190
193
194
194
190
190
195
203
199
187
179
179
186
190
186
180
176
176
175
179
187
195
196
193
179
181
189
197
196
186
174
167
163
170
181
191
190
185
184
185
185
180
175
173
177
183
188
190
190
187
183
185
190
189
187
189
196
202
194
180
172
178
188
197
192
182
172
162
160
170
184
191
188
179
179
180
187
195
198
192
182
168
160
168
183
192
190
181
178
183
185
179
172
173
181
185
188
186
179
175
174
176
182
187
186
186
183
183
177
172
171
178
186
191
189
182
172
164
162
169
179
183
178
171
171
171
175
184
196
194
183
170
165
177
187
191
184
174
175
184
187
183
178
176
183
188
185
178
170
169
168
174
182
188
188
184
180
175
173
176
176
180
186
184
182
177
174
177
180
183
183
181
177
175
168
169
173
183
191
192
182
170
167
177
187
184
173
166
170
180
184
180
179
182
186
188
184
176
169
167
169
174
180
185
184
182
180
180
183
185
187
189
192
187
179
172
172
179
190
193
192
188
185
186
179
178
177
180
184
186
182
173
169
174
176
171
168
169
176
181
177
174
176
181
185
186
185
181
174
169
168
176
181
179
174
171
175
182
189
193
193
196
195
190
181
175
172
175
183
186
188
189
189
189
191
187
180
179
179
181
183
181
177
174
170
170
176
185
190
187
178
172
176
179
180
183
187
191
185
178
175
182
185
180
172
168
172
180
187
191
192
189
187
183
182
181
181
178
176
173
177
184
186
184
192
186
181
180
179
178
179
178
178
178
180
185
192
196
194
185
177
175
178
179
179
179
186
192
191
189
188
192
192
189
183
176
176
180
183
187
181
173
169
170
179
187
192
186
177
171
173
179
182
180
187
180
177
179
178
177
169
165
168
180
193
198
195
186
178
173
173
175
179
181
179
179
178
181
185
189
193
195
194
190
186
184
180
175
173
174
175
172
168
166
170
180
188
186
179
176
179
186
190
184
188
180
172
169
174
176
168
161
166
181
192
192
181
172
167
170
173
176
177
179
180
181
176
170
170
179
186
191
188
184
183
183
180
171
163
164
176
184
184
174
169
174
178
180
180
181
187
191
192
190
188
183
174
170
174
179
177
176
179
183
181
177
171
171
173
178
180
181
179
178
180
182
179
171
168
173
180
183
181
178
177
182
181
175
168
168
178
187
190
184
176
174
179
182
185
187
188
190
191
188
182
182
182
185
186
182
181
189
193
187
173
165
170
179
183
180
182
186
188
187
185
183
183
183
181
181
181
179
174
174
178
182
183
183
183
182
181
180
182
183
182
180
182
185
188
188
188
189
190
188
177
178
186
195
192
181
179
186
193
185
170
163
171
184
185
179
175
183
194
198
192
184
183
185
188
188
181
178
174
176
180
182
184
188
194
193
183
178
178
182
183
179
182
187
190
192
195
197
197
196
178
177
183
189
189
180
172
174
180
181
173
168
174
183
186
179
174
177
186
192
189
179
174
173
177
180
180
180
180
181
183
184
185
189
195
194
189
184
181
183
183
179
177
181
188
194
199
199
196
193
182
182
182
183
185
183
176
172
173
181
182
180
180
184
189
186
176
169
170
176
181
178
170
166
166
172
178
181
183
184
183
184
185
187
189
190
187
183
184
185
186
183
178
177
183
191
193
190
183
176
182
188
189
191
192
188
179
174
177
182
184
183
184
187
190
186
173
163
160
170
183
189
185
179
177
179
180
181
180
180
179
180
180
180
179
176
172
172
175
184
190
192
183
175
176
177
178
178
175
171
181
187
193
200
199
191
182
179
182
184
182
183
188
192
191
186
174
166
165
176
189
198
195
190
189
189
187
182
177
176
175
176
177
177
172
165
160
162
176
187
194
194
188
181
178
176
174
177
178
181
183
187
190
193
190
185
182
184
187
185
180
184
191
193
193
187
182
175
175
180
191
197
194
189
186
188
188
187
181
175
173
175
181
182
177
169
165
174
185
191
189
186
185
188
189
188
184
184
189
193
191
188
186
184
181
180
180
183
187
188
190
192
191
190
187
186
187
186
182
182
184
189
189
186
183
180
183
185
185
183
178
182
187
190
186
180
180
185
189
187
182
176
183
190
195
194
192
190
190
192
193
190
185
182
180
180
178
180
186
192
195
192
186
180
180
182
185
190
188
183
179
180
184
185
183
178
175
179
186
190
193
192
191
190
188
182
179
179
182
180
179
180
185
190
192
192
194
192
188
184
182
184
184
185
188
187
184
182
185
186
183
178
173
171
176
179
184
188
187
183
176
170
172
178
180
178
173
176
185
194
198
195
189
182
176
172
165
168
176
181
185
187
188
190
189
188
189
189
185
181
173
181
186
188
190
193
193
192
188
183
177
170
168
171
178
183
185
185
185
181
175
167
166
171
176
176
175
176
180
185
188
186
184
180
171
162
161
167
179
184
185
185
186
187
187
185
183
181
182
182
181
187
190
188
188
193
197
196
190
181
178
174
175
180
184
186
185
180
176
177
175
176
175
171
173
175
177
180
179
173
169
174
180
181
176
171
170
178
183
184
179
178
181
184
185
183
180
179
181
185
192
197
192
186
182
188
193
191
184
178
179
182
185
186
186
183
181
175
170
170
175
183
185
181
175
176
183
186
182
172
167
170
181
183
183
180
182
183
185
181
181
182
186
187
186
184
183
183
184
187
168
168
178
194
204
200
183
171
169
169
170
174
189
201
202
190
185
189
199
205
197
187
178
172
172
179
188
191
181
170
169
172
175
177
181
186
181
165
151
156
173
186
190
186
184
182
180
177
176
182
189
189
189
187
187
188
182
175
173
171
172
177
185
192
191
186
181
183
190
192
186
178
173
170
171
177
184
191
189
185
183
181
179
179
182
184
177
164
157
164
178
184
182
181
181
180
177
172
169
173
193
198
192
181
172
175
175
174
171
176
186
188
183
178
178
178
174
168
162
164
170
175
175
175
175
175
176
180
184
191
192
188
184
183
183
181
175
166
169
177
188
193
191
184
179
175
173
172
171
173
179
182
183
180
180
180
177
171
167
176
189
192
182
173
171
175
171
160
152
155
165
174
175
176
177
176
173
176
179
184
189
191
193
189
184
177
174
172
174
180
189
195
193
184
177
174
174
176
177
177
166
164
168
184
197
203
192
176
168
172
180
181
179
173
175
179
178
176
173
171
172
173
173
176
182
187
185
179
176
174
178
189
195
189
181
174
175
179
178
175
178
185
185
182
176
177
182
185
181
178
169
165
169
182
200
207
200
188
180
175
174
177
180
181
180
183
185
188
194
189
181
173
175
183
190
189
184
178
174
171
173
181
188
186
177
173
176
179
176
170
170
177
182
181
179
180
184
184
180
176
176
183
183
187
189
192
189
187
184
179
177
179
184
188
183
178
175
183
190
191
184
181
185
191
189
179
170
170
175
180
181
184
187
185
179
177
179
176
173
168
172
180
184
182
181
180
180
181
178
176
182
191
194
189
183
179
175
175
178
178
179
181
185
186
180
170
164
168
178
184
186
189
189
189
177
165
160
168
183
192
194
194
188
184
182
182
181
175
173
168
171
179
184
184
181
177
177
180
187
183
185
191
190
184
178
177
177
178
178
178
177
180
181
182
178
171
167
170
177
184
186
189
189
182
173
165
167
174
185
191
192
187
180
174
173
176
176
174
170
167
168
172
182
187
183
177
176
180
189
188
187
188
182
177
172
176
187
195
192
182
176
178
182
184
181
177
179
185
186
185
185
187
189
186
181
180
180
183
188
188
183
174
166
160
161
167
173
174
171
167
166
171
184
192
187
178
173
175
181
186
189
188
187
179
171
170
181
193
194
184
176
178
185
190
185
182
184
187
185
182
181
185
190
194
191
191
190
191
196
197
192
180
172
167
168
175
179
182
179
173
170
175
187
194
190
179
169
166
172
178
188
190
195
190
178
168
169
177
182
179
176
179
188
193
192
186
185
184
181
176
176
183
189
191
190
189
187
190
196
201
200
192
187
184
183
188
188
186
182
178
173
174
178
181
180
172
168
166
169
175
188
186
191
190
185
175
168
168
171
177
178
182
188
193
192
193
189
184
179
177
175
178
179
181
181
183
181
179
180
185
191
191
188
187
187
189
189
186
181
175
168
164
164
166
169
172
171
174
176
177
183
179
177
181
185
187
184
178
179
183
187
187
186
188
190
191
190
190
187
183
177
172
169
171
175
178
178
174
172
174
178
185
187
184
182
185
187
185
178
169
165
162
163
168
174
180
184
186
188
190
175
172
169
173
178
189
193
190
191
191
191
189
183
180
179
183
186
188
187
184
178
174
173
172
173
176
179
181
180
178
182
186
186
182
178
180
186
188
183
175
169
170
174
178
185
190
192
195
195
193
171
173
175
175
176
180
187
191
192
190
189
185
177
171
171
176
181
181
178
176
177
182
181
175
170
173
180
187
184
182
180
185
188
183
177
177
186
195
197
188
178
173
175
180
184
189
192
193
187
181
177
185
187
184
183
180
184
188
190
188
187
184
177
174
172
176
179
178
171
168
175
184
187
178
168
170
179
188
186
178
175
182
185
184
177
178
187
199
202
192
180
174
176
178
179
182
185
185
177
175
183
189
192
193
192
189
186
186
186
186
187
189
187
184
180
176
177
178
177
173
173
179
184
179
172
170
175
183
184
177
172
173
180
183
184
182
187
192
192
187
180
177
175
177
181
183
183
180
174
177
180
182
183
187
193
191
185
180
180
180
185
190
194
191
181
174
173
181
185
182
172
169
176
180
179
172
170
177
182
183
176
172
174
182
188
187
179
173
174
176
179
175
173
175
185
192
189
180
174
177
173
173
174
177
182
183
179
174
170
173
180
185
188
186
178
169
171
183
189
186
174
166
172
182
182
174
168
170
181
187
186
179
173
178
187
186
178
168
167
173
179
176
172
173
185
195
192
183
177
178
175
173
173
174
176
178
178
176
175
174
175
180
183
182
177
172
176
183
186
184
179
174
176
180
179
179
176
173
176
182
189
187
177
173
176
183
182
177
173
175
180
179
176
174
178
184
185
181
178
181
175
172
174
178
184
184
186
182
179
176
177
181
181
182
181
181
185
182
178
178
184
188
184
175
172
182
189
184
176
177
187
196
189
176
170
172
177
177
177
179
182
182
181
178
175
173
174
175
175
177
171
169
174
186
196
198
190
181
175
174
177
181
181
181
185
190
189
183
174
173
185
192
188
177
172
181
194
189
177
174
182
199
200
190
175
169
168
175
180
184
184
182
181
180
179
177
174
170
166
169
174
170
175
187
197
199
190
181
175
177
184
183
178
179
183
187
188
183
177
177
183
191
191
182
176
179
182
178
172
171
179
189
197
194
188
181
178
180
184
188
186
181
178
181
184
182
175
170
167
171
184
178
177
182
192
194
187
182
186
192
192
186
178
178
180
184
187
184
181
178
180
186
192
192
184
177
171
167
170
175
182
185
184
184
189
194
192
188
185
182
181
180
180
183
184
180
174
173
175
184
187
179
177
185
189
187
183
184
192
202
199
191
183
181
184
185
186
185
181
176
177
181
188
190
188
181
177
175
175
180
186
184
178
176
178
184
186
182
176
173
176
183
189
187
180
171
171
178
187
194
178
178
183
191
190
183
179
180
187
197
200
197
188
180
180
184
187
183
176
173
174
176
177
180
182
186
189
186
178
175
178
182
182
176
170
167
170
175
177
178
183
191
193
187
173
168
176
187
193
193
175
177
187
192
189
183
177
175
174
184
197
200
190
178
175
183
189
184
176
172
174
175
173
171
176
186
191
187
177
167
167
178
184
184
175
167
168
177
188
196
198
195
189
178
172
175
187
196
195
187
178
176
179
182
184
183
180
175
171
180
195
200
190
177
174
183
190
188
178
175
176
175
172
169
171
175
180
179
176
171
173
177
181
186
184
178
176
179
188
196
197
187
179
172
171
181
192
197
191
183
181
174
171
174
180
183
180
177
177
186
195
197
187
174
173
181
185
185
180
178
179
179
176
174
172
172
176
179
182
186
183
176
175
180
186
185
179
177
179
182
181
173
167
163
171
179
186
189
188
186
185
176
174
178
180
181
179
179
185
192
194
187
174
167
170
175
177
179
180
181
183
183
182
180
178
177
175
180
184
185
180
172
170
175
181
182
179
176
178
179
169
158
154
159
169
177
181
184
187
189
188
189
187
185
181
179
181
184
190
192
186
173
165
168
176
177
174
173
180
184
185
186
189
189
187
179
174
172
173
172
166
163
167
176
181
182
182
184
186
180
170
160
157
167
175
178
178
180
185
189
190
193
195
192
184
180
184
188
193
190
178
171
172
184
189
185
178
176
183
187
187
186
191
196
191
179
167
164
165
166
163
164
172
181
186
186
184
182
183
179
172
171
177
184
187
182
178
179
182
181
188
191
194
192
186
182
183
184
184
182
179
178
184
191
191
184
178
177
184
187
184
182
184
190
189
181
171
169
174
178
177
175
175
180
183
179
173
168
164
165
169
179
192
197
191
180
174
178
177
171
185
185
185
184
183
182
177
170
167
173
182
185
182
175
174
174
174
177
181
186
184
179
176
175
180
180
180
181
185
187
183
177
173
171
168
166
164
161
160
160
167
178
188
190
182
176
173
179
179
178
186
182
177
172
177
179
175
165
162
172
182
184
173
161
161
168
176
178
179
183
183
179
172
166
169
176
183
190
191
187
179
174
169
164
163
165
169
172
174
172
174
177
178
180
180
179
182
183
187
189
183
178
174
171
177
180
177
173
171
178
183
182
174
170
171
176
178
182
182
183
182
180
173
167
167
174
183
191
190
185
178
175
172
173
175
176
179
184
185
187
184
184
181
182
184
186
186
185
187
188
175
174
177
184
187
182
177
175
179
184
184
184
184
184
183
178
177
185
190
192
187
181
175
174
176
176
180
183
182
180
177
175
176
178
181
180
180
183
189
190
190
187
185
187
187
188
185
185
187
187
168
170
182
196
196
183
169
170
178
184
186
184
184
181
176
170
173
184
195
198
189
180
175
175
177
177
177
174
175
175
175
175
178
180
181
178
177
182
187
190
187
180
179
180
184
184
183
185
190
196
167
172
184
194
193
184
174
172
176
183
187
185
178
171
169
171
177
184
187
186
181
177
175
173
171
171
174
173
172
169
172
178
184
187
183
179
177
182
188
189
184
175
168
172
179
184
186
189
194
199
174
180
185
185
187
185
181
179
180
183
186
185
180
172
173
178
184
182
175
171
173
177
179
173
167
168
174
174
173
174
176
182
189
190
189
187
184
183
184
185
185
177
169
169
176
184
190
193
196
196
180
188
189
188
184
182
180
178
181
183
184
186
185
183
179
177
177
174
170
172
179
185
185
180
176
177
178
174
173
175
179
182
181
182
187
189
187
179
175
179
186
186
179
177
175
177
183
190
195
190
179
184
191
194
187
178
173
176
181
182
181
179
183
185
181
177
169
165
170
179
189
190
185
180
183
185
180
173
170
172
176
177
175
176
182
186
181
177
174
179
187
191
192
185
178
174
176
181
187
187
172
176
186
193
190
180
175
179
182
182
178
176
177
181
183
181
175
169
171
180
187
187
182
178
180
183
183
177
169
166
167
174
182
184
183
177
176
178
181
182
186
188
192
190
186
181
178
183
188
188
176
179
185
187
185
183
182
182
183
184
186
187
187
183
181
184
185
184
179
181
182
183
182
178
176
179
186
187
180
169
165
172
185
189
183
175
176
182
186
181
173
174
180
186
184
182
189
194
193
190
184
187
187
184
182
181
181
181
180
185
191
198
194
184
178
181
187
192
189
182
178
181
185
184
177
177
183
189
186
179
172
174
179
180
177
174
178
186
187
179
168
162
165
171
174
179
192
202
199
190
181
189
190
185
181
179
179
178
180
182
186
188
187
183
180
182
187
193
191
184
177
178
182
184
180
174
173
176
179
180
181
179
175
173
173
173
177
185
187
180
171
162
161
162
168
176
186
194
191
185
177
188
192
189
185
181
181
182
186
189
187
183
178
183
187
190
188
190
191
186
179
174
175
179
180
174
169
166
170
178
185
185
182
175
171
171
175
180
184
182
175
170
168
170
173
178
179
178
177
178
185
192
193
190
188
187
183
185
192
199
197
187
182
185
192
194
190
188
190
190
185
175
175
178
183
180
176
173
175
180
185
185
183
179
173
171
174
178
183
179
178
180
184
187
186
183
180
177
175
176
196
197
192
189
188
189
185
182
184
192
197
191
183
185
188
188
185
182
182
185
184
184
184
187
185
183
180
184
184
184
180
175
175
175
174
175
178
184
184
179
180
183
189
191
188
185
187
189
187
185
[truncated: 209,940 more chars]
