# Supplementary material for: Evaluating flow modulating treatment response in intracranial aneurysms using black-blood MRI in vitro
Source: Commun Med (Lond). 2026 Mar 27;6:170. doi: 10.1038/s43856-026-01413-z (PMC13031954; doi:10.1038/s43856-026-01413-z)
Supplement: Supplementary file 14 — Supplementary Data 11 [file 43856_2026_1413_MOESM14_ESM.zip › Data_Sup_Figure_5c/pump flow rate 0 mls/BB1/without device/22_BB1/1_aneurysm_array.txt]

187
182
140
280
261
217
169
138
320
292
262
221
161
355
332
281
206
363
315
247
337
273
213
201
188
176
157
323
314
304
292
261
211
171
413
398
375
341
302
266
211
456
428
402
387
353
285
204
468
453
443
406
333
248
480
462
430
369
280
462
445
392
287
454
385
263
112
137
173
199
197
177
165
146
246
274
307
335
333
316
303
280
238
184
417
429
438
430
417
413
397
359
302
226
142
505
500
488
474
462
448
433
402
337
246
156
536
528
511
484
466
470
463
412
332
229
542
532
506
488
493
486
441
372
273
537
529
514
505
492
455
388
286
529
518
507
500
466
388
278
505
457
367
433
343
57
82
121
153
158
144
137
138
135
118
158
202
254
294
313
311
299
284
263
218
159
232
300
353
396
429
451
453
439
425
405
363
297
217
473
492
504
509
504
498
499
495
471
417
336
247
164
524
522
516
509
509
508
506
506
491
440
369
263
526
524
523
521
503
484
499
516
495
446
344
202
534
540
538
512
484
495
513
502
466
386
252
533
537
529
516
512
511
499
466
393
272
524
535
534
526
516
499
456
377
257
524
519
491
438
355
516
479
428
346
463
400
299
98
127
134
117
111
117
75
116
166
226
271
279
259
253
256
249
201
133
127
195
258
319
378
416
430
427
420
409
391
345
274
198
237
337
393
439
482
508
522
528
522
511
494
464
406
325
229
448
482
497
518
531
534
535
538
539
534
521
486
426
357
268
534
520
519
522
512
512
528
531
524
528
522
497
463
378
231
537
529
525
513
518
534
521
497
508
529
527
508
443
299
547
542
537
541
543
519
490
499
522
524
509
467
355
196
560
552
548
536
526
521
523
525
521
507
470
375
225
554
540
529
536
551
543
527
518
497
447
352
219
539
546
538
525
509
477
419
312
529
529
526
503
475
418
282
517
518
494
467
391
508
485
428
309
485
381
76
103
114
111
83
121
173
229
252
245
231
223
204
163
73
131
209
277
339
390
409
397
388
383
368
323
246
164
97
188
285
367
428
473
496
508
512
508
502
488
455
397
312
204
198
330
426
470
499
523
533
541
552
556
547
530
513
485
425
334
228
442
500
507
506
524
536
537
541
548
545
532
523
510
481
443
370
234
534
527
515
529
540
525
525
544
545
529
531
525
513
507
466
328
549
544
549
553
533
537
556
545
523
525
534
529
521
495
394
235
555
566
563
551
556
557
537
520
526
539
531
514
499
437
289
567
572
567
562
546
532
538
546
545
535
521
505
450
313
572
575
556
536
544
564
558
541
532
516
489
426
301
557
546
554
559
546
536
523
498
459
386
557
547
543
537
517
496
461
359
541
541
531
507
496
456
321
535
514
494
475
397
515
509
451
317
504
394
80
124
168
206
220
216
201
163
52
96
158
209
271
339
383
385
366
350
318
262
192
69
124
214
319
388
432
474
503
502
491
481
464
426
365
272
161
77
163
265
370
456
509
523
526
535
548
550
544
531
516
490
427
311
180
156
289
412
486
520
537
539
531
536
549
559
551
533
521
523
500
432
324
199
275
412
495
529
530
527
535
542
542
545
550
545
525
519
517
509
491
448
329
181
497
523
536
538
538
553
568
553
542
554
554
542
541
535
516
514
506
421
264
538
551
555
558
575
580
558
555
570
564
553
556
556
531
516
510
462
332
568
559
560
572
572
562
565
568
560
550
554
558
540
511
506
480
375
221
560
557
563
566
565
562
555
551
562
564
559
547
527
515
488
391
235
554
556
564
568
561
546
552
567
566
554
545
528
511
477
378
223
567
559
555
560
561
549
547
538
515
492
453
345
555
560
565
556
545
546
534
510
494
434
300
552
562
560
558
545
521
513
493
399
551
563
554
524
502
503
454
328
557
529
508
511
492
389
515
520
525
450
297
500
451
319
112
137
161
184
173
147
74
106
155
229
292
334
345
337
317
270
188
117
91
163
253
312
372
438
484
486
472
456
424
364
290
204
69
129
200
304
412
471
491
518
541
545
539
533
518
494
457
380
251
57
139
250
354
437
509
548
542
530
537
548
553
548
536
531
535
507
413
269
148
107
234
378
477
518
543
557
548
531
535
546
554
551
529
519
532
539
496
408
289
195
355
473
524
545
555
553
550
552
552
547
551
551
537
530
531
522
507
486
416
281
473
520
523
547
563
561
567
579
567
549
551
555
557
561
554
526
509
513
482
365
211
532
532
556
567
568
575
581
567
556
562
564
562
568
569
545
517
516
495
413
268
551
567
566
561
563
563
561
565
571
569
562
559
560
548
523
512
498
434
307
568
565
562
556
552
555
563
567
565
565
561
557
550
532
520
502
441
319
568
562
555
554
555
557
557
559
564
563
557
551
534
520
500
433
305
555
558
558
556
558
559
557
552
552
549
528
512
494
417
558
552
561
568
553
540
548
549
528
515
489
392
551
553
566
562
550
550
541
531
511
458
342
547
551
564
554
536
527
525
487
395
549
555
536
512
516
515
447
323
543
514
511
520
482
373
529
521
487
378
236
442
344
210
95
102
121
144
119
77
138
211
255
287
302
282
243
207
142
65
127
192
262
344
415
451
453
441
426
387
301
200
139
86
148
253
355
411
455
508
537
532
528
527
505
454
390
305
191
114
203
296
393
480
520
523
535
545
544
545
550
541
531
519
468
352
202
97
208
345
442
489
530
558
549
537
538
541
545
549
541
533
547
547
484
359
226
87
172
306
449
526
536
548
563
554
545
547
551
555
557
544
530
536
547
523
461
373
257
140
274
415
503
537
553
566
565
553
558
560
556
555
560
558
549
549
533
507
496
475
383
232
197
386
510
527
523
554
576
567
557
567
563
544
542
556
565
571
570
540
507
509
513
453
311
473
551
536
530
556
573
564
561
564
558
545
547
557
561
565
565
552
532
524
517
470
362
540
543
547
560
568
562
556
553
551
558
570
568
555
548
547
550
541
528
510
473
388
242
556
555
558
571
566
554
550
553
566
578
572
558
550
547
550
541
528
507
472
394
254
546
558
576
570
557
555
554
560
564
561
559
561
558
551
540
525
505
467
382
247
564
561
562
559
557
558
557
556
558
560
554
538
521
506
465
362
563
568
564
559
561
564
558
544
548
557
540
523
513
462
340
569
568
560
559
564
560
544
549
561
543
517
494
430
566
560
547
550
554
552
552
554
542
505
449
364
552
546
543
540
536
527
531
532
489
400
289
552
551
538
521
518
520
507
446
341
554
545
535
535
511
438
337
544
529
498
425
305
351
262
65
123
171
193
225
246
212
151
117
113
167
242
319
370
403
413
385
345
309
240
139
59
114
222
313
373
437
496
520
515
504
496
478
408
304
217
77
138
233
354
447
478
501
537
548
538
541
553
544
511
469
402
286
154
70
162
285
390
464
518
535
535
543
544
534
539
553
547
541
548
522
436
293
169
66
142
272
422
507
522
536
552
554
552
547
542
543
558
554
545
546
549
516
433
312
195
141
246
370
493
552
546
546
559
558
557
558
557
560
569
569
554
544
539
521
487
437
337
194
93
209
348
455
515
542
554
561
558
545
549
558
556
557
564
569
567
562
541
506
491
499
456
316
119
265
435
523
528
526
553
566
555
541
549
553
541
540
555
563
565
566
550
516
506
520
500
397
225
341
492
553
543
534
550
562
556
548
548
547
538
543
553
556
552
555
556
544
531
523
498
428
281
518
548
553
544
549
561
560
552
548
545
549
561
562
548
541
544
551
549
539
517
493
441
310
552
565
547
552
569
565
554
554
555
564
577
565
547
545
548
548
544
531
508
489
446
326
568
546
558
578
565
555
561
565
565
569
554
547
558
559
547
540
524
502
484
442
335
564
574
559
558
569
569
561
557
551
554
564
562
551
540
521
500
482
433
332
560
558
562
574
573
562
554
555
561
557
551
555
542
520
512
492
418
307
562
574
576
561
552
558
561
551
552
563
544
514
508
483
391
565
569
561
545
544
549
553
561
563
541
508
484
441
345
553
549
546
537
532
539
547
542
533
506
455
382
551
549
543
529
524
529
528
521
491
419
319
546
538
533
530
539
527
486
425
342
530
537
539
531
485
399
314
517
486
430
359
281
354
267
101
126
141
162
171
153
111
104
151
224
278
308
343
358
319
257
206
162
73
128
211
294
363
420
460
488
496
467
429
404
343
231
75
119
212
341
430
461
489
528
542
537
531
531
527
485
397
304
210
63
130
228
340
449
510
511
512
539
544
535
542
557
549
534
514
472
374
240
51
108
229
369
466
514
536
535
537
551
552
537
544
559
550
541
553
545
492
384
264
106
205
342
476
540
540
543
553
562
567
563
548
551
572
574
561
550
542
525
484
399
277
86
199
322
429
516
557
552
552
559
562
563
561
556
556
574
587
578
559
537
519
502
480
411
274
129
279
414
485
523
545
551
554
551
541
546
553
554
556
563
571
571
568
551
519
496
505
493
390
84
174
331
468
525
535
536
544
550
546
536
541
548
550
551
561
562
557
561
557
533
515
517
513
447
290
124
245
393
499
545
550
543
538
547
554
552
546
544
545
550
559
558
553
554
556
550
540
526
507
462
338
328
464
516
543
559
546
541
551
563
560
548
534
539
553
557
551
552
556
555
549
540
523
504
468
362
508
529
554
565
547
549
562
561
560
560
548
550
561
553
543
554
558
549
542
533
515
504
478
382
537
567
570
548
560
569
547
547
568
565
561
563
547
540
557
557
542
538
529
508
498
480
400
270
556
570
570
546
548
571
573
565
553
543
549
563
556
541
540
527
506
491
475
411
565
561
551
555
571
576
564
547
543
563
567
553
546
542
522
508
495
462
395
557
558
560
569
573
562
544
543
565
566
556
552
538
517
510
500
448
359
563
556
562
565
557
543
541
548
559
559
549
530
513
503
487
429
330
547
552
556
552
548
540
535
544
550
538
526
515
486
452
398
544
555
555
552
543
530
530
536
532
524
506
464
408
348
568
566
550
536
527
525
537
532
508
474
424
354
555
534
527
531
538
540
513
459
415
365
295
529
528
528
521
489
434
381
346
301
474
424
360
315
304
290
325
269
82
102
118
81
123
188
223
244
271
273
240
200
145
73
132
192
268
350
392
412
439
448
414
360
307
246
167
81
137
224
328
414
468
496
513
528
537
520
490
469
427
332
216
83
143
229
334
445
506
509
510
532
539
537
540
544
543
526
467
383
285
190
113
218
340
440
511
538
517
507
535
541
531
543
555
545
532
532
505
436
327
214
85
177
316
445
512
536
545
537
538
559
563
550
557
567
548
535
546
547
514
453
355
225
67
152
282
413
505
538
543
551
560
569
575
572
556
559
575
575
566
554
540
527
513
464
360
221
116
256
393
476
522
544
551
559
564
567
564
557
551
555
566
580
583
568
545
529
517
503
462
350
73
173
341
462
505
527
548
551
553
552
549
547
548
551
553
559
564
569
564
555
536
515
505
504
438
274
108
238
393
490
527
545
550
538
540
547
545
543
551
559
562
566
562
555
552
556
548
530
517
509
469
336
157
314
442
501
537
560
554
533
539
563
561
543
542
553
561
567
564
559
557
557
550
543
529
508
473
374
202
384
493
513
534
561
551
538
545
566
567
545
524
531
549
552
554
562
571
563
545
537
530
513
481
401
260
422
523
527
540
554
546
548
554
552
562
557
528
524
545
544
543
560
568
550
538
533
527
518
496
426
302
522
536
558
558
545
558
559
533
542
565
553
541
553
544
539
555
548
533
536
542
526
515
504
451
344
569
567
551
564
561
533
539
565
566
555
549
540
542
553
545
530
544
546
524
502
494
464
375
572
559
562
561
549
547
559
567
562
544
535
555
565
547
534
542
540
521
497
480
459
380
561
563
558
553
554
562
561
542
535
557
568
550
534
532
529
518
498
476
439
357
571
560
550
551
554
549
544
542
553
560
547
529
523
522
513
502
482
428
328
561
542
548
549
548
549
551
546
547
541
523
522
520
502
487
474
414
540
546
554
553
553
552
541
536
538
527
521
508
484
462
442
383
548
557
555
548
541
532
529
536
525
506
489
470
439
395
555
545
537
533
531
531
531
513
484
470
450
400
337
532
530
530
531
529
510
475
454
443
404
339
525
508
498
482
442
407
408
395
345
293
491
446
408
369
350
358
348
312
422
367
348
345
339
78
127
166
203
236
223
183
110
148
210
289
332
355
381
378
344
309
251
169
58
129
218
296
378
454
483
483
495
504
487
451
398
334
257
82
144
241
341
428
491
528
539
537
536
547
549
530
507
481
420
320
202
141
243
353
440
503
531
522
517
534
537
538
549
555
546
537
510
449
360
274
102
200
327
441
502
532
542
518
507
537
546
538
550
565
545
529
534
521
473
406
319
60
146
272
409
497
526
539
554
545
538
560
567
559
565
577
548
526
540
545
520
491
432
314
102
221
367
475
516
526
539
559
567
569
571
566
562
565
569
558
552
553
547
534
524
496
423
297
74
165
318
450
507
518
531
549
561
567
571
565
550
548
552
555
560
574
569
552
544
531
510
488
413
262
107
234
396
493
516
529
545
551
553
561
557
549
543
549
552
554
559
570
562
550
548
536
511
508
470
330
145
302
445
508
529
554
558
541
546
562
551
542
551
564
567
569
565
559
551
550
549
545
525
513
485
374
60
192
369
480
513
541
572
562
537
544
567
562
540
544
561
571
573
565
555
555
556
546
546
537
516
484
407
266
82
235
422
510
515
535
563
556
539
543
566
570
541
521
535
555
556
554
557
565
561
544
538
539
522
488
436
322
106
261
449
530
523
533
546
546
549
546
548
565
556
517
517
543
548
549
564
563
547
537
538
541
529
504
461
370
277
449
527
530
540
548
541
553
551
535
548
561
535
527
546
547
547
551
545
529
537
553
544
529
512
482
413
279
537
563
558
544
556
557
538
544
558
552
550
552
546
541
544
535
524
547
565
546
516
503
492
440
569
566
549
556
561
556
549
549
556
565
556
538
542
550
536
527
544
559
540
505
492
497
453
559
554
560
565
560
551
543
549
564
553
538
549
558
538
523
530
542
533
506
498
499
444
557
568
568
557
545
540
542
549
550
546
552
555
536
517
526
536
525
511
513
501
422
557
566
555
538
542
543
542
547
549
548
547
532
519
525
533
514
500
509
485
393
567
556
537
544
548
543
544
547
543
542
538
523
520
522
503
485
484
450
357
560
538
544
548
544
542
543
541
538
536
516
505
504
499
480
459
408
549
548
548
543
540
541
537
530
520
506
492
497
494
470
431
371
563
554
544
539
534
529
520
506
491
494
495
468
429
392
538
529
510
506
509
483
468
483
480
428
379
354
525
495
483
484
459
439
445
440
399
359
510
468
445
433
419
403
390
378
355
456
412
410
408
388
370
365
401
402
397
383
133
169
199
220
204
110
157
232
286
335
373
355
301
259
92
171
231
301
380
426
445
470
470
448
423
364
267
169
58
111
208
314
388
452
511
531
516
513
528
535
517
472
412
345
243
66
139
236
354
441
490
520
546
555
545
534
543
561
553
528
508
480
409
284
183
119
229
353
454
500
515
525
522
526
546
550
545
559
568
550
532
529
496
428
354
284
72
177
304
427
501
517
523
538
526
517
545
562
550
561
582
555
525
534
530
497
464
414
288
114
237
378
480
518
522
538
563
555
537
553
565
559
571
583
548
522
541
550
526
507
483
388
238
72
168
311
447
514
519
521
544
565
562
558
558
555
558
569
566
544
538
554
560
547
524
502
461
364
216
109
234
386
490
521
519
529
549
558
560
564
559
544
549
553
548
546
563
564
556
556
542
510
496
458
321
149
299
444
510
518
528
547
552
556
563
560
550
541
545
549
549
560
575
562
541
549
547
521
514
495
379
208
76
192
360
482
522
532
554
559
551
558
566
553
536
543
557
560
564
566
561
551
542
546
549
536
526
505
409
256
81
234
411
503
529
551
571
562
549
553
567
552
532
542
561
569
568
559
544
542
550
545
544
543
529
502
441
317
102
270
446
518
526
549
564
556
548
546
558
563
541
529
547
564
558
550
541
542
551
542
541
547
530
500
469
381
135
300
468
531
525
535
548
549
548
544
546
564
554
525
529
550
550
548
551
548
540
538
542
550
533
507
491
436
296
152
315
471
532
529
536
547
544
550
549
546
559
557
530
529
549
550
545
552
542
529
539
554
552
535
512
499
468
354
464
520
535
555
553
542
551
558
554
554
554
543
548
559
548
538
537
532
525
543
563
551
524
505
505
485
384
516
541
566
559
543
549
559
559
555
542
543
566
570
547
534
533
528
523
538
559
546
516
504
511
491
388
541
558
557
550
557
561
561
553
537
538
564
569
548
542
542
530
521
532
545
540
519
515
525
490
380
551
561
567
562
554
547
536
534
546
554
548
547
547
531
521
530
541
534
524
530
531
482
380
559
556
555
549
539
539
537
537
540
543
544
546
532
520
527
540
527
512
517
515
462
377
547
556
549
535
544
546
537
536
537
539
546
541
517
518
535
525
494
487
483
434
365
578
553
531
538
546
538
536
539
542
546
541
512
508
526
522
489
475
463
405
557
532
541
551
544
541
544
541
533
521
507
503
515
509
493
485
458
387
541
555
565
557
548
536
527
515
501
500
512
508
485
480
484
449
373
549
559
554
537
516
512
512
497
493
515
511
473
453
450
408
535
538
530
507
502
516
507
490
500
503
471
438
405
355
537
539
520
505
501
497
486
471
462
454
425
371
555
536
495
471
476
474
450
427
420
395
495
461
442
443
446
428
399
368
374
382
392
376
350
320
140
187
253
304
336
345
316
255
152
210
279
354
411
454
485
468
419
371
298
67
141
240
322
388
451
485
497
518
529
521
508
456
364
256
51
105
182
293
395
454
492
531
545
523
511
529
552
550
521
474
423
329
187
113
219
332
443
503
517
524
544
557
549
533
538
559
559
538
518
514
471
362
248
70
194
329
440
507
517
509
518
524
531
557
563
555
562
574
551
525
530
527
478
422
361
126
268
405
490
515
506
514
540
537
523
552
574
559
565
589
562
524
534
541
517
503
477
367
82
190
338
462
516
519
516
540
568
558
536
543
558
555
570
587
553
525
546
561
533
513
508
444
303
116
255
401
501
529
526
535
556
561
550
544
543
544
554
569
568
543
533
556
569
555
524
501
484
418
273
60
152
313
450
515
523
528
548
558
552
550
556
551
542
550
562
552
548
561
562
554
557
544
514
505
491
376
88
197
362
481
515
515
531
550
555
557
563
557
549
541
544
546
547
561
579
564
535
543
549
532
526
515
423
258
109
247
409
503
527
528
541
554
556
566
567
548
536
542
546
547
555
563
562
552
539
536
542
541
537
523
446
305
120
287
449
515
538
554
558
556
559
562
558
543
533
543
553
557
561
552
534
534
548
542
538
542
536
518
475
366
139
318
473
523
538
560
560
553
555
549
544
547
544
543
557
562
555
543
526
525
542
541
539
546
532
510
498
430
274
173
346
490
532
535
551
558
553
554
543
542
556
551
542
555
560
547
541
540
536
536
537
541
550
536
508
507
478
348
189
360
493
533
532
548
556
553
554
552
554
558
550
540
550
558
543
538
545
542
535
534
541
549
537
512
504
497
409
348
483
525
534
552
556
550
553
559
561
556
544
537
553
559
544
532
535
536
532
535
543
543
529
512
506
502
436
466
516
536
555
557
548
550
556
560
555
537
534
556
568
547
528
530
530
530
534
542
538
523
516
515
501
434
512
535
552
554
551
553
552
556
554
534
530
554
565
546
535
535
532
530
532
538
536
528
525
525
504
428
531
539
550
563
566
556
553
552
537
530
545
551
540
542
543
538
536
533
534
535
535
535
529
504
439
540
561
567
560
549
550
551
549
541
540
537
535
539
543
539
530
529
533
534
528
520
517
499
448
563
560
548
546
544
542
551
549
539
534
531
533
544
540
513
513
542
543
511
491
499
491
447
540
563
566
543
528
540
548
541
536
533
533
543
538
511
510
543
542
500
481
494
483
425
577
589
550
527
540
552
546
536
535
534
536
532
520
519
527
517
498
502
510
476
406
581
557
531
544
565
558
539
533
530
522
515
516
521
505
484
497
523
520
465
385
550
527
534
554
556
540
527
521
514
506
509
518
505
482
490
510
492
429
355
528
531
541
537
519
513
518
514
508
514
512
498
486
474
439
380
537
534
532
521
515
516
523
518
503
495
494
479
440
383
321
547
540
533
517
512
516
516
495
476
475
463
405
325
518
519
507
495
496
502
490
464
439
400
331
426
437
446
454
449
434
402
343
274
193
252
315
382
431
454
449
415
357
279
145
242
334
408
464
500
526
547
537
501
461
383
273
75
132
212
315
405
461
499
516
516
530
546
550
544
512
442
357
242
84
167
262
363
446
491
511
537
547
525
512
529
549
554
544
522
489
415
268
63
181
305
410
490
529
529
529
542
555
551
539
543
554
553
543
530
535
516
430
316
248
126
285
422
494
521
520
518
527
527
528
554
568
558
558
569
553
525
529
544
515
474
422
305
89
197
362
480
517
510
501
518
548
543
523
548
572
556
559
583
563
525
535
550
533
526
518
416
227
133
274
421
509
528
522
525
547
566
557
539
542
552
545
559
583
557
529
551
568
538
518
523
482
354
188
66
178
343
472
528
536
542
558
566
555
543
543
543
541
545
564
571
548
534
553
568
553
529
510
506
463
327
83
214
391
503
532
530
544
565
565
547
544
550
550
544
548
560
554
550
555
553
549
554
547
524
521
514
425
240
113
258
422
513
522
516
529
551
556
558
558
554
548
544
543
542
541
553
568
555
536
539
547
539
533
527
460
309
146
308
451
515
526
521
528
548
561
566
562
545
539
539
537
534
539
550
553
550
542
535
535
538
536
528
477
356
165
348
482
519
535
544
542
552
567
562
545
536
536
541
543
541
543
541
536
539
549
541
532
534
531
523
498
413
269
179
369
501
527
541
561
553
550
565
551
527
533
541
551
557
551
539
539
529
532
546
542
537
538
528
513
515
467
325
205
387
511
534
544
567
562
554
559
546
531
539
544
555
568
558
536
532
536
537
541
535
538
550
539
511
514
496
386
218
399
509
533
541
560
563
558
558
552
547
545
539
548
564
558
533
527
536
540
539
527
529
548
545
517
504
502
444
303
201
385
498
524
535
550
557
557
557
556
556
548
536
538
554
556
537
525
531
539
538
528
528
536
541
522
505
502
473
155
346
479
515
529
544
554
557
556
553
552
547
530
530
548
553
539
527
529
537
538
534
532
531
528
525
513
506
476
290
447
509
526
541
551
560
557
548
547
546
531
529
546
548
536
531
536
539
541
539
535
531
529
528
519
508
471
381
502
534
538
547
564
565
548
549
556
543
537
544
541
533
536
543
546
550
540
529
532
539
530
519
509
484
413
536
542
555
567
560
544
548
562
558
548
542
538
533
537
543
543
538
526
524
535
539
526
512
510
498
437
553
562
560
549
539
542
553
561
554
542
538
533
532
538
537
519
515
534
546
531
508
508
511
499
438
535
539
553
549
535
536
549
553
545
537
530
528
536
538
519
518
545
550
517
501
508
512
488
425
520
553
563
541
529
539
553
545
532
528
528
536
539
533
527
529
525
510
509
520
513
476
409
538
561
556
534
537
551
544
525
528
536
535
533
530
522
500
495
508
522
528
512
463
383
556
557
531
531
544
542
531
529
530
524
518
516
511
494
488
506
520
518
494
432
339
569
540
529
531
538
538
527
517
514
514
513
508
502
499
504
502
491
461
383
271
562
554
536
527
524
517
513
515
523
520
505
496
496
498
484
456
407
311
562
558
536
519
518
519
521
521
518
502
489
494
498
469
408
321
522
527
522
526
527
520
519
520
514
503
492
473
421
322
428
467
496
503
508
515
519
514
486
436
375
300
397
411
433
434
412
361
283
298
373
433
484
515
525
517
486
439
371
269
172
254
354
449
510
536
543
553
565
558
537
510
445
347
246
60
136
224
303
387
465
509
527
527
518
525
536
540
542
535
497
440
334
52
123
234
336
414
470
506
521
541
550
531
520
534
540
539
543
547
538
483
347
202
110
252
380
458
503
535
542
539
543
551
551
551
554
555
548
544
542
548
546
483
380
298
81
195
374
488
515
519
528
540
544
529
517
539
561
558
554
560
557
536
533
551
541
510
462
349
127
276
437
517
522
513
517
535
551
541
519
538
557
546
542
568
562
536
542
554
539
536
536
443
264
80
187
348
470
517
528
538
540
544
552
555
550
553
552
535
543
568
557
535
553
564
534
519
529
498
384
224
105
249
414
505
529
541
561
568
556
543
546
557
557
548
535
547
564
550
535
547
557
543
526
521
519
487
366
131
297
457
531
540
539
555
567
557
547
547
556
557
551
544
547
550
548
544
542
543
551
549
535
530
525
459
287
157
332
473
531
531
519
531
552
555
554
557
554
550
548
543
536
537
545
549
544
540
542
550
542
531
524
486
357
81
191
368
488
521
524
518
526
551
558
557
554
545
538
539
537
530
530
537
546
548
545
539
536
533
527
519
497
408
262
94
207
395
504
521
529
534
536
555
571
555
539
536
535
539
538
532
530
533
539
546
550
543
533
528
522
520
511
456
327
90
215
408
520
529
539
555
546
553
572
552
522
528
539
549
552
539
529
532
538
543
549
544
540
538
522
511
521
488
377
85
224
417
523
536
552
573
560
552
563
547
522
528
540
553
563
549
530
530
536
540
546
537
538
550
536
515
516
505
420
286
81
243
425
515
533
552
570
563
555
555
546
535
535
537
548
559
551
533
528
531
539
542
525
522
545
552
525
506
503
468
356
235
417
505
524
538
550
552
559
558
550
547
543
536
539
546
546
536
527
528
538
541
523
519
539
551
533
506
501
498
405
201
384
489
513
526
535
551
564
564
554
546
538
531
532
539
540
534
529
531
538
541
536
533
534
535
532
518
509
504
428
153
321
456
507
522
536
549
567
566
548
539
536
525
529
541
535
529
531
539
543
548
545
539
532
529
525
519
511
498
443
240
404
507
539
538
548
565
564
543
541
549
543
541
546
534
528
537
544
546
550
544
531
530
532
525
514
508
503
471
343
497
545
544
550
562
556
538
544
567
567
551
542
536
535
540
539
539
541
531
521
530
537
527
510
504
510
491
389
461
541
554
559
560
550
535
543
567
573
554
539
539
540
537
531
530
528
525
525
534
537
529
512
503
510
492
393
516
545
543
551
550
542
536
543
554
551
545
541
536
526
527
529
528
523
531
537
533
526
514
504
506
487
394
521
526
531
543
544
538
534
538
545
543
532
523
523
530
539
532
519
522
529
526
518
513
508
504
481
395
538
536
526
537
546
538
533
540
535
518
523
535
538
539
531
515
503
516
523
512
511
513
502
462
372
550
528
535
546
540
536
537
532
520
524
531
526
523
525
510
497
511
521
510
508
511
486
421
319
556
560
543
538
535
533
527
522
522
517
518
520
508
502
508
518
506
502
499
457
359
557
552
544
532
524
516
517
521
526
525
519
508
498
498
499
496
489
469
397
272
518
548
543
524
506
506
521
524
518
505
495
488
491
498
492
462
396
295
500
538
533
522
516
516
516
512
506
503
505
504
501
473
393
272
447
491
522
534
529
530
541
543
541
527
495
450
382
257
403
457
473
485
503
508
491
448
374
292
248
285
299
307
308
282
234
405
471
520
546
554
562
563
539
498
441
352
234
295
384
460
526
567
572
557
558
573
567
551
539
501
418
322
115
228
336
401
449
500
532
541
532
521
524
532
529
535
542
532
495
405
255
78
179
307
403
455
489
516
531
549
554
539
535
545
542
531
538
552
558
523
413
264
61
155
315
438
486
511
537
554
552
550
552
554
557
569
565
548
547
547
550
556
523
436
343
114
264
442
528
526
523
543
557
551
531
517
531
553
555
552
556
565
554
546
554
555
538
493
379
69
178
354
489
530
526
532
539
546
546
537
525
537
551
539
533
556
568
557
556
554
542
543
542
461
296
104
251
416
493
508
532
559
553
535
539
555
561
564
554
532
532
556
554
545
557
557
528
519
527
501
408
256
152
323
466
513
519
545
571
560
538
535
550
567
569
551
528
532
552
547
534
543
550
536
523
521
521
498
394
53
188
376
498
537
540
546
554
556
545
547
551
559
563
549
530
531
546
544
536
534
544
550
547
536
531
527
478
325
64
218
402
504
538
541
531
532
549
550
551
555
552
549
546
539
531
531
537
535
536
544
550
551
543
529
521
503
400
96
240
417
505
526
533
529
535
559
554
545
549
545
534
537
543
534
525
529
538
545
546
546
541
535
527
516
508
452
311
119
250
426
514
528
533
534
542
564
566
546
542
540
534
536
547
538
523
526
540
547
546
544
542
536
525
521
519
483
382
116
252
432
528
533
538
550
545
553
568
549
531
535
537
540
545
538
527
530
541
544
544
544
546
540
527
516
523
506
426
287
102
254
437
529
540
555
570
555
551
561
547
527
534
542
541
540
539
535
536
539
541
544
542
541
545
534
520
520
512
462
352
97
266
440
517
536
559
570
560
555
554
539
529
541
547
542
537
538
540
537
534
537
544
530
522
541
548
527
512
508
491
409
267
435
507
527
546
551
547
559
558
546
541
546
551
545
538
537
541
537
527
535
542
526
520
541
554
538
513
506
513
450
241
408
491
513
528
536
547
568
571
553
544
541
539
542
541
535
536
535
532
536
539
535
535
541
542
535
521
513
515
469
187
348
462
506
524
537
550
569
571
552
540
532
524
535
545
534
530
537
538
537
539
538
539
536
526
521
524
514
502
481
382
126
269
418
508
537
540
549
563
564
544
536
539
535
537
546
534
528
537
537
535
539
538
532
528
524
520
519
510
496
497
434
192
365
500
542
544
548
558
551
535
539
558
559
545
535
533
534
539
531
526
539
537
524
523
530
528
515
496
500
512
453
298
468
534
546
556
558
551
534
540
561
568
547
529
531
541
539
525
523
540
542
525
519
532
541
518
495
504
517
452
395
511
537
548
557
553
540
540
548
552
549
541
539
538
530
522
525
533
533
525
523
533
544
524
498
506
518
452
459
518
535
549
546
536
540
538
535
542
543
537
531
525
525
529
526
513
518
528
532
528
519
503
505
516
456
479
539
547
525
523
541
542
532
531
530
526
527
533
533
532
524
510
512
531
530
510
504
508
508
505
443
515
551
527
518
538
545
543
536
524
518
522
529
528
524
521
508
510
532
537
508
500
507
502
479
405
512
538
542
545
543
545
544
532
518
520
525
526
524
519
509
512
529
537
514
501
503
492
439
329
474
534
552
540
530
531
528
519
521
538
545
536
520
512
512
518
510
496
492
492
457
360
224
418
492
521
528
526
518
507
509
526
536
519
502
499
500
495
491
490
480
444
367
236
332
448
519
536
528
516
502
500
503
499
491
490
499
499
497
489
438
337
213
298
428
495
528
548
540
522
527
538
535
534
535
518
488
432
316
168
409
473
503
505
520
532
528
518
496
438
358
260
240
300
336
356
365
356
333
293
219
68
97
122
132
123
409
476
521
565
577
568
579
592
574
534
492
420
317
293
409
489
525
554
584
582
558
559
580
576
563
563
547
483
392
274
211
335
434
477
489
511
537
546
532
522
532
537
533
540
551
551
519
448
311
128
254
384
458
486
504
526
540
552
554
543
544
557
553
537
537
547
547
529
457
328
206
83
199
362
476
507
515
543
563
558
553
556
557
560
575
573
554
552
548
543
549
541
478
381
277
59
153
319
476
542
536
533
550
558
549
536
533
539
546
552
551
553
567
567
552
549
556
550
510
404
245
89
236
420
515
528
535
552
548
536
535
540
542
545
547
542
534
549
564
566
563
552
541
543
538
472
332
134
317
473
506
499
536
572
554
526
534
556
565
565
558
539
534
550
550
550
558
553
529
522
518
495
430
292
55
192
384
502
513
510
544
569
549
528
535
552
560
562
548
525
529
547
547
539
547
550
535
520
513
512
502
413
243
62
243
429
514
530
540
547
547
544
542
548
552
556
558
542
518
524
546
545
541
540
548
547
542
531
528
526
485
351
83
276
446
510
532
548
545
537
546
546
548
552
554
549
537
526
525
533
542
537
542
550
553
546
539
533
521
507
429
268
123
294
447
506
531
549
546
551
563
548
536
549
549
534
532
545
539
526
529
540
546
546
548
544
541
535
523
510
471
352
154
300
449
516
535
546
547
554
567
553
537
545
544
529
536
559
551
528
525
539
544
539
542
548
543
536
530
521
498
419
157
300
454
532
541
545
548
547
553
557
550
546
546
538
536
547
546
535
531
539
538
535
539
551
548
534
529
526
511
462
345
136
295
455
533
545
550
555
549
553
558
550
540
550
550
531
521
532
545
547
541
540
540
541
544
541
530
523
526
521
492
409
124
293
451
520
541
556
559
553
558
559
540
535
553
561
532
510
526
548
547
535
538
548
536
525
533
534
525
518
516
509
451
307
117
288
442
509
535
552
548
546
563
565
543
537
556
567
550
527
530
546
544
529
534
544
529
521
536
545
529
514
508
514
471
336
105
261
418
494
523
542
542
545
565
571
555
544
546
550
554
544
535
541
542
531
530
535
529
532
543
541
528
521
513
505
483
379
208
370
470
507
532
548
552
564
569
557
545
534
527
541
549
536
534
541
537
528
526
527
533
538
526
519
531
515
489
485
433
147
306
438
502
531
545
551
560
563
551
541
536
528
531
542
535
530
536
532
521
523
524
525
530
527
521
526
512
482
495
477
100
233
398
497
523
541
550
556
554
543
537
542
542
536
531
527
529
535
525
518
534
537
521
518
527
532
522
500
487
505
488
157
330
475
521
536
556
556
551
541
536
540
551
542
524
521
532
538
523
519
545
554
528
511
524
538
523
503
506
514
479
77
231
416
512
533
549
558
551
541
538
538
546
549
537
529
535
535
522
517
530
539
530
515
523
543
537
513
513
519
471
360
127
325
477
521
539
553
546
537
540
538
536
542
544
540
536
531
522
517
511
513
526
529
524
530
537
522
511
515
472
350
206
378
484
536
553
533
523
540
546
533
531
536
537
537
535
529
523
515
511
523
535
523
512
521
519
502
508
471
240
382
504
555
538
521
535
552
549
537
525
521
524
529
529
523
515
508
518
536
534
518
516
507
494
498
461
233
395
512
548
541
540
546
551
547
533
517
517
527
531
526
513
505
517
538
543
528
513
498
491
481
402
380
486
538
546
532
524
531
537
529
532
549
556
537
514
516
532
541
525
508
495
493
479
414
281
328
450
518
529
518
517
521
518
519
533
539
525
508
511
524
516
497
490
489
470
406
282
275
409
491
528
532
524
511
495
493
498
499
493
496
507
502
494
494
467
387
260
224
367
469
517
543
552
534
517
528
538
531
530
539
524
499
455
364
218
291
378
456
511
523
526
543
549
534
528
519
473
393
294
174
148
218
289
337
368
397
408
391
369
334
264
169
48
97
128
158
171
164
137
230
286
337
404
447
460
467
464
434
383
318
237
160
235
364
464
506
535
582
596
582
594
612
592
558
529
469
383
269
156
68
269
389
488
544
549
554
584
588
561
562
585
581
571
580
574
530
453
337
208
87
205
330
437
497
515
508
513
538
550
532
522
535
546
544
550
562
561
532
476
368
234
104
104
208
343
448
492
505
518
536
548
554
551
546
550
566
564
549
550
547
533
521
490
394
255
147
60
125
251
401
498
521
525
547
568
563
558
565
565
564
573
573
562
561
556
535
533
543
510
418
299
172
82
199
360
487
542
548
544
545
547
542
547
558
554
545
544
544
547
562
568
554
544
547
549
521
430
281
54
124
297
465
524
527
546
561
543
524
534
554
561
553
546
540
538
541
552
559
561
549
540
542
534
487
375
216
61
176
378
515
518
500
539
570
549
526
541
561
559
554
553
552
549
548
544
546
551
546
538
531
515
496
458
330
160
64
234
428
522
519
515
543
560
548
541
546
545
538
539
540
535
543
550
543
542
548
548
540
530
513
508
508
433
260
85
285
455
516
528
545
548
543
544
546
550
546
544
547
530
511
525
548
550
549
551
550
544
537
531
530
528
489
369
202
121
321
467
508
529
555
554
544
545
543
548
554
558
551
527
512
523
540
546
548
549
552
549
540
538
540
527
507
444
308
160
342
470
507
534
560
561
560
558
540
535
552
553
534
527
536
537
532
535
543
548
549
549
542
538
542
533
510
478
386
222
190
356
475
518
541
560
559
562
562
546
538
549
542
524
535
559
557
537
530
540
541
537
544
548
543
543
540
522
496
443
305
196
357
482
535
547
548
544
551
559
557
551
550
545
537
538
550
553
546
539
540
537
527
537
551
547
539
540
531
514
485
388
227
180
346
481
537
547
546
541
546
558
560
554
549
552
552
527
515
533
550
549
543
539
536
535
539
538
532
531
533
526
510
447
300
157
326
467
528
547
547
541
542
560
564
548
542
555
558
524
498
518
547
546
536
542
547
533
523
527
530
525
523
520
514
472
340
138
303
449
519
549
558
540
540
562
566
549
541
553
560
544
518
521
543
544
529
536
546
530
520
531
536
524
518
512
506
481
371
267
424
506
540
556
549
543
562
567
553
545
547
551
555
541
532
540
545
535
530
529
523
529
539
534
520
521
517
497
482
417
219
391
485
519
548
562
555
558
563
557
549
542
534
544
548
536
534
543
537
523
518
518
529
537
524
516
534
522
484
484
466
165
341
459
501
527
556
555
552
559
558
551
540
528
530
543
539
527
528
525
519
518
517
520
533
536
531
535
521
485
485
495
379
269
424
495
508
538
554
551
555
555
544
533
529
531
532
530
526
524
521
520
534
534
517
522
538
536
525
514
493
492
497
411
182
365
485
509
529
558
554
550
549
536
524
533
538
527
520
527
536
528
523
543
552
530
515
526
536
526
520
518
505
485
411
273
448
520
533
550
553
546
542
534
524
536
547
536
522
531
537
527
513
521
539
536
520
521
535
543
538
529
512
471
388
168
365
502
530
539
548
542
536
541
538
535
543
543
537
535
534
524
509
503
520
539
535
519
528
546
545
525
506
464
373
239
408
499
535
552
536
527
544
546
535
533
541
541
541
538
533
525
519
523
539
536
516
512
537
536
506
499
472
365
263
397
501
556
549
534
538
551
548
535
530
527
528
531
534
528
519
518
523
527
519
521
535
515
487
496
480
351
248
390
510
556
545
538
549
553
544
531
521
522
527
534
527
508
501
518
531
532
534
533
502
482
493
439
221
378
492
534
536
533
531
531
535
537
540
544
548
534
512
514
537
545
533
513
502
493
482
436
311
193
340
461
527
536
523
518
523
526
525
526
529
525
512
516
536
533
509
496
495
482
423
303
165
329
461
520
536
533
525
509
493
493
500
504
501
503
515
511
502
502
488
419
285
131
155
298
415
490
529
551
553
535
527
544
548
538
537
543
526
501
471
398
252
223
323
405
482
532
542
553
574
575
553
544
531
485
409
317
201
114
168
248
320
370
401
436
445
428
404
364
295
198
29
78
128
157
190
209
200
172
140
248
305
358
423
469
485
492
488
463
428
370
284
197
122
280
403
490
519
542
589
606
594
604
618
599
579
559
504
426
334
214
104
343
457
531
564
554
552
581
590
564
564
580
576
571
585
580
553
498
401
266
132
294
429
502
523
524
516
518
542
550
529
519
534
544
543
550
565
566
543
500
424
299
143
178
304
422
486
503
511
528
547
556
553
547
545
556
566
564
555
563
559
531
516
510
448
306
162
97
193
321
434
504
527
531
553
572
565
559
566
570
568
566
563
561
568
563
539
521
532
524
450
322
189
117
254
399
488
533
551
546
537
539
540
549
567
562
540
532
532
537
554
562
556
543
536
538
525
455
312
155
64
160
344
488
521
523
548
555
530
515
533
561
568
550
535
533
533
533
538
548
551
547
541
539
532
504
418
252
78
219
417
529
523
507
539
560
546
533
549
561
550
536
543
556
556
544
536
539
541
539
546
546
523
507
485
361
165
94
275
450
523
525
526
543
553
554
554
553
539
523
521
528
540
549
546
537
542
545
540
540
544
524
517
521
449
274
125
316
464
513
533
552
550
546
553
556
552
538
537
537
520
515
534
545
543
547
552
543
537
538
540
538
532
495
384
225
162
347
477
515
535
558
557
546
543
541
544
555
561
553
522
508
525
541
542
544
547
546
540
536
540
547
533
505
452
339
196
378
489
517
538
563
563
555
544
531
540
554
549
535
524
526
533
536
536
540
544
546
549
538
532
540
538
506
478
412
256
219
400
499
522
541
562
561
562
558
547
545
545
530
525
535
551
551
540
536
538
539
539
547
546
534
538
543
520
495
461
340
221
404
504
529
543
547
546
560
564
560
551
543
535
536
544
551
553
547
540
539
537
528
535
545
542
538
543
531
513
495
415
255
202
387
501
533
544
543
537
549
563
562
554
546
542
543
531
527
540
547
540
538
539
532
525
532
539
538
537
534
523
511
463
324
175
353
484
533
547
544
530
534
553
558
554
548
543
537
518
508
524
540
534
530
538
540
525
519
532
537
531
526
517
506
475
365
152
315
460
531
561
558
530
526
550
560
556
548
543
537
529
518
522
536
533
524
532
538
526
519
532
535
523
522
514
495
477
398
121
270
434
521
555
566
553
542
555
561
555
550
545
542
541
532
523
533
541
535
529
529
528
530
533
524
512
527
526
496
482
441
226
405
500
527
560
576
561
553
555
554
553
549
543
542
543
530
527
538
538
526
525
525
530
534
521
514
534
534
500
486
476
353
178
362
473
504
532
568
564
545
548
555
557
550
536
533
544
541
523
523
524
524
526
523
519
533
542
534
535
536
506
486
490
395
289
440
497
506
542
561
544
545
555
552
538
528
529
538
540
526
519
519
525
539
533
515
525
552
542
523
529
512
488
487
424
198
387
497
505
531
560
553
543
548
540
522
524
530
533
530
532
533
530
528
539
542
525
522
535
534
524
534
531
496
482
434
306
472
524
534
552
550
541
542
538
524
529
537
533
527
530
535
530
516
518
535
539
528
527
532
539
548
539
508
477
417
204
394
515
537
539
540
533
538
545
535
532
539
537
528
530
533
531
517
511
525
541
540
525
528
540
550
536
505
469
394
265
434
517
539
544
535
531
544
543
534
538
538
532
533
540
542
536
531
535
542
537
520
515
532
535
515
497
474
384
289
426
508
552
550
535
537
544
544
540
532
525
525
531
539
537
528
525
525
521
515
523
537
519
490
495
483
370
272
399
513
562
547
533
546
555
539
526
524
523
523
529
527
509
508
520
521
521
536
541
509
485
498
449
224
387
500
526
523
539
542
529
529
543
542
533
534
532
518
516
539
541
523
512
509
498
488
446
325
205
355
462
524
546
537
521
522
531
526
516
520
523
519
516
537
540
513
495
498
490
433
309
189
360
486
535
545
542
530
511
494
494
500
510
506
504
514
519
514
513
501
432
194
337
437
503
546
565
559
544
546
555
555
549
542
540
528
514
486
414
241
342
429
503
550
567
581
595
594
581
565
535
490
427
338
185
267
345
399
437
466
476
466
437
388
317
322
381
439
481
498
504
501
492
475
425
337
244
162
305
419
499
533
556
594
610
607
612
614
601
601
590
535
465
392
271
150
372
484
547
573
566
562
581
588
570
568
569
565
569
587
579
564
534
460
326
181
49
359
480
526
528
532
530
530
543
546
525
520
533
538
538
543
559
569
559
526
470
351
180
264
400
476
500
504
518
541
559
559
547
543
546
563
567
556
551
567
572
544
518
518
480
351
184
156
282
397
464
506
527
539
558
578
568
553
558
572
572
567
556
557
571
575
556
527
520
524
474
350
206
164
313
436
495
526
550
544
537
541
543
544
558
558
539
524
526
533
547
557
563
551
528
525
525
473
342
182
72
194
375
496
519
522
546
548
526
518
534
555
560
543
524
523
526
531
535
545
548
549
543
536
531
518
453
281
91
254
431
520
521
515
539
553
546
537
545
558
551
532
530
546
550
540
536
546
540
530
545
558
536
523
509
387
170
127
312
460
513
528
535
545
552
561
558
547
534
529
524
523
539
549
534
531
546
546
525
533
557
544
530
530
464
290
115
167
343
472
517
539
555
554
550
556
557
545
535
538
539
521
521
536
533
528
541
545
525
527
545
552
544
533
501
402
245
194
365
489
534
548
559
552
539
535
537
546
548
551
549
526
516
532
537
528
529
531
528
532
541
544
547
535
509
466
363
199
218
391
502
537
547
560
556
542
527
528
547
547
535
532
526
525
534
538
531
529
532
537
546
543
528
535
538
512
487
437
290
229
418
509
523
539
556
560
557
554
552
551
536
517
524
537
541
542
541
533
533
536
537
546
545
527
531
541
523
500
479
372
200
226
422
511
518
535
551
554
568
580
570
552
533
522
535
547
549
550
542
531
533
535
532
533
539
537
535
541
530
512
501
434
283
207
408
507
519
536
551
549
559
569
558
548
536
528
536
538
543
548
542
527
529
537
531
520
529
539
542
541
534
520
507
468
349
182
375
494
529
549
556
538
534
538
540
549
550
531
521
523
531
540
540
525
524
534
533
518
518
534
543
538
534
518
499
476
390
160
332
472
537
562
561
533
520
534
547
562
559
535
516
518
525
532
536
528
525
530
531
521
519
531
538
530
532
522
493
475
422
127
280
445
526
554
565
553
541
551
559
564
559
543
528
528
530
527
531
536
536
530
528
528
530
532
523
517
535
537
502
484
455
234
413
504
526
561
581
568
554
551
552
555
552
539
534
535
529
525
535
539
531
530
531
532
528
524
520
538
544
515
492
475
361
192
370
477
505
541
578
571
542
536
541
551
555
541
534
543
538
524
520
524
528
536
534
520
528
547
538
531
542
526
491
477
392
132
297
446
502
515
554
568
539
526
537
547
548
532
526
540
546
531
517
517
528
542
536
515
526
556
543
518
539
532
486
476
424
209
403
507
510
537
567
550
532
541
545
533
522
519
530
543
541
529
524
530
540
537
521
525
542
534
519
540
536
491
483
445
128
328
482
520
532
554
551
543
547
548
534
523
521
523
532
537
531
529
527
529
533
533
529
537
534
531
543
539
506
489
441
226
404
514
538
538
536
537
547
553
539
528
527
527
524
527
531
532
532
530
534
539
540
538
534
530
538
536
509
482
420
279
451
534
542
535
529
536
545
538
533
541
539
523
524
538
548
550
546
543
543
543
539
526
521
526
520
502
479
406
317
458
521
545
541
535
535
540
545
548
536
520
516
528
544
543
532
529
530
531
531
533
532
516
497
500
479
376
299
419
522
563
543
524
541
554
541
525
525
524
519
528
529
515
514
527
528
526
539
539
511
498
501
442
244
414
518
527
517
541
546
525
524
550
552
527
529
541
530
527
544
542
518
509
510
503
499
452
323
236
384
473
523
550
543
518
517
536
534
515
520
539
534
525
541
542
512
492
499
497
438
310
207
371
495
542
548
544
532
512
498
497
504
519
518
506
512
526
525
519
507
437
205
348
444
514
563
578
565
551
551
553
554
554
543
531
536
538
501
416
240
355
453
522
563
582
593
594
595
595
574
534
500
453
356
199
281
359
419
461
483
492
489
462
406
335
325
396
447
483
501
510
512
513
509
463
381
299
211
417
496
541
569
593
608
616
617
605
599
617
613
562
503
442
325
190
363
484
550
581
585
577
577
582
574
567
560
557
571
590
581
571
558
503
376
221
73
390
490
521
529
546
552
542
540
535
521
521
534
536
533
538
554
566
567
545
498
387
217
73
341
467
502
499
509
530
551
561
554
540
533
546
570
573
551
544
563
578
558
526
515
495
388
219
223
369
464
488
506
532
545
561
577
567
543
546
568
581
572
557
556
567
580
570
535
510
523
495
381
223
224
370
469
508
529
551
545
542
548
543
531
541
550
543
530
532
540
546
553
568
563
528
515
525
487
366
206
92
234
396
498
524
531
542
545
532
526
529
540
549
540
521
519
530
537
542
545
551
553
542
532
531
527
477
307
102
276
438
510
521
523
539
551
548
533
533
550
559
540
525
532
543
543
547
560
546
527
539
554
542
534
523
405
190
144
332
465
505
517
532
547
555
561
547
533
535
546
539
521
528
538
527
532
558
549
518
526
557
550
534
529
470
310
133
184
360
485
521
537
551
553
549
553
552
540
533
544
542
523
524
536
525
521
539
539
516
523
552
556
540
527
506
423
264
207
372
501
552
558
557
549
533
527
538
548
540
537
542
530
526
536
535
523
520
519
516
532
549
546
540
533
516
484
383
218
224
387
508
552
558
560
554
534
519
532
550
537
516
526
530
530
535
536
526
523
523
527
544
546
530
530
539
524
500
456
322
231
411
508
528
539
555
557
554
551
552
554
532
512
526
534
533
536
533
523
526
532
533
539
542
527
527
538
527
506
491
400
230
223
420
506
509
533
552
557
569
581
566
545
532
527
538
540
538
540
532
518
523
531
527
526
536
536
533
537
530
511
501
449
312
207
412
502
507
536
564
562
566
567
548
539
534
530
535
539
543
546
535
519
520
531
526
519
527
537
539
538
533
518
502
472
374
191
389
495
517
548
574
561
545
535
527
539
546
525
514
528
544
549
539
522
520
530
529
519
518
532
542
538
537
525
495
476
414
167
351
481
529
552
567
550
533
530
536
560
565
530
509
522
541
545
537
526
523
530
528
521
521
530
536
534
543
533
497
476
443
134
301
458
522
539
554
553
545
548
555
569
565
540
520
522
534
536
532
532
536
533
527
526
529
527
526
529
546
540
502
485
464
336
97
253
425
502
518
550
574
565
553
549
549
553
549
533
523
531
530
528
533
538
534
528
531
530
525
527
531
543
541
517
495
478
365
206
377
477
506
541
575
571
545
529
526
545
555
538
523
532
536
528
524
523
525
535
536
519
522
546
541
527
540
533
494
472
393
149
309
453
511
528
560
572
543
519
521
544
555
537
520
532
549
535
519
514
525
539
538
516
521
550
539
517
540
536
484
471
424
227
416
514
517
543
570
552
531
534
547
550
531
512
527
552
547
524
519
530
540
538
520
522
538
531
519
542
536
487
482
446
144
342
483
515
530
550
549
549
554
554
543
525
509
521
546
546
525
524
535
539
536
526
524
536
536
530
539
533
501
494
444
240
410
512
534
532
533
543
557
557
539
524
521
524
530
531
525
532
541
542
538
531
530
541
538
526
528
528
507
491
430
294
465
542
539
526
529
541
550
537
534
543
538
521
523
534
545
554
552
543
536
543
548
535
519
522
519
501
484
415
339
481
531
539
534
534
538
541
548
557
539
513
510
524
539
541
529
526
528
542
551
544
530
517
507
501
474
375
321
446
532
562
543
526
538
555
545
531
528
523
519
526
530
515
513
530
539
547
548
535
511
510
503
428
275
448
542
539
521
533
540
522
528
560
561
533
537
555
541
533
549
547
526
511
508
506
508
454
312
274
417
495
529
545
534
512
518
548
547
524
530
555
552
538
548
543
510
491
501
501
442
310
224
382
501
544
543
539
531
518
506
502
508
528
530
518
516
530
528
520
510
440
293
202
351
452
521
572
584
565
549
548
542
546
555
539
526
545
554
507
413
239
366
471
535
566
584
592
586
586
593
570
530
513
476
363
210
293
370
435
478
496
502
500
479
423
350
306
385
438
476
503
515
522
526
518
477
409
347
257
400
475
533
570
586
607
626
620
598
598
622
622
580
534
479
365
219
346
471
539
578
599
590
575
578
580
567
552
554
577
597
586
574
566
527
416
255
101
395
483
515
535
559
568
551
536
526
520
524
537
540
540
545
553
556
560
553
515
416
253
107
385
500
509
500
521
542
553
554
548
534
529
549
576
577
554
550
560
572
560
529
515
504
421
257
109
282
432
506
503
513
543
550
554
568
561
540
542
568
587
579
564
564
567
576
578
544
505
521
517
406
237
295
420
493
523
545
558
548
541
550
541
526
532
547
549
543
545
549
548
547
570
570
530
514
528
497
383
228
134
285
421
503
541
546
546
544
537
535
526
529
544
542
529
526
539
548
547
542
552
559
543
526
528
529
490
334
143
120
299
448
512
530
527
538
552
553
533
524
543
566
552
524
529
544
547
552
565
553
533
535
543
535
533
524
419
221
144
339
476
510
516
528
546
559
560
539
523
537
560
548
518
521
536
529
539
566
559
526
528
548
545
529
519
474
336
164
178
361
495
527
528
546
556
551
551
551
541
536
544
541
521
520
532
528
530
549
542
520
529
551
550
531
517
511
445
290
202
373
509
555
555
559
556
535
529
548
558
538
524
532
534
532
535
535
533
532
521
516
535
553
546
531
531
529
502
404
234
224
387
510
554
561
565
561
542
526
544
557
535
509
520
532
533
534
533
529
529
528
525
538
548
533
527
539
534
512
470
349
177
231
406
507
535
549
558
559
555
550
549
551
536
523
526
527
529
530
524
517
529
536
527
532
540
532
528
539
532
511
496
426
263
224
414
504
518
545
555
548
556
568
555
545
543
543
541
526
525
530
519
507
520
530
522
521
534
537
534
536
532
511
498
465
342
215
409
498
510
546
574
562
557
559
543
535
541
541
536
530
530
534
528
517
517
526
526
523
530
537
538
535
533
519
500
479
398
204
397
489
505
547
586
576
556
543
528
536
544
528
521
533
545
544
536
524
520
528
530
526
525
531
536
534
539
530
499
480
434
293
179
369
486
516
543
571
569
555
543
537
553
558
529
519
533
556
553
538
525
525
533
530
526
525
527
531
533
548
540
498
478
458
327
139
325
475
518
525
545
558
555
551
551
562
559
538
523
528
543
548
534
528
538
539
527
526
528
526
528
536
554
542
500
487
477
353
102
276
445
504
512
538
559
556
552
549
547
548
543
528
520
528
532
532
532
541
537
525
529
530
524
529
542
545
530
506
496
486
371
223
394
486
515
541
559
557
553
541
532
541
549
534
519
524
532
531
529
526
523
529
534
522
521
543
544
529
530
525
498
477
397
167
331
469
523
535
556
568
555
535
526
543
555
539
519
528
543
536
525
518
519
535
538
521
521
543
538
526
544
534
481
471
424
254
432
517
524
547
570
558
543
540
547
556
540
519
527
553
546
525
523
534
538
537
524
522
532
531
528
548
530
480
476
436
168
357
482
514
533
550
548
553
557
552
549
540
519
525
551
546
524
524
537
537
533
525
521
532
539
536
537
524
492
488
432
255
417
511
531
526
530
551
562
555
545
538
526
524
538
541
525
524
538
539
533
524
523
535
542
534
531
520
499
488
421
158
312
474
537
529
522
536
554
556
543
540
541
535
526
532
534
537
542
544
539
533
535
541
534
527
528
517
495
480
408
175
353
486
533
538
534
541
551
552
552
556
539
517
514
524
530
531
527
524
527
540
551
545
533
524
512
498
466
366
179
340
467
540
555
546
538
543
551
547
537
532
524
517
527
532
515
511
525
545
558
557
533
513
516
502
415
141
305
467
548
551
529
522
528
528
543
571
566
537
543
561
545
533
545
548
538
523
510
506
512
453
301
124
297
440
515
534
528
517
511
531
563
559
531
536
563
560
546
550
539
510
498
509
504
445
316
241
394
502
539
535
535
536
527
514
506
511
532
542
526
522
530
523
516
511
446
305
204
356
462
530
574
583
562
545
542
540
545
554
539
528
549
552
496
406
250
379
484
540
565
581
592
588
585
586
565
533
519
477
352
220
307
383
449
496
514
515
506
489
436
356
362
422
468
504
522
528
528
514
480
427
371
283
368
443
515
559
578
608
635
621
595
595
615
618
590
549
493
388
242
325
448
515
562
598
593
574
579
584
566
551
556
582
598
587
567
557
534
444
281
127
374
469
514
537
558
568
551
535
525
523
526
540
546
550
555
550
539
540
551
529
440
285
134
382
498
508
511
531
543
542
541
543
540
537
553
575
575
561
560
560
559
553
530
517
512
448
283
121
308
456
516
505
524
555
552
541
550
558
554
553
568
580
573
566
570
571
572
576
545
507
525
530
423
250
352
452
499
528
557
567
547
536
545
545
535
536
547
549
546
548
558
547
543
566
570
534
515
530
503
397
244
191
342
443
509
556
561
547
537
538
538
532
532
543
543
534
536
549
552
540
533
548
562
545
523
522
526
494
356
168
157
332
462
525
549
538
535
547
552
538
529
542
564
554
527
534
555
548
540
550
555
545
536
535
527
527
513
428
252
153
340
485
526
525
529
546
559
557
540
526
539
558
542
509
519
540
535
537
558
559
539
532
538
534
523
506
471
361
196
170
360
498
531
526
545
562
555
548
553
546
539
543
535
515
517
531
536
545
555
546
530
535
547
542
527
514
509
463
317
143
196
374
509
542
546
565
568
543
533
555
565
543
526
531
534
530
531
539
546
548
530
522
539
553
544
531
531
534
511
423
254
223
392
507
543
556
572
572
550
535
551
563
543
520
524
532
531
529
528
533
543
537
530
538
548
533
527
540
534
515
478
371
202
230
408
508
541
558
560
556
554
552
548
547
547
538
527
519
526
531
517
512
533
545
530
530
539
534
528
541
535
511
497
451
294
228
410
507
537
558
555
535
543
556
548
542
549
553
537
514
521
533
517
507
524
533
525
524
535
538
535
536
535
513
499
481
369
223
406
497
517
555
572
549
543
556
546
540
544
548
537
525
524
530
525
519
521
523
525
529
533
538
537
531
532
521
501
488
411
246
214
395
486
507
550
586
574
559
555
542
540
539
532
533
540
541
536
529
523
521
526
531
532
530
530
531
527
533
532
504
483
441
302
189
376
487
513
542
572
576
568
555
541
548
548
533
533
548
557
550
533
521
523
534
532
530
528
526
526
529
547
543
503
482
467
342
145
343
486
519
523
544
559
562
557
548
549
549
536
534
542
548
550
534
522
534
544
531
529
531
528
526
536
552
537
497
493
488
363
99
297
463
511
515
534
547
551
559
555
549
541
534
532
528
531
534
533
529
538
541
529
530
532
528
531
543
543
523
501
504
497
376
237
414
502
527
540
543
545
560
561
551
544
538
527
520
524
530
533
530
526
524
528
531
528
527
541
546
533
525
520
506
489
396
178
354
487
533
540
548
554
561
558
550
551
546
531
521
533
537
534
529
522
518
530
535
528
528
538
535
533
544
528
486
476
419
124
281
447
519
529
552
567
556
554
550
548
550
542
528
535
549
538
526
530
533
533
535
533
530
531
531
537
548
523
476
475
422
193
372
482
518
544
553
544
553
553
545
551
557
536
532
548
541
524
527
536
527
525
526
527
532
541
542
537
513
484
481
415
275
429
512
534
525
531
557
562
547
547
555
539
528
539
544
524
523
531
525
519
521
524
530
541
542
533
513
493
483
404
177
334
479
526
520
530
550
563
559
548
544
539
531
536
545
537
528
530
533
532
531
529
527
525
539
540
516
489
474
388
199
367
483
528
539
536
548
563
557
548
544
536
527
526
524
524
526
524
525
528
532
533
534
538
534
513
490
453
343
205
361
483
538
537
543
553
552
551
550
545
539
526
513
522
530
518
518
523
536
550
553
532
512
514
493
398
173
336
470
532
547
531
515
525
542
560
577
561
531
540
560
546
537
540
545
540
533
511
501
508
448
291
145
308
445
521
531
511
511
524
549
570
560
530
535
562
561
548
545
535
515
508
515
502
445
324
260
406
502
531
533
540
543
534
519
509
514
536
541
525
521
526
514
512
511
447
313
214
366
472
536
575
579
556
540
543
545
548
548
537
532
546
536
477
398
269
391
489
542
560
577
597
603
591
578
561
542
518
457
335
229
319
398
464
516
537
524
505
496
446
355
264
294
289
268
345
409
459
500
522
527
522
508
488
441
372
279
414
500
552
572
607
635
620
598
597
608
611
595
549
487
394
256
411
485
542
591
594
578
584
589
569
559
564
579
588
583
558
544
533
460
297
140
333
448
515
538
550
558
548
540
540
532
532
545
550
553
556
544
525
526
549
536
455
303
144
342
472
509
527
541
541
529
531
553
558
552
554
565
563
562
570
561
550
547
534
523
520
455
290
120
291
447
514
512
533
562
553
532
540
565
572
565
563
564
555
558
577
576
569
571
547
517
528
530
426
256
376
467
501
527
562
573
551
532
540
549
545
542
540
539
537
541
554
550
543
560
569
542
520
530
507
405
252
243
391
464
508
558
569
551
533
533
540
542
539
540
539
534
539
551
546
530
526
549
566
550
525
523
525
494
367
186
216
372
473
533
565
554
534
537
544
543
540
545
555
545
526
542
564
545
525
537
556
554
540
530
527
524
506
432
274
189
360
489
535
546
546
553
556
553
543
536
541
548
528
502
521
549
540
527
545
555
545
535
535
534
524
502
473
377
219
183
364
496
532
533
559
577
561
546
548
547
544
543
529
512
520
535
538
546
553
541
531
537
543
542
534
517
509
472
341
160
195
373
500
531
538
573
580
551
536
552
563
550
541
536
537
532
529
537
552
552
530
524
540
549
543
541
532
527
510
439
277
217
392
503
536
552
573
573
552
541
551
558
552
542
533
534
532
527
525
537
549
541
535
541
546
535
532
539
527
508
484
391
222
229
405
506
544
564
560
550
552
554
549
546
551
545
529
515
530
536
521
518
536
547
538
536
540
535
530
540
533
508
497
468
318
232
409
507
544
566
556
530
539
558
552
542
547
548
532
516
534
546
524
516
529
533
530
528
537
538
535
536
538
519
502
495
387
228
405
501
530
561
566
541
539
560
555
543
541
544
537
532
540
542
528
525
528
527
529
533
535
538
536
529
531
526
508
497
420
243
216
392
492
520
554
576
566
558
562
553
545
541
538
539
543
543
538
529
524
525
528
531
533
532
532
531
521
527
533
512
491
443
300
187
372
488
522
548
570
572
567
559
543
548
549
543
544
546
545
540
531
520
525
532
532
532
530
527
526
524
540
537
511
492
467
342
143
346
486
524
533
549
562
570
563
542
544
547
540
543
544
542
541
533
519
529
545
534
532
534
532
529
535
546
536
503
503
493
362
96
304
466
515
525
542
547
557
567
564
554
539
528
535
536
535
535
533
524
530
546
538
534
536
536
536
538
538
523
506
515
501
370
243
423
508
535
548
541
541
570
582
567
545
529
523
530
534
535
534
529
525
530
535
535
534
537
540
540
536
528
524
515
492
384
182
367
495
536
547
545
543
558
576
569
552
535
520
525
539
540
536
533
526
523
530
537
537
536
536
536
539
546
526
493
477
395
130
302
458
516
534
561
560
546
556
559
545
539
537
536
542
547
536
533
536
534
529
538
545
539
531
531
543
546
513
478
473
399
214
389
484
519
558
563
545
551
552
533
543
563
548
536
543
536
521
533
537
523
523
535
537
538
542
545
532
501
487
483
395
125
296
439
511
537
541
545
563
558
537
545
563
545
528
540
540
521
521
533
522
512
519
531
536
542
546
531
508
501
488
383
192
354
479
514
521
544
566
565
553
545
543
536
530
543
553
537
525
531
529
527
530
532
521
523
544
545
517
493
469
358
226
384
479
524
544
538
549
563
559
543
539
538
538
539
528
522
522
524
528
533
530
520
523
539
537
511
484
431
304
236
383
494
533
520
534
559
559
556
554
551
544
530
515
519
527
526
530
533
531
540
541
526
508
509
479
371
209
362
468
513
536
532
519
539
559
572
572
556
531
537
557
553
548
544
540
544
537
507
494
502
438
278
167
318
445
522
528
511
522
546
560
567
555
532
536
562
562
545
538
531
524
517
513
491
439
327
279
420
503
532
543
549
546
535
523
514
520
537
535
517
514
520
512
513
503
432
307
227
374
480
544
576
574
552
541
546
552
547
538
530
535
542
523
468
392
282
399
493
543
558
575
602
613
591
567
561
551
516
445
330
242
332
410
476
527
550
527
497
491
446
351
275
305
293
263
330
395
442
480
509
519
516
504
497
450
363
261
388
491
547
568
597
622
614
604
601
598
605
599
546
474
389
260
352
452
527
583
592
580
587
591
575
571
572
570
573
577
557
541
531
460
295
137
408
505
536
543
548
544
547
553
543
539
547
549
548
547
537
523
528
550
536
454
300
138
435
508
542
552
537
524
529
565
578
560
551
554
553
559
573
558
538
543
537
531
520
444
279
420
512
527
542
562
556
538
543
575
586
566
550
547
540
553
580
575
558
562
549
528
529
516
416
255
366
473
508
526
557
574
562
540
541
551
550
536
532
533
527
535
549
547
541
553
564
548
526
523
505
403
248
421
480
503
547
566
556
538
534
540
544
536
532
533
533
542
546
535
525
532
552
563
550
529
527
528
492
370
198
276
418
482
524
567
565
540
530
536
543
547
547
546
534
526
544
567
542
521
539
558
554
539
533
532
527
508
441
294
249
395
489
534
560
566
559
552
543
540
539
543
542
520
498
524
554
539
523
538
551
543
535
537
538
528
508
482
389
226
219
383
492
530
543
573
587
569
546
540
540
544
543
525
511
525
539
537
538
540
532
531
540
543
543
540
527
509
473
354
175
210
380
492
527
542
575
587
559
539
542
547
550
549
542
539
537
531
534
545
544
526
524
541
549
544
546
540
518
504
454
300
210
383
494
533
554
570
565
550
543
546
549
554
549
537
533
532
529
526
535
540
532
534
544
547
540
541
539
516
500
495
410
235
220
392
499
542
570
563
545
547
556
551
546
549
543
526
515
530
539
528
524
529
533
536
539
542
538
533
536
527
505
499
476
328
230
404
501
541
570
563
542
549
565
558
541
539
541
531
526
545
558
533
522
526
528
532
535
538
537
531
533
540
521
503
497
393
226
403
504
535
557
564
552
554
568
563
543
533
536
537
541
557
556
532
525
530
531
534
534
535
536
531
522
535
531
512
499
423
241
207
390
500
532
551
563
562
560
560
550
544
542
540
539
540
543
540
529
526
532
535
534
534
533
531
528
517
522
534
518
498
439
288
177
359
489
533
548
560
566
566
554
536
547
556
548
541
533
529
532
531
525
529
535
531
530
530
528
527
524
534
535
518
502
460
324
138
333
474
525
542
555
565
573
562
539
551
551
542
541
536
523
532
533
522
527
541
534
529
532
534
533
532
537
534
510
508
484
343
98
295
453
511
534
553
560
567
573
566
557
540
525
536
542
532
530
530
521
525
547
546
531
533
542
541
535
536
526
512
518
493
353
240
413
498
534
558
554
549
571
582
566
543
525
527
541
542
535
532
527
524
537
546
534
531
542
544
538
536
530
524
518
485
360
181
362
482
526
552
554
540
549
569
568
547
532
523
532
543
543
540
535
528
527
535
538
540
541
536
535
542
544
522
498
470
365
128
305
455
510
535
567
557
538
552
559
543
535
535
533
540
547
542
538
533
531
532
544
550
542
528
530
546
542
505
483
468
365
226
400
486
519
562
570
546
550
549
532
540
557
540
531
545
538
519
530
541
534
533
541
542
539
541
545
529
501
497
482
363
137
312
447
503
537
553
558
564
555
535
541
555
538
529
545
539
515
520
544
538
519
525
539
541
543
545
529
510
514
486
350
198
363
474
510
526
554
570
564
548
539
535
531
533
550
552
533
529
543
539
528
534
537
526
526
544
540
517
504
456
311
237
392
479
522
542
542
549
560
555
541
538
540
543
543
533
526
523
524
530
541
532
517
521
536
530
509
482
400
256
396
497
531
515
528
556
561
564
563
551
543
535
523
521
521
523
540
544
534
533
533
517
503
504
466
335
229
381
474
506
531
533
530
554
571
567
561
552
535
536
551
556
555
547
542
544
530
501
490
495
423
189
329
448
522
534
525
537
553
552
553
551
537
538
562
560
540
529
529
531
522
507
480
427
316
143
290
432
514
544
553
550
538
528
525
522
526
536
527
503
507
520
518
518
496
413
289
233
376
483
546
575
569
554
545
548
553
544
523
525
540
544
526
476
387
155
280
403
500
547
562
579
600
606
582
559
562
556
518
449
339
258
349
422
483
528
550
527
494
485
438
344
285
313
299
264
368
410
442
479
505
506
496
489
443
347
241
468
531
558
581
600
603
609
603
588
595
598
542
458
369
246
418
512
571
585
581
588
592
581
581
577
561
562
577
568
542
519
438
276
355
479
536
546
546
543
552
560
550
543
545
546
543
540
534
533
542
549
527
438
284
394
499
550
556
543
531
536
572
584
556
543
548
553
566
575
549
532
541
545
537
515
423
261
386
510
543
546
559
564
553
553
581
584
554
539
544
546
562
584
567
544
550
554
540
528
500
402
247
336
472
524
531
546
571
578
561
546
546
542
527
526
537
533
534
544
544
536
548
564
552
527
518
500
397
237
425
494
506
534
561
566
554
542
539
536
531
528
532
536
543
542
530
533
548
558
556
544
530
530
533
494
372
211
304
449
493
513
557
567
551
531
530
543
550
547
543
533
529
547
563
544
538
561
567
545
533
538
537
532
517
462
312
303
437
494
525
562
571
560
549
539
539
544
546
542
520
500
526
554
542
534
547
554
539
535
542
537
526
518
501
401
223
273
412
496
530
550
571
585
575
550
534
534
544
544
523
512
528
543
536
534
540
538
534
545
546
541
538
533
516
471
352
178
236
385
491
530
548
569
582
571
548
534
536
546
544
535
535
541
537
529
536
537
528
529
545
550
545
548
545
519
502
462
314
214
377
489
539
562
567
557
552
545
542
543
549
541
523
525
531
529
530
533
533
523
529
543
549
545
545
541
513
498
505
419
235
213
379
491
542
574
569
547
548
556
553
549
549
537
521
513
525
536
535
531
521
518
528
538
542
541
537
536
520
503
501
471
324
223
394
493
537
569
574
563
561
566
559
544
539
540
534
530
542
554
537
526
518
519
532
536
536
538
532
530
538
523
500
485
383
215
395
504
534
549
571
574
570
569
562
542
531
539
542
542
556
558
534
525
533
538
540
537
535
534
529
523
539
534
511
493
416
239
190
379
504
535
542
553
569
570
559
549
546
544
541
536
534
541
545
532
531
543
548
541
536
533
530
527
518
530
536
519
499
434
264
163
348
487
533
539
549
565
571
554
535
552
562
549
536
520
518
533
539
538
541
541
531
530
529
528
528
525
532
535
518
502
446
291
129
319
464
525
542
549
566
574
556
539
555
559
539
533
525
513
525
539
531
531
540
534
525
527
535
538
531
533
530
513
505
463
315
103
280
438
508
538
559
569
574
568
558
556
544
523
530
539
528
527
530
523
526
548
549
526
524
541
548
537
533
525
512
510
476
332
229
394
486
529
562
569
562
569
567
552
539
531
534
544
542
536
533
528
524
543
549
529
523
543
553
542
537
527
513
510
473
338
172
341
461
513
552
567
554
553
560
553
542
543
538
535
537
545
547
540
527
527
536
535
534
539
540
542
546
537
511
495
458
336
122
294
443
503
534
567
561
541
551
554
542
545
543
526
528
551
554
541
530
528
537
546
548
538
529
533
549
538
508
490
455
325
225
402
491
515
555
569
551
553
551
539
547
551
527
528
554
549
520
519
541
549
546
546
542
537
537
547
535
507
500
464
320
137
314
451
500
532
555
562
563
553
541
546
545
528
533
556
545
509
517
552
557
538
535
542
542
541
545
532
515
513
460
192
357
469
512
531
553
566
562
550
540
532
531
543
557
547
530
535
553
550
538
539
540
535
535
542
534
518
505
425
228
387
479
519
538
544
556
560
550
545
545
545
541
540
536
535
529
522
532
544
539
524
528
533
522
510
483
367
248
391
490
529
526
539
556
561
569
567
545
538
536
536
527
520
518
536
549
541
533
530
511
501
504
456
300
225
379
475
511
535
537
540
561
571
555
550
550
545
539
546
552
551
545
545
546
525
495
491
485
397
200
334
449
524
546
540
545
547
537
540
548
544
543
560
558
534
522
529
533
525
507
474
403
282
144
288
440
529
557
556
542
525
526
529
530
531
539
523
503
507
522
526
526
495
396
263
234
378
484
545
567
561
557
556
549
547
540
523
527
549
549
532
486
381
145
274
407
504
549
568
584
593
593
577
563
570
558
516
454
344
169
275
359
425
484
525
544
530
505
482
423
327
234
291
327
317
279
431
476
485
466
449
409
319
422
493
535
555
569
580
599
595
575
577
581
523
429
323
376
486
548
569
575
586
590
581
579
574
556
557
575
570
533
486
394
248
436
523
550
551
544
552
558
551
540
540
543
542
539
533
538
549
539
506
415
260
343
468
534
552
550
540
542
568
574
545
535
542
558
577
577
541
528
544
548
538
505
400
242
338
489
541
540
547
565
563
560
575
572
542
534
548
560
578
588
559
533
545
556
546
525
484
388
233
452
532
536
533
560
585
576
549
541
534
524
528
542
542
543
544
541
536
548
563
553
522
514
495
389
224
398
500
517
527
551
567
569
555
537
529
527
529
534
540
546
537
528
542
560
557
547
542
530
528
533
494
375
222
449
505
512
545
564
556
540
535
541
547
548
547
540
534
547
557
550
555
577
566
536
532
541
539
531
526
482
329
315
461
507
522
552
564
556
549
544
542
549
553
548
529
511
530
556
551
550
562
557
539
539
551
536
521
527
519
413
219
312
445
507
531
547
555
572
579
560
538
539
551
548
528
517
530
546
538
537
545
546
544
552
552
541
531
535
527
472
341
167
275
411
500
538
547
555
573
582
559
534
534
549
543
526
530
541
538
529
534
541
536
538
551
553
543
544
545
524
502
452
302
236
389
494
541
564
558
556
560
554
540
544
549
534
514
519
531
531
530
536
535
525
530
543
549
543
544
545
519
501
501
406
218
219
381
491
540
570
569
556
554
554
552
550
553
540
521
511
520
533
540
537
522
513
522
532
541
542
538
538
521
504
497
454
300
207
381
489
534
560
578
576
566
561
555
550
550
551
541
523
531
545
541
529
520
517
526
527
532
539
535
531
534
519
490
465
359
188
372
498
530
543
572
586
576
564
557
547
542
550
544
529
536
548
533
528
540
543
542
532
531
534
534
530
541
532
499
478
400
167
355
491
532
533
548
573
576
562
554
551
546
542
533
523
535
546
537
538
558
559
545
533
532
531
531
530
542
535
509
489
418
153
333
476
526
527
538
563
575
559
544
557
560
541
531
523
527
543
549
550
552
549
534
529
530
531
532
531
538
532
511
490
423
252
127
306
458
523
533
538
562
573
556
539
560
560
534
530
528
524
535
547
544
540
547
535
526
526
536
538
532
532
525
507
493
436
281
99
266
431
511
537
552
567
571
556
546
551
545
525
527
534
532
531
535
531
531
548
548
525
521
541
553
536
529
518
501
498
458
314
212
380
480
525
556
570
568
564
552
540
534
535
538
541
539
538
539
531
526
538
546
526
518
541
559
550
534
517
498
499
462
321
155
318
445
505
544
571
569
562
556
540
538
553
550
532
533
551
557
544
525
525
534
529
527
536
546
549
546
523
500
491
447
310
111
266
425
497
528
560
567
555
557
550
542
556
552
519
521
557
568
545
525
528
537
543
541
533
530
532
547
538
505
486
436
292
203
385
491
512
541
559
557
558
551
545
556
550
518
523
563
562
525
512
535
552
550
547
543
532
528
544
537
508
485
426
117
294
446
497
520
542
557
559
553
547
551
540
523
541
565
547
512
512
543
559
550
544
542
540
539
543
532
509
488
411
170
337
458
511
528
546
559
559
553
544
536
538
553
562
544
528
536
551
552
548
545
541
538
543
544
526
512
491
386
197
365
474
515
530
544
560
563
554
551
550
546
538
535
538
541
534
525
531
546
541
532
535
531
512
510
482
340
220
369
471
519
532
548
559
560
565
560
538
529
539
538
535
523
519
529
548
549
538
523
502
492
498
443
204
352
460
511
538
540
538
555
558
543
541
552
548
543
545
548
546
544
548
540
513
487
482
457
355
189
320
437
518
549
542
536
535
530
537
548
545
544
557
556
536
522
522
525
522
509
464
366
134
274
433
531
559
550
531
520
526
531
531
533
535
523
513
514
517
521
530
497
385
229
374
480
540
555
551
557
562
544
539
534
526
537
554
542
520
479
370
137
271
409
499
539
567
585
580
574
572
570
574
551
499
434
323
179
284
357
419
476
512
532
534
520
481
401
303
227
291
331
332
298
440
419
388
438
494
520
536
548
574
579
562
553
545
485
381
260
439
513
549
567
582
588
576
571
570
562
562
567
558
512
442
340
212
374
490
544
555
548
552
557
554
542
534
537
545
543
534
539
549
528
484
387
230
411
494
538
553
548
544
560
560
540
534
540
555
577
576
541
530
548
550
535
493
376
218
435
513
525
532
557
563
558
569
566
542
538
553
566
585
591
561
538
550
555
544
520
473
372
216
408
518
538
524
544
576
579
554
544
542
535
534
542
548
551
551
547
542
549
558
550
520
513
490
375
209
349
487
529
531
542
560
572
565
542
531
535
538
538
541
545
537
534
545
556
550
544
545
532
522
530
493
370
420
511
524
540
558
561
550
544
541
546
552
552
545
538
547
556
552
556
568
553
533
541
548
533
525
532
490
330
289
456
518
527
543
554
555
552
548
547
557
561
553
539
525
536
558
557
556
560
556
542
546
555
535
519
531
528
419
218
319
461
518
534
540
538
559
578
564
546
555
562
552
533
525
534
546
545
544
551
554
553
555
553
543
531
533
529
472
330
151
307
441
511
536
539
541
564
586
567
541
545
559
545
526
530
541
534
534
538
542
544
547
554
553
542
541
544
526
501
429
271
273
418
504
536
553
555
564
574
559
542
548
558
540
519
524
537
535
537
542
544
536
538
547
551
538
539
550
533
507
485
372
189
237
400
497
534
554
563
566
564
555
548
552
559
550
529
518
525
538
544
545
535
526
529
535
542
539
537
542
532
511
494
429
268
198
379
496
528
548
568
576
564
554
552
552
559
564
544
518
524
540
540
536
532
529
528
527
532
540
540
536
534
516
487
450
333
160
346
484
532
544
566
575
565
557
557
555
553
556
543
518
527
544
535
533
546
546
535
529
530
538
541
540
541
524
488
468
376
143
319
469
526
538
552
568
565
561
563
559
549
539
532
522
534
551
543
543
558
555
536
530
533
534
538
542
550
529
494
477
395
137
304
454
518
529
533
558
573
565
560
564
553
535
533
535
543
556
556
554
554
549
534
531
536
535
535
539
546
528
498
474
398
115
284
445
518
524
528
556
571
557
549
563
556
533
533
540
544
549
551
550
549
551
541
534
535
540
539
530
530
524
499
480
413
254
81
244
423
514
531
539
557
561
551
545
554
550
532
528
536
542
541
540
538
538
548
548
534
531
542
550
532
522
510
497
490
442
289
191
368
483
524
545
562
564
563
553
545
539
540
534
534
541
546
542
532
527
533
541
531
526
541
555
550
532
507
489
494
452
298
134
298
439
505
536
565
574
570
560
543
539
557
552
530
533
558
560
540
522
521
531
530
527
536
546
548
540
516
491
489
438
285
91
234
404
497
527
554
570
567
562
547
544
563
557
521
521
560
570
544
524
530
538
538
537
538
531
525
537
533
504
478
413
165
353
485
515
527
548
561
562
550
548
566
559
523
524
562
564
533
520
532
544
546
546
545
531
520
532
533
501
462
387
87
257
429
494
508
528
552
561
550
548
557
550
533
545
562
548
523
518
532
545
549
546
541
537
536
540
527
495
455
369
138
305
439
505
526
543
554
553
552
554
547
544
553
554
541
533
537
541
546
548
545
538
538
548
545
522
504
472
352
160
330
460
514
527
538
554
563
562
554
548
541
537
534
538
540
539
530
533
545
542
537
537
527
506
506
472
320
188
339
450
507
527
544
557
561
561
551
534
535
538
536
534
531
528
531
551
556
539
513
489
477
473
412
175
316
433
500
533
536
532
541
548
548
552
555
546
541
551
554
552
551
548
529
495
474
455
404
295
165
292
413
503
538
532
527
534
540
546
549
544
543
556
558
545
526
515
508
512
500
435
313
119
247
405
512
545
542
530
526
533
534
530
531
533
525
520
518
503
505
525
492
370
210
353
464
527
543
543
559
563
541
534
531
525
541
554
526
493
456
355
127
260
397
481
521
559
578
567
561
567
569
569
542
476
392
281
174
273
342
405
460
493
514
526
518
470
379
275
154
215
276
314
322
297
427
466
489
507
532
546
535
518
489
427
317
373
467
520
548
568
578
570
563
567
571
565
551
530
482
397
281
432
517
551
553
554
557
558
547
532
534
548
544
531
538
547
517
456
340
183
333
442
515
548
548
542
550
551
543
539
536
540
561
560
538
535
551
550
524
466
341
186
358
468
507
524
546
550
550
562
565
552
542
545
556
575
582
566
551
552
546
535
512
459
348
187
341
475
530
526
529
553
569
560
555
560
552
539
536
545
554
562
561
555
549
554
541
520
511
474
347
452
529
541
540
551
564
566
550
545
552
552
540
536
543
544
545
547
547
542
549
551
533
514
520
478
344
373
505
537
543
553
561
557
546
542
549
557
553
548
542
545
553
550
548
547
542
540
549
547
522
519
529
470
304
428
518
534
537
547
558
557
545
547
564
565
554
544
536
540
555
557
550
552
551
543
543
548
536
524
529
517
408
216
295
454
520
528
530
535
559
574
560
548
566
570
552
538
535
539
543
546
546
551
555
550
543
543
548
542
528
516
465
322
133
309
454
514
525
531
538
564
582
564
544
553
566
549
533
536
542
536
535
539
544
546
548
552
550
545
546
540
519
492
404
231
294
441
506
524
537
551
569
580
562
541
549
563
550
532
536
544
541
541
545
544
542
546
557
554
534
533
549
538
507
461
328
255
420
505
524
536
554
570
575
558
546
549
563
563
543
533
542
548
547
548
547
541
542
550
548
533
531
547
543
516
485
399
236
198
383
501
524
533
553
567
563
553
550
550
561
565
542
520
531
545
538
539
545
542
537
535
534
537
541
541
532
511
485
435
300
149
331
480
533
547
562
561
549
550
560
561
557
554
536
515
527
545
535
536
546
544
532
529
531
540
546
547
534
513
483
456
343
130
289
445
526
556
561
554
546
554
565
564
549
538
536
528
536
552
547
542
547
544
530
529
536
539
544
551
548
519
485
466
363
123
268
424
515
539
541
551
561
563
565
563
546
535
546
551
554
560
558
547
546
544
532
534
544
543
539
546
548
521
487
463
376
93
244
417
505
522
526
552
569
560
553
562
555
538
546
557
556
556
552
548
548
550
546
545
549
548
536
527
530
521
492
471
392
207
398
503
517
527
551
559
556
553
563
558
542
532
541
550
547
539
540
544
548
548
547
546
544
539
526
524
511
495
484
418
163
349
479
518
534
551
557
560
565
562
557
546
532
530
544
551
540
532
530
532
537
541
540
540
543
541
533
508
493
491
431
115
280
432
505
529
554
566
566
563
555
551
558
544
527
538
558
552
534
523
525
533
536
538
538
539
536
535
516
496
487
421
205
379
492
528
550
564
562
558
551
550
562
557
528
527
555
554
536
533
540
541
539
541
545
530
514
523
528
506
472
393
126
310
467
520
527
538
554
560
550
547
562
559
534
530
551
551
538
536
541
541
540
544
550
533
512
520
523
495
446
363
216
398
486
504
518
550
564
549
544
559
557
539
542
547
541
538
537
534
537
540
540
539
537
535
533
516
484
437
346
112
268
409
491
524
543
548
544
549
561
555
541
543
543
541
541
541
539
540
541
537
526
533
549
542
515
496
455
330
131
288
433
511
530
522
530
554
567
557
540
535
539
539
535
536
537
533
533
541
538
534
532
525
506
491
439
156
304
430
500
515
524
542
555
558
542
539
549
548
533
531
535
534
535
557
559
534
501
484
464
428
348
147
284
411
487
521
524
524
535
548
557
568
563
543
540
553
557
557
559
544
510
474
454
413
330
219
144
263
390
486
525
523
524
539
552
555
550
540
541
551
554
550
531
501
485
491
467
377
247
99
216
368
479
524
537
537
535
537
534
526
527
526
515
520
519
491
485
503
460
329
173
313
434
507
529
538
557
560
541
535
528
513
532
550
515
466
423
329
102
231
365
446
494
545
568
558
557
560
550
550
531
456
348
233
147
238
311
378
433
467
486
496
488
440
355
250
139
196
242
271
279
264
458
479
490
485
466
424
412
485
521
539
558
559
557
561
570
556
527
493
444
346
222
362
471
536
560
561
562
564
556
538
539
552
546
530
539
542
502
409
270
386
486
537
546
545
552
553
550
544
530
529
543
544
533
541
555
547
501
420
286
415
496
529
540
540
543
558
565
559
547
536
541
558
569
566
557
545
533
525
499
435
306
414
513
539
530
541
557
562
565
575
564
544
533
541
556
572
576
564
546
542
535
526
506
443
306
393
503
547
548
544
554
562
560
559
564
559
544
533
540
549
552
552
546
539
552
558
532
510
508
448
302
475
537
547
553
561
560
546
541
554
560
555
545
541
540
547
547
537
535
542
555
558
534
512
519
523
431
260
385
503
533
536
550
568
562
537
541
565
569
554
546
540
538
548
552
545
547
553
551
537
528
531
537
527
492
383
210
426
511
522
529
550
568
566
549
548
573
571
553
543
541
538
541
546
547
551
556
550
531
530
553
557
525
499
453
313
443
507
513
531
553
569
571
556
545
558
566
550
538
544
542
535
536
540
541
546
549
550
545
549
556
535
509
482
381
199
437
501
515
533
555
570
573
558
541
545
561
558
551
549
550
541
539
542
542
541
552
566
556
533
534
547
532
500
433
285
422
505
518
530
552
570
574
559
542
544
559
566
553
549
550
551
541
544
547
546
549
561
553
529
529
546
543
514
469
360
200
391
507
525
528
549
565
564
558
553
548
557
559
544
530
544
552
537
538
549
546
545
547
543
533
537
545
530
511
484
409
257
339
482
531
550
562
554
542
552
565
561
553
545
532
524
540
552
537
535
544
542
540
539
537
537
548
550
530
506
489
441
298
284
438
530
568
570
548
532
547
564
561
544
536
541
538
541
553
549
537
538
538
536
538
541
539
547
554
542
511
488
455
330
107
244
411
516
553
550
548
552
555
555
551
539
539
557
557
550
553
551
539
539
541
539
541
549
549
545
550
545
515
485
460
354
205
387
498
519
528
556
571
561
551
553
552
551
559
557
553
550
547
541
547
553
548
550
555
552
538
532
535
517
490
466
372
166
360
481
506
524
554
567
562
564
568
568
559
545
544
550
547
537
540
550
550
550
554
555
543
532
528
531
516
494
474
384
135
317
459
509
528
547
554
562
575
580
572
555
537
531
547
550
539
537
541
539
542
552
552
539
531
535
538
518
498
481
392
101
255
412
500
527
544
551
553
563
568
560
554
539
529
542
553
542
535
536
537
541
547
549
539
529
528
537
529
509
483
393
177
342
474
528
547
550
547
550
556
553
553
548
538
537
546
541
536
541
552
550
544
547
548
529
509
521
531
515
473
378
94
257
428
515
532
533
538
554
553
547
551
551
542
538
539
538
541
550
553
548
541
543
551
540
516
514
515
497
451
358
170
348
465
505
515
538
557
551
547
552
551
543
536
534
536
546
550
546
542
538
534
536
542
537
525
505
484
442
339
90
225
368
472
519
537
535
534
549
564
552
534
531
535
542
547
546
541
540
539
527
522
531
542
534
511
489
439
307
109
243
393
500
532
510
506
537
566
560
538
532
545
549
538
536
536
535
534
538
536
527
526
528
509
465
384
124
259
406
496
509
501
520
547
554
545
549
564
561
537
533
541
538
538
557
559
526
496
491
457
374
265
119
257
397
479
509
515
519
534
547
560
572
567
548
545
554
554
555
559
538
498
463
436
368
255
122
234
364
465
513
523
529
540
548
550
546
540
538
536
537
541
528
493
467
458
408
297
175
79
182
328
443
505
535
542
536
533
531
525
522
510
496
512
520
488
464
456
387
252
132
261
389
476
511
531
552
555
543
542
527
502
522
548
508
438
374
279
69
182
308
392
456
518
544
547
556
550
524
521
512
434
308
193
106
184
259
333
389
423
443
445
431
389
321
222
106
155
190
206
210
201
340
433
474
490
514
529
535
537
539
522
488
441
382
283
405
500
552
562
561
562
555
544
548
557
547
530
529
518
465
341
331
446
513
540
552
555
553
549
542
529
532
542
535
529
539
551
534
465
353
221
353
472
528
536
532
536
547
554
555
547
534
536
548
552
554
549
536
525
514
476
393
250
333
476
542
541
535
543
556
565
573
569
549
539
545
555
567
576
560
535
527
530
525
488
394
254
449
534
555
543
544
555
561
565
568
559
547
539
543
547
553
555
549
543
553
551
527
505
491
407
251
415
512
544
550
559
560
547
544
557
558
551
545
537
533
541
543
535
535
555
568
552
518
505
526
508
382
211
333
470
524
536
551
571
563
539
542
565
569
554
547
537
532
545
550
545
546
560
559
531
510
526
546
524
461
344
390
493
516
533
562
575
562
544
554
574
573
554
546
541
536
542
549
554
556
557
549
529
522
548
560
523
487
437
298
414
497
510
539
572
574
561
554
554
562
562
551
542
547
540
533
538
547
546
544
550
550
538
548
556
532
501
472
362
176
409
492
513
541
571
572
562
555
545
547
557
557
553
552
547
536
535
542
541
538
550
562
549
532
538
541
519
486
404
245
401
498
519
536
557
569
565
556
543
542
556
565
556
549
549
545
535
539
546
542
549
561
550
529
533
541
530
497
443
309
389
503
523
532
555
566
563
560
556
554
557
556
543
537
550
550
537
538
549
546
549
559
548
530
536
543
525
508
476
368
355
480
523
547
568
561
547
557
569
563
551
541
537
536
549
555
543
538
545
545
549
556
545
531
544
549
528
510
498
413
242
299
444
524
563
568
548
536
548
560
556
538
534
546
545
543
554
554
538
536
544
549
550
543
535
547
553
535
511
498
440
285
244
415
520
550
546
543
547
548
544
540
535
544
561
553
541
548
552
537
538
553
549
546
546
548
550
551
537
510
486
452
325
187
378
495
518
525
551
569
561
541
540
549
560
564
555
543
543
541
539
550
558
550
547
553
550
540
540
537
513
488
455
339
137
328
463
500
521
554
573
568
558
559
568
568
556
548
548
544
536
545
558
555
549
554
556
541
532
537
538
517
492
457
335
107
275
430
500
527
545
553
560
573
576
572
562
546
538
547
546
537
549
560
553
549
558
557
541
532
538
541
529
499
460
338
217
375
486
525
534
537
544
561
572
565
553
541
536
542
544
540
546
556
555
552
554
554
544
529
529
540
536
514
466
345
141
286
437
517
536
534
532
546
564
560
545
542
544
543
540
538
542
552
560
557
548
548
548
533
520
524
533
520
471
353
65
189
364
487
528
523
524
543
560
555
540
542
549
544
535
536
542
551
561
558
544
541
549
544
526
515
510
502
461
347
117
273
419
497
514
522
539
553
556
548
540
540
536
532
537
546
550
553
553
541
532
536
544
536
512
494
480
442
320
67
172
310
438
507
522
518
528
551
558
544
531
530
538
548
552
546
542
543
540
529
525
525
526
519
500
466
401
83
191
334
465
518
503
498
528
553
553
542
541
554
557
547
541
538
536
534
538
534
515
515
527
503
422
306
87
201
359
476
506
497
505
531
552
552
555
567
565
549
547
547
536
533
547
548
519
502
501
445
318
179
88
221
362
454
493
506
518
533
541
548
555
556
552
550
547
540
534
541
524
489
459
416
321
191
100
198
321
432
494
522
534
534
528
531
534
532
525
516
510
520
520
486
450
411
330
210
109
146
280
398
476
521
534
529
529
528
520
512
492
481
505
519
481
426
374
277
153
99
203
327
426
476
507
537
544
538
543
529
499
514
532
480
385
295
201
34
128
237
318
392
460
496
515
540
533
497
481
466
385
258
64
117
181
257
315
357
383
382
357
320
262
58
94
126
136
138
129
350
398
418
444
474
486
484
473
458
425
367
289
329
441
515
540
544
549
542
543
554
555
540
521
498
462
394
262
386
474
525
550
552
548
547
535
532
546
555
537
526
529
533
507
418
281
421
505
530
531
533
536
542
546
541
537
541
545
539
533
535
531
527
502
438
334
412
518
543
532
530
540
554
562
563
557
553
552
552
553
558
548
528
520
526
515
459
339
377
500
549
544
537
542
554
564
566
559
555
552
549
549
554
555
550
546
546
538
522
502
464
359
338
468
533
543
551
558
553
552
559
556
547
542
537
532
544
548
543
545
567
574
545
508
507
528
480
332
422
509
533
545
561
564
551
551
561
561
555
543
528
525
544
557
551
553
570
571
539
509
521
541
515
428
300
345
470
513
537
566
570
558
553
560
570
569
560
549
537
533
543
554
563
564
559
556
544
530
535
546
519
479
409
264
379
486
513
548
584
574
551
552
562
564
562
553
549
548
540
530
537
558
558
544
546
550
535
538
544
530
502
459
334
374
485
518
552
582
573
552
549
551
551
551
551
549
550
543
530
532
549
549
537
540
548
537
532
543
536
509
471
369
204
368
489
525
545
567
571
555
546
546
549
554
557
553
545
541
538
535
543
545
542
542
547
541
533
541
537
514
483
409
254
367
489
520
537
563
570
558
555
559
561
561
556
546
540
543
547
543
541
546
544
549
559
546
532
543
541
519
503
459
319
351
469
509
537
567
568
555
560
573
568
552
544
543
545
549
559
555
544
540
545
557
566
548
531
546
548
527
517
497
376
308
444
508
543
558
553
550
557
564
556
536
533
546
546
544
560
564
543
538
550
560
554
538
532
547
550
530
513
498
412
237
255
424
516
535
532
537
548
554
545
540
536
544
554
545
534
551
559
540
541
563
556
539
537
541
547
547
529
501
483
425
279
187
377
495
515
512
537
564
562
541
536
547
558
561
547
540
546
545
541
553
563
551
540
543
542
542
542
531
504
482
432
291
121
302
449
502
516
545
568
568
552
543
552
563
557
549
547
542
536
547
559
552
547
553
552
541
537
541
535
511
489
432
283
80
231
399
497
525
536
548
560
565
557
554
557
550
541
541
538
536
556
568
555
550
558
558
545
537
540
537
524
498
433
280
167
327
466
517
520
524
541
560
567
559
548
541
538
534
534
540
555
565
559
552
551
550
547
537
534
534
530
506
438
291
101
224
390
490
515
520
529
549
570
563
543
540
547
540
536
540
544
549
559
555
544
540
545
539
529
526
525
511
450
307
122
289
439
511
520
519
537
567
565
539
538
550
546
541
540
540
542
555
558
545
537
546
550
536
515
504
494
445
309
64
188
352
475
515
511
523
552
563
546
536
542
543
542
543
541
540
548
555
545
538
543
545
530
505
484
460
407
273
109
237
390
482
507
511
528
550
549
541
541
544
547
550
549
542
540
545
541
540
533
518
509
508
483
423
331
128
260
404
486
507
513
523
535
544
549
554
558
559
554
548
543
538
535
535
528
507
505
518
475
360
221
133
284
421
490
508
509
519
540
553
554
555
555
554
557
556
536
525
531
527
513
506
489
405
256
115
170
295
401
470
502
518
535
536
529
530
534
538
548
544
523
515
522
511
488
451
379
264
143
147
250
371
459
510
532
528
517
519
522
521
515
499
492
504
509
476
422
352
248
135
61
105
218
329
421
485
512
521
532
532
519
502
485
479
501
507
449
357
266
166
71
69
143
250
351
416
462
505
520
520
528
522
498
496
485
409
294
193
115
79
166
227
297
371
419
453
491
493
455
421
384
300
190
53
95
164
225
272
304
302
277
240
189
42
67
76
77
363
397
409
405
383
366
338
359
442
482
507
522
518
522
536
531
507
488
441
376
298
421
496
533
540
545
550
534
535
558
564
537
519
512
502
465
355
208
341
454
512
531
538
534
536
541
536
532
543
546
527
518
522
532
528
477
382
265
331
463
525
527
518
528
544
549
553
553
551
546
541
536
536
533
526
525
520
488
411
278
448
524
539
529
526
545
561
561
557
557
558
548
547
551
552
544
537
537
528
516
491
422
300
416
511
533
538
550
554
561
563
557
548
544
539
536
554
564
550
547
565
568
540
509
512
514
433
282
366
484
528
532
543
558
565
560
557
556
555
541
520
526
554
562
554
553
569
574
551
520
517
528
495
385
250
434
506
536
552
556
554
560
562
562
565
564
549
530
531
542
552
565
568
557
557
562
540
519
522
509
462
361
334
464
512
548
577
568
547
553
560
562
562
558
555
550
544
533
540
570
572
544
538
550
541
522
524
523
499
428
286
340
476
521
552
582
574
550
545
552
553
549
547
552
557
550
537
541
560
561
541
534
531
526
528
541
532
507
453
327
337
482
527
544
568
573
555
545
551
554
553
551
549
548
543
544
546
550
549
544
541
535
528
537
549
537
505
471
372
206
335
472
515
533
560
570
559
553
563
570
565
557
549
542
544
551
552
549
544
544
553
555
542
538
548
535
508
491
431
275
321
443
492
525
555
565
560
563
572
569
554
547
550
548
547
560
565
549
539
543
557
564
547
534
544
538
517
509
473
334
288
421
487
519
544
553
556
564
568
557
536
531
547
548
547
566
570
547
539
554
558
548
534
533
544
539
521
506
474
362
243
408
497
518
519
530
551
562
555
552
543
541
546
540
540
561
568
544
545
569
553
529
526
535
543
537
519
492
461
374
214
179
358
479
509
507
520
549
562
552
547
551
552
550
541
541
554
554
544
550
559
545
534
536
536
539
535
519
492
466
386
225
106
268
426
501
514
525
550
564
552
537
540
551
551
547
547
544
537
547
552
543
539
549
549
536
536
534
520
499
481
396
229
183
360
487
520
521
536
557
553
539
540
550
547
540
535
531
532
551
560
546
542
554
553
540
537
533
520
505
484
397
229
118
278
435
497
500
514
540
553
553
552
548
542
531
525
526
538
551
557
553
546
541
540
540
538
531
518
506
482
392
231
171
338
448
485
507
529
546
567
567
547
541
540
535
535
547
545
537
548
548
536
529
537
538
530
516
503
479
396
242
72
220
376
473
512
518
531
563
572
547
540
550
548
547
549
540
529
544
552
542
534
541
543
534
512
488
457
383
240
119
279
429
502
509
516
545
562
546
539
550
553
552
550
539
534
542
549
545
542
544
536
519
503
470
414
329
56
164
323
441
491
513
533
540
536
537
548
554
554
551
546
540
539
540
539
540
530
506
495
498
455
359
243
65
180
324
438
505
532
525
515
529
547
552
552
551
549
549
545
536
528
525
515
498
496
489
419
284
149
73
199
335
448
514
519
510
528
545
541
534
534
539
554
554
535
521
516
513
510
495
438
326
191
78
113
203
316
427
490
513
532
535
523
511
509
517
534
533
518
510
506
496
473
419
313
191
101
86
163
284
395
470
511
524
521
518
514
507
500
491
484
494
489
442
368
279
170
80
39
140
238
333
415
469
503
526
530
511
488
472
469
477
456
372
260
158
87
35
81
161
256
327
387
447
479
481
483
479
460
438
394
299
183
95
43
96
134
187
265
324
363
400
408
376
332
278
199
119
6
28
80
136
180
211
211
188
157
119
340
399
451
483
479
478
485
469
443
423
368
280
348
441
494
517
541
557
541
536
552
553
525
504
485
453
397
273
386
478
524
542
542
543
549
538
533
541
547
527
516
520
528
507
427
306
391
488
520
518
532
544
542
542
541
536
532
528
527
526
522
524
528
504
446
349
384
485
527
524
516
540
561
555
546
553
551
538
543
550
546
530
526
531
529
510
461
364
359
476
518
530
539
550
562
569
559
553
550
541
543
565
573
552
538
550
557
539
519
511
480
374
307
448
512
520
530
554
572
566
557
559
558
539
519
532
563
566
548
549
561
564
553
529
515
515
465
336
385
488
527
534
540
556
566
557
550
562
567
547
524
532
542
544
558
567
554
550
560
544
513
506
497
427
293
424
501
539
559
558
548
551
552
555
561
561
556
551
546
536
539
569
579
546
532
548
541
510
507
511
480
376
220
296
450
513
543
570
573
554
544
549
552
550
547
557
563
557
547
549
564
565
547
533
528
522
519
526
524
503
425
278
306
467
520
534
558
574
562
551
554
557
552
547
550
552
551
554
557
551
546
551
549
532
522
533
546
531
500
451
329
302
453
507
520
543
562
563
561
564
567
562
555
551
545
541
550
558
549
541
548
557
552
538
540
546
525
493
464
384
232
280
413
479
509
538
556
562
565
568
563
552
547
551
549
542
550
561
548
539
544
553
555
547
537
534
521
500
479
418
279
244
378
464
508
530
547
556
564
564
559
538
535
548
547
542
563
565
544
540
555
550
539
537
535
532
522
508
488
423
294
202
352
460
506
521
528
545
557
561
562
551
542
541
534
540
565
565
541
543
567
549
525
526
534
533
525
510
482
420
300
143
296
433
500
513
517
533
553
560
561
557
548
540
533
540
559
559
539
543
551
541
533
533
533
532
526
506
476
430
321
210
372
486
516
514
527
552
556
547
543
545
544
540
544
543
542
546
541
530
532
547
546
530
530
524
501
476
447
341
133
303
452
505
508
521
548
547
535
541
550
546
538
533
530
531
545
546
533
534
549
546
531
529
521
498
477
449
342
81
223
380
457
480
509
537
538
536
550
554
545
530
522
525
536
540
542
543
543
536
531
529
529
519
496
476
439
328
131
276
384
441
494
524
529
546
561
552
544
537
531
535
550
538
525
540
546
534
523
527
528
520
503
473
425
315
164
301
407
485
511
517
544
563
547
542
546
546
548
557
541
524
537
546
539
533
532
528
521
506
464
396
288
78
205
351
456
495
508
529
546
541
538
549
555
555
551
543
537
538
538
536
537
531
515
505
499
447
348
232
102
241
374
460
504
521
523
523
531
542
550
549
543
539
539
537
524
519
525
514
490
482
478
415
284
160
113
243
374
474
519
513
503
516
529
535
536
534
534
537
539
523
512
507
502
489
476
436
340
207
97
123
240
376
482
509
501
516
526
522
520
520
521
534
542
533
516
506
499
494
453
354
226
130
118
220
358
449
487
512
524
518
507
496
497
512
519
514
510
496
468
430
355
226
112
60
85
195
312
399
460
495
512
511
497
486
479
469
466
469
445
376
290
200
109
42
65
146
236
322
395
448
485
495
480
450
425
415
404
356
264
157
81
49
84
159
222
285
358
406
411
397
382
361
327
269
181
88
37
45
57
95
169
229
262
283
286
259
222
174
114
62
1
34
71
100
123
120
107
90
372
416
412
401
394
368
346
329
357
425
471
515
543
532
521
523
511
484
462
431
385
307
419
494
533
544
547
555
549
542
543
544
531
517
509
497
451
347
318
441
505
525
543
548
535
533
533
528
522
523
533
530
520
516
511
465
382
272
314
438
512
523
519
540
557
541
531
540
536
521
530
548
541
519
516
529
526
486
406
291
424
500
531
532
539
560
570
560
552
547
539
540
559
565
542
527
538
547
538
519
491
426
307
397
485
513
530
551
562
563
561
566
563
540
522
541
562
552
538
544
551
547
537
523
515
498
420
282
328
460
515
522
534
559
567
551
548
567
568
542
523
536
545
535
546
564
553
536
540
532
514
504
475
372
221
373
485
530
540
547
555
551
540
549
565
566
557
546
545
542
541
562
575
551
530
537
534
508
499
492
438
305
406
498
535
554
564
558
546
542
553
554
552
559
559
556
555
556
558
560
554
545
536
524
509
507
508
479
375
217
431
504
526
545
563
565
557
553
556
555
550
552
553
551
559
561
544
539
557
563
541
519
519
528
521
488
408
269
422
493
510
528
550
564
564
558
559
557
554
552
547
542
546
554
545
538
553
562
547
530
530
533
516
475
413
309
377
462
498
521
543
559
565
558
554
551
550
555
550
540
542
551
548
548
551
550
548
542
531
520
502
477
427
333
322
432
493
524
539
550
556
555
552
544
546
554
548
540
551
553
545
549
562
548
540
537
530
512
504
491
450
348
276
403
487
524
533
538
545
553
557
554
551
547
531
535
558
555
534
545
566
548
531
532
528
519
511
499
458
357
222
213
356
471
520
522
519
536
554
565
558
550
542
528
533
555
552
534
531
544
542
541
533
525
524
521
493
449
367
240
140
289
437
508
513
511
534
552
555
553
546
543
540
541
544
545
546
535
524
531
549
538
521
522
516
479
435
376
256
90
223
380
470
497
513
533
537
536
550
555
547
541
539
536
537
547
545
530
533
548
538
520
519
510
475
432
376
256
160
292
390
449
502
529
520
524
549
559
547
533
529
534
538
537
539
541
541
536
526
518
515
504
475
437
368
243
90
195
293
379
466
511
511
520
545
549
542
536
531
540
551
535
521
536
543
532
521
518
510
503
485
438
350
223
107
204
312
424
480
497
520
541
538
533
537
542
548
556
540
523
532
538
534
526
518
505
502
491
429
317
190
132
247
366
443
480
504
522
528
526
534
544
548
543
539
536
533
524
520
523
511
493
488
478
405
268
143
159
281
391
456
479
494
516
520
523
532
537
525
523
533
530
506
498
506
499
477
461
435
350
210
93
68
169
290
394
448
472
495
509
507
511
525
524
514
522
527
510
495
495
492
473
430
359
251
143
80
163
280
393
450
472
492
496
499
517
522
513
514
526
521
509
495
478
448
377
254
141
78
63
143
272
370
420
455
479
488
493
489
486
486
491
492
489
464
414
353
262
142
51
123
225
302
366
414
447
454
446
441
433
419
408
401
362
286
201
126
63
80
150
219
285
342
381
400
396
365
328
306
281
232
156
81
40
86
125
178
247
299
304
277
247
221
189
145
90
34
16
41
101
149
166
167
159
139
121
98
63
19
35
48
61
59
48
330
393
444
478
480
474
462
436
408
382
345
333
430
491
515
525
540
547
545
539
529
516
495
469
429
361
371
464
518
546
543
525
529
538
533
524
528
540
537
515
490
459
397
295
379
483
517
526
545
547
524
521
531
526
509
518
541
539
520
510
514
497
430
322
354
472
532
530
527
547
560
550
542
541
534
528
536
540
528
520
530
537
525
496
441
348
328
439
504
533
542
546
551
562
572
565
541
528
541
548
530
521
533
544
532
514
508
499
454
349
413
492
511
532
555
559
545
555
579
575
544
530
543
548
528
535
556
547
522
513
516
514
494
429
300
317
459
519
522
537
557
550
534
551
573
572
555
543
544
550
544
549
562
553
530
528
525
509
493
461
375
232
348
474
526
533
546
557
544
534
552
566
560
558
549
546
556
558
546
549
558
554
543
526
499
490
483
431
303
368
472
516
531
545
556
550
544
554
562
558
556
550
544
557
560
538
534
560
570
546
517
505
507
502
454
335
361
456
498
521
536
554
557
548
550
559
559
558
551
543
543
549
541
539
557
561
542
519
514
520
508
446
341
216
319
421
481
512
531
548
556
549
548
555
560
565
561
546
540
543
553
559
557
547
538
529
516
510
493
446
353
235
258
376
462
511
533
539
544
542
545
551
561
568
558
547
547
546
549
564
566
546
537
532
516
495
486
458
383
258
199
325
436
507
533
528
529
533
541
549
562
561
535
532
553
548
533
545
562
548
536
530
515
499
493
470
400
277
136
262
400
492
520
513
516
532
544
548
557
549
529
530
549
546
530
527
538
544
544
529
512
513
505
463
390
281
198
346
459
499
502
514
534
547
549
546
544
542
544
544
542
542
531
519
534
551
531
510
513
503
447
370
278
140
273
397
468
501
517
525
536
548
545
539
544
547
543
541
551
548
532
535
548
532
511
510
495
442
366
275
88
185
296
398
475
512
508
514
535
544
537
534
539
543
543
543
543
541
537
532
525
513
503
486
442
375
272
105
188
298
416
482
495
504
523
532
531
529
530
542
550
533
525
533
532
524
519
510
495
479
451
381
261
109
209
336
425
469
499
516
518
517
523
528
539
546
533
522
518
520
519
516
505
486
478
453
367
230
68
145
254
354
423
467
497
511
507
513
529
534
525
525
526
514
503
506
511
499
478
463
427
328
185
88
177
281
357
398
448
497
508
503
517
527
508
505
522
515
491
485
498
494
464
419
359
256
137
107
198
272
325
391
462
489
482
494
522
518
504
512
516
496
481
485
477
433
356
258
165
86
113
181
263
337
399
436
445
465
506
523
507
500
504
495
480
464
430
367
271
161
78
94
181
256
309
351
383
411
441
456
455
450
444
435
424
392
330
253
163
77
80
145
199
245
287
322
341
348
358
354
331
311
294
256
194
125
69
33
95
131
168
209
240
258
267
246
212
180
153
121
84
42
69
96
142
179
182
155
124
101
78
61
41
26
62
88
92
85
73
59
56
57
360
382
387
366
332
335
413
447
464
488
508
514
502
480
455
427
387
332
391
477
522
519
511
525
539
537
528
522
523
516
485
432
374
299
303
425
492
527
545
536
517
520
532
526
513
513
531
534
516
491
467
423
339
419
507
525
527
540
545
536
533
531
527
521
520
524
523
519
523
515
487
437
358
375
478
525
530
530
539
554
566
557
536
532
539
532
522
515
527
534
522
495
478
449
369
347
451
496
523
545
543
535
555
581
573
546
535
545
545
529
527
538
533
520
501
498
491
446
342
414
493
504
525
554
546
527
551
577
573
551
537
539
553
544
535
543
542
531
524
518
503
469
404
295
284
432
504
511
528
550
539
527
552
572
563
552
539
538
556
556
537
535
552
553
543
525
496
470
439
357
222
289
419
494
513
527
542
540
532
551
567
561
553
543
539
552
557
537
535
557
562
541
516
495
485
467
391
249
391
472
509
523
538
543
538
549
562
560
557
554
544
541
544
540
539
549
549
529
507
499
505
484
396
256
351
443
500
520
532
544
544
549
557
560
564
568
559
542
541
552
556
548
534
526
513
499
502
477
394
266
295
402
483
519
524
532
538
541
548
562
570
565
557
551
547
549
560
553
535
527
517
498
482
460
400
290
232
349
455
511
517
517
521
523
540
567
566
540
536
550
547
537
545
549
539
531
519
495
479
458
406
308
187
171
292
413
486
504
505
511
517
535
558
555
532
528
543
541
529
526
530
540
541
521
496
491
467
404
306
188
119
234
360
451
487
497
509
529
538
536
535
540
541
539
535
534
524
515
534
551
526
499
495
467
389
287
180
166
290
398
464
494
510
528
533
523
522
539
550
543
537
543
540
525
531
546
529
503
493
461
383
281
173
91
197
314
416
474
498
510
515
516
519
525
537
546
544
541
538
533
528
525
520
505
485
445
381
287
175
103
211
335
426
475
493
502
512
521
517
521
537
546
532
525
521
516
509
511
501
475
435
386
294
169
41
123
241
346
425
470
490
502
508
510
513
525
533
525
514
504
501
503
503
491
467
434
379
276
147
72
156
250
342
407
456
487
493
500
514
517
506
509
513
497
487
496
498
485
457
415
338
226
108
92
169
237
297
381
459
483
487
510
518
493
492
510
503
480
478
486
474
427
353
255
158
114
149
193
286
392
439
449
477
511
506
492
501
502
474
457
454
430
357
257
158
92
102
138
208
286
342
369
406
461
489
478
469
464
442
416
391
343
257
157
81
106
146
184
221
257
298
344
377
386
379
365
345
320
284
226
151
79
39
89
110
130
156
184
205
221
242
243
229
204
178
152
119
74
35
74
86
101
112
118
129
128
113
88
64
56
53
67
78
76
64
50
36
26
310
349
369
396
418
427
412
381
348
311
290
400
460
468
476
496
505
503
498
481
459
438
401
334
328
432
504
529
520
514
520
523
519
514
511
508
500
475
429
374
313
331
440
500
529
539
535
530
526
523
521
516
514
522
518
505
490
459
409
343
289
416
486
513
527
534
542
547
540
529
525
523
522
523
523
515
512
499
462
418
356
377
456
500
524
531
527
542
563
556
536
528
531
535
531
525
519
518
514
494
465
426
347
331
431
470
507
540
533
518
541
564
558
537
527
533
546
540
526
522
522
525
517
501
467
407
310
355
444
473
509
540
530
518
545
565
551
537
528
533
550
545
528
529
541
537
528
514
479
429
361
263
336
430
472
504
527
527
521
548
564
550
538
533
534
545
546
532
534
548
539
524
505
478
446
397
297
300
405
468
498
519
529
530
547
557
546
539
545
541
535
534
533
533
535
527
515
493
477
466
420
307
255
368
455
492
507
529
539
547
548
541
544
559
557
536
529
535
535
524
516
514
496
477
470
421
303
311
425
481
493
517
537
535
531
540
547
551
552
545
537
536
534
526
516
515
499
476
456
404
306
188
135
241
372
453
482
505
518
512
520
547
546
529
532
545
542
537
533
529
523
517
499
473
446
396
312
208
180
298
410
469
492
498
503
522
543
536
524
525
534
538
533
524
517
525
529
503
473
449
399
313
211
128
232
353
440
474
488
512
529
522
515
529
536
528
525
529
518
505
523
538
510
478
454
402
306
202
80
172
288
387
445
481
515
518
498
499
526
541
534
526
526
520
508
517
532
512
479
450
396
296
193
113
212
313
397
460
490
493
490
500
515
528
538
534
527
520
514
509
509
502
477
437
375
289
195
52
133
229
331
417
458
470
492
514
512
509
526
536
523
514
509
500
494
490
472
427
363
286
196
69
152
248
347
408
441
476
502
502
497
507
517
518
506
494
488
488
478
458
419
359
270
174
87
157
244
319
384
438
468
483
497
496
492
503
503
484
474
478
463
436
399
333
226
123
82
130
195
290
382
426
453
486
494
475
479
495
481
454
445
432
399
343
259
153
71
62
93
182
286
347
383
429
461
458
453
464
457
420
390
371
325
245
151
79
58
104
169
225
266
315
366
396
398
395
383
350
311
276
222
141
65
37
67
82
108
141
181
224
261
277
273
259
236
202
163
125
71
29
51
66
86
99
111
131
137
132
117
88
70
65
49
40
32
38
50
52
39
21
361
382
403
420
416
413
417
394
349
314
338
438
471
476
489
495
482
479
485
475
450
419
381
326
338
441
509
524
520
523
519
511
507
502
502
507
489
454
415
366
323
414
480
525
533
531
532
529
523
517
505
507
527
522
488
464
443
391
320
283
386
456
502
524
523
528
538
535
527
521
518
521
532
525
500
484
484
454
393
322
336
414
475
518
518
511
527
544
535
522
520
527
537
530
518
507
504
502
486
448
390
307
345
414
480
522
516
512
540
551
533
519
521
531
541
532
518
525
526
510
494
477
427
351
256
325
401
469
512
516
522
548
554
530
518
524
531
536
533
528
536
538
513
494
476
432
370
290
298
385
452
495
518
529
546
547
524
518
530
533
528
526
526
526
523
508
496
468
428
384
311
264
369
433
472
508
533
539
529
516
518
535
537
525
519
517
512
503
503
500
472
436
398
318
195
338
406
442
491
526
522
511
511
518
527
532
527
522
518
511
502
504
502
475
440
398
310
198
148
273
363
416
474
510
508
506
521
516
511
521
529
530
530
522
513
510
502
471
437
390
307
212
129
96
189
298
394
457
486
498
517
520
510
508
519
523
528
536
525
508
511
503
468
433
389
311
221
132
118
232
351
421
457
496
520
508
498
517
529
521
518
528
515
496
505
505
470
430
390
313
215
125
78
171
280
362
422
479
498
485
486
513
528
522
517
519
507
491
497
500
469
423
377
303
203
114
118
198
289
375
436
461
473
490
503
512
523
522
512
501
494
491
487
461
412
354
278
190
113
74
130
215
313
378
414
459
496
497
494
514
521
508
496
492
487
476
451
406
343
260
176
84
149
237
304
355
419
467
476
476
488
503
505
490
477
475
463
427
383
332
251
155
86
146
211
278
350
404
435
455
466
475
489
481
455
447
431
386
337
296
222
122
64
114
193
273
328
373
415
433
435
446
449
425
395
368
327
272
221
155
76
48
107
177
233
280
329
360
368
375
381
363
321
282
242
190
127
71
52
84
122
164
204
239
266
279
280
267
231
189
150
106
54
21
31
41
67
93
116
143
160
160
152
135
103
66
48
30
42
42
47
57
62
64
59
35
189
241
267
292
300
287
285
297
278
228
232
326
363
382
411
416
395
389
397
381
344
297
251
204
228
348
436
459
469
484
483
469
459
447
441
439
404
349
303
251
220
320
419
492
511
509
509
509
505
497
475
471
489
473
417
379
342
278
289
382
457
504
513
513
517
518
515
511
506
502
510
500
461
429
406
356
277
324
415
475
494
497
513
522
519
515
516
526
526
512
505
492
469
441
403
346
278
324
423
479
489
499
524
532
516
506
514
530
530
512
507
514
501
463
430
392
329
243
301
405
470
493
513
540
538
512
500
512
524
524
515
513
523
514
477
447
409
343
264
271
373
448
490
516
536
532
508
497
510
520
518
516
513
515
504
479
458
412
342
271
341
411
469
503
517
512
502
503
508
514
511
512
513
503
490
480
465
420
356
290
192
302
363
437
486
497
497
500
501
503
504
505
510
513
503
490
485
468
425
371
301
197
176
246
317
408
470
484
492
498
494
495
501
505
511
519
509
494
490
464
416
369
305
204
129
178
278
377
439
474
494
492
483
498
513
508
510
524
514
495
489
458
404
360
305
217
141
120
232
327
386
447
486
476
474
504
519
507
509
523
510
485
474
449
397
349
301
216
133
172
253
323
399
450
459
467
491
504
503
508
513
498
475
463
442
391
332
279
204
121
109
180
258
335
394
429
456
466
477
496
502
492
479
466
455
436
386
313
250
177
108
115
190
260
323
388
435
446
455
481
487
473
459
454
449
428
373
301
230
156
125
184
243
317
378
405
424
447
464
464
443
429
426
398
333
270
212
141
112
164
232
293
336
371
400
428
439
415
385
373
340
270
211
170
101
155
202
251
295
334
361
371
353
319
291
256
199
144
105
89
123
162
197
232
257
266
259
235
201
166
127
80
84
102
119
144
161
158
145
123
92
194
223
253
291
298
280
274
266
249
236
310
340
366
393
395
384
370
347
330
317
275
223
322
403
435
445
451
452
452
441
414
399
396
362
308
267
281
376
442
465
473
478
481
486
486
475
462
447
425
385
340
286
320
399
439
457
476
490
496
500
505
510
499
471
460
443
399
340
281
331
399
431
459
487
499
494
493
505
516
506
480
473
472
441
389
339
280
312
385
432
473
504
505
489
483
495
509
505
488
479
480
460
420
380
314
224
360
423
468
499
503
491
483
489
502
509
501
488
482
460
425
389
323
230
321
392
438
468
488
496
491
490
492
501
506
499
484
457
422
385
327
249
266
349
406
440
468
490
492
489
484
487
498
499
481
456
427
387
330
270
134
205
308
382
422
449
467
472
485
485
479
481
491
475
456
440
390
325
272
204
117
159
264
343
396
428
436
447
483
497
478
472
483
470
453
437
384
312
264
206
133
127
209
277
344
396
411
430
472
490
474
474
485
472
446
417
366
297
246
200
133
154
206
278
348
382
407
434
451
460
472
479
464
432
396
351
289
229
179
125
146
210
285
340
371
387
407
434
449
447
433
409
380
346
283
208
153
105
148
212
276
321
348
374
405
414
405
390
377
363
332
265
185
126
93
139
197
252
293
329
360
377
373
351
332
325
288
216
149
104
124
168
210
253
296
331
335
302
272
259
219
155
104
95
127
166
215
256
260
228
195
174
147
106
89
122
153
159
142
118
99
234
260
263
259
300
325
337
336
338
332
311
290
262
317
352
375
387
393
400
402
395
373
334
298
266
331
361
389
413
429
440
448
448
425
385
359
336
286
326
366
400
424
438
448
460
465
446
414
394
374
332
284
317
377
415
431
438
442
451
464
457
431
407
388
361
331
303
367
410
433
444
443
444
460
467
447
418
398
369
331
290
275
329
376
419
447
453
449
454
464
456
432
407
369
315
264
288
338
390
428
447
451
447
445
446
433
404
367
317
261
189
254
305
354
385
411
440
442
424
421
415
388
364
337
276
212
167
144
212
267
307
333
373
423
436
412
399
397
376
361
342
281
208
159
154
207
259
294
340
390
406
396
391
392
375
353
321
263
195
146
145
208
260
299
330
351
366
379
384
370
335
288
239
181
130
99
159
210
244
266
296
325
341
347
337
302
259
221
171
113
112
151
187
220
257
282
290
291
283
260
232
201
148
91
99
132
172
208
232
242
242
227
210
193
159
105
109
139
171
195
199
175
154
139
109
265
269
269
267
296
316
330
337
331
305
261
279
310
337
356
367
365
339
307
276
290
320
345
356
364
374
361
330
296
263
286
322
349
355
356
371
373
339
298
271
302
340
357
358
368
372
342
303
275
266
307
338
358
362
355
336
304
271
133
177
221
256
299
340
347
327
313
292
259
237
209
157
140
175
207
260
310
319
302
293
276
246
237
221
171
128
170
223
267
277
275
273
262
242
225
200
160
137
180
206
224
242
252
251
237
203
165
133
127
146
177
198
209
217
211
175
133
110
111
139
152
157
165
166
142
110
103
109
114
115
130
169
205
211
199
183
155
132
145
177
174
169
171
153
129
142
149
158
146
125
137
133
