# Supplementary material for: Evaluating flow modulating treatment response in intracranial aneurysms using black-blood MRI in vitro
Source: Commun Med (Lond). 2026 Mar 27;6:170. doi: 10.1038/s43856-026-01413-z (PMC13031954; doi:10.1038/s43856-026-01413-z)
Supplement: Supplementary file 14 — Supplementary Data 11 [file 43856_2026_1413_MOESM14_ESM.zip › Data_Sup_Figure_5c/pump flow rate 0 mls/BB1/without device/22_BB1/2_vessel_array.txt]

212
444
588
619
228
316
366
385
362
288
181
176
363
530
604
619
623
614
575
465
292
151
350
561
670
687
676
671
677
684
649
524
280
510
627
632
634
635
623
625
166
395
588
618
602
639
657
240
468
594
611
627
674
691
674
667
644
598
592
588
451
219
298
502
583
610
634
650
664
670
657
630
609
602
592
478
266
315
514
589
616
634
632
643
656
644
633
644
637
606
489
274
287
502
599
613
631
660
669
670
671
679
677
648
604
477
267
225
458
597
599
605
655
664
658
676
680
651
629
595
458
239
146
360
551
602
606
630
623
614
630
633
622
633
593
419
205
228
438
583
648
659
639
620
626
627
632
631
536
330
104
256
449
603
671
680
671
666
653
609
511
355
86
224
397
522
584
609
592
539
431
46
132
224
306
348
254
356
409
406
365
296
199
215
396
539
616
644
637
616
580
479
300
178
393
585
662
669
675
673
673
681
646
520
330
311
530
627
620
617
624
620
625
639
644
622
497
273
195
420
587
609
599
636
650
634
637
636
622
628
568
361
146
271
485
595
610
634
677
682
669
676
661
623
605
574
419
207
330
518
588
617
644
652
651
654
651
637
618
602
577
456
250
342
527
592
621
644
637
632
634
633
630
639
628
594
468
255
303
512
604
616
638
664
664
660
663
674
672
643
596
461
243
234
469
609
600
596
647
668
667
679
679
652
628
593
451
232
149
371
571
608
590
618
634
632
639
638
628
630
592
425
204
232
454
594
640
654
653
640
635
634
635
624
527
331
104
265
459
604
673
690
681
664
644
600
498
339
174
88
226
394
515
582
610
585
514
404
262
121
43
125
215
296
343
309
223
134
158
284
400
455
431
368
297
206
244
419
545
625
666
649
612
575
477
297
203
429
601
654
657
670
668
667
676
634
502
316
339
540
625
622
617
614
610
624
641
641
611
480
257
226
439
581
606
616
646
639
625
642
646
635
634
555
340
139
296
496
594
617
650
680
669
660
678
672
639
616
564
395
199
349
526
595
630
653
646
638
642
653
644
625
602
564
431
231
359
534
597
630
650
635
622
626
628
629
631
616
579
447
235
317
520
607
620
642
663
659
651
655
666
658
630
586
448
232
245
480
619
607
596
643
668
664
671
669
644
618
587
452
230
153
382
590
624
587
606
639
644
646
645
630
618
577
420
235
470
612
638
646
662
664
656
651
640
606
498
314
102
269
465
601
663
692
696
674
637
581
470
308
149
79
219
386
501
573
605
569
474
361
228
102
37
118
201
277
323
290
192
95
181
312
428
479
446
372
287
194
262
441
559
636
677
653
604
562
456
278
231
450
610
656
662
668
659
664
673
618
475
289
167
371
548
624
635
631
609
600
625
644
632
589
456
243
258
460
580
608
638
661
630
614
641
643
624
620
540
330
321
506
595
628
666
682
658
652
673
663
630
610
553
383
191
363
529
601
639
654
639
634
644
653
640
620
601
557
414
216
371
540
602
633
646
627
621
631
632
627
625
615
576
431
217
333
527
610
624
643
659
652
646
649
651
642
626
585
436
215
263
488
622
617
606
643
659
651
652
648
627
610
580
436
213
167
390
598
640
600
607
633
639
639
641
626
606
553
391
244
481
627
647
642
658
671
668
665
645
587
458
269
105
272
470
601
652
683
701
680
630
562
443
269
110
75
214
380
487
558
591
548
436
325
199
76
111
193
260
300
262
162
69
217
348
445
486
456
375
276
178
278
468
593
657
685
653
599
550
438
263
264
466
615
672
683
675
657
665
672
608
458
268
199
406
557
618
646
648
610
597
633
649
623
568
430
224
292
486
585
609
652
669
625
609
641
632
601
594
514
312
345
519
597
635
674
682
653
645
663
641
604
591
537
369
379
535
605
642
654
639
636
646
648
627
609
602
557
405
387
547
607
634
642
626
626
638
638
627
625
625
583
420
356
538
611
626
647
657
650
647
651
641
629
626
585
418
288
499
614
619
620
648
653
642
637
626
608
603
569
404
191
402
589
639
616
616
624
623
621
625
619
601
528
348
93
258
481
630
660
644
644
654
660
665
647
577
425
221
118
281
480
609
646
663
685
670
623
553
429
238
79
220
380
479
540
570
524
413
309
187
57
103
188
251
280
232
141
65
145
161
162
262
386
458
488
462
381
274
169
308
505
625
675
688
651
598
544
431
265
301
487
620
681
695
679
655
663
668
606
457
262
236
441
564
606
640
649
610
598
635
646
617
556
404
195
322
508
581
599
648
663
620
610
644
624
584
570
478
282
179
370
528
592
631
674
679
649
644
661
630
588
574
516
346
201
398
543
605
639
653
641
637
642
642
623
605
603
552
388
199
406
559
610
631
640
629
629
639
643
629
624
626
576
399
177
382
553
609
621
647
658
652
656
665
644
618
613
564
387
315
512
602
608
624
651
650
645
643
618
594
591
543
360
217
420
573
622
621
625
622
616
612
611
614
598
504
302
112
281
479
623
667
650
631
635
644
657
647
572
402
186
132
292
488
615
642
641
659
653
616
550
418
219
93
232
381
473
521
542
498
401
304
184
96
184
247
262
204
124
71
162
179
179
144
304
419
478
504
477
395
283
171
165
352
537
638
678
687
656
605
546
432
271
341
516
624
671
685
672
651
656
657
604
464
258
263
467
573
597
628
639
608
600
628
634
614
552
382
166
346
519
572
586
638
656
621
622
651
623
583
561
449
250
199
392
534
583
618
668
675
651
655
672
636
589
569
497
319
219
418
554
604
633
650
644
637
639
647
630
607
602
540
362
218
427
574
616
628
643
638
629
636
650
640
623
611
552
367
194
406
570
610
615
648
665
655
662
683
658
613
588
524
345
145
336
532
600
597
623
654
655
659
659
622
587
575
508
316
239
447
575
610
618
628
630
625
614
603
609
595
478
261
131
310
489
616
665
654
635
634
637
647
641
559
374
160
144
300
489
613
640
630
641
640
610
538
390
194
99
238
379
467
504
517
476
390
290
163
95
182
242
243
181
110
155
192
207
195
139
182
336
440
499
526
499
413
294
170
202
397
559
631
665
684
666
618
550
425
260
181
379
552
628
651
659
655
644
646
644
595
456
244
288
494
587
597
618
628
604
599
616
620
613
551
364
148
370
531
570
582
638
657
630
635
655
622
590
563
430
228
216
412
542
575
608
663
673
655
669
689
645
594
569
481
290
231
433
565
603
621
643
644
638
642
654
635
607
594
519
328
229
439
587
619
621
642
644
631
630
651
648
622
595
519
328
203
419
582
613
612
651
670
654
657
686
669
616
573
488
307
147
349
549
606
596
624
654
655
659
660
625
590
571
479
280
251
470
589
609
613
627
637
635
612
594
606
589
447
225
142
334
503
612
656
657
653
650
637
636
627
527
332
135
152
308
483
603
641
636
640
634
602
509
337
155
98
235
373
460
490
493
457
377
258
116
97
176
229
220
162
94
173
218
227
205
143
215
362
459
519
545
518
429
301
162
231
433
578
628
660
683
672
629
550
409
234
193
413
582
635
639
646
646
641
642
637
583
432
219
316
527
608
608
622
628
607
602
607
610
613
545
348
138
190
401
556
584
596
649
663
639
647
654
617
596
569
418
213
237
435
557
581
611
663
670
659
680
693
641
591
569
465
263
246
448
576
606
616
638
642
638
646
656
630
600
586
500
301
238
450
597
623
620
641
650
634
625
644
647
624
594
505
304
212
430
593
621
620
659
677
653
646
672
669
630
586
484
292
152
365
562
616
606
630
653
650
645
643
618
604
589
476
258
260
485
601
615
615
629
643
637
601
582
607
586
424
202
144
347
516
612
650
664
676
671
639
624
609
493
291
159
318
479
596
648
656
653
634
591
475
281
117
103
234
367
456
484
475
443
363
226
72
101
170
210
192
143
83
191
234
238
206
147
248
396
486
538
551
521
434
300
151
255
464
602
648
669
680
667
632
546
390
203
216
440
599
646
650
649
644
639
641
634
569
400
194
353
560
621
617
629
629
611
608
605
607
611
530
326
131
216
442
586
601
609
655
661
642
652
647
607
594
562
398
193
267
467
578
595
620
665
665
654
677
682
627
581
557
438
234
275
470
588
614
621
638
640
635
642
645
616
590
573
476
278
258
471
607
630
627
643
650
637
626
633
634
620
595
500
292
229
454
605
631
634
661
675
655
641
656
654
633
602
496
285
169
391
574
621
614
632
649
646
633
621
605
609
602
478
245
277
492
600
611
613
629
643
630
589
572
604
576
403
183
145
350
517
607
643
666
687
680
638
614
588
458
253
172
328
476
586
648
667
659
627
569
443
241
94
117
234
359
449
475
456
420
338
199
49
95
160
189
160
118
71
140
210
244
241
205
153
285
431
515
554
548
511
433
298
143
283
490
626
678
685
673
652
624
539
380
186
249
461
599
650
667
659
643
635
640
631
560
377
175
159
390
575
611
610
629
627
614
615
605
605
605
508
303
244
475
601
601
607
649
651
640
652
638
600
591
546
371
171
300
495
591
604
627
661
657
645
663
664
619
582
544
405
201
314
497
594
619
631
643
640
632
633
632
610
590
563
446
246
294
498
609
631
637
645
646
644
632
629
620
609
587
482
273
254
485
611
632
638
657
665
662
652
650
636
618
593
487
272
190
423
583
615
609
625
642
644
631
616
600
603
588
461
230
301
499
590
599
606
626
637
622
589
583
601
551
371
154
353
515
599
638
661
682
675
640
612
568
423
221
182
338
477
579
637
658
651
613
538
409
219
129
235
349
434
456
431
385
299
173
83
146
163
126
87
167
233
265
251
210
163
159
321
459
540
567
543
502
432
305
147
150
326
516
640
692
689
663
642
618
536
377
182
290
485
594
647
672
654
634
635
638
625
549
361
162
190
423
574
591
599
626
620
614
621
608
602
595
482
277
277
498
597
585
598
639
642
636
648
633
602
592
524
337
147
334
516
592
602
625
655
651
641
651
653
628
597
534
370
173
355
520
594
617
634
646
639
629
625
626
615
601
554
408
208
337
521
599
620
642
648
644
648
641
629
613
599
567
443
235
287
510
604
617
634
648
652
666
665
652
623
594
562
446
236
210
451
587
605
600
613
635
643
632
621
608
592
553
414
121
329
514
590
593
606
625
627
612
602
606
598
509
323
171
368
522
606
646
661
665
665
648
618
545
383
184
193
351
490
583
621
635
634
594
506
371
197
134
238
345
414
429
403
346
257
141
72
126
139
98
56
191
260
291
265
214
163
193
347
476
555
578
546
501
433
311
154
193
375
536
637
683
678
654
640
617
531
374
182
332
512
595
638
658
634
622
637
639
616
537
351
154
225
446
571
577
596
626
613
609
623
610
601
586
457
254
306
509
585
574
597
641
642
636
644
627
607
592
502
308
357
527
591
599
620
650
652
642
643
643
636
611
524
341
380
534
591
610
631
643
640
631
623
622
624
615
548
374
367
534
584
604
637
650
646
652
646
628
610
596
546
397
316
519
586
598
629
648
654
666
664
649
617
582
531
396
230
461
585
599
595
615
639
636
619
620
617
589
519
363
134
343
529
601
602
617
631
615
595
609
625
594
468
275
186
388
542
625
665
666
649
650
648
618
517
340
143
197
359
511
596
614
613
612
574
475
330
170
130
246
349
397
402
375
313
219
113
67
106
121
83
39
136
216
291
320
287
216
150
223
370
495
574
598
558
505
427
303
149
231
418
552
630
670
667
654
643
613
517
359
177
376
543
601
628
640
613
613
638
637
605
523
337
144
257
468
580
583
606
631
609
605
622
611
601
576
432
230
330
519
585
584
616
657
652
640
641
622
605
585
476
281
373
538
600
608
625
654
660
648
640
632
630
607
506
316
389
546
600
614
628
641
643
636
622
615
621
616
537
349
386
542
585
601
636
657
656
656
643
624
609
598
537
367
340
524
580
592
630
659
669
668
654
638
612
582
521
362
252
463
582
602
601
629
649
631
600
606
616
592
503
325
142
346
536
616
616
633
643
611
580
602
627
585
439
239
190
399
561
645
683
678
649
642
639
603
483
295
195
363
527
613
623
610
598
553
442
288
137
122
259
354
391
387
358
288
192
89
69
94
109
82
160
246
320
346
304
214
131
246
394
520
599
621
573
504
408
280
135
265
446
561
629
670
671
660
644
603
495
336
169
185
412
569
605
621
630
607
613
639
630
594
506
319
130
282
491
594
597
619
637
612
606
618
606
598
565
410
207
352
529
594
601
638
675
663
644
636
611
595
572
451
252
185
386
548
610
621
636
662
667
651
637
621
612
588
483
293
189
397
557
616
626
631
641
644
634
618
609
612
606
521
329
183
399
554
600
613
640
660
661
653
637
621
607
597
530
350
161
363
535
590
600
634
671
682
668
646
630
607
583
521
343
275
468
587
607
604
637
660
633
595
599
609
590
498
305
151
345
540
620
620
637
648
615
583
597
617
569
420
221
187
399
567
648
681
681
661
647
630
580
450
262
188
365
527
614
628
620
593
529
410
249
107
115
259
351
390
386
349
267
170
74
93
102
81
190
280
341
363
316
216
118
273
428
551
626
639
584
499
390
257
121
298
469
574
638
680
680
665
640
590
473
313
155
212
440
586
607
619
629
613
618
637
623
584
482
292
312
514
604
604
626
642
619
611
615
599
590
551
383
182
191
382
544
599
611
651
683
668
647
632
600
585
560
429
225
207
409
561
614
626
644
665
664
647
636
617
599
573
462
270
211
414
567
626
635
635
639
634
625
617
613
608
593
501
306
203
416
567
617
628
641
656
654
644
634
625
608
589
515
331
183
387
553
607
612
628
665
679
667
646
629
605
579
507
317
300
492
602
609
594
627
657
640
610
603
604
581
479
278
165
364
551
619
611
622
640
627
606
606
609
551
392
198
196
406
566
638
662
672
674
662
627
559
419
234
189
366
516
595
621
625
590
504
378
216
113
249
340
385
387
335
238
141
95
95
218
304
359
375
327
224
119
161
310
465
578
639
644
589
501
386
245
116
331
497
595
651
686
681
662
637
587
465
295
139
243
464
594
610
622
631
615
619
635
623
579
460
258
347
535
605
604
628
643
623
615
612
594
587
536
355
156
217
420
563
597
610
652
681
666
648
631
594
578
557
416
201
241
444
572
609
621
644
663
654
640
637
617
597
572
454
249
249
442
569
617
632
634
636
622
608
616
623
611
584
481
282
238
440
567
612
629
638
649
642
630
632
630
608
573
487
301
201
414
565
612
612
617
645
667
661
648
630
600
565
474
276
328
526
621
608
582
607
644
644
624
609
603
569
442
232
189
406
575
619
603
607
625
633
626
617
606
532
350
228
425
570
635
647
653
671
667
625
542
390
201
200
366
511
571
600
609
574
475
346
187
116
236
323
368
370
305
203
112
128
233
316
371
384
337
237
129
199
348
497
591
637
636
591
513
398
243
113
170
365
527
616
658
678
667
653
640
595
466
283
128
270
482
598
611
623
626
607
610
633
634
587
444
229
179
380
551
601
600
628
641
621
616
614
598
593
526
329
133
243
459
580
595
608
650
674
660
649
634
595
581
560
408
187
278
480
581
600
615
639
656
645
635
638
620
600
576
451
235
292
469
564
598
619
633
636
618
602
616
627
611
574
462
261
276
462
556
587
616
638
648
638
623
627
628
602
555
455
268
219
437
568
598
604
617
642
657
656
643
622
594
553
438
236
134
355
557
629
606
582
603
634
642
623
605
602
560
400
180
220
450
596
619
608
610
621
631
628
616
601
512
306
265
441
573
643
654
643
656
655
613
520
360
164
209
373
514
566
575
578
544
446
314
162
120
233
308
341
333
267
169
142
252
338
390
392
343
247
142
235
388
528
605
636
630
592
526
408
235
100
202
403
561
631
659
668
654
644
641
603
464
269
118
301
509
606
611
622
621
598
598
627
641
593
433
210
200
412
567
599
599
630
639
616
611
613
607
605
522
306
115
273
491
591
597
611
652
669
654
648
636
599
586
559
394
171
312
506
589
603
614
634
652
644
635
638
619
597
568
435
217
324
491
565
591
612
628
637
625
605
615
623
603
558
434
240
303
481
553
571
609
641
655
643
624
621
621
594
535
418
239
240
459
569
583
604
632
649
655
653
634
608
585
540
402
204
148
378
569
621
607
598
613
631
635
610
591
598
549
363
249
472
594
615
620
627
626
625
616
601
588
486
265
286
441
565
651
672
646
641
634
590
488
322
129
215
376
520
571
558
543
509
415
278
133
129
233
293
309
291
233
147
83
106
81
168
286
372
409
392
334
246
148
269
427
555
620
642
627
583
523
405
223
79
235
442
587
635
654
667
655
636
630
592
449
247
104
342
543
612
600
612
621
601
594
615
634
589
418
193
232
447
582
596
596
630
635
612
606
609
609
611
512
283
307
509
594
598
616
653
662
645
644
637
600
585
542
364
151
339
519
596
615
618
629
645
644
635
638
616
588
542
397
339
507
586
612
616
617
636
633
613
616
620
593
530
394
315
501
576
587
615
647
658
650
632
623
615
587
515
377
259
481
580
584
613
650
655
648
648
626
598
580
523
367
178
401
566
607
611
620
621
623
624
601
583
592
527
327
272
469
580
609
630
640
631
621
608
593
573
451
226
136
291
436
554
650
684
658
641
622
569
452
279
105
222
373
516
572
555
525
483
383
242
138
229
279
285
261
205
127
67
113
118
85
49
211
333
407
420
384
316
241
149
303
468
581
633
649
625
571
508
395
214
64
270
482
606
628
644
675
670
638
616
573
427
223
177
390
576
613
583
601
630
624
605
606
619
574
393
169
271
482
594
592
591
629
635
615
607
604
603
599
489
259
344
523
594
598
619
653
654
634
637
631
597
574
514
325
368
526
605
627
621
618
635
636
631
636
615
576
509
351
356
523
618
642
619
604
630
636
618
622
626
589
504
345
329
526
615
618
625
642
652
648
635
626
615
586
498
338
283
507
601
595
622
657
647
634
639
623
597
580
506
330
216
426
564
600
616
632
615
603
609
598
589
590
498
285
290
465
575
613
636
638
623
616
609
600
560
411
189
139
295
445
557
644
682
666
645
618
550
418
238
111
236
371
501
565
562
524
461
344
201
140
215
269
278
247
178
99
90
128
120
89
51
133
252
367
422
417
374
306
233
150
163
337
503
597
632
644
620
562
494
384
207
64
302
513
616
616
632
677
684
644
609
558
407
205
214
429
592
606
568
592
638
646
621
605
608
551
361
145
309
508
597
585
590
630
637
623
616
601
594
581
458
232
376
535
590
597
623
653
646
625
631
625
593
566
486
292
194
397
536
612
634
617
611
627
625
621
634
620
573
484
312
190
381
540
639
659
617
596
627
632
615
626
632
592
487
305
161
352
547
641
636
624
632
646
644
636
627
614
586
490
305
311
529
616
602
619
649
634
621
632
618
592
580
492
296
250
448
573
602
618
629
602
583
595
598
598
587
469
246
306
474
590
628
641
629
610
605
611
608
546
369
155
149
310
474
576
644
673
666
643
613
531
386
201
121
248
375
489
559
569
526
434
305
162
126
200
266
290
243
152
98
129
122
101
61
159
282
385
424
415
382
317
232
142
193
374
536
611
627
633
619
565
486
370
200
150
338
536
624
617
623
665
678
641
603
546
390
189
253
458
593
597
567
588
630
645
623
603
600
529
325
125
345
528
590
578
595
632
635
628
624
602
590
566
424
204
197
405
547
589
597
626
653
642
626
631
624
594
564
465
267
230
426
548
616
635
616
611
628
615
611
635
627
576
472
287
228
411
549
640
655
611
600
630
624
605
626
633
589
477
284
192
383
557
638
631
614
630
648
641
632
622
604
577
484
288
158
342
542
618
599
607
635
627
621
630
610
579
570
482
272
275
466
585
609
613
618
595
578
591
596
597
574
437
213
169
324
495
611
641
643
627
605
596
606
601
517
323
162
329
500
596
650
669
657
628
592
502
344
167
131
255
378
484
552
564
509
395
261
130
110
190
265
289
226
125
51
103
136
136
122
79
182
307
405
436
428
406
342
234
124
229
410
566
632
634
631
623
577
482
351
183
187
375
555
636
635
627
644
654
631
598
535
371
173
293
483
583
591
581
591
609
621
611
601
596
508
295
110
170
381
544
579
574
606
634
629
629
627
601
590
557
399
181
218
434
561
591
602
632
653
647
637
639
623
594
565
452
242
258
450
558
617
634
615
618
632
614
608
633
627
574
462
267
258
436
552
629
645
611
614
635
612
594
624
627
577
465
271
223
410
556
621
620
612
637
651
637
627
620
593
561
473
275
179
368
545
612
598
603
629
630
630
637
607
568
556
465
253
291
478
595
617
609
609
600
593
599
596
589
549
403
190
171
339
514
621
640
642
634
613
595
599
581
473
276
177
344
505
599
652
668
648
611
566
466
298
134
138
257
380
484
543
541
477
359
229
110
102
184
252
265
196
103
61
124
158
155
136
88
203
334
439
468
453
426
357
230
104
262
441
593
663
659
641
628
584
476
330
165
219
410
568
645
657
640
632
634
621
593
523
351
151
335
511
579
589
599
597
590
598
600
601
595
489
268
95
194
423
564
575
578
620
636
621
628
626
599
592
552
378
158
251
467
574
592
608
640
657
652
651
645
616
588
559
431
210
286
473
563
614
633
619
626
638
616
608
626
613
560
437
239
282
456
554
622
641
616
623
632
599
591
627
618
557
441
248
246
434
555
609
621
624
642
643
627
627
624
591
548
450
252
202
394
546
603
604
613
628
627
634
639
611
570
542
434
225
306
486
599
623
610
607
608
609
606
597
581
520
358
177
354
529
620
633
641
643
622
600
597
560
427
232
188
358
501
592
652
668
643
603
545
431
257
145
260
382
482
525
509
446
337
211
106
179
228
223
164
91
79
148
183
163
128
84
114
225
360
471
498
466
422
347
217
90
286
462
607
681
678
647
626
578
463
312
155
253
445
578
640
664
649
631
630
620
588
510
329
128
171
380
544
583
584
606
600
584
591
598
604
590
467
242
227
464
585
577
587
630
634
617
627
621
594
587
537
349
136
289
498
582
590
614
645
656
651
652
640
601
572
540
399
176
320
495
568
610
630
619
626
632
617
611
615
592
535
402
204
308
478
562
622
642
620
620
617
591
600
632
609
537
409
217
269
462
564
609
631
636
635
623
616
627
632
598
541
417
221
226
424
554
597
612
623
622
617
628
632
612
582
534
396
190
328
499
599
623
614
610
611
608
598
595
583
498
315
185
373
542
618
633
647
650
624
602
597
544
392
200
202
375
503
592
654
667
636
598
534
403
226
153
269
386
480
505
480
425
320
190
110
175
203
189
134
97
161
193
164
111
75
127
251
378
481
506
462
402
325
205
89
141
317
482
606
677
679
646
619
567
446
296
151
297
487
588
625
654
651
635
635
623
582
488
306
110
203
425
577
590
580
605
604
590
597
601
603
578
435
215
263
492
597
584
593
633
631
614
619
610
589
578
507
312
118
325
514
583
591
619
644
649
640
642
625
590
560
516
361
148
359
517
573
609
626
616
619
619
613
616
610
574
512
368
345
505
576
625
643
619
611
604
598
618
634
597
520
376
307
497
579
611
635
635
624
613
618
631
628
597
531
382
255
462
571
591
606
620
613
608
618
616
601
589
526
353
171
363
521
596
614
615
613
610
599
582
589
585
480
279
204
400
557
623
644
658
651
618
600
593
529
365
178
220
397
518
605
663
661
624
591
516
369
198
165
279
395
482
493
459
404
290
154
112
174
198
166
112
71
111
161
189
161
102
67
154
278
388
470
497
452
391
310
198
89
177
360
507
599
658
664
638
615
560
431
279
142
350
533
600
611
637
645
638
641
624
570
460
282
101
246
464
600
595
577
600
606
599
600
597
594
554
397
190
302
507
599
593
602
631
630
614
609
597
585
568
468
274
352
524
585
598
622
637
637
626
627
616
590
558
493
327
390
537
585
611
622
608
608
607
612
621
609
567
497
343
378
532
590
623
638
615
604
601
612
631
626
581
505
350
342
527
590
604
625
628
617
614
630
631
610
582
514
346
282
497
587
580
588
606
607
609
622
600
584
583
509
313
199
403
546
590
596
605
610
611
596
574
581
576
457
247
235
425
564
621
648
662
648
612
596
584
503
334
158
235
413
531
616
666
649
608
575
489
324
166
172
281
400
483
485
439
371
248
113
109
183
201
156
85
83
122
163
187
164
106
65
184
306
405
468
491
452
392
306
195
86
227
412
538
604
648
654
636
614
556
419
261
127
206
401
568
613
610
631
641
638
638
617
554
432
258
100
299
493
607
599
581
599
609
604
596
588
583
532
367
173
346
519
596
602
612
630
629
619
605
591
586
559
433
241
382
539
596
612
626
628
627
622
624
617
596
557
468
297
201
412
558
603
617
614
598
599
601
614
627
609
561
484
320
196
401
552
599
617
625
610
604
606
621
632
612
567
489
323
161
364
540
592
595
616
625
623
628
641
624
586
563
490
307
302
521
597
572
578
600
608
619
629
592
566
568
478
271
221
435
569
589
584
596
603
611
601
577
575
556
420
212
265
447
564
613
640
651
637
611
599
574
467
289
248
419
531
611
652
630
591
555
455
278
132
172
277
394
475
471
414
332
206
107
189
196
140
84
140
181
199
173
118
63
93
207
332
429
485
497
459
396
302
186
77
272
447
565
621
654
653
636
612
549
409
244
108
244
436
584
621
619
631
638
634
631
609
545
413
237
347
511
599
599
587
596
606
604
592
583
584
520
342
155
215
397
533
592
610
622
627
625
624
609
593
591
551
401
209
219
425
561
606
622
626
621
622
625
629
621
597
551
441
263
218
436
578
616
617
603
590
594
600
616
626
603
553
465
294
208
416
562
603
612
614
605
607
609
620
625
601
559
472
292
173
374
542
589
592
612
627
631
636
640
610
573
555
465
268
316
528
599
575
580
604
612
627
630
587
558
555
447
230
238
452
581
592
583
592
599
609
607
586
573
532
376
174
288
462
564
605
627
634
626
614
605
565
429
243
256
416
523
598
630
613
579
539
425
246
176
274
383
456
449
390
300
180
107
175
179
82
161
210
215
177
118
54
117
221
351
460
511
507
462
393
288
167
66
152
308
467
582
644
667
655
634
604
535
394
225
90
280
460
582
622
627
630
632
629
621
602
546
401
214
211
384
522
584
596
592
590
599
602
586
584
594
515
316
133
252
443
546
585
615
628
619
620
629
612
594
594
542
371
175
264
470
577
607
622
627
619
621
630
630
615
588
537
412
229
252
469
590
616
609
593
590
596
603
613
618
593
545
443
264
230
435
568
604
606
606
605
609
610
615
617
597
559
453
259
190
390
543
590
599
616
627
632
637
634
599
573
554
444
233
332
528
599
590
593
607
616
628
622
579
555
544
418
197
248
460
588
604
592
595
599
609
608
589
570
510
338
304
475
570
605
624
631
627
620
606
551
398
204
267
416
520
590
616
606
577
525
400
218
178
278
376
437
430
371
275
162
17
92
179
228
219
172
106
44
140
240
369
480
523
505
458
383
273
147
59
198
344
484
596
660
667
646
628
597
521
376
203
79
327
488
579
619
630
622
620
622
614
599
546
386
187
238
419
535
573
590
592
580
590
598
579
585
604
504
277
99
287
476
553
577
612
628
618
619
626
604
587
593
529
336
141
307
500
578
597
617
626
625
628
629
619
598
575
523
384
195
292
494
590
604
596
587
595
601
600
602
605
586
539
421
232
260
457
571
602
604
601
604
608
606
610
610
597
557
429
227
213
410
545
591
606
618
620
625
632
625
595
574
549
422
208
160
351
524
595
600
596
596
611
624
611
571
552
528
390
177
259
463
591
616
598
589
598
610
602
583
560
485
306
319
490
582
612
628
633
633
622
595
524
364
170
281
419
525
591
615
606
573
498
363
183
179
283
372
420
414
357
249
134
40
119
188
221
214
167
94
33
105
171
272
398
489
517
497
457
380
264
134
245
390
512
612
666
658
635
626
600
510
356
179
194
382
523
585
621
635
616
609
617
612
598
539
359
156
268
459
557
573
588
593
580
588
593
568
580
606
486
241
314
494
561
578
610
627
622
627
625
586
573
592
520
309
120
338
511
577
595
613
625
631
638
628
601
579
571
520
366
174
324
507
585
600
594
590
604
609
597
589
593
585
537
398
205
287
476
574
604
606
604
609
608
602
603
607
596
549
405
204
239
432
548
592
611
616
613
621
629
620
593
572
535
395
192
183
371
525
592
603
592
583
604
623
605
569
551
506
361
271
467
594
624
597
580
595
612
599
579
551
454
274
152
337
506
594
618
629
634
636
619
579
489
326
143
293
427
532
594
614
602
563
463
314
143
181
287
368
410
404
336
217
77
153
196
209
209
171
87
23
114
204
320
433
494
505
494
463
382
258
126
136
283
436
546
627
667
648
628
631
610
505
336
152
226
431
561
597
625
639
612
602
615
615
598
523
327
130
303
498
581
576
585
596
585
587
587
560
577
600
462
213
338
509
576
585
607
623
626
637
624
573
562
592
511
289
108
354
515
584
603
610
618
633
646
631
590
569
575
515
345
159
345
515
586
604
594
589
608
614
598
582
587
583
525
369
311
490
579
607
609
608
618
613
600
598
601
587
529
374
260
448
554
590
608
616
619
626
627
611
588
566
514
363
200
388
529
583
597
588
581
606
621
598
572
556
482
323
288
473
590
620
595
575
593
608
596
581
543
417
237
161
348
514
597
620
624
625
626
611
564
458
285
160
305
435
533
590
604
588
545
428
265
186
287
362
399
386
308
182
30
103
180
202
207
212
179
85
14
117
232
356
455
495
499
496
470
379
243
114
132
302
468
567
631
658
640
629
639
612
494
312
130
247
461
586
603
622
634
611
601
618
621
597
499
296
114
334
529
598
575
582
598
590
589
585
562
582
589
438
197
360
527
591
593
604
618
628
639
624
570
562
590
495
271
372
525
593
610
606
607
628
648
636
589
570
576
499
314
371
524
590
609
594
584
605
615
603
587
586
576
501
330
339
503
584
607
607
611
625
619
604
596
595
576
504
340
279
467
563
591
603
621
635
640
624
597
581
565
496
329
211
408
540
575
586
591
598
619
616
583
575
564
460
281
307
483
582
610
596
583
599
605
592
583
537
383
200
165
352
515
597
625
626
622
618
604
553
430
246
167
321
447
536
585
589
569
521
400
234
195
286
358
390
364
278
161
35
110
191
213
217
213
179
86
122
247
368
460
497
501
496
463
362
217
92
127
314
483
575
623
647
635
633
638
595
464
284
116
268
481
598
607
614
624
609
606
623
622
585
471
265
106
368
552
606
576
580
598
593
590
587
570
586
568
401
178
392
548
599
595
603
618
624
635
621
574
564
573
459
240
399
540
596
607
603
604
619
638
635
593
569
563
466
268
203
403
537
589
602
588
580
596
607
608
595
587
565
469
287
369
520
585
600
598
608
628
621
608
596
592
568
478
303
300
490
578
587
592
622
647
648
619
581
573
564
478
292
220
435
559
569
571
593
615
629
606
564
568
563
436
237
327
498
572
596
601
600
608
603
586
577
519
345
170
355
512
593
631
635
621
613
599
537
394
210
172
333
456
542
584
576
544
494
371
207
198
284
355
373
330
243
39
102
183
229
229
207
162
85
132
255
361
452
502
508
488
445
339
194
77
139
328
493
578
617
638
634
634
629
565
428
257
108
296
498
602
611
610
612
606
613
623
610
564
441
239
96
183
401
568
603
576
578
593
595
594
589
574
580
536
358
156
218
427
563
593
592
604
618
625
628
619
578
559
544
415
203
237
428
550
590
603
605
605
611
625
629
593
563
543
434
229
240
429
547
582
594
589
583
590
597
608
598
584
556
446
254
202
394
535
582
588
592
609
626
618
610
597
590
563
457
275
322
513
586
574
580
621
650
646
611
568
563
558
455
258
235
460
575
563
557
591
617
624
596
551
553
546
405
202
346
513
568
584
601
605
608
602
587
563
484
304
177
367
514
592
632
641
622
612
594
512
345
170
182
339
458
546
584
564
521
463
336
169
194
283
348
350
290
208
39
94
174
237
236
192
135
85
144
262
356
449
512
516
475
422
320
181
73
164
344
503
587
625
643
639
634
614
535
397
238
100
142
326
507
603
619
616
608
607
616
615
588
536
412
215
205
429
572
593
576
576
582
590
595
585
568
564
502
315
133
239
456
568
583
590
602
612
618
625
617
577
550
517
377
173
265
453
555
587
610
615
607
607
617
628
590
553
526
411
207
265
449
554
581
595
599
592
586
591
608
597
576
546
430
234
221
416
551
580
576
595
616
624
616
610
594
583
550
433
247
348
535
582
555
574
624
642
635
606
565
552
541
421
221
260
483
578
554
554
589
605
605
587
551
541
515
367
169
365
528
574
583
598
597
596
602
594
547
438
262
198
389
523
591
629
636
617
608
588
477
288
199
342
458
543
577
548
500
427
290
192
282
334
320
252
173
40
90
163
230
235
179
119
74
58
146
268
360
450
516
520
470
408
310
177
78
182
347
507
597
638
652
647
635
602
515
378
225
90
166
343
504
595
625
624
610
608
615
602
568
515
386
190
224
445
563
578
577
574
568
578
587
575
558
552
478
288
115
259
470
561
575
593
599
596
608
621
616
577
548
507
356
157
286
469
554
588
622
622
599
599
619
632
592
549
517
398
193
284
466
560
586
607
610
594
587
597
613
593
565
530
408
214
237
439
567
578
574
603
626
624
618
613
589
569
527
398
212
167
380
554
573
542
580
631
634
623
604
566
543
516
377
184
291
498
573
550
560
592
589
581
581
559
535
482
326
183
382
538
584
590
595
586
580
599
600
534
395
223
222
408
537
596
627
628
610
604
576
442
243
210
349
461
540
564
534
485
396
244
199
283
313
290
229
147
41
93
149
204
225
176
116
58
52
138
271
365
440
499
513
471
400
294
165
78
184
343
506
599
637
651
651
637
596
501
361
205
78
179
349
499
590
628
628
611
607
609
594
561
500
358
164
243
454
557
574
584
579
561
566
575
567
557
547
462
268
101
281
480
556
572
601
599
582
596
618
613
579
554
504
341
142
309
483
553
588
628
618
586
598
625
635
595
553
509
373
171
309
485
565
588
613
612
589
588
608
620
593
559
508
367
179
262
466
580
581
581
614
626
620
623
620
587
556
499
349
168
193
413
570
573
550
594
633
621
613
605
569
537
490
333
322
515
574
557
571
592
577
566
577
567
532
452
288
204
398
545
594
599
596
582
575
592
595
521
361
190
239
420
549
608
630
626
611
599
554
406
213
216
360
478
542
549
526
476
365
202
213
282
291
267
216
42
96
131
171
201
172
110
42
46
131
268
361
416
464
493
464
386
267
145
67
184
343
504
587
616
633
644
634
591
488
339
175
67
185
359
510
596
626
625
608
604
606
601
568
485
323
141
262
469
566
582
596
590
567
564
570
571
568
543
439
242
303
493
557
572
609
606
586
600
612
605
579
557
489
311
117
335
496
551
580
620
609
587
604
626
624
592
558
492
330
135
338
504
566
581
606
603
581
588
610
613
590
561
486
315
291
489
582
581
594
622
616
607
618
617
584
551
476
300
217
440
579
579
572
610
621
606
606
600
564
532
467
292
351
532
583
571
578
583
569
564
572
564
526
423
249
222
416
554
603
603
595
588
582
587
580
502
332
253
427
564
625
633
626
619
595
526
373
187
217
377
502
547
539
524
469
336
171
228
282
271
251
207
40
97
124
148
176
155
95
31
50
131
264
353
396
435
470
444
359
237
125
53
95
195
360
508
575
595
613
632
624
582
471
309
145
196
384
542
613
627
620
609
603
608
614
577
460
280
117
286
497
592
599
606
602
580
572
574
583
577
527
396
205
330
511
567
577
613
618
608
616
612
592
572
544
452
265
359
507
551
572
609
607
602
619
617
597
581
558
467
280
361
514
562
572
599
602
584
588
594
591
583
567
467
272
317
503
575
577
605
627
606
591
606
601
573
548
461
264
244
462
576
580
591
618
606
593
601
589
549
521
443
257
166
381
544
589
582
579
573
570
572
568
553
512
392
211
245
439
566
613
606
591
595
596
584
566
479
299
270
443
585
642
632
623
624
590
500
347
165
229
399
524
549
529
522
457
309
147
242
284
264
244
195
36
97
124
140
156
129
70
20
57
134
259
350
393
428
452
419
327
215
106
97
215
380
511
573
595
613
622
611
566
452
280
118
207
410
568
619
621
617
612
603
609
619
572
426
238
95
309
522
610
603
598
597
584
577
579
589
572
495
341
165
355
524
573
579
607
617
617
624
609
581
558
519
397
213
374
510
553
575
604
612
616
626
604
573
572
548
432
235
192
371
515
561
574
600
605
592
587
575
568
578
568
449
245
338
511
566
571
608
627
599
585
593
582
562
541
447
243
278
481
563
565
590
614
596
595
606
576
532
508
417
227
196
409
545
576
579
576
571
583
586
564
542
495
359
273
462
574
613
605
591
599
601
583
556
456
263
306
469
601
647
626
615
619
582
480
322
253
420
533
543
520
518
439
285
254
286
268
246
184
33
91
120
137
148
114
52
8
58
136
254
350
403
436
445
397
300
195
94
97
224
385
505
575
613
628
621
597
545
427
253
97
214
422
572
608
610
619
618
603
603
607
546
387
205
80
325
530
611
593
580
578
573
572
577
581
550
455
293
134
185
377
532
576
581
598
599
601
614
601
572
545
491
347
170
215
389
515
559
586
609
611
614
617
593
565
567
532
391
199
208
383
520
570
585
604
607
596
586
569
564
576
554
419
217
167
362
525
569
573
606
622
600
591
596
578
555
526
418
224
316
504
557
551
581
606
599
611
616
574
524
494
386
204
232
437
544
557
565
573
580
599
594
561
538
478
325
312
488
573
600
600
596
601
595
578
549
434
228
350
494
600
637
621
610
609
567
463
297
288
439
533
538
520
514
423
265
178
268
287
275
252
34
75
101
127
140
105
40
1
53
133
244
339
396
431
436
381
276
171
81
89
221
374
489
569
620
634
618
585
518
392
218
81
210
418
560
590
602
621
620
602
598
588
510
346
177
139
330
526
605
588
572
564
560
564
572
569
528
422
256
109
202
394
537
578
586
594
584
579
596
590
565
538
469
307
137
231
407
521
566
594
610
605
600
602
590
569
564
509
350
166
222
399
531
580
593
603
603
595
584
574
572
575
526
378
185
184
383
539
578
579
602
611
602
603
605
584
556
504
376
345
522
559
550
580
601
604
624
620
575
532
483
350
262
461
548
549
556
573
589
605
590
559
543
467
293
352
512
569
581
592
601
599
582
572
544
411
198
218
390
513
589
623
621
611
596
551
443
273
196
327
463
536
540
528
509
405
249
215
286
290
281
257
34
59
73
99
120
92
29
48
128
231
316
366
400
411
358
245
139
63
84
219
361
473
555
605
617
607
572
486
344
178
66
203
411
551
585
606
622
619
606
599
573
478
308
150
142
331
523
606
595
583
571
564
567
573
565
521
399
226
215
409
543
582
589
598
588
578
590
587
564
536
453
277
114
247
430
535
569
586
604
604
597
596
589
571
555
486
318
140
236
419
545
582
587
594
598
594
586
581
579
566
497
338
202
399
547
583
585
602
606
602
606
604
588
560
486
333
160
361
524
562
565
590
602
604
620
607
576
548
476
312
287
477
555
556
562
574
589
596
578
562
554
458
263
179
386
531
567
566
582
599
594
575
572
538
390
245
417
527
582
613
624
615
588
539
428
253
217
366
494
547
551
536
500
387
237
254
308
302
287
252
30
41
48
71
91
68
16
51
117
217
292
330
358
372
321
203
101
44
90
222
355
462
542
579
588
584
549
443
289
135
206
414
553
594
616
622
614
610
600
559
446
268
117
143
333
526
612
608
599
586
577
576
577
567
519
374
189
223
419
551
585
587
600
599
590
592
583
561
533
435
248
263
452
555
570
571
591
607
604
596
586
565
539
462
294
255
445
562
581
573
583
595
595
587
580
575
554
474
312
225
416
547
579
586
601
602
600
602
589
582
563
473
299
183
377
519
560
578
604
603
600
604
586
572
560
469
275
316
489
560
565
571
576
583
583
569
569
560
441
233
219
419
548
571
563
576
591
587
578
580
533
371
271
443
547
586
610
622
614
585
534
419
244
247
411
526
562
564
540
486
372
235
289
333
322
297
242
14
36
44
50
64
42
11
52
106
207
283
316
328
333
279
169
69
106
223
349
461
543
568
569
563
520
400
243
105
79
220
417
551
600
623
621
612
611
596
540
414
230
88
150
339
527
608
608
602
590
583
581
577
565
507
342
152
227
423
555
581
576
592
604
598
589
575
556
524
408
217
274
466
568
569
562
586
612
609
593
578
559
528
441
273
277
467
571
582
572
583
596
595
583
577
570
549
462
298
252
433
543
571
585
603
598
597
594
576
575
564
469
284
209
393
514
550
576
604
605
598
593
571
567
561
457
251
344
501
558
566
577
581
582
575
569
574
554
418
208
259
448
559
576
566
574
583
583
588
589
521
348
301
471
569
594
605
615
611
586
535
412
237
286
451
544
568
573
544
477
362
236
218
311
351
347
314
236
4
26
46
46
46
30
7
45
89
195
279
313
313
300
243
143
57
110
211
336
458
546
569
565
548
491
365
215
87
91
226
406
537
596
624
620
613
610
587
516
380
198
157
345
522
594
598
595
584
579
580
574
554
481
307
127
229
424
551
573
569
585
596
592
581
567
552
511
379
194
282
471
566
568
569
592
612
605
585
575
561
526
424
252
299
477
568
582
586
596
598
590
583
578
576
551
456
284
281
451
543
567
586
601
595
591
587
574
572
565
466
276
237
415
519
544
568
596
603
601
589
564
561
553
447
245
184
374
517
558
560
575
589
587
575
570
571
537
396
292
473
569
578
567
574
579
581
595
588
499
324
336
500
582
591
595
607
609
589
530
395
222
325
476
544
563
579
556
481
359
227
245
324
366
374
339
243
2
8
39
42
34
22
33
80
181
265
301
301
276
212
122
55
93
190
320
446
534
561
561
535
463
336
193
79
94
215
386
521
588
619
619
616
611
580
494
348
171
161
347
515
581
591
593
581
577
582
577
544
451
278
123
231
426
545
568
573
588
590
585
578
566
552
501
361
189
286
469
552
562
583
608
611
598
583
577
566
530
416
238
316
478
554
578
600
609
598
585
584
585
583
554
450
267
299
462
544
569
592
602
592
587
587
577
571
559
460
272
258
432
530
551
567
591
601
601
589
563
554
542
443
256
195
393
531
561
558
572
593
594
577
568
561
520
392
317
493
578
576
561
571
577
578
591
575
478
311
195
370
523
583
578
583
602
610
592
521
375
178
358
489
539
560
587
573
496
363
265
341
382
398
362
262
3
3
10
25
23
16
22
76
161
229
265
273
248
178
93
42
66
173
310
427
500
534
544
514
425
297
164
69
84
200
372
511
579
610
617
618
611
570
470
311
148
161
345
510
578
595
601
590
585
592
585
541
426
255
233
432
542
565
581
597
590
587
584
573
556
495
350
192
292
472
538
551
589
615
608
597
590
580
567
531
413
235
325
482
543
569
605
617
597
586
591
590
580
548
443
258
315
473
546
574
599
604
592
587
590
580
566
546
453
270
275
446
538
562
577
594
604
605
590
565
549
532
445
273
217
410
537
566
564
576
597
600
577
563
554
518
406
236
340
510
585
573
554
568
577
573
580
565
476
322
223
404
546
584
568
576
599
606
591
518
373
216
394
511
552
574
596
588
515
377
215
294
372
412
420
383
287
2
4
5
6
6
22
75
143
189
222
240
216
135
57
48
168
307
407
461
500
518
482
378
245
124
72
186
371
510
572
603
618
619
604
552
439
272
127
156
341
511
582
598
609
604
599
601
592
540
407
236
235
439
544
561
579
599
592
590
588
575
558
492
341
186
298
481
534
540
582
609
599
598
596
577
560
528
411
236
333
494
542
561
601
613
596
591
598
590
568
535
440
261
331
485
549
579
604
605
593
591
595
583
558
532
450
279
301
461
537
568
593
604
610
609
592
567
548
527
453
289
252
428
529
563
575
584
604
605
579
562
554
525
427
261
184
368
521
584
571
552
567
577
569
572
563
494
350
253
439
568
587
568
578
595
599
591
530
397
230
263
436
543
582
596
604
593
536
407
242
203
333
414
451
443
402
317
17
11
1
0
17
67
127
161
187
210
183
99
24
47
161
295
388
437
473
487
444
330
196
91
68
184
370
506
564
597
619
617
590
529
406
244
113
150
339
516
584
594
610
614
609
603
590
537
394
218
235
446
551
557
569
590
586
586
582
569
559
489
326
170
307
494
542
536
573
600
590
592
592
568
554
526
406
231
344
508
552
564
601
609
593
594
605
589
561
531
447
275
352
499
555
584
609
604
594
594
597
588
559
531
461
300
336
479
533
568
606
614
615
610
595
574
553
529
466
311
296
451
520
555
588
601
613
607
583
567
558
533
446
281
221
400
528
577
571
559
571
574
566
569
569
517
381
288
475
582
587
573
581
589
590
592
552
438
267
314
477
570
607
617
611
598
557
444
288
244
374
456
486
471
428
351
240
7
49
109
144
161
178
153
78
14
52
142
267
366
421
447
448
401
296
168
75
70
182
356
488
552
592
613
604
572
510
389
233
113
144
340
517
579
587
607
615
608
599
586
537
395
215
234
454
562
557
558
579
576
573
568
560
561
495
320
153
308
501
555
543
572
597
582
578
577
557
552
532
408
226
146
352
512
559
574
608
613
591
589
599
587
561
539
461
291
174
370
508
556
589
614
604
591
587
591
590
566
539
480
329
174
370
497
530
567
610
617
612
602
589
580
562
535
477
336
333
475
516
548
598
615
619
605
584
572
561
535
459
299
252
428
534
567
570
569
573
568
561
568
571
529
405
224
322
503
582
576
571
579
579
582
592
566
472
303
179
359
502
575
613
627
618
605
573
480
332
282
406
487
515
505
466
391
276
240
234
28
86
120
135
143
121
60
15
48
112
228
335
397
410
396
355
274
163
73
72
174
326
458
541
586
595
577
550
503
388
236
120
143
340
507
571
590
611
614
602
597
589
546
409
231
233
459
572
563
559
578
572
566
561
559
571
518
339
155
302
499
566
555
578
601
580
570
568
552
556
547
427
233
160
350
501
557
582
618
623
594
582
589
583
563
550
478
308
185
379
506
550
590
618
605
586
575
578
588
574
548
495
355
184
390
509
533
569
612
612
606
592
578
584
573
543
488
360
164
355
493
526
555
604
622
618
598
584
578
564
536
473
326
273
451
545
563
572
577
575
562
559
566
563
536
435
253
157
356
525
577
565
569
574
569
575
587
569
496
342
215
396
513
567
609
628
624
612
586
506
372
185
317
429
507
539
540
508
435
313
244
273
279
252
15
55
86
100
101
82
38
36
87
191
296
357
361
337
305
249
155
66
69
153
284
424
531
580
572
541
524
493
387
235
121
142
325
479
558
601
624
614
597
598
596
554
424
251
231
452
568
570
565
580
572
567
568
567
578
539
375
178
117
294
489
570
563
575
594
578
568
572
555
556
559
458
257
164
341
489
548
578
615
624
595
577
585
579
560
552
494
329
184
375
498
542
583
614
602
583
566
566
583
576
550
502
377
185
391
510
540
577
607
600
595
581
570
585
581
548
497
385
169
363
502
543
571
604
612
609
597
587
583
564
542
493
365
294
471
557
567
574
581
575
563
565
562
551
544
477
306
185
390
540
574
566
573
573
562
570
578
565
520
397
254
427
524
567
608
626
620
612
594
532
412
245
223
352
452
520
556
563
541
473
356
218
220
279
309
322
302
225
12
28
49
63
67
46
12
19
68
160
253
309
313
286
261
215
133
47
59
124
238
382
510
568
550
511
497
473
372
222
109
135
286
431
538
608
636
617
594
598
597
552
430
263
220
420
548
571
569
578
573
574
580
574
576
549
406
200
114
281
470
564
563
560
575
573
574
583
562
550
560
484
288
155
327
478
544
567
596
610
596
585
592
583
556
546
506
357
175
360
491
540
574
600
597
585
568
567
585
578
549
507
399
184
376
503
551
586
599
586
585
581
572
586
583
550
508
414
178
364
501
558
587
598
595
598
604
598
584
557
544
516
412
319
489
563
570
575
584
581
578
580
560
534
548
520
371
223
424
549
573
578
589
579
564
570
569
557
545
457
263
287
452
542
586
617
621
608
605
599
554
459
302
261
393
482
538
565
567
553
504
404
265
251
313
348
356
336
265
12
9
12
33
42
19
4
8
51
123
199
254
267
249
222
179
103
29
92
188
326
462
535
527
490
474
448
352
210
100
118
233
369
502
593
633
616
595
596
592
544
428
266
192
363
508
565
566
571
573
581
589
578
569
548
422
217
103
251
434
551
562
545
554
565
581
592
569
546
557
499
317
137
303
468
544
553
567
590
596
594
602
588
553
544
518
392
205
158
339
488
545
564
583
592
589
577
576
588
576
551
520
434
260
181
358
493
558
592
592
577
581
587
581
584
577
554
526
453
291
187
360
493
561
593
594
582
594
616
611
582
547
541
535
459
291
164
337
494
557
563
572
587
592
599
596
559
521
543
546
429
241
251
442
543
565
586
605
589
572
576
568
551
558
502
331
302
465
559
609
631
615
592
595
601
571
502
369
288
433
518
561
573
563
555
531
457
323
196
284
356
394
391
362
311
223
2
2
9
13
7
33
79
140
196
217
214
195
152
90
26
69
138
260
387
476
491
472
459
431
342
213
103
96
173
307
452
558
611
610
594
596
589
541
434
278
123
148
290
459
555
567
571
577
584
590
580
568
549
436
236
87
208
383
529
565
546
551
565
579
588
571
547
555
512
346
116
269
447
541
549
552
579
596
596
602
589
554
545
532
428
244
144
320
484
548
555
569
587
590
585
583
586
572
555
538
471
309
179
345
486
557
587
588
578
582
592
585
575
569
561
545
491
346
186
353
482
551
584
589
584
598
621
613
575
544
543
543
495
355
161
335
487
541
547
565
588
602
612
606
564
523
535
545
471
310
257
440
529
550
582
606
591
577
581
571
551
555
520
389
215
300
465
565
617
631
605
580
589
597
577
525
426
265
299
458
547
584
586
570
562
553
497
384
251
222
320
402
446
434
400
365
291
21
8
5
15
39
81
131
163
173
170
133
83
29
48
98
192
305
401
434
441
444
420
342
227
118
67
120
248
395
507
573
591
591
599
590
545
450
298
144
104
219
402
531
568
578
585
585
589
585
576
557
457
269
160
325
494
568
563
563
570
570
573
567
553
562
526
384
207
94
232
413
527
549
554
578
588
583
586
582
556
547
542
461
292
130
299
471
541
544
560
582
589
586
585
579
563
558
550
498
360
190
172
334
481
547
567
579
583
583
591
587
569
564
567
554
513
401
225
179
342
474
538
566
581
587
597
614
607
574
557
552
542
513
417
235
145
320
475
527
533
558
589
600
607
601
574
548
538
530
497
387
214
243
431
522
542
568
590
581
572
577
574
559
552
523
442
298
294
462
563
605
610
588
573
582
589
574
540
468
339
186
301
467
556
591
597
587
582
571
525
435
321
208
240
354
444
492
486
457
426
359
240
15
45
78
105
131
142
112
72
32
26
69
143
237
324
369
399
423
405
336
238
129
74
191
334
450
528
562
580
599
595
548
465
322
172
71
158
337
491
560
585
592
587
593
595
588
568
482
317
174
126
267
444
558
583
582
575
562
560
566
562
569
542
430
265
201
368
498
549
567
582
580
570
574
576
559
551
546
487
348
196
110
269
445
525
534
556
582
580
582
584
577
564
560
551
508
410
256
152
315
471
536
548
567
584
580
588
592
572
569
577
556
515
444
296
161
331
471
532
553
576
588
588
599
598
580
579
571
541
516
464
306
306
469
526
534
560
585
591
592
591
587
584
555
522
511
454
285
229
423
527
548
559
573
571
569
570
579
578
557
524
483
386
222
293
469
562
584
581
572
573
582
582
570
551
499
403
267
306
469
549
582
600
607
604
585
546
482
386
265
252
376
467
521
531
511
481
419
311
199
210
269
282
262
235
22
42
64
88
101
78
56
47
105
179
255
305
351
388
375
318
239
136
38
137
268
387
476
525
559
588
587
544
472
345
206
52
109
263
428
531
577
592
593
600
604
596
577
506
373
227
105
209
375
521
582
591
580
564
560
568
569
572
554
476
336
163
309
449
536
573
581
573
566
572
577
565
552
544
508
411
266
217
392
496
528
556
577
574
582
597
591
575
566
547
514
457
338
266
439
523
542
564
579
572
587
603
585
580
586
558
521
481
374
211
303
457
531
553
574
583
573
585
594
585
589
583
544
523
497
381
209
286
459
530
545
565
582
584
585
585
592
600
570
520
519
496
360
212
410
531
556
556
563
570
571
570
580
587
560
521
503
453
303
290
472
562
566
559
563
576
583
574
565
554
518
450
347
203
311
465
539
569
594
615
617
593
561
525
449
328
204
263
389
474
530
555
545
519
471
392
283
174
229
291
312
297
275
238
171
10
20
37
58
67
49
37
30
69
126
197
255
308
345
336
297
236
149
24
91
200
317
420
489
537
567
568
537
478
370
238
138
75
193
355
482
555
590
601
604
605
602
584
526
424
289
89
151
301
467
562
585
585
577
568
569
573
573
560
512
412
258
120
238
391
513
570
576
568
569
575
577
567
553
540
524
470
353
195
154
322
460
527
561
574
569
585
607
604
586
574
549
520
496
418
259
201
383
504
548
571
577
567
585
611
594
584
589
568
534
511
442
295
255
421
522
559
578
578
566
581
592
578
578
581
555
535
518
439
293
255
427
522
553
567
577
582
586
584
582
592
570
525
521
512
421
265
188
378
516
557
556
565
578
581
573
576
581
556
515
507
490
378
205
265
457
554
562
561
568
581
582
570
558
550
525
483
418
282
304
458
537
572
594
614
620
597
572
555
501
396
273
267
396
479
536
564
562
544
516
465
370
238
170
241
307
336
327
314
289
233
5
23
40
46
39
33
38
78
145
215
271
302
304
285
244
169
76
63
137
244
361
458
516
538
543
535
493
405
284
171
57
138
280
417
520
585
609
602
599
608
598
548
471
358
209
101
234
407
524
568
585
590
574
564
572
578
566
542
479
346
81
172
331
483
556
562
559
568
573
568
563
555
542
535
513
434
276
101
252
414
519
561
569
564
583
605
599
585
578
556
529
517
477
343
144
316
469
544
572
577
567
585
607
590
575
586
581
551
527
484
375
198
360
492
553
572
573
568
582
588
567
559
573
570
551
527
477
374
208
368
492
545
558
572
587
593
584
572
577
569
540
527
516
466
348
153
323
481
546
553
568
589
589
575
571
576
557
521
512
511
441
280
224
422
539
567
579
581
578
574
567
554
547
531
515
479
362
182
288
447
545
593
605
608
613
603
581
568
537
461
354
211
263
401
497
553
575
578
573
552
509
430
302
165
172
253
327
364
363
361
335
280
199
16
32
45
44
30
41
103
181
238
268
290
286
257
196
117
50
88
178
302
423
492
512
528
542
515
443
343
216
100
210
349
475
573
610
597
593
617
613
573
516
422
275
67
182
347
476
542
580
595
574
559
573
585
576
566
528
423
262
124
278
445
533
542
546
564
567
554
552
560
552
545
536
493
360
194
75
195
361
493
550
556
556
578
595
581
573
578
568
538
523
508
420
249
112
256
414
519
562
572
570
583
598
579
564
580
587
561
529
504
441
289
148
290
443
531
558
569
573
581
581
560
550
566
581
563
527
495
438
300
150
296
453
532
544
562
588
595
582
571
578
577
562
537
516
492
417
261
260
442
533
543
561
587
583
571
573
580
569
542
527
527
484
348
180
182
380
516
562
585
581
563
559
566
560
549
541
539
523
424
237
258
421
542
609
613
596
603
609
589
569
550
508
424
268
246
397
514
573
588
598
602
576
526
456
352
214
168
266
351
399
408
407
372
308
220
43
47
27
71
143
201
248
287
295
263
223
163
56
127
246
376
461
490
523
550
530
475
402
280
153
68
150
281
424
547
602
592
592
622
624
592
554
477
349
214
51
138
281
421
511
569
592
575
560
576
590
585
580
558
482
348
94
226
391
497
522
533
561
568
551
551
563
564
553
545
524
440
285
155
299
446
526
535
542
576
595
578
570
579
578
547
525
524
485
343
202
352
476
541
558
565
584
595
577
563
577
587
565
530
519
491
369
225
391
502
543
563
572
578
576
564
557
565
579
565
529
505
479
374
229
418
517
531
553
584
587
582
584
593
589
578
553
522
503
463
330
208
408
519
527
544
573
573
568
584
595
585
565
546
541
509
406
238
147
339
486
543
568
565
544
547
569
568
558
552
556
548
467
290
223
383
519
601
605
580
592
616
600
573
556
534
469
316
217
380
516
580
593
609
626
598
540
476
394
264
163
273
371
427
445
443
402
333
246
153
48
98
164
229
283
298
266
238
205
128
43
98
191
315
421
477
523
553
532
494
451
351
223
46
103
220
368
503
579
589
595
619
618
597
578
522
424
300
96
211
361
480
553
582
577
568
575
580
582
585
570
522
429
293
164
319
452
508
529
556
572
563
556
559
566
560
548
537
496
383
229
112
228
385
492
515
529
574
602
591
575
580
580
560
536
538
521
432
265
150
285
428
516
539
551
582
601
582
567
574
580
567
545
537
522
439
289
171
337
468
528
555
566
571
574
573
567
563
568
566
541
519
499
436
297
174
372
493
520
548
576
580
582
596
603
589
578
563
532
508
485
399
257
158
365
494
513
528
557
566
574
594
600
585
572
558
549
525
451
312
120
299
452
519
545
545
534
545
569
568
557
554
562
559
501
351
178
186
343
488
575
584
564
580
612
607
579
564
547
497
363
193
187
353
497
565
581
601
629
614
563
501
426
300
153
267
367
432
452
452
423
367
279
179
31
60
130
209
270
294
276
254
238
177
83
143
255
380
467
522
550
535
510
485
414
308
213
76
175
309
452
552
588
600
612
606
595
587
555
491
393
254
61
147
302
450
536
568
575
577
573
565
570
582
573
546
492
382
235
101
242
405
504
532
546
566
573
563
555
559
565
551
539
525
462
321
157
317
457
508
525
566
601
598
581
579
579
570
554
548
538
487
364
203
99
220
376
487
521
539
578
601
585
569
575
577
572
569
563
537
481
379
243
123
275
420
507
544
556
566
575
573
567
562
562
569
563
539
512
473
380
244
125
305
446
509
547
569
575
585
597
594
576
568
569
546
515
496
455
337
117
297
451
506
529
549
566
583
595
584
569
565
563
555
535
487
386
237
247
413
506
537
537
537
551
563
555
548
552
559
569
532
420
253
149
308
461
552
570
560
573
599
603
588
571
558
519
417
255
163
322
462
538
560
581
613
619
583
523
451
337
203
130
239
338
411
436
441
431
389
303
201
179
159
38
108
190
246
287
294
281
265
220
147
70
104
204
345
452
508
542
545
528
507
459
386
299
204
64
133
249
399
527
587
603
607
601
592
586
568
538
470
347
214
104
246
408
512
551
569
580
573
556
561
576
569
556
531
455
322
177
355
493
535
528
542
569
568
550
552
565
555
536
533
506
404
244
100
247
412
506
530
548
576
587
581
577
576
575
565
554
540
509
439
298
159
309
443
510
537
570
590
576
566
574
574
574
585
584
547
496
441
328
205
350
469
532
550
565
573
564
557
557
559
570
581
563
526
490
436
309
223
376
488
546
560
568
587
589
576
564
563
571
559
524
507
491
401
240
216
385
501
542
545
561
586
587
565
554
560
564
557
540
513
450
307
145
184
362
498
548
545
545
556
556
544
545
554
563
574
557
476
328
173
114
270
434
537
570
570
572
587
597
595
584
571
545
467
323
165
140
283
418
509
548
566
594
611
587
533
469
376
250
194
295
381
416
422
419
383
305
212
168
151
34
96
169
218
276
316
315
297
267
211
156
76
163
308
424
485
533
561
551
524
493
450
380
294
88
183
340
496
578
602
609
609
599
584
569
558
517
431
319
79
187
343
474
537
564
581
579
563
561
569
564
554
543
502
408
273
126
293
460
527
513
517
556
572
556
555
566
558
537
531
524
463
336
201
180
352
494
538
531
542
568
579
578
576
573
567
560
541
518
480
388
248
106
229
381
497
542
560
569
568
564
574
571
569
585
594
558
507
473
400
255
137
269
416
514
545
560
572
561
551
556
560
568
585
579
542
506
466
366
150
300
454
534
544
558
585
584
569
564
568
574
565
533
521
516
448
296
145
314
481
547
537
547
580
581
559
556
567
566
554
539
531
496
373
203
122
295
469
552
553
548
556
553
545
556
566
568
572
566
506
387
234
218
385
511
571
583
578
582
592
599
593
582
562
499
366
212
113
229
363
482
546
565
579
591
575
531
481
407
290
156
147
254
355
400
401
392
356
289
218
149
30
82
146
197
266
329
342
333
321
285
235
197
49
120
254
377
454
520
564
564
542
524
498
449
385
309
47
114
269
441
550
588
606
612
601
581
568
559
538
492
424
307
119
255
416
519
562
578
582
573
566
562
557
548
538
522
478
373
85
216
393
504
513
512
547
572
567
562
565
560
546
533
526
498
418
293
117
278
459
536
521
520
558
584
581
573
570
567
565
550
524
501
453
343
152
314
474
539
541
550
567
573
570
566
565
578
591
567
522
495
458
347
89
196
355
488
531
547
568
570
560
556
560
569
581
581
556
528
494
430
106
234
404
507
521
541
582
589
574
569
572
575
562
540
535
542
493
375
101
247
431
527
523
529
568
580
568
566
571
563
548
538
546
532
440
286
83
219
403
525
550
544
549
554
555
565
572
568
569
567
526
434
302
155
306
456
557
587
583
582
592
601
600
588
570
512
392
250
142
161
297
445
539
564
564
567
559
529
489
426
312
177
107
219
328
378
371
355
326
278
224
162
60
121
181
255
328
358
370
376
360
321
279
218
29
77
190
321
424
505
552
566
565
560
541
508
467
398
67
199
369
498
566
597
606
595
583
571
560
543
528
496
402
69
176
345
489
555
574
581
580
567
558
554
546
531
525
516
453
143
314
462
519
528
550
572
574
565
562
568
561
540
523
514
71
211
402
513
518
520
565
590
578
566
568
574
573
557
531
512
105
257
437
519
520
541
582
585
562
559
573
581
579
565
536
515
147
300
449
508
528
566
585
570
552
561
581
584
572
557
544
523
184
342
465
501
529
577
595
578
566
570
578
566
543
542
556
530
186
359
484
512
520
555
579
574
566
561
555
545
544
555
554
493
153
318
473
539
541
543
557
564
568
568
562
566
567
543
476
371
98
217
383
523
578
582
584
594
605
605
590
569
517
415
297
192
97
228
394
512
545
543
546
552
533
492
427
320
195
184
291
338
326
316
308
278
230
163
72
98
116
139
39
100
167
245
315
365
403
426
423
403
366
297
44
131
262
391
482
530
558
586
595
578
556
532
473
45
139
287
431
533
579
587
583
583
580
566
552
547
534
44
123
275
434
528
561
570
575
565
552
553
552
534
526
534
89
234
398
502
536
552
565
573
562
558
572
574
550
533
150
326
461
504
525
569
587
568
554
567
583
575
554
540
80
201
372
478
502
536
585
585
546
551
585
592
566
553
548
111
238
389
476
516
562
586
567
543
568
604
597
561
550
553
137
268
407
480
520
564
585
569
557
570
586
573
546
542
553
134
278
428
498
513
536
565
570
557
549
549
549
552
558
556
106
234
407
517
534
535
553
567
564
561
560
572
578
562
513
143
305
468
549
570
581
593
606
608
593
569
528
451
357
161
325
456
506
513
524
545
535
489
421
331
224
140
234
277
270
279
294
275
223
156
71
110
137
165
189
197
78
148
233
305
370
427
464
470
467
444
36
96
210
355
462
512
550
595
615
605
595
578
45
104
216
365
500
564
572
572
577
581
572
564
559
99
211
360
486
549
563
567
558
545
548
554
542
535
166
318
454
526
552
560
566
559
550
571
577
557
99
237
387
477
522
562
578
558
545
562
584
568
544
143
286
421
492
533
571
570
541
547
590
595
556
539
169
314
435
511
556
568
549
540
576
620
605
556
543
194
340
450
511
545
558
556
556
576
594
579
551
539
203
364
475
503
515
542
561
556
547
549
555
559
554
171
343
484
525
527
551
568
567
563
566
579
586
574
93
238
405
511
556
579
591
602
607
594
573
542
489
108
251
385
459
481
500
526
523
479
417
342
262
169
210
219
244
268
250
207
152
69
119
161
192
216
238
52
121
215
298
373
445
492
505
510
76
160
308
438
503
546
593
622
622
619
77
155
304
462
549
563
560
564
571
574
573
76
145
277
437
540
562
560
551
539
541
553
552
109
234
382
500
552
559
561
558
557
570
573
151
306
436
506
547
564
558
548
561
577
562
86
196
355
476
524
544
555
548
556
583
584
552
107
232
380
498
544
541
536
551
587
610
595
562
128
267
400
489
523
526
536
563
585
587
572
558
135
294
429
485
497
521
550
562
557
550
554
563
116
273
431
504
523
550
572
576
573
576
584
589
175
335
463
538
575
586
593
603
598
579
551
68
178
308
405
448
470
493
495
467
422
356
153
183
211
223
215
191
157
66
122
177
220
249
93
195
286
369
452
506
528
63
118
256
406
493
541
585
617
626
53
110
244
417
526
557
557
558
562
568
87
198
383
521
557
554
553
545
546
552
161
308
462
545
554
552
562
569
576
88
230
381
481
531
553
559
561
566
575
122
279
433
506
525
550
568
569
567
565
157
304
455
525
525
534
572
593
584
570
194
329
448
505
509
528
568
589
571
557
218
361
456
493
513
538
563
565
551
550
200
360
472
524
554
575
583
586
588
589
120
260
404
508
562
577
586
599
603
585
114
233
342
409
440
456
464
461
429
148
174
183
182
180
165
60
117
183
240
71
165
260
354
445
508
85
202
355
464
531
578
608
72
190
354
485
545
562
562
562
40
135
319
475
534
547
559
563
561
100
234
407
519
534
536
565
587
160
308
439
511
534
548
564
573
194
357
467
514
547
577
576
556
99
213
378
490
519
540
581
590
563
127
243
389
485
503
516
555
575
558
147
279
411
491
510
518
543
560
556
130
274
418
511
552
567
576
587
595
184
325
447
527
566
580
592
602
158
261
353
406
428
440
451
146
153
158
174
106
178
126
219
329
431
57
151
287
416
511
571
47
139
280
424
523
566
571
95
248
404
496
540
565
573
167
336
468
507
519
557
102
224
377
483
513
525
553
120
264
410
500
539
562
568
132
290
438
509
538
565
578
162
316
450
496
498
525
555
196
348
471
506
496
510
543
187
342
472
537
554
561
577
119
241
368
477
547
574
582
97
178
283
372
412
423
136
145
82
171
295
99
212
353
482
94
202
352
486
556
71
180
320
449
530
559
113
258
401
480
511
149
302
438
490
504
177
334
464
519
534
79
202
361
475
520
540
100
230
381
465
479
497
119
259
410
480
477
484
107
249
400
496
531
542
168
282
408
509
553
110
213
324
384
55
146
289
54
138
282
434
121
241
398
508
182
327
451
94
224
374
467
110
246
402
491
126
262
410
496
142
283
407
465
165
316
426
463
164
308
428
495
111
206
330
446
69
153
257
94
222
77
177
339
121
250
149
299
161
321
167
328
182
329
215
344
210
332
136
243
